# Supplementary material for: A searchable atlas of pathogen-sensitive lncRNA networks in human macrophages
Source: Nat Commun. 2025 May 21;16:4733. doi: 10.1038/s41467-025-60084-x (PMC12095776; doi:10.1038/s41467-025-60084-x)
Supplement: Supplementary file 3 — Supplementary Data 1 [file 41467_2025_60084_MOESM3_ESM.xlsx]

## Sheet: Sheet1
Supplementary Data 1: RNA-seq profiles of AECII, aMФ, G-MФ and M-MФ
Gene IDs & coordinates						RPKM																fold-changes (vs respective mock)
Gene ID	Name	Chromosome	Region	Gene length	Biotype	AECII_mock	AECII_mock	AECII_FLA	AECII_FLA	aMac_mock	aMac_mock	aMac_LPS	aMac_LPS	G-Mac_mock	G-Mac_mock	G-Mac_LPS	G-Mac_LPS	M-Mac_mock	M-Mac_mock	M-Mac_LPS	M-Mac_LPS	AECII	AECII	aMac	aMac	G-Mac	G-Mac	M-Mac	M-Mac
ENSG00000268903	AL627309.7	1	complement(135141..135895)	755	processed_pseudogene	2.22835	3.45571	6.92997	2.97446	0.348037	0.380469	0.107124	0.506485	7.0381	0	4.46197	0.341937	3.01959	7.0167	0.633214	1.07116	3.10991	0.860738	0.307796	1.33121	0.633974	#DIV/0!	0.209702	0.152659
ENSG00000269981	AL627309.8	1	complement(137682..137965)	284	processed_pseudogene	0	2.04152	1.863	3.95373	0.185048	1.01146	0	2.11587	6.23681	0	3.23507	0.909023	4.20485	6.21785	1.01002	1.26562	#DIV/0!	1.93666	0	2.09191	0.518706	#DIV/0!	0.240204	0.203546
ENSG00000279457	FO538757.1	1	complement(185217..195411)	10195	unprocessed_pseudogene	0.265471	0.568702	0.23642	0.567635	0.603117	0.525951	0.158664	0.321499	0.132041	0.121793	0.150198	0.278547	0.585668	0.346419	0.290738	0.237978	0.89057	0.998125	0.263073	0.611272	1.13751	2.28705	0.496421	0.686966
ENSG00000230021	AL669831.3	1	complement(585989..827796)	241808	lincRNA	48.0241	29.9885	45.4529	22.0925	9.81925	8.43161	17.4198	8.9521	25.3464	0	27.2582	11.3409	10.3157	24.1883	8.75377	17.7891	0.94646	0.736698	1.77405	1.06173	1.07543	#DIV/0!	0.848587	0.735442
ENSG00000228794	LINC01128	1	825138..859446	34309	processed_transcript	0.413615	0.428111	0.512332	0.483365	0.866984	0.867954	0.568126	0.79771	0.483224	0.412022	0.36598	0.387519	0.395529	0.411757	0.195082	0.248815	1.23867	1.12906	0.65529	0.91907	0.75737	0.94053	0.493219	0.604276
ENSG00000188976	NOC2L	1	complement(944204..959309)	15106	protein_coding	2.46958	4.88725	4.67393	5.52344	3.96257	3.12494	1.32782	2.25658	2.92669	2.63665	2.30714	1.82009	2.09132	3.5693	1.36087	1.82026	1.8926	1.13017	0.335089	0.722119	0.788311	0.690304	0.650724	0.509975
ENSG00000187961	KLHL17	1	960587..965715	5129	protein_coding	5.5763	7.12163	5.52462	6.80347	5.2359	3.11766	0.977675	1.82129	1.49187	2.68161	1.2778	1.48485	3.93692	1.95098	0.559263	1.17382	0.990732	0.955324	0.186725	0.584185	0.856506	0.553715	0.142056	0.601657
ENSG00000187583	PLEKHN1	1	966497..975865	9369	protein_coding	0.679248	3.95026	1.45574	3.51248	0.207545	0.52122	0.768303	1.29442	0.0226866	0.0203893	0.313804	0.730207	0.0231746	0.0251307	0.653152	1.0742	2.14316	0.889176	3.70187	2.48344	13.8322	35.8132	28.1839	42.7446
ENSG00000272512	AL645608.8	1	complement(995966..998051)	2086	lincRNA	0.596125	7.96773	0.873646	5.21721	0.0251935	0.25246	0.85299	0.707074	0	0	0.264265	0.433159	0	0	2.70436	1.46462	1.46554	0.654792	33.8575	2.80074	#DIV/0!	#DIV/0!	#DIV/0!	#DIV/0!
ENSG00000188290	HES4	1	complement(998962..1000172)	1211	protein_coding	57.0204	39.2592	51.5062	33.5224	4.33969	12.6509	41.9422	24.224	1.28712	0.157744	19.6751	22.1709	0	1.94425	40.2674	49.4186	0.903294	0.853875	9.66479	1.91481	15.2861	140.55	#DIV/0!	25.4178
ENSG00000187608	ISG15	1	1001138..1014541	13404	protein_coding	1.68627	1.65811	2.46046	2.06849	6.13204	34.3673	69.4688	42.8987	3.41988	1.31827	120.546	130.564	0.818018	4.57584	237.669	400.53	1.45912	1.24749	11.3288	1.24824	35.2485	99.0423	290.542	87.5315
ENSG00000188157	AGRN	1	1020123..1056118	35996	protein_coding	3.71267	6.81331	4.90771	8.90948	1.7622	7.09436	3.33888	8.84162	1.73209	2.98779	5.40598	12.5581	1.14907	1.65487	7.51726	5.43207	1.32188	1.30766	1.89472	1.24629	3.12108	4.20315	6.54204	3.28247
ENSG00000217801	AL390719.1	1	1059734..1069355	9622	transcribed_unprocessed_pseudogene	1.73329	2.67139	2.34614	2.64813	2.09734	5.08013	10.465	19.7687	0.640612	0.0397064	0.649301	0.603685	0.81235	0.672922	0.486921	0.765789	1.35357	0.991292	4.98966	3.89138	1.01356	15.2037	0.599398	1.13801
ENSG00000237330	RNF223	1	complement(1070966..1074307)	3342	protein_coding	2.23252	3.67213	1.3193	4.13519	0.0314504	0.243533	0.0484015	0.735566	0	0	0	0	0	0	0.0286102	0	0.590945	1.1261	1.53898	3.0204	#DIV/0!	#DIV/0!	#DIV/0!	#DIV/0!
ENSG00000131591	C1orf159	1	complement(1081818..1116361)	34544	protein_coding	0.70302	0.925925	0.723277	1.05517	0.710472	0.541899	0.536165	0.733772	0.42456	0.348389	0.395406	0.261571	0.691395	0.391916	0.251882	0.299148	1.02881	1.13958	0.75466	1.35407	0.931332	0.7508	0.364309	0.763296
ENSG00000198976	MIR429	1	1169005..1169087	83	miRNA	4.40651	3.49272	0	2.0813	0	0	0	0	0	0	0	0	0	0	0	0	0	0.595895	#DIV/0!	#DIV/0!	#DIV/0!	#DIV/0!	#DIV/0!	#DIV/0!
ENSG00000272141	AL390719.2	1	1169357..1170343	987	lincRNA	13.4142	21.6369	13.5802	21.3528	0.159738	1.6007	0	1.1623	0	0	0	0	0	0	0	0	1.01238	0.986867	0	0.726117	#DIV/0!	#DIV/0!	#DIV/0!	#DIV/0!
ENSG00000186891	TNFRSF18	1	complement(1203508..1206691)	3184	protein_coding	0.275683	0.971175	3.24958	1.89892	2.52535	3.48843	12.0658	8.73294	1.26836	0.0299981	11.5422	4.0946	0.136384	0.628555	4.14413	1.18532	11.7874	1.95528	4.77788	2.5034	9.10011	136.496	30.3858	1.88579
ENSG00000186827	TNFRSF4	1	complement(1211326..1214138)	2813	protein_coding	2.75638	0.309167	3.57367	0.859746	4.55851	9.03731	29.0969	31.3631	1.36008	0.0339544	31.7903	14.1792	1.65949	0.878854	79.062	6.67632	1.29651	2.78085	6.38298	3.4704	23.3738	417.595	47.6423	7.59661
ENSG00000078808	SDF4	1	complement(1216908..1232031)	15124	protein_coding	14.3065	12.1461	15.6182	13.6608	22.1973	21.7441	19.6529	30.3987	25.7607	16.1232	23.0885	16.276	13.4733	17.8564	20.0663	16.6718	1.09169	1.12471	0.885371	1.39802	0.896267	1.00948	1.48934	0.933657
ENSG00000176022	B3GALT6	1	1232265..1235041	2777	protein_coding	9.588	6.08952	13.6967	9.11326	14.9315	16.8435	6.05791	13.2193	12.0167	9.14897	9.46221	6.32159	10.3988	10.259	8.43563	5.63033	1.42853	1.49655	0.405713	0.78483	0.78742	0.690962	0.811215	0.548816
ENSG00000160087	UBE2J2	1	complement(1253909..1273885)	19977	protein_coding	3.83004	3.39085	3.8315	3.26869	4.21176	3.35276	3.0486	3.96509	3.09972	2.51013	2.84837	2.22922	2.74433	3.17633	1.84271	2.20407	1.00038	0.963973	0.72383	1.18264	0.918913	0.88809	0.671461	0.693906
ENSG00000162572	SCNN1D	1	1280436..1292029	11594	protein_coding	0.35962	0.758453	0.664242	1.11748	0.0951895	0.371641	0.306941	1.48891	0.116108	0.0906204	0.179621	0.0334004	0.421362	0.223386	0.0164939	0.108506	1.84707	1.47337	3.22453	4.00632	1.54702	0.368575	0.0391443	0.485734
ENSG00000131584	ACAP3	1	complement(1292376..1309609)	17234	protein_coding	5.3437	8.16387	4.81656	7.18194	6.8063	5.11981	3.40242	3.95272	4.32896	4.39495	2.15021	1.82754	4.87563	4.55625	1.24831	1.58507	0.901353	0.879723	0.499892	0.772044	0.496703	0.415828	0.256031	0.347889
ENSG00000169972	PUSL1	1	1308567..1311677	3111	protein_coding	4.34985	5.40468	5.04545	5.21963	5.28746	3.01627	1.97583	2.21251	3.23392	3.86845	1.96884	1.70117	2.6521	3.48141	0.73763	1.18425	1.15991	0.965762	0.373682	0.733526	0.60881	0.439754	0.278131	0.340165
ENSG00000127054	INTS11	1	complement(1311585..1324691)	13107	protein_coding	6.11101	9.03136	7.56659	8.46802	7.41774	7.15559	4.91802	7.69385	4.23252	4.16101	4.54228	4.03779	4.82054	6.05374	3.57454	4.43569	1.23819	0.937623	0.663009	1.07522	1.07319	0.970386	0.741523	0.732719
ENSG00000224051	CPTP	1	1324756..1328897	4142	protein_coding	9.4658	11.0583	12.6745	12.2408	11.3684	7.53619	5.58459	8.30895	10.1092	8.07094	7.26077	6.70026	8.36097	9.15194	2.49311	6.81208	1.33898	1.10693	0.491237	1.10254	0.718231	0.830171	0.298184	0.744332
ENSG00000107404	DVL1	1	complement(1335276..1349350)	14075	protein_coding	6.87046	11.6988	8.47883	11.3835	7.99413	9.34042	7.16562	11.5272	2.70816	2.55835	2.61539	2.32025	3.07752	2.55941	0.862746	1.85783	1.2341	0.973051	0.89636	1.23412	0.965745	0.906935	0.280338	0.72588
ENSG00000162576	MXRA8	1	complement(1352689..1361777)	9089	protein_coding	7.68581	7.70801	6.60386	5.8159	0.930921	1.26418	0.525015	1.08787	0.569046	0.178648	0.343689	0.156221	0.680824	0.440383	0.199878	0.326256	0.859228	0.754527	0.563974	0.860535	0.603973	0.874462	0.293583	0.740846
ENSG00000175756	AURKAIP1	1	complement(1373730..1375495)	1766	protein_coding	65.1125	48.4254	74.5002	50.5722	80.735	42.3995	47.9503	48.8126	49.9883	35.1552	32.4636	20.1004	25.081	59.3956	16.351	31.3946	1.14418	1.04433	0.593922	1.15125	0.649423	0.571763	0.651926	0.528568
ENSG00000221978	CCNL2	1	complement(1385711..1399328)	13618	protein_coding	19.364	35.9691	23.2726	30.6222	10.3618	8.81364	7.82776	10.3375	9.11511	10.191	8.74817	8.57825	10.491	6.69971	6.88082	6.36098	1.20185	0.851346	0.755447	1.1729	0.959745	0.841744	0.655876	0.949442
ENSG00000224870	AL391244.1	1	1399522..1402046	2525	processed_transcript	5.33039	5.43435	6.75188	5.84947	4.62056	5.08145	1.76172	5.25727	4.60175	4.50145	5.11838	3.1184	5.46032	3.96301	3.63528	3.27406	1.26668	1.07639	0.381279	1.0346	1.11227	0.692755	0.665762	0.826156
ENSG00000242485	MRPL20	1	complement(1401908..1407313)	5406	protein_coding	10.5406	10.9395	10.9507	10.593	14.4654	11.442	8.58759	7.75059	9.80317	8.44536	8.24834	6.99608	7.51055	12.5869	5.25301	8.84293	1.03891	0.96833	0.593665	0.677382	0.841395	0.828394	0.699417	0.702549
ENSG00000272455	AL391244.3	1	1409096..1410618	1523	lincRNA	2.1613	1.77656	0.540401	1.36111	0.138027	0.18861	0.690366	0.215212	0.418681	0	0.442389	0.0847546	0.570251	0.154596	0.0627809	0.590011	0.250035	0.766151	5.00168	1.14104	1.05662	#DIV/0!	0.110093	3.81648
ENSG00000235098	ANKRD65	1	complement(1418420..1421769)	3350	protein_coding	25.4817	23.509	22.2517	20.0851	0.0941259	0.11433	0.0965719	0.0652275	0.126896	0	0	0	0	0.0702834	0.0570838	0	0.873241	0.85436	1.02599	0.57052	0	#DIV/0!	#DIV/0!	0
ENSG00000225285	LINC01770	1	complement(1430539..1434573)	4035	lincRNA	0.271926	0.574762	0.903309	0.535153	0	0	0	0	0	0	0	0	0	0	0	0	3.3219	0.931087	#DIV/0!	#DIV/0!	#DIV/0!	#DIV/0!	#DIV/0!	#DIV/0!
ENSG00000179403	VWA1	1	1434861..1442882	8022	protein_coding	51.4644	30.5724	47.2312	31.8383	0.0655119	0.0835526	0	0.0885271	0.0883198	0	0.0152707	0	0	0	0	0.0224031	0.917744	1.04141	0	1.05954	0.172902	#DIV/0!	#DIV/0!	#DIV/0!
ENSG00000215915	ATAD3C	1	1449689..1470158	20470	protein_coding	1.1971	1.34067	0.916138	1.13083	0.0821552	0.0561317	0.0592665	0.0613798	0.0242282	0.0373283	0.00897665	0	0.0265172	0.0345065	0	0.0263387	0.7653	0.843486	0.721397	1.0935	0.370504	0	0	0.763296
ENSG00000160072	ATAD3B	1	1471769..1497848	26080	protein_coding	1.95772	2.76038	2.17524	2.92108	1.75515	1.3823	1.3087	1.39921	0.945393	0.659221	1.24239	0.534539	0.711811	1.33614	0.681919	0.716665	1.11111	1.05821	0.745636	1.01224	1.31416	0.810864	0.958006	0.53637
ENSG00000197785	ATAD3A	1	1512151..1534687	22537	protein_coding	1.43135	1.96805	1.94595	2.13855	1.45976	1.22785	0.660324	1.05441	0.968268	0.898475	0.837078	0.584208	0.606947	1.39471	0.32668	0.502383	1.35952	1.08663	0.452352	0.858742	0.86451	0.650221	0.538235	0.360207
ENSG00000160075	SSU72	1	complement(1541673..1574869)	33197	protein_coding	2.99229	2.52372	3.2478	2.6695	5.55188	3.10931	3.05516	2.79418	3.93766	4.451	2.55173	2.20858	3.7444	4.34415	1.6619	1.88666	1.08539	1.05777	0.550294	0.898649	0.648031	0.496198	0.443835	0.4343
ENSG00000215014	AL645728.1	1	1574975..1577075	2101	lincRNA	0.243711	0.505926	0.447695	0.411108	0.675368	0.410167	0.192477	0.182007	0.876775	0	0.670522	0.552942	0.413371	1.17669	0.0455094	0.342156	1.83699	0.812585	0.284996	0.443738	0.764759	#DIV/0!	0.110093	0.290779
ENSG00000228594	FNDC10	1	complement(1598012..1600096)	2085	protein_coding	5.71852	3.98578	4.68048	2.60985	6.93154	3.26059	0.4267	0.786015	13.8302	15.3005	5.17032	2.78593	7.75812	11.4619	0.550304	2.54277	0.818477	0.654792	0.0615592	0.241065	0.373842	0.18208	0.0709327	0.221845
ENSG00000272106	AL691432.2	1	complement(1613758..1615795)	2038	antisense	2.90726	2.08626	2.19229	1.6105	1.23777	1.29203	0.912766	1.52787	2.36399	0	1.41255	1.77344	1.54479	2.65718	0.75066	1.10229	0.754075	0.771955	0.737428	1.18253	0.597529	#DIV/0!	0.48593	0.414835
ENSG00000197530	MIB2	1	1615415..1630610	15196	protein_coding	4.45261	4.17153	5.73333	4.22888	2.76325	2.18017	1.53285	2.15334	1.49198	1.87307	0.544146	0.628588	3.31486	1.61914	0.604045	0.348886	1.28763	1.01375	0.554726	0.987693	0.364715	0.335593	0.182224	0.215476
ENSG00000248333	CDK11B	1	complement(1635227..1659012)	23786	protein_coding	1.23933	1.54377	1.30003	1.6486	1.8272	1.32641	0.819467	1.27005	1.03061	1.07617	0.849774	0.721761	0.867178	1.17794	0.803963	0.800894	1.04898	1.06791	0.448481	0.957504	0.824533	0.670678	0.927103	0.679911
ENSG00000008130	NADK	1	complement(1751232..1780457)	29226	protein_coding	3.02593	3.4254	2.91063	3.83017	8.45685	8.99327	4.65471	4.39252	6.32963	7.73889	7.65162	10.8959	10.7388	6.48521	12.082	11.5852	0.961896	1.11817	0.550407	0.488424	1.20886	1.40794	1.12508	1.7864
ENSG00000078369	GNB1	1	complement(1785285..1891117)	105833	protein_coding	2.42875	2.57118	2.66907	3.20414	5.03672	5.50308	3.89367	4.92067	3.10224	4.98358	2.9794	5.25434	3.94003	3.77869	4.81722	3.86493	1.09895	1.24617	0.773055	0.894167	0.960401	1.05433	1.22264	1.02282
ENSG00000178821	TMEM52	1	complement(1917590..1919273)	1684	protein_coding	0.564682	0.344294	0.418916	0.512908	0.561737	0.284297	0	0.162197	1.47254	0.510466	0.0363722	0.0766516	0.0644665	0.349539	0.0567787	0	0.741863	1.48974	0	0.57052	0.0247003	0.15016	0.880748	0
ENSG00000162585	FAAP20	1	complement(2184461..2212720)	28260	protein_coding	2.13542	1.4635	2.26956	1.32648	1.25526	0.755574	0.535186	0.610844	0.867451	0.858476	0.624211	0.465899	1.51356	1.15392	0.351875	0.642302	1.06281	0.906374	0.426354	0.80845	0.719592	0.542705	0.232482	0.556627
ENSG00000157933	SKI	1	2228695..2310119	81425	protein_coding	0.933384	0.788008	0.800686	0.880445	0.429852	0.406877	0.251303	0.458225	0.356752	1.81937	0.3197	1.11287	0.434646	0.50314	0.0457967	0.279205	0.857831	1.1173	0.584627	1.1262	0.896139	0.611677	0.105366	0.554925
ENSG00000157916	RER1	1	2391775..2405444	13670	protein_coding	9.39633	10.7094	10.8373	12.0494	13.5671	12.0932	9.98119	11.2693	11.8999	8.95748	10.6057	9.55598	9.02165	11.8069	6.4	10.5766	1.15335	1.12512	0.735692	0.931866	0.891244	1.06682	0.709405	0.895801
ENSG00000157911	PEX10	1	complement(2403964..2413797)	9834	protein_coding	0.974414	0.589578	0.944529	1.07155	1.54444	1.29012	0.666178	0.949908	1.3977	0.893561	0.97164	0.761309	1.33577	0.90981	0.797281	0.71273	0.96933	1.81748	0.43134	0.736294	0.695173	0.851995	0.59687	0.783383
ENSG00000157881	PANK4	1	complement(2508533..2526628)	18096	protein_coding	1.08331	1.77287	1.27673	1.81377	2.62246	2.05302	1.34977	1.80524	1.60916	1.91598	1.09666	1.59069	1.34982	1.44423	0.760865	1.07258	1.17854	1.02307	0.514697	0.879307	0.681512	0.830224	0.563679	0.742666
ENSG00000272449	AL139246.6	1	2546465..2547460	996	lincRNA	3.45176	1.64934	1.29853	1.47425	1.68847	1.00943	1.05565	1.91966	6.61553	0	4.61225	4.53599	11.6627	7.68283	2.49598	1.17286	0.376193	0.893843	0.62521	1.90173	0.697186	#DIV/0!	0.214013	0.152659
ENSG00000238164	AL139246.5	1	complement(2549920..2557031)	7112	antisense	1.20336	2.40493	1.28123	2.02818	0.243851	0.451022	0.250188	0.476229	4.52278	1.15498	1.19711	1.45198	1.17537	3.52578	0.0806654	0.429583	1.06471	0.843343	1.02599	1.05589	0.264685	1.25715	0.0686297	0.121841
ENSG00000157873	TNFRSF14	1	2555639..2565382	9744	protein_coding	6.6737	10.1352	6.04531	10.8676	34.2268	25.0875	31.0767	31.7206	47.7352	37.4743	37.7725	33.1844	109.531	59.5389	29.6345	23.9771	0.905841	1.07226	0.907964	1.2644	0.791294	0.885524	0.270558	0.402713
ENSG00000157870	FAM213B	1	2586491..2591469	4979	protein_coding	2.43876	2.58125	2.24336	4.16343	3.62039	1.63464	0.860933	1.48118	26.8374	11.4908	16.7182	17.1624	28.1488	14.5176	5.03138	3.23051	0.91988	1.61295	0.237801	0.90612	0.622942	1.49358	0.178742	0.222524
ENSG00000177133	LINC00982	1	complement(3059615..3068437)	8823	antisense	1.53376	0.689993	0.279847	0.558008	0.0476515	0.0434098	0.00916683	0.0371493	0.0240905	0	0.0485951	0.0146301	0.0123044	0	0	0.0407384	0.182458	0.808715	0.192372	0.85578	2.01719	#DIV/0!	0	#DIV/0!
ENSG00000130762	ARHGEF16	1	3454426..3481113	26688	protein_coding	1.21968	2.73008	1.51992	2.67005	0.0413529	0.0430536	0	0.024563	0.0212381	0.128841	0.00459013	0.00967336	0.0040678	0	0	0	1.24616	0.978011	0	0.57052	0.216128	0.07508	0	#DIV/0!
ENSG00000158109	TPRG1L	1	3625002..3630127	5126	protein_coding	13.0428	11.5747	14.8403	13.9182	14.5994	12.3752	8.09421	9.93237	11.2509	15.5028	6.28519	10.4252	14.7615	15.4103	2.33163	5.81996	1.13782	1.20247	0.554422	0.802604	0.558639	0.672472	0.157953	0.377667
ENSG00000116213	WRAP73	1	complement(3630767..3652761)	21995	protein_coding	0.931186	1.35315	1.13861	1.55115	1.58891	1.2124	0.544219	0.625882	1.04045	1.25065	0.760238	0.997673	1.15496	0.990182	0.582517	0.768058	1.22275	1.14632	0.34251	0.516234	0.730685	0.797725	0.50436	0.775674
ENSG00000227372	TP73-AS1_1	1	complement(3735601..3747336)	11736	transcribed_unitary_pseudogene	1.178	1.85261	1.54784	2.09752	1.04785	0.995369	0.4066	0.633045	0.289776	0.545282	0.130476	0.230974	1.78531	0.451398	0.513273	0.245014	1.31396	1.1322	0.388033	0.63599	0.450266	0.423586	0.287498	0.542788
ENSG00000235169	SMIM1	1	3772788..3775982	3195	protein_coding	0.847097	0.604895	0.4784	0.297374	0	0.0149845	0	0.017098	0.177403	0.119579	0.0383416	0.0808021	0.101936	0	0.149633	0	0.564752	0.491614	#DIV/0!	1.14104	0.216128	0.67572	1.46791	#DIV/0!
ENSG00000130764	LRRC47	1	complement(3778558..3796504)	17947	protein_coding	2.86527	2.62754	2.58776	3.08014	2.94877	2.72363	1.41956	1.84762	2.72	2.20331	1.99653	1.95632	2.61317	2.26961	1.67288	1.67731	0.903145	1.17225	0.481409	0.678366	0.734018	0.887903	0.640173	0.739029
ENSG00000116198	CEP104	1	complement(3812081..3857214)	45134	protein_coding	0.690412	0.74935	0.791932	0.801848	0.657881	0.674633	0.326139	0.541027	0.561979	0.68989	0.584904	0.746449	1.00302	0.542534	0.483013	0.485788	1.14704	1.07006	0.495742	0.801958	1.04079	1.08198	0.48156	0.895405
ENSG00000198912	C1orf174	1	complement(3889125..3900293)	11169	protein_coding	1.20505	2.09373	1.14744	2.1808	2.37618	2.19039	1.25276	1.39884	2.13775	2.83916	1.82069	1.94159	2.75073	2.19238	2.15732	2.07571	0.952192	1.04159	0.527215	0.638625	0.851684	0.683862	0.78427	0.946781
ENSG00000069424	KCNAB2	1	5991466..6101193	109728	protein_coding	0.0673297	0.0413905	0.0675058	0.0417196	4.87853	3.65673	0.620626	0.803031	5.63041	6.31867	1.09855	0.678769	5.74329	4.75821	0.045312	0.278434	1.00262	1.00795	0.127216	0.219604	0.19511	0.107423	0.00788956	0.0585165
ENSG00000116251	RPL22	1	complement(6181269..6209389)	28121	protein_coding	1.61534	1.98961	2.20133	1.87362	0.911994	0.815491	0.589602	0.485652	1.02795	2.01414	0.768874	0.706892	3.56712	1.56151	0.880636	0.766904	1.36277	0.9417	0.646497	0.595533	0.747971	0.350964	0.246876	0.491129
ENSG00000158286	RNF207	1	6205475..6221299	15825	protein_coding	0.554677	3.93245	0.77641	3.96801	0.0365302	0.057481	0.107328	0.10356	0.205947	0.0241425	0.00774101	0	0.0480209	0.0446349	0.0604204	0.00567828	1.39975	1.00904	2.93805	1.80164	0.0375874	0	1.25821	0.127216
ENSG00000116237	ICMT	1	complement(6221193..6235972)	14780	protein_coding	5.31536	6.56417	4.68156	6.32901	3.65884	2.94769	0.902911	1.23079	4.29991	9.15718	1.9146	2.34931	4.53931	3.54448	1.17093	1.10652	0.880761	0.964175	0.246775	0.417546	0.445266	0.256554	0.257954	0.31218
ENSG00000158292	GPR153	1	complement(6247346..6260975)	13630	protein_coding	1.61537	2.82877	1.13867	2.78196	5.88385	2.20937	1.30546	0.761506	3.89858	3.41972	1.50992	1.06068	0.183193	3.2303	0.252542	0.362599	0.704893	0.983451	0.221871	0.34467	0.387301	0.310167	1.37856	0.112249
ENSG00000097021	ACOT7	1	complement(6264269..6394391)	130123	protein_coding	0.328293	0.470821	0.392152	0.490538	0.471324	0.29986	0.109394	0.144837	0.934883	0.610711	0.529082	0.242047	0.0175203	0.487643	0.0374752	0.244461	1.19452	1.04188	0.2321	0.483017	0.565935	0.396336	2.13896	0.501311
ENSG00000069812	HES2	1	complement(6412418..6424670)	12253	protein_coding	0.776074	3.92742	1.01234	2.86902	8.41939	1.77389	0.732683	0.321	3.48093	6.0958	0.894791	1.59074	0.02658	0.461175	0.00780342	0.132005	1.30444	0.73051	0.0870233	0.180958	0.257055	0.260956	0.293583	0.286236
ENSG00000187017	ESPN	1	6424788..6461370	36583	protein_coding	0.345915	1.07507	0.501376	0.772059	0.0344774	0.0601995	0.0442167	0.0925823	0.0581009	0.0234979	0.0133944	0.00352845	0	0.00643603	0.00261365	0.0049126	1.44942	0.718149	1.28248	1.53792	0.230536	0.15016	#DIV/0!	0.763296
ENSG00000215788	TNFRSF25	1	complement(6461151..6466195)	5045	protein_coding	1.5659	9.50038	2.26063	8.93699	0.937528	1.41397	1.29855	2.07901	0.196611	0.0189324	0	0	0.107593	0.0233349	0.208477	0	1.44366	0.940698	1.38508	1.47033	0	0	1.93765	0
ENSG00000162408	NOL9	1	complement(6521347..6554535)	33189	protein_coding	0.687643	0.631809	0.600473	0.668838	0.535211	0.572678	0.463015	0.385157	0.307404	0.362612	0.2879	0.2178	0.438315	0.500141	0.342831	0.360096	0.873235	1.05861	0.865107	0.672553	0.936553	0.60064	0.782157	0.719988
ENSG00000204859	ZBTB48	1	6580001..6589280	9280	protein_coding	2.28587	5.06068	3.28782	4.75614	3.72066	3.62163	1.56006	2.24281	5.01601	3.18036	3.33975	2.14208	4.31673	7.18019	0.978821	2.63379	1.43832	0.939823	0.419296	0.619283	0.665818	0.673534	0.226751	0.366814
ENSG00000162413	KLHL21	1	complement(6590724..6614607)	23884	protein_coding	2.03665	2.55295	1.70575	2.84248	2.48862	2.59584	1.72703	3.7945	2.38204	2.32746	1.38996	0.832294	3.07721	1.65122	0.268223	0.88414	0.837524	1.11341	0.693969	1.46177	0.583518	0.357598	0.0871641	0.535446
ENSG00000116273	PHF13	1	6613685..6624033	10349	protein_coding	1.08142	1.61536	1.01682	1.36041	2.31563	1.96147	1.28168	2.24868	1.42399	2.45499	1.36126	2.13285	1.97213	1.55844	1.35815	1.05062	0.940259	0.842176	0.553493	1.14642	0.955949	0.868783	0.68867	0.674152
ENSG00000041988	THAP3	1	6624866..6635586	10721	protein_coding	1.55561	1.46917	1.70535	1.53879	1.85783	1.75498	1.31265	1.28405	1.22258	0.962177	1.97104	1.49297	1.56954	1.27377	2.93419	3.64598	1.09625	1.04739	0.70655	0.73166	1.61219	1.55165	1.86946	2.86236
ENSG00000007923	DNAJC11	1	complement(6634168..6701924)	67757	protein_coding	0.283925	0.517694	0.365272	0.694743	0.351356	0.382965	0.114592	0.258801	0.533282	0.532849	0.405885	0.356247	0.389339	0.357915	0.393711	0.213517	1.28651	1.342	0.326141	0.675782	0.761108	0.66857	1.01123	0.596557
ENSG00000049245	VAMP3	1	7771269..7781432	10164	protein_coding	7.5782	9.20304	8.88413	10.9029	14.307	15.6712	9.50909	9.47552	13.4534	21.2942	11.2269	21.5136	18.7772	15.231	10.0375	13.1729	1.17233	1.18471	0.664648	0.604645	0.834499	1.0103	0.534561	0.864875
ENSG00000049249	TNFRSF9	1	complement(7915894..7943165)	27272	protein_coding	0.0724184	0.0602355	0.868713	0.430729	0.354571	1.44301	1.68745	2.57196	0.0545561	0.0105068	1.72262	0.392848	0.0238842	0.082017	1.51809	1.24877	11.9957	7.15074	4.75913	1.78236	31.5752	37.3899	63.5606	15.2257
ENSG00000116288	PARK7	1	7954291..7985505	31215	protein_coding	5.10618	3.85104	5.12264	4.15059	3.71234	3.30214	2.60139	2.87709	4.1037	4.01455	3.56535	2.21649	2.80664	4.22775	2.33716	2.86143	1.00322	1.07779	0.700742	0.871282	0.868814	0.552113	0.832727	0.676821
ENSG00000116285	ERRFI1	1	complement(8004404..8026308)	21905	protein_coding	16.0221	21.1792	9.57837	21.1548	0.97406	1.93426	1.18522	1.67837	0.207003	0.209298	0.0894783	0.135534	0.0842523	0.134358	0.06984	0.0779418	0.597822	0.998848	1.21678	0.867707	0.432255	0.647565	0.828939	0.580105
ENSG00000074800	ENO1	1	complement(8861002..8879249)	18248	protein_coding	86.9815	62.063	107.038	83.2166	103.117	92.8836	41.7603	55.6788	79.5744	75.9379	76.5063	71.9398	40.431	103.977	97.0982	57.2598	1.23058	1.34084	0.404979	0.599447	0.961443	0.94735	2.40158	0.550698
ENSG00000180758	GPR157	1	complement(9100305..9129170)	28866	protein_coding	0.646184	1.58676	0.928681	2.39379	1.37638	0.996787	0.781724	0.938665	0.208628	0.744496	0.526231	0.813857	0.417458	0.330343	0.324614	0.550994	1.43718	1.5086	0.567957	0.941691	2.52234	1.09317	0.777597	1.66794
ENSG00000228526	MIR34AHG	1	complement(9148011..9196983)	48973	lincRNA	0.243463	0.779401	0.378131	0.793666	0.745815	0.440894	0.184968	0.0981616	0.390614	0.497336	0.300169	0.279391	1.18375	0.862989	0.103478	0.326606	1.55313	1.0183	0.248008	0.222642	0.768454	0.561775	0.087415	0.378459
ENSG00000049239	H6PD	1	9234775..9271337	36563	protein_coding	1.51245	1.31616	1.66413	1.66072	1.26343	1.78995	0.639281	1.39547	1.46688	1.94095	1.57135	1.81815	2.696	1.41348	2.30389	1.40823	1.10028	1.26179	0.50599	0.779614	1.07122	0.936732	0.854558	0.996284
ENSG00000171621	SPSB1	1	9292880..9369532	76653	protein_coding	0.646998	0.765209	0.612782	0.674962	1.02361	1.00557	0.869428	0.949985	1.35132	0.689068	1.61251	0.680324	0.138795	0.695723	0.849465	1.44308	0.947115	0.882063	0.849376	0.944725	1.19328	0.987309	6.1203	2.07421
ENSG00000188807	TMEM201	1	9588922..9614873	25952	protein_coding	0.293133	0.57714	0.53007	0.572453	0.277429	0.197391	0.0529802	0.136823	0.505059	0.614628	0.212414	0.198954	0.418317	0.394653	0.165794	0.114262	1.80829	0.991878	0.190968	0.693155	0.420573	0.323698	0.396337	0.289526
ENSG00000171608	PIK3CD	1	9651732..9729114	77383	protein_coding	0.20985	0.253496	0.25526	0.238864	0.254676	0.407713	0.0836142	0.339559	0.862475	1.96747	0.624515	0.950808	1.84904	0.661776	2.7307	0.731569	1.21639	0.942278	0.328316	0.832838	0.724096	0.483263	1.47682	1.10546
ENSG00000171603	CLSTN1	1	complement(9729026..9824526)	95501	protein_coding	2.74589	3.63858	2.21422	3.8194	0.516726	0.531389	0.205795	0.332913	0.914737	1.38119	0.449595	0.517671	1.13221	0.637309	0.5857	0.347199	0.806375	1.04969	0.398266	0.626496	0.491502	0.374802	0.517307	0.54479
ENSG00000162441	LZIC	1	complement(9922113..9943407)	21295	protein_coding	1.10607	1.31595	1.34167	1.41962	1.55724	1.68166	0.752009	0.946595	1.38074	1.14823	1.03547	1.23656	2.10037	2.00676	1.13598	0.87348	1.21302	1.07878	0.482913	0.562893	0.749937	1.07693	0.540848	0.435268
ENSG00000142657	PGD	1	10398592..10420144	21553	protein_coding	7.67693	5.84643	9.6557	6.42804	56.1063	33.837	21.9262	21.5643	41.9552	49.4033	25.4489	20.3866	16.5766	54.7029	8.66851	26.2826	1.25776	1.09948	0.390798	0.637299	0.606573	0.412657	0.522936	0.480461
ENSG00000160049	DFFA	1	complement(10456522..10472526)	16005	protein_coding	2.50911	2.55995	3.28742	2.50945	2.50865	2.21356	1.14206	1.27312	1.78398	2.69742	1.0218	1.07265	2.08237	1.30928	0.812476	0.752332	1.3102	0.980276	0.455248	0.575146	0.572765	0.397658	0.390168	0.574616
ENSG00000116649	SRM	1	complement(11054584..11060024)	5441	protein_coding	14.3446	9.98109	21.8037	12.9219	14.4206	9.48538	4.29591	5.89352	13.1648	9.67251	10.0978	3.70092	5.2076	12.1814	1.79246	5.26832	1.52	1.29464	0.2979	0.621327	0.767028	0.382622	0.3442	0.432489
ENSG00000171824	EXOSC10	1	complement(11066618..11099881)	33264	protein_coding	0.800441	2.08579	1.10457	2.09027	1.40927	1.70409	0.826685	1.07075	1.14591	1.7458	0.847022	1.6531	1.89944	1.38379	1.66717	1.167	1.37995	1.00215	0.586606	0.628343	0.739172	0.946898	0.877721	0.843335
ENSG00000120942	UBIAD1	1	11273206..11296049	22844	protein_coding	0.537947	0.461079	0.584174	0.58984	0.533726	0.808965	0.346968	0.631317	0.60789	0.689887	0.522846	0.474647	0.651065	0.535955	0.393444	0.405159	1.08593	1.27926	0.650086	0.780401	0.8601	0.688006	0.604309	0.755957
ENSG00000116661	FBXO2	1	complement(11648367..11655785)	7419	protein_coding	4.79174	4.0768	4.23932	4.01657	0.162924	0.148422	0	0.176718	0	0.0257484	0	0	0.0146329	0	0.0902153	0.024224	0.884715	0.985226	0	1.19065	#DIV/0!	0	6.16523	#DIV/0!
ENSG00000132879	FBXO44	1	11654375..11663327	8953	protein_coding	3.25992	4.32809	2.51489	4.187	1.06833	1.13366	0.261978	0.433217	1.66976	1.21619	1.25881	0.764136	1.26107	0.854697	0.929134	0.782864	0.771457	0.967401	0.245222	0.382141	0.753886	0.628301	0.736779	0.915955
ENSG00000116663	FBXO6	1	11664124..11674354	10231	protein_coding	0.943753	1.59621	0.936608	2.11059	5.74798	9.6865	5.74714	5.33946	4.07885	5.01329	12.9374	14.2947	1.89938	2.98022	17.6165	17.4781	0.992429	1.32225	0.999855	0.551227	3.17183	2.85136	9.27491	5.86471
ENSG00000116670	MAD2L2	1	complement(11674480..11691650)	17171	protein_coding	1.35041	1.06362	1.3455	1.25755	1.50888	1.21285	0.970303	1.00851	2.00118	1.47963	1.15217	0.879536	1.48576	1.57003	2.42226	1.18793	0.996367	1.18233	0.643062	0.831517	0.575746	0.594431	1.63032	0.75663
ENSG00000177674	AGTRAP	1	11736084..11754802	18719	protein_coding	3.57163	2.66888	4.2366	3.52066	4.86821	5.99245	2.7782	5.43975	3.78115	4.26059	3.77929	4.59946	4.9934	6.03748	3.48872	7.119	1.18618	1.31915	0.570683	0.907768	0.999509	1.07953	0.698665	1.17913
ENSG00000177000	MTHFR	1	complement(11785723..11806920)	21198	protein_coding	0.358873	0.606286	0.291194	0.647864	1.55197	1.3167	1.2133	1.13132	1.02275	1.96903	0.725254	1.24222	2.63747	0.894125	0.825437	0.847804	0.811413	1.06858	0.781782	0.859206	0.709124	0.630878	0.312965	0.948194
ENSG00000224904	AL021155.1	1	11877770..11880406	2637	processed_pseudogene	0.637999	0	0.691098	0	1.29541	1.57951	1.19616	1.80229	0.725428	0	0.72005	0	0	0	0	0	1.08323	#DIV/0!	0.923388	1.14104	0.992586	#DIV/0!	#DIV/0!	#DIV/0!
ENSG00000116685	KIAA2013	1	complement(11919591..11926428)	6838	protein_coding	6.50395	6.78317	7.27327	7.81886	12.7426	8.24066	3.72578	4.44182	13.5421	11.1046	5.71482	5.13456	11.415	11.707	3.48175	5.00675	1.11829	1.15269	0.292388	0.539013	0.422003	0.46238	0.305016	0.42767
ENSG00000083444	PLOD1	1	11934205..11975538	41334	protein_coding	3.87914	3.07425	3.68794	3.73839	3.34261	2.58524	0.710289	1.04673	4.73432	6.01034	1.93974	2.10795	4.21545	6.19468	1.54756	2.13918	0.950709	1.21603	0.212495	0.404885	0.409719	0.35072	0.367115	0.345326
ENSG00000116688	MFN2	1	11980181..12013514	33334	protein_coding	2.77372	3.37432	2.84293	3.66649	2.9482	3.03621	1.44123	2.18125	3.92998	4.41552	2.23438	2.37376	2.52401	2.98779	1.54607	1.55542	1.02495	1.08659	0.488852	0.718413	0.568548	0.537594	0.612546	0.520593
ENSG00000116691	MIIP	1	12019466..12032045	12580	protein_coding	2.61658	3.34909	2.76649	2.82191	8.44702	5.7466	1.61372	1.54591	5.6545	6.00568	7.4202	5.67424	3.94377	7.85143	5.76884	9.95018	1.05729	0.842591	0.19104	0.269014	1.31226	0.944812	1.46277	1.26731
ENSG00000028137	TNFRSF1B	1	12167003..12209228	42226	protein_coding	0.213073	0.0892494	0.762937	0.423421	2.00004	4.88439	17.3649	38.8138	4.92626	3.04913	7.23532	9.18909	12.1324	5.44211	14.7184	14.0536	3.58065	4.74424	8.68226	7.94649	1.46873	3.01367	1.21315	2.58238
ENSG00000162496	DHRS3	1	complement(12567910..12617731)	49822	protein_coding	2.39902	5.10682	0.922728	5.27549	0.27742	0.116273	0.00487008	0.0800419	1.57423	1.8941	0.189326	0.756528	2.96342	1.34449	0.109391	0.192985	0.384628	1.03303	0.0175549	0.688396	0.120266	0.399414	0.0369137	0.143537
ENSG00000179172	HNRNPCL1	1	complement(12847408..12848725)	1318	protein_coding	1.10998	0	5.26326	0	1.95382	1.01708	0.675014	2.77699	1.61267	0	1.39417	0	0	0	0	0	4.74174	#DIV/0!	0.345485	2.73035	0.86451	#DIV/0!	#DIV/0!	#DIV/0!
ENSG00000162493	PDPN	1	13583465..13617957	34493	protein_coding	0.708301	0.876867	0.968068	1.30463	0.0137124	0.0527433	0.0187584	0.0934408	0.0102702	0.0110763	0.00710297	0.029938	0.072389	0.051195	0.124741	0.3048	1.36675	1.48783	1.36798	1.77162	0.691608	2.70288	1.7232	5.95371
ENSG00000171729	TMEM51	1	15152532..15220480	67949	protein_coding	0.21315	0.430904	0.394521	0.586003	1.06733	1.06603	1.14982	1.11187	0.833114	0.469494	1.49726	1.03533	0.945833	1.06032	0.541758	1.04473	1.85091	1.35994	1.07729	1.043	1.79719	2.2052	0.572784	0.9853
ENSG00000278480	AL391094.1	1	15226373..15227549	1177	processed_pseudogene	0	0	0	0	0.669758	0.528788	0.0687162	0.232065	0.902933	0.162301	0.520397	0.21934	0.276707	0.400084	0	0.229037	#DIV/0!	#DIV/0!	0.102599	0.438862	0.57634	1.35144	0	0.572472
ENSG00000142634	EFHD2	1	15409895..15430343	20449	protein_coding	2.33227	4.51286	3.50733	6.04012	30.3181	24.3627	14.4719	17.2868	23.2795	14.5496	22.6624	16.3237	10.4214	25.7107	7.56544	15.7228	1.50383	1.33842	0.477335	0.709559	0.973491	1.12193	0.725955	0.611526
ENSG00000132906	CASP9	1	complement(15490832..15526534)	35703	protein_coding	0.434344	0.557549	0.386947	0.585454	0.894956	0.893067	0.292227	0.500332	0.674707	0.682185	0.379139	0.571236	0.459143	0.425356	0.120513	0.405211	0.890877	1.05005	0.326527	0.560241	0.561932	0.837363	0.262475	0.952641
ENSG00000235084	CHCHD2P6	1	15604597..15605043	447	processed_pseudogene	18.4916	0	31.301	0.19323	65.1336	32.5597	37.0921	48.7619	63.4006	0	50.5627	0.577545	0.485734	0	0	0	1.69272	#DIV/0!	0.569478	1.49762	0.797511	#DIV/0!	0	#DIV/0!
ENSG00000197312	DDI2	1	15617500..15669044	51545	protein_coding	0.427152	0.6449	0.384354	0.670279	0.672915	0.551714	0.0878693	0.176989	0.646029	1.48983	0.547804	0.693676	1.40059	0.838198	0.243003	0.240576	0.899807	1.03935	0.13058	0.320798	0.847956	0.465608	0.173501	0.287016
ENSG00000116786	PLEKHM2	1	15684332..15734769	50438	protein_coding	0.108769	0.237566	0.100237	0.320233	0.814801	1.08968	0.283825	0.887037	0.525357	1.51116	0.335168	1.15932	2.04045	1.4261	0.834108	0.810614	0.921559	1.34797	0.348337	0.814035	0.637981	0.767171	0.408786	0.568412
ENSG00000162461	SLC25A34	1	15736405..15741396	4992	protein_coding	0.205143	0.271003	0	0.363351	0.473741	0.757647	0.178219	0.481497	0.439975	0.210467	0.196316	0.129288	0.695907	0.896141	0.172383	0.32401	0	1.34076	0.376195	0.635516	0.446199	0.614291	0.24771	0.361561
ENSG00000162458	FBLIM1	1	15756607..15786594	29988	protein_coding	1.60502	2.92912	1.3213	2.47128	0.082367	0.0957896	0.0512439	0.116586	0.030714	0.00318507	0.00204251	0.00430443	0.188249	0.070663	0	0.011986	0.823227	0.843693	0.622141	1.21711	0.0665008	1.35144	0	0.169621
ENSG00000233954	UQCRHL	1	complement(15807169..15809348)	2180	protein_coding	14.3612	0.310286	16.3689	0.435831	25.9152	16.5808	16.4355	16.8144	31.4276	0.0876274	22.6459	0.118423	0.298793	0.0540021	0	0.123659	1.13981	1.40461	0.634203	1.01409	0.720574	1.35144	0	2.28989
ENSG00000178715	AL450998.1	1	15828232..15828669	438	processed_pseudogene	99.5347	0.661862	110.999	2.56361	83.8699	52.7944	61.8595	64.6058	49.4981	0	42.0924	0.589412	1.23929	1.88144	0.873199	0.615471	1.11518	3.87332	0.737565	1.22372	0.850384	#DIV/0!	0.704598	0.327127
ENSG00000065526	SPEN	1	15847864..15940460	92597	protein_coding	0.507945	0.696065	0.531394	0.795672	0.791168	0.968918	0.603555	0.967526	0.426186	0.707609	0.458403	0.789011	0.978961	0.390309	0.873577	0.464835	1.04617	1.1431	0.762866	0.998563	1.07559	1.11504	0.89235	1.19094
ENSG00000116809	ZBTB17	1	complement(15941869..15976132)	34264	protein_coding	0.960676	1.0886	0.869878	1.16967	1.8022	2.39071	1.72078	3.5139	1.15382	0.917116	2.23988	2.40351	1.09626	1.39838	2.29383	3.51421	0.905485	1.07446	0.954822	1.46981	1.94127	2.62073	2.09241	2.51306
ENSG00000142627	EPHA2	1	complement(16124337..16156087)	31751	protein_coding	1.75319	8.84116	2.91616	12.6333	0.115863	0.461401	0.0483985	0.978972	0.0379343	0.0360986	0.0115746	0.028458	0.00341915	0.0185387	0.0120456	0.0113204	1.66334	1.42892	0.417723	2.12174	0.305121	0.78834	3.52299	0.610637
ENSG00000142632	ARHGEF19	1	complement(16197854..16212609)	14756	protein_coding	1.47228	1.43415	1.28683	1.75604	0.18876	0.155735	0.0822164	0.0925522	0.0672203	0.168295	0.103773	0.139963	0.213356	0.0877589	0.751652	0.267944	0.874041	1.22444	0.43556	0.594292	1.54377	0.831656	3.52299	3.05318
ENSG00000237276	ANO7L1	1	complement(16215909..16228027)	12119	transcribed_unprocessed_pseudogene	0.289719	0.502336	0.194036	0.463264	0.0607105	0.110613	0.00667373	0.0270458	0.0175386	0.023644	0.980497	0.671023	0.0537478	0.0679984	1.50693	2.68412	0.669737	0.922219	0.109927	0.244509	55.905	28.3803	28.0371	39.4733
ENSG00000132881	RSG1	1	complement(16231700..16237162)	5463	protein_coding	0.548978	0.512965	0.48425	0.584995	0.346317	0.333017	0.0296097	0.28999	0.0389073	0.122386	0.100907	0.14177	0.317954	0.215494	0.227531	0.148037	0.882093	1.14042	0.0854989	0.870794	2.59353	1.15838	0.715608	0.686966
ENSG00000233929	MT1XP1	1	complement(16241213..16241398)	186	processed_pseudogene	129.779	0.519526	132.747	0.92875	52.2711	86.9998	126.536	141.269	9.52287	0	57.299	0	0	1.26586	0	0	1.02287	1.78769	2.42077	1.62379	6.01699	#DIV/0!	#DIV/0!	0
ENSG00000157191	NECAP2	1	16440672..16460078	19407	protein_coding	1.62828	2.47966	3.10494	3.22672	13.4938	15.0853	9.51861	11.5072	8.39673	12.7667	9.9102	15.3644	8.9503	8.37727	10.9819	11.2792	1.90689	1.30128	0.705404	0.762808	1.18024	1.20348	1.22699	1.34641
ENSG00000219481	NBPF1	1	complement(16562319..16613562)	51244	protein_coding	0.199842	0.573259	0.231738	0.571398	0.774296	0.404538	0.220964	0.171632	0.893162	1.29728	0.271328	0.375324	2.68205	0.953394	0.132478	0.226208	1.1596	0.996753	0.285374	0.424267	0.303783	0.289317	0.0493942	0.237266
ENSG00000215908	CROCCP2	1	complement(16618253..16657232)	38980	transcribed_unprocessed_pseudogene	0.450372	1.72291	0.680179	1.52894	0.748263	0.6313	0.288409	0.489102	0.408961	0.399404	0.235701	0.324525	0.999836	0.440939	0.262464	0.338872	1.51026	0.887413	0.385438	0.774753	0.57634	0.812523	0.262507	0.768524
ENSG00000117122	MFAP2	1	complement(16974502..16980835)	6334	protein_coding	1.66298	1.03741	1.13232	0.804555	0	0.0982607	0	0	0	0	0	0	0	0	0.0150956	0	0.6809	0.77554	#DIV/0!	0	#DIV/0!	#DIV/0!	#DIV/0!	#DIV/0!
ENSG00000159363	ATP13A2	1	complement(16985958..17011928)	25971	protein_coding	0.0253487	0.989723	0.0701716	1.36357	0.0607065	0.0626765	0	0.0609993	0.0982098	1.62555	0.0613191	1.51591	1.25403	0.897519	1.1008	0.823472	2.76825	1.37773	0	0.97324	0.624369	0.932555	0.877812	0.917497
ENSG00000117118	SDHB	1	complement(17018722..17054170)	35449	protein_coding	1.67554	1.9545	1.53898	2.01504	3.7389	2.98471	2.277	2.04803	4.63887	5.04392	2.7231	2.50159	2.88485	3.44383	1.68309	1.90623	0.918497	1.03097	0.609001	0.686173	0.587018	0.495961	0.583425	0.553518
ENSG00000117115	PADI2	1	complement(17066761..17119435)	52675	protein_coding	0.0430487	0.141256	0.0357136	0.134459	0.134689	0.0390821	0.0276378	0.0373348	1.51855	2.12152	0.422098	0.411688	1.83426	0.487213	0.0254127	0.204709	0.82961	0.951885	0.205197	0.95529	0.27796	0.194053	0.0138545	0.420163
ENSG00000179051	RCC2	1	complement(17406760..17439724)	32965	protein_coding	1.11392	2.30404	1.12351	2.64113	4.01745	3.33307	1.63402	1.36384	3.09063	6.35697	2.631	3.9392	3.53694	2.84982	2.91791	1.64371	1.00861	1.1463	0.40673	0.409184	0.851284	0.619667	0.824983	0.576776
ENSG00000074964	ARHGEF10L	1	17539835..17697874	158040	protein_coding	0.105066	0.352189	0.215005	0.44269	1.42358	1.21234	0.657103	1.18803	0.875989	1.75266	1.02511	1.71602	0.855908	1.24027	2.95486	1.20141	2.04639	1.25697	0.461586	0.979949	1.17023	0.979095	3.45231	0.968675
ENSG00000179023	KLHDC7A	1	18480982..18486126	5145	protein_coding	2.18946	4.63908	2.94797	3.79407	0	0	0	0.0212354	0	0	0	0	0	0	0	0	1.34643	0.817848	#DIV/0!	#DIV/0!	#DIV/0!	#DIV/0!	#DIV/0!	#DIV/0!
ENSG00000127481	UBR4	1	complement(19074506..19210276)	135771	protein_coding	0.497276	0.911011	0.591469	1.06177	1.23826	1.64638	1.92054	3.39667	0.68778	1.25433	0.775948	1.85962	1.10424	0.742222	2.04934	1.13837	1.18942	1.16549	1.55101	2.06311	1.12819	1.48257	1.85588	1.53373
ENSG00000053372	MRTO4	1	19251539..19260128	8590	protein_coding	3.49986	2.85733	5.76245	3.74052	6.71757	5.40621	2.9188	3.67579	6.73035	3.74717	4.1428	2.77998	0.884669	5.61899	0.935004	1.82019	1.64648	1.30909	0.434502	0.679919	0.61554	0.741889	1.0569	0.323935
ENSG00000053371	AKR7A2	1	complement(19303965..19312146)	8182	protein_coding	5.21209	3.80292	4.13858	3.76869	2.89039	2.90226	1.08735	1.2285	7.87128	5.82515	3.87776	2.30333	4.67046	5.72652	0.782966	2.37222	0.794035	0.991	0.376195	0.423289	0.492647	0.395411	0.167642	0.414251
ENSG00000040487	PQLC2	1	19312326..19329300	16975	protein_coding	1.46511	1.85579	1.43723	1.92337	4.70583	3.83851	2.45853	2.95104	7.59213	3.94997	3.56499	2.7223	2.53257	5.19445	0.659028	1.4875	0.980968	1.03642	0.522443	0.768798	0.469564	0.689196	0.260221	0.286363
ENSG00000077549	CAPZB	1	complement(19338776..19485539)	146764	protein_coding	1.01126	1.18054	1.14761	1.30534	2.20686	1.84764	1.32315	1.44346	2.11299	1.82159	1.76494	1.3782	2.06081	1.89464	1.35184	1.67455	1.13482	1.10571	0.59956	0.781242	0.835279	0.756594	0.655977	0.883834
ENSG00000158747	NBL1	1	19640554..19658456	17903	protein_coding	0.992848	1.7488	0.863611	1.90087	0.0557739	0.0534834	0.0767996	0.119002	0.130596	0	0.116323	0.0360502	0	0.0131514	0.0373852	0.0602304	0.869832	1.08696	1.37698	2.22503	0.890708	#DIV/0!	#DIV/0!	4.57978
ENSG00000162545	CAMK2N1	1	complement(20482391..20486220)	3830	protein_coding	4.06802	9.46135	3.99083	5.70563	0	0.0500007	0.0211172	0.0998424	0	0	0	0	0	0	0.0249648	0	0.981024	0.603046	#DIV/0!	1.99682	#DIV/0!	#DIV/0!	#DIV/0!	#DIV/0!
ENSG00000090432	MUL1	1	complement(20499448..20508161)	8714	protein_coding	3.20663	4.39135	3.58233	4.75779	7.18889	6.79621	3.20212	6.70156	6.73215	7.09174	5.12414	4.56243	4.77153	5.59307	3.0833	5.30037	1.11716	1.08345	0.445426	0.986073	0.761145	0.643344	0.646188	0.947667
ENSG00000158825	CDA	1	20588948..20618908	29961	protein_coding	0.180667	0.561195	0.125578	0.605403	0.0122785	0.0175772	0.00269948	0.0109398	3.287	3.59281	1.78267	1.14601	1.30081	2.09037	0.0734005	1.30465	0.695079	1.07878	0.219854	0.622386	0.54234	0.318974	0.0564267	0.624124
ENSG00000158828	PINK1	1	20633455..20651511	18057	protein_coding	0.502318	0.941863	0.644626	0.980596	0.721787	0.612464	0.210517	0.592961	1.46354	2.66066	0.505419	0.707706	3.5111	0.873628	0.121789	0.378206	1.2833	1.04112	0.291661	0.968156	0.345341	0.265989	0.034687	0.432914
ENSG00000244038	DDOST	1	complement(20651767..20661544)	9778	protein_coding	19.4503	16.1383	18.5298	20.8823	17.7902	17.1614	9.61151	15.1682	31.8239	34.1107	23.5344	22.7457	21.5502	21.4789	13.3869	18.922	0.952676	1.29397	0.54027	0.883859	0.739518	0.666819	0.621197	0.880957
ENSG00000127483	HP1BP3	1	complement(20742661..20787323)	44663	protein_coding	1.54442	3.46173	1.64269	3.38239	2.2898	2.49545	1.71308	1.79676	1.60854	3.80233	1.1986	2.21383	5.32076	2.25365	2.39129	1.40433	1.06363	0.977082	0.748137	0.720012	0.74515	0.582229	0.449427	0.623135
ENSG00000117298	ECE1	1	complement(21217247..21345504)	128258	protein_coding	1.66419	1.50307	2.99032	2.77322	0.121286	0.561034	0.407996	1.25264	0.601567	0.0983005	0.993799	0.545479	0.0347037	0.343285	0.284778	0.599722	1.79686	1.84504	3.36392	2.23273	1.65202	5.5491	8.20599	1.74701
ENSG00000236216	PPP1R11P1	1	21397987..21398362	376	processed_pseudogene	2.33451	0	0.312702	0	15.235	11.4596	6.88332	14.0929	6.97196	0	7.98214	0	0	0	0	0	0.133947	#DIV/0!	0.45181	1.22979	1.14489	#DIV/0!	#DIV/0!	#DIV/0!
ENSG00000162551	ALPL	1	21509372..21578412	69041	protein_coding	13.7797	5.6979	15.3754	8.37453	0.00685075	0.0235769	0.0140576	0.062508	0.0482316	0.00138344	0.0115331	0	0.00157242	0.00511542	0.00276981	0.00780916	1.1158	1.46976	2.05197	2.65124	0.23912	0	1.7615	1.52659
ENSG00000076864	RAP1GAP	1	complement(21596215..21669363)	73149	protein_coding	1.25298	0.597105	0.55775	0.397927	0.00502913	0.0150534	0.00110567	0.00298722	1.05671	0.326436	0.129788	0.019411	0.00593646	0.101391	0.00261426	0.00245687	0.445138	0.666427	0.219854	0.198442	0.122822	0.0594634	0.440374	0.0242316
ENSG00000142798	HSPG2	1	complement(21822245..21937297)	115053	protein_coding	0.47874	1.54624	0.732722	2.5157	0.00182711	0.010403	0.0175743	0.0151938	0.0406431	0.0298862	0.0308774	0.0123412	0.00377431	0.0112554	0.00249316	0.00624816	1.53052	1.62698	9.61862	1.46053	0.759721	0.41294	0.660561	0.555124
ENSG00000218510	LINC00339	1	22024531..22031225	6695	lincRNA	1.71535	1.55881	0.491729	1.74167	0.957662	0.786605	0.217449	0.375338	0.984177	1.92597	0.622113	0.886892	4.05383	1.74081	0.371322	0.697932	0.286665	1.1173	0.227063	0.477162	0.632115	0.460491	0.0915978	0.400923
ENSG00000070831	CDC42	1	22052627..22092946	40320	protein_coding	2.94442	3.91129	3.23246	4.34654	6.58485	6.76576	7.52223	4.82737	3.6989	5.74694	3.9892	6.04108	5.44692	6.12273	4.53888	5.0969	1.09782	1.11128	1.14235	0.713501	1.07848	1.05118	0.833293	0.832455
ENSG00000162552	WNT4	1	complement(22117305..22143969)	26665	protein_coding	0.436172	1.22489	0.712113	2.07634	0.017738	0.0341135	0.039431	0.0594117	0.00265705	0	0.0160793	0	0.0122139	0.0309046	0.0071716	0.0168496	1.63264	1.69513	2.22297	1.74159	6.05157	#DIV/0!	0.587165	0.545211
ENSG00000184677	ZBTB40	1	22451851..22531157	79307	protein_coding	0.387383	0.610445	0.444762	0.595741	0.964834	0.906719	0.577219	0.939547	0.393974	0.670826	0.314336	0.428063	0.841859	0.390402	0.307437	0.277597	1.14812	0.975913	0.598257	1.0362	0.797859	0.638113	0.365188	0.711055
ENSG00000173372	C1QA	1	22636506..22639608	3103	protein_coding	17.4914	2.08648	15.7248	1.30827	1119.83	847.32	714.279	722.646	263.924	712.614	279.27	633.218	161.985	354.54	107.201	460.617	0.899001	0.627024	0.637843	0.852861	1.05814	0.888585	0.661797	1.2992
ENSG00000159189	C1QC	1	22643630..22648110	4481	protein_coding	9.6475	1.01355	6.44162	0.655369	380.214	305.94	167.804	198.08	22.8631	112.182	26.4768	104.769	87.2417	48.6819	103.254	89.0566	0.667698	0.64661	0.441343	0.647446	1.15806	0.933914	1.18354	1.82936
ENSG00000173369	C1QB	1	22652762..22661538	8777	protein_coding	8.06737	1.23308	5.50572	0.816796	461.744	391.389	262.504	362.84	35.6148	47.3815	50.1967	80.5049	33.1486	62.4234	62.3346	156.273	0.682468	0.662402	0.568506	0.927059	1.40943	1.69908	1.88046	2.50343
ENSG00000133216	EPHB2	1	22710839..22921500	210662	protein_coding	0.292714	0.399074	0.546684	0.543265	0.016465	0.0411346	0.0184285	0.0370822	0.0359864	0.0172291	0.118627	0.177695	0.212833	0.103943	0.562358	0.349348	1.86764	1.36131	1.11926	0.901485	3.29645	10.3136	2.64224	3.36096
ENSG00000261326	LINC01355	1	complement(23281309..23286752)	5444	lincRNA	0.712132	0.976259	0.410349	0.713964	0.038614	0.237443	0	0.160553	0.143158	0	0.0337531	0.426793	0.618187	0.32437	0.316142	0.264096	0.576227	0.731326	0	0.676172	0.235776	#DIV/0!	0.511402	0.814182
ENSG00000125944	HNRNPR	1	complement(23303771..23344336)	40566	protein_coding	0.878151	1.87709	1.28833	2.22077	1.99897	2.15385	1.59302	2.29334	1.31515	3.02322	1.74847	2.33878	2.28545	1.35816	3.25977	1.45977	1.4671	1.18309	0.796918	1.06476	1.32949	0.773605	1.42632	1.07481
ENSG00000125945	ZNF436	1	complement(23359448..23369442)	9995	protein_coding	0.541566	1.34386	0.617582	1.27897	1.02531	1.50405	0.428873	1.25161	0.616705	1.07985	0.324791	1.00734	1.41201	0.482912	0.794004	0.503461	1.14036	0.951718	0.418287	0.83216	0.526656	0.932853	0.562324	1.04255
ENSG00000249087	ZNF436-AS1	1	23368997..23371839	2843	antisense	0.591771	0.815746	0.765091	0.577243	0.0924264	0.471515	0	0.153719	0.299051	0	0.0646332	0.0908064	0.878268	0.372677	0.0336318	0.126428	1.29288	0.707626	0	0.326012	0.216128	#DIV/0!	0.0382934	0.339243
ENSG00000117318	ID3	1	complement(23557918..23559794)	1877	protein_coding	49.181	29.4478	45.6961	37.5038	14.6713	10.7382	2.0683	4.16186	69.6423	24.7308	7.63594	1.30663	3.52811	44.5309	0.0509405	5.02673	0.929141	1.27357	0.140975	0.387574	0.109645	0.0528341	0.0144385	0.112882
ENSG00000142676	RPL11	1	23691779..23696425	4647	protein_coding	115.57	95.0099	128.696	106.318	90.5637	61.4955	64.8842	58.0489	72.512	82.6471	63.755	49.7214	155.939	96.2165	65.5954	64.8174	1.11358	1.11902	0.716448	0.943953	0.879234	0.601611	0.420648	0.673662
ENSG00000011007	ELOA	1	23743155..23762059	18905	protein_coding	1.61347	2.13659	2.24206	2.30269	3.77508	4.13293	4.34235	5.52782	3.0094	3.60735	4.23134	4.10356	2.14769	2.91432	2.77161	2.74733	1.38958	1.07774	1.15027	1.33751	1.40604	1.13756	1.29051	0.942703
ENSG00000057757	PITHD1	1	23778405..23788232	9828	protein_coding	3.34927	3.73628	4.9947	3.35722	6.65209	4.93468	3.19302	3.15162	3.61892	3.0905	2.15013	1.37907	18.1046	7.21105	0.992345	2.43207	1.49128	0.898548	0.480003	0.638667	0.594136	0.44623	0.0548116	0.33727
ENSG00000011009	LYPLA2	1	23790970..23795539	4570	protein_coding	22.4566	17.5502	24.3899	18.7868	26.5758	14.3941	13.3441	14.3802	18.6195	16.1349	14.0059	10.366	19.218	25.2193	6.94623	12.2892	1.08609	1.07046	0.502116	0.999033	0.752218	0.642459	0.361444	0.487293
ENSG00000117308	GALE	1	complement(23795599..23800804)	5206	protein_coding	12.3084	22.0698	12.5684	21.9502	12.3258	8.65366	5.57732	7.8175	8.45139	6.29298	3.67081	3.91757	10.4891	9.18098	2.55293	3.14143	1.02112	0.994579	0.452493	0.903374	0.434343	0.62253	0.243388	0.342167
ENSG00000117305	HMGCL	1	complement(23801885..23838620)	36736	protein_coding	1.36993	1.24683	1.20341	1.28376	1.17736	1.30193	0.534995	0.941299	2.23528	1.7212	1.37054	1.17008	1.40962	2.05416	0.960422	1.34045	0.878446	1.02962	0.454401	0.723002	0.613138	0.679803	0.681333	0.652553
ENSG00000179163	FUCA1	1	complement(23845077..23868294)	23218	protein_coding	2.82914	3.74158	2.36489	4.63899	25.3397	10.6173	2.02389	1.00466	10.2317	8.56079	5.95676	4.94243	234.255	49.5784	56.6741	17.9733	0.835904	1.23985	0.0798702	0.094625	0.582184	0.577333	0.241933	0.362523
ENSG00000189266	PNRC2	1	23959109..23963462	4354	protein_coding	13.2721	22.3492	18.6193	26.2057	18.2139	26.5988	36.2414	24.629	10.2516	21.7396	16.7828	36.2281	21.1438	14.817	42.8886	27.1186	1.40289	1.17256	1.98976	0.925946	1.63708	1.66646	2.02842	1.83024
ENSG00000188529	SRSF10	1	complement(23964804..23980927)	16124	protein_coding	2.49966	5.44169	3.79548	5.4747	3.30497	3.99359	3.68179	3.23215	2.3728	4.99961	2.45398	3.73859	4.26194	2.72335	5.4556	2.39638	1.5184	1.00607	1.11401	0.809333	1.03421	0.747776	1.28008	0.879939
ENSG00000185436	IFNLR1	1	complement(24154157..24187959)	33803	protein_coding	0.136329	0.328748	0.130435	0.209527	2.02889	1.31292	1.01927	1.11994	0.450634	0.0254304	0.443938	0.248211	0.016058	0.201995	0.00848582	0.279122	0.956768	0.637349	0.502379	0.853011	0.98514	9.7604	0.528449	1.38183
ENSG00000001461	NIPAL3	1	24415794..24472976	57183	protein_coding	0.786703	1.34514	0.772078	1.3549	0.181052	0.294707	0.0565755	0.12037	0.197002	0.67815	0.101758	0.185102	0.208834	0.152346	0.0418023	0.0942855	0.98141	1.00726	0.312483	0.408441	0.516531	0.272951	0.20017	0.618889
ENSG00000133226	SRRM1	1	24631716..24673267	41552	protein_coding	0.741127	1.73255	0.983289	1.62138	0.857513	1.02429	0.439898	0.720451	0.601899	1.51022	0.470229	0.910205	1.33769	0.716797	0.803084	0.493064	1.32675	0.935836	0.512993	0.703364	0.781243	0.602697	0.600353	0.687872
ENSG00000169504	CLIC4	1	24745357..24844324	98968	protein_coding	0.738368	0.687382	1.09238	1.17646	1.1608	1.92435	1.75948	1.33082	0.669357	2.19656	2.37965	5.5249	1.06622	1.04083	5.71945	3.48202	1.47946	1.71151	1.51575	0.691566	3.55513	2.51525	5.36423	3.34542
ENSG00000020633	RUNX3	1	complement(24899511..24965121)	65611	protein_coding	0.0256421	0.081004	0.00537604	0.114531	0.313987	0.318144	0.375975	0.39965	0.348792	0.317356	0.414493	0.295106	1.37665	0.247611	3.36346	0.784763	0.209657	1.4139	1.19742	1.25619	1.18837	0.92989	2.44323	3.16934
ENSG00000117614	SYF2	1	complement(25222679..25232502)	9824	protein_coding	2.65072	4.65257	3.23142	4.60707	2.755	4.03999	2.37105	2.67468	2.06262	3.23759	2.00761	2.85125	5.1054	3.28344	2.28722	2.49709	1.21907	0.990219	0.860633	0.662051	0.97333	0.880669	0.447999	0.76051
ENSG00000117616	RSRP1	1	complement(25242237..25338213)	95977	protein_coding	0.99688	2.41738	0.955533	1.94838	0.345514	0.824556	0.324436	0.716596	0.487212	0.991194	0.305051	0.66977	1.57452	0.945703	0.456274	0.763046	0.958523	0.805985	0.938997	0.869068	0.626115	0.67572	0.289786	0.806856
ENSG00000183726	TMEM50A	1	25337917..25362361	24445	protein_coding	3.76438	5.14685	4.05467	5.94317	4.99416	7.66558	5.31032	5.23374	3.90698	5.76326	7.2664	9.55767	6.31962	4.62326	15.7006	10.2118	1.07712	1.15472	1.06331	0.682759	1.85985	1.65838	2.48441	2.20879
ENSG00000157978	LDLRAP1	1	25543580..25568886	25307	protein_coding	1.15328	3.37927	1.1615	3.20143	2.276	1.12373	0.425056	0.505116	7.10825	6.48786	1.49575	0.943614	0.827928	2.6376	0.109568	0.42964	1.00712	0.947373	0.186756	0.449501	0.210424	0.145443	0.13234	0.16289
ENSG00000162430	SELENON	1	25800176..25818224	18049	protein_coding	0.449855	0.455079	0.377827	0.612546	0.917192	1.00796	0.241978	0.526637	1.31502	2.1591	1.02825	1.23725	1.37739	0.384828	0.58273	0.403267	0.839887	1.34602	0.263825	0.522476	0.78193	0.573037	0.423067	1.04791
ENSG00000117640	MTFR1L	1	25818640..25832942	14303	protein_coding	0.623929	1.49309	0.587756	1.38894	1.05085	1.11463	0.514576	0.748591	0.946122	1.50253	0.453931	0.857353	1.79886	0.707846	0.869048	0.684794	0.942024	0.930244	0.489675	0.671603	0.479781	0.570608	0.483111	0.967433
ENSG00000117632	STMN1	1	complement(25884181..25906991)	22811	protein_coding	1.30513	2.82978	1.25251	2.35899	2.25319	2.03793	0.719759	0.44304	2.18971	12.8965	1.34257	2.04846	8.14295	3.43714	0.243115	1.45753	0.959683	0.833629	0.31944	0.217397	0.613128	0.158838	0.0298559	0.424053
ENSG00000158006	PAFAH2	1	complement(25959767..25998157)	38391	protein_coding	0.375352	0.785318	0.561985	0.818943	0.687191	0.59235	0.115869	0.19352	0.968882	1.18425	0.358975	0.42701	0.746536	0.726752	0.122038	0.243424	1.49722	1.04282	0.168613	0.326698	0.370504	0.360573	0.163472	0.334948
ENSG00000158014	SLC30A2	1	complement(26037252..26046133)	8882	protein_coding	0.502367	1.16411	0.522883	0.70017	0	0.00539019	0	0	0.0558378	0	0	0	0	0.0397629	0	0	1.04084	0.601465	#DIV/0!	0	0	#DIV/0!	#DIV/0!	0
ENSG00000142684	ZNF593	1	26169871..26170873	1003	protein_coding	0	3.56469	0	3.44462	0	0	0	0	0	3.0473	0	1.54434	1.73179	5.51651	0.953294	3.04606	#DIV/0!	0.966317	#DIV/0!	#DIV/0!	#DIV/0!	0.50679	0.550467	0.552172
ENSG00000142675	CNKSR1	1	26177403..26189886	12484	protein_coding	4.82224	9.48981	6.6492	8.77298	0.0378871	0.111214	0.0518289	0.161906	0.187284	0	0	0	0.00869605	0.00943004	0	0	1.37886	0.924464	1.36798	1.45581	0	#DIV/0!	0	0
ENSG00000130695	CEP85	1	26234153..26279038	44886	protein_coding	0.247705	0.437024	0.335287	0.44836	0.778599	0.655962	0.111716	0.247059	0.602967	0.595818	0.262	0.255943	0.534512	0.380298	0.0553847	0.142137	1.35357	1.02594	0.143484	0.376636	0.434518	0.429565	0.103617	0.373752
ENSG00000142669	SH3BGRL3	1	26279176..26281522	2347	protein_coding	64.7642	91.9382	80.3043	113.717	659.44	507.172	341.539	380.069	572.386	314.418	373.533	202.889	172.533	461.117	58.9906	327.925	1.23995	1.23689	0.517923	0.749389	0.652589	0.645284	0.34191	0.711153
ENSG00000158062	UBXN11	1	complement(26281328..26318363)	37036	protein_coding	0.849272	0.803613	0.971439	0.741626	5.28573	4.11847	1.16833	1.65347	4.00393	3.06637	1.46363	0.909661	3.31524	5.31471	0.129084	0.832205	1.14385	0.922864	0.221035	0.401477	0.365548	0.296658	0.0389367	0.156585
ENSG00000169442	CD52	1	26317957..26320523	2567	protein_coding	3.1915	1.73162	1.5344	2.1871	462.726	216.998	179.37	127.473	856.964	523.261	512.077	319.762	55.7398	510.568	26.1108	439.177	0.480776	1.26304	0.387639	0.587437	0.597548	0.611094	0.46844	0.860174
ENSG00000117682	DHDDS	1	26432282..26471294	39013	protein_coding	0.933732	1.03783	1.00358	1.11363	1.37133	1.2554	0.582549	1.04739	1.58724	1.10661	1.06761	0.959516	1.04908	1.43938	0.482819	0.843009	1.07481	1.07304	0.424807	0.834309	0.672617	0.867075	0.460232	0.585674
ENSG00000198830	HMGN2	1	26472450..26475972	3523	protein_coding	5.73058	6.66522	7.47573	8.23775	7.78683	8.67007	2.86968	3.90754	7.58175	18.3545	4.17263	5.8257	10.7853	7.75252	0.949911	2.37209	1.30453	1.23593	0.36853	0.450693	0.550351	0.317399	0.0880748	0.305976
ENSG00000117676	RPS6KA1	1	26529761..26575030	45270	protein_coding	1.2975	1.72687	1.84792	1.83737	10.4318	5.51305	2.46728	4.4733	16.2625	24.6116	5.95324	8.81927	6.16069	12.6904	3.21041	3.99372	1.42421	1.06399	0.236516	0.811402	0.366071	0.358337	0.521112	0.314703
ENSG00000117713	ARID1A	1	26693236..26782104	88869	protein_coding	0.5737	1.01776	0.744201	1.32473	0.793015	0.991247	0.323083	0.55815	0.502263	1.15968	0.421806	0.891829	1.22892	0.608037	1.51381	0.614771	1.2972	1.30161	0.407411	0.563079	0.83981	0.769031	1.23182	1.01108
ENSG00000060642	PIGV	1	26787472..26798398	10927	protein_coding	0.508763	1.73331	1.09215	2.30024	1.82762	3.44817	3.08653	4.91937	0.992045	1.52095	0.980953	2.3508	2.04664	1.45445	1.66257	2.17102	2.14668	1.32708	1.68883	1.42666	0.988819	1.54561	0.81234	1.49267
ENSG00000204160	ZDHHC18	1	26826710..26857602	30893	protein_coding	1.11759	1.5327	1.51285	1.86207	4.54377	2.32769	2.2934	2.43848	2.31863	2.78877	1.88949	2.4694	3.31381	1.68053	1.38658	1.20711	1.35366	1.2149	0.504735	1.0476	0.814914	0.885478	0.418425	0.718294
ENSG00000175793	SFN	1	26863138..26864457	1320	protein_coding	460.722	565.004	545.481	535.91	3.10544	8.26943	2.14452	15.6021	2.73739	0	0.139206	0.0977889	0	0	0.144872	0.0680748	1.18397	0.948507	0.690568	1.88672	0.0508535	#DIV/0!	#DIV/0!	#DIV/0!
ENSG00000142751	GPN2	1	complement(26876133..26890297)	14165	protein_coding	1.43559	1.05057	1.26582	1.56101	2.35221	2.19353	1.42744	2.29465	1.92068	1.58459	1.82477	1.7952	1.41019	1.42117	0.999017	1.70012	0.881741	1.48587	0.606853	1.0461	0.950061	1.13291	0.708428	1.19628
ENSG00000198746	GPATCH3	1	complement(26890488..26900466)	9979	protein_coding	1.59065	1.22012	1.14289	1.1685	2.70168	2.66749	1.70203	2.61124	2.40688	2.08658	1.66953	1.86268	2.45865	3.12627	1.57139	2.0711	0.718502	0.957689	0.629992	0.978914	0.693648	0.892695	0.639127	0.662483
ENSG00000090273	NUDC	1	26900238..26946862	46625	protein_coding	2.31407	2.02487	2.67808	2.19894	1.58253	1.29585	0.782336	1.11072	1.09257	1.11032	0.847329	0.697662	1.24336	1.78765	0.81209	0.778615	1.15731	1.08597	0.494359	0.857137	0.775534	0.628345	0.653139	0.435553
ENSG00000175707	KDF1	1	complement(26949562..26960406)	10845	protein_coding	0.998239	1.83552	1.30098	1.66456	0.00484589	0.0706326	0	0.060446	0.0391979	0	0	0	0	0	0	0	1.30327	0.90686	0	0.85578	0	#DIV/0!	#DIV/0!	#DIV/0!
ENSG00000253368	TRNP1	1	26993707..27000898	7192	protein_coding	6.00074	10.3189	5.31315	8.10655	0.0146145	0.153106	0	0.121531	0.187174	0.0265611	0	0	0	0.0327377	0	0	0.885416	0.785604	0	0.793767	0	0	#DIV/0!	0
ENSG00000158246	FAM46B	1	complement(27005020..27012836)	7817	protein_coding	4.35126	7.62721	3.64745	6.72913	0.053784	0.183737	0	0.321465	0.0362544	0.0366562	0	0.0165129	0	0.0150601	0	0	0.838252	0.882254	0	1.7496	0	0.45048	#DIV/0!	0
ENSG00000090020	SLC9A1	1	complement(27098815..27166981)	68167	protein_coding	1.08917	1.40907	0.738223	1.70044	1.62363	0.833664	0.398658	0.436755	1.58503	2.35818	0.752976	1.08314	0.923698	1.54912	0.277727	0.432374	0.677788	1.20678	0.245535	0.523898	0.475056	0.459313	0.300669	0.279109
ENSG00000214973	CHCHD3P3	1	complement(27200834..27201473)	640	processed_pseudogene	0.571469	0	1.65341	0	5.4196	2.693	1.51648	3.67032	6.31009	0	3.73246	0	0	0	0	0	2.89327	#DIV/0!	0.279814	1.36291	0.591507	#DIV/0!	#DIV/0!	#DIV/0!
ENSG00000225159	NPM1P39	1	27206930..27207796	867	processed_pseudogene	3.71224	0	10.1709	0	6.36463	5.52199	5.50388	4.59959	5.31172	0	5.79303	0	0	0	0	0	2.73984	#DIV/0!	0.86476	0.83296	1.09061	#DIV/0!	#DIV/0!	#DIV/0!
ENSG00000142784	WDTC1	1	27234516..27308633	74118	protein_coding	0.705643	0.602336	0.537767	0.670079	0.762942	0.642062	0.249889	0.487184	0.602224	1.13403	0.215689	0.369212	1.41052	0.444735	0.198666	0.150334	0.762096	1.11247	0.327534	0.75878	0.358154	0.325574	0.140846	0.338031
ENSG00000186501	TMEM222	1	27322145..27336400	14256	protein_coding	3.36083	3.15192	3.88456	3.19297	5.79137	4.42285	2.57569	3.51005	2.74336	1.77548	2.71108	2.08254	2.3607	2.70033	1.77736	2.24395	1.15583	1.01302	0.444746	0.793617	0.988236	1.17295	0.752897	0.830989
ENSG00000142765	SYTL1	1	27342020..27353937	11918	protein_coding	3.91579	12.0972	4.18293	10.9217	0.348359	0.353504	0.108581	0.609626	2.2828	3.98308	0.15418	0.0866463	0.0728723	0.464261	0.00802277	0	1.06822	0.902829	0.311692	1.72453	0.0675399	0.0217536	0.110093	0
ENSG00000142733	MAP3K6	1	complement(27355184..27366892)	11709	protein_coding	8.00886	12.5525	4.53876	9.81839	1.27019	0.637851	0.269389	0.237939	2.57164	3.85025	1.17699	1.9182	3.05964	3.45864	2.3028	1.72672	0.566717	0.782186	0.212085	0.373032	0.457682	0.498201	0.752639	0.499249
ENSG00000174950	CD164L2	1	complement(27379176..27383380)	4205	protein_coding	1.96569	4.61903	2.2229	2.8757	0.0249958	0.0341562	0	0.0389736	0	0	0	0	0	0	0	0	1.13085	0.622577	0	1.14104	#DIV/0!	#DIV/0!	#DIV/0!	#DIV/0!
ENSG00000158195	WASF2	1	complement(27404226..27490158)	85933	protein_coding	1.34663	2.27487	1.45853	2.28064	2.04507	1.86025	1.42119	1.44686	2.11562	2.75094	1.69426	2.09846	2.50139	1.89602	2.12632	1.65218	1.0831	1.00254	0.694934	0.77778	0.800834	0.762813	0.850055	0.871393
ENSG00000000938	FGR	1	complement(27612064..27635277)	23214	protein_coding	0.437993	0.112392	0.296295	0.100461	53.3551	44.1593	41.854	42.4877	53.307	48.5757	31.8655	34.9588	19.5901	53.6744	14.0165	28.6058	0.676483	0.893843	0.784443	0.962147	0.597772	0.719677	0.715489	0.532951
ENSG00000235912	AL031729.1	1	27649419..27649610	192	processed_pseudogene	89.5301	1.00658	97.0613	1.34959	91.1477	69.5693	70.3479	76.5361	107.013	0	67.312	0	0.565425	0.613149	1.49399	0.468014	1.08412	1.34076	0.7718	1.10014	0.629006	#DIV/0!	2.64224	0.763296
ENSG00000126709	IFI6	1	complement(27666061..27672218)	6158	protein_coding	7.66165	3.98579	7.62773	4.22191	116.722	178.465	151.448	126.98	63.7629	19.2486	233.166	216.407	9.7314	36.6097	194.724	322.4	0.995573	1.05924	1.2975	0.711516	3.65678	11.2428	20.0099	8.8064
ENSG00000117758	STX12	1	27773183..27824452	51270	protein_coding	1.41531	1.37965	1.10765	1.50274	2.62102	3.0395	2.28897	2.08198	1.06683	2.16103	2.34991	4.09626	1.9904	1.29045	3.0212	2.7727	0.782621	1.08922	0.873312	0.684975	2.20271	1.89551	1.51788	2.14864
ENSG00000117751	PPP1R8	1	27830778..27851676	20899	protein_coding	0.97302	1.41487	1.37272	1.9342	1.52891	1.97239	0.793349	1.12137	1.20688	1.79611	1.07267	1.44529	1.8233	1.22237	1.59672	1.17811	1.41079	1.36705	0.518899	0.568532	0.888794	0.804675	0.875729	0.963793
ENSG00000130775	THEMIS2	1	27872543..27886685	14143	protein_coding	0.284462	0.642254	0.236931	0.482467	17.5241	19.2613	3.45979	4.76639	14.7682	20.9694	19.8005	26.2763	15.329	11.4537	28.1377	25.9163	0.83291	0.751209	0.197431	0.247459	1.34075	1.25307	1.83559	2.26271
ENSG00000117748	RPA2	1	complement(27891524..27914746)	23223	protein_coding	0.642561	0.807242	0.754373	0.855444	1.36912	2.47181	0.780127	1.63957	1.11051	1.80145	0.941588	0.872659	1.69693	1.1406	1.59338	0.959608	1.17401	1.05971	0.569804	0.663307	0.847885	0.484421	0.938979	0.841322
ENSG00000158156	XKR8	1	27959462..27968096	8635	protein_coding	2.10083	2.03671	1.91308	2.04056	1.4911	1.18095	0.59945	1.48037	1.18152	1.9136	0.744797	1.37527	1.44581	1.03614	0.564723	0.936571	0.910627	1.00189	0.402019	1.25354	0.630372	0.718685	0.390592	0.903903
ENSG00000228589	SPCS2P4	1	complement(28095742..28096422)	681	processed_pseudogene	24.1678	0	26.2431	0	30.3283	30.511	36.3421	45.8843	18.935	0	22.8453	0	0	0	0	0	1.08587	#DIV/0!	1.19829	1.50386	1.20651	#DIV/0!	#DIV/0!	#DIV/0!
ENSG00000214812	AL137792.1	1	complement(28120449..28121321)	873	processed_pseudogene	0.335157	0	0.808082	0.098939	6.14029	9.81642	10.2836	14.2045	5.03174	0	11.7169	0.147859	0	0.134851	0	0	2.41105	#DIV/0!	1.67477	1.44702	2.3286	#DIV/0!	#DIV/0!	0
ENSG00000169403	PTAFR	1	complement(28147166..28193936)	46771	protein_coding	0.106349	0.632216	0.223734	1.43122	0.505637	1.07787	0.245554	0.596843	4.75051	10.3987	6.0516	14.1167	5.34324	5.686	1.27566	5.416	2.10376	2.26382	0.485633	0.553724	1.27388	1.35754	0.238743	0.952515
ENSG00000126698	DNAJC8	1	complement(28199456..28233025)	33570	protein_coding	1.98068	2.00345	2.11546	2.0069	4.48984	3.55252	3.82109	3.3099	3.01382	3.79836	2.11102	2.62623	3.01398	3.37358	1.95959	1.76666	1.06804	1.00172	0.851053	0.931705	0.700447	0.691411	0.650166	0.523675
ENSG00000130770	ATPIF1	1	28236109..28246906	10798	protein_coding	9.23326	11.5264	9.78347	9.70285	2.51623	2.19914	1.10855	0.946049	7.80809	7.8902	3.97069	2.04417	6.16301	7.44637	0.54015	2.71291	1.05959	0.841795	0.440559	0.430191	0.508535	0.259077	0.0876437	0.364326
ENSG00000130766	SESN2	1	28259527..28282491	22965	protein_coding	1.34734	1.41382	1.20059	1.34648	2.37538	1.96381	2.84917	4.00582	1.29884	2.22096	0.805474	2.82163	0.647635	1.14828	0.466315	1.10734	0.891083	0.952369	1.19945	2.03982	0.620148	1.27046	0.720027	0.964343
ENSG00000130772	MED18	1	28329002..28335967	6966	protein_coding	3.38123	2.55244	2.87779	2.56666	3.14598	3.3058	1.33521	2.35263	3.35638	4.25054	2.0751	2.98336	3.16365	2.60258	1.53731	2.36063	0.851107	1.00557	0.424419	0.711668	0.618256	0.701877	0.48593	0.907034
ENSG00000204138	PHACTR4	1	28369582..28500369	130788	protein_coding	0.3764	0.478032	0.343411	0.437192	0.25998	0.379599	0.215821	0.207171	0.195018	0.277512	0.434133	0.643492	0.397597	0.252933	1.06956	0.631405	0.912356	0.914566	0.830145	0.545763	2.22611	2.31879	2.69005	2.49633
ENSG00000180198	RCC1	1	28505943..28539300	33358	protein_coding	1.02624	1.82789	1.30413	1.73483	1.22254	1.07497	0.443697	0.620661	0.734881	0.964931	0.38743	0.398566	1.27899	0.741117	0.343961	0.16432	1.27078	0.949089	0.362929	0.577376	0.527201	0.413052	0.268931	0.221719
ENSG00000279443	AL513497.1	1	28544460..28546542	2083	TEC	2.24747	1.34533	2.37071	0.995185	0.277528	0.22984	0	0.104903	0.0680271	0	0	0	0.260589	0.169551	0	0	1.05484	0.739732	0	0.456416	0	#DIV/0!	0	0
ENSG00000180098	TRNAU1AP	1	28553085..28578545	25461	protein_coding	0.893485	2.18988	0.891251	1.55032	1.4139	1.53249	1.24522	1.39247	0.85707	0.802795	0.993541	1.14577	1.24078	1.22066	1.25805	1.17878	0.9975	0.707949	0.880701	0.908632	1.15923	1.42722	1.01392	0.965685
ENSG00000197989	SNHG12	1	complement(28578538..28582983)	4446	antisense	10.9409	16.214	14.2011	15.2504	12.5297	12.2327	6.22146	6.88072	13.2904	8.7651	6.48877	3.42591	31.792	22.9306	2.34415	3.25399	1.29798	0.940572	0.496539	0.562485	0.488231	0.390858	0.0737339	0.141906
ENSG00000120656	TAF12	1	complement(28589323..28643085)	53763	protein_coding	0.512933	0.571563	0.452694	0.563904	0.83479	0.73911	0.177515	0.245894	1.25193	0.511653	0.48533	0.429767	2.00311	1.52841	0.149391	0.302521	0.882561	0.9866	0.212646	0.332689	0.387665	0.839958	0.0745794	0.197932
ENSG00000162419	GMEB1	1	28668732..28719353	50622	protein_coding	0.199408	0.253883	0.320522	0.283237	0.414225	0.438827	0.527242	0.557913	0.251927	0.264153	0.183914	0.313638	0.304526	0.269765	0.243656	0.244963	1.60737	1.11562	1.27284	1.27137	0.730031	1.18734	0.800116	0.908059
ENSG00000198492	YTHDF2	1	28736621..28769775	33155	protein_coding	1.14283	2.36079	1.60113	2.7797	1.49791	1.81366	1.5222	1.34449	1.50227	2.93844	1.38555	1.89213	1.89258	2.20856	1.68708	1.63158	1.40102	1.17745	1.01621	0.741313	0.922308	0.643922	0.891414	0.738753
ENSG00000116350	SRSF4	1	complement(29147743..29181987)	34245	protein_coding	4.02426	5.29931	4.22305	4.79728	4.77886	4.27938	4.6527	4.20498	2.78063	2.9509	3.31965	2.79309	3.32231	2.57141	5.74893	3.18553	1.0494	0.905266	0.9736	0.982614	1.19385	0.946519	1.7304	1.23883
ENSG00000116353	MECR	1	complement(29192873..29230942)	38070	protein_coding	0.780092	0.642182	0.435466	0.705601	0.426558	0.163484	0.0849792	0.0660071	0.305212	0.235837	0.197894	0.0949377	0.151136	0.275217	0.0627892	0.146342	0.558225	1.09876	0.199221	0.403753	0.648383	0.402557	0.415447	0.531734
ENSG00000060656	PTPRU	1	29236516..29326813	90298	protein_coding	0.833565	1.51211	0.878909	1.33916	0.0244441	0.0445365	0.0268707	0.0544477	0.0109848	0.00317329	0.00271327	0.00857702	0.00240452	0.00260747	0.0487088	0.0129368	1.0544	0.885619	1.09927	1.22254	0.247003	2.70288	20.2572	4.96142
ENSG00000162511	LAPTM5	1	complement(30732469..30757820)	25352	protein_coding	2.11492	0.556495	1.69277	0.72228	103.215	88.7659	53.9406	49.5341	99.4954	95.9019	78.8803	86.7042	66.8104	83.5199	33.0988	80.1151	0.800396	1.29791	0.522606	0.558031	0.792804	0.904093	0.495414	0.959234
ENSG00000162512	SDC3	1	complement(30869467..30908761)	39295	protein_coding	1.30678	0.732824	1.63819	0.637445	1.32003	0.8492	0.380776	0.3406	1.76156	1.02575	0.877571	0.364627	3.34014	0.79991	0.914909	0.571693	1.25361	0.869847	0.288461	0.401083	0.498177	0.355474	0.273913	0.714697
ENSG00000134644	PUM1	1	complement(30931506..31065991)	134486	protein_coding	0.532486	0.744395	0.646079	0.782262	0.400543	0.484502	0.334375	0.403761	0.313459	0.645585	0.306058	0.568209	0.682919	0.402669	0.523273	0.293992	1.21333	1.05087	0.834802	0.833354	0.976388	0.880146	0.76623	0.730109
ENSG00000215900	SELENOWP1	1	complement(31094987..31095558)	572	processed_pseudogene	43.8632	0.168937	42.241	0	24.623	23.603	9.75638	17.2861	16.1023	0	10.9223	0	0.379586	0.205812	0	0	0.963016	0	0.39623	0.73237	0.678308	#DIV/0!	0	0
ENSG00000060688	SNRNP40	1	complement(31259568..31296782)	37215	protein_coding	0.542492	0.794555	0.793001	0.900525	0.741386	0.753866	0.369459	0.430096	0.63016	1.07795	0.390069	0.367664	0.6126	0.721247	0.334005	0.410479	1.46177	1.13337	0.498336	0.57052	0.619	0.341078	0.545225	0.569124
ENSG00000121769	FABP3	1	complement(31365625..31376850)	11226	protein_coding	0.41702	0.533688	0.366574	0.569362	40.6535	13.4168	11.3184	4.78835	56.9907	32.6547	38.695	46.2927	7.90084	31.6701	0.630281	17.2497	0.87903	1.06684	0.278413	0.356893	0.678971	1.41764	0.079774	0.54467
ENSG00000168528	SERINC2	1	31409565..31434680	25116	protein_coding	9.38669	25.2122	9.43519	27.9074	3.41904	3.83523	1.02403	3.04939	15.5009	9.97883	9.52073	7.67827	4.50395	15.1585	0.784232	8.82631	1.00517	1.1069	0.299508	0.795099	0.614204	0.769456	0.174121	0.582267
ENSG00000142910	TINAGL1	1	31576485..31587686	11202	protein_coding	10.5523	31.2359	9.99217	31.1507	0.0140744	0.0384646	0.00722005	0.0438897	0.14547	0.034106	0	0.0115231	0	0	0	0	0.946916	0.997273	0.512993	1.14104	0	0.33786	#DIV/0!	#DIV/0!
ENSG00000162517	PEF1	1	complement(31629862..31644896)	15035	protein_coding	0.41354	0.64914	0.445748	0.741085	1.24437	1.17818	0.161381	1.16269	0.777538	0.819507	0.680337	0.832783	0.765382	0.610743	0.979366	0.914426	1.07788	1.14164	0.129689	0.986846	0.874989	1.0162	1.27958	1.49723
ENSG00000084636	COL16A1	1	complement(31652247..31704319)	52073	protein_coding	0.372251	0.900015	0.597216	1.26725	0.00403692	0.0266624	0	0.0660912	0	0	0	0	0	0	0	0	1.60434	1.40803	0	2.47881	#DIV/0!	#DIV/0!	#DIV/0!	#DIV/0!
ENSG00000134668	SPOCD1	1	complement(31790422..31816051)	25630	protein_coding	0.111306	0.776675	0.247721	0.835766	6.89985	2.81127	1.73244	0.899455	2.02903	0.309311	1.34546	1.20872	0.0889502	1.04726	0.018653	0.729248	2.22559	1.07608	0.251085	0.319946	0.663105	3.90778	0.209702	0.69634
ENSG00000121774	KHDRBS1	1	32013829..32060850	47022	protein_coding	1.78118	1.70979	2.00536	1.89566	1.82287	2.05973	1.78711	1.81001	1.48113	2.71173	1.84057	2.21532	2.2972	1.8076	3.71505	2.00654	1.12586	1.10871	0.98038	0.878765	1.24268	0.816938	1.61721	1.11006
ENSG00000121775	TMEM39B	1	32072031..32102866	30836	protein_coding	0.533737	0.548404	0.610071	0.579821	0.388579	0.324491	0.0393431	0.162984	0.392897	0.424355	0.220483	0.322327	0.675957	0.561212	0.12093	0.291409	1.14302	1.05729	0.101249	0.502276	0.561173	0.759569	0.178902	0.519249
ENSG00000084652	TXLNA	1	32179686..32198285	18600	protein_coding	3.73605	4.19258	3.61261	4.84343	5.46445	5.73478	3.16124	4.59933	4.89095	7.50246	3.21072	4.5803	5.06037	5.91788	3.56758	3.88422	0.96696	1.15524	0.57851	0.802006	0.656462	0.610507	0.705005	0.656353
ENSG00000160050	CCDC28B	1	32200386..32205387	5002	protein_coding	0.628821	0.676153	0.52888	0.535303	0.294183	0.239282	0.194032	0.141976	0.32578	0.267332	0.159188	0.12903	0.759627	0.329497	0.21027	0.161681	0.841066	0.79169	0.659563	0.593341	0.488636	0.482657	0.276806	0.49069
ENSG00000160051	IQCC	1	32205661..32208687	3027	protein_coding	1.28075	1.27693	1.98096	1.08431	0.260424	0.205611	0	0.0902346	0.163842	0.220878	0.0404696	0.12793	0.358644	0.155566	0.157937	0	1.54671	0.849151	0	0.438862	0.247003	0.579189	0.440374	0
ENSG00000160055	TMEM234	1	complement(32214472..32222359)	7888	protein_coding	0.723319	1.75182	1.22226	1.89435	1.13928	0.965039	0.379377	1.16348	1.23054	0.883939	0.81533	0.932763	1.21113	1.38798	0.666689	0.637942	1.6898	1.08136	0.332996	1.20563	0.662581	1.05523	0.550467	0.459619
ENSG00000084623	EIF3I	1	32221928..32231604	9677	protein_coding	11.1117	10.2753	12.2837	12.8708	13.3108	14.1297	9.21872	14.9145	10.7699	10.8473	9.37401	9.49735	9.30015	12.0802	8.14168	10.9573	1.10548	1.2526	0.692572	1.05554	0.870387	0.875547	0.875436	0.907039
ENSG00000220785	MTMR9LP	1	complement(32231658..32241620)	9963	transcribed_unprocessed_pseudogene	0.741538	0.931111	1.00901	0.745573	0.263744	0.27871	0.154241	0.175459	0.0497793	0.0958686	0.0430347	0.0129561	0.947993	0.106346	0.0287911	0.0992117	1.36069	0.800734	0.584812	0.62954	0.86451	0.135144	0.0303706	0.932917
ENSG00000183615	FAM167B	1	32247233..32248856	1624	protein_coding	6.48603	1.90408	6.33491	1.38283	0	0	0	0	0	0	0	0	0	0	0	0.0553317	0.9767	0.726248	#DIV/0!	#DIV/0!	#DIV/0!	#DIV/0!	#DIV/0!	#DIV/0!
ENSG00000116478	HDAC1	1	32292086..32333635	41550	protein_coding	1.58971	2.68151	1.46015	2.71698	1.37993	1.55092	0.634574	1.03866	1.19192	1.45972	1.05254	0.975488	1.52326	1.326	0.676556	1.13972	0.918497	1.01323	0.45986	0.669704	0.883062	0.668271	0.444151	0.859524
ENSG00000175130	MARCKSL1	1	complement(32333832..32336379)	2548	protein_coding	23.0812	23.8925	25.1487	38.0004	7.21891	12.6265	11.7446	18.0092	1.19567	0.487316	11.5146	1.46914	0.639099	5.17471	3.75256	14.1066	1.08957	1.59047	1.62692	1.4263	9.63024	3.01475	5.87165	2.72606
ENSG00000160058	BSDC1	1	complement(32365103..32394731)	29629	protein_coding	2.06885	1.80029	1.68056	1.95025	3.47827	3.09433	2.26294	3.02004	1.97039	2.04702	1.76957	2.07809	2.2717	1.56945	0.880995	1.54673	0.812316	1.0833	0.650593	0.975992	0.898084	1.01518	0.387813	0.985521
ENSG00000176261	ZBTB8OS	1	complement(32600172..32650903)	50732	protein_coding	0.788693	0.563807	0.421801	0.480119	0.958214	0.828566	0.747699	0.564241	0.553037	0.796388	0.383934	0.424911	0.552095	0.679912	0.301554	0.448125	0.53481	0.851567	0.780304	0.680985	0.694228	0.533547	0.5462	0.659092
ENSG00000162521	RBBP4	1	32651142..32686211	35070	protein_coding	0.982398	1.273	0.908556	1.34474	1.18834	1.48937	0.864831	0.803766	0.761634	2.6636	0.448857	1.07844	1.58803	1.11783	0.916075	0.494518	0.924835	1.05636	0.727764	0.539667	0.589335	0.404879	0.576864	0.442391
ENSG00000162522	KIAA1522	1	32741885..32774970	33086	protein_coding	5.67745	7.76011	3.91079	7.80564	1.65828	1.22417	0.936246	1.11779	0.914375	1.27021	1.5495	1.77123	0.387181	0.722302	2.11252	1.61325	0.688828	1.00587	0.564587	0.913102	1.6946	1.39444	5.45616	2.23349
ENSG00000134684	YARS	1	complement(32775237..32818153)	42917	protein_coding	2.86511	2.51504	2.23415	2.43723	3.75934	3.2373	1.3286	2.0977	2.12136	2.98223	1.19456	2.40916	1.37862	2.27127	0.688425	0.789355	0.77978	0.969064	0.353414	0.647979	0.563109	0.807839	0.49936	0.347539
ENSG00000116497	S100PBP	1	32816767..32858879	42113	protein_coding	0.515873	0.823756	0.429955	0.672728	0.234609	0.368335	0.0787414	0.112854	0.190109	0.401443	0.136717	0.331033	0.989899	0.355022	0.50858	0.322197	0.833451	0.816659	0.335628	0.306391	0.71915	0.824608	0.51377	0.907541
ENSG00000116514	RNF19B	1	complement(32936445..32964685)	28241	protein_coding	0.805532	1.20101	1.3614	2.44982	2.95697	3.75498	5.50152	4.28072	0.953333	1.133	8.33492	21.496	2.12964	1.03797	23.7337	15.8138	1.69006	2.0398	1.86053	1.14001	8.74293	18.9726	11.1445	15.2353
ENSG00000160094	ZNF362	1	33256545..33300719	44175	protein_coding	0.682218	0.640932	0.528326	0.469263	0.425902	0.246016	0.0457719	0.133556	0.510025	0.555678	0.26483	0.160712	0.879797	0.437054	0.0865787	0.199347	0.774425	0.732158	0.107471	0.542874	0.51925	0.289219	0.0984076	0.456116
ENSG00000235907	AC115285.1	1	complement(33512008..33512743)	736	processed_pseudogene	0.496929	0	1.917	0	1.14247	2.53689	3.62637	1.11334	0.481319	0	2.16375	0	0	0	0.129912	0	3.85769	#DIV/0!	3.17414	0.438862	4.49545	#DIV/0!	#DIV/0!	#DIV/0!
ENSG00000241014	AC114490.1	1	complement(34974356..34985313)	10958	processed_transcript	0.513999	0.802473	0.477471	0.985282	0.369286	0.349521	0.243567	0.144571	0.155175	0.0958799	0.285069	0.353389	0.67368	0.247095	0.69805	0.434615	0.928935	1.22781	0.659563	0.413627	1.83708	3.68575	1.03617	1.7589
ENSG00000228348	EFCAB14P1	1	35122022..35122484	463	processed_pseudogene	0	0	0.126972	0.186552	1.5891	1.55105	0	3.30364	2.60141	0	2.11666	0	0	0	0	0	#DIV/0!	#DIV/0!	0	2.12994	0.813657	#DIV/0!	#DIV/0!	#DIV/0!
ENSG00000116560	SFPQ	1	complement(35176378..35193148)	16771	protein_coding	10.7382	16.7439	12.0023	16.4857	9.70163	13.3513	13.1173	11.7588	9.42078	12.0681	9.2948	9.45924	10.9461	11.1891	10.5815	7.2815	1.11772	0.984581	1.35207	0.880726	0.986627	0.783823	0.966687	0.650765
ENSG00000142687	KIAA0319L	1	complement(35433490..35557950)	124461	protein_coding	0.939174	0.950317	0.816676	0.888298	0.43914	0.533529	0.39055	0.446378	0.389371	0.557147	0.358761	0.520636	0.691697	0.349028	1.13468	0.412974	0.869569	0.934738	0.889352	0.836653	0.921386	0.934467	1.64043	1.18321
ENSG00000020129	NCDN	1	35557473..35567274	9802	protein_coding	5.3805	5.14608	3.81444	5.67483	3.0239	3.57529	1.40272	1.84471	2.50816	3.28384	3.65555	3.58193	1.55056	2.05376	4.54568	3.56611	0.708937	1.10275	0.463877	0.515962	1.45746	1.09078	2.93163	1.73639
ENSG00000126067	PSMB2	1	complement(35599544..35641844)	42301	protein_coding	2.6388	2.3118	2.79062	2.69529	4.03771	3.57418	3.17581	3.03869	2.6765	3.19501	2.98427	3.89981	1.91967	3.01958	3.03114	3.98301	1.05754	1.16588	0.786537	0.85018	1.11499	1.22059	1.57899	1.31906
ENSG00000142686	C1orf216	1	complement(35713875..35719472)	5598	protein_coding	1.24135	1.43273	1.80627	1.28064	8.44914	9.0312	4.16098	5.0549	4.79675	6.5348	3.78577	6.36414	5.04216	5.99348	4.37255	5.92317	1.45509	0.893843	0.492473	0.559715	0.789236	0.973884	0.867198	0.988268
ENSG00000134698	AGO4	1	35808172..35857890	49719	protein_coding	0.828302	1.05535	0.692889	0.875568	0.887891	0.900334	0.692983	0.751535	0.490204	1.08733	0.411467	0.851559	1.79702	0.77427	0.609627	0.540392	0.836518	0.829644	0.780482	0.834729	0.839379	0.783167	0.339243	0.697937
ENSG00000092847	AGO1	1	35869808..35930528	60721	protein_coding	0.393923	0.343744	0.332081	0.406826	0.514969	0.395015	0.219776	0.165537	0.675586	1.44873	0.185605	0.303991	1.2676	0.816226	0.231476	0.189422	0.843009	1.18351	0.426776	0.419065	0.274732	0.209833	0.182609	0.232071
ENSG00000092850	TEKT2	1	36084075..36088275	4201	protein_coding	1.65414	0.989091	2.01511	0.986894	0.0375294	0.376076	0.0192523	0.429118	0.0337301	0.022736	0.0729002	0.0614527	0	0.028023	0.0227601	0.0855594	1.21822	0.997778	0.512993	1.14104	2.16128	2.70288	#DIV/0!	3.05318
ENSG00000116863	ADPRHL2	1	36088875..36093932	5058	protein_coding	5.6835	5.84606	6.13682	6.21591	15.0242	15.2202	14.1035	14.7532	9.70723	9.00753	21.2646	26.1582	6.439	11.1254	31.437	29.6687	1.07976	1.06326	0.938714	0.969317	2.19059	2.90404	4.88228	2.66675
ENSG00000171812	COL8A2	1	complement(36095236..36125220)	29985	protein_coding	0.09514	0.14502	0.0470539	0.123864	3.23016	2.26246	1.08972	1.11315	7.30122	9.66447	4.80037	4.05518	1.61114	4.78201	0.736606	1.54934	0.494575	0.854117	0.337356	0.492008	0.657475	0.419597	0.457197	0.323993
ENSG00000054116	TRAPPC3	1	complement(36136570..36156053)	19484	protein_coding	3.46143	3.44689	4.73405	3.96759	6.34129	5.23133	3.75255	4.27009	4.69086	4.02468	3.58375	3.26612	3.52697	4.34428	1.95314	2.72104	1.36766	1.15106	0.591764	0.816254	0.763986	0.811523	0.553772	0.626349
ENSG00000116871	MAP7D1	1	36155579..36180849	25271	protein_coding	5.16965	7.55206	7.29295	10.4656	20.6359	14.9797	8.04277	10.7933	16.2974	11.7318	10.7663	9.44958	10.061	14.7767	5.32352	7.95789	1.41072	1.3858	0.389747	0.720528	0.660615	0.805466	0.529126	0.538542
ENSG00000054118	THRAP3	1	36224416..36305357	80942	protein_coding	1.07812	1.42545	1.32113	1.31361	1.98743	2.16719	1.76463	2.01796	1.01625	1.69098	1.38934	1.70637	1.95551	1.149	1.6786	1.17899	1.2254	0.921542	0.887892	0.931144	1.36713	1.0091	0.858397	1.0261
ENSG00000214193	SH3D21	1	36306387..36324886	18500	protein_coding	0.84219	2.17814	0.870697	2.42313	5.41729	5.81236	4.22757	7.34968	1.18722	0.573083	0.940281	0.66285	7.15333	1.98541	1.52468	0.45658	1.03385	1.11248	0.780384	1.26449	0.792003	1.15664	0.213142	0.229967
ENSG00000116883	AL591845.1	1	36323734..36329221	5488	antisense	0.959668	5.29996	1.17833	4.10779	0.660751	3.3499	0.618972	3.86219	1.58793	0.243658	0.948672	0.329289	4.90584	2.27384	0.40072	0.392968	1.22785	0.77506	0.93677	1.15293	0.597426	1.35144	0.0816823	0.172822
ENSG00000196182	STK40	1	complement(36339624..36385896)	46273	protein_coding	1.26938	1.0713	1.21329	1.18903	11.6821	10.3008	9.02598	11.9107	4.13406	3.92186	7.24716	7.31702	6.02012	4.80587	3.2896	5.24903	0.955815	1.1099	0.772632	1.15628	1.75303	1.8657	0.546434	1.09221
ENSG00000181817	LSM10	1	complement(36391238..36397892)	6655	protein_coding	4.30864	2.49747	3.7278	2.67363	16.1254	10.9707	4.33866	6.12359	9.49637	8.99883	8.70671	6.76925	7.06343	8.208	3.01716	4.64484	0.865191	1.07053	0.269058	0.558175	0.916846	0.752237	0.427153	0.565892
ENSG00000116898	MRPS15	1	complement(36455718..36464437)	8720	protein_coding	7.47418	7.80148	8.42717	7.30017	9.5585	7.40096	4.70248	4.17854	10.0344	11.4682	6.27258	4.42607	5.05459	8.16782	2.33556	4.2044	1.1275	0.935742	0.491969	0.564595	0.625107	0.385942	0.462067	0.514752
ENSG00000119535	CSF3R	1	complement(36466043..36483278)	17236	protein_coding	8.42416	3.99176	5.74714	3.56299	1.1251	1.33883	0.680405	0.741643	13.121	12.1027	9.47403	6.80006	26.2397	9.21389	14.7672	7.45	0.682221	0.892588	0.604748	0.553949	0.72205	0.561863	0.562782	0.808562
ENSG00000233621	LINC01137	1	complement(37454879..37474411)	19533	antisense	0.262139	0.277038	1.60115	1.05242	0.468148	0.453437	0.558985	0.780281	0.544081	0.254273	1.70899	1.71157	0.15562	0.373672	0.670624	2.06096	6.10801	3.79883	1.19404	1.72081	3.14105	6.73121	4.30937	5.51543
ENSG00000163874	ZC3H12A	1	37474552..37484379	9828	protein_coding	2.87293	8.05266	25.3204	31.3751	9.15999	16.6503	45.6981	70.8363	3.82799	1.92427	47.5958	41.7531	1.09357	2.97067	56.9431	58.6349	8.81347	3.89624	4.98888	4.25437	12.4336	21.6981	52.0709	19.738
ENSG00000163875	MEAF6	1	complement(37492575..37514774)	22200	protein_coding	1.22902	2.22863	1.24461	1.92979	1.58608	1.52253	0.739569	0.949839	1.13296	2.15552	0.929797	1.85482	2.43041	1.49012	1.1672	1.18193	1.01269	0.86591	0.466288	0.623855	0.820676	0.860498	0.480247	0.793176
ENSG00000163877	SNIP1	1	complement(37534449..37554344)	19896	protein_coding	0.610302	0.854806	0.531857	0.8943	0.76337	0.892735	0.752041	1.10376	0.559081	0.883321	0.661887	1.09644	1.00944	0.615368	1.36483	0.980064	0.871466	1.0462	0.98516	1.23638	1.18388	1.24127	1.35207	1.59265
ENSG00000237749	AL034379.1	1	37556247..37556499	253	processed_pseudogene	6.07157	0	9.99163	1.02419	3.53127	0.189232	1.27872	1.29553	1.12016	0	1.69468	0	0.429097	0	0.377926	0	1.64564	#DIV/0!	0.362113	6.84624	1.51289	#DIV/0!	0.880748	#DIV/0!
ENSG00000163879	DNALI1	1	37556919..37566857	9939	protein_coding	2.87028	2.26534	3.12305	1.92058	0.153341	0.525047	0.227851	0.632078	0.19247	0.04805	0	0.0519494	0.0109228	0.0473789	0.0192404	0	1.08807	0.847808	1.48591	1.20385	0	1.08115	1.7615	0
ENSG00000134697	GNL2	1	complement(37566816..37595935)	29120	protein_coding	2.6702	2.64809	3.36941	2.84749	2.08265	2.03537	1.50259	1.5683	1.55471	1.51864	1.45344	1.11705	1.23772	1.52411	1.18206	0.89797	1.26185	1.0753	0.72148	0.770525	0.934862	0.735557	0.955028	0.589175
ENSG00000116922	C1orf109	1	complement(37681570..37692249)	10680	protein_coding	0.999963	1.10385	1.4752	1.26164	0.949705	1.03103	0.340782	0.450119	0.603686	1.00164	0.544833	0.447192	0.731876	0.374779	0.205913	0.151447	1.47526	1.14295	0.358829	0.436572	0.902511	0.446458	0.28135	0.404098
ENSG00000185090	MANEAL	1	37793802..37801137	7336	protein_coding	0.458671	0.513719	0.969648	0.576924	0.45132	0.313254	0.0661497	0.253183	0.511867	0.286437	0.175336	0.123169	0.147985	0.25676	0.325843	0.0979921	2.11404	1.12303	0.146569	0.808237	0.342542	0.430004	2.20187	0.381648
ENSG00000196449	YRDC	1	complement(37802944..37808185)	5242	protein_coding	3.82346	3.33658	4.11583	4.16875	8.39134	9.70847	7.62194	11.5884	5.09548	3.3162	10.3876	7.90444	1.80177	2.96445	6.62121	7.79964	1.07647	1.2494	0.90831	1.19364	2.03859	2.38358	3.67484	2.63106
ENSG00000197982	C1orf122	1	37806979..37809454	2476	protein_coding	26.4408	19.2405	35.7096	23.6167	67.857	92.5028	65.2977	136.967	32.3347	14.2731	55.2642	41.6021	11.3998	39.0355	64.4129	62.5309	1.35055	1.22745	0.962283	1.48068	1.70913	2.91473	5.65034	1.6019
ENSG00000188786	MTF1	1	complement(37809567..37859620)	50054	protein_coding	0.242589	0.426652	0.360569	0.521135	1.93504	3.4022	3.01999	3.81111	0.601577	0.999905	1.70827	2.96567	0.568249	1.16186	3.27607	2.42357	1.48633	1.22145	1.56069	1.12019	2.83966	2.96595	5.7652	2.08593
ENSG00000183431	SF3A3	1	complement(37956975..37990921)	33947	protein_coding	1.21314	1.18132	1.25899	1.53426	1.4351	1.58236	0.595627	0.885068	1.22094	2.17211	0.896739	0.946807	1.22802	1.59523	0.839349	0.759698	1.0378	1.29876	0.415043	0.559334	0.734464	0.435892	0.683497	0.47623
ENSG00000183386	FHL3	1	complement(37996770..38005606)	8837	protein_coding	2.76467	1.30126	1.4835	1.03606	2.99729	2.00452	1.91283	1.49598	3.19896	2.77776	3.33389	3.92926	1.51104	2.79758	5.86438	3.55896	0.536592	0.796196	0.638188	0.746302	1.04218	1.41454	3.88102	1.27216
ENSG00000183520	UTP11	1	38009258..38024824	15567	protein_coding	1.93125	1.70085	1.99774	2.32483	1.39765	1.82375	0.810504	0.954508	1.33353	1.52164	1.26696	1.21892	1.33897	1.52005	0.909043	0.900492	1.03443	1.36686	0.579905	0.523378	0.950076	0.801056	0.67891	0.592409
ENSG00000215895	AL354702.1	1	38708931..38710890	1960	processed_pseudogene	30.5281	0.24651	39.3819	0.396614	14.2109	13.8742	16.5059	16.7229	14.893	0	14.7502	0.0658578	0.110777	0	0.14635	0	1.29002	1.60892	1.16149	1.20532	0.99041	#DIV/0!	1.32112	#DIV/0!
ENSG00000116954	RRAGC	1	complement(38838198..38859823)	21626	protein_coding	0.639275	1.42093	0.780179	1.34198	1.84446	3.22772	2.96574	2.04356	0.946809	2.42031	1.59457	3.94538	2.91157	2.72727	4.7087	3.60665	1.22041	0.944438	1.60792	0.633129	1.68415	1.63011	1.61724	1.32244
ENSG00000174574	AKIRIN1	1	38991223..39006059	14837	protein_coding	2.39603	4.80652	2.54377	5.74001	4.8668	5.05958	4.52992	4.54344	4.60333	5.76804	5.8621	7.83866	5.25357	3.45946	5.13617	4.43328	1.06166	1.19421	0.93078	0.897987	1.27345	1.35898	0.977655	1.2815
ENSG00000168653	NDUFS5	1	39026318..39034636	8319	protein_coding	11.9144	11.0699	13.3631	10.8811	15.648	8.50585	11.4139	7.24959	15.7984	11.3551	13.4076	7.01343	5.24603	11.3635	2.40216	7.08587	1.1216	0.982946	0.729415	0.852306	0.848665	0.617645	0.457901	0.623564
ENSG00000127603	MACF1	1	39081316..39487177	405862	protein_coding	0.726322	0.629511	0.573884	0.557577	0.212358	0.310826	0.392377	0.330975	0.14524	0.316056	0.237239	0.299914	0.371803	0.221316	0.906063	0.278745	0.790124	0.88573	1.84771	1.06483	1.63343	0.948927	2.43695	1.25949
ENSG00000090621	PABPC4	1	complement(39560816..39576790)	15975	protein_coding	5.48553	7.67006	7.24223	8.47247	6.51369	6.86292	7.20443	7.5744	5.06041	6.64262	3.18235	4.46027	26.1023	7.35457	2.2804	3.05435	1.32024	1.10462	1.10604	1.10367	0.628873	0.671463	0.0873639	0.4153
ENSG00000163909	HEYL	1	complement(39624153..39639945)	15793	protein_coding	0.773489	0.45278	0.815207	0.634418	0.0199659	0.00909434	0	0.00691801	0.0134585	0.0120957	0	0	0.0893624	0.00745423	0.00605429	0.00568978	1.05393	1.40116	0	0.760694	0	0	0.0677498	0.763296
ENSG00000116990	MYCL	1	complement(39895426..39902256)	6831	protein_coding	0.803118	1.11754	0.447515	0.986262	0	0.0280343	0	0.0559795	0.311156	0.40549	0.0537995	0.0188964	1.74817	0.585952	0	0.0657728	0.557222	0.882529	#DIV/0!	1.99682	0.172902	0.0466014	0	0.112249
ENSG00000168389	MFSD2A	1	39955112..39969968	14857	protein_coding	21.0478	7.92203	14.2884	8.31937	9.00243	10.6211	22.6736	29.4485	7.25336	1.91581	12.3598	15.8474	8.10357	6.82243	20.0086	14.3888	0.678855	1.05016	2.5186	2.77263	1.70401	8.27191	2.46911	2.10904
ENSG00000131236	CAP1	1	40040233..40072649	32417	protein_coding	5.67728	9.00829	5.78504	10.7751	15.4141	16.8392	7.54974	10.0116	16.1231	22.5135	12.7123	19.806	12.4646	17.7656	9.29696	13.9984	1.01898	1.19613	0.489793	0.594538	0.788454	0.879736	0.745867	0.787949
ENSG00000131238	PPT1	1	complement(40072705..40097703)	24999	protein_coding	1.64151	2.3038	2.05531	2.78135	15.5355	21.4376	7.97822	7.55427	41.1344	61.7923	33.3168	33.9859	22.1865	38.2715	9.69578	29.6366	1.25209	1.20729	0.513548	0.352383	0.80995	0.550002	0.437012	0.774379
ENSG00000226745	AL512599.1	1	40132764..40133448	685	processed_pseudogene	20.396	0	15.9629	0	108.636	81.773	50.0623	79.2705	86.882	0	72.8749	0	0	0	0	0	0.782646	#DIV/0!	0.460824	0.969397	0.838781	#DIV/0!	#DIV/0!	#DIV/0!
ENSG00000259943	AL050341.2	1	complement(40256427..40257967)	1541	antisense	2.5158	4.01327	1.52597	3.53118	0.750279	0.963105	0.367393	0.673545	1.10344	0	0.635958	1.08894	2.53616	1.5279	1.11686	0.991304	0.606555	0.879877	0.489675	0.699347	0.57634	#DIV/0!	0.440374	0.648802
ENSG00000084073	ZMPSTE24	1	40258107..40294184	36078	protein_coding	0.764366	1.62044	0.831029	1.80275	1.36198	1.76757	0.470774	0.610208	0.956373	3.05248	0.971102	1.89626	1.61287	1.9611	0.919633	1.19304	1.08721	1.1125	0.345653	0.345225	1.0154	0.621217	0.570186	0.608351
ENSG00000049089	COL9A2	1	complement(40300487..40317816)	17330	protein_coding	0.219486	0.836399	0.481702	1.91388	3.10531	1.04426	0.541371	0.460225	2.10138	0.727515	1.21582	0.588426	0.357069	1.0801	0.0386213	0.596293	2.19468	2.28824	0.174337	0.440719	0.578583	0.808817	0.108162	0.552069
ENSG00000084070	SMAP2	1	40344850..40423326	78477	protein_coding	0.324369	0.374328	0.433735	0.376414	1.31992	1.08347	0.546222	0.785204	0.953372	1.67716	0.826542	1.42278	3.47914	1.02908	2.79011	1.75419	1.33717	1.00557	0.41383	0.724715	0.866966	0.848328	0.801953	1.70462
ENSG00000260920	AL031985.3	1	40464319..40466767	2449	sense_overlapping	0.925924	0.946985	1.70435	1.37549	0.386266	0.469177	0.132101	0.089225	0.144651	0	0.200084	0.210831	0.487618	0.624916	0.273298	0.256844	1.8407	1.4525	0.341995	0.190173	1.38322	#DIV/0!	0.560476	0.411006
ENSG00000164002	EXO5	1	40508741..40516556	7816	protein_coding	0.187175	0.420354	0.338467	0.486239	1.20357	1.25569	0.507046	1.11129	0.716116	0.574354	0.509378	0.644085	0.722262	0.512108	0.366998	0.563342	1.80829	1.15674	0.421285	0.885002	0.711306	1.12141	0.508124	1.10004
ENSG00000066136	NFYC	1	40691648..40771603	79956	protein_coding	0.487617	0.599448	0.59335	0.657882	0.876814	0.720925	0.448114	0.578693	0.890545	0.772893	0.590629	0.711952	0.668021	0.987959	0.438877	0.637224	1.21684	1.09748	0.51107	0.802709	0.663221	0.921152	0.656981	0.644991
ENSG00000179862	CITED4	1	complement(40861051..40862366)	1316	protein_coding	11.0055	8.22399	15.099	9.91067	0.559081	1.56433	2.15104	4.23409	1.93815	0.798368	1.39629	0.686603	0.412468	0.715651	9.88122	0.682817	1.37195	1.20509	3.84745	2.70665	0.720425	0.860008	23.9563	0.95412
ENSG00000171793	CTPS1	1	40979335..41012565	33231	protein_coding	0.876077	1.33472	1.43118	1.51013	0.577235	0.602209	0.36751	0.44385	0.464787	0.686943	0.534522	0.291327	0.205813	0.481796	0.198533	0.194693	1.63362	1.13142	0.636674	0.737036	1.15004	0.424092	0.964629	0.404098
ENSG00000127129	EDN2	1	complement(41478775..41484673)	5899	protein_coding	7.25404	1.8183	3.20897	1.12744	0.0267267	0.129854	0.0685531	0.185211	0.204179	0	0	0	0	0	0	0	0.44237	0.620053	2.56497	1.4263	0	#DIV/0!	#DIV/0!	#DIV/0!
ENSG00000127125	PPCS	1	42456117..42473385	17269	protein_coding	1.56301	3.30146	1.58978	3.19106	2.18504	2.59491	0.805558	0.835127	2.00624	3.71126	1.35845	2.30222	3.10553	3.61988	1.72749	1.8004	1.01713	0.966563	0.368669	0.321832	0.677111	0.620333	0.556262	0.497364
ENSG00000171960	PPIH	1	42658425..42676758	18334	protein_coding	1.29268	1.58646	1.21847	1.59707	0.68795	0.556208	0.255862	0.244327	0.962239	0.687675	0.424285	0.2605	0.876356	1.18148	0.234684	0.372492	0.942593	1.00669	0.37192	0.439274	0.440935	0.378813	0.267795	0.315274
ENSG00000065978	YBX1	1	42682427..42702349	19923	protein_coding	6.06538	6.43146	8.26507	7.59559	35.0516	26.2459	36.0694	27.7815	23.0122	30.4716	22.4675	22.9098	29.3323	22.2178	18.6307	22.8582	1.36266	1.18101	1.02904	1.05851	0.976332	0.75184	0.635159	1.02883
ENSG00000117385	P3H1	1	complement(42746335..42767084)	20750	protein_coding	3.05988	2.27725	3.45361	2.60162	3.18614	2.74564	1.30186	1.76653	2.93644	3.83897	1.80062	1.94711	2.60025	3.40409	1.25337	1.93142	1.12868	1.14244	0.4086	0.643393	0.613199	0.507195	0.482019	0.567383
ENSG00000164011	ZNF691	1	42846573..42852477	5905	protein_coding	2.60137	2.97832	2.36944	2.55976	1.98467	2.25392	0.698531	1.51719	1.4638	1.19696	1.53516	1.3553	1.70978	1.77434	0.793421	1.53696	0.910843	0.859465	0.351964	0.673132	1.04875	1.13229	0.46405	0.866212
ENSG00000233708	AL512353.2	1	complement(42886597..42888767)	2171	processed_pseudogene	1.9879	0	1.70596	0	5.7855	2.8227	0.558814	0.57874	9.6599	0.0439953	2.76489	0	0	0.054226	0	0	0.858172	#DIV/0!	0.0965887	0.205031	0.286223	0	#DIV/0!	0
ENSG00000237090	AL512353.3	1	complement(42891094..42892430)	1337	processed_pseudogene	0.273553	0.14455	0	0	0.5503	0.644548	0	0.449445	0.582911	0	0.366496	0	0.0811979	0	0	0	0	0	0	0.697303	0.628735	#DIV/0!	0	#DIV/0!
ENSG00000225099	ATP6V1E1P1	1	42903232..42903912	681	processed_pseudogene	14.7155	0	20.6319	0	41.8268	61.0924	28.0285	36.9	55.7646	0	40.564	0	0	0	0	0	1.40205	#DIV/0!	0.670109	0.604003	0.727414	#DIV/0!	#DIV/0!	#DIV/0!
ENSG00000117394	SLC2A1	1	complement(42925375..42959173)	33799	protein_coding	9.10265	13.4088	8.16272	13.4982	0.13683	0.526931	0.344583	1.10229	0.398282	0.138471	1.49869	0.966229	0.122055	0.191569	2.80348	0.257886	0.896741	1.00667	2.51833	2.09191	3.76289	6.97785	22.969	1.34618
ENSG00000186973	FAM183A	1	43145153..43156396	11244	protein_coding	0.806684	1.00551	0.596036	0.768177	0.00467393	0.0425788	0	0.155469	0	0	0	0	0	0.01047	0	0	0.738872	0.763968	0	3.65133	#DIV/0!	#DIV/0!	#DIV/0!	0
ENSG00000117395	EBNA1BP2	1	complement(43164175..43270936)	106762	protein_coding	0.503585	0.538544	0.837531	0.573603	0.382971	0.322423	0.209845	0.272726	0.436003	0.281812	0.291446	0.105188	0.192186	0.292211	0.0931417	0.116151	1.66314	1.0651	0.54794	0.845862	0.668449	0.373255	0.484644	0.39749
ENSG00000179178	TMEM125	1	43269994..43274002	4009	protein_coding	33.7185	29.045	27.8323	25.4661	0.0131089	0.11942	0	0.204395	0.106037	0	0	0	0	0.0293651	0.0238502	0	0.82543	0.876782	0	1.71156	0	#DIV/0!	#DIV/0!	0
ENSG00000253313	C1orf210	1	complement(43281883..43285617)	3735	protein_coding	4.56318	3.93254	4.12381	3.79258	0	0.0512724	0	0	0.113816	0	0	0	0	0	0	0	0.903714	0.96441	#DIV/0!	0	0	#DIV/0!	#DIV/0!	#DIV/0!
ENSG00000117399	CDC20	1	43358955..43363203	4249	protein_coding	2.25521	4.11635	2.68413	4.3502	0.902899	0.9014	0.0951741	0.15428	2.05097	6.00193	1.58569	2.39996	0.0510998	2.38275	0	0.761336	1.19019	1.05681	0.10541	0.171156	0.773139	0.399864	0	0.319519
ENSG00000066322	ELOVL1	1	complement(43363397..43368074)	4678	protein_coding	16.0588	25.5523	24.0782	31.4993	36.5112	41.6737	14.3328	27.2907	33.0473	27.6659	29.0672	28.3935	22.1625	42.3034	16.188	30.4652	1.49938	1.23274	0.392558	0.654865	0.879566	1.0263	0.730421	0.720159
ENSG00000159479	MED8	1	complement(43383917..43389808)	5892	protein_coding	4.32035	4.52655	4.82915	4.89627	4.49542	3.29897	1.89431	1.83577	4.7498	5.94935	3.39935	4.09678	5.12222	4.97512	1.99604	3.00444	1.11777	1.08168	0.421387	0.556468	0.715683	0.688609	0.389683	0.603893
ENSG00000198198	SZT2	1	43389882..43454247	64366	protein_coding	0.519352	0.878254	0.462149	0.968863	0.826279	0.859836	0.424713	0.721403	0.439195	0.747895	0.427269	0.603634	1.06426	0.607224	0.674415	0.541671	0.889857	1.10317	0.514007	0.839	0.972845	0.80711	0.633692	0.892045
ENSG00000178922	HYI	1	complement(43451003..43453989)	2987	protein_coding	0	5.43494	0	3.70132	0	0	0	0	0	1.24708	0	0.432144	2.28971	2.95592	0.128042	1.02283	#DIV/0!	0.681023	#DIV/0!	#DIV/0!	#DIV/0!	0.346523	0.0559205	0.346028
ENSG00000142949	PTPRF	1	43525187..43623666	98480	protein_coding	2.52913	4.63633	2.33409	4.75284	0.0464274	0.247934	0.120727	0.512554	0.0237414	0	0.0366957	0.00524295	0	0.0107587	0.000970911	0.00912457	0.922881	1.02513	2.60034	2.0673	1.54564	#DIV/0!	#DIV/0!	0.848107
ENSG00000117407	ARTN	1	43933320..43937241	3922	protein_coding	0.80198	3.99143	0.82441	3.69985	0	0.195311	0.371194	0.445716	0.0180648	0	0.0624689	0.0658242	0	0	0	0.0916458	1.02797	0.926948	#DIV/0!	2.28208	3.45804	#DIV/0!	#DIV/0!	#DIV/0!
ENSG00000117408	IPO13	1	43946939..43968022	21084	protein_coding	2.13019	3.02949	1.75382	3.12574	3.99811	3.3334	1.07409	2.33446	3.63929	4.13603	1.63847	1.90402	3.77422	3.62376	1.04758	1.15925	0.823319	1.03177	0.26865	0.700325	0.450216	0.460348	0.277562	0.319902
ENSG00000132768	DPH2	1	43970000..43973369	3370	protein_coding	4.79695	5.62014	6.80335	7.40713	9.24757	8.12607	1.55998	4.74956	7.90495	5.49842	6.65215	2.5663	2.67377	4.22691	1.92933	3.11973	1.41827	1.31796	0.168691	0.584484	0.841518	0.466735	0.721576	0.738063
ENSG00000117410	ATP6V0B	1	43974487..43978295	3809	protein_coding	30.9568	41.9102	29.5715	40.7038	159.399	119.482	82.3653	90.9129	169.787	127.46	121.311	107.291	73.1344	164.549	33.06	97.29	0.955248	0.971216	0.516723	0.760894	0.71449	0.841759	0.452044	0.591253
ENSG00000117411	B4GALT2	1	43978943..43991170	12228	protein_coding	3.88831	3.55613	4.68265	3.82141	1.91253	1.50737	1.14426	1.57254	0.932849	1.09355	0.540978	0.432805	0.301856	0.510256	0.531718	0.345384	1.20429	1.0746	0.5983	1.04324	0.57992	0.395779	1.7615	0.676885
ENSG00000178028	DMAP1	1	44213455..44220681	7227	protein_coding	4.79759	9.0254	5.04338	7.25458	5.83202	3.74287	2.82019	2.66828	3.96063	3.96488	2.22052	2.50054	4.161	5.6199	4.37923	4.26478	1.05123	0.803797	0.48357	0.712898	0.560648	0.630672	1.05245	0.758871
ENSG00000126106	TMEM53	1	complement(44635238..44674555)	39318	protein_coding	0.316271	0.388317	0.339409	0.461328	0.832721	0.491931	0.195419	0.166727	0.809088	0.957131	0.348954	0.400527	0.350662	0.79046	0.0510688	0.239971	1.07316	1.18802	0.234676	0.338923	0.431292	0.418466	0.145635	0.303584
ENSG00000142937	RPS8	1	44775251..44778779	3529	protein_coding	130.253	118.866	151.892	132.339	63.9609	39.9122	53.1936	39.4888	61.7555	91.4811	48.3376	43.0881	146.984	88.0016	47.4148	51.5115	1.16614	1.11334	0.831658	0.989393	0.782725	0.471005	0.322584	0.585348
ENSG00000173846	PLK3	1	44800225..44805990	5766	protein_coding	2.94317	4.44111	3.55827	4.58383	15.9775	24.1454	44.5914	55.5281	9.48601	2.56758	35.5862	41.3929	5.21532	8.12598	23.3483	32.8048	1.20899	1.03214	2.79088	2.29974	3.75144	16.1214	4.47687	4.03703
ENSG00000188396	TCTEX1D4	1	complement(44805913..44806675)	763	protein_coding	2.68433	0.506589	0.693436	0.452811	0.757654	1.06669	0	2.50587	0.557144	0.125182	0.401381	1.01506	0.142282	0.154292	0.125315	0.235541	0.258327	0.893843	0	2.3492	0.720425	8.10864	0.880748	1.52659
ENSG00000222009	BTBD19	1	44808482..44815585	7104	protein_coding	0.689881	1.27863	0.562722	1.50765	1.99739	3.17419	4.87278	5.41359	1.36634	2.25877	2.78491	6.26873	2.23114	1.95545	2.59766	3.93385	0.81568	1.17911	2.43957	1.7055	2.03823	2.77528	1.16428	2.01174
ENSG00000226499	AL136380.1	1	complement(44843921..44844082)	162	processed_pseudogene	0	0.596493	0	0	0.64881	0	0	0	0	0	0.378091	0	0.670133	0.726695	0	0	#DIV/0!	0	0	#DIV/0!	#DIV/0!	#DIV/0!	0	0
ENSG00000126107	HECTD3	1	complement(45002540..45011329)	8790	protein_coding	6.01661	7.00279	6.63454	7.79231	19.8556	14.7113	5.47474	8.48941	10.0512	15.4843	7.50478	12.2033	17.4267	13.6207	4.50338	7.87159	1.1027	1.11274	0.275728	0.577068	0.746654	0.788103	0.258419	0.577913
ENSG00000126088	UROD	1	45012147..45015575	3429	protein_coding	12.1807	11.2441	14.4527	11.8641	17.0734	26.3463	8.39688	17.5402	26.6747	43.899	18.7914	20.5913	38.4667	36.3233	6.9432	17.0074	1.18653	1.05514	0.49181	0.665758	0.704465	0.46906	0.180499	0.468222
ENSG00000132781	MUTYH	1	complement(45329163..45340470)	11308	protein_coding	1.26786	1.598	1.55964	1.52002	1.53831	1.40562	0.729542	1.03865	1.11526	0.946016	0.709572	0.593582	1.84328	1.08272	0.574977	0.556253	1.23013	0.951202	0.474247	0.738927	0.636241	0.627455	0.311932	0.513757
ENSG00000132773	TOE1	1	45339670..45343975	4306	protein_coding	0.662511	1.50356	1.55639	1.72507	3.47835	3.50228	1.27723	3.41267	1.85928	3.08324	2.27592	1.52883	2.04215	1.94112	1.75421	1.85728	2.34923	1.14732	0.367195	0.974412	1.22409	0.495852	0.859001	0.956808
ENSG00000117450	PRDX1	1	complement(45511036..45523047)	12012	protein_coding	7.44755	17.2798	8.55	20.0546	30.9713	34.8984	21.8828	23.6985	35.2422	55.3825	28.8611	26.2418	36.1691	62.2925	10.4515	34.5237	1.14803	1.16058	0.706552	0.679073	0.818934	0.473829	0.288961	0.554218
ENSG00000117448	AKR1A1	1	45550543..45570049	19507	protein_coding	4.3948	7.77236	4.76162	7.5716	12.5868	9.71649	5.67194	5.38243	22.5586	19.4338	15.5333	9.50227	12.9559	25.0875	4.41633	12.2302	1.08347	0.974169	0.450626	0.553948	0.688574	0.488957	0.340874	0.487503
ENSG00000132780	NASP	1	45583846..45618904	35059	protein_coding	1.49805	2.54679	1.75732	2.11876	0.809463	0.828903	0.61826	0.627944	0.567868	1.32949	0.373874	0.618548	1.47395	0.896559	1.37182	0.668962	1.17307	0.831932	0.76379	0.757561	0.658382	0.46525	0.930706	0.746143
ENSG00000159588	CCDC17	1	complement(45620044..45624057)	4014	protein_coding	4.81093	5.39251	4.54018	4.10996	1.20452	2.40929	1.47089	2.95323	0.370666	0.475904	0.457778	0.739629	0.784326	0.733213	0.809896	0.828294	0.943721	0.762161	1.22115	1.22577	1.23501	1.55416	1.0326	1.12968
ENSG00000159592	GPBP1L1	1	complement(45627304..45688113)	60810	protein_coding	1.34965	1.66218	1.44432	1.71867	1.99809	2.06272	1.66253	1.95479	1.25133	1.91939	1.17042	1.70877	2.03341	1.43453	1.24688	1.13487	1.07015	1.03399	0.832061	0.947673	0.935345	0.89027	0.613198	0.791108
ENSG00000159596	TMEM69	1	45687214..45694443	7230	protein_coding	3.01495	3.5552	2.27671	3.57203	2.25334	2.82089	0.928486	1.34492	2.97904	4.22745	2.32973	2.83872	3.04813	2.78436	2.96236	2.37386	0.75514	1.00473	0.412049	0.476773	0.782041	0.671497	0.97186	0.85257
ENSG00000117472	TSPAN1	1	46175073..46185958	10886	protein_coding	10.4891	35.6933	12.9878	42.2189	0.197933	0.637697	0.185741	0.933384	0.0650838	0	0	0	0	0	0.00878333	0.00825452	1.23822	1.18282	0.938402	1.46368	0	#DIV/0!	#DIV/0!	#DIV/0!
ENSG00000085998	POMGNT1	1	complement(46188682..46220305)	31624	protein_coding	2.13264	2.41702	2.33114	2.83506	1.98755	2.62662	1.2941	2.86752	1.82144	2.0538	1.74122	1.947	1.32166	1.85387	1.20033	1.80718	1.09308	1.17296	0.651107	1.09172	0.955959	0.947996	0.9082	0.974812
ENSG00000132128	LRRC41	1	complement(46261196..46303608)	42413	protein_coding	2.08856	2.36266	1.93636	2.73501	2.01972	2.5951	1.83638	3.0384	1.77405	1.62369	1.90483	2.09997	1.85829	1.78753	1.94779	1.839	0.927125	1.1576	0.909225	1.17082	1.07372	1.29333	1.04816	1.02879
ENSG00000173660	UQCRH	1	46303631..46316776	13146	protein_coding	3.07148	5.10137	2.60266	5.25628	3.66988	2.26158	3.02081	1.77855	3.72413	5.44922	3.17296	3.60359	3.9061	5.60593	1.44739	3.60911	0.847363	1.03037	0.823136	0.786418	0.851999	0.661305	0.370547	0.643802
ENSG00000117481	NSUN4	1	46340177..46365152	24976	protein_coding	0.717539	0.92082	0.694364	0.833443	1.17623	1.11945	0.48574	0.964564	0.794284	1.03637	0.674405	0.842419	0.89106	0.848432	1.34373	0.809506	0.967702	0.90511	0.412964	0.861642	0.849073	0.812859	1.50801	0.95412
ENSG00000117480	FAAH	1	46394265..46413848	19584	protein_coding	2.01321	3.10363	1.71705	2.67713	0.139542	0.254241	0.181713	0.156208	0.170035	0.0682799	0.128231	0.0790939	0.482274	0.162304	0.161117	0.128475	0.85289	0.86258	1.30221	0.614406	0.754147	1.15838	0.334077	0.791566
ENSG00000079277	MKNK1	1	complement(46557408..46616843)	59436	protein_coding	0.130454	0.31866	0.107812	0.335695	0.713554	0.76764	0.36877	0.313415	0.936945	0.935276	0.516297	0.577691	1.2804	1.04977	0.765746	0.560899	0.826431	1.05346	0.516807	0.408284	0.551043	0.617669	0.598054	0.534307
ENSG00000123472	ATPAF1	1	complement(46632737..46673867)	41131	protein_coding	0.745156	0.801135	0.551704	0.764388	0.260654	0.310782	0.139613	0.124846	0.427192	0.903331	0.206993	0.222819	0.987139	0.632543	0.253387	0.305857	0.740388	0.954132	0.535625	0.401715	0.484544	0.246664	0.256689	0.483536
ENSG00000142973	CYP4B1	1	46757838..46819413	61576	protein_coding	7.93062	11.6537	6.88927	8.37002	0.0136556	0.0443178	0.038091	0.048794	0.0115061	0	0	0	0	0	0.0031056	0.00145931	0.868692	0.718228	2.7894	1.101	0	#DIV/0!	#DIV/0!	#DIV/0!
ENSG00000224805	LINC00853	1	47179250..47180339	1090	antisense	0.603974	0.531919	0.916876	0.713178	0	0	0.296804	0	0.13	0.0876274	0	0	0	0	0	0	1.51807	1.34076	#DIV/0!	#DIV/0!	0	0	#DIV/0!	#DIV/0!
ENSG00000162366	PDZK1IP1	1	complement(47183593..47191044)	7452	protein_coding	12.1815	25.7529	43.1364	59.7036	0.0423137	0.0385472	0.03256	0.175936	0.180643	0	0.00821936	0	0	0	0.0256617	0.0120583	3.54114	2.31832	0.76949	4.56416	0.0455005	#DIV/0!	#DIV/0!	#DIV/0!
ENSG00000162368	CMPK1	1	47333797..47378839	45043	protein_coding	1.86106	3.15577	2.25661	3.81408	1.74778	2.05881	1.52985	1.07211	0.917027	3.09382	0.860771	2.02607	3.9093	1.8818	2.18432	1.23488	1.21254	1.2086	0.875307	0.520743	0.938654	0.654879	0.558748	0.656223
ENSG00000237424	FOXD2-AS1	1	complement(47432133..47434641)	2509	antisense	0.699702	1.11691	0.937233	1.23932	0.921626	0.85867	0.29012	0.783822	0.734199	0	0.366186	0.308684	0.346151	0.609972	0	0.214887	1.33947	1.1096	0.314791	0.912832	0.498756	#DIV/0!	0	0.35229
ENSG00000225671	FCF1P6	1	complement(50405430..50406024)	595	processed_pseudogene	0.737627	0	0.0988033	0	0.883255	1.28741	0.135931	0.550871	1.19076	0	1.23531	0	0	0	0	0	0.133947	#DIV/0!	0.153898	0.42789	1.03741	#DIV/0!	#DIV/0!	#DIV/0!
ENSG00000213478	CFL1P2	1	complement(51157788..51158471)	684	processed_pseudogene	45.4501	0.141275	43.2315	0	162.578	136.068	75.558	87.1333	133.517	0	115.338	0.377431	0	0.516336	0.139789	0.131372	0.951185	0	0.464748	0.640368	0.86384	#DIV/0!	#DIV/0!	0.254432
ENSG00000123091	RNF11	1	51236271..51273455	37185	protein_coding	1.1193	1.51243	1.05766	1.68404	1.90796	1.9467	1.89011	1.63216	0.781191	2.24497	1.04102	3.02005	1.49186	1.2537	2.55591	1.67224	0.94493	1.11346	0.990647	0.838423	1.33261	1.34526	1.71324	1.33384
ENSG00000085831	TTC39A	1	complement(51287258..51345116)	57859	protein_coding	0.589139	0.734856	0.523268	0.646396	0.020891	0.0231687	0.040538	0.0377663	0.00367359	0.0016508	0.0434034	0.0446193	0.00750525	0.00610404	0.0975009	0.0496981	0.888193	0.879623	1.94045	1.63006	11.815	27.0288	12.991	8.14182
ENSG00000078618	NRDC	1	complement(51789191..51878937)	89747	protein_coding	0.26163	1.12194	0.358962	1.06251	0.332021	0.571859	0.191052	0.220954	0.423142	1.40695	0.315307	1.13912	1.07658	0.767367	1.29018	0.508633	1.37202	0.947028	0.575421	0.386378	0.745156	0.809638	1.19841	0.662828
ENSG00000117862	TXNDC12	1	complement(52020131..52056171)	36041	protein_coding	1.09597	1.21993	1.49086	1.4523	2.84342	2.30206	1.52822	1.2732	2.44155	3.29678	1.77255	1.68689	2.39166	2.12317	1.30526	1.57573	1.36031	1.19048	0.537459	0.553072	0.725994	0.511679	0.545753	0.742159
ENSG00000134717	BTF3L4	1	52056125..52090716	34592	protein_coding	0.291814	0.533554	0.316101	0.664183	0.36158	0.549451	0.271218	0.276362	0.29084	1.19834	0.247893	0.817206	0.885013	0.735098	0.351039	0.540316	1.08323	1.24483	0.750091	0.502978	0.852334	0.681948	0.396649	0.735026
ENSG00000154222	CC2D1B	1	complement(52345723..52366193)	20471	protein_coding	3.20163	4.37112	3.57248	4.05055	4.75963	4.96273	3.4926	5.27307	4.60659	4.03593	4.55094	4.54001	4.37513	4.19808	4.3298	4.31494	1.11583	0.926662	0.733796	1.06253	0.987919	1.1249	0.98964	1.02784
ENSG00000224680	PLA2G12AP1	1	52368677..52369244	568	processed_pseudogene	0.901472	0	1.656	0	2.40562	2.1072	0.284785	1.15411	1.87104	0	0.539179	0.227256	0	0	0.168337	0	1.83699	#DIV/0!	0.118383	0.547699	0.28817	#DIV/0!	#DIV/0!	#DIV/0!
ENSG00000134748	PRPF38A	1	52404564..52420839	16276	protein_coding	0.0539307	0.28498	0.0252836	0.376784	0.171132	0.241202	0.163984	0.224876	0.226358	0.839179	0.244611	0.618601	0.620314	0.658205	0.475844	0.496884	0.468816	1.32214	0.958232	0.932314	1.08064	0.737149	0.767103	0.754908
ENSG00000116157	GPX7	1	52602372..52609051	6680	protein_coding	1.28119	0.853485	1.4609	0.879254	0.487773	0.917377	0.351121	0.490671	0.137882	0.0428954	0.0458463	0.0193235	0.0487552	0.0881172	0.0143137	0.0403557	1.14027	1.03019	0.719845	0.534863	0.332504	0.45048	0.293583	0.457978
ENSG00000162377	COA7	1	complement(52684451..52698366)	13916	protein_coding	0.50987	0.708282	0.971632	0.881365	1.2538	1.49654	0.528887	0.612387	1.21681	1.93554	1.30283	1.09454	1.56804	1.39584	0.515317	0.490749	1.90564	1.24437	0.421829	0.409201	1.07069	0.565496	0.328637	0.351579
ENSG00000121310	ECHDC2	1	complement(52895910..52927212)	31303	protein_coding	2.27602	4.33413	2.171	3.35253	1.16514	0.836596	0.501247	0.507835	0.912137	0.640766	0.487219	0.350507	0.322532	0.725836	0.0610902	0.439204	0.95386	0.773518	0.430205	0.607025	0.534152	0.547012	0.189408	0.6051
ENSG00000116171	SCP2	1	52927229..53051703	124475	protein_coding	0.419584	0.5605	0.38208	0.564838	0.590661	0.608085	0.29954	0.176864	0.738242	1.63826	0.558994	0.690646	0.989896	0.715002	0.3111	0.482231	0.910618	1.00774	0.507126	0.290853	0.757196	0.421574	0.314276	0.674447
ENSG00000157184	CPT2	1	53196429..53214197	17769	protein_coding	0.613375	0.679779	0.53597	0.495814	0.600393	0.590059	0.277653	0.371996	1.08454	1.31695	0.875552	1.2858	0.665947	1.21905	0.425101	1.5778	0.873805	0.729376	0.462452	0.630438	0.8073	0.976347	0.63834	1.29428
ENSG00000162384	C1orf123	1	complement(53214099..53220617)	6519	protein_coding	3.80383	4.47658	3.14726	4.65059	3.8857	4.75158	1.92303	2.32959	3.23874	3.13544	1.71002	1.72267	4.74613	3.55756	1.95073	2.56385	0.827392	1.03887	0.4949	0.490277	0.52799	0.549417	0.411016	0.720675
ENSG00000162385	MAGOH	1	complement(53226892..53238610)	11719	protein_coding	1.81637	2.3253	2.75404	2.46172	2.47543	2.11619	2.90554	2.00444	1.37239	1.2633	1.44255	1.46496	1.76011	1.57716	1.64812	1.5719	1.51623	1.05867	1.17375	0.947196	1.05112	1.15962	0.936374	0.99666
ENSG00000058799	YIPF1	1	complement(53851719..53889834)	38116	protein_coding	0.662086	0.872111	0.700224	0.95855	0.904481	0.986	0.311922	0.349702	1.14316	1.34315	0.925606	1.4088	1.1051	1.23235	0.812765	1.09388	1.0576	1.09912	0.344863	0.354667	0.809688	1.04888	0.73547	0.887643
ENSG00000081870	HSPB11	1	complement(53916574..53945929)	29356	protein_coding	0.555662	0.720888	0.718929	0.741456	0.775165	0.647453	0.796227	0.294019	0.386157	0.549865	0.340096	0.488078	0.676753	0.565444	0.615591	0.532614	1.29382	1.02853	1.02717	0.454117	0.88072	0.887633	0.909625	0.94194
ENSG00000116212	LRRC42	1	53946077..53968168	22092	protein_coding	0.652279	1.35159	0.870164	1.30194	1.05621	0.966528	0.706574	0.603351	0.872318	1.05925	0.7569	1.16858	0.874704	0.788668	0.960828	0.540975	1.33404	0.963268	0.668971	0.624246	0.867689	1.10322	1.09846	0.685935
ENSG00000203985	LDLRAD1	1	complement(54007299..54018186)	10888	protein_coding	0.510585	0.745507	0.377953	0.602903	0.0144802	0.0087942	0	0.0652245	0	0	0	0	0	0	0	0	0.740236	0.808715	0	7.41676	#DIV/0!	#DIV/0!	#DIV/0!	#DIV/0!
ENSG00000116209	TMEM59	1	complement(54026681..54053504)	26824	protein_coding	5.38302	11.4882	6.57924	12.2844	4.55515	6.57165	3.15689	2.95705	4.963	10.6146	4.2723	6.11625	8.77429	7.29854	6.48747	6.64628	1.22222	1.0693	0.693037	0.44997	0.86083	0.57621	0.739373	0.910631
ENSG00000116221	MRPL37	1	54184041..54225464	41424	protein_coding	1.06127	1.20603	1.43904	1.44707	1.58077	1.4574	0.568168	0.795208	2.52108	1.83539	1.4668	0.86316	0.838637	1.83021	0.514731	0.950129	1.35597	1.19986	0.359425	0.545636	0.581814	0.470288	0.613771	0.519136
ENSG00000162396	PARS2	1	complement(54756898..54764514)	7617	protein_coding	0.595402	0.558199	0.686901	0.657697	0.696852	0.722817	0.276074	0.315562	0.651111	0.752374	0.635264	0.491448	1.01193	0.741865	0.364034	0.306725	1.15368	1.17825	0.396173	0.436572	0.975662	0.653196	0.359742	0.413452
ENSG00000006555	TTC22	1	complement(54779712..54801267)	21556	protein_coding	0.651532	1.1476	0.72544	1.37038	0.0219421	0.0355358	0.0112561	0.053219	0	0.00443096	0.00284147	0	0.00503626	0.00546134	0	0	1.11344	1.19412	0.512993	1.49762	#DIV/0!	0	0	0
ENSG00000116133	DHCR24	1	complement(54849633..54887218)	37586	protein_coding	24.8523	20.5599	24.2153	22.0772	7.26937	4.10788	1.82906	1.69323	15.5363	30.4106	9.41592	9.13522	2.29046	11.1598	0.880192	3.51918	0.974366	1.0738	0.251612	0.41219	0.606059	0.300395	0.384286	0.315344
ENSG00000233203	AC096536.1	1	54887563..54888850	1288	antisense	0	0.525173	0.502071	0.737664	0.408025	0.297364	0	0.0848261	0.990142	0.44494	0.285329	0.501092	0	0.274203	0	0	#DIV/0!	1.40461	0	0.28526	0.28817	1.1262	#DIV/0!	0
ENSG00000169174	PCSK9	1	55039548..55064852	25305	protein_coding	3.07277	1.56184	3.54284	1.91487	0.0643811	0.00756777	0.00319617	0.0237466	0.00279985	0.105686	0	0	0	0	0	0	1.15298	1.22603	0.0496445	3.13786	0	0	#DIV/0!	#DIV/0!
ENSG00000162407	PLPP3	1	complement(56494747..56645301)	150555	protein_coding	0.138469	0.155325	0.334246	0.273082	0.857306	1.30473	1.26727	1.67852	0.903539	1.22505	0.727417	1.1806	2.08463	0.668557	0.323894	0.566411	2.41387	1.75814	1.4782	1.28649	0.805075	0.963715	0.155372	0.847214
ENSG00000157131	C8A	1	56854806..56918221	63416	protein_coding	0.0749751	0.100569	0.520986	0.55298	0.101932	0.0483165	0.151769	0.155918	0.0189929	0.00150615	0.00965856	0.00203547	0	0	0	0	6.94878	5.49849	1.48893	3.22701	0.508535	1.35144	#DIV/0!	#DIV/0!
ENSG00000021852	C8B	1	complement(56929210..56966140)	36931	protein_coding	0.02971	0.0130828	0	0.0187103	1.81008	1.61915	1.64469	1.87266	0.0249398	0.00258628	0.00663407	0	0	0.00956307	0	0	0	1.43015	0.908627	1.15657	0.266003	0	#DIV/0!	0
ENSG00000236341	AL161740.1	1	56963886..56996757	32872	antisense	0	0	0	0	1.0136	0.32187	1.5107	0.791036	0.00646601	0	0.00186331	0	0	0	0	0	#DIV/0!	#DIV/0!	1.49043	2.45763	0.28817	#DIV/0!	#DIV/0!	#DIV/0!
ENSG00000184292	TACSTD2	1	complement(58575423..58577773)	2351	protein_coding	142.967	659.53	194.743	601.751	2.0789	16.1079	5.2979	21.656	2.59171	1.54382	1.19844	0.603953	0.13853	0.150223	0.0406701	0	1.36215	0.912393	2.54842	1.34444	0.462412	0.391207	0.293583	0
ENSG00000185839	AL035411.1	1	complement(58630841..58631530)	690	processed_pseudogene	10.6012	0	9.11639	0	14.0143	13.877	5.04028	9.50053	7.90647	0	8.96568	0	0	0	0.138573	0	0.859943	#DIV/0!	0.359653	0.684624	1.13397	#DIV/0!	#DIV/0!	#DIV/0!
ENSG00000177606	JUN	1	complement(58780788..58784327)	3540	protein_coding	38.8883	63.1383	45.4195	68.1474	115.529	124.991	78.1145	111.663	161.234	52.2898	127.138	28.8427	64.3702	87.9942	43.9723	51.7069	1.16795	1.07934	0.676146	0.893375	0.788533	0.551594	0.683115	0.587617
ENSG00000162604	TM2D1	1	complement(61681046..61725423)	44378	protein_coding	0.55053	0.940669	0.707395	0.971213	0.545929	0.60953	0.324405	0.328669	0.544412	0.684425	0.40578	0.590462	0.760797	0.602179	0.387822	0.40092	1.28493	1.03247	0.594226	0.539217	0.745355	0.862712	0.509758	0.665782
ENSG00000162607	USP1	1	62436297..62451804	15508	protein_coding	0.641484	1.44562	1.31162	1.52608	0.609986	1.25647	0.542392	0.422709	0.443156	2.22956	0.339667	1.19026	1.70809	0.81226	0.998819	0.637378	2.04467	1.05566	0.889188	0.336425	0.766473	0.533856	0.584759	0.784697
ENSG00000236674	AL049636.1	1	complement(63359823..63361179)	1357	processed_pseudogene	3.07254	0	1.99281	0	2.90459	3.73973	4.23169	2.25436	2.76718	0	2.43739	0	0	0	0	0	0.648588	#DIV/0!	1.4569	0.602814	0.880822	#DIV/0!	#DIV/0!	#DIV/0!
ENSG00000079739	PGM1	1	63593276..63660245	66970	protein_coding	1.15669	0.613238	0.963852	0.842199	0.995828	0.621947	0.499984	0.274078	0.298339	0.835764	0.273465	0.686172	0.457135	0.186334	1.54195	0.130152	0.833282	1.37336	0.502078	0.440678	0.916626	0.821012	3.37308	0.698488
ENSG00000162434	JAK1	1	complement(64833229..64966504)	133276	protein_coding	0.896814	1.63354	1.12127	2.18598	1.21333	2.14383	1.41761	1.7785	0.690555	1.30361	1.6554	3.69105	1.67718	1.17481	6.9547	2.4279	1.25029	1.33819	1.16836	0.829587	2.3972	2.83141	4.14666	2.06664
ENSG00000162433	AK4	1	65147549..65232145	84597	protein_coding	0.261129	0.424921	0.355798	0.570741	0.0267126	0.125636	0.095605	0.0800723	0.151588	0.204357	0.727649	0.907874	0.00898295	0.0876704	1.28961	0.389827	1.36254	1.34317	3.57902	0.637338	4.80018	4.44258	143.562	4.4465
ENSG00000198160	MIER1	1	66924895..66988619	63725	protein_coding	0.332882	0.473113	0.363475	0.416112	0.283695	0.441004	0.572404	0.3549	0.135641	0.536586	0.293158	0.757574	0.553668	0.301124	1.16134	0.544299	1.0919	0.879519	2.01767	0.804754	2.16128	1.41184	2.09753	1.80756
ENSG00000142864	SERBP1	1	complement(67407810..67430415)	22606	protein_coding	3.59819	5.43303	4.2701	6.88132	4.06137	4.25048	3.11981	2.76692	3.85185	6.39688	3.43563	3.76863	6.52637	4.83793	4.04354	2.7984	1.18674	1.26657	0.768168	0.650967	0.891944	0.589135	0.619569	0.578429
ENSG00000116717	GADD45A	1	67685061..67688338	3278	protein_coding	10.9566	40.1503	12.2669	48.2723	4.64935	9.81465	35.8503	34.6966	3.04755	2.33103	5.96064	0.393781	1.25849	4.41737	7.05885	5.48253	1.11959	1.20229	7.71082	3.53519	1.95588	0.16893	5.60897	1.24113
ENSG00000172380	GNG12	1	complement(67701466..67833467)	132002	protein_coding	0.266543	0.464851	0.500581	0.566001	0.414849	0.395693	0.533058	0.424602	0.0198592	0.103472	0.0204166	0.115389	0.0402988	0.0606451	0.0485313	0.0469709	1.87805	1.2176	1.28494	1.07306	1.02807	1.11517	1.20429	0.774521
ENSG00000229133	RPS7P4	1	complement(68242474..68243055)	582	processed_pseudogene	1.50821	0.332068	2.62627	0	0.451492	0.246782	1.94554	0.469313	0.243471	0	0.105242	0.221789	0.746127	0.809104	0	0.154396	1.74132	0	4.30914	1.90173	0.432255	#DIV/0!	0	0.190824
ENSG00000116754	SRSF11	1	70205682..70253052	47371	protein_coding	1.58739	4.67136	2.51057	4.10253	1.43446	2.04556	1.91053	1.88778	0.918326	2.38931	1.01113	2.34887	3.45593	1.34199	2.6381	1.45873	1.58157	0.87823	1.33188	0.922867	1.10105	0.983073	0.763354	1.08699
ENSG00000233020	AL354872.1	1	70530526..70531492	967	processed_pseudogene	0.907731	0	1.45906	0	1.35868	2.77253	0.669113	1.4688	0.952484	0	0.570069	0	0	0	0	0	1.60737	#DIV/0!	0.492473	0.529769	0.598507	#DIV/0!	#DIV/0!	#DIV/0!
ENSG00000116791	CRYZ	1	complement(74705482..74733408)	27927	protein_coding	0.98746	1.01383	0.53258	0.995895	0.263455	0.181717	0.205622	0.0215171	0.142071	0.372794	0.089923	0.212616	1.29448	0.28665	0.260206	0.173752	0.539343	0.982312	0.780482	0.11841	0.632945	0.570333	0.201012	0.606147
ENSG00000117054	ACADM	1	75724347..75787575	63229	protein_coding	0.401435	0.600616	0.477898	0.525928	0.236882	0.266527	0.101052	0.0933089	0.541217	0.661644	0.387485	0.371551	0.576898	0.452436	0.391662	0.24444	1.19047	0.875648	0.426594	0.350092	0.715951	0.561558	0.67891	0.540275
ENSG00000137955	RABGGTB	1	75786197..75795079	8883	protein_coding	4.82548	8.86581	6.88937	9.12063	5.01103	5.91237	4.6253	3.35775	2.70384	5.32245	3.42695	4.25766	6.67281	7.01073	4.78992	3.95528	1.42771	1.02874	0.923024	0.56792	1.26744	0.799944	0.717826	0.564175
ENSG00000226415	TPI1P1	1	76699789..76700538	750	processed_pseudogene	62.2246	0	67.0966	0	59.4207	45.4499	26.5283	27.3869	87.0985	0	67.5391	0.172108	0.289497	0.156966	0.127487	0.239623	1.0783	#DIV/0!	0.446449	0.602572	0.775434	#DIV/0!	0.440374	1.52659
ENSG00000077254	USP33	1	complement(77695987..77759852)	63866	protein_coding	0.403158	0.786782	0.305602	0.875017	0.612218	1.06522	0.457165	0.326745	0.279558	1.23382	0.491993	1.46127	0.838018	0.575112	1.26208	0.83153	0.758021	1.11215	0.746736	0.30674	1.7599	1.18435	1.50603	1.44586
ENSG00000162614	NEXN	1	77888513..77943895	55383	protein_coding	0.420004	0.348959	0.242017	0.315034	0.0493435	0.0985469	0.335882	0.0177546	0.0191891	0.0534628	0.534173	1.77833	0.00392039	0.0382616	0.205446	1.55111	0.576227	0.902782	6.80702	0.180164	27.8372	33.2629	52.4045	40.5395
ENSG00000162613	FUBP1	1	complement(77944055..77979110)	35056	protein_coding	1.88212	2.4588	2.10795	2.74969	1.65954	2.01303	1.47657	1.81543	1.35613	1.24787	1.34711	1.61278	1.37808	1.36678	1.95016	1.29446	1.11999	1.11831	0.889744	0.90184	0.993349	1.29243	1.41513	0.947087
ENSG00000137959	IFI44L	1	78619922..78646145	26224	protein_coding	0.323565	0.210037	0.387825	0.332663	0.482971	6.49746	12.6265	2.78515	0.1567	0.0327801	11.0664	17.4543	0.277365	0.309754	28.4068	16.9856	1.1986	1.58383	26.1435	0.428652	70.6215	532.468	102.417	54.8356
ENSG00000137965	IFI44	1	78649796..78664078	14283	protein_coding	0.92184	0.960704	0.876695	1.38483	1.343	11.0547	16.6254	6.10038	1.26988	1.02984	15.6911	28.2329	1.67217	1.9287	42.1476	24.2341	0.951027	1.44148	12.3793	0.551837	12.3564	27.4149	25.2054	12.565
ENSG00000235400	AC104837.1	1	78749073..78750659	1587	processed_pseudogene	3.87173	0.791566	3.81547	0.598684	5.29841	7.30051	3.87322	5.92062	6.11624	0	4.78581	0.406683	0.615661	0.296722	0.301246	0.452974	0.985471	0.756329	0.731015	0.810988	0.782476	#DIV/0!	0.489304	1.52659
ENSG00000226970	AL450063.1	1	84244334..84244577	244	processed_pseudogene	108.823	0	96.6146	0	130.092	108.897	61.9851	77.4643	132.699	0	123.757	0.529022	0	0.482478	0	0	0.887817	#DIV/0!	0.476472	0.711351	0.932612	#DIV/0!	#DIV/0!	0
ENSG00000137976	DNASE2B	1	84398532..84415018	16487	protein_coding	0.00443671	0	0.00713143	0.0052389	1.11884	0.220692	0.0686787	0.0596412	3.50233	2.23621	0.516398	0.422781	1.56715	1.1996	0.10439	0.321566	1.60737	#DIV/0!	0.0613838	0.270246	0.147444	0.189062	0.0666112	0.268062
ENSG00000117133	RPF1	1	84479259..84497790	18532	protein_coding	1.13677	1.43915	1.31648	1.85499	1.46045	2.06931	0.999422	0.869591	1.09341	1.44312	0.968404	1.43486	1.42351	1.67706	1.36726	1.2704	1.15809	1.28895	0.684323	0.420233	0.88567	0.994274	0.960486	0.757514
ENSG00000174021	GNG5	1	complement(84498325..84506565)	8241	protein_coding	11.2727	13.2501	8.49611	14.4638	20.3684	20.3272	13.7105	14.1724	8.34796	13.6415	8.70338	17.9345	14.2931	15.4995	30.3867	17.8278	0.753692	1.0916	0.673123	0.697212	1.04258	1.3147	2.12597	1.15022
ENSG00000153898	MCOLN2	1	complement(84925583..84997113)	71531	protein_coding	0.0204521	0.00810546	0.0345178	0.0012075	0.107266	0.49662	0.799394	1.49761	0.0336764	0.0280409	2.05251	2.31885	0.217029	0.118497	10.481	2.91192	1.68774	0.148974	7.45245	3.01561	60.948	82.6953	48.2933	24.5739
ENSG00000280099	AL603750.1	1	complement(85152487..85154203)	1717	TEC	1.19286	3.48933	2.87606	2.86739	0.0306078	0.0557666	0	0	0	0	0	0	0.126455	0.137128	0.111375	0	2.41105	0.821759	0	0	#DIV/0!	#DIV/0!	0.880748	0
ENSG00000162642	C1orf52	1	complement(85249953..85259672)	9720	protein_coding	2.49847	4.7123	2.29225	4.26537	2.13567	2.35438	2.12183	1.62985	2.05553	2.06357	1.96607	2.24431	2.91508	2.11953	2.94125	2.00611	0.91746	0.905158	0.993518	0.692263	0.956479	1.08759	1.00898	0.946487
ENSG00000142867	BCL10	1	complement(85266248..85277090)	10843	protein_coding	1.23454	2.98549	2.22291	3.9431	3.21342	4.05329	4.22931	3.47125	1.7969	2.67788	2.95436	3.24995	2.36286	1.8023	2.76008	2.54419	1.80061	1.32075	1.31614	0.856402	1.64414	1.21363	1.16811	1.41164
ENSG00000142871	CYR61	1	85580761..85583962	3202	protein_coding	69.5157	74.4205	68.6288	73.1291	0.869876	10.0626	1.26294	12.949	0.929328	0	0.0382578	0	0.0339043	0	0	0	0.987241	0.982647	1.45187	1.28685	0.0411672	#DIV/0!	0	#DIV/0!
ENSG00000122417	ODF2L	1	complement(86346824..86396342)	49519	protein_coding	0.536213	1.25671	0.452315	1.20528	0.133722	0.123752	0.293993	0.110317	0.0887076	0.127303	0.166983	0.187683	0.241155	0.145019	3.34236	0.451843	0.843537	0.959077	2.19854	0.891438	1.8824	1.4743	13.8598	3.11575
ENSG00000261737	AL049597.2	1	complement(86703502..86704462)	961	antisense	1.90291	0.502768	0.550563	1.25831	0.656237	0.298911	0.589129	0.738985	1.25333	0	0.701101	0.940238	0.225935	0.857516	0.397983	1.12207	0.289327	2.50276	0.897738	2.47225	0.559389	#DIV/0!	1.7615	1.30851
ENSG00000097033	SH3GLB1	1	86704570..86748184	43615	protein_coding	1.22095	2.19341	1.3034	2.28535	2.71233	3.49174	3.28041	2.49624	2.23524	2.92137	2.92245	3.60475	3.18603	2.60201	5.09262	3.54367	1.06753	1.04191	1.20944	0.714899	1.30745	1.23392	1.59842	1.3619
ENSG00000230721	AL049597.1	1	86784913..86785467	555	processed_pseudogene	0.131798	0.870558	2.43626	1.0894	0.75753	0.0862624	0.145728	0	0	0	0.993255	0.232579	0.195606	0	0	0.161908	18.4848	1.25138	0.192372	0	#DIV/0!	#DIV/0!	0	#DIV/0!
ENSG00000183291	SELENOF	1	complement(86862445..86914424)	51980	protein_coding	1.34532	2.25685	1.6286	2.60218	1.41343	2.38457	0.974033	1.21594	1.64517	4.11419	1.49061	2.94021	3.34164	2.52752	2.70953	1.91023	1.21057	1.15301	0.689128	0.50992	0.906053	0.714652	0.810838	0.755773
ENSG00000143013	LMO4	1	87328468..87348923	20456	protein_coding	1.24798	2.15409	1.67547	2.32655	7.3014	5.09275	2.24971	1.77856	0.990572	3.1564	2.36248	5.64762	2.03261	1.40998	2.45395	2.87288	1.34255	1.08006	0.308121	0.349234	2.38496	1.78926	1.20729	2.03753
ENSG00000137947	GTF2B	1	complement(88852932..88891944)	39013	protein_coding	0.436867	0.802521	0.70522	0.947581	0.687011	1.16704	1.00754	0.820548	0.564796	0.949924	1.02364	1.61794	0.795853	0.624638	1.95579	2.02921	1.61427	1.18076	1.46656	0.703102	1.81241	1.70323	2.45747	3.24862
ENSG00000137944	KYAT3	1	complement(88935773..88992953)	57181	protein_coding	0.373537	0.523878	0.440028	0.530197	0.337301	0.48059	0.312591	0.266543	0.197009	0.512806	0.296715	0.629819	0.662597	0.438526	0.770862	0.53116	1.178	1.01206	0.926742	0.554617	1.5061	1.22818	1.16339	1.21124
ENSG00000117226	GBP3	1	complement(89006666..89022894)	16229	protein_coding	1.64514	2.34003	2.89068	4.15663	2.00448	8.45766	9.94728	11.8149	1.16999	1.45957	3.31371	7.73899	1.0034	1.35649	8.28364	10.0108	1.7571	1.77631	4.96252	1.39695	2.83224	5.30222	8.25554	7.37989
ENSG00000117228	GBP1	1	complement(89052319..89065360)	13042	protein_coding	1.00395	2.20797	0.851934	2.10603	8.57492	28.4346	44.7433	17.2529	2.25447	1.82357	59.3158	91.9068	0.341284	1.66992	304.778	104.142	0.848584	0.953833	5.21792	0.606758	26.3103	50.3995	893.035	62.3634
ENSG00000234518	PTGES3P1	1	complement(89104285..89104767)	483	processed_pseudogene	13.3272	0.400132	17.4051	0.536483	23.8287	35.3863	16.0753	19.7928	15.6956	0	20.0365	4.27599	1.12383	0.487473	23.5574	5.76733	1.30599	1.34076	0.674621	0.559334	1.27657	#DIV/0!	20.9618	11.8311
ENSG00000162645	GBP2	1	complement(89106132..89150456)	44325	protein_coding	0.420818	0.675824	0.453592	0.956786	1.56861	6.4061	5.59812	6.64163	1.34428	1.35971	8.9406	9.14417	0.276762	0.770223	19.6171	10.1769	1.07788	1.41573	3.56885	1.03677	6.65087	6.72508	70.8807	13.2129
ENSG00000162654	GBP4	1	complement(89181148..89198932)	17785	protein_coding	0.263226	0.184733	0.347075	0.568217	0.966266	3.67984	5.59809	2.86885	0.266908	0.354451	9.12303	16.0326	0.225852	0.205199	57.181	23.0141	1.31855	3.07587	5.79353	0.779614	34.1804	45.2323	253.179	112.155
ENSG00000154451	GBP5	1	complement(89258950..89272804)	13855	protein_coding	0.0633545	0.0278981	0	0.0561071	0.443795	1.77266	5.30048	3.65895	0.132956	0.337797	6.28201	16.6767	0.133204	0.144447	33.7328	15.4034	0	2.01115	11.9435	2.0641	47.2488	49.369	253.241	106.637
ENSG00000215874	CAPNS1P1	1	89394033..89394665	633	processed_pseudogene	3.0045	0	0.650104	0	2.82279	1.96646	0	1.0356	1.56699	0	1.25791	0	0	0	0	0	0.216377	#DIV/0!	0	0.526634	0.80276	#DIV/0!	#DIV/0!	#DIV/0!
ENSG00000225492	GBP1P1	1	89407679..89426243	18565	transcribed_unprocessed_pseudogene	0.110323	0.104101	0.0569988	0.0744401	0.127386	0.706594	1.46815	0.479632	0.011449	0	0.583969	1.6548	0	0	4.82068	2.12002	0.516655	0.715074	11.5252	0.678794	51.0061	#DIV/0!	#DIV/0!	#DIV/0!
ENSG00000228175	GEMIN8P4	1	complement(89993593..89994321)	729	processed_pseudogene	0.602041	0.927878	3.4676	0.710895	0.64881	0.985095	0	0.749356	0.485941	0	0.16804	0.177066	0.297837	0.645951	0.262319	0	5.75974	0.766151	0	0.760694	0.345804	#DIV/0!	0.880748	0
ENSG00000162664	ZNF326	1	89995112..90035531	40420	protein_coding	0.41804	1.03756	0.539592	0.931691	0.373154	0.45483	0.398192	0.350041	0.238388	0.456066	0.243972	0.434316	0.507623	0.366979	0.475475	0.231205	1.29077	0.897962	1.0671	0.769608	1.02343	0.952311	0.936668	0.630022
ENSG00000241318	WDR82P2	1	complement(91534666..91535593)	928	processed_pseudogene	0	0	0	0	0.566311	0.877032	0	0.470931	1.37425	0	0.528023	0	0	0	0	0	#DIV/0!	#DIV/0!	0	0.53696	0.384227	#DIV/0!	#DIV/0!	#DIV/0!
ENSG00000203914	HSP90B3P	1	91642516..91644082	1567	processed_pseudogene	27.4013	0.0616668	34.0647	0	10.2961	22.7921	9.18727	14.2235	12.1625	0	11.6873	0	0	0	0	0.0573444	1.24318	0	0.892307	0.624054	0.960924	#DIV/0!	#DIV/0!	#DIV/0!
ENSG00000230667	SETSIP	1	complement(92074533..92075441)	909	protein_coding	0.804708	0.106306	1.55216	0	2.83293	1.8434	0.444879	2.10339	2.728	0	1.28027	0	0	0	0	0	1.92884	0	0.157039	1.14104	0.469306	#DIV/0!	#DIV/0!	#DIV/0!
ENSG00000122406	RPL5	1	92832025..92841924	9900	protein_coding	0.103442	9.21419	0.100949	9.96352	0.0212338	0.0580311	0	0.121396	0.0429395	6.03956	0.0680563	2.15136	12.4133	4.86357	3.00367	2.487	0.975903	1.08132	0	2.09191	1.58494	0.35621	0.241972	0.511352
ENSG00000117500	TMED5	1	complement(93149742..93180728)	30987	protein_coding	1.73032	1.91786	1.85544	2.57279	4.42993	5.02132	4.76081	2.63382	1.83373	6.71652	1.94503	5.51533	4.5685	3.84095	5.62516	3.05648	1.07231	1.34149	1.07469	0.524528	1.0607	0.82116	1.23129	0.795761
ENSG00000117505	DR1	1	93345888..93369498	23611	protein_coding	0.944904	1.90718	1.39681	1.9608	1.99878	2.01146	1.33251	1.36044	1.95647	4.02104	1.61876	2.47655	2.80933	2.13401	1.5672	1.63269	1.47825	1.02811	0.666663	0.676343	0.827384	0.615898	0.557855	0.765079
ENSG00000067334	DNTTIP2	1	complement(93866283..93879918)	13636	protein_coding	3.07913	4.97474	4.51386	5.73249	4.2009	7.45731	7.44376	6.03328	2.26538	2.51463	2.92419	2.99132	2.85018	4.01452	2.58041	2.33939	1.46595	1.15232	1.77194	0.809043	1.29082	1.18957	0.90535	0.582731
ENSG00000023909	GCLM	1	complement(93885205..93909456)	24252	protein_coding	1.53523	1.8249	2.59858	1.98376	2.86042	1.96817	3.9519	1.47089	1.33217	0.531683	1.58607	0.441768	0.568502	1.21841	0.185301	1.09304	1.69263	1.08705	1.38158	0.747342	1.1906	0.830886	0.325946	0.897101
ENSG00000117525	F3	1	complement(94529225..94541800)	12576	protein_coding	55.1053	84.9064	40.8515	73.1938	1.14501	4.37794	9.09374	10.6207	2.59153	0.159494	10.3156	2.68919	0.120854	1.23566	0.638652	4.90879	0.741334	0.862053	7.94203	2.42595	3.98051	16.8608	5.28449	3.97261
ENSG00000117519	CNN3	1	complement(94896949..94927278)	30330	protein_coding	3.91907	4.2374	3.72149	4.49383	0.0225255	0.11523	0.0986654	0.201726	0.0490555	0.00314915	0	0	0.0143174	0	0.0283725	0	0.949585	1.06051	4.38017	1.75064	0	0	1.98168	#DIV/0!
ENSG00000234422	UBE2WP1	1	96418594..96418933	340	processed_pseudogene	1.29085	0	0.518717	0	1.5457	1.54892	0.237879	0.642683	2.50059	0	1.26104	0	0	0	0	0	0.401842	#DIV/0!	0.153898	0.414924	0.504298	#DIV/0!	#DIV/0!	#DIV/0!
ENSG00000228502	EEF1A1P11	1	96446930..96448318	1389	processed_pseudogene	1.31656	1.53053	1.9469	1.67897	3.44304	2.30934	4.65826	2.24176	2.04032	0	1.4111	1.95155	3.9079	1.61034	1.99629	1.29386	1.47878	1.09699	1.35295	0.970736	0.691608	#DIV/0!	0.510834	0.80347
ENSG00000137970	RPL7P9	1	complement(96678874..96679620)	747	processed_pseudogene	1.17507	0	4.72192	0.115628	2.88447	4.99906	1.73235	1.53573	1.99177	0	1.22993	0	0.43599	0.157597	0	0	4.01842	#DIV/0!	0.600577	0.307203	0.617507	#DIV/0!	0	0
ENSG00000137996	RTCA	1	100266207..100292769	26563	protein_coding	1.52833	2.30639	1.56691	2.27941	1.22466	1.32292	0.471944	0.507967	1.515	1.60011	1.40888	1.50643	1.66339	2.56164	0.943087	1.84366	1.02524	0.988303	0.385366	0.383974	0.929957	0.941453	0.566968	0.719717
ENSG00000215871	AC104457.1	1	complement(100331804..100332617)	814	processed_pseudogene	3.14518	0	1.3722	0	1.61406	2.2938	1.78848	1.94621	1.30559	0	3.08511	0	0	0	0	0	0.436286	#DIV/0!	1.10807	0.848466	2.36299	#DIV/0!	#DIV/0!	#DIV/0!
ENSG00000170989	S1PR1	1	101236888..101241518	4631	protein_coding	2.74838	0.417326	2.7293	0.540885	0.19292	0.392847	0.2969	0.695974	0.0917947	0.268124	0	0	3.00062	0.279631	0.123881	0.135826	0.993059	1.29607	1.53898	1.77162	0	0	0.0412851	0.485734
ENSG00000228399	AL109741.2	1	101256274..101256616	343	processed_pseudogene	16.2077	0	16.7966	0	17.62	16.8891	16.2701	16.2451	8.67553	0	8.57153	0	0	0	0	0	1.03633	#DIV/0!	0.923388	0.961869	0.988012	#DIV/0!	#DIV/0!	#DIV/0!
ENSG00000225036	CDK4P1	1	105433994..105434821	828	processed_pseudogene	0.265029	0	0.567999	0	1.58676	2.48629	0.4884	1.51745	1.19795	0	0.887691	0	0	0	0	0	2.14316	#DIV/0!	0.307796	0.610324	0.741009	#DIV/0!	#DIV/0!	#DIV/0!
ENSG00000227850	SEPT2P1	1	105698039..105698218	180	processed_pseudogene	5.28291	0	13.064	0	18.3938	16.4905	4.9426	16.6919	12.9892	0	13.271	0	0	0	0	0	2.47288	#DIV/0!	0.268711	1.01221	1.02169	#DIV/0!	#DIV/0!	#DIV/0!
ENSG00000237897	AL512844.2	1	complement(105890693..105891430)	738	processed_pseudogene	0	0	0	0	0.854531	2.20565	0.876737	0.814239	0.864027	0	0.331982	0	0	0	0	0	#DIV/0!	#DIV/0!	1.02599	0.36916	0.384227	#DIV/0!	#DIV/0!	#DIV/0!
ENSG00000232952	AL512844.1	1	105891739..105893517	1779	processed_pseudogene	0.98682	0	0.66091	0	2.30421	2.61042	0.8638	1.62748	1.83199	0	1.10176	0	0	0	0	0	0.669737	#DIV/0!	0.37488	0.623455	0.601398	#DIV/0!	#DIV/0!	#DIV/0!
ENSG00000198890	PRMT6	1	107056679..107059294	2616	protein_coding	5.87197	6.0949	4.74169	6.93367	3.85715	3.80662	1.51494	2.33881	5.0646	6.02438	3.51208	2.91124	5.47788	2.4301	3.17987	2.12968	0.807512	1.13762	0.39276	0.614406	0.693457	0.483242	0.580493	0.876377
ENSG00000224550	AC114491.1	1	107505203..107505448	246	processed_pseudogene	206.955	0	264.068	0	282.209	256.504	141.703	174.543	384.204	0	311.98	0	0.441307	0.478555	0	0	1.27597	#DIV/0!	0.50212	0.680469	0.812018	#DIV/0!	0	0
ENSG00000085491	SLC25A24	1	complement(108134036..108200849)	66814	protein_coding	0.272605	0.663844	0.390664	0.769186	1.03512	1.14147	0.923619	0.437423	0.578983	1.48244	0.846146	2.05946	1.21862	0.745316	1.89187	0.758529	1.43308	1.15869	0.892281	0.383212	1.46143	1.38923	1.55246	1.01773
ENSG00000162639	HENMT1	1	complement(108648290..108661526)	13237	protein_coding	0.193411	0.262805	0.115471	0.384985	0.881386	0.965687	0.091651	0.293011	0.652997	0.678273	0.129563	0.175528	0.721721	0.417999	0.115573	0.156134	0.597023	1.46491	0.103985	0.303423	0.198412	0.258787	0.160136	0.373528
ENSG00000134186	PRPF38B	1	108692323..108701803	9481	protein_coding	4.78344	9.59083	6.81447	10.4767	4.68942	5.35767	5.3743	4.50576	3.20586	5.56098	2.44202	3.48537	7.77484	3.40223	3.44905	2.35049	1.4246	1.09237	1.14605	0.840993	0.761736	0.626755	0.443617	0.690867
ENSG00000197780	TAF13	1	complement(109062486..109076002)	13517	protein_coding	2.67331	2.87386	3.32278	3.23335	2.60105	2.64579	2.93192	2.01667	2.17525	2.57916	2.07537	3.07496	1.66252	2.81313	2.41214	2.65913	1.24295	1.12509	1.1272	0.762221	0.954086	1.19223	1.45089	0.945258
ENSG00000273382	AL356488.3	1	complement(109087971..109090858)	2888	antisense	0.683863	0.434977	0.529254	0.328986	0.181972	0.132619	0.168031	0.037831	0.441587	0	0.190878	0.178783	0.67663	0.529924	0.165539	0.155573	0.773919	0.756329	0.923388	0.28526	0.432255	#DIV/0!	0.244652	0.293575
ENSG00000215717	TMEM167B	1	109089803..109096934	7132	protein_coding	4.07175	3.83438	5.30015	4.61419	6.02024	8.1359	6.70211	5.82127	4.73858	6.85686	5.4363	7.23956	7.73265	6.47056	5.46986	6.71547	1.30169	1.20337	1.11326	0.715504	1.14724	1.05581	0.707372	1.03785
ENSG00000251484	AL356488.1	1	complement(109103535..109104766)	1232	processed_pseudogene	0.35624	0	0.57261	0	1.1944	1.59326	1.37862	1.19721	1.3802	0	0.795464	0.104774	0	0	0	0	1.60737	#DIV/0!	1.15423	0.751417	0.57634	#DIV/0!	#DIV/0!	#DIV/0!
ENSG00000031698	SARS	1	109213918..109238169	24252	protein_coding	5.23304	5.23562	4.74143	5.40637	4.7782	5.12869	2.11102	3.71215	3.99358	3.75329	2.7731	4.74767	4.14067	3.66979	2.75586	2.4862	0.906056	1.03261	0.441802	0.723801	0.694391	1.26494	0.66556	0.677476
ENSG00000143126	CELSR2	1	109250019..109275750	25732	protein_coding	1.3986	3.78912	0.82018	3.33653	0.0142964	0.0502348	0.00314313	0.0106148	0.0385474	0.133627	0.00238033	0.0300982	0.329077	0.0183001	0.00743163	0.0104763	0.586429	0.880555	0.219854	0.211304	0.0617507	0.22524	0.0225833	0.572472
ENSG00000134222	PSRC1	1	complement(109279556..109283186)	3631	protein_coding	0.946834	1.8363	1.91049	1.49864	0.217104	0.158223	0	0.0150449	1.0927	3.97207	0.337377	1.03094	4.24559	1.39415	0.0526661	0.148486	2.01776	0.816118	0	0.0950867	0.308754	0.259548	0.0124049	0.106506
ENSG00000134243	SORT1	1	complement(109309568..109397951)	88384	protein_coding	1.81165	1.67606	1.73203	1.68186	2.08528	1.44465	0.786059	0.519184	3.22892	6.33272	1.52323	2.10744	1.68645	2.65062	0.275863	1.08379	0.956051	1.00346	0.376956	0.359383	0.471746	0.332786	0.163577	0.408881
ENSG00000143106	PSMA5	1	complement(109399031..109426427)	27397	protein_coding	2.20803	2.31378	3.12426	3.08016	5.45735	5.66707	5.74186	5.61295	3.94374	3.13069	5.83287	5.46064	2.07637	3.68252	3.75523	5.70042	1.41495	1.33123	1.05213	0.99045	1.47902	1.74423	1.80856	1.54797
ENSG00000162650	ATXN7L2	1	109483479..109492804	9326	protein_coding	1.02749	1.89617	2.05499	2.195	1.31863	1.08832	0.667776	1.13052	0.622959	0.4916	0.433471	0.290661	0.77993	0.429191	0.563891	0.385412	2.00001	1.1576	0.506416	1.03878	0.695825	0.591255	0.723002	0.897995
ENSG00000174151	CYB561D1	1	109494052..109502932	8881	protein_coding	2.12501	2.36112	1.75417	2.47032	1.2486	1.53099	0.455348	1.07644	1.96252	3.05438	1.42075	1.54066	2.72596	2.02814	1.43192	1.5683	0.82549	1.04625	0.364687	0.703106	0.72394	0.504411	0.525289	0.773274
ENSG00000181754	AMIGO1	1	complement(109504175..109509738)	5564	protein_coding	1.59075	0.781531	1.64826	0.683042	0.264468	0.0774408	0	0.0589087	0.305608	0.703822	0.0110084	0	0.0390228	0.105791	0	0.0323001	1.03616	0.87398	0	0.760694	0.0360213	0	0	0.305318
ENSG00000065135	GNAI3	1	109548611..109618321	69711	protein_coding	0.551934	0.896858	0.800301	1.11141	1.04186	1.27053	1.38992	0.89021	0.725668	1.24546	0.924327	1.52207	1.45764	1.50637	1.69941	1.52104	1.44999	1.23922	1.33408	0.700661	1.27376	1.22209	1.16586	1.00974
ENSG00000116337	AMPD2	1	109616104..109632051	15948	protein_coding	2.42634	1.73899	2.42185	2.16097	0.919392	0.591391	0.207928	0.527509	3.96722	3.77911	2.5886	0.72845	2.6412	1.49112	0.191854	0.343704	0.998149	1.24266	0.226158	0.891981	0.652497	0.192757	0.072639	0.2305
ENSG00000168765	GSTM4	1	109656081..109674836	18756	protein_coding	0.631797	0.968586	0.554781	0.884184	0.888223	0.319069	0.263042	0.212617	2.96909	2.08281	2.44271	1.05297	1.0708	1.9332	0.173327	1.22648	0.8781	0.912861	0.296144	0.666368	0.822715	0.505551	0.161867	0.634428
ENSG00000184371	CSF1	1	109910242..109930992	20751	protein_coding	1.62152	2.43082	7.28085	6.75556	181.194	84.2409	97.5841	70.4602	126.998	19.3734	135.881	54.2053	1.04633	69.8371	5.14685	41.9609	4.49015	2.77913	0.538562	0.836413	1.06995	2.79792	4.91898	0.60084
ENSG00000168710	AHCYL1	1	109984686..110023741	39056	protein_coding	3.11276	4.12447	3.27988	4.89634	3.91973	4.2965	2.92196	3.04919	3.94922	6.86469	3.39062	4.70967	3.51068	3.83714	5.10197	2.7126	1.05369	1.18714	0.745451	0.709691	0.858554	0.686072	1.45327	0.706933
ENSG00000143093	STRIP1	1	110031577..110074641	43065	protein_coding	0.555425	0.971592	1.08798	1.07102	1.3985	1.42187	0.882692	1.38901	1.02331	1.14665	0.92733	1.28287	1.08398	0.863833	1.16785	0.84298	1.95883	1.10234	0.63117	0.976888	0.906207	1.11879	1.07738	0.97586
ENSG00000162775	RBM15	1	110338506..110346681	8176	protein_coding	0.939401	1.93831	0.985072	1.78537	1.07987	1.90308	0.811164	1.25612	1.09187	2.11448	0.921458	2.2103	2.65562	1.64146	1.45013	0.978159	1.04862	0.921094	0.751168	0.660048	0.843927	1.04531	0.546064	0.595907
ENSG00000134248	LAMTOR5	1	complement(110401249..110407942)	6694	protein_coding	0	2.06429	0	2.56773	0	0	0	0	0	3.15336	0	1.87046	2.14074	2.76109	1.02843	1.71824	#DIV/0!	1.24388	#DIV/0!	#DIV/0!	#DIV/0!	0.593166	0.480408	0.622305
ENSG00000143105	KCNA10	1	complement(110517217..110519175)	1959	protein_coding	0.0746789	0	0	0.0440907	2.44124	0.904236	0.412858	0.306742	1.77216	0.68259	0.969256	0.724806	0.110834	0.480754	0	0.183479	0	#DIV/0!	0.169119	0.339228	0.546935	1.06185	0	0.381648
ENSG00000259834	AL365361.1	1	complement(110653560..110657040)	3481	lincRNA	0.0210135	0.0832794	0	0.0248129	4.40841	7.23429	20.121	6.63822	0.305301	0	1.17891	12.8673	0.842046	0.101458	1.34592	0.851864	0	0.297948	4.56423	0.917605	3.86148	#DIV/0!	1.59839	8.39626
ENSG00000177272	KCNA3	1	complement(110672465..110675033)	2569	protein_coding	0.0569467	0	0.0228836	0.100865	9.04193	17.1078	37.4329	30.8545	1.048	0.743588	7.29572	34.5691	0.380325	0.27495	3.20082	3.74266	0.401842	#DIV/0!	4.13992	1.80354	6.96158	46.4896	8.41603	13.6121
ENSG00000237415	NRBF2P3	1	complement(110848077..110848941)	865	processed_pseudogene	0	0	1.22333	0	0.972091	0.885561	0	0.694692	0.491446	0	0.28324	0	0.125505	0	0	0	#DIV/0!	#DIV/0!	0	0.784465	0.57634	#DIV/0!	0	#DIV/0!
ENSG00000143119	CD53	1	110873154..110899928	26775	protein_coding	0.218556	0.126316	0.184433	0.14194	20.0832	28.602	18.1121	19.5804	26.5698	26.8759	23.6127	31.8039	18.201	22.2962	27.8365	21.999	0.843869	1.12369	0.901849	0.684582	0.888704	1.18336	1.52939	0.98667
ENSG00000156171	DRAM2	1	complement(111117333..111140216)	22884	protein_coding	1.2658	2.47449	1.60817	2.86478	1.5226	2.02515	0.505405	0.558598	1.67187	4.13626	1.12951	2.65676	9.99085	4.25957	2.94985	2.28142	1.27047	1.15773	0.331937	0.27583	0.675599	0.642309	0.295255	0.535598
ENSG00000134255	CEPT1	1	111139627..111185102	45476	protein_coding	0.220364	0.667218	0.380061	0.890784	0.422962	0.639029	0.183185	0.209017	0.39884	1.11107	0.251867	0.885596	1.71164	0.846511	1.22789	0.395192	1.7247	1.33507	0.433101	0.327086	0.631498	0.797069	0.717373	0.466848
ENSG00000162777	DENND2D	1	complement(111187174..111204535)	17362	protein_coding	1.27657	2.63815	3.33861	4.1192	7.73685	6.8441	4.28572	5.7013	8.74915	13.1702	5.34471	9.2339	11.6615	9.34366	8.78392	6.13826	2.61529	1.5614	0.553936	0.833024	0.610883	0.701123	0.75324	0.656944
ENSG00000173947	PIFO	1	111346288..111353013	6726	protein_coding	2.71885	1.72403	2.71827	1.60522	0.148457	0.405726	0.204422	0.389852	0.0421351	0	0.0182131	0	0	0	0	0	0.999784	0.931087	1.37698	0.960876	0.432255	#DIV/0!	#DIV/0!	#DIV/0!
ENSG00000085465	OVGP1	1	complement(111414314..111427777)	13464	protein_coding	0.440061	1.09091	0.790301	0.878877	0.0312262	0.0640048	0.0360423	0.0324587	0.12103	0.10641	0.113731	0.0191743	0.153199	0.0786929	0.0213047	0.020022	1.79589	0.805635	1.15423	0.507129	0.939685	0.180192	0.139065	0.254432
ENSG00000116455	WDR77	1	complement(111439890..111449376)	9487	protein_coding	0.709351	1.61953	1.19596	2.13954	1.63417	1.75616	0.69907	1.07102	2.18069	2.30554	1.18796	1.5647	1.94534	2.01027	0.917149	1.06084	1.68599	1.32109	0.427784	0.609867	0.54476	0.678671	0.471459	0.527711
ENSG00000116459	ATP5F1	1	111448864..111462773	13910	protein_coding	4.30159	8.38495	4.56441	8.76157	5.39138	5.41053	3.02351	3.1418	9.71834	12.092	6.62265	6.24527	9.16256	12.1618	4.88044	6.19515	1.0611	1.04492	0.560805	0.580682	0.681459	0.516479	0.53265	0.509395
ENSG00000143110	C1orf162	1	111473792..111478512	4721	protein_coding	1.44096	1.02343	1.15808	0.859896	17.8778	9.4007	5.3965	2.26797	35.7177	48.9809	14.038	19.0026	47.6926	53.9623	4.1114	22.9548	0.803685	0.840213	0.301855	0.241256	0.393025	0.38796	0.0862063	0.425386
ENSG00000064703	DDX20	1	111755245..111768016	12772	protein_coding	0.807537	1.15759	0.676623	1.46752	0.880558	1.39444	0.493937	0.718565	0.732244	2.02664	0.537119	1.04098	1.64899	1.272	0.801037	0.654311	0.837884	1.26774	0.560936	0.515309	0.733524	0.513647	0.485773	0.514395
ENSG00000116489	CAPZA1	1	112619173..112671619	52447	protein_coding	1.79219	4.19161	1.99072	4.47951	3.58227	4.69838	3.86761	2.33419	2.17493	6.12635	2.62418	6.37199	3.98461	4.97861	7.23218	5.15025	1.11077	1.06868	1.07965	0.496808	1.20656	1.0401	1.81503	1.03448
ENSG00000155363	MOV10	1	112673141..112700746	27606	protein_coding	1.71966	3.23437	2.05074	3.57622	2.23114	3.27773	3.21688	2.78226	1.74007	1.67459	3.56331	5.2463	1.01853	1.02773	8.70742	6.20737	1.19252	1.1057	1.44181	0.848838	2.04779	3.13289	8.54903	6.03986
ENSG00000155366	RHOC	1	complement(112701106..112707434)	6329	protein_coding	23.5081	24.2152	24.0762	30.0787	33.8124	28.8585	51.2953	65.728	20.6651	3.0032	24.3396	11.7476	4.40833	7.68214	15.3039	17.9746	1.02416	1.24214	1.51706	2.27759	1.17781	3.91171	3.47159	2.33979
ENSG00000184599	FAM19A3	1	112720419..112727235	6817	protein_coding	0	0.0141751	0	0.0126703	0	0.014046	0	0	0.509265	0.74259	0.01797	0	0.0637005	0.138154	0	0.0263631	#DIV/0!	0.893843	#DIV/0!	0	0.0352861	0	0	0.190824
ENSG00000234790	NUTF2P4	1	112748095..112748475	381	processed_pseudogene	1.15194	0	2.77738	0	1.93111	1.50789	1.69825	1.14705	1.30171	0	0.482289	0	0	0	0	0	2.41105	#DIV/0!	0.879417	0.760694	0.370504	#DIV/0!	#DIV/0!	#DIV/0!
ENSG00000155380	SLC16A1	1	complement(112911847..112957013)	45167	protein_coding	0.328759	0.678201	0.455549	1.07472	0.20711	0.36039	0.32232	0.45476	0.495686	1.41261	1.01978	0.794487	0.648961	0.972198	1.16643	1.25934	1.38566	1.58467	1.55627	1.26186	2.05732	0.562426	1.79738	1.29535
ENSG00000233839	AL357055.1	1	113168994..113169403	410	processed_pseudogene	43.7104	0	35.8463	0	48.0674	25.5726	32.5489	24.3828	23.3287	0	17.6283	0	0	0	0	0.219168	0.820087	#DIV/0!	0.677151	0.953472	0.755646	#DIV/0!	#DIV/0!	#DIV/0!
ENSG00000236887	AL357055.2	1	113198825..113199258	434	processed_pseudogene	1.34835	0.445308	1.08365	0.199018	0.121091	0.330938	1.3045	0.503484	0.163249	0	0.564523	0.594845	0.250142	0	0	0.207048	0.803685	0.446922	10.7729	1.52139	3.45804	#DIV/0!	0	#DIV/0!
ENSG00000118655	DCLRE1B	1	113905141..113914086	8946	protein_coding	0.367948	0.367257	0.420571	0.888261	2.59655	3.75149	0.542448	1.60599	2.33633	3.12828	1.54736	1.03888	2.65761	2.02656	0.363394	1.16517	1.14302	2.41863	0.208911	0.428094	0.662303	0.332095	0.136737	0.57495
ENSG00000163349	HIPK1	1	113929192..113977869	48678	protein_coding	0.459823	0.750377	0.513268	0.942201	0.79028	1.10449	0.619743	0.989809	0.52252	1.7679	0.503313	1.24367	1.38941	0.476432	0.980156	0.553795	1.11623	1.25564	0.784207	0.896169	0.963243	0.703469	0.705446	1.16238
ENSG00000236480	PKMP1	1	114535995..114537840	1846	processed_pseudogene	18.0294	0.0523466	21.8464	0.140369	68.6671	78.9714	33.8675	52.9708	80.6372	0.155223	68.8822	0.0699249	0	0.0637728	0.051796	0	1.21171	2.68153	0.493214	0.670759	0.854223	0.45048	#DIV/0!	0
ENSG00000116752	BCAS2	1	complement(114567557..114581639)	14083	protein_coding	1.12192	1.92811	1.11874	2.26928	1.28744	1.87654	0.574302	0.884413	0.910593	1.32253	0.739375	1.08156	1.31819	1.97281	0.875835	0.944337	0.997165	1.17695	0.446081	0.471299	0.811971	0.817795	0.664424	0.478677
ENSG00000213281	NRAS	1	complement(114704469..114716894)	12426	protein_coding	2.73142	3.40615	3.74226	4.05941	7.62548	6.54215	12.8875	7.28462	5.29694	8.53983	6.51645	10.949	6.98932	6.59394	11.1036	6.3565	1.37007	1.19179	1.69006	1.11349	1.23023	1.2821	1.58865	0.96399
ENSG00000009307	CSDE1	1	complement(114716913..114758676)	41764	protein_coding	4.99867	6.33045	5.39823	7.26537	6.35466	7.06602	5.45145	5.45051	6.27344	11.1537	6.21248	9.64308	13.6729	7.61642	14.0776	5.33378	1.07993	1.14769	0.857867	0.771369	0.990283	0.864567	1.0296	0.7003
ENSG00000052723	SIKE1	1	complement(114769479..114780685)	11207	protein_coding	1.69702	2.78505	1.88319	2.89017	1.43494	1.48236	1.03922	0.828658	0.771279	1.67045	0.710502	1.27849	2.03426	1.145	1.64663	1.04235	1.1097	1.03774	0.724226	0.559011	0.9212	0.765357	0.809449	0.910353
ENSG00000163399	ATP1A1	1	116372668..116410261	37594	protein_coding	3.12291	13.8648	3.09937	14.7479	2.84198	4.7081	1.43282	3.60661	1.97508	7.04527	2.30541	9.22598	3.54614	4.8256	4.02361	4.19248	0.992463	1.0637	0.504161	0.766043	1.16725	1.30953	1.13464	0.8688
ENSG00000224950	AL390066.1	1	complement(116493016..116499212)	6197	lincRNA	0.106234	0.4678	0.0948652	0.292698	1.79787	2.38721	2.19262	3.24401	0.514484	0.323671	0.978509	2.14545	0.315331	1.86171	0.709748	1.27603	0.892983	0.62569	1.21957	1.35891	1.90192	6.62849	2.2508	0.685409
ENSG00000116815	CD58	1	complement(116514535..116571039)	56505	protein_coding	0.343053	0.721682	0.249697	0.690929	1.9299	2.65199	1.88367	1.59616	0.698408	0.816444	1.74847	2.42834	0.893392	2.09594	1.54325	2.39337	0.727866	0.957386	0.976047	0.601872	2.50351	2.97429	1.7274	1.14191
ENSG00000143061	IGSF3	1	complement(116574399..116667755)	93357	protein_coding	0.402734	0.766994	0.528957	0.995514	0.0016888	0.0066667	0.00866341	0.0298428	0.00758917	0.00716172	0.0131218	0.00553065	0.00116286	0.00252203	0.00409676	0.00577517	1.31342	1.29794	5.12993	4.47639	1.72902	0.772252	3.52299	2.28989
ENSG00000116824	CD2	1	116754385..116769228	14844	protein_coding	0.0492778	0.0455688	0.154455	0.0814627	1.09398	0.967575	1.58554	1.22917	0.0906867	0.341029	0.0123789	0.0173917	0.109702	0.0793079	0.0772962	0.0181606	3.13437	1.78769	1.44933	1.27036	0.136502	0.0509978	0.704598	0.228989
ENSG00000134247	PTGFRN	1	116910057..116990358	80302	protein_coding	0.704134	1.72561	0.791385	1.84252	0.0693717	0.06737	0.0443161	0.0428578	0.223221	0.517403	0.083903	0.0337564	0.251456	0.35038	0.0452465	0.0525935	1.12391	1.06775	0.638822	0.636155	0.375874	0.065242	0.179938	0.150104
ENSG00000134256	CD101	1	117001750..117036476	34727	protein_coding	0	0.0222609	0	0.0323339	0.503941	0.561102	0.142069	0.17933	0.39988	1.97755	0.216945	0.341967	0.115667	0.18645	0.00826003	0.0698645	#DIV/0!	1.4525	0.281915	0.319603	0.542524	0.172924	0.071412	0.374709
ENSG00000229911	AL139148.1	1	118712999..118713678	680	processed_pseudogene	14.3069	0	11.5847	0	21.4852	17.5309	7.96896	15.7457	15.0036	0	11.3494	0	0	0	0	0	0.809728	#DIV/0!	0.370905	0.898168	0.756447	#DIV/0!	#DIV/0!	#DIV/0!
ENSG00000260941	LINC00622	1	complement(119597702..119599271)	1570	sense_overlapping	1.30455	1.10788	0.299556	0.990273	0.468631	0.701363	0	0.382744	1.08306	0	0.507171	0	0.207442	3.82418	0	0.11447	0.229624	0.893843	0	0.545715	0.468276	#DIV/0!	0	0.0299332
ENSG00000143067	ZNF697	1	complement(119619422..119647773)	28352	protein_coding	0.0670799	0.231764	0.221865	0.295508	0.828565	1.12631	0.610472	0.678226	0.524779	0.832108	0.4688	0.66471	0.294838	0.892734	0.239443	0.510273	3.30747	1.27504	0.736782	0.602168	0.893327	0.798827	0.812118	0.571584
ENSG00000227205	PFN1P9	1	119853316..119853748	433	processed_pseudogene	48.9906	0	69.2422	0	281.824	192.276	146.441	195.172	138.591	0	187.147	0.298109	0	0	0	0	1.41338	#DIV/0!	0.519621	1.01506	1.35035	#DIV/0!	#DIV/0!	#DIV/0!
ENSG00000261662	AL359752.1	1	complement(119909255..119910613)	1359	sense_overlapping	0.269124	1.84873	0.73539	1.20758	1.00544	2.04326	1.54735	1.24611	0.677743	0	0.721127	0.474913	6.07114	2.42553	2.32179	1.2563	2.73253	0.653193	1.53898	0.609867	1.06401	#DIV/0!	0.38243	0.517951
ENSG00000134250	NOTCH2	1	complement(119911553..120069626)	158074	protein_coding	0.28829	0.863167	0.316488	0.994473	0.890334	1.83175	1.08368	1.81881	0.424902	1.19941	0.592846	1.03462	3.95515	0.921248	2.47758	1.02039	1.09781	1.15212	1.21716	0.992939	1.39525	0.862607	0.626418	1.10761
ENSG00000265808	SEC22B	1	complement(120150898..120176515)	25618	protein_coding	3.38357	3.28921	3.0383	3.3716	6.31226	7.7519	6.26056	5.10285	3.29388	5.69325	4.42082	7.53285	11.3655	6.46571	9.3458	6.5207	0.897957	1.02505	0.991809	0.658271	1.34213	1.32312	0.822294	1.00851
ENSG00000223612	AC241585.1	1	145233001..145233519	519	processed_pseudogene	3.24163	0	3.1716	0	20.7582	17.3422	3.8959	7.99948	13.3783	0	19.4728	0	0.209174	0	0	0	0.978399	#DIV/0!	0.18768	0.461272	1.45555	#DIV/0!	0	#DIV/0!
ENSG00000265491	RNF115	1	complement(145738868..145824077)	85210	protein_coding	0.514208	0.488773	0.551245	0.473378	0.437896	0.503422	0.625505	0.645587	0.374165	0.465183	0.480891	0.477181	0.587336	0.455922	1.41835	0.533606	1.07203	0.968503	1.42843	1.2824	1.28524	1.02579	2.41489	1.17039
ENSG00000186141	POLR3C	1	145824088..145842505	18418	protein_coding	0.778424	0.839456	1.10439	1.1771	1.54653	1.77539	1.55013	1.59572	1.44639	1.45205	1.30031	1.50681	1.30854	1.11218	2.08175	1.20996	1.41875	1.40222	1.00232	0.898799	0.898999	1.03771	1.5909	1.08792
ENSG00000186364	NUDT17	1	145845629..145848953	3325	protein_coding	0.681981	1.33686	0.548098	1.06506	0.600613	0.54715	0.462166	0.230013	2.94055	1.14904	1.10528	0.621143	0.816252	1.98273	0.460104	0.702655	0.803685	0.796686	0.76949	0.420383	0.375874	0.540576	0.563679	0.354387
ENSG00000131788	PIAS3	1	complement(145848522..145859836)	11315	protein_coding	3.04487	5.98665	2.72248	6.64883	1.04504	1.20165	0.343101	0.81592	0.901673	1.41815	0.465538	0.924046	1.84214	0.82194	1.52951	0.841805	0.894121	1.11061	0.328316	0.678999	0.516305	0.651587	0.830288	1.02417
ENSG00000143127	ITGA10	1	complement(145891208..145910189)	18982	protein_coding	0.578032	0.514162	0.507914	0.391326	0.0636779	0.105931	0.00426082	0.0719472	0.0261274	0.0150954	0.0354946	0.108803	0.0171576	0.0310095	1.30966	0.2793	0.878696	0.761094	0.0669121	0.679191	1.35852	7.20768	76.3315	9.00689
ENSG00000131779	PEX11B	1	complement(145911350..145918837)	7488	protein_coding	3.80002	4.64577	2.58296	4.63705	1.5651	2.35926	0.291631	1.07243	2.2803	3.04859	2.1104	2.43062	3.85649	3.36446	7.68702	4.20013	0.679723	0.998125	0.186334	0.454561	0.925492	0.797293	1.99327	1.24838
ENSG00000265241	RBM8A	1	complement(145917714..145927678)	9965	protein_coding	2.47375	1.62912	3.2152	2.4963	4.28762	3.59848	3.00303	3.87577	2.39604	2.28121	2.52625	2.27981	1.23105	2.35095	3.3487	2.3806	1.29973	1.5323	0.700396	1.07706	1.05434	0.999385	2.72019	1.01261
ENSG00000121851	POLR3GL	1	145964702..145978848	14147	protein_coding	0.760073	0.751361	1.2051	0.915817	1.14788	1.15061	0.417344	0.3707	0.811319	1.087	0.584495	0.547457	1.60383	1.41466	0.378487	0.813029	1.5855	1.21888	0.363578	0.322176	0.720425	0.503642	0.23599	0.574717
ENSG00000265972	TXNIP	1	complement(145992435..145996600)	4166	protein_coding	47.267	95.1706	42.0095	94.9158	122.049	88.4538	17.3756	32.7952	35.3911	204.417	19.4808	119.073	43.0754	43.7441	56.139	40.939	0.88877	0.997322	0.142366	0.37076	0.550445	0.582502	1.30327	0.935876
ENSG00000230832	AC241584.1	1	complement(147082338..147083578)	1241	processed_pseudogene	1.82723	0	3.12651	0	1.48217	3.58778	1.89	1.27656	1.88401	0	7.5021	0	0	0	0	0	1.71107	#DIV/0!	1.27515	0.355808	3.98199	#DIV/0!	#DIV/0!	#DIV/0!
ENSG00000131791	PRKAB2	1	complement(147155106..147172550)	17445	protein_coding	0.498975	1.70608	0.545924	1.53982	0.518156	0.754703	0.45435	0.331933	0.369582	0.991001	0.386218	0.806527	1.26328	0.674833	0.51521	0.602664	1.09409	0.902549	0.87686	0.439819	1.04501	0.813851	0.407834	0.893056
ENSG00000162836	ACP6	1	complement(147629652..147670496)	40845	protein_coding	0.669785	0.979449	0.603064	0.831066	0.218732	0.099631	0.0594043	0.0173868	0.105811	0.224491	0.0164955	0.0158014	0.225921	0.0403512	0.00702279	0.00659998	0.900385	0.848503	0.271585	0.174512	0.155895	0.0703875	0.0310852	0.163563
ENSG00000178104	PDE4DIP	1	148808181..149048286	240106	protein_coding	0.185531	0.185532	0.13858	0.170513	0.995671	2.14867	1.09947	1.66292	0.411635	0.326991	0.772694	1.04187	0.741058	0.417738	0.886441	0.700589	0.746939	0.919049	1.10425	0.77393	1.87713	3.18624	1.19618	1.6771
ENSG00000254539	AC239804.1	1	149048576..149051273	2698	lincRNA	0	0.46561	0	0.416182	0.662277	1.59704	0.989254	1.33634	0.183822	0.106205	0.249725	0.334903	0.281664	0.21817	0.283515	0.23314	#DIV/0!	0.893843	1.49372	0.836763	1.35852	3.15336	1.00657	1.06861
ENSG00000269713	NBPF9	1	complement(149054027..149103561)	49535	protein_coding	0.220027	0.255552	0.346544	0.221449	0.132617	0.250324	0.532281	0.608755	0.0872486	0.113764	0.197842	0.372638	0.177521	0.123583	0.766312	0.429929	1.57501	0.86655	4.01366	2.43187	2.26757	3.27553	4.31675	3.47887
ENSG00000261716	AC239868.2	1	complement(149844498..149849024)	4527	sense_overlapping	1.74508	4.46125	1.05187	3.49158	0.208961	0.64511	0.0893296	0.386149	0.297361	0	0.284132	0.684328	0.599523	0.442085	0.359059	0.297743	0.602764	0.782647	0.427494	0.598579	0.955511	#DIV/0!	0.598908	0.673497
ENSG00000264207	AC239868.3	1	149861271..149862504	1234	antisense	0.711326	0.704771	0.809883	1.11992	0.042588	0.232783	0	0.221345	0.287075	0	0.297815	0	0.351901	0.0954008	0	0.0728191	1.13855	1.58905	0	0.950867	1.03741	#DIV/0!	0	0.763296
ENSG00000184678	HIST2H2BE	1	complement(149884459..149886652)	2194	protein_coding	14.3029	16.9128	22.1326	22.4792	1.17371	2.92404	0.442365	1.46903	4.65015	1.95904	8.43105	7.35422	1.33599	1.44875	2.6584	8.3961	1.54742	1.32913	0.376893	0.502398	1.81307	3.754	1.98984	5.7954
ENSG00000184260	HIST2H2AC	1	149886975..149887364	390	protein_coding	0	1.23887	1.05517	0.664414	0.134753	0.491032	0.829528	0.420216	0	0	1.41348	0.330978	0	0.301858	0	0.460814	#DIV/0!	0.536306	6.15592	0.85578	#DIV/0!	#DIV/0!	#DIV/0!	1.52659
ENSG00000178096	BOLA1	1	149887890..149900798	12909	protein_coding	1.37694	1.01056	1.29334	1.00365	0.439677	0.31524	0.0689185	0.139649	0.493959	0.414345	0.161323	0.109993	0.412078	0.291826	0.0814756	0.0904922	0.939286	0.993159	0.156748	0.442992	0.326593	0.265462	0.197719	0.310089
ENSG00000143368	SF3B4	1	complement(149923317..149928344)	5028	protein_coding	10.3292	12.3769	12.0078	13.279	22.2423	16.2537	16.5683	17.5466	12.3016	13.2785	13.4123	16.9182	11.7241	14.7975	16.069	17.6393	1.16251	1.07289	0.744901	1.07954	1.09029	1.2741	1.37059	1.19205
ENSG00000014914	MTMR11	1	complement(149928651..149936869)	8219	protein_coding	1.03238	3.82107	1.18735	3.91987	0.556292	1.31062	0.875804	3.23023	0.163786	0.302149	0.231022	0.314105	0.118877	0.128911	1.51235	0.371724	1.1501	1.02586	1.57436	2.46465	1.41052	1.03957	12.7219	2.88356
ENSG00000264522	OTUD7B	1	complement(149937812..150010676)	72865	protein_coding	0.517	0.567604	0.514742	0.425557	0.0483235	0.0952716	0.118768	0.138697	0.0505621	0.0275275	0.110119	0.0265727	0.0104293	0.0210035	0.00656113	0.0406963	0.995633	0.749742	2.45777	1.45581	2.1779	0.965315	0.629106	1.9376
ENSG00000136631	VPS45	1	150067293..150145327	78035	protein_coding	0.493996	0.610489	0.453519	0.581101	0.31518	0.346636	0.137847	0.112007	0.53023	0.615666	0.280214	0.256393	0.591256	0.534049	0.177667	0.24988	0.918061	0.951861	0.43736	0.323127	0.528476	0.416448	0.30049	0.467896
ENSG00000023902	PLEKHO1	1	150149183..150164720	15538	protein_coding	1.54412	0.982613	1.57772	0.983921	10.2855	6.5383	8.62508	5.15412	11.2946	2.63096	27.6058	17.9109	8.97809	15.6153	31.2913	40.8754	1.02176	1.00133	0.838569	0.788297	2.44415	6.80772	3.48529	2.61765
ENSG00000143401	ANP32E	1	complement(150218417..150236156)	17740	protein_coding	1.94209	1.28007	1.56414	1.46066	0.835408	0.836609	0.556214	0.314096	0.599071	2.95587	0.514451	1.87728	1.54214	1.04851	0.970167	0.648361	0.805391	1.14108	0.6658	0.375439	0.858747	0.635103	0.629106	0.618366
ENSG00000117362	APH1A	1	complement(150265399..150269580)	4182	protein_coding	24.2427	22.2286	23.8413	26.9944	50.7064	48.6541	36.4942	38.8092	48.3177	48.1224	39.7353	49.6324	60.8744	41.6062	51.7402	41.6848	0.983441	1.2144	0.719716	0.797654	0.822376	1.03138	0.84995	1.00189
ENSG00000118292	C1orf54	1	150268200..150280916	12717	protein_coding	0.201319	0.607891	0.360577	0.482231	0.363664	0.237176	0.133558	0.210488	1.94438	0.600858	2.00846	1.17743	1.1866	2.15694	2.96989	2.35299	1.79107	0.793286	0.367256	0.887476	1.03295	1.95959	2.50284	1.09089
ENSG00000159208	CIART	1	150282543..150287093	4551	protein_coding	1.51086	2.01715	0.852561	1.48037	0.115477	0.357673	0	0.20406	0.544882	0.1679	0.538349	0.141816	0.0954177	0.439754	0.861399	0.513366	0.564289	0.733892	0	0.57052	0.988012	0.84465	9.02766	1.16739
ENSG00000266472	MRPS21	1	150293720..150308979	15260	protein_coding	6.01578	5.97142	5.58986	5.19601	2.99962	2.02044	1.36212	1.74695	3.86751	2.44105	2.51666	1.35341	2.4686	3.32499	0.971191	1.69589	0.929201	0.870146	0.454096	0.864639	0.650718	0.554437	0.393418	0.510045
ENSG00000117360	PRPF3	1	150321476..150353195	31720	protein_coding	1.5635	2.73567	2.14246	2.81831	2.17703	2.68961	3.93431	3.75266	1.0632	1.09606	3.01812	3.88221	1.40322	1.25444	7.93077	4.36546	1.37029	1.03021	1.80719	1.39525	2.83872	3.54196	5.65182	3.48
ENSG00000143374	TARS2	1	150487364..150507609	20246	protein_coding	0.870723	1.55119	1.22535	1.6041	0.939663	1.09249	0.211725	0.496471	1.41028	1.45776	0.762382	0.739575	1.29763	1.22109	0.52894	0.687944	1.40728	1.03411	0.22532	0.45444	0.540587	0.507337	0.407619	0.563385
ENSG00000143369	ECM1	1	150508062..150513789	5728	protein_coding	1.81338	10.9656	2.16555	8.98721	1.04594	1.72178	0.734237	2.47009	32.4194	4.3188	18.6597	4.05633	2.27433	34.4254	0.901402	28.3946	1.19421	0.819585	0.701991	1.43461	0.575571	0.939225	0.396337	0.824815
ENSG00000143382	ADAMTSL4	1	150549369..150560937	11569	protein_coding	0.486852	1.78747	0.294727	1.34387	4.56988	3.56305	1.18847	1.13326	13.4731	31.8517	4.58493	8.0892	2.1489	11.285	0.818214	5.50695	0.605373	0.751831	0.260066	0.31806	0.340303	0.253964	0.38076	0.487986
ENSG00000143384	MCL1	1	complement(150574551..150579738)	5188	protein_coding	41.0435	73.8336	46.6066	81.3958	39.395	78.956	75.7812	90.0815	30.536	72.8321	72.6791	148.165	43.5041	33.0391	158.849	118.264	1.13554	1.10242	1.92363	1.14091	2.38011	2.03433	3.65135	3.57952
ENSG00000143420	ENSA	1	complement(150600851..150629612)	28762	protein_coding	4.34636	3.78639	5.27747	3.97003	4.12214	3.52883	2.9751	3.22123	4.08419	5.26352	3.79915	3.76087	3.91791	4.13809	3.02517	3.33979	1.21423	1.0485	0.721738	0.912832	0.930209	0.714516	0.772139	0.807086
ENSG00000143457	GOLPH3L	1	complement(150646225..150697144)	50920	protein_coding	0.659366	0.736315	0.586494	1.00758	0.248732	0.291466	0.177896	0.230656	0.172534	0.386407	0.0745786	0.167309	0.417872	0.221947	0.170876	0.100588	0.889481	1.36841	0.71521	0.791367	0.432255	0.432986	0.408919	0.453207
ENSG00000163131	CTSS	1	complement(150730196..150765957)	35762	protein_coding	2.8963	3.1155	4.38419	4.34743	30.3019	41.4283	29.3577	29.9979	65.7428	85.6478	57.7893	65.8798	116.275	55.7614	89.3349	58.4426	1.51372	1.39542	0.96884	0.724092	0.879021	0.769193	0.768306	1.04808
ENSG00000236713	AL356292.1	1	150780272..150780644	373	processed_pseudogene	0.196107	0	3.7826	0	4.36773	3.33718	1.08417	3.6614	4.55872	0	2.79159	0	0	0	0	0	19.2884	#DIV/0!	0.248222	1.09715	0.612361	#DIV/0!	#DIV/0!	#DIV/0!
ENSG00000143387	CTSK	1	complement(150796208..150808323)	12116	protein_coding	1.19539	1.61904	1.34403	1.25469	0.707019	0.703356	0.547382	0.509489	19.4727	8.56125	14.2814	5.83828	9.04082	14.5844	4.97964	11.3621	1.12435	0.774958	0.77421	0.724368	0.733406	0.681942	0.550795	0.77906
ENSG00000143437	ARNT	1	complement(150809705..150876768)	67064	protein_coding	0.493005	0.50143	0.511931	0.537067	0.525035	0.578243	0.296675	0.407283	0.393002	1.03826	0.287695	0.65249	1.46014	0.577529	0.728549	0.467624	1.03839	1.07107	0.565058	0.704346	0.732045	0.628448	0.49896	0.809697
ENSG00000143418	CERS2	1	complement(150960583..150975004)	14422	protein_coding	1.96285	3.01514	2.51098	3.70721	4.64609	8.4916	2.10301	5.73856	5.07476	8.38445	2.85825	6.83803	9.16096	3.67328	3.67292	3.06549	1.27925	1.22953	0.452641	0.675792	0.563229	0.815561	0.400932	0.834537
ENSG00000143412	ANXA9	1	150982017..150995634	13618	protein_coding	1.64365	2.26359	1.42459	1.68079	0.162084	0.123046	0.0890868	0.096275	0.889659	0.315621	0.24288	0.113745	0.645725	0.847189	0.05617	0.0725838	0.866719	0.742534	0.549635	0.782428	0.273003	0.360384	0.0869874	0.0856761
ENSG00000143409	MINDY1	1	complement(150996086..151008375)	12290	protein_coding	1.17251	1.62757	1.04756	1.73591	0.744047	0.529787	0.131618	0.275585	2.19065	1.18907	0.642908	0.724704	1.36033	1.19736	0.116699	0.533742	0.893437	1.06657	0.176894	0.52018	0.293479	0.609473	0.0857871	0.445765
ENSG00000143363	PRUNE1	1	151008420..151035713	27294	protein_coding	0.597641	0.584167	0.336005	0.642408	0.608447	0.620941	0.213354	0.262192	0.259582	0.57041	0.157088	0.245923	0.787543	0.250166	0.262737	0.197535	0.562219	1.0997	0.350654	0.422249	0.605157	0.431134	0.333617	0.789617
ENSG00000163141	BNIPL	1	151036570..151047600	11031	protein_coding	1.35938	3.41641	0.746108	1.87139	0.0333492	0.0390609	0	0.0148567	0.0321141	0.0346347	0	0.0117017	0.0492075	0.0320165	0.00866788	0.016292	0.548858	0.547765	0	0.380347	0	0.33786	0.17615	0.508864
ENSG00000143443	C1orf56	1	151047740..151051986	4247	protein_coding	1.84291	2.84412	0.830534	2.07443	0.655838	0.80037	0.361832	0.437333	0.700661	0.427305	0.317286	0.364722	0.613486	0.720706	0.315191	0.402005	0.450664	0.729376	0.55171	0.546414	0.452839	0.853541	0.51377	0.557793
ENSG00000197622	CDC42SE1	1	complement(151050971..151070325)	19355	protein_coding	1.91232	5.03255	2.38432	5.60057	8.52588	13.137	13.8984	21.0948	6.12412	8.50273	7.36401	12.0912	5.53605	3.63119	12.8294	6.43937	1.24682	1.11287	1.63014	1.60575	1.20246	1.42203	2.31743	1.77335
ENSG00000143434	SEMA6C	1	complement(151131685..151146664)	14980	protein_coding	0.693392	0.88375	0.843752	0.968678	0.0771816	0.0575275	0	0.054701	0.0283779	0.0446326	0.0286218	0.00861691	0.282637	0.0628703	0.0127657	0.0179957	1.21685	1.0961	0	0.950867	1.0086	0.193063	0.0451666	0.286236
ENSG00000163156	SCNM1	1	151156664..151170297	13634	protein_coding	1.5988	1.46004	2.22492	1.6028	2.82928	1.87865	1.12118	1.26613	3.73634	2.84426	3.06838	1.82725	2.76301	3.29843	1.64806	2.51768	1.39162	1.09778	0.396277	0.67396	0.821225	0.642434	0.596472	0.763296
ENSG00000163159	VPS72	1	complement(151169987..151195321)	25335	protein_coding	1.13757	1.59432	1.66374	1.46939	1.64496	1.24342	0.893867	1.02852	1.14378	1.19887	0.935624	1.02409	1.41835	0.985104	1.13976	1.02858	1.46254	0.921642	0.543397	0.827168	0.818009	0.854212	0.803583	1.04413
ENSG00000143398	PIP5K1A	1	151197949..151249536	51588	protein_coding	1.01098	1.50414	1.1088	1.46836	0.758945	1.14891	0.99868	1.17329	0.398282	0.85353	0.639958	1.17601	0.673406	0.472377	1.40862	0.787318	1.09675	0.976215	1.31588	1.02122	1.6068	1.37782	2.09178	1.66671
ENSG00000159352	PSMD4	1	151254703..151267479	12777	protein_coding	5.55323	6.247	5.83416	7.11162	7.77796	6.26126	4.30443	6.11824	5.26233	5.89813	3.29815	4.53608	5.02151	8.19106	5.75473	5.87946	1.05059	1.13841	0.553414	0.977157	0.626747	0.769071	1.14602	0.71779
ENSG00000143373	ZNF687	1	151281618..151292180	10563	protein_coding	1.05951	1.84793	1.25223	2.54305	3.97026	3.79361	2.20516	3.56843	2.22685	3.39991	2.31944	3.5805	3.21687	1.97266	4.16388	2.56909	1.18189	1.37616	0.555421	0.940643	1.04158	1.05312	1.29439	1.30235
ENSG00000143393	PI4KB	1	complement(151291797..151327715)	35919	protein_coding	1.32371	1.61954	1.98366	2.08005	5.76468	6.1299	3.70405	5.22266	2.65696	2.72297	2.51524	2.43292	3.17352	2.45485	2.73651	2.23652	1.49856	1.28434	0.642543	0.851997	0.946661	0.893482	0.862294	0.911064
ENSG00000143390	RFX5	1	complement(151340640..151347357)	6718	protein_coding	0.947287	2.12884	2.1527	3.18855	4.44336	6.4352	1.80587	3.41527	3.18499	7.23676	2.39788	5.64899	8.30614	2.59352	8.56809	3.83886	2.27249	1.49779	0.406421	0.530717	0.752868	0.780596	1.03154	1.48018
ENSG00000143416	SELENBP1	1	complement(151364302..151372733)	8432	protein_coding	20.2042	11.9071	12.0685	10.8992	0.0249306	0.204403	0	0.19436	0.201661	0	0	0.0153085	0.0386248	0	0.0113396	0	0.597329	0.91535	0	0.950867	0	#DIV/0!	0.293583	#DIV/0!
ENSG00000159377	PSMB4	1	151399534..151401944	2411	protein_coding	62.4079	57.3539	69.6872	64.843	106.742	93.6464	73.2976	87.3233	60.0067	59.1861	57.2876	60.552	53.7179	70.8008	57.1471	69.5464	1.11664	1.13058	0.68668	0.932479	0.954687	1.02308	1.06384	0.982283
ENSG00000143442	POGZ	1	complement(151402724..151459465)	56742	protein_coding	0.81731	1.70641	0.782223	1.47046	0.697418	0.974522	0.630018	0.638299	0.465742	1.12781	0.41883	0.907678	1.43876	0.603748	1.66487	0.752228	0.95707	0.861729	0.903358	0.654987	0.899276	0.804813	1.15715	1.24593
ENSG00000143375	CGN	1	151510510..151538692	28183	protein_coding	4.04114	8.2701	3.52106	6.69954	0.0522124	0.108719	0.0373071	0.19771	0.0226254	0.00677812	0	0	0.00385202	0	0.020356	0	0.871304	0.810092	0.714526	1.81853	0	0	5.28449	#DIV/0!
ENSG00000143367	TUFT1	1	151540305..151583583	43279	protein_coding	0.415777	1.18113	0.544698	1.05176	0.0947153	0.316376	0.0579322	0.367309	0.0556599	0.0904843	0.0509491	0.104389	0.15803	0.0462423	0.320345	0.13911	1.31007	0.890464	0.611646	1.16099	0.915364	1.15367	2.02712	3.00828
ENSG00000143376	SNX27	1	151612065..151699091	87027	protein_coding	0.349657	0.369752	0.304657	0.395013	0.985528	0.812533	0.420998	0.359052	0.551157	1.51677	0.505338	1.15099	1.58925	0.496454	1.93369	0.565831	0.871303	1.06832	0.42718	0.441892	0.916866	0.758841	1.21673	1.13974
ENSG00000143436	MRPL9	1	complement(151759643..151763564)	3922	protein_coding	5.4087	4.82913	5.50106	6.36461	5.92267	5.7983	2.94893	4.48501	5.58203	4.57843	4.60708	4.9039	4.51186	5.04277	3.1693	3.32216	1.01708	1.31796	0.497905	0.773505	0.825342	1.07109	0.702437	0.658797
ENSG00000143365	RORC	1	complement(151806071..151831872)	25802	protein_coding	1.52522	0.719065	0.517203	0.555695	0.0366625	0.0946305	0.103442	0.0825709	0	0.0037018	0.00474775	0.00500276	0	0	0	0	0.339101	0.772802	2.82146	0.87256	#DIV/0!	1.35144	#DIV/0!	#DIV/0!
ENSG00000196407	THEM5	1	complement(151847263..151853697)	6435	protein_coding	1.44364	1.06618	1.68096	1.16776	0.0816685	0.0743988	0.0125686	0.084892	0	0	0.0571102	0.220652	0	0.0365889	0	0.0139641	1.16439	1.09527	0.153898	1.14104	#DIV/0!	#DIV/0!	#DIV/0!	0.381648
ENSG00000159445	THEM4	1	complement(151873584..151909808)	36225	protein_coding	0.531068	0.54418	0.525805	0.538867	0.245178	0.22864	0.247828	0.140246	0.287508	0.145018	0.204592	0.0962097	0.245743	0.237237	0.0712661	0.0893006	0.990091	0.990238	1.01081	0.613392	0.711604	0.663434	0.290002	0.37642
ENSG00000197747	S100A10	1	complement(151982915..151994390)	11476	protein_coding	65.7542	56.7447	87.6133	61.6493	99.2914	81.7924	100.14	75.4967	31.2269	36.3545	45.7512	52.7753	14.7101	28.7849	20.8794	39.1429	1.33244	1.08643	1.00855	0.923029	1.46512	1.45168	1.41939	1.35984
ENSG00000163191	S100A11	1	complement(152032506..152047907)	15402	protein_coding	0	8.46988	0	10.2345	0.00682426	0.0124336	0	0.0319213	0.0368005	15.6151	0.0516984	20.0804	7.18951	14.5608	9.04503	18.5703	#DIV/0!	1.20834	0	2.56734	1.40483	1.28596	1.25809	1.27537
ENSG00000159450	TCHH	1	complement(152106317..152115454)	9138	protein_coding	0	0.105747	0.0643335	0.0472608	0.36232	0.466287	0.725769	0.72933	0.387668	0.459905	0.254709	0.183635	0.0712814	0.0772979	0.0104635	0.108169	#DIV/0!	0.446922	2.00312	1.56412	0.657028	0.399289	0.146791	1.39938
ENSG00000163207	IVL	1	152908545..152911886	3342	protein_coding	1.77289	16.9438	1.58316	22.6402	0	0	0	0.0163459	0	0	0.0183276	0	0	0	0	0	0.892983	1.33619	#DIV/0!	#DIV/0!	#DIV/0!	#DIV/0!	#DIV/0!	#DIV/0!
ENSG00000169474	SPRR1A	1	152985231..152985500	270	protein_coding	2.16735	18.6106	7.83839	81.2553	0.194643	0.177317	0.898655	1.01163	0	0	0	0	0	0	0	0	3.61658	4.36608	4.61694	5.7052	#DIV/0!	#DIV/0!	#DIV/0!	#DIV/0!
ENSG00000169469	SPRR1B	1	153031202..153032900	1699	protein_coding	1.93741	151.233	2.97573	226.483	0.123728	0.366323	0.333227	0.964592	0	0.0562177	0	0	0	0.0692905	0	0.0528892	1.53593	1.49758	2.69321	2.63317	#DIV/0!	0	#DIV/0!	0.763296
ENSG00000163216	SPRR2D	1	complement(153039725..153041931)	2207	protein_coding	1.88919	6.21737	9.61597	35.8097	0	0.0216926	0	0.123761	0	0	0	0	0	0	0	0	5.09	5.75962	#DIV/0!	5.7052	#DIV/0!	#DIV/0!	#DIV/0!	#DIV/0!
ENSG00000241794	SPRR2A	1	complement(153056113..153057537)	1425	protein_coding	0.0513319	7.18806	10.7262	69.7658	0	0.201582	0	1.68676	0.546914	0	0	0	0	0	0	0	208.958	9.70579	#DIV/0!	8.36763	0	#DIV/0!	#DIV/0!	#DIV/0!
ENSG00000203785	SPRR2E	1	complement(153093135..153106184)	13050	protein_coding	0	0.0814522	0.603646	2.2305	0	0	0	0.00837211	0	0	0	0	0	0	0	0	#DIV/0!	27.3841	#DIV/0!	#DIV/0!	#DIV/0!	#DIV/0!	#DIV/0!	#DIV/0!
ENSG00000244094	SPRR2F	1	complement(153112114..153113515)	1402	protein_coding	0	0.551395	1.88692	14.3546	0	0	0.403818	0	0	0	0	0	0	0	0	0	#DIV/0!	26.0332	#DIV/0!	#DIV/0!	#DIV/0!	#DIV/0!	#DIV/0!	#DIV/0!
ENSG00000230779	AL161636.2	1	153225080..153226006	927	processed_pseudogene	23.4358	0	16.6154	0	14.1164	11.1038	6.63085	6.71801	9.40083	0	5.74845	0	0	0	0.103145	0	0.708975	#DIV/0!	0.469729	0.605017	0.611483	#DIV/0!	#DIV/0!	#DIV/0!
ENSG00000163220	S100A9	1	153357854..153361027	3174	protein_coding	13.3206	161.023	70.8085	407.758	70.7835	44.4667	39.3693	41.7025	96.2303	138.606	82.536	87.0302	51.3051	195.169	111.642	251.854	5.31572	2.5323	0.556193	0.937836	0.857692	0.627895	2.17603	1.29044
ENSG00000143546	S100A8	1	complement(153390032..153391188)	1157	protein_coding	1.95989	50.7798	18.1902	149.381	30.8418	20.6068	19.7129	18.0362	19.8405	101.045	31.1812	57.4562	4.31619	86.4874	38.4279	176.922	9.28126	2.94174	0.639164	0.875256	1.57159	0.568621	8.90321	2.04563
ENSG00000143556	S100A7	1	complement(153457744..153460701)	2958	protein_coding	0	0.196008	0.914214	3.70841	0	0	0	0	0	0	0	0	0	0	0	0	#DIV/0!	18.9197	#DIV/0!	#DIV/0!	#DIV/0!	#DIV/0!	#DIV/0!	#DIV/0!
ENSG00000197956	S100A6	1	complement(153534599..153536244)	1646	protein_coding	179.848	412.887	244.866	454.643	291.695	185.249	162.986	242.275	157.067	214.297	141.442	183.976	89.9623	269.994	57.4505	229.942	1.36152	1.10113	0.558756	1.30783	0.900522	0.858511	0.638607	0.851656
ENSG00000196154	S100A4	1	complement(153543613..153550136)	6524	protein_coding	3.46455	6.1765	4.27123	6.81828	142.195	113.099	74.9531	75.0926	63.0636	174.909	61.0723	81.5761	59.5724	127.379	27.8023	84.2942	1.23284	1.10391	0.527117	0.663954	0.968424	0.466392	0.466698	0.661761
ENSG00000196754	S100A2	1	complement(153561108..153567890)	6783	protein_coding	33.8726	123.158	43.4821	135.208	1.4256	4.72898	1.9555	7.60266	0.772949	0.0563254	0.198661	0.114181	0.0480148	0.242982	0.042289	0.2782	1.2837	1.09784	1.3717	1.60768	0.257017	2.02716	0.880748	1.14494
ENSG00000188643	S100A16	1	complement(153606886..153613145)	6260	protein_coding	27.0157	51.5422	33.3288	58.3644	1.88891	2.00374	0.426359	1.83257	1.0752	0.0915468	0.958877	0.04124	0	0.282088	0	0.0717722	1.23368	1.13236	0.225717	0.914574	0.891811	0.45048	#DIV/0!	0.254432
ENSG00000189334	S100A14	1	complement(153614255..153616986)	2732	protein_coding	64.0714	128.43	88.8705	123.775	0.384727	1.3844	0.384856	2.03955	0.311201	0	0.0224197	0.0472479	0	0	0	0.0328912	1.38705	0.963755	1.00034	1.47324	0.0720425	#DIV/0!	#DIV/0!	#DIV/0!
ENSG00000189171	S100A13	1	complement(153618787..153631360)	12574	protein_coding	2.61783	4.05003	2.68833	3.70939	4.64348	1.8276	1.91681	1.06006	1.02551	0.706441	0.569933	0.266909	0.129507	0.533665	0.0304168	0.321588	1.02693	0.915892	0.412796	0.580029	0.555757	0.377822	0.234866	0.602602
ENSG00000160679	CHTOP	1	153633982..153646306	12325	protein_coding	4.32656	7.15821	5.7667	8.03118	6.54949	7.49307	6.42438	6.23624	4.21939	4.99074	4.28879	5.58218	5.63727	5.32029	6.50883	6.10238	1.33286	1.12195	0.980899	0.832268	1.01645	1.11851	1.15461	1.147
ENSG00000143553	SNAPIN	1	153658654..153661830	3177	protein_coding	6.1705	6.96528	5.86584	8.75428	15.599	14.0749	5.1679	8.15036	14.6071	15.3929	10.5266	11.7014	12.6091	10.746	11.8579	10.748	0.950627	1.25684	0.331297	0.579072	0.720645	0.760185	0.940419	1.00018
ENSG00000143621	ILF2	1	complement(153661788..153671048)	9261	protein_coding	9.17806	10.0482	13.4639	12.5909	12.0928	13.3996	11.8336	14.0684	9.16516	14.1605	8.34666	8.7671	8.2526	10.2712	8.65194	8.40273	1.46697	1.25305	0.978563	1.04992	0.910695	0.619123	1.04839	0.818087
ENSG00000169418	NPR1	1	153678637..153693992	15356	protein_coding	2.36269	2.20247	3.94702	2.71113	0.475707	0.623543	0.247546	0.366416	0.682849	0.111959	1.32026	0.109277	0	0.145661	0.0996253	0.152144	1.67056	1.23095	0.520374	0.587636	1.93347	0.97604	#DIV/0!	1.04451
ENSG00000143624	INTS3	1	153728067..153774808	46742	protein_coding	0.566505	1.67248	0.504342	1.68897	0.451983	0.523393	0.145348	0.298022	0.483531	0.886847	0.301392	0.538506	0.952253	0.390384	0.425484	0.305668	0.89027	1.00985	0.321578	0.569404	0.623315	0.607214	0.446818	0.782994
ENSG00000143554	SLC27A3	1	153774354..153780157	5804	protein_coding	10.5865	12.2705	8.54876	9.98566	11.7349	7.08566	7.99871	4.24487	32.5564	26.9558	52.8504	34.5833	2.91792	31.5812	12.5367	46.6479	0.807512	0.813797	0.681616	0.59908	1.62335	1.28296	4.29647	1.47708
ENSG00000198837	DENND4B	1	complement(153929501..153946696)	17196	protein_coding	2.71391	3.51777	2.08199	3.55621	10.6782	9.21542	4.7551	5.62609	8.96546	11.5699	7.68305	11.4924	15.3852	9.74877	13.367	7.02315	0.767154	1.01093	0.445309	0.610508	0.856962	0.993306	0.868821	0.720414
ENSG00000160741	CRTC2	1	complement(153947669..153958625)	10957	protein_coding	3.03754	5.68838	5.89113	8.18253	10.4033	8.87427	10.3193	13.8701	4.19657	4.5242	5.63482	7.24514	6.88603	4.23323	9.44198	7.0939	1.93944	1.43846	0.991929	1.56296	1.34272	1.60142	1.37118	1.67576
ENSG00000143570	SLC39A1	1	complement(153959099..153968184)	9086	protein_coding	17.2927	13.5493	17.1459	18.6227	26.0686	26.1456	17.3846	23.8449	13.8878	16.5252	11.6421	16.0819	15.3774	10.171	17.5319	10.5129	0.991511	1.37444	0.66688	0.912005	0.838298	0.973175	1.14011	1.03361
ENSG00000143578	CREB3L4	1	153967534..153974363	6830	protein_coding	1.72428	2.26371	1.48046	2.04869	0.269309	0.17524	0	0.151967	0.269708	0.65727	0.0269037	0.132294	0.937794	0.103418	0.0559973	0.171034	0.858595	0.905016	0	0.867191	0.0997512	0.201278	0.0597117	1.65381
ENSG00000143543	JTB	1	complement(153974269..153977688)	3420	protein_coding	36.296	28.1984	37.2839	31.3168	55.4579	42.2061	26.2738	34.5978	39.1126	47.0587	26.1301	28.1563	34.0921	42.6838	18.7876	24.5666	1.02722	1.11059	0.473762	0.819733	0.668072	0.598323	0.551082	0.57555
ENSG00000272654	AL358472.2	1	153977743..153979160	1418	lincRNA	0.980121	1.15849	1.24375	0.670036	0.741236	1.11417	1.88223	1.42541	0.699508	0	0.907098	1.91164	1.22495	0.415108	0.539438	1.14066	1.26898	0.578369	2.53932	1.27935	1.29677	#DIV/0!	0.440374	2.74787
ENSG00000143545	RAB13	1	complement(153981617..153986358)	4742	protein_coding	12.0319	10.0871	15.2735	10.1638	14.9172	17.971	19.4096	22.0724	7.50038	13.1125	12.5421	20.0346	9.93583	9.48351	16.4534	14.9512	1.26941	1.0076	1.30116	1.22822	1.67219	1.5279	1.65597	1.57655
ENSG00000177954	RPS27	1	153990759..153992150	1392	protein_coding	2.73254	3.05446	4.899	3.22661	4.87027	4.7119	3.19565	6.27908	2.90119	1.37233	2.68412	1.57642	4.60139	2.19888	1.71723	1.6784	1.79284	1.05636	0.656154	1.3326	0.925178	1.14872	0.373198	0.763296
ENSG00000143549	TPM3	1	complement(154155304..154194648)	39345	protein_coding	2.93931	3.76753	3.98793	4.54206	13.3478	11.3103	13.08	9.02206	8.78582	8.81946	11.0981	13.3789	6.26067	9.01224	13.5798	11.3759	1.35676	1.20558	0.979938	0.797685	1.26319	1.51698	2.16907	1.26228
ENSG00000143612	C1orf43	1	complement(154206706..154220637)	13932	protein_coding	9.50315	8.60754	12.1314	10.3968	15.0283	15.5427	15.4246	13.4061	15.6173	18.6613	13.4926	13.9625	17.4001	14.1875	13.2387	9.21678	1.27657	1.20788	1.02637	0.862529	0.863947	0.748208	0.760843	0.649643
ENSG00000143569	UBAP2L	1	154220179..154271510	51332	protein_coding	2.20447	2.95362	2.84251	3.2492	2.7663	2.94723	2.00575	2.85953	2.28153	3.21158	1.59176	2.32101	2.82972	2.06864	2.11601	1.37768	1.28943	1.10007	0.725063	0.970246	0.697675	0.7227	0.74778	0.66598
ENSG00000143575	HAX1	1	154272511..154275875	3365	protein_coding	21.1944	15.0763	19.9862	18.8662	21.8648	16.6178	6.24919	10.1301	15.0754	17.6268	10.0113	12.9273	14.2598	16.9677	14.662	17.7047	0.94299	1.25138	0.28581	0.609597	0.664079	0.73339	1.0282	1.04343
ENSG00000160712	IL6R	1	154405193..154469450	64258	protein_coding	0.382485	0.503777	0.36229	0.451642	0.628112	1.31725	1.70297	2.67113	0.929483	0.615375	1.54418	0.431891	1.77732	1.06809	0.446397	1.232	0.9472	0.896511	2.71125	2.0278	1.66134	0.701835	0.251164	1.15345
ENSG00000160714	UBE2Q1	1	complement(154548577..154559028)	10452	protein_coding	5.24885	7.85851	7.42442	9.29683	11.3333	12.5873	8.38814	8.80153	8.22925	9.95164	7.16115	9.02779	9.97121	7.40003	9.95307	7.42805	1.41449	1.18303	0.74013	0.69924	0.870207	0.907165	0.998181	1.00379
ENSG00000160710	ADAR	1	complement(154582062..154627999)	45938	protein_coding	3.16553	3.49817	4.05672	4.80397	5.19725	11.5411	8.39812	7.96386	3.04142	5.83005	8.69734	16.8257	4.79497	3.19311	20.9201	11.8069	1.28153	1.37328	1.61588	0.690044	2.85964	2.88603	4.36294	3.69764
ENSG00000163344	PMVK	1	complement(154924734..154936991)	12258	protein_coding	2.67935	2.04174	2.6809	1.80386	1.89927	1.45291	0.250726	0.70413	3.05757	2.29863	1.559	0.705535	3.06431	3.37097	0.452414	1.01896	1.00058	0.88349	0.132012	0.484636	0.509881	0.306937	0.14764	0.302274
ENSG00000163346	PBXIP1	1	complement(154944076..154956123)	12048	protein_coding	9.04029	9.67282	9.85654	10.2447	3.59431	2.41206	1.22178	1.5779	6.39228	10.8214	3.58414	2.79633	9.06482	4.62183	0.976153	2.25989	1.09029	1.05912	0.33992	0.654172	0.560699	0.258407	0.107686	0.488961
ENSG00000163348	PYGO2	1	complement(154957026..154963853)	6828	protein_coding	5.72071	6.7648	7.86939	7.64056	4.88746	4.42436	2.30981	2.57619	3.66288	5.66537	2.87954	3.70532	6.91627	3.7414	2.29656	2.72419	1.3756	1.12946	0.4726	0.582274	0.786141	0.654031	0.332052	0.728121
ENSG00000160691	SHC1	1	complement(154962298..154974395)	12098	protein_coding	5.20585	7.14875	5.15573	10.1095	3.34488	3.31227	2.53374	4.36645	3.21514	4.08962	3.29593	4.33187	2.74589	2.17973	3.50911	3.27556	0.990371	1.41417	0.757498	1.31826	1.02513	1.05924	1.27795	1.50274
ENSG00000173207	CKS1B	1	154974653..154979249	4597	protein_coding	1.09794	0.714702	0.882395	1.05219	1.23467	1.10394	0.263908	0.499103	0.693552	1.41287	0.586259	0.53351	0.566778	0.717052	0.519988	0.234567	0.803685	1.47221	0.213747	0.45211	0.845299	0.377608	0.917446	0.327127
ENSG00000160688	FLAD1	1	154983338..154993111	9774	protein_coding	3.68958	4.4391	4.20429	5.28458	4.1402	3.27694	1.36536	2.63247	3.91437	2.86327	3.35895	2.09985	2.28808	3.91452	2.24022	2.55584	1.1395	1.19046	0.329781	0.803333	0.858107	0.733376	0.979084	0.652912
ENSG00000160685	ZBTB7B	1	155002630..155018522	15893	protein_coding	5.62429	6.80977	5.18597	7.13577	8.82232	7.65142	3.12972	5.0768	5.18014	11.3105	2.90587	7.62646	9.91829	4.17773	6.30497	2.41425	0.922067	1.04787	0.35475	0.663511	0.560965	0.674284	0.635691	0.577885
ENSG00000143537	ADAM15	1	155050566..155062775	12210	protein_coding	18.7094	29.2666	22.3115	34.3231	4.27832	4.59543	1.4904	2.37572	17.4369	15.5982	9.32556	8.24598	5.69926	23.4196	2.33361	13.4457	1.19253	1.17278	0.348361	0.516973	0.534817	0.528648	0.409458	0.574122
ENSG00000143590	EFNA3	1	155078872..155087538	8667	protein_coding	0.9959	1.04804	1.31589	1.01651	0.0424455	0.0497151	0	0.031515	0.0653976	0.0991837	0.0565369	0.0297868	0.125259	0.0543324	0.0882569	0.0103679	1.32131	0.969915	0	0.633911	0.86451	0.30032	0.704598	0.190824
ENSG00000169242	EFNA1	1	155127460..155134857	7398	protein_coding	61.6488	27.6129	39.6608	30.6126	0.0568301	0.245914	0.0109325	0.856563	0.287308	0	0.0331174	0	0.0146744	0.015913	0.0387735	0.0242927	0.643335	1.10864	0.192372	3.48318	0.115268	#DIV/0!	2.64224	1.52659
ENSG00000169241	SLC50A1	1	155135344..155138857	3514	protein_coding	17.6937	20.5418	17.1479	20.1309	8.47977	7.67045	3.86672	7.85064	14.3757	16.7706	6.71073	7.38342	10.2259	11.6586	7.53712	6.64863	0.969149	0.979997	0.455994	1.02349	0.466811	0.440259	0.737061	0.570279
ENSG00000179085	DPM3	1	complement(155139891..155140595)	705	protein_coding	45.1339	28.6469	42.3607	29.4038	15.0579	10.5258	8.94831	7.67117	46.4295	24.251	23.6315	11.1687	15.8608	34.8999	4.61124	19.2463	0.938556	1.02642	0.594259	0.728794	0.508976	0.460547	0.290732	0.551472
ENSG00000163463	KRTCAP2	1	complement(155169408..155173475)	4068	protein_coding	0	2.13787	0	2.31434	0	0	0	0	0	1.85487	0	0.920196	2.56192	2.37301	1.88034	1.94385	#DIV/0!	1.08254	#DIV/0!	#DIV/0!	#DIV/0!	0.496098	0.733956	0.819147
ENSG00000185499	MUC1	1	complement(155185824..155192916)	7093	protein_coding	134.261	151.766	115.098	179.603	0.474191	1.60643	0.661354	2.07175	0.659257	0.0538637	0.276332	0.600547	0.214276	0.0331946	12.3344	0.367391	0.857268	1.18342	1.3947	1.28966	0.419157	11.1494	57.5632	11.0678
ENSG00000173171	MTX1	1	155208699..155213824	5126	protein_coding	0.88474	1.09338	0.768395	1.19636	1.12776	1.13011	0.315564	0.564824	1.94886	1.80742	1.18295	1.41017	1.54604	2.34255	1.11918	1.01674	0.868498	1.09419	0.279814	0.499795	0.606997	0.780213	0.723902	0.434031
ENSG00000236675	MTX1P1	1	155230975..155234325	3351	unprocessed_pseudogene	2.88139	2.24927	2.73677	2.08782	1.39578	0.985801	0.410308	0.358644	17.8235	0.627068	6.10496	4.85355	8.09919	13.8768	0.513601	3.94188	0.949809	0.928222	0.293962	0.36381	0.342522	7.74007	0.0634138	0.284062
ENSG00000177628	GBA	1	complement(155234452..155244699)	10248	protein_coding	1.67024	2.26304	1.75538	2.45265	8.25638	7.49809	2.33608	3.55018	18.7703	20.402	8.99515	9.58537	11.4727	21.6656	4.51579	11.057	1.05097	1.08378	0.282943	0.473479	0.479222	0.469825	0.393612	0.510348
ENSG00000160767	FAM189B	1	complement(155247205..155255483)	8279	protein_coding	4.4707	5.43912	5.25463	6.43708	3.75157	3.13427	2.43252	1.50443	1.95974	3.10342	3.1073	3.60162	3.37001	1.40775	5.34725	3.82054	1.17535	1.18348	0.648402	0.479995	1.58556	1.16053	1.58672	2.71394
ENSG00000116521	SCAMP3	1	complement(155255979..155262430)	6452	protein_coding	13.48	10.9183	13.4487	13.5076	22.5137	17.2596	8.74977	11.0916	18.8326	14.6409	14.895	12.524	11.7277	21.3298	12.3298	15.1668	0.997678	1.23716	0.388642	0.642632	0.790914	0.855411	1.05134	0.71106
ENSG00000176444	CLK2	1	complement(155262868..155278491)	15624	protein_coding	4.87372	6.86517	5.48221	6.76661	3.61929	3.27873	2.97654	3.6153	2.09957	2.83656	2.23849	2.7842	3.97448	2.79543	4.65715	2.88717	1.12485	0.985643	0.82241	1.10265	1.06617	0.981542	1.17176	1.03282
ENSG00000143630	HCN3	1	155277583..155289848	12266	protein_coding	0.280283	1.44168	0.637437	1.16893	0.535562	0.30054	0.026375	0.11134	0.242598	0.272541	0.0948772	0.199947	0.424829	0.297527	0.202674	0.161168	2.27426	0.810808	0.0492473	0.370468	0.391088	0.733639	0.477072	0.541694
ENSG00000160752	FDPS	1	155308748..155320666	11919	protein_coding	3.84182	12.1124	5.31207	18.1313	1.73283	1.24921	1.16714	1.34748	3.77463	9.53616	3.73085	5.89145	3.86191	7.43742	1.24342	4.62902	1.3827	1.49692	0.673548	1.07867	0.988401	0.617801	0.321971	0.622395
ENSG00000160753	RUSC1	1	155320896..155331114	10219	protein_coding	4.02282	7.54597	5.08548	6.80408	2.99822	2.36591	1.60666	1.23486	2.12849	2.48622	2.82908	2.82946	2.6665	1.73955	6.53092	4.09768	1.26416	0.901684	0.535871	0.521941	1.32915	1.13806	2.44925	2.3556
ENSG00000235919	ASH1L-AS1	1	155562042..155563944	1903	antisense	0.422821	0.40623	0.95766	0.226941	0.497092	0.805055	1.19002	0.717657	0.409539	0.40153	0.547169	0.813965	0.171143	0.309313	0.854157	1.03883	2.26493	0.558652	2.39397	0.891438	1.33606	2.02716	4.9909	3.3585
ENSG00000125459	MSTO1	1	155610205..155614967	4763	protein_coding	1.30539	1.42016	2.38213	1.61395	0.982002	0.934796	0.679227	0.91754	0.624755	0.541439	0.630125	0.379412	0.615402	0.543763	0.52194	0.584846	1.82484	1.13646	0.691676	0.98154	1.0086	0.700747	0.848127	1.07555
ENSG00000163374	YY1AP1	1	complement(155659443..155689000)	29558	protein_coding	0.640954	0.954615	0.493248	0.981852	1.29437	1.55655	0.798994	1.36025	0.824564	1.04051	0.756361	1.20094	1.34426	0.892155	1.72093	0.829942	0.769552	1.02853	0.617283	0.873887	0.917286	1.15418	1.28021	0.930267
ENSG00000132676	DAP3	1	155687960..155739010	51051	protein_coding	1.19786	1.73764	1.56151	1.80865	1.67386	1.59989	0.994927	1.37825	1.35175	1.17496	1.1494	1.06449	1.7714	1.46202	0.99453	0.955776	1.30358	1.04087	0.594391	0.861466	0.850309	0.905982	0.561437	0.653738
ENSG00000203761	MSTO2P	1	155745829..155750137	4309	unprocessed_pseudogene	0.288586	0.91945	0.545722	0.741664	0.463458	0.455535	0.0938489	0.266231	0.180866	0.0221661	0.469082	0.209693	0.277136	0.245886	0.221897	0.16683	1.89102	0.806639	0.202497	0.584435	2.59353	9.46008	0.80068	0.678485
ENSG00000143622	RIT1	1	complement(155897808..155911404)	13597	protein_coding	2.7329	4.23569	2.75413	4.25612	6.98422	8.12305	9.02356	6.5769	5.24199	5.84449	6.00029	5.97133	7.05007	8.11267	3.15038	5.18124	1.00777	1.00482	1.29199	0.809659	1.14466	1.0217	0.446857	0.63866
ENSG00000132680	KIAA0907	1	complement(155913043..155934400)	21358	protein_coding	1.52406	2.90466	1.72582	2.63675	0.735722	1.31581	0.556663	0.933572	1.00845	1.44447	0.487528	0.858205	1.76886	1.0142	0.452156	0.618468	1.13238	0.907766	0.756622	0.709506	0.483443	0.594132	0.255619	0.609807
ENSG00000116584	ARHGEF2	1	complement(155946851..156007070)	60220	protein_coding	1.72606	1.85176	1.45359	1.64801	3.64175	4.69852	5.58309	8.42734	2.74953	2.81212	3.37988	3.95046	2.85015	2.50033	5.08403	3.76625	0.842144	0.88997	1.53308	1.79362	1.22925	1.4048	1.78378	1.5063
ENSG00000163479	SSR2	1	complement(156009048..156020959)	11912	protein_coding	17.3659	9.00448	17.1448	11.5871	20.0032	15.6625	18.081	22.5951	18.9497	12.9656	11.991	11.2155	12.513	13.2628	7.47296	11.0664	0.987271	1.28681	0.903904	1.44262	0.63278	0.865022	0.597215	0.834393
ENSG00000160803	UBQLN4	1	complement(156035301..156053794)	18494	protein_coding	2.41269	2.69612	3.52206	3.14783	2.9127	2.47999	1.24638	1.52417	1.73927	1.69398	1.09293	1.42384	2.26586	1.91603	1.24599	0.806562	1.45981	1.16754	0.427911	0.61459	0.628389	0.84053	0.549897	0.420954
ENSG00000116586	LAMTOR2	1	156054752..156058510	3759	protein_coding	7.88107	8.40613	10.056	7.92736	16.7909	10.6475	5.33599	5.8421	30.6282	21.8521	18.7223	12.3621	11.0612	24.4281	4.70573	13.9605	1.27597	0.943045	0.317791	0.548682	0.611275	0.565719	0.425426	0.571493
ENSG00000132698	RAB25	1	156061160..156070514	9355	protein_coding	10.2118	15.6904	11.3491	16.2684	0.095501	0.230294	0.129683	0.251096	0.0908821	0	0.0196421	0	0	0	0	0.00960542	1.11137	1.03683	1.35792	1.09033	0.216128	#DIV/0!	#DIV/0!	#DIV/0!
ENSG00000160789	LMNA	1	156082573..156140089	57517	protein_coding	4.81617	4.99985	4.42466	4.85052	11.637	10.5262	3.41701	4.05078	6.17508	2.46934	5.69303	2.98034	2.91803	11.2061	3.48934	5.88674	0.918709	0.970132	0.293634	0.384828	0.921937	1.20694	1.19579	0.525315
ENSG00000196189	SEMA4A	1	156147366..156177752	30387	protein_coding	0.979736	0.629648	0.905412	0.64808	0.738487	0.814549	0.266163	0.332583	0.237823	0.971263	1.3485	3.09673	3.30468	1.02278	10.5285	4.347	0.924139	1.02927	0.360417	0.408303	5.67017	3.18835	3.18593	4.25017
ENSG00000160785	SLC25A44	1	156193932..156212796	18865	protein_coding	1.76036	1.78768	1.80431	1.93671	3.056	2.88802	1.52197	2.1718	2.32099	3.39222	2.77925	2.94222	2.72771	2.27774	2.77241	2.50071	1.02496	1.08337	0.498029	0.752004	1.19744	0.867343	1.01639	1.09789
ENSG00000160781	PAQR6	1	complement(156243321..156248117)	4797	protein_coding	1.34189	3.66625	2.74515	2.98896	0.31771	0.419174	0.219184	0.649114	0.723715	0.119467	0.906567	0.618901	0.452623	0.613533	0.498308	0.561968	2.04574	0.815263	0.689887	1.54856	1.25266	5.18052	1.10093	0.915955
ENSG00000198952	SMG5	1	complement(156249224..156282825)	33602	protein_coding	2.57309	3.02244	3.15267	3.6681	7.25698	6.4785	3.85596	5.78763	4.11792	5.65943	3.7605	4.76727	4.35836	4.54404	3.56544	3.21975	1.22525	1.21362	0.531346	0.893359	0.913203	0.84236	0.81807	0.708565
ENSG00000198715	GLMP	1	complement(156290089..156295689)	5601	protein_coding	3.66981	5.9004	3.6526	6.36893	16.2043	11.1547	1.96385	3.06252	30.7258	35.2144	15.4302	14.0351	43.4362	33.1672	5.68468	15.161	0.995311	1.07941	0.121194	0.274549	0.502192	0.39856	0.130874	0.457107
ENSG00000163468	CCT3	1	complement(156308968..156367873)	58906	protein_coding	3.19012	3.52859	5.00395	4.42382	2.34817	2.90557	0.866374	1.98644	2.72306	2.80027	2.51841	1.70484	2.04385	3.53138	1.31316	1.94496	1.56858	1.25371	0.368957	0.683667	0.924843	0.608813	0.642493	0.550765
ENSG00000116604	MEF2D	1	complement(156463727..156500828)	37102	protein_coding	1.35247	1.13556	1.05686	1.18961	1.2819	1.32393	1.11829	1.89936	1.51432	0.870133	0.934394	0.72713	2.17989	0.910651	0.226784	0.559468	0.781425	1.0476	0.872372	1.43464	0.61704	0.835654	0.104035	0.61436
ENSG00000183856	IQGAP3	1	complement(156525405..156572604)	47200	protein_coding	0.133278	0.40741	0.0971496	0.409909	0.258315	0.0720163	0.0137083	0.0196754	0.604928	0.558513	0.186867	0.281682	0.0138002	0.344195	0.00202575	0.11042	0.728924	1.00613	0.0530683	0.273207	0.308907	0.504342	0.146791	0.320806
ENSG00000163382	NAXE	1	156591762..156594299	2538	protein_coding	24.325	25.5858	26.8692	24.4011	27.9334	20.7122	8.25361	8.54505	20.0993	17.5372	12.9838	7.73064	17.7086	28.9441	6.17845	14.6224	1.10459	0.953699	0.295475	0.412562	0.645981	0.440813	0.348895	0.505194
ENSG00000160818	GPATCH4	1	complement(156594487..156601496)	7010	protein_coding	3.63131	4.6455	5.61043	4.867	7.24955	6.24227	1.93833	3.1717	6.7717	3.24284	4.98044	2.41222	1.19247	4.45036	1.59586	1.49978	1.54502	1.04768	0.267372	0.5081	0.735479	0.74386	1.33828	0.337002
ENSG00000132688	NES	1	complement(156668763..156677397)	8635	protein_coding	3.11737	0.414057	2.45092	0.520143	0.0365167	0.0110887	0.0842977	0.0253054	1.9692	0.044245	0.92213	0.0597945	0	0.340836	0	0.156095	0.786214	1.25621	2.30847	2.28208	0.468276	1.35144	#DIV/0!	0.457978
ENSG00000143320	CRABP2	1	complement(156699606..156705816)	6211	protein_coding	3.12095	16.3828	5.57496	26.6172	0.228457	0.801653	0.585985	0.58929	62.021	3.2448	30.1668	2.53549	0.664199	6.12221	0.246312	3.06715	1.7863	1.62471	2.56497	0.735093	0.486396	0.781402	0.370841	0.500987
ENSG00000143319	ISG20L2	1	complement(156721891..156728799)	6909	protein_coding	2.22334	3.09099	3.27592	5.06316	5.9255	5.75838	3.24265	4.95756	5.10687	5.93073	3.88302	4.14764	4.02254	3.18635	2.72633	3.0174	1.47342	1.63804	0.547237	0.86093	0.760352	0.699347	0.677763	0.946977
ENSG00000143303	RRNAD1	1	156728442..156736960	8519	protein_coding	3.40024	5.13843	4.43032	4.55239	2.47377	3.22018	0.797492	2.42392	2.91085	3.0272	1.71838	1.93948	3.63189	2.48743	2.11007	2.01468	1.30294	0.88595	0.32238	0.752728	0.590337	0.640683	0.580985	0.809942
ENSG00000143314	MRPL24	1	complement(156737303..156741590)	4288	protein_coding	9.09232	10.2762	10.4332	10.7766	7.40261	6.56503	2.75381	3.77096	7.35269	4.65541	6.85642	2.43834	3.82295	7.49506	1.15951	4.71507	1.14748	1.0487	0.372005	0.574401	0.932506	0.523764	0.303304	0.62909
ENSG00000143321	HDGF	1	complement(156742107..156766925)	24819	protein_coding	8.90367	8.32812	21.7657	17.8914	14.3988	15.7888	12.9698	20.8946	6.4744	11.2489	6.02167	10.1938	7.87343	7.43754	11.0914	5.3874	2.44457	2.14832	0.900756	1.32338	0.930073	0.9062	1.40871	0.724352
ENSG00000143294	PRCC	1	156750610..156800817	50208	protein_coding	0.906191	0.950768	1.11234	1.21455	1.79094	1.64201	1.55933	1.85401	1.16418	1.25936	1.05769	1.24433	1.02706	1.07623	1.05122	1.05057	1.22749	1.27744	0.870679	1.12911	0.908522	0.988062	1.02352	0.976154
ENSG00000027869	SH2D2A	1	complement(156806243..156816862)	10620	protein_coding	0	0.0636934	0.243566	0.211461	0.296913	0.324581	0.533101	0.766438	0.033357	0	0.011535	0	0.0102224	0	0.0180067	0	#DIV/0!	3.31999	1.79548	2.36132	0.345804	#DIV/0!	1.7615	#DIV/0!
ENSG00000132694	ARHGEF11	1	complement(156934840..157045370)	110531	protein_coding	0.424867	0.519306	0.581864	0.658757	1.90376	2.84921	1.76713	2.85666	1.26725	1.70321	2.06476	2.76659	1.7748	1.25893	3.7751	2.45437	1.36952	1.26853	0.928231	1.00262	1.62932	1.62433	2.12705	1.94957
ENSG00000237842	AL157713.1	1	complement(157059232..157060762)	1531	processed_pseudogene	1.33778	0	1.11355	0	2.23121	4.90952	1.95462	2.42633	2.26758	0	2.04036	0	0	0	0	0	0.832388	#DIV/0!	0.876034	0.494209	0.899796	#DIV/0!	#DIV/0!	#DIV/0!
ENSG00000253831	ETV3L	1	complement(157092044..157099808)	7765	protein_coding	0	0.0124445	0	0	0.013536	0.178801	0.395802	1.53367	0.0821187	0	0.638932	0	0.0139809	0.0151609	2.25339	0.555469	#DIV/0!	0	29.2406	8.57748	7.78059	#DIV/0!	161.177	36.6382
ENSG00000117036	ETV3	1	complement(157121191..157138474)	17284	protein_coding	0.749086	1.9512	1.19045	2.34874	1.37435	2.22426	3.07905	4.74092	0.713257	1.74074	1.44586	1.35175	1.4572	0.749231	14.7871	1.84563	1.58921	1.20374	2.24037	2.13146	2.02713	0.776542	10.1476	2.46336
ENSG00000231700	AL356276.2	1	157709086..157709643	558	processed_pseudogene	2.62179	0	6.95341	0	5.18002	10.1242	7.24722	6.55928	3.55521	0	5.92749	0	0	0	0	0	2.65216	#DIV/0!	1.39907	0.647879	1.66727	#DIV/0!	#DIV/0!	#DIV/0!
ENSG00000227295	ELL2P1	1	complement(158175850..158177755)	1906	processed_pseudogene	0.3454	0	1.14121	0	4.52193	6.78196	8.35947	8.31172	1.15234	0	1.86387	0	0	0	0.300993	0.0471452	3.30404	#DIV/0!	1.84865	1.22556	1.61747	#DIV/0!	#DIV/0!	#DIV/0!
ENSG00000231434	AL365440.1	1	158523672..158525838	2167	processed_pseudogene	5.02956	0.089185	8.92535	0.159435	3.75903	4.83838	4.32947	2.59653	2.74638	0	3.78754	0.0595668	0	0.108652	0.0882467	0	1.77458	1.78769	1.15175	0.536654	1.3791	#DIV/0!	#DIV/0!	0
ENSG00000203757	OR6K3	1	complement(158717168..158718163)	996	protein_coding	0	0	0	0	5.17094	5.81622	2.03009	1.0421	0.782482	2.58923	0.18449	0.907198	0	0.354592	0	0	#DIV/0!	#DIV/0!	0.392597	0.179172	0.235776	0.350374	#DIV/0!	0
ENSG00000180437	OR6K4P	1	complement(158724113..158725067)	955	unprocessed_pseudogene	0	0	0	0	1.6509	1.10289	1.27035	0.629223	0.0741887	0	0.128274	0.270327	0	0.123272	0	0	#DIV/0!	#DIV/0!	0.76949	0.57052	1.72902	#DIV/0!	#DIV/0!	0
ENSG00000163563	MNDA	1	158831317..158849506	18190	protein_coding	0.00402133	0.00531236	0.00323188	0.00949684	2.90937	2.53459	2.50774	0.603641	12.1992	20.7358	15.8767	20.4444	5.03119	9.53317	30.7189	18.3176	0.803685	1.78769	0.861951	0.238161	1.30146	0.985946	6.10568	1.92145
ENSG00000163565	IFI16	1	158999968..159055155	55188	protein_coding	0.742243	1.65641	0.968295	2.05026	1.92072	3.56803	2.25836	1.93417	2.87314	3.1516	3.08762	3.97152	4.89223	1.51667	6.66854	2.83963	1.30455	1.23777	1.17579	0.542084	1.07465	1.26016	1.36309	1.87228
ENSG00000158716	DUSP23	1	159780932..159782543	1612	protein_coding	65.1616	45.0789	59.1526	32.9528	39.513	19.6314	9.43254	7.08267	38.7215	24.5302	18.3144	8.32783	16.6344	27.0942	2.84711	7.24667	0.907783	0.731002	0.23872	0.360783	0.472978	0.339492	0.171157	0.267462
ENSG00000158714	SLAMF8	1	159826750..159837249	10500	protein_coding	0.0835977	0.0276091	0.106378	0.0164521	4.57968	4.34072	0.508382	0.853238	13.0702	10.3337	8.06176	12.5147	8.48848	6.69349	1.53895	3.53444	1.2725	0.595895	0.111008	0.196566	0.616806	1.21106	0.181299	0.528042
ENSG00000188004	C1orf204	1	complement(159834474..159855347)	20874	protein_coding	0.0350426	0.0138879	0.0197143	0.0165515	0.329814	0.261465	0.030997	0.00523407	0.70599	0	0.369723	0.50089	0.504478	0.879805	0.022903	0.245375	0.562579	1.19179	0.0939835	0.0200183	0.523694	#DIV/0!	0.0453994	0.278897
ENSG00000158710	TAGLN2	1	complement(159918107..159925732)	7626	protein_coding	59.1726	52.4848	68.6476	68.3651	82.2348	96.4293	45.1908	77.2715	17.9402	21.5426	31.4285	30.7216	16.3995	17.0582	17.3276	30.5185	1.16013	1.30257	0.549534	0.801328	1.75185	1.42608	1.05659	1.78908
ENSG00000085552	IGSF9	1	complement(159927039..159945604)	18566	protein_coding	0.740699	1.80085	0.750444	1.62364	0.00283064	0.0618881	0	0.0205966	0.00763225	0	0.0197945	0	0	0.0190226	0	0	1.01316	0.901593	0	0.332803	2.59353	#DIV/0!	#DIV/0!	0
ENSG00000162723	SLAMF9	1	complement(159951492..159954254)	2763	protein_coding	0.0264741	0.559577	0.212769	0.34387	2.14932	1.61145	1.20016	0.889707	4.25665	0.276551	3.30306	0.373742	0.117874	2.8121	0.173028	2.08142	8.03685	0.614517	0.558391	0.552116	0.775976	1.35144	1.46791	0.740166
ENSG00000162729	IGSF8	1	complement(160091340..160098943)	7604	protein_coding	4.02102	6.59547	4.52274	6.38375	4.81028	4.29395	2.18046	2.99578	5.6464	11.6315	10.6005	10.9492	7.70953	5.18645	8.37452	10.5765	1.12477	0.967899	0.453291	0.697674	1.87739	0.941338	1.08626	2.03925
ENSG00000162734	PEA15	1	160205337..160215376	10040	protein_coding	17.6531	14.3697	21.8874	19.3997	67.2205	79.1617	108.534	128.272	39.5886	21.9092	60.3234	59.3208	12.0131	36.701	39.2175	47.1042	1.23986	1.35004	1.6146	1.62039	1.52376	2.70758	3.26455	1.28346
ENSG00000132716	DCAF8	1	complement(160215715..160262531)	46817	protein_coding	0.784337	1.00106	0.675565	0.713985	0.583717	0.599251	0.335146	0.504076	0.653764	0.993555	0.423889	0.408058	1.01566	0.721682	0.273671	0.351243	0.86132	0.713232	0.574158	0.841177	0.648383	0.410705	0.269453	0.486701
ENSG00000122218	COPA	1	complement(160289273..160343400)	54128	protein_coding	1.9406	2.75285	1.70734	2.84838	2.76225	3.16912	2.5073	3.20837	2.81945	4.74146	2.01197	4.15661	3.13482	3.02098	2.71506	2.30756	0.8798	1.0347	0.9077	1.01238	0.713602	0.876651	0.866097	0.763846
ENSG00000162736	NCSTN	1	160343272..160358952	15681	protein_coding	6.9878	9.04634	7.08185	9.80456	7.68481	9.19593	3.79096	5.87005	14.4312	17.3534	9.19874	10.5777	11.7624	10.2402	10.1158	8.46956	1.01346	1.08382	0.493306	0.638331	0.637421	0.609548	0.860012	0.827091
ENSG00000234425	AL138930.1	1	160537073..160571458	34386	antisense	0.0276544	0.00843063	0.00170965	0.00251189	0.0213968	0.0111384	0.00470418	0.00794335	0.504807	0.0027777	0.263628	0.0976012	0.691414	0.52039	0.280845	0.133275	0.0618219	0.297948	0.219854	0.71315	0.522235	35.1375	0.40619	0.256106
ENSG00000117090	SLAMF1	1	complement(160608100..160647295)	39196	protein_coding	0.00933105	0.00246535	0.058494	0.0132218	0.0670396	0.140466	0.870776	1.63204	0.0506124	0.0438629	2.83001	2.35466	0.00553942	0.0390453	5.54479	4.00279	6.26874	5.36306	12.989	11.6188	55.9153	53.6822	1000.97	102.517
ENSG00000235101	SETP9	1	160670148..160670979	832	transcribed_processed_pseudogene	0.263755	0	0.706586	0	0.947482	0.575428	0	0.98488	1.02188	0	2.06132	0	0	0	0.114922	0	2.67895	#DIV/0!	0	1.71156	2.01719	#DIV/0!	#DIV/0!	#DIV/0!
ENSG00000117091	CD48	1	complement(160678746..160711851)	33106	protein_coding	0	0	0	0	0.0269864	0.0289226	0.00244303	0.0264015	0.141247	0.334671	0.40148	2.07818	1.05591	0.597406	2.82462	1.61771	#DIV/0!	#DIV/0!	0.0905282	0.912832	2.84241	6.20964	2.67507	2.70788
ENSG00000026751	SLAMF7	1	160739057..160754821	15765	protein_coding	0.431511	0.784579	0.518333	0.591714	6.81381	30.8178	75.8513	89.4181	12.314	0.508923	222.414	138.833	7.08594	11.7687	968.987	158.691	1.20121	0.75418	11.132	2.90151	18.062	272.798	136.748	13.4841
ENSG00000275801	AL121985.3	1	complement(160775954..160776608)	655	unprocessed_pseudogene	0	0.14753	0	0	0.481407	0.219278	0	0	0.757177	0.874936	0.561075	0	1.1602	0	0	0	#DIV/0!	0	0	0	0.741009	0	0	#DIV/0!
ENSG00000213080	AL354714.2	1	160894980..160896076	1097	processed_pseudogene	4.80096	0	4.23359	0.0787363	9.72506	22.7376	21.9708	19.5207	10.5274	0	16.6946	0.353003	0.494811	0	0.348643	0	0.881821	#DIV/0!	2.25919	0.858518	1.58582	#DIV/0!	0.704598	#DIV/0!
ENSG00000158769	F11R	1	complement(160995211..161021348)	26138	protein_coding	4.80228	7.65277	6.21886	8.33402	3.88452	3.47281	2.03915	2.08581	2.32029	3.25956	1.53724	2.87912	4.43168	1.45478	1.97903	1.16543	1.29498	1.08902	0.524942	0.600611	0.662522	0.883285	0.446565	0.801106
ENSG00000215845	TSTD1	1	complement(161037631..161038990)	1360	protein_coding	0	4.26317	0	3.87412	0	0.0704053	0	0	0	0.702308	0	0.189825	0.878071	1.12531	0.351527	0.991089	#DIV/0!	0.90874	#DIV/0!	0	#DIV/0!	0.270288	0.40034	0.880726
ENSG00000158773	USF1	1	complement(161039251..161045977)	6727	protein_coding	5.91534	7.02438	5.89889	8.42295	19.4059	17.3297	9.40202	10.8005	13.5234	16.9957	14.8233	16.0224	16.6869	15.7328	13.9862	20.7716	0.997219	1.1991	0.484493	0.623238	1.09612	0.942734	0.838158	1.32027
ENSG00000186517	ARHGAP30	1	complement(161046946..161069970)	23025	protein_coding	0.257328	0.289581	0.255322	0.333866	10.3259	8.12586	3.5513	5.28605	8.8405	15.4647	5.44539	12.07	12.3579	9.67873	4.02809	6.56427	0.992204	1.15293	0.343923	0.650522	0.61596	0.780486	0.325954	0.678217
ENSG00000143217	NECTIN4	1	complement(161070995..161089599)	18605	protein_coding	2.59881	6.65334	2.84065	7.00089	0.118638	0.241887	0.113026	0.217279	0.986305	0.00513377	0.474072	0.180388	0.0291754	0.727672	0.0102785	0.222172	1.09306	1.05224	0.952701	0.898266	0.480654	35.1375	0.352299	0.305318
ENSG00000162755	KLHDC9	1	161098361..161100346	1986	protein_coding	2.46773	3.84387	2.78251	2.47901	0	0.120533	0.203623	0.0550131	0.249724	0	0.0925237	0.0649956	0.0546634	0.355664	0	0	1.12756	0.644925	#DIV/0!	0.456416	0.370504	#DIV/0!	0	0
ENSG00000143256	PFDN2	1	complement(161100556..161118111)	17556	protein_coding	3.17491	2.17967	3.08406	2.24839	5.60081	3.99782	5.62965	4.73281	3.49489	2.15445	3.46794	1.94842	1.3666	2.07876	1.42149	1.62253	0.971383	1.03153	1.00515	1.18385	0.99229	0.904373	1.04016	0.780532
ENSG00000158793	NIT1	1	161118086..161125445	7360	protein_coding	3.36918	5.48806	3.26688	4.85852	5.85516	5.08679	3.17582	3.77052	5.41965	4.61996	3.63676	3.91102	4.33656	5.19844	2.79311	4.29759	0.969638	0.88529	0.542396	0.741239	0.671032	0.846548	0.644084	0.826708
ENSG00000143222	UFC1	1	161152776..161158856	6081	protein_coding	0	2.44718	0	3.33791	0	0	0	0	0	5.37177	0	2.4411	5.62356	4.47203	2.10697	2.80762	#DIV/0!	1.36398	#DIV/0!	#DIV/0!	#DIV/0!	0.454432	0.374667	0.627819
ENSG00000143258	USP21	1	161159450..161165723	6274	protein_coding	3.4044	5.62172	3.9167	5.41041	3.36732	2.71656	1.05707	1.88072	2.1569	4.20176	1.22033	2.24257	6.21192	2.34549	1.26491	1.20308	1.15048	0.962412	0.313921	0.692317	0.565779	0.533721	0.203627	0.512935
ENSG00000143224	PPOX	1	161166410..161178013	11604	protein_coding	1.14727	1.8487	1.22095	1.48125	0.652165	0.540478	0.160308	0.376615	0.531193	0.683183	0.321983	0.20023	1.46882	0.801469	0.0741587	0.201338	1.06422	0.801238	0.245809	0.696819	0.606151	0.293084	0.0504887	0.251211
ENSG00000158850	B4GALT3	1	complement(161171310..161177968)	6659	protein_coding	0	0.449856	0	0.66152	0	0	0	0	0	1.42001	0	1.08553	0.912967	0.601087	0.287176	0.593751	#DIV/0!	1.47052	#DIV/0!	#DIV/0!	#DIV/0!	0.764451	0.314553	0.987795
ENSG00000158864	NDUFS2	1	161197104..161214395	17292	protein_coding	5.80379	7.43795	5.27976	7.12788	6.16651	6.82197	2.88119	5.43058	7.93643	6.88239	4.64729	4.97902	6.31581	7.448	3.88168	4.61973	0.90971	0.958313	0.467231	0.796043	0.585564	0.723444	0.614597	0.620265
ENSG00000158869	FCER1G	1	161215234..161220699	5466	protein_coding	3.37236	1.09608	2.89315	0.995526	165.285	171.208	142.167	132.283	160.067	159.574	145.821	244.655	155.374	252.206	158.467	285.013	0.857902	0.90826	0.860131	0.772641	0.910995	1.53317	1.0199	1.13008
ENSG00000158882	TOMM40L	1	161225939..161230744	4806	protein_coding	0.593586	1.04554	0.318037	1.38385	2.12139	1.8429	0.572178	1.06846	3.25799	4.43187	1.29995	1.69208	3.13984	1.88614	1.90992	1.14053	0.53579	1.32358	0.269718	0.579772	0.399005	0.381797	0.608286	0.604689
ENSG00000158887	MPZ	1	complement(161304735..161309972)	5238	protein_coding	0.139649	0.184482	0.20202	0.131919	0.421392	0.283342	0.0772041	0.208584	1.04152	0.784096	0.292338	0.271076	0.331612	0.269701	0.0182542	0.205862	1.44663	0.715074	0.183212	0.736155	0.280685	0.345717	0.0550467	0.763296
ENSG00000143226	FCGR2A	1	161505430..161524013	18584	protein_coding	0.0590411	0.0155992	0.00949009	0.0232387	1.16227	0.945456	3.48601	3.65382	0.621426	1.16154	1.09423	2.44493	2.82737	0.513113	2.58281	1.2475	0.160737	1.48974	2.99932	3.86461	1.76084	2.1049	0.913503	2.43124
ENSG00000225217	HSPA7	1	161606291..161608217	1927	unprocessed_pseudogene	0.835109	0.200585	0.97624	0.358583	0	0.571427	0.0419714	1.72927	1.28685	0	0.476783	1.47368	38.6472	3.48225	2.48094	1.77199	1.169	1.78769	#DIV/0!	3.02624	0.370504	#DIV/0!	0.0641944	0.508864
ENSG00000072694	FCGR2B	1	161663147..161678654	15508	protein_coding	0.136787	0.0436177	0.0909795	0.0278481	0.0542209	0.0123486	0.0886602	0.0281806	3.6686	1.44121	2.90692	0.890618	9.8425	6.08057	3.97061	4.17772	0.665119	0.638459	1.63517	2.28208	0.792378	0.617966	0.403415	0.687062
ENSG00000213075	RPL31P11	1	complement(161683695..161685252)	1558	transcribed_processed_pseudogene	9.24914	0	7.54659	0	5.86928	3.53382	4.41252	3.29591	3.63801	0	2.71264	0	0.0696801	0	0	0	0.815924	#DIV/0!	0.7518	0.932677	0.74564	#DIV/0!	0	#DIV/0!
ENSG00000162746	FCRLB	1	161721563..161728143	6581	protein_coding	0.0222301	0.205569	0	0.104998	0.023957	0.0218245	0.0860284	0.00830087	1.41033	0.507975	0.325752	0.0980712	0.544375	0.357771	0.014529	0.355011	0	0.510767	3.59095	0.380347	0.230976	0.193063	0.0266893	0.992285
ENSG00000081721	DUSP12	1	161749758..161757238	7481	protein_coding	1.53512	1.83421	1.83098	1.92814	1.65086	1.90069	0.994635	1.13185	1.85625	2.05557	1.53106	1.20782	2.51051	1.87264	1.44426	1.18915	1.19273	1.05121	0.602494	0.595493	0.824813	0.587583	0.575286	0.635011
ENSG00000152332	UHMK1	1	162497251..162529629	32379	protein_coding	1.05049	2.87099	1.34537	3.0037	1.10856	1.37362	0.844285	0.480836	0.851191	5.32157	0.906115	3.52015	4.15081	2.57417	2.83488	1.9482	1.28071	1.04622	0.761603	0.35005	1.06453	0.661487	0.682971	0.756827
ENSG00000117143	UAP1	1	162561506..162599842	38337	protein_coding	0.776567	1.13427	1.06575	1.17157	0.381092	0.529495	0.725732	0.63125	0.206986	0.376206	0.233263	0.548824	0.322822	0.264087	0.523756	0.309397	1.37239	1.03289	1.90435	1.19217	1.12695	1.45884	1.62243	1.17157
ENSG00000132196	HSD17B7	1	162790702..162812817	22116	protein_coding	0.529195	0.64229	0.730995	0.589729	0.232875	0.151533	0.0804548	0.150674	0.265896	0.371414	0.177249	0.210116	0.30925	0.271476	0.108084	0.109703	1.38133	0.918165	0.345485	0.994335	0.66661	0.565719	0.349503	0.404098
ENSG00000213070	HMGB3P6	1	164356767..164357364	598	processed_pseudogene	34.4945	0.484775	18.9734	1.01106	0.527294	0.720536	0.540997	0.274054	0.473914	0	1.84367	0	0	0.196864	0	0	0.55004	2.08563	1.02599	0.380347	3.8903	#DIV/0!	#DIV/0!	0
ENSG00000143198	MGST3	1	165630861..165661796	30936	protein_coding	1.80884	2.27711	1.91361	2.10797	6.7187	4.47248	2.31113	2.0731	4.28958	5.24561	3.35398	3.42982	3.16883	6.02018	1.13121	3.94744	1.05792	0.925722	0.343984	0.463523	0.78189	0.653846	0.356981	0.655701
ENSG00000143149	ALDH9A1	1	complement(165662216..165698863)	36648	protein_coding	1.12173	1.05734	1.10685	1.25856	1.19453	1.32204	0.527452	0.542584	1.67807	3.24739	0.957669	1.30673	2.42907	2.07515	0.654864	1.199	0.986731	1.1903	0.441556	0.410414	0.570696	0.402395	0.269595	0.577789
ENSG00000143183	TMCO1	1	complement(165724293..165827755)	103463	protein_coding	0.776282	0.947051	0.837531	1.03352	0.589726	0.654766	0.429164	0.352701	0.522493	0.794849	0.38362	0.465358	0.655799	0.743011	0.702354	0.520238	1.0789	1.0913	0.727734	0.538668	0.734211	0.585467	1.07099	0.700175
ENSG00000215835	AL596087.1	1	complement(166275629..166277597)	1969	processed_pseudogene	8.87881	0.0490766	13.6147	0	17.3488	21.0565	13.7194	25.691	15.2927	0	21.5886	0	0.0551354	0	0.242802	0	1.53339	0	0.790799	1.2201	1.41169	#DIV/0!	4.40374	#DIV/0!
ENSG00000232341	RPL4P2	1	166747379..166748660	1282	processed_pseudogene	10.2133	0	10.547	0.0673742	4.46829	6.34856	1.45103	3.74982	5.85813	0	5.87663	0	0	0	0	0	1.03267	#DIV/0!	0.324739	0.590656	1.00316	#DIV/0!	#DIV/0!	#DIV/0!
ENSG00000143157	POGK	1	166839447..166856344	16898	protein_coding	1.96527	3.57409	2.31005	3.53714	4.16436	4.90996	2.47452	2.67353	3.14042	8.2016	2.6968	5.11039	4.85694	3.84566	2.8009	2.67481	1.17543	0.989663	0.594214	0.544513	0.858739	0.623097	0.57668	0.69554
ENSG00000143162	CREG1	1	complement(167529677..167553767)	24091	protein_coding	4.20227	3.66215	4.18502	4.00479	23.6732	40.0378	34.5224	36.2108	29.7182	27.8164	25.3459	17.0815	41.4626	29.6425	27.9452	29.5861	0.995896	1.09356	1.45829	0.904416	0.852875	0.614081	0.673986	0.998098
ENSG00000198771	RCSD1	1	167630093..167706249	76157	protein_coding	0.0182493	0.0304524	0.0324211	0.0249514	0.0607261	0.54252	4.00375	6.78932	0.565633	1.04472	0.530013	0.550854	1.93582	0.68325	1.85438	0.900275	1.77657	0.819356	65.9313	12.5144	0.937027	0.527273	0.957927	1.31764
ENSG00000197965	MPZL1	1	167721192..167791919	70728	protein_coding	1.5234	1.86356	2.04222	2.49127	1.19332	3.63494	4.05721	4.94702	1.01074	1.58677	1.14659	0.885144	1.24482	1.08357	1.48977	1.65417	1.34057	1.33683	3.39994	1.36096	1.1344	0.557829	1.19677	1.52659
ENSG00000143158	MPC2	1	complement(167916729..167937040)	20312	protein_coding	1.49811	1.89819	1.47028	1.83702	3.64295	3.98571	3.50799	3.32147	5.34725	5.76506	2.05355	1.30276	3.2282	5.56978	0.795539	1.72091	0.981423	0.96777	0.962955	0.833344	0.384039	0.225975	0.246434	0.308972
ENSG00000143155	TIPRL	1	168178933..168202114	23182	protein_coding	1.24322	1.78824	1.05748	1.91139	1.45315	2.17466	2.12821	1.84513	1.08192	2.10953	1.3475	2.08806	1.84042	1.9399	2.82944	2.22108	0.850601	1.06886	1.46455	0.848466	1.24548	0.989825	1.53739	1.14494
ENSG00000213064	SFT2D2	1	168225938..168253025	27088	protein_coding	1.14766	2.34374	1.2479	2.75179	2.07398	2.78721	1.67204	1.31891	1.88058	6.2517	3.35332	6.51411	3.59895	3.23778	8.06913	5.90146	1.08734	1.1741	0.806201	0.473203	1.78313	1.04197	2.24208	1.82269
ENSG00000143153	ATP1B1	1	169105697..169132722	27026	protein_coding	9.32687	23.6413	10.4455	32.6722	3.28047	2.14879	1.22997	1.14811	4.30722	3.73913	5.18317	3.08064	3.97676	3.69822	0.555451	2.28088	1.11993	1.382	0.374938	0.534304	1.20337	0.823893	0.139674	0.61675
ENSG00000117475	BLZF1	1	169367970..169396540	28571	protein_coding	0.47108	1.04171	0.633744	1.07019	0.518712	0.829458	0.659578	0.535363	0.327333	0.491426	1.22411	2.54359	0.52056	0.461487	3.81511	2.68277	1.3453	1.02734	1.27157	0.645437	3.73966	5.17593	7.32885	5.81332
ENSG00000117479	SLC19A2	1	complement(169463909..169486003)	22095	protein_coding	0.877312	1.97244	0.979134	1.79041	0.608904	0.992398	0.655231	0.714528	0.320662	0.648431	0.243949	0.368053	1.2824	0.532811	0.147134	0.195212	1.11606	0.907716	1.07608	0.720002	0.760769	0.567605	0.114733	0.366382
ENSG00000226967	HAUS4P1	1	complement(170369223..170370367)	1145	processed_pseudogene	0.894386	0	1.02686	0	1.00976	0.794443	0.42382	0.333971	1.79446	0	0.534941	0	0	0	0	0	1.14812	#DIV/0!	0.419722	0.420383	0.298107	#DIV/0!	#DIV/0!	#DIV/0!
ENSG00000120370	GORAB	1	170532129..170553446	21318	protein_coding	0.336265	0.621004	0.521199	0.551029	0.616306	0.554709	0.595647	0.40488	0.382201	0.595898	0.3965	0.659999	0.743502	0.585365	0.744542	0.387795	1.54996	0.887319	0.966479	0.729896	1.03741	1.10757	1.0014	0.662483
ENSG00000117523	PRRC2C	1	171485551..171593511	107961	protein_coding	2.08208	1.43747	1.93635	1.50089	0.98379	1.4696	1.64513	1.47751	0.741571	1.34564	0.962778	1.59138	1.25896	1.19294	2.04407	1.22435	0.930004	1.04412	1.67224	1.00538	1.2983	1.18262	1.62361	1.02633
ENSG00000233328	PFN1P1	1	complement(171670517..171670939)	423	processed_pseudogene	63.81	0	67.8216	0	274.571	207.801	151.242	163.109	122.606	0	162.322	0	0	0	0	0	1.06287	#DIV/0!	0.550829	0.784932	1.32393	#DIV/0!	#DIV/0!	#DIV/0!
ENSG00000230364	RPL4P3	1	complement(171683128..171684438)	1311	processed_pseudogene	1.45068	0.221126	0.313894	0.461187	0.280607	0.69385	0.678618	0.541697	0.810643	0	0.700809	0.295381	0.745274	0.35919	0.0729331	0	0.216377	2.08563	2.4184	0.780712	0.86451	#DIV/0!	0.0978609	0
ENSG00000236741	Z98751.2	1	171762074..171762524	451	processed_pseudogene	1.62191	0	0	0	1.7479	3.18463	2.33132	2.54366	1.41386	0	1.76554	0	0	0	0	0	0	#DIV/0!	1.33378	0.798728	1.24874	#DIV/0!	#DIV/0!	#DIV/0!
ENSG00000010165	METTL13	1	171781664..171814023	32360	protein_coding	0.91322	1.17057	1.50603	1.33458	1.60617	1.66144	0.464879	0.889647	1.57202	1.75916	1.05807	0.861606	1.23457	1.48065	0.375252	0.671997	1.64915	1.14011	0.289434	0.535466	0.673066	0.489784	0.303954	0.453852
ENSG00000229785	SLC25A38P1	1	172748560..172749502	943	processed_pseudogene	0.620556	0	1.24683	0	1.22607	1.11693	0.514606	1.21653	1.05186	0	0.844389	0	0	0	0	0	2.00921	#DIV/0!	0.419722	1.08918	0.80276	#DIV/0!	#DIV/0!	#DIV/0!
ENSG00000117592	PRDX6	1	173477266..173488807	11542	protein_coding	18.5754	16.0914	18.1274	17.1071	10.2812	8.87246	6.54488	6.257	17.9182	17.1217	11.7386	12.9618	11.3058	15.0547	6.46162	11.7403	0.975884	1.06312	0.636584	0.705215	0.655121	0.757042	0.571534	0.779844
ENSG00000117593	DARS2	1	173824503..173858546	34044	protein_coding	0.309403	0.52795	0.476603	0.454145	0.390556	0.506263	0.111659	0.178114	0.626422	1.25971	0.318452	0.375369	0.634583	0.740015	0.182558	0.271867	1.5404	0.860204	0.285897	0.351821	0.508367	0.297979	0.287681	0.367381
ENSG00000234741	GAS5	1	complement(173863900..173868882)	4983	processed_transcript	12.3601	27.5565	16.7291	27.4912	2.28861	3.51645	1.11994	2.54339	2.36025	4.52363	1.979	1.58016	9.54244	5.0558	2.01477	2.0197	1.35347	0.997632	0.489353	0.723283	0.838471	0.349313	0.211138	0.399482
ENSG00000116161	CACYBP	1	174999163..175011715	12553	protein_coding	2.06863	2.56341	2.43525	2.47018	3.19852	3.1884	1.12108	1.24896	1.89077	4.65661	0.912442	0.822632	5.31003	3.25424	1.3482	0.95206	1.17723	0.963633	0.350501	0.391721	0.482577	0.176659	0.253896	0.29256
ENSG00000120333	MRPS14	1	complement(175010789..175023425)	12637	protein_coding	1.75388	1.51406	1.15371	1.36016	1.30168	1.31462	0.288008	0.549004	1.04282	1.45119	0.877295	1.0521	1.42607	1.47191	0.862558	0.988396	0.657802	0.898357	0.221259	0.417614	0.841271	0.724992	0.604851	0.671507
ENSG00000181101	SDCCAG3P2	1	complement(175044626..175045648)	1023	processed_pseudogene	2.28811	0	4.71223	0	3.39056	3.18235	1.34403	3.04379	1.59292	0	1.1376	0	0	0	0	0	2.05944	#DIV/0!	0.396404	0.95646	0.714161	#DIV/0!	#DIV/0!	#DIV/0!
ENSG00000235750	KIAA0040	1	complement(175156987..175192999)	36013	protein_coding	1.07651	0.788876	1.03821	0.925784	0.448004	0.525112	0.568194	0.524847	0.395437	0.567572	1.37424	2.29753	0.55467	0.199406	7.78187	2.60746	0.964422	1.17355	1.26828	0.999494	3.47525	4.04801	14.0297	13.0761
ENSG00000230777	RPS29P5	1	175921975..175922145	171	processed_pseudogene	1.2833	0	1.37516	1.01022	7.99061	2.2398	0	3.83355	1.24299	0	2.50734	0	0	0.688448	0	0	1.07158	#DIV/0!	0	1.71156	2.01719	#DIV/0!	#DIV/0!	0
ENSG00000116199	FAM20B	1	179025804..179076562	50759	protein_coding	0.579316	0.791956	0.504966	0.821894	0.586012	0.610247	0.345766	0.301343	0.340579	1.06317	0.527326	0.839198	0.600993	0.436026	0.551928	0.502766	0.871658	1.0378	0.590033	0.493804	1.54832	0.789337	0.91836	1.15306
ENSG00000186283	TOR3A	1	179081377..179098023	16647	protein_coding	1.84551	2.14776	2.10827	2.39711	4.86485	3.13764	1.91424	1.72938	6.86072	6.20235	4.86047	6.99413	7.05614	5.94033	2.50425	2.93645	1.14238	1.1161	0.393483	0.551172	0.708448	1.12766	0.354904	0.494325
ENSG00000143322	ABL2	1	complement(179099327..179229684)	130358	protein_coding	0.18349	0.291323	0.245329	0.26106	0.651085	0.947538	1.12423	1.08914	0.400563	0.447682	0.691172	0.982285	0.224022	0.529209	0.580185	0.945062	1.33702	0.896118	1.72671	1.14944	1.7255	2.19416	2.58986	1.7858
ENSG00000057252	SOAT1	1	179293714..179358680	64967	protein_coding	0.497659	0.470018	0.496784	0.475962	4.47257	6.82611	2.46121	1.69769	2.79946	6.97605	1.57824	6.87061	2.52659	5.09372	2.527	2.73033	0.998242	1.01265	0.550292	0.248706	0.563767	0.984886	1.00016	0.536018
ENSG00000169905	TOR1AIP2	1	complement(179839967..179877803)	37837	protein_coding	1.92937	2.93443	2.1519	2.9699	1.41117	1.50066	1.25902	1.15069	1.37817	2.18356	1.12669	1.78422	1.3973	1.84815	1.60214	1.37981	1.11533	1.01209	0.892184	0.766787	0.817526	0.817114	1.1466	0.746591
ENSG00000143337	TOR1AIP1	1	179882042..179925000	42959	protein_coding	0.721962	0.850273	0.978453	1.13197	0.722997	1.24595	0.41796	0.790955	0.888946	2.46794	0.849774	1.73975	2.3224	0.83308	2.28138	1.12954	1.35527	1.33131	0.578094	0.634819	0.955933	0.704941	0.982336	1.35585
ENSG00000260360	AL353708.1	1	complement(179953184..179954440)	1257	lincRNA	0.23277	0.076875	0.187074	0.274857	0.250853	0.533221	0.707772	0.47805	0.620009	0	1.31565	1.12959	0.518194	0.842897	1.74952	1.42973	0.803685	3.57537	2.82146	0.896532	2.12198	#DIV/0!	3.3762	1.69621
ENSG00000116260	QSOX1	1	180154834..180204030	49197	protein_coding	9.44589	14.7491	11.4667	18.6681	10.8553	9.49688	5.88874	8.34683	6.79454	8.11529	4.87421	6.32065	2.5796	5.34579	2.45467	4.45851	1.21394	1.26571	0.542474	0.878902	0.717371	0.778857	0.951569	0.834022
ENSG00000153029	MR1	1	181033425..181061938	28514	protein_coding	1.17236	1.87069	1.25559	2.00834	2.38679	2.55043	0.811229	0.844882	4.2042	8.07952	3.46272	5.74922	4.56115	3.51762	2.60214	3.76276	1.07099	1.07358	0.339883	0.33127	0.823635	0.711579	0.570501	1.06969
ENSG00000162783	IER5	1	181088712..181092899	4188	protein_coding	6.84671	14.3517	14.2899	19.4073	15.096	17.3303	30.7641	53.728	23.3968	29.8994	25.9745	29.4347	10.7836	19.1991	34.543	30.1031	2.08712	1.35226	2.0379	3.10023	1.11017	0.984459	3.2033	1.56794
ENSG00000231684	EIF1P3	1	182336001..182336334	334	processed_pseudogene	28.0328	0	30.6261	0.258604	112.188	88.1542	111.632	158.487	138.306	0	117.917	0	0.325035	0	0.286273	0	1.09251	#DIV/0!	0.995048	1.79783	0.852577	#DIV/0!	0.880748	#DIV/0!
ENSG00000135821	GLUL	1	complement(182381704..182392206)	10503	protein_coding	29.021	96.5767	31.6077	144.178	48.4506	58.15	23.0709	25.1217	159.037	187.617	74.3488	81.0891	163.747	148.806	50.871	77.6414	1.08913	1.49289	0.476173	0.432016	0.467494	0.432204	0.310669	0.521762
ENSG00000135828	RNASEL	1	complement(182573634..182589256)	15623	protein_coding	0.547802	1.37312	0.511756	1.71387	0.975521	2.00107	0.207077	0.604919	2.04982	3.10574	0.960534	1.86727	1.93872	1.82355	0.36721	1.15609	0.934198	1.24816	0.212273	0.302297	0.468595	0.601231	0.189408	0.633977
ENSG00000143333	RGS16	1	complement(182598623..182604408)	5786	protein_coding	4.41214	1.50309	3.43421	1.43309	1.12628	0.918457	0.615049	0.981907	0.55103	0.0825388	3.938	0.29002	0.0187628	0.0406929	0.925416	0.40379	0.778354	0.953433	0.546089	1.06908	7.14662	3.51375	49.3219	9.92285
ENSG00000135838	NPL	1	182789293..182830384	41092	protein_coding	0.913193	0.378607	0.638066	0.405678	2.46449	2.47347	0.50387	0.53841	6.86053	4.10487	3.07506	1.01777	22.9688	10.0128	0.88188	2.51697	0.69872	1.0715	0.204452	0.217674	0.448224	0.247943	0.0383947	0.251374
ENSG00000135829	DHX9	1	182839369..182887751	48383	protein_coding	1.48766	2.13703	2.20411	2.49572	2.44612	2.48269	1.48609	1.41812	1.5244	3.45076	1.32419	2.0116	2.43452	1.70323	2.10665	0.97505	1.48159	1.16784	0.607528	0.571202	0.868663	0.582944	0.865325	0.572472
ENSG00000135862	LAMC1	1	183023460..183145592	122133	protein_coding	0.970252	1.26197	1.24957	1.55233	0.257749	0.399052	0.130457	0.229009	0.236103	0.0922817	0.198096	0.0803237	0.0319997	0.14073	0.0469727	0.0824034	1.28788	1.23009	0.506142	0.573883	0.839021	0.870419	1.46791	0.585542
ENSG00000058085	LAMC2	1	183186238..183244900	58663	protein_coding	6.54258	17.1346	12.3803	31.8194	0.0492721	0.376228	0.115811	0.82599	0.0398557	0.00162818	0.00208822	0.00660116	0.00370119	0.00602039	0.00488973	0	1.89227	1.85703	2.35044	2.19545	0.0523946	4.05432	1.32112	0
ENSG00000116698	SMG7	1	183472216..183598246	126031	protein_coding	0.367391	0.524444	0.408149	0.607209	0.543755	0.537899	0.501198	0.601627	0.46997	0.791964	0.515157	0.624764	0.525446	0.432485	1.68272	0.478416	1.11094	1.15781	0.921735	1.11848	1.09615	0.788879	3.20246	1.1062
ENSG00000116701	NCF2	1	complement(183555563..183590876)	35314	protein_coding	0	0.0957727	0	0.168766	0	0	0	0	0	6.47506	0	4.68968	3.24326	4.64045	2.69133	3.91863	#DIV/0!	1.76215	#DIV/0!	#DIV/0!	#DIV/0!	0.724268	0.829823	0.844451
ENSG00000162704	ARPC5	1	complement(183620846..183635757)	14912	protein_coding	3.96349	9.05924	4.10396	10.2233	14.5622	22.0051	12.4421	13.1478	13.5505	41.7617	13.53	32.1318	33.8163	30.4969	27.0842	30.0815	1.03544	1.12849	0.854409	0.59749	0.998491	0.769409	0.800921	0.986377
ENSG00000143344	RGL1	1	183636085..183928531	292447	protein_coding	0.06053	0.0343642	0.0522654	0.0392813	0.049059	0.267334	0.1463	0.0558521	0.110231	0.201187	0.267667	0.487729	1.19606	0.351426	5.31227	0.92579	0.863463	1.14309	2.98212	0.208923	2.42823	2.42426	4.44146	2.63438
ENSG00000198860	TSEN15	1	184051677..184074212	22536	protein_coding	0.503103	1.05911	0.829542	0.923681	0.342802	0.509858	0.104077	0.0896893	0.320674	0.775605	0.239176	0.561323	0.900826	0.663429	0.64066	0.550253	1.64885	0.87213	0.303608	0.17591	0.745852	0.723722	0.711192	0.829408
ENSG00000116406	EDEM3	1	complement(184690231..184754913)	64683	protein_coding	0.463656	0.669281	0.613482	0.858623	0.242932	0.399685	0.240075	0.190024	0.232213	0.91109	0.200751	0.524842	0.897924	0.358545	0.690326	0.258394	1.32314	1.2829	0.988241	0.475434	0.86451	0.57606	0.768802	0.720675
ENSG00000135842	FAM129A	1	complement(184790724..184974550)	183827	protein_coding	0.0449647	0.128789	0.137514	0.279569	0.567485	0.984197	1.79773	2.44869	0.487939	0.671305	1.73129	2.48434	0.170673	0.497598	4.27085	1.77931	3.05827	2.17076	3.16789	2.48801	3.54818	3.70077	25.0236	3.5758
ENSG00000121486	TRMT1L	1	complement(185118098..185157072)	38975	protein_coding	0.354714	0.714047	0.47513	0.753485	0.308782	0.545395	0.238642	0.23407	0.3363	0.87488	0.361454	0.735242	0.880191	0.498385	0.85373	0.537193	1.33947	1.05523	0.77285	0.429175	1.0748	0.840392	0.969937	1.07787
ENSG00000279838	AL356273.3	1	complement(185292384..185294372)	1989	TEC	0.257434	0.194333	0.0886696	0.0868515	0.36991	0.192562	1.58586	0.933813	0.284968	0	0.307947	0.194693	0.109162	0.177564	0.480721	0.406601	0.344436	0.446922	4.28716	4.84942	1.08064	#DIV/0!	4.40374	2.28989
ENSG00000116679	IVNS1ABP	1	complement(185296388..185317329)	20942	protein_coding	3.72342	4.23128	2.64156	4.02957	4.66012	9.92399	11.1497	17.7902	9.12777	9.20385	7.6483	7.51361	12.8146	6.98748	20.6508	4.32946	0.709444	0.952328	2.39259	1.79265	0.837915	0.816356	1.6115	0.619602
ENSG00000047410	TPR	1	complement(186311652..186375693)	64042	protein_coding	1.0748	1.63412	1.01802	1.64542	0.742654	1.12284	0.497585	0.815471	0.578599	1.17226	0.460992	0.790105	1.15949	0.573531	0.885355	0.392874	0.94717	1.00691	0.670009	0.726255	0.796738	0.674001	0.763572	0.685009
ENSG00000157181	C1orf27	1	186375838..186421378	45541	protein_coding	0.592688	0.931499	0.598968	0.952101	0.272341	0.46571	0.255738	0.277093	0.21936	0.373322	0.16543	0.243758	0.491067	0.323128	0.409411	0.220992	1.0106	1.02212	0.939038	0.59499	0.754147	0.652943	0.833718	0.683913
ENSG00000073756	PTGS2	1	complement(186671791..186680427)	8637	protein_coding	3.95509	10.349	7.88876	21.841	2.73204	20.4318	357.658	322.202	2.58398	0.232232	33.1393	71.2436	0.263957	0.340757	12.3214	51.8428	1.99458	2.11044	130.913	15.7696	12.8249	306.777	46.6796	152.14
ENSG00000273129	PACERR	1	186680622..186681446	825	lincRNA	0	0.11713	0	0.314086	0	0.290155	2.54891	2.64863	0	0	0.296973	0.312924	0	0.142697	0.347692	0.217839	#DIV/0!	2.68153	#DIV/0!	9.12832	#DIV/0!	#DIV/0!	#DIV/0!	1.52659
ENSG00000116711	PLA2G4A	1	186828953..186988981	160029	protein_coding	0.0260543	0.048911	0.0911048	0.0647686	0.132017	0.34913	0.834924	0.640739	0.0841193	0.141454	0.275578	0.448476	0.0502006	0.111082	0.333398	0.459881	3.49673	1.32421	6.32436	1.83525	3.27604	3.17047	6.64131	4.14
ENSG00000225462	FDPSP1	1	187563061..187564131	1071	processed_pseudogene	10.3814	0.180452	9.27653	0.161296	1.37395	1.78807	1.66138	1.22416	5.88764	0	4.28927	0	0.101365	0.10992	0	0.0839017	0.893571	0.893843	1.2092	0.684624	0.72852	#DIV/0!	0	0.763296
ENSG00000226723	AL513175.1	1	complement(192246708..192247487)	780	processed_pseudogene	1.59425	0	0.301477	0	2.42555	8.96134	0.207382	1.89097	3.54251	0	3.69075	0	0	0	0	0	0.189102	#DIV/0!	0.0854989	0.211014	1.04185	#DIV/0!	#DIV/0!	#DIV/0!
ENSG00000090104	RGS1	1	192575727..192580031	4305	protein_coding	2.83756	1.07743	2.30782	1.42452	6.16483	4.41501	17.7727	9.847	12.4749	0.843096	18.0124	2.48868	1.28609	6.09816	0.444206	2.56739	0.81331	1.32214	2.88292	2.23035	1.44389	2.95183	0.345391	0.421011
ENSG00000231767	AL136454.1	1	192716183..192716648	466	processed_pseudogene	65.7704	0.207365	63.9603	0.185351	107.588	73.9709	78.7963	76.784	51.9973	0	45.0837	0	0.698894	0.252628	0.615549	0.19283	0.972478	0.893843	0.732386	1.03803	0.867038	#DIV/0!	0.880748	0.763296
ENSG00000116741	RGS2	1	192809039..192812283	3245	protein_coding	3.96735	2.82898	5.47117	4.28542	0.453468	1.51963	0.498484	2.57568	2.62004	0.588683	3.49195	0.27845	5.62044	1.05208	0.559843	1.38457	1.37905	1.51483	1.09927	1.69494	1.33279	0.473004	0.0996084	1.31603
ENSG00000116750	UCHL5	1	complement(193012250..193060080)	47831	protein_coding	0.446556	0.551536	0.529732	0.559802	0.204365	0.296276	0.0845466	0.124489	0.183676	0.447306	0.140862	0.283363	0.453938	0.260894	0.305851	0.139022	1.18626	1.01499	0.413704	0.42018	0.766904	0.633488	0.673772	0.532867
ENSG00000116747	TROVE2	1	193059422..193091777	32356	protein_coding	0.501881	0.725725	0.64682	0.77415	0.305356	0.556349	0.387447	0.35624	0.267144	0.794079	0.378605	0.817829	0.939462	0.451164	1.19091	0.580433	1.28879	1.06673	1.26884	0.640318	1.41723	1.02991	1.26765	1.28652
ENSG00000023572	GLRX2	1	complement(193096468..193106114)	9647	protein_coding	0.849236	1.08181	0.871429	1.00278	3.19233	2.46649	1.32465	1.08158	1.88748	2.43562	1.65079	1.80636	0.765231	2.67251	0.70371	1.57418	1.02613	0.926948	0.414947	0.438509	0.874602	0.741644	0.919604	0.589028
ENSG00000228167	AL353072.1	1	194718795..194719236	442	processed_pseudogene	3.97184	0	2.12807	0	3.80479	3.24948	0	3.33701	4.16766	0	2.3558	0	0	0	0	0	0.53579	#DIV/0!	0	1.02694	0.565257	#DIV/0!	#DIV/0!	#DIV/0!
ENSG00000000971	CFH	1	196651878..196747504	95627	protein_coding	0.60812	1.07922	0.651649	1.38195	0	0.0115149	0.00930353	0.0148528	0.030377	0.107872	0.0390715	0.0458946	0.026111	0.0984865	0.0179978	0.093968	1.07158	1.28051	#DIV/0!	1.28987	1.28622	0.425454	0.689281	0.95412
ENSG00000237861	AL513325.1	1	197222222..197223255	1034	processed_pseudogene	1.41485	0	0.909678	0	3.55779	5.92658	3.5981	4.4907	9.31879	0	4.50199	0.124837	0	0.227707	0	0	0.642948	#DIV/0!	1.01133	0.757722	0.483109	#DIV/0!	#DIV/0!	0
ENSG00000203724	C1orf53	1	197902647..197907367	4721	protein_coding	1.45645	0.982489	0.884123	0.805009	0.0779232	0.212961	0	0.0578564	0.300149	0.0606951	0.0778446	0.0273419	0.321936	0.0748091	0.141772	0.171305	0.607039	0.819356	0	0.271676	0.259353	0.45048	0.440374	2.28989
ENSG00000081237	PTPRC	1	198638671..198757283	118613	protein_coding	0.0252845	0.017923	0.0431197	0.0342253	1.88348	2.3802	1.16668	1.07816	1.57215	3.37241	1.75212	3.66633	2.98008	1.51656	2.64808	1.51895	1.70538	1.90957	0.619429	0.452972	1.11447	1.08715	0.888592	1.00158
ENSG00000170128	GPR25	1	200872955..200874178	1224	protein_coding	0.0597614	0	0	0	0.515232	0.547597	0.0660776	0.267784	0	0	0	0	0	0	0	0	0	#DIV/0!	0.128248	0.489017	#DIV/0!	#DIV/0!	#DIV/0!	#DIV/0!
ENSG00000116857	TMEM9	1	complement(201134772..201171574)	36803	protein_coding	2.36122	1.77494	2.78741	1.82121	0.289878	0.182121	0.169217	0.0846072	0.329195	0.467149	0.101521	0.115743	0.646007	0.195125	0.0727449	0.114756	1.1805	1.02607	0.583751	0.464567	0.308393	0.247764	0.112607	0.588113
ENSG00000159166	LAD1	1	complement(201373244..201399915)	26672	protein_coding	2.84397	4.73885	5.46178	6.51884	0.472888	0.76107	1.74664	3.98978	0.0610961	0	0.376617	0.241979	0.00407024	0.00441379	0.358486	0.973649	1.92047	1.37562	3.69355	5.24233	6.16433	#DIV/0!	88.0748	220.593
ENSG00000174307	PHLDA3	1	complement(201464383..201469237)	4855	protein_coding	13.59	19.3264	13.138	17.6306	107.597	42.6098	15.826	8.55145	61.5397	32.3429	38.2643	7.57738	1.31929	47.8658	0.866545	15.2695	0.966739	0.912254	0.147086	0.200692	0.621783	0.234283	0.656829	0.319007
ENSG00000159176	CSRP1	1	complement(201483530..201509456)	25927	protein_coding	10.721	8.98225	12.5979	9.49455	7.77146	6.55527	2.40825	4.21188	9.24739	10.3224	5.73834	4.32146	4.44262	9.86677	0.84821	3.59061	1.17507	1.05703	0.309883	0.642518	0.620537	0.418648	0.190926	0.363909
ENSG00000198700	IPO9	1	201829141..201884294	55154	protein_coding	1.09548	1.32804	1.04777	1.24031	1.10055	1.23087	0.436993	0.631916	0.879943	1.61227	0.643002	1.05785	1.2558	0.971184	0.911877	0.614221	0.956443	0.933936	0.39707	0.513388	0.730732	0.656124	0.726134	0.632445
ENSG00000198892	SHISA4	1	201888680..201892306	3627	protein_coding	2.44028	2.77081	3.63069	3.00058	2.69506	2.73236	0.602077	1.62664	0.996239	0.474014	0.236424	0.249123	0.059863	0.259663	0.0790863	0.173425	1.48781	1.08293	0.2234	0.595326	0.237317	0.52556	1.32112	0.667884
ENSG00000134375	TIMM17A	1	201955491..201970661	15171	protein_coding	2.20346	3.58604	3.37127	4.04797	3.29781	3.4934	3.65717	3.02469	3.25973	4.23709	3.13299	2.65463	2.204	4.61711	2.07352	2.85492	1.52999	1.12881	1.10897	0.86583	0.961117	0.626522	0.940799	0.618334
ENSG00000176393	RNPEP	1	201982372..202006147	23776	protein_coding	0.812209	1.80453	1.01128	2.00168	1.86555	2.07201	0.506854	1.26828	2.09487	4.49931	1.57661	3.21943	2.99987	2.0994	1.66088	1.65159	1.2451	1.10925	0.271692	0.612103	0.752604	0.71554	0.553651	0.786699
ENSG00000163435	ELF3	1	202007945..202017188	9244	protein_coding	10.6509	29.4161	13.6985	32.6004	0.255832	1.20155	0.341225	2.23382	0.0613156	0.0103325	0.006626	0.0279276	0.023488	0	0.0310305	0	1.28613	1.10825	1.33378	1.85911	0.108064	2.70288	1.32112	#DIV/0!
ENSG00000143862	ARL8A	1	complement(202133404..202144743)	11340	protein_coding	4.18634	4.28623	4.67089	4.29584	16.7903	15.6039	17.3526	18.1082	8.29085	7.20986	10.9754	15.253	8.68301	6.49873	9.63742	11.2205	1.11575	1.00224	1.03349	1.16049	1.3238	2.11557	1.10992	1.72656
ENSG00000143851	PTPN7	1	complement(202147013..202161588)	14576	protein_coding	0.0602206	0.0596657	0.108896	0.100738	0.894162	0.69961	1.26512	1.20679	6.54742	2.24762	1.98342	2.59473	1.01292	3.09334	0.747815	1.33161	1.80829	1.68837	1.41487	1.72495	0.302932	1.15444	0.738274	0.430475
ENSG00000077152	UBE2T	1	complement(202331657..202341980)	10324	protein_coding	0.75812	0.758154	0.780119	0.568909	0.254522	0.222591	0.0626726	0.0793704	0.171567	0.481085	0.0652613	0.112527	0.11567	0.182448	0.00926146	0.104446	1.02902	0.750387	0.246237	0.356575	0.380385	0.233903	0.080068	0.572472
ENSG00000117139	KDM5B	1	complement(202724491..202809470)	84980	protein_coding	0.877983	1.20875	1.1366	1.21866	0.342607	0.434362	0.494906	0.550266	0.420199	0.36079	0.337319	0.326577	0.356421	0.155156	0.147395	0.136406	1.29456	1.0082	1.44453	1.26684	0.80276	0.905171	0.413541	0.879154
ENSG00000228288	PCAT6	1	202810954..202812156	1203	antisense	5.95886	3.45401	3.46961	3.23094	0.087371	0.0397969	0	0.181639	0.883419	0.0793964	0	0	0.0902423	0	0.238442	0	0.582262	0.935417	0	4.56416	0	0	2.64224	#DIV/0!
ENSG00000183155	RABIF	1	complement(202878957..202889135)	10179	protein_coding	1.30788	1.44298	1.08	1.73952	3.76379	3.30647	2.93195	2.81217	2.12293	2.60859	1.87742	2.30797	2.485	2.42874	1.86929	2.6925	0.825764	1.20551	0.77899	0.850505	0.884352	0.884756	0.752227	1.1086
ENSG00000117153	KLHL12	1	complement(202891100..202928636)	37537	protein_coding	0.633324	0.99111	0.642115	0.998647	0.959034	1.75371	0.601146	1.13369	1.03811	1.26208	1.02963	1.08321	2.07654	1.1949	0.491615	0.749282	1.01388	1.0076	0.626825	0.646451	0.991829	0.858274	0.236747	0.627065
ENSG00000159346	ADIPOR1	1	complement(202940823..202958572)	17750	protein_coding	5.71173	6.87039	6.04108	7.71768	9.28793	11.2474	7.92842	10.4886	8.64572	12.2581	7.59854	10.7774	17.8653	8.59556	3.79768	7.17351	1.05766	1.12332	0.853626	0.932534	0.878879	0.879208	0.212573	0.834561
ENSG00000159348	CYB5R1	1	complement(202961869..202967280)	5412	protein_coding	13.8268	20.3013	10.9277	20.6039	15.1485	14.0301	9.75868	10.9014	24.8735	22.7666	14.8034	11.0191	24.6931	20.8824	2.06707	8.66709	0.790329	1.01491	0.644201	0.777001	0.595147	0.484004	0.0837104	0.415042
ENSG00000163444	TMEM183A	1	203007386..203024848	17463	protein_coding	1.10164	1.30038	1.22538	1.43932	0.981074	0.94035	0.764189	0.57872	1.15223	1.5424	0.81373	0.99788	1.5293	0.768517	0.596809	0.530003	1.11232	1.10684	0.778931	0.61543	0.70622	0.646966	0.39025	0.689645
ENSG00000133048	CHI3L1	1	complement(203178931..203186749)	7819	protein_coding	33.9125	9.03414	21.7964	9.13558	5.6862	11.3643	11.6886	11.7724	684.743	208.435	824.115	247.647	28.0602	736.415	56.2637	773.459	0.642726	1.01123	2.05561	1.03591	1.20354	1.18812	2.00511	1.0503
ENSG00000133063	CHIT1	1	complement(203212827..203273641)	60815	protein_coding	0.868418	0.0174784	0.580968	0.00426081	0.417387	0.511702	1.01872	0.48147	299.686	32.5562	159.077	29.346	2.87224	40.0939	1.29395	39.7911	0.668995	0.243775	2.4407	0.94092	0.53081	0.901395	0.450501	0.992447
ENSG00000231507	LINC01353	1	203287152..203288801	1650	lincRNA	0	0.11713	0	0.104695	0.605163	0.435233	0.931334	0.728374	0.343516	0.40521	1.26214	0.312924	0.394769	0.570786	0	0.490139	#DIV/0!	0.893843	1.53898	1.67353	3.67417	0.772252	0	0.858708
ENSG00000159388	BTG2	1	203305491..203309602	4112	protein_coding	18.2158	12.5725	11.7233	13.3804	25.1777	38.3867	33.1029	36.3478	26.0519	62.3209	45.2081	42.8806	28.5924	20.5846	16.3699	25.9393	0.643576	1.06426	1.31477	0.946887	1.73531	0.688061	0.572527	1.26013
ENSG00000122176	FMOD	1	complement(203340628..203351489)	10862	protein_coding	2.46475	1.32555	1.86182	1.44725	0.0241915	0.0132229	0	0.0201171	0.0652276	0	0	0	0	0	0	0	0.755376	1.09181	0	1.52139	0	#DIV/0!	#DIV/0!	#DIV/0!
ENSG00000058668	ATP2B4	1	203626561..203744081	117521	protein_coding	1.63387	1.73742	1.79134	2.09538	0.109113	0.156841	0.0275283	0.0604287	0.212211	0.360856	0.166259	0.0680988	0.277129	0.119206	0.0423073	0.0596403	1.09638	1.20603	0.252292	0.385286	0.783462	0.188715	0.152663	0.500312
ENSG00000182004	SNRPE	1	203861603..203870550	8948	protein_coding	0.678507	1.65229	1.48481	1.81474	0.469858	0.417333	0.424823	0.231992	0.324638	0.843272	0.520234	0.490474	0.606625	1.71035	0.459484	0.803386	2.18835	1.09832	0.90415	0.555892	1.60251	0.581633	0.757443	0.469721
ENSG00000143842	SOX13	1	204073115..204127743	54629	protein_coding	0.460615	0.636795	0.324991	0.573938	1.67294	1.15945	0.795036	0.777986	1.0168	1.09101	0.400273	0.484389	0.647844	0.823204	0.0210032	0.128301	0.705561	0.901292	0.475234	0.670997	0.393661	0.443983	0.0324202	0.155856
ENSG00000174567	GOLT1A	1	complement(204198160..204214092)	15933	protein_coding	1.18906	0.709592	1.15488	0.580054	0.00329842	0.0270433	0.0152286	0.0102858	0	0	0	0	0	0	0	0	0.971249	0.817446	4.61694	0.380347	#DIV/0!	#DIV/0!	#DIV/0!	#DIV/0!
ENSG00000226330	AL606489.1	1	204377850..204435846	57997	antisense	0.105944	0.111632	0.121637	0.172756	0.105113	0.28892	0.605229	0.614126	0.102616	0	0.12462	0.124637	0.0542836	0.0933726	0.0857285	0.0898634	1.14812	1.54755	5.75791	2.1256	1.21443	#DIV/0!	1.57927	0.962417
ENSG00000198625	MDM4	1	204516379..204558120	41742	protein_coding	0.537982	1.12508	0.495744	0.997369	0.644614	0.982929	0.616154	0.731567	0.22914	0.400434	0.280267	0.402007	1.50065	0.504832	1.01017	0.488667	0.921489	0.886486	0.95585	0.744273	1.22312	1.00393	0.673154	0.967979
ENSG00000174529	TMEM81	1	complement(205083129..205084460)	1332	protein_coding	1.48273	2.75677	2.29502	1.81566	0.710184	1.36582	0	0.369108	1.1702	1.79268	0.45984	0.193816	1.46705	0.883819	0.287133	0.539692	1.54784	0.658621	0	0.270246	0.392959	0.108115	0.195722	0.610637
ENSG00000163545	NUAK2	1	complement(205302059..205321791)	19733	protein_coding	0.389223	1.14589	0.652438	1.17745	0.0292956	0.099473	0.0409867	0.221469	0.236969	0.101647	0.121055	0.00654139	0.319088	0.0894881	0.877027	0.0364298	1.67626	1.02754	1.39907	2.22642	0.510847	0.0643543	2.74854	0.407091
ENSG00000117266	CDK18	1	205504595..205532793	28199	protein_coding	1.55121	1.98068	1.6136	2.35545	7.05586	5.79451	4.84717	8.62456	2.32407	0.372585	1.76808	0.723247	0.870063	0.500974	2.17007	0.500295	1.04022	1.18921	0.686972	1.4884	0.760769	1.94116	2.49415	0.998646
ENSG00000158711	ELK4	1	complement(205597556..205631962)	34407	protein_coding	0.605899	0.988591	0.80817	1.09451	0.481135	0.685985	0.735755	0.519178	0.339765	1.11595	0.509132	0.799091	1.37567	0.643248	1.94804	0.459649	1.33384	1.10715	1.52921	0.756836	1.49848	0.716062	1.41606	0.714575
ENSG00000158715	SLC45A3	1	complement(205657851..205680459)	22609	protein_coding	0.287946	0.33765	0.304224	0.412595	1.31797	0.546327	0.182442	0.0893997	1.96171	3.32898	0.284459	0.251209	0.316912	0.421765	0.0888107	0.0119234	1.05653	1.22196	0.138427	0.163638	0.145006	0.0754612	0.280238	0.0282702
ENSG00000069275	NUCKS1	1	complement(205712819..205750276)	37458	protein_coding	3.53066	2.92285	3.40097	2.9792	1.89966	1.78553	1.25017	0.732107	1.73825	5.04369	0.979475	1.62308	4.48645	2.67142	2.8972	1.06992	0.963266	1.01928	0.658101	0.410023	0.563484	0.321804	0.645768	0.400506
ENSG00000117280	RAB29	1	complement(205767986..205775460)	7475	protein_coding	1.81035	2.40449	1.87178	2.70387	6.58766	9.10117	3.32172	4.5091	4.65384	9.86444	8.89057	13.9874	8.69945	3.79554	47.8269	8.21051	1.03393	1.12451	0.504233	0.495441	1.91037	1.41796	5.49769	2.1632
ENSG00000133065	SLC41A1	1	complement(205789093..205813748)	24656	protein_coding	1.76818	1.10522	1.94561	1.58343	0.483845	0.699028	0.400196	0.78211	0.0373561	0.27117	0.109305	0.172765	0.286198	0.0143241	2.58273	0.149424	1.10035	1.43268	0.827117	1.11885	2.92603	0.637108	9.02428	10.4317
ENSG00000174502	SLC26A9	1	complement(205913048..205943460)	30413	protein_coding	1.31562	0.721252	1.24484	1.11045	0	0.0188902	0.0186155	0.0251469	0.0046592	0	0.00402793	0	0	0	0.00943169	0.00886385	0.946203	1.53962	#DIV/0!	1.33121	0.86451	#DIV/0!	#DIV/0!	#DIV/0!
ENSG00000276600	RAB7B	1	complement(205976740..206003461)	26722	protein_coding	0.429767	0.907664	0.602795	0.96646	8.75173	3.97381	2.60295	1.15299	8.44199	2.6343	8.83622	1.3767	3.44105	9.5556	0.282674	3.88731	1.40261	1.06478	0.297421	0.290147	1.0467	0.522606	0.0821477	0.40681
ENSG00000196188	CTSE	1	complement(206009264..206023909)	14646	protein_coding	57.4106	48.4545	74.1452	64.3115	0.00358826	0.00980656	0.00552226	0.00745979	0.198338	0	0.0209104	0	0	0.016076	0.00652843	0.0368123	1.29149	1.32725	1.53898	0.760694	0.105428	#DIV/0!	#DIV/0!	2.28989
ENSG00000263528	IKBKE	1	206470476..206496889	26414	protein_coding	0.085848	0.248768	0.220338	0.83058	0.746105	0.725004	0.165347	0.293677	1.08633	0.990793	2.11713	1.98895	0.78912	0.87801	3.53662	2.24528	2.56661	3.33877	0.221613	0.405069	1.94888	2.00743	4.48172	2.55724
ENSG00000261000	AC244034.2	1	206503948..206504456	509	lincRNA	0	0.189847	0	0.509079	0	0	0	0.214648	0.417585	0	1.20335	0	0.426568	1.15643	0.939247	0.882699	#DIV/0!	2.68153	#DIV/0!	#DIV/0!	2.8817	#DIV/0!	2.20187	0.763296
ENSG00000143486	EIF2D	1	complement(206571292..206612463)	41172	protein_coding	0.628932	0.936465	0.900981	0.933555	0.515682	0.583736	0.210193	0.317111	0.781259	0.999866	0.357043	0.313517	1.38167	0.597601	0.220622	0.211705	1.43256	0.996893	0.407601	0.543244	0.45701	0.313559	0.159678	0.354257
ENSG00000237605	AL591846.2	1	complement(206634649..206635622)	974	antisense	0.300402	0	0	0	0	0.294922	1.7438	0.785208	0.0727415	0	0.4402	0	0	0	0	0.0922574	0	#DIV/0!	#DIV/0!	2.66243	6.05157	#DIV/0!	#DIV/0!	#DIV/0!
ENSG00000143479	DYRK3	1	206635536..206684419	48884	protein_coding	0.188541	0.258956	0.321094	0.379886	0.107507	0.446594	1.19455	1.97575	0.0318858	0.0117233	0.114021	0.0686547	0.0133248	0.0963298	0.11149	0.0827192	1.70305	1.46699	11.1114	4.42403	3.57593	5.85624	8.3671	0.858708
ENSG00000162889	MAPKAPK2	1	206684944..206734283	49340	protein_coding	2.25196	1.87232	2.59982	2.2425	4.91772	4.29658	7.87972	11.3784	2.08788	2.67532	2.40708	3.108	1.79102	2.07104	1.8875	2.61344	1.15447	1.19771	1.60231	2.64826	1.15288	1.16173	1.05387	1.2619
ENSG00000136634	IL10	1	complement(206767602..206772494)	4893	protein_coding	0	0	0	0	0.0107406	0.234828	0.909124	6.36378	0.217199	0.156164	0.82619	0.474855	0.99842	0.192478	8.63723	2.51597	#DIV/0!	#DIV/0!	84.6439	27.0997	3.80385	3.04074	8.6509	13.0714
ENSG00000142224	IL19	1	206798870..206842981	44112	protein_coding	0.0165823	0.10953	0.117277	0.820425	0.00476547	0.0477541	4.1987	19.8614	0.033729	0	0.233273	0.623284	0	0.0080063	0.00650268	0.698711	7.07243	7.49041	881.066	415.909	6.91608	#DIV/0!	#DIV/0!	87.2702
ENSG00000162891	IL20	1	206865354..206869223	3870	protein_coding	0.0567039	0.0249695	0	0.401738	0	0.0742258	8.92386	18.8022	0.0183075	0	0.0633082	0.100063	0	0	0	0.0232193	0	16.0892	#DIV/0!	253.311	3.45804	#DIV/0!	#DIV/0!	#DIV/0!
ENSG00000162892	IL24	1	206897443..206904139	6697	protein_coding	0.360443	0.216437	0.0526695	0.257948	0.0549314	0.42178	2.91053	15.2211	2.07356	0.313768	0.338402	0.0963725	0.291789	0.54494	0.0285547	0.254937	0.146125	1.19179	52.9849	36.0878	0.163198	0.307146	0.0978609	0.467827
ENSG00000162894	FCMR	1	complement(206904386..206923247)	18862	protein_coding	0.112464	0.117831	0.183888	0.164853	0.175532	0.164983	1.01195	2.204	5.49913	0.931744	0.659203	0.328486	0.926647	1.18586	0.187561	0.595501	1.63508	1.39906	5.76507	13.359	0.119874	0.35255	0.202408	0.502168
ENSG00000162896	PIGR	1	complement(206928518..206946466)	17949	protein_coding	5.30607	14.4768	11.2014	30.7306	0.120046	0.402764	0.17123	1.04088	0.10263	0	0.0307124	0.0287662	0	0.0131177	0.0213082	0.030038	2.11106	2.12275	1.42637	2.58434	0.299254	#DIV/0!	#DIV/0!	2.28989
ENSG00000162897	FCAMR	1	complement(206957965..206970625)	12661	protein_coding	0	0.0686902	0	0.0272881	0	0.00378135	0.229969	0.491872	0	0	0.169321	0.101952	0	0.00929821	0.876027	0.539394	#DIV/0!	0.397264	#DIV/0!	130.079	#DIV/0!	#DIV/0!	#DIV/0!	58.0105
ENSG00000182795	C1orf116	1	complement(207018521..207032756)	14236	protein_coding	14.3614	27.4365	9.95216	27.9155	0.132898	0.790304	0.124989	0.974678	0.029861	0	0.00430252	0.00906725	0	0.0082695	0	0	0.692981	1.01746	0.940487	1.23329	0.144085	#DIV/0!	#DIV/0!	0
ENSG00000123836	PFKFB2	1	207034366..207081024	46659	protein_coding	0.765045	1.52634	0.680372	1.28101	0.0946121	0.13339	0.0398683	0.0468317	0.256621	0.630495	0.0590729	0.0995934	1.07028	0.391078	0.0286893	0.0327396	0.889324	0.839267	0.421387	0.351089	0.230195	0.157961	0.0268054	0.0837163
ENSG00000123843	C4BPB	1	207088842..207099993	11152	protein_coding	0.944522	3.21471	1.12283	2.39325	0	0	0	0	0	0	0	0	0.0194694	0	0.0171477	0.00805764	1.18878	0.744468	#DIV/0!	#DIV/0!	#DIV/0!	#DIV/0!	0.880748	#DIV/0!
ENSG00000196352	CD55	1	207321508..207386804	65297	protein_coding	2.69865	2.31454	4.79959	3.46172	1.22336	3.26493	4.06519	7.27013	0.678153	0.9113	1.07592	4.41229	0.530363	1.24401	0.59744	2.39451	1.77852	1.49564	3.32298	2.22673	1.58655	4.84176	1.12647	1.92483
ENSG00000117335	CD46	1	207752057..207795513	43457	protein_coding	4.07173	6.85765	4.69416	7.61438	2.08004	2.29039	1.05898	0.724066	1.92708	7.508	1.97042	3.61191	6.52014	2.50311	4.45326	2.01607	1.15287	1.11035	0.509116	0.316132	1.02249	0.481075	0.683001	0.805426
ENSG00000076356	PLXNA2	1	complement(208022242..208244320)	222079	protein_coding	0.744724	0.654862	0.531021	0.504835	0.0683901	0.0422535	0.0258575	0.0332079	0.0768866	0.0928993	0.011308	0.0156935	0.00831031	0.0249148	0.00904148	0.00606938	0.713044	0.770903	0.378088	0.785921	0.147074	0.16893	1.08798	0.243605
ENSG00000225712	ATP5G2P1	1	complement(209267798..209268223)	426	processed_pseudogene	2.57563	0	6.89999	0	15.2973	5.61921	4.93628	6.66821	20.1241	0	19.1229	0	0	0	0	0	2.67895	#DIV/0!	0.322689	1.18668	0.950247	#DIV/0!	#DIV/0!	#DIV/0!
ENSG00000230937	MIR205HG	1	209428820..209432838	4019	processed_transcript	6.46119	46.164	6.81642	39.5011	0.0130763	0.369282	0.0201242	0.0951471	0	0	0	0	0.0270121	0	0	0	1.05498	0.855669	1.53898	0.257654	#DIV/0!	#DIV/0!	0	#DIV/0!
ENSG00000196878	LAMB3	1	complement(209614870..209652466)	37597	protein_coding	13.4323	31.3179	22.0285	51.5849	0.227844	1.08493	1.01752	3.987	0.273247	0.0685926	0.788503	0.336462	0.01155	0.309991	0.689197	0.972751	1.63996	1.64714	4.46587	3.6749	2.88568	4.90523	59.6707	3.13799
ENSG00000123689	G0S2	1	209675420..209676388	969	protein_coding	0	0.59834	0	2.49584	0	0	0	0	0	0	0	10.3904	0.224069	0.728945	40.4564	23.5543	#DIV/0!	4.17127	#DIV/0!	#DIV/0!	#DIV/0!	#DIV/0!	180.553	32.3129
ENSG00000117594	HSD11B1	1	209686178..209734950	48773	protein_coding	0.0449929	0.0772691	0.0711149	0.104485	0.134689	0.100123	0.32668	0.23409	0.302152	0.0430834	2.76158	0.64841	0.00222585	0.419988	2.23487	1.78712	1.58058	1.35222	2.42543	2.33801	9.1397	15.0501	1004.05	4.25516
ENSG00000236136	ADORA2BP1	1	209744373..209745214	842	processed_pseudogene	0	0	0.558555	0	0	0.0568594	0.672391	0.194637	0.16829	0	3.63722	0.45991	0	0	2.72538	1.49409	#DIV/0!	#DIV/0!	#DIV/0!	3.42312	21.6128	#DIV/0!	#DIV/0!	#DIV/0!
ENSG00000162757	C1orf74	1	complement(209779208..209784559)	5352	protein_coding	0.478359	1.40831	0.713979	1.50089	0.559708	0.357815	0.226679	0.0918633	0.41038	0.428313	0.366222	0.265302	0.791087	0.461924	0.285846	0.251846	1.49256	1.06574	0.404995	0.256734	0.892398	0.61941	0.361332	0.545211
ENSG00000117595	IRF6	1	complement(209785623..209806175)	20553	protein_coding	2.01439	6.40828	2.46273	7.87547	0.148305	0.454228	0.0472217	0.502345	0.00344719	0	0.0178808	0.0376825	0.0105641	0.0229114	0.0883906	0.0524646	1.22257	1.22895	0.31841	1.10593	5.18706	#DIV/0!	8.3671	2.28989
ENSG00000117597	DIEXF	1	209828007..209857565	29559	protein_coding	0.24499	0.611325	0.455443	0.628247	0.664944	1.08679	0.555446	0.925899	0.479381	0.626871	0.569841	0.729273	0.455416	0.485889	0.501383	0.398237	1.85903	1.02768	0.835328	0.851954	1.1887	1.16335	1.10093	0.819605
ENSG00000203706	SERTAD4-AS1	1	complement(210231456..210234047)	2592	antisense	1.12883	2.05045	1.81444	1.23296	0	0.0738821	0	0.168605	0.0546683	0	0	0	0	0	0	0	1.60737	0.601313	#DIV/0!	2.28208	0	#DIV/0!	#DIV/0!	#DIV/0!
ENSG00000228110	ST13P19	1	complement(210265636..210267241)	1606	processed_pseudogene	0.227733	0	0.146421	0	1.11259	0.745262	0.604326	0.714314	1.41171	0	0.457664	0	0	0	0	0	0.642948	#DIV/0!	0.543169	0.958474	0.324191	#DIV/0!	#DIV/0!	#DIV/0!
ENSG00000226986	AC092017.1	1	211207239..211207897	659	processed_pseudogene	3.66295	0.146634	11.151	0.524272	15.5508	18.7434	15.5867	15.5843	8.38591	0	11.2463	0.783498	0.329474	0	0.145092	0.818137	3.04426	3.57537	1.00231	0.831456	1.3411	#DIV/0!	0.440374	#DIV/0!
ENSG00000170385	SLC30A1	1	complement(211571568..211578742)	7175	protein_coding	1.99819	4.98311	2.70384	4.99583	4.84153	12.5644	1.98393	5.74832	5.77663	12.8195	13.0782	14.6442	9.22962	12.4534	19.9493	17.2704	1.35314	1.00255	0.409774	0.457507	2.26398	1.14234	2.16144	1.38681
ENSG00000123684	LPGAT1	1	complement(211743457..211830772)	87316	protein_coding	0.381171	0.452637	0.465235	0.513399	0.29793	0.311436	0.272326	0.217721	0.335118	0.551319	0.446845	0.563241	0.658958	0.591886	0.572711	0.47957	1.22054	1.13424	0.91406	0.699088	1.3334	1.02162	0.869115	0.810241
ENSG00000066027	PPP2R5A	1	212285537..212361863	76327	protein_coding	0.606636	0.608958	0.522974	0.630317	0.712632	0.639789	0.196033	0.234753	0.622853	1.18005	0.332226	0.323012	0.844859	0.632373	0.161599	0.207202	0.862089	1.03507	0.275083	0.366923	0.533394	0.273728	0.191274	0.327659
ENSG00000065600	TMEM206	1	complement(212363931..212414901)	50971	protein_coding	0.0861054	0.170624	0.301027	0.198264	0.771225	0.753296	0.625185	0.467282	0.892386	0.653986	0.908468	0.72428	0.877506	0.937714	0.315147	0.588822	3.49603	1.162	0.810639	0.620316	1.01802	1.10748	0.35914	0.627933
ENSG00000117691	NENF	1	212432887..212446379	13493	protein_coding	3.54003	2.68561	2.68822	2.3109	7.84819	5.32937	5.74838	4.9798	7.80806	4.43131	6.3416	3.79792	6.71017	8.55909	4.20217	7.51209	0.759378	0.860473	0.732447	0.934407	0.812186	0.857064	0.626239	0.877674
ENSG00000260805	AC092803.2	1	complement(212557833..212559731)	1899	lincRNA	0.269635	0.814171	0	0.864193	0.304418	0.806751	1.06476	1.3808	0.44771	0	0.451559	0.271893	0.51451	0.61993	0.151051	0.283914	0	1.06144	3.49768	1.71156	1.0086	#DIV/0!	0.293583	0.457978
ENSG00000162772	ATF3	1	212565334..212620777	55444	protein_coding	0.36413	0.984724	0.356265	0.849032	1.19811	1.82888	1.3508	2.00899	2.72697	0.08269	3.82016	1.15243	0.256503	1.17207	4.58727	2.77142	0.978399	0.862203	1.12745	1.09848	1.40088	13.9367	17.8839	2.36456
ENSG00000123685	BATF3	1	complement(212686418..212699985)	13568	protein_coding	0.0485209	0.0427323	0.0953224	0.0763919	0.468676	0.426957	1.1922	0.97435	0.193209	0.218229	1.03379	3.42492	0.00800129	0.338389	4.91889	2.11931	1.96456	1.78769	2.54377	2.28208	5.35062	15.6941	614.762	6.26294
ENSG00000198468	FLVCR1-AS1	1	complement(212852108..212858088)	5981	lincRNA	0.330212	0.258504	0.648722	0.274386	0.492059	0.152088	0.0540906	0.0182672	0.651523	1.43726	0.122891	0.280565	0.617136	0.275563	0.0639461	0.0751202	1.96456	1.06144	0.109927	0.12011	0.18862	0.195208	0.103617	0.272606
ENSG00000174606	ANGEL2	1	complement(212992182..213015826)	23645	protein_coding	0.578502	0.927699	0.596706	0.89497	0.584547	0.605405	0.386523	0.408931	0.320616	0.824057	0.427421	0.736984	0.987132	0.582524	0.934115	0.638455	1.03147	0.964721	0.661234	0.675465	1.33312	0.894336	0.946292	1.09601
ENSG00000136636	KCTD3	1	215567392..215621807	54416	protein_coding	0.369665	0.815092	0.520725	0.682533	0.117825	0.13813	0.0668839	0.0762961	0.218738	0.473918	0.182347	0.23484	0.584544	0.179564	0.244239	0.160179	1.40864	0.837369	0.567656	0.552351	0.833635	0.495528	0.417829	0.892045
ENSG00000143353	LYPLAL1	1	219173844..219212865	39022	protein_coding	0.331792	0.633944	0.268163	0.590995	0.136024	0.223294	0.0103633	0.0349982	0.354051	0.38184	0.152256	0.277865	1.68593	0.615443	0.171521	0.227974	0.808226	0.93225	0.0761871	0.156736	0.430038	0.727699	0.101737	0.370423
ENSG00000215817	ZC3H11B	1	complement(219608347..219613145)	4799	protein_coding	0.945025	0.0201358	0.441001	0	0.591352	0.80807	0.387626	1.13832	0.354325	0	0.382897	0.0268975	0	0	0	0	0.466656	0	0.655491	1.40869	1.08064	#DIV/0!	#DIV/0!	#DIV/0!
ENSG00000136628	EPRS	1	complement(219968601..220046658)	78058	protein_coding	0.966148	1.35184	1.15756	1.3887	0.51976	0.693067	0.135734	0.202953	0.727944	1.35455	0.330351	0.702805	0.814997	0.799329	0.232736	0.206061	1.19812	1.02726	0.261148	0.292833	0.453814	0.518846	0.285567	0.257792
ENSG00000162813	BPNT1	1	complement(220057482..220090462)	32981	protein_coding	0.964779	0.978596	1.04097	1.0816	1.48828	0.853548	0.358034	0.314706	0.878619	1.61598	0.445716	0.446174	0.793285	0.581823	0.208735	0.28063	1.07897	1.10526	0.240568	0.368704	0.507292	0.276101	0.263128	0.482328
ENSG00000067704	IARS2	1	220094102..220148041	53940	protein_coding	1.28694	2.0996	1.50185	2.0993	0.983067	1.64822	0.439331	0.651202	1.16901	2.39936	0.739233	1.28268	1.65841	1.42736	0.693096	0.601391	1.16699	0.999853	0.446899	0.395094	0.632355	0.534592	0.417928	0.42133
ENSG00000226226	PRELID3BP1	1	220467954..220468808	855	processed_pseudogene	0	0	0	0	0.553196	0.391964	0.662167	1.08617	0.662926	0	0.143277	0	0	0	0	0	#DIV/0!	#DIV/0!	1.19698	2.7711	0.216128	#DIV/0!	#DIV/0!	#DIV/0!
ENSG00000162817	C1orf115	1	220689845..220699157	9313	protein_coding	1.89291	1.2555	1.71699	0.946003	0.0282152	0.0873924	0.112899	0.199437	0.905312	0.0923037	0.10523	0.0138603	0.034971	0.13905	0.0102669	0.038595	0.907064	0.753488	4.00135	2.28208	0.116237	0.15016	0.293583	0.277562
ENSG00000117791	MARC2	1	220748225..220784815	36591	protein_coding	0.949559	1.21216	0.700488	0.941847	0.01149	0.0157008	0.00221035	0.0209011	0.104559	0.0313237	0.0167393	0.00352768	0.0385696	0.0386077	0.00783925	0.0122788	0.737698	0.777001	0.192372	1.33121	0.160095	0.11262	0.203249	0.31804
ENSG00000136630	HLX	1	220879400..220885059	5660	protein_coding	2.37796	0.204873	1.49567	0.244166	4.37328	3.79791	2.52925	4.11158	8.53707	1.8394	8.24612	7.11544	5.25545	8.88135	4.71319	13.7487	0.628971	1.19179	0.578343	1.08259	0.965919	3.86834	0.89682	1.54804
ENSG00000143507	DUSP10	1	complement(221701424..221742176)	40753	protein_coding	0.0879506	0.481346	0.174548	0.411172	1.36436	1.51194	1.34557	1.60186	0.723227	0.541401	1.02954	1.63121	1.48911	0.577747	1.09568	0.824655	1.98461	0.854215	0.986227	1.05947	1.42353	3.01295	0.735795	1.42736
ENSG00000154305	MIA3	1	222618086..222668012	49927	protein_coding	0.908361	1.25612	1.08681	1.53797	0.774721	0.925351	0.623679	0.599599	0.662708	1.06175	1.05137	1.87442	1.26985	0.754539	3.15034	1.88079	1.19645	1.22439	0.805037	0.647969	1.58648	1.7654	2.48087	2.49264
ENSG00000162819	BROX	1	222712553..222735196	22644	protein_coding	1.10478	2.31295	1.16049	2.15515	1.03743	1.61108	1.00009	1.09285	0.8886	3.43772	0.900746	2.4569	3.2649	2.23034	1.7608	1.80162	1.05043	0.931774	0.964014	0.678335	1.01367	0.714688	0.539313	0.807777
ENSG00000203697	CAPN8	1	complement(223538007..223665734)	127728	protein_coding	0.858456	0.822364	1.17826	0.713425	0.0016458	0.00487272	0.00823176	0.00812612	0.00277348	0.00149558	0.00095908	0.0010106	0.00169989	0.00276505	0.00149717	0.00140703	1.37254	0.867529	5.00168	1.66767	0.345804	0.67572	0.880748	0.508864
ENSG00000162909	CAPN2	1	223701593..223776018	74426	protein_coding	4.77163	16.053	6.83566	16.3357	4.07996	6.46095	3.33401	4.3511	1.76588	1.87496	2.14138	3.22244	1.95313	2.35525	2.14032	2.40506	1.43256	1.01761	0.817167	0.673446	1.21264	1.71867	1.09584	1.02115
ENSG00000143514	TP53BP2	1	complement(223779899..223845972)	66074	protein_coding	0.411827	0.779502	0.541845	0.873228	1.05069	2.29473	2.43834	3.96188	0.488962	0.47848	1.0985	1.10378	0.645711	0.538076	2.44704	0.96014	1.31571	1.12024	2.3207	1.72651	2.24659	2.30684	3.78968	1.78439
ENSG00000188460	ACTBP11	1	complement(223863726..223864851)	1126	processed_pseudogene	0.97444	0	2.34943	0.153417	5.74076	4.50694	1.72389	2.2317	9.24953	0	10.6074	0.343911	0	0.209102	0.339664	0.159607	2.41105	#DIV/0!	0.300289	0.495169	1.1468	#DIV/0!	#DIV/0!	0.763296
ENSG00000143756	FBXO28	1	224114087..224162047	47961	protein_coding	0.579559	0.906661	0.574874	1.03373	0.406526	0.823531	0.357506	0.439658	0.388516	0.985788	0.326936	0.812797	0.74244	0.603829	0.51435	0.492751	0.991916	1.14015	0.879417	0.533869	0.841501	0.824515	0.692783	0.816044
ENSG00000236773	AC092809.3	1	complement(224175476..224175706)	231	processed_pseudogene	7.59979	0.41832	4.58088	0	35.9458	41.658	14.005	23.885	33.4315	0	16.1744	0	0	0	0	0.388999	0.602764	0	0.389615	0.573359	0.483809	#DIV/0!	#DIV/0!	#DIV/0!
ENSG00000143753	DEGS1	1	224175756..224193441	17686	protein_coding	4.88039	3.86834	4.90287	4.24885	9.87127	14.0411	6.65379	6.56364	4.92338	9.27812	4.35674	8.2692	9.44681	5.46488	5.15218	3.83599	1.00461	1.09837	0.674056	0.467459	0.88491	0.891259	0.545388	0.701935
ENSG00000143771	CNIH4	1	224356850..224379459	22610	protein_coding	2.56228	2.58141	2.62869	2.97972	2.63117	2.97079	2.02823	1.88939	1.60439	3.38797	2.06968	3.4768	1.27719	1.78071	1.37016	2.26137	1.02592	1.1543	0.770849	0.63599	1.29001	1.02622	1.07279	1.26993
ENSG00000162923	WDR26	1	complement(224385143..224437033)	51891	protein_coding	0.95856	1.82497	1.3391	2.00076	2.48129	3.22086	2.66994	2.78557	1.9238	4.71762	1.5274	3.09451	4.8767	2.59084	1.70258	1.74207	1.39699	1.09633	1.07603	0.864851	0.793951	0.655947	0.349125	0.672396
ENSG00000143815	LBR	1	complement(225401502..225428925)	27424	protein_coding	0.826863	1.57858	1.02039	1.50549	0.511662	0.495795	0.256581	0.179278	0.808639	2.62956	0.884455	1.54385	2.24059	1.17192	0.997155	0.809332	1.23405	0.953699	0.501465	0.361597	1.09376	0.587116	0.445042	0.690601
ENSG00000143742	SRP9	1	225777813..225790466	12654	protein_coding	3.19668	6.06336	3.51687	6.08862	1.64879	2.25493	1.25275	0.815924	1.24858	5.9932	1.42308	2.97864	5.26765	4.30745	2.73532	2.82628	1.10016	1.00417	0.759798	0.36184	1.13976	0.497003	0.519268	0.656138
ENSG00000143819	EPHX1	1	225810092..225845563	35472	protein_coding	1.24347	1.61271	1.12531	1.88955	3.26979	2.4807	1.06936	1.60933	4.55197	6.562	2.85429	2.32894	4.13166	5.82118	1.43671	3.79731	0.904979	1.17166	0.327042	0.648742	0.627045	0.354913	0.347732	0.652327
ENSG00000196187	TMEM63A	1	complement(225845536..225882369)	36834	protein_coding	0.760593	1.59243	0.904946	1.65788	8.65764	6.24668	2.69201	2.6221	3.13146	5.82667	2.38957	4.59077	2.26354	2.42903	2.61921	2.36393	1.18979	1.0411	0.310941	0.419759	0.763084	0.787889	1.15713	0.973202
ENSG00000143811	PYCR2	1	complement(225919877..225924340)	4464	protein_coding	0	1.10399	0	1.39313	0	0	0	0	0	1.30518	0	1.24339	1.14301	0.975764	0.471223	1.16752	#DIV/0!	1.2619	#DIV/0!	#DIV/0!	#DIV/0!	0.952655	0.412265	1.19652
ENSG00000143751	SDE2	1	complement(225982702..225999331)	16630	protein_coding	0.813733	0.976197	0.661055	0.753109	0.748961	1.00185	1.04564	0.978903	0.600714	1.01085	0.747679	1.39715	0.887815	0.467217	1.02917	0.529534	0.812373	0.771472	1.39612	0.977098	1.24465	1.38216	1.15922	1.13338
ENSG00000163041	H3F3A	1	226061851..226072001	10151	protein_coding	0.345887	1.12329	0.741292	0.910452	0.766224	0.650856	0.573666	0.586588	0.914331	0.733926	0.935263	0.546793	0.941131	0.707438	0.442707	0.778994	2.14316	0.810519	0.748693	0.901257	1.02289	0.745025	0.470399	1.10115
ENSG00000270598	AL512343.1	1	226127178..226127346	169	processed_pseudogene	6.49243	0	5.91358	0	2.48775	0.566575	0	0.646486	2.09616	0	0.36243	0	0	0	0	0	0.910843	#DIV/0!	0	1.14104	0.172902	#DIV/0!	#DIV/0!	#DIV/0!
ENSG00000182827	ACBD3	1	complement(226144679..226186730)	42052	protein_coding	0.600116	1.05474	0.784268	1.19131	0.936048	0.856142	0.890492	0.609259	0.717735	1.83296	0.566597	1.20634	1.07395	0.912637	0.72305	0.643191	1.30686	1.12947	0.951332	0.711633	0.789424	0.658137	0.673264	0.704761
ENSG00000143799	PARP1	1	complement(226360691..226408079)	47389	protein_coding	1.37223	1.08889	1.58169	1.48182	0.634339	0.882975	0.256006	0.450728	1.26633	2.37026	0.620404	0.694586	1.73647	0.924129	0.916022	0.485426	1.15264	1.36085	0.403578	0.510466	0.489923	0.293042	0.527519	0.525279
ENSG00000143772	ITPKB	1	complement(226631690..226739323)	107634	protein_coding	0.333683	0.180454	0.278008	0.167718	0.470197	0.271773	0.108957	0.0984618	1.19802	1.60707	0.271444	0.283026	0.635429	0.834531	0.105712	0.152778	0.833148	0.929419	0.231726	0.362294	0.226578	0.176113	0.166363	0.183071
ENSG00000143801	PSEN2	1	226870184..226896105	25922	protein_coding	0.674422	0.749287	0.542023	0.686405	1.83275	1.33716	0.446173	0.727053	3.59143	1.84233	2.41014	0.791757	1.83016	2.66586	1.37215	1.40047	0.803685	0.916078	0.243445	0.543728	0.671081	0.429758	0.749744	0.525335
ENSG00000163050	COQ8A	1	226897536..226987545	90010	protein_coding	0.251926	0.253362	0.308929	0.237981	0.310032	0.252649	0.0467249	0.095285	0.559654	0.821328	0.197341	0.0774402	0.534305	0.508775	0.108352	0.188682	1.22627	0.939293	0.15071	0.377144	0.352613	0.0942866	0.202791	0.370856
ENSG00000224834	BTF3P9	1	227434064..227434346	283	processed_pseudogene	3.36016	0	3.11597	0	6.87097	5.58267	2.85791	4.2467	3.75531	0	3.8958	0.456118	0	0	0.337863	0	0.927329	#DIV/0!	0.41594	0.760694	1.03741	#DIV/0!	#DIV/0!	#DIV/0!
ENSG00000143761	ARF1	1	228082660..228099212	16553	protein_coding	35.1886	25.1081	35.7458	29.9879	45.9023	38.9732	52.9551	58.6411	36.1591	29.0067	41.6873	40.0352	23.348	30.2686	27.4202	33.885	1.01583	1.19435	1.15365	1.50465	1.15289	1.38021	1.17441	1.11948
ENSG00000143793	C1orf35	1	complement(228100726..228105411)	4686	protein_coding	5.8381	6.57823	6.33545	5.51126	5.28228	3.40217	1.79501	2.35486	3.99156	3.30202	2.33971	1.7905	2.45572	3.76839	0.489707	1.38067	1.08519	0.837803	0.339817	0.692163	0.586164	0.542245	0.199415	0.366382
ENSG00000162910	MRPL55	1	complement(228106679..228109312)	2634	protein_coding	16.9679	12.3633	16.6276	11.5427	10.0957	5.08928	2.73281	2.15692	11.109	6.12826	5.41815	2.35228	7.91337	8.76007	1.34312	2.76331	0.979943	0.933628	0.27069	0.423815	0.487726	0.383841	0.169727	0.315444
ENSG00000224566	FAM96AP2	1	complement(228114997..228115473)	477	processed_pseudogene	2.7603	0.202583	0.985961	0.362154	10.1361	5.82136	0	2.97763	19.7549	0	8.47494	0	0	0	0	0	0.357193	1.78769	0	0.511501	0.429005	#DIV/0!	#DIV/0!	#DIV/0!
ENSG00000143774	GUK1	1	228139962..228148984	9023	protein_coding	14.9652	22.2865	16.6402	24.6304	18.5507	12.4319	11.8948	12.7564	16.3482	12.6815	15.1175	15.4646	14.7989	19.9883	11.7943	20.3459	1.11192	1.10517	0.641201	1.02611	0.924719	1.21946	0.796969	1.01789
ENSG00000154370	TRIM11	1	complement(228393673..228406840)	13168	protein_coding	1.65538	3.22889	1.39291	2.85988	1.70017	1.26888	1.22227	1.60549	1.10838	1.17506	1.28846	1.28415	1.2449	1.24269	1.27797	1.48081	0.841442	0.885717	0.718913	1.26528	1.16247	1.09283	1.02657	1.19162
ENSG00000181218	HIST3H2A	1	complement(228456979..228457873)	895	protein_coding	5.23069	15.3315	8.80177	11.7739	0.293596	0.374446	0	0.488295	1.74157	3.73518	0.684365	0.86535	2.18336	0.920751	0.534164	0.903608	1.68272	0.76795	0	1.30405	0.392959	0.231676	0.244652	0.981381
ENSG00000168159	RNF187	1	228487061..228495766	8706	protein_coding	10.2673	8.36899	14.1467	9.81204	13.2441	8.76015	2.91707	4.22919	11.4259	13.5383	6.64147	7.84333	12.1455	10.1146	6.07343	4.87174	1.37784	1.17243	0.220255	0.482775	0.581266	0.579345	0.500055	0.481652
ENSG00000183929	DUSP5P1	1	228650241..228651379	1139	processed_pseudogene	0.0642212	0.0848393	0	0.151666	0.553682	0.96676	1.56219	1.39088	0.0622038	0	0.806638	0	0.285939	0	0	0	0	1.78769	2.82146	1.4387	12.9677	#DIV/0!	0	#DIV/0!
ENSG00000234975	FTH1P2	1	228687415..228687826	412	processed_pseudogene	1.24281	0.234543	3.13916	0.41929	21.047	21.0327	13.5453	16.7066	6.87866	0	9.21734	1.87982	1.58099	1.14296	3.01699	1.30862	2.52587	1.78769	0.643573	0.794316	1.33999	#DIV/0!	1.90829	1.14494
ENSG00000116574	RHOU	1	228735077..228746669	11593	protein_coding	0.839186	1.07526	0.988842	0.73015	3.03726	9.57678	29.6991	40.3643	4.9075	10.6859	4.21089	9.50879	5.3939	4.6509	8.15695	7.38682	1.17834	0.679044	9.77826	4.21481	0.858051	0.889846	1.51226	1.58826
ENSG00000168118	RAB4A	1	229271062..229305894	34833	protein_coding	0.57959	0.954307	0.509688	0.848041	0.393779	0.394462	0.222903	0.279155	0.774952	1.34635	0.390367	0.411335	1.41183	0.926034	0.343121	0.332782	0.879394	0.888646	0.566061	0.707684	0.50373	0.305519	0.243032	0.359362
ENSG00000154429	CCSAP	1	complement(229321005..229343294)	22290	protein_coding	0.108294	0.121386	0.0580231	0.135625	0.332439	0.339361	0.250366	0.183809	1.61471	3.25664	0.442412	0.804948	1.13481	0.860884	0.428961	0.278163	0.53579	1.1173	0.753118	0.541633	0.273989	0.247171	0.378003	0.323113
ENSG00000135776	ABCB10	1	complement(229516582..229558695)	42114	protein_coding	0.260536	0.628702	0.258246	0.633744	0.335682	0.467229	0.174763	0.158252	0.375162	0.977501	0.751926	1.47122	0.948631	0.559076	0.592573	0.601704	0.991211	1.00802	0.520621	0.338703	2.00427	1.50508	0.624661	1.07625
ENSG00000135801	TAF5L	1	complement(229593111..229626047)	32937	protein_coding	0.426402	0.55743	0.464064	0.652976	0.942988	1.0858	0.567236	0.807719	0.686195	1.29625	0.688064	0.979759	1.06462	0.696976	0.833154	0.578379	1.08832	1.1714	0.60153	0.743891	1.00272	0.755839	0.782584	0.82984
ENSG00000143641	GALNT2	1	230057990..230282124	224135	protein_coding	0.325378	0.444929	0.537166	0.579974	0.204226	0.259526	0.0949034	0.146237	0.197566	0.310233	0.19266	0.251096	0.240241	0.151794	0.531113	0.264603	1.6509	1.30352	0.464698	0.563477	0.975168	0.809379	2.21075	1.74317
ENSG00000135775	COG2	1	230642489..230693982	51494	protein_coding	0.498601	0.55734	0.45095	0.595461	0.528659	0.509493	0.131934	0.280068	0.517335	0.75678	0.3842	0.378516	0.607172	0.53268	0.272953	0.24256	0.904432	1.0684	0.249564	0.549698	0.742651	0.500166	0.449548	0.455357
ENSG00000119280	C1orf198	1	complement(230837119..230869589)	32471	protein_coding	3.111	1.03563	2.62881	1.06135	0.875597	0.78881	0.642628	0.529945	0.370932	0.13531	0.386696	0.13516	0.32096	0.348051	0.167844	0.265666	0.845004	1.02484	0.733931	0.671828	1.0425	0.998891	0.522944	0.763296
ENSG00000173409	ARV1	1	230978981..231000595	21615	protein_coding	1.01862	1.05059	0.704422	0.799202	0.722111	0.671123	0.231992	0.252732	0.717844	1.02076	0.41939	0.45386	0.703151	0.827858	0.181366	0.270221	0.691543	0.760718	0.321268	0.376581	0.584235	0.44463	0.257933	0.32641
ENSG00000182118	FAM89A	1	complement(231018958..231040246)	21289	protein_coding	0.274876	0.0771639	0.168447	0.0892584	5.01863	3.60265	1.85776	1.7141	0.512515	1.7677	0.163995	0.685151	0.509942	0.464506	0.282952	0.113964	0.61281	1.15674	0.370173	0.47579	0.319981	0.387596	0.554871	0.245345
ENSG00000143633	C1orf131	1	complement(231223763..231241187)	17425	protein_coding	0.386205	0.964933	0.668006	0.768318	0.57907	0.560495	0.232077	0.363664	0.528581	0.630364	0.804959	0.496324	0.517108	0.405365	0.449955	0.438335	1.72967	0.79624	0.400776	0.648827	1.52287	0.787361	0.870136	1.08134
ENSG00000116906	GNPAT	1	231241207..231277973	36767	protein_coding	0.847528	1.43238	1.00413	1.45417	1.03915	1.21489	0.582939	0.555685	0.85559	1.50154	0.661368	0.937382	1.56197	1.35121	0.910201	0.801634	1.18477	1.01521	0.560976	0.457395	0.772997	0.624281	0.582725	0.593273
ENSG00000116903	EXOC8	1	complement(231332753..231337852)	5100	protein_coding	1.36256	3.08843	2.23625	3.65818	1.82392	3.45456	1.79202	2.5386	1.62539	4.36367	1.84953	3.74589	4.42761	3.09316	3.91835	3.54149	1.64121	1.18448	0.982512	0.734855	1.1379	0.858426	0.884982	1.14494
ENSG00000135766	EGLN1	1	complement(231363751..231425044)	61294	protein_coding	0.588344	0.605388	0.70399	0.773635	0.251219	0.471773	0.349674	0.485729	0.19766	0.718372	0.283799	0.753925	0.736803	0.242003	1.15904	0.255089	1.19656	1.27792	1.39191	1.02958	1.43579	1.04949	1.57307	1.05408
ENSG00000233461	AL445524.1	1	complement(231522388..231528556)	6169	antisense	0.284576	0.830198	0.972017	0.812073	0.621886	0.853675	1.67815	2.57688	0.493849	0.712212	0.685087	1.33915	0.351958	0.477082	1.62743	1.52945	3.41566	0.978168	2.69848	3.01857	1.38724	1.88027	4.62393	3.20584
ENSG00000135778	NTPCR	1	232950605..232983882	33278	protein_coding	0.507759	0.577852	0.485807	0.59697	0.478507	0.466125	0.264914	0.246235	0.559937	0.551075	0.290811	0.186186	0.95258	0.502341	0.129295	0.253823	0.956768	1.03308	0.553626	0.52826	0.519364	0.33786	0.135732	0.50528
ENSG00000135750	KCNK1	1	233614004..233672512	58509	protein_coding	0.550088	0.700267	0.633004	0.744029	0.000898215	0.0212748	0.00967634	0.0308111	0.0121093	0	0.00209372	0	0	0.00603623	0	0.00153581	1.15073	1.06249	10.7729	1.44824	0.172902	#DIV/0!	#DIV/0!	0.254432
ENSG00000225486	AL663058.1	1	complement(233836080..233836432)	353	processed_pseudogene	12.4331	0	15.6546	0	22.4805	16.0038	11.2268	14.0826	21.6765	0	22.9039	0	0.30754	0	0	0	1.25911	#DIV/0!	0.499404	0.879955	1.05662	#DIV/0!	0	#DIV/0!
ENSG00000231663	AL355472.1	1	complement(234372807..234373593)	787	antisense	1.76596	1.71899	0.672289	1.53651	0.534218	0.486665	1.54153	1.11061	2.88082	0.121364	4.04706	0.656068	0.689718	1.94463	0.121493	0.570894	0.380693	0.893843	2.88559	2.28208	1.40483	5.40576	0.17615	0.293575
ENSG00000168275	COA6	1	234373456..234384049	10594	protein_coding	1.53284	2.02495	1.60926	2.20133	3.67588	2.92387	2.03839	1.86666	3.35057	2.48837	2.6769	2.03479	1.4039	3.856	1.26356	2.38345	1.04986	1.08711	0.554531	0.638418	0.798939	0.81772	0.900034	0.618116
ENSG00000168264	IRF2BP2	1	complement(234604269..234609525)	5257	protein_coding	13.8587	25.532	13.9561	22.0987	4.58857	5.11815	1.06157	1.15345	6.1726	20.4218	3.27401	6.43319	15.8599	11.6448	1.14586	2.80328	1.00703	0.865528	0.23135	0.225366	0.530409	0.315016	0.0722488	0.240732
ENSG00000173726	TOMM20	1	complement(235109336..235128936)	19601	protein_coding	3.13849	4.83628	4.06696	5.53469	2.12349	2.37412	1.4607	1.23743	1.8037	4.18583	2.02492	2.62759	5.93181	2.2823	2.66831	1.53119	1.29583	1.14441	0.687877	0.521216	1.12265	0.627736	0.449831	0.670897
ENSG00000152904	GGPS1	1	235327350..235344532	17183	protein_coding	1.85605	1.55214	2.00829	1.82972	1.12246	1.44326	1.06376	0.572254	0.610244	1.0339	0.513304	0.736191	1.83853	0.664569	1.09621	0.700755	1.08203	1.17884	0.947709	0.396501	0.841145	0.712049	0.596245	1.05445
ENSG00000235371	AL122018.1	1	236110061..236112370	2310	processed_pseudogene	3.10325	0	1.34881	0	3.95859	4.45596	2.10075	3.85471	7.36106	0	4.13641	0	0	0.050963	0	0	0.434646	#DIV/0!	0.530683	0.865068	0.561932	#DIV/0!	#DIV/0!	0
ENSG00000077585	GPR137B	1	236142505..236221865	79361	protein_coding	0.067285	0.176556	0.114078	0.225292	2.73493	3.61657	3.85128	4.45224	0.884723	1.43943	1.45098	2.82524	1.91786	1.15112	2.86626	1.52291	1.69544	1.27604	1.40818	1.23107	1.64004	1.96275	1.49451	1.32298
ENSG00000237922	AL450309.1	1	complement(236285976..236286960)	985	processed_pseudogene	2.1536	0	3.70036	0	2.40093	1.94419	1.23166	1.1092	2.44559	0	1.30585	0	0	0	0	0	1.71822	#DIV/0!	0.512993	0.57052	0.533962	#DIV/0!	#DIV/0!	#DIV/0!
ENSG00000244020	MT1HL1	1	complement(237004103..237004418)	316	protein_coding	173.379	0	313.102	0	149.678	189.836	390.574	522.251	17.4883	0	198.677	0	0	0	0	0	1.80588	#DIV/0!	2.60942	2.75106	11.3606	#DIV/0!	#DIV/0!	#DIV/0!
ENSG00000232989	AL356010.1	1	complement(238268494..238268595)	102	processed_pseudogene	0	0	0	0	0.515232	0.938738	0	2.67784	1.38922	0	0	0	0	0	0	0	#DIV/0!	#DIV/0!	0	2.8526	0	#DIV/0!	#DIV/0!	#DIV/0!
ENSG00000091483	FH	1	complement(241497603..241519761)	22159	protein_coding	1.49868	2.56854	1.37956	2.82209	1.02456	1.90777	0.682538	1.58764	1.78093	2.84054	1.48435	1.25825	1.70982	2.27385	0.811214	1.31388	0.92052	1.09871	0.666179	0.832197	0.833469	0.442961	0.474443	0.577822
ENSG00000117009	KMO	1	241532134..241595642	63509	protein_coding	0.0138213	0.0121724	0.0259186	0.0394407	1.17505	2.42435	1.39449	1.43819	0.446237	0.389521	0.85546	1.56908	0.220511	0.804492	0.727176	1.23238	1.87526	3.24018	1.18675	0.593228	1.91705	4.02823	3.29768	1.53187
ENSG00000054277	OPN3	1	complement(241590102..241677376)	87275	protein_coding	0.00670506	0.0287875	0.0154927	0.0534424	0.591925	0.636879	0.298402	0.383069	0.235423	0.229824	0.192999	0.267702	0.150512	0.1214	0.0646383	0.0813388	2.31059	1.85644	0.504121	0.601479	0.819794	1.16481	0.429456	0.670004
ENSG00000213026	CFL1P4	1	241993185..241993682	498	processed_pseudogene	0.440651	0	0.236096	0	0.949765	1.15363	2.27371	0.987254	0.853617	0	1.22993	0	0	0	0	0	0.53579	#DIV/0!	2.39397	0.85578	1.44085	#DIV/0!	#DIV/0!	#DIV/0!
ENSG00000253326	AL606534.4	1	complement(243054861..243056394)	1534	processed_pseudogene	0.95369	0.125987	0.728143	0.619369	0.274074	0.156048	0	0.498561	1.10848	0.0622646	0.798575	0.673175	0.920013	1.38138	0.934961	1.05441	0.763501	4.91614	0	3.19491	0.720425	10.8115	1.01625	0.763296
ENSG00000179456	ZBTB18	1	244048939..244057476	8538	protein_coding	1.96192	3.54249	2.69221	3.30806	0.621682	0.880355	0.123147	0.383893	0.431507	2.50587	0.25826	1.11877	3.96711	0.703204	0.873506	0.620949	1.37223	0.933823	0.198086	0.436066	0.598507	0.446458	0.220187	0.883029
ENSG00000035687	ADSS	1	complement(244408494..244452134)	43641	protein_coding	0.253096	0.659845	0.383918	0.726362	0.269747	0.783282	0.661621	0.9964	0.332813	0.888582	0.33544	0.411134	0.569661	0.272455	0.241005	0.30062	1.51689	1.10081	2.45275	1.27208	1.00789	0.462685	0.423067	1.10338
ENSG00000121644	DESI2	1	244652935..244709033	56099	protein_coding	1.09659	1.47793	0.732505	1.16091	0.385962	0.513755	0.399356	0.38659	0.296793	0.769573	0.160499	0.487803	0.71021	0.463772	0.49939	0.221047	0.667985	0.785498	1.0347	0.75248	0.540779	0.633862	0.703158	0.476628
ENSG00000153187	HNRNPU	1	complement(244840638..244864560)	23923	protein_coding	8.27704	13.0913	11.186	14.2687	11.3266	13.8025	11.204	11.9153	9.80287	15.3713	9.73436	12.2374	13.4187	12.2237	15.1159	9.35285	1.35145	1.08993	0.989173	0.863267	0.993012	0.796121	1.12648	0.76514
ENSG00000143653	SCCPDH	1	246724047..246768137	44091	protein_coding	0.520933	0.42518	0.541333	0.611204	2.37553	1.44525	0.79428	0.354349	0.968965	2.22261	0.601519	0.872428	1.83435	1.63673	0.921651	1.26765	1.03916	1.43752	0.334359	0.245182	0.620784	0.392524	0.50244	0.774503
ENSG00000188295	ZNF669	1	complement(247099962..247104372)	4411	protein_coding	0.381411	0.394327	0.266552	0.744095	0.393169	0.520977	0.788437	0.346766	0.433678	0.996064	0.499892	0.409689	0.689123	0.587155	0.606944	0.183344	0.698856	1.887	2.00534	0.665607	1.15268	0.411308	0.880748	0.312257
ENSG00000259865	AL390728.6	1	complement(247187281..247188526)	1246	lincRNA	4.46168	15.5883	6.18076	10.6754	2.23543	2.07487	8.63315	1.35912	2.27448	0	4.47337	5.49062	4.70491	9.25924	13.6593	8.07719	1.3853	0.684835	3.86197	0.655042	1.96676	#DIV/0!	2.90321	0.872338
ENSG00000227671	AL390728.4	1	complement(247189851..247210856)	21006	transcribed_unprocessed_pseudogene	0.54323	2.1713	0.968325	2.26975	0.873142	1.57261	1.3476	0.912808	1.07931	1.59144	1.88948	3.10936	3.82441	1.24977	8.9261	1.89077	1.78253	1.04534	1.54339	0.580442	1.75063	1.9538	2.33398	1.5129
ENSG00000162714	ZNF496	1	complement(247297412..247331846)	34435	protein_coding	0.669134	0.53318	0.488263	0.727411	0.453272	0.743821	0.791527	0.721817	0.691322	0.357813	1.00143	0.869664	1.16333	0.581187	3.32648	0.978569	0.729695	1.36429	1.74625	0.970418	1.44857	2.4305	2.85945	1.68374
ENSG00000162711	NLRP3	1	247416156..247449108	32953	protein_coding	0.0310767	0	0.00356799	0.00786336	0.0111636	0.0770008	0.584141	2.41867	0.111802	0.330428	0.302973	1.13597	1.16623	0.0607325	1.12	1.10438	0.114812	#DIV/0!	52.3253	31.4109	2.70991	3.43788	0.960363	18.1844
ENSG00000175137	SH3BP5L	1	complement(248810446..248826633)	16188	protein_coding	1.70353	2.7459	1.76495	2.85458	3.29191	2.71792	1.07419	1.62318	4.44674	5.65838	1.8805	2.3523	3.75553	3.1562	0.962769	1.44325	1.03605	1.03958	0.326312	0.597215	0.422895	0.415719	0.256361	0.457274
ENSG00000171161	ZNF672	1	248838210..248849517	11308	protein_coding	3.63541	3.48654	4.69451	3.88789	4.55453	4.94929	4.18414	4.78261	4.38584	5.55785	2.65954	3.493	5.18423	3.87279	3.10319	2.07403	1.29133	1.11511	0.918676	0.966322	0.606392	0.628482	0.598582	0.535538
ENSG00000171163	ZNF692	1	complement(248850006..248859144)	9139	protein_coding	6.65928	12.9632	9.75189	12.9575	4.38762	2.44643	2.07972	1.89486	4.23287	2.82183	2.05085	0.932199	2.649	3.47802	1.38103	0.993077	1.46441	0.999559	0.473998	0.774539	0.484506	0.330352	0.521339	0.285529
ENSG00000185220	PGBD2	1	248906196..248919946	13751	protein_coding	0.70217	0.89949	1.01322	0.885659	0.527409	0.501352	0.370546	0.329731	0.417342	0.694596	0.289528	0.281611	0.773691	0.539354	0.278133	0.156833	1.44298	0.984624	0.702578	0.657683	0.693743	0.405432	0.359489	0.290779
ENSG00000184731	FAM110C	2	complement(38814..46870)	8057	protein_coding	1.08038	1.63112	1.28418	1.51157	0.00652273	0.0356527	0	0.128824	0	0	0	0	0	0	0	0	1.18864	0.926705	0	3.6133	#DIV/0!	#DIV/0!	#DIV/0!	#DIV/0!
ENSG00000035115	SH3YL1	2	complement(217730..266398)	48669	protein_coding	0.569625	1.52486	0.924054	1.3896	0.129578	0.169196	0.0398836	0.0875503	0.165956	0.268865	0.0641843	0.0689579	0.466197	0.266077	0.0628673	0.0701603	1.62221	0.911301	0.307796	0.517449	0.386755	0.256478	0.134851	0.263684
ENSG00000143727	ACP1	2	264140..278283	14144	protein_coding	5.38887	4.06504	4.71334	4.47014	4.38814	3.1107	2.45885	2.11653	4.33797	4.01801	3.06167	2.29068	4.45944	3.50411	2.41337	2.66196	0.874644	1.09965	0.56034	0.680403	0.705784	0.570104	0.541182	0.75967
ENSG00000151353	TMEM18	2	complement(667335..677439)	10105	protein_coding	2.48291	1.86474	1.89657	2.26512	2.12711	2.42102	2.25709	1.45422	2.04733	1.9755	1.49111	1.3285	3.52382	2.02712	2.29931	1.63622	0.763852	1.21471	1.06111	0.600665	0.72832	0.672487	0.652505	0.807164
ENSG00000235688	AC116614.1	2	complement(949627..950274)	648	antisense	1.69324	2.98247	0.725777	0.93305	0	0	0	0	0	0	0	0	0	0	0	0	0.428632	0.312845	#DIV/0!	#DIV/0!	#DIV/0!	#DIV/0!	#DIV/0!	#DIV/0!
ENSG00000130508	PXDN	2	complement(1631887..1744852)	112966	protein_coding	1.16489	0.69288	1.01062	0.791361	0.00418695	0.0101713	0.000715959	0.0125731	0	0	0.000542205	0.00114266	0	0.00104212	0.00169282	0	0.867569	1.14213	0.170998	1.23613	#DIV/0!	#DIV/0!	#DIV/0!	0
ENSG00000171853	TRAPPC12	2	3379675..3485094	105420	protein_coding	0.535669	0.577482	0.563231	0.734939	0.695431	0.579031	0.26929	0.428028	0.674092	0.541807	0.409616	0.358763	0.553003	0.581811	0.292959	0.32476	1.05145	1.27266	0.387227	0.739215	0.607657	0.662161	0.529761	0.558188
ENSG00000271868	AC114810.1	2	3496956..3497428	473	lincRNA	1.70112	1.22577	0	0.730434	0	0	0	0	0.149789	0	0	0	0.229517	0	0	0.189976	0	0.595895	#DIV/0!	#DIV/0!	0	#DIV/0!	0	#DIV/0!
ENSG00000182551	ADI1	2	complement(3497361..3519736)	22376	protein_coding	4.89375	4.37901	5.66441	4.97182	2.68217	3.47257	1.78197	2.84908	3.89777	4.55458	3.81859	2.57863	4.95843	3.98799	1.8289	3.12835	1.15748	1.13537	0.664375	0.820452	0.979685	0.566161	0.368845	0.784443
ENSG00000255767	AC108488.2	2	complement(3531984..3547957)	15974	protein_coding	1.05779	1.28851	1.08567	1.17335	0.598771	0.710312	0.217716	0.413797	0.505629	0	0.272242	0.606053	0.903887	0.486405	0.706311	0.303767	1.02635	0.910629	0.363605	0.582557	0.538423	#DIV/0!	0.781415	0.624515
ENSG00000171865	RNASEH1	2	complement(3544793..3558616)	13824	protein_coding	0.359814	0.237665	0.187114	0.406127	0.680491	0.519484	0.462199	0.671786	0.64577	0.656381	0.704489	0.616274	0.392656	0.604633	0.608662	0.572017	0.520031	1.70882	0.679214	1.29318	1.09093	0.938896	1.55012	0.946057
ENSG00000234171	RNASEH1-AS1	2	3558492..3561745	3254	antisense	0.517026	0.950283	0.541991	0.82286	0.69447	0.544376	0	0.285395	0.674971	0.616408	0.696459	0.317348	0.500437	0.397963	0.264455	0.358993	1.04828	0.86591	0	0.524262	1.03183	0.514835	0.528449	0.902077
ENSG00000171863	RPS7	2	3575205..3580919	5715	protein_coding	3.6094	6.76339	4.6084	7.02779	3.12655	2.63881	2.47661	2.31321	2.35547	4.24506	2.05777	2.91365	6.87651	4.20224	2.82747	3.14466	1.27678	1.03909	0.792122	0.876609	0.87361	0.686362	0.411178	0.748329
ENSG00000225964	NRIR	2	complement(6828514..6840464)	11951	antisense	0.0795686	0.024257	0.0688671	0.0361366	0.29023	0.777163	1.16402	0.498239	0.0237136	0.00799212	0.425388	0.918075	0.0454194	0.0394024	1.3281	0.781969	0.865507	1.48974	4.01067	0.6411	17.9386	114.872	29.2408	19.8457
ENSG00000134326	CMPK2	2	complement(6840570..6866635)	26066	protein_coding	0.140313	0.151995	0.453325	0.182251	4.39123	8.14764	14.0714	6.46332	0.320737	0.278487	13.9697	21.8833	0.391498	0.280017	19.8046	13.8446	3.23081	1.19906	3.20444	0.793275	43.5552	78.5792	50.5868	49.4419
ENSG00000134321	RSAD2	2	6865806..6898239	32434	protein_coding	0.259358	0.184719	0.12869	0.284948	28.8726	43.6673	79.4052	31.8363	1.09222	0.0588974	40.0677	26.617	0.103762	0.744082	71.7543	68.0881	0.496188	1.5426	2.75019	0.729066	36.6846	451.922	691.529	91.5062
ENSG00000213774	AC010904.1	2	complement(7324748..7325062)	315	processed_pseudogene	0	0	1.11977	0	3.33674	2.12781	0	0.693689	3.1489	0	2.52781	0	0	0	0	0	#DIV/0!	#DIV/0!	0	0.326012	0.80276	#DIV/0!	#DIV/0!	#DIV/0!
ENSG00000115738	ID2	2	8678845..8684453	5609	protein_coding	1.34324	2.08459	2.55736	2.34067	11.3652	10.217	4.61424	8.22001	66.9344	48.2933	40.7319	15.9252	15.4452	46.4266	25.5531	22.1563	1.90388	1.12284	0.405996	0.804543	0.608534	0.329759	1.65444	0.477233
ENSG00000134313	KIDINS220	2	complement(8721081..8837630)	116550	protein_coding	0.635142	0.687326	0.47565	0.698105	0.396351	0.492928	0.21998	0.271851	0.655311	0.927685	0.428308	0.537147	0.889543	0.459586	0.34538	0.25751	0.748888	1.01568	0.555013	0.551503	0.653595	0.579018	0.388267	0.56031
ENSG00000223640	RPL30P3	2	complement(9081395..9081727)	333	processed_pseudogene	5.93092	0	11.4751	0	19.8852	17.9713	8.74367	16.2408	13.1913	0	8.46106	0	0	0	0	0	1.9348	#DIV/0!	0.439708	0.903704	0.641411	#DIV/0!	#DIV/0!	#DIV/0!
ENSG00000119185	ITGB1BP1	2	complement(9403475..9423547)	20073	protein_coding	1.99697	2.44071	2.28439	2.38385	3.37215	2.41608	3.13072	2.0411	12.4419	6.41422	6.4476	3.65258	3.01785	5.9528	1.50999	2.05028	1.14393	0.976704	0.928406	0.844798	0.518216	0.56945	0.500353	0.344423
ENSG00000119203	CPSF3	2	9423568..9473101	49534	protein_coding	0.626131	0.653525	0.574421	0.638204	0.564431	0.631138	0.24492	0.262476	0.662245	0.873497	0.462465	0.489912	0.604897	0.784292	0.553995	0.429937	0.917414	0.976557	0.433923	0.415877	0.69833	0.560863	0.91585	0.548185
ENSG00000134330	IAH1	2	9473658..9496543	22886	protein_coding	1.39034	1.11891	1.29464	1.11336	1.53624	1.47062	0.745673	0.923755	1.65625	1.56087	0.971511	0.767065	1.66974	1.37344	0.910781	0.749935	0.931166	0.995033	0.485388	0.62814	0.586574	0.491433	0.545463	0.546028
ENSG00000151694	ADAM17	2	complement(9488486..9555792)	67307	protein_coding	0.0836822	0.162233	0.14761	0.201475	0.529386	0.528498	0.656097	0.553528	0.185265	0.532154	0.298487	0.786298	0.34678	0.148671	0.498625	0.238975	1.76393	1.24189	1.23936	1.04736	1.61113	1.47758	1.43787	1.60741
ENSG00000271855	AC073195.1	2	9555899..9556775	877	lincRNA	0.500442	0.550923	0.737363	0.492439	0.359546	0.327541	1.47556	1.8064	0.565509	0	1.04762	0.88311	0.123787	0.536942	0.109025	0.204923	1.47342	0.893843	4.10394	5.51503	1.85252	#DIV/0!	0.880748	0.381648
ENSG00000134308	YWHAQ	2	complement(9583972..9631014)	47043	protein_coding	1.54714	2.1938	1.53834	2.78898	3.49777	5.00606	2.67001	4.21529	1.54222	2.79376	2.09364	2.95518	1.90848	1.86936	2.54064	2.2043	0.994308	1.2713	0.763346	0.842036	1.35755	1.05778	1.33124	1.17917
ENSG00000269973	AC010969.2	2	9936360..9939590	3231	lincRNA	2.2413	2.18327	2.09242	1.8713	1.05725	1.03723	1.10142	0.338149	0.986771	0	0.492887	0.679165	0.974399	1.05664	1.7164	0.556229	0.933573	0.85711	1.04177	0.326012	0.499495	#DIV/0!	1.7615	0.526411
ENSG00000260077	AC104794.2	2	complement(10039092..10040663)	1572	lincRNA	0.744509	1.29088	0.747938	0.879122	0.902639	0.974567	0.308698	0.556011	0.946472	0	0.66238	0.0821128	6.69877	0.823773	1.03401	0.743107	1.00461	0.681023	0.341995	0.57052	0.699842	#DIV/0!	0.154358	0.902077
ENSG00000172059	KLF11	2	10042849..10054836	11988	protein_coding	0.122035	0.274064	0.304042	0.389071	1.80615	2.31231	0.613946	1.0891	0.490538	2.07951	0.638667	1.51822	3.20577	0.923099	1.89827	0.832025	2.49142	1.41963	0.33992	0.470999	1.30197	0.730089	0.592141	0.901339
ENSG00000171848	RRM2	2	10122328..10131419	9092	protein_coding	1.19875	2.05125	0.853499	1.94749	0.179186	0.473912	0.0266869	0.0480669	0.90394	7.65834	0.85557	2.59809	0.107463	2.27888	0.0210329	0.919145	0.711989	0.949419	0.148933	0.101426	0.94649	0.339251	0.195722	0.403333
ENSG00000115756	HPCAL1	2	10302889..10427617	124729	protein_coding	0.784091	0.553161	0.642888	0.563688	1.36894	0.812583	0.335891	0.624989	2.20908	2.3088	0.765579	0.542285	1.18894	1.78858	0.081258	0.414248	0.819915	1.01903	0.245365	0.769138	0.34656	0.234877	0.068345	0.231607
ENSG00000115758	ODC1	2	complement(10439968..10448504)	8537	protein_coding	10.1963	6.41798	14.5024	8.36724	1.40356	3.09562	1.09898	2.77076	5.66005	2.88656	4.41964	2.40411	1.32253	5.21259	0.459205	1.65255	1.42232	1.30372	0.782989	0.895055	0.780848	0.832865	0.347218	0.31703
ENSG00000143870	PDIA6	2	complement(10783391..10837977)	54587	protein_coding	1.72729	2.02869	2.64286	3.12982	1.51922	1.92513	1.24607	2.17163	1.89238	3.05682	2.06237	2.49948	2.62917	2.27094	2.60815	2.00831	1.53006	1.54278	0.820204	1.12804	1.08983	0.817672	0.992007	0.884351
ENSG00000162976	PQLC3	2	11155198..11178874	23677	protein_coding	0.457233	0.718301	0.543758	0.707713	0.976627	1.58123	0.386	0.362233	1.44531	1.48049	0.915773	0.730536	3.88358	1.92421	0.98535	1.23344	1.18924	0.985259	0.395238	0.229084	0.633616	0.493442	0.253722	0.641011
ENSG00000169016	E2F6	2	complement(11444375..11466177)	21803	protein_coding	0.171103	0.226034	0.113246	0.312963	0.638752	0.577503	0.589816	0.435962	0.393197	0.477504	0.449485	0.319699	0.49792	0.394161	0.482396	0.276133	0.661858	1.38458	0.923388	0.754909	1.14315	0.669521	0.968823	0.700559
ENSG00000134324	LPIN1	2	11677595..11827409	149815	protein_coding	0.405252	0.712734	0.552112	0.565005	0.212579	0.2646	0.165197	0.189976	0.300303	0.478159	0.242035	0.143026	0.332609	0.315106	0.0542489	0.113962	1.36239	0.79273	0.777108	0.717974	0.805969	0.299119	0.163101	0.361661
ENSG00000071575	TRIB2	2	12716889..12742734	25846	protein_coding	0.557539	0.945906	0.859779	1.78121	0.449368	0.263033	0.353607	0.236723	0.315243	0.247598	0.56165	0.534384	0.0252019	0.059213	0.00739885	0.500645	1.5421	1.88308	0.786899	0.899976	1.78164	2.15827	0.293583	8.45497
ENSG00000079785	DDX1	2	15591178..15631111	39934	protein_coding	1.21626	1.81242	1.21451	2.04828	0.981745	1.47581	0.613671	0.751009	0.942091	1.15524	1.00617	1.14426	1.3647	1.26763	1.54195	0.98783	0.998554	1.13013	0.625081	0.50888	1.06802	0.990497	1.12988	0.779272
ENSG00000240857	RDH14	2	complement(18554723..18560680)	5958	protein_coding	2.01347	3.25999	2.21022	3.33433	1.41131	2.34637	1.27604	0.96273	1.09403	1.45884	1.0486	1.90654	2.00433	1.14603	2.59981	1.58361	1.09772	1.02281	0.90415	0.410306	0.958479	1.30689	1.2971	1.38183
ENSG00000143867	OSR1	2	complement(19351485..19358653)	7169	protein_coding	0.765253	0.768311	0.524819	0.590363	0.0146614	0.0133563	0	0.00762004	0.0395314	0.0133232	0	0.0180055	0.0151432	0	0	0	0.685811	0.768391	0	0.57052	0	1.35144	0	#DIV/0!
ENSG00000183891	TTC32	2	complement(19896643..19901986)	5344	protein_coding	0.711769	1.64549	1.17708	1.53546	0.314693	0.770454	0.438902	0.582672	0.914795	0.947274	0.492848	0.724633	1.68612	0.704938	0.500979	0.218594	1.65374	0.933133	1.3947	0.756271	0.538753	0.764966	0.29712	0.310089
ENSG00000068697	LAPTM4A	2	complement(20032650..20052028)	19379	protein_coding	9.50822	11.5735	10.8633	12.9478	9.07397	10.5959	6.48568	5.38697	5.59007	13.5047	6.95032	11.8963	12.9519	9.95061	15.3792	10.4284	1.14252	1.11875	0.714756	0.5084	1.24333	0.880903	1.18741	1.04802
ENSG00000115884	SDC1	2	complement(20200797..20225433)	24637	protein_coding	31.6796	39.0928	20.6379	34.3714	0.127987	0.388648	0.0361111	0.334815	0.293328	0.0155074	0.00994451	0	0.0176258	0.148129	0	0.0145892	0.651459	0.879225	0.282146	0.861486	0.0339024	0	0	0.0984898
ENSG00000235411	AC007041.1	2	complement(20239892..20241046)	1155	processed_pseudogene	2.78659	0	6.82042	0.0747825	5.46012	5.84456	3.29118	3.73646	4.29395	0	4.66672	0	0	0	0	0	2.44759	#DIV/0!	0.602767	0.639306	1.08681	#DIV/0!	#DIV/0!	#DIV/0!
ENSG00000055917	PUM2	2	complement(20248691..20352234)	103544	protein_coding	0.510052	0.98924	0.535964	0.920929	0.319248	0.536349	0.342125	0.297557	0.160799	0.805296	0.208815	0.585917	1.17952	0.459329	0.756287	0.380978	1.0508	0.930946	1.07166	0.554782	1.2986	0.72758	0.641184	0.829423
ENSG00000143878	RHOB	2	20447074..20449445	2372	protein_coding	48.4775	45.8309	50.0639	48.7582	15.775	17.2368	9.68366	24.5734	23.8656	9.38226	16.578	4.40792	8.69591	8.38763	1.12868	4.77327	1.03272	1.06387	0.613863	1.42563	0.694638	0.469814	0.129794	0.569085
ENSG00000279307	AC012065.5	2	complement(20529467..20529976)	510	processed_pseudogene	15.9204	0	13.6019	0	8.6559	6.00792	6.66062	4.49878	4.4455	0	2.76229	0	0	0	0.187481	0	0.854368	#DIV/0!	0.76949	0.748808	0.621367	#DIV/0!	#DIV/0!	#DIV/0!
ENSG00000118960	HS1BP3	2	complement(20560448..20651089)	90642	protein_coding	0.315537	0.360336	0.286021	0.329707	0.75895	0.582058	0.272149	0.376072	0.993475	0.696528	0.554109	0.524061	0.814433	0.884474	0.218358	0.381673	0.906458	0.914999	0.358586	0.646106	0.557749	0.752391	0.26811	0.431526
ENSG00000119782	FKBP1B	2	24049701..24063681	13981	protein_coding	0.361005	0.476905	0.189218	0.383032	0.116527	0.0993057	0.0462794	0.0156292	0.050676	0.129802	0.205907	0.17542	0.147534	0.126305	0.806996	0.507749	0.524142	0.803163	0.397156	0.157385	4.0632	1.35144	5.46991	4.02003
ENSG00000115128	SF3B6	2	complement(24067584..24076443)	8860	protein_coding	7.26526	7.19831	7.22574	7.40904	4.44274	3.72306	3.58752	2.54027	2.72685	4.63555	2.26752	2.98664	4.23954	4.1589	2.53607	2.93106	0.99456	1.02927	0.807502	0.682306	0.831552	0.644291	0.598196	0.704769
ENSG00000115129	TP53I3	2	complement(24077433..24085861)	8429	protein_coding	0	7.10782	0	6.15858	0	0	0	0	0	1.0765	0	0.597244	0.618217	1.55029	0.226872	0.916817	#DIV/0!	0.866451	#DIV/0!	#DIV/0!	#DIV/0!	0.554802	0.366978	0.591383
ENSG00000184924	PTRHD1	2	complement(24789734..24793382)	3649	protein_coding	6.27441	4.39597	4.15656	4.28437	3.31251	2.401	1.68452	1.58689	6.09673	6.17738	3.55855	3.1837	4.58166	6.51696	1.72941	4.11247	0.662462	0.974612	0.508532	0.660931	0.583682	0.51538	0.377463	0.631042
ENSG00000138031	ADCY3	2	complement(24819169..24919839)	100671	protein_coding	0.0544953	0.0969477	0.0654036	0.122691	0.68804	0.646769	0.216114	0.487833	1.05567	1.20494	0.502559	0.762915	0.737612	0.715673	0.120622	0.265994	1.20017	1.26554	0.314101	0.754261	0.476057	0.633155	0.163531	0.37167
ENSG00000115138	POMC	2	complement(25160853..25168903)	8051	protein_coding	0	0.0600124	0.0292078	0.032185	1.3969	0.457884	1.03472	0.515679	0.809616	0.533862	0.547764	0.352725	0.107874	0.49716	0.106886	0.424125	#DIV/0!	0.536306	0.740724	1.12622	0.676573	0.660704	0.990841	0.853096
ENSG00000119772	DNMT3A	2	complement(25227855..25342590)	114736	protein_coding	0.235887	0.338569	0.214173	0.334245	0.819433	0.307526	0.243195	0.131885	0.550198	0.702602	0.285605	0.291382	0.612182	0.582795	0.128336	0.132357	0.907947	0.98723	0.296785	0.428858	0.519094	0.414719	0.209637	0.227107
ENSG00000268412	TRMT112P6	2	complement(26028208..26028612)	405	processed_pseudogene	28.3561	0	42.8208	0	51.6453	24.9426	18.9716	29.9443	24.6664	0	21.0218	0	0.268053	0	0	0	1.51011	#DIV/0!	0.367344	1.20053	0.852248	#DIV/0!	0	#DIV/0!
ENSG00000084733	RAB10	2	26034107..26137454	103348	protein_coding	0.949845	2.79382	1.10923	2.66773	3.11158	2.84109	3.09044	1.82203	1.53495	2.1848	2.47497	2.89642	1.92652	2.35796	2.93097	2.72059	1.1678	0.954869	0.993206	0.641312	1.61241	1.32572	1.52138	1.15379
ENSG00000214465	SMARCE1P6	2	26149204..26150731	1528	processed_pseudogene	0.670204	0.252963	1.38506	0.113055	1.06621	0.657977	1.16449	0.286011	1.11283	0	1.00214	0.168955	0.0710481	0.0770449	0	0	2.06662	0.446922	1.09218	0.434682	0.900532	#DIV/0!	0	0
ENSG00000084754	HADHA	2	complement(26190635..26244726)	54092	protein_coding	2.91553	3.07446	2.91266	3.33091	3.77548	3.57837	1.49671	1.87742	4.44811	6.87413	3.0143	3.81097	5.50715	5.25595	2.52066	3.22941	0.999015	1.08341	0.396428	0.524659	0.677658	0.554393	0.457706	0.61443
ENSG00000138029	HADHB	2	26243170..26290468	47299	protein_coding	1.84652	2.62321	1.70277	2.52735	2.82218	2.75417	1.30811	1.09951	3.75978	6.26406	2.48893	3.57778	4.85439	3.66871	1.93661	2.34056	0.922151	0.963457	0.463511	0.399217	0.661988	0.57116	0.398939	0.637979
ENSG00000084764	MAPRE3	2	26970612..27027196	56585	protein_coding	0.848018	0.64723	0.841535	0.644159	0.645485	0.310513	0.390209	0.394855	0.95911	0.830482	0.41891	0.615922	0.163077	0.29751	0.0540725	0.182624	0.992355	0.995255	0.60452	1.27162	0.43677	0.741644	0.331576	0.613839
ENSG00000119777	TMEM214	2	27032910..27041695	8786	protein_coding	16.9757	12.2522	15.8311	13.2913	13.0457	11.0017	9.33431	13.629	9.32197	9.57748	7.10386	7.46339	8.78526	9.098	6.31196	6.18763	0.932574	1.08481	0.715509	1.23881	0.762055	0.779264	0.718472	0.680109
ENSG00000084693	AGBL5	2	27042364..27070622	28259	protein_coding	0.944797	0.90275	0.863335	0.831369	0.329169	0.254126	0.297654	0.266771	0.273282	0.354894	0.127881	0.164441	0.703024	0.404094	0.186094	0.18761	0.913779	0.920929	0.904259	1.04976	0.467946	0.463351	0.264706	0.464273
ENSG00000228474	OST4	2	complement(27070472..27071773)	1302	protein_coding	108.037	59.9682	93.7356	67.3344	117.862	83.6536	102.372	107.871	82.4953	73.3593	80.4445	66.4243	72.5411	84.6315	62.9357	91.5841	0.867629	1.12284	0.868575	1.2895	0.97514	0.905465	0.867587	1.08215
ENSG00000138080	EMILIN1	2	27078567..27086408	7842	protein_coding	6.4268	1.54029	6.16216	1.96054	1.13256	0.909649	0.814772	1.01705	4.55349	1.61991	2.74933	0.477347	0.996739	3.81307	0.414553	1.47817	0.958823	1.27283	0.719405	1.11807	0.603785	0.294675	0.415909	0.387658
ENSG00000138073	PREB	2	complement(27130756..27134675)	3920	protein_coding	18.175	12.8185	18.8661	14.5425	22.4291	18.7594	11.4716	17.0573	24.9602	23.1475	11.5314	12.5459	16.1181	21.1124	6.36623	10.0633	1.03802	1.13449	0.51146	0.909267	0.46199	0.541999	0.394975	0.476653
ENSG00000138074	SLC5A6	2	complement(27199587..27212958)	13372	protein_coding	2.16621	2.15348	2.95874	2.66123	3.12445	3.20794	1.83266	2.42664	3.35918	2.95713	1.69479	1.82444	2.17578	2.95808	1.7733	1.54558	1.36586	1.23578	0.586554	0.756449	0.504525	0.616962	0.81502	0.522494
ENSG00000138085	ATRAID	2	27212027..27217178	5152	protein_coding	13.9566	13.5795	11.947	13.7474	11.6797	10.3334	3.81475	5.14258	20.903	18.2796	11.009	8.51856	20.8821	18.8286	7.77617	14.0404	0.85601	1.01236	0.326613	0.497666	0.526669	0.466014	0.372385	0.745696
ENSG00000084774	CAD	2	27217390..27243943	26554	protein_coding	1.3498	2.21983	2.03679	2.45909	1.48038	1.59742	0.25585	0.763237	1.70762	2.27688	0.858073	0.787496	1.81522	1.7645	0.403288	0.548208	1.50896	1.10778	0.172827	0.477795	0.502497	0.345866	0.222171	0.310688
ENSG00000163794	UCN	2	complement(27307400..27308445)	1046	protein_coding	1.88814	1.84765	2.30431	2.06438	0.954607	1.28157	0.0773222	0.887836	3.52219	0.730508	1.46393	0.617023	1.24545	2.47604	0.182821	0.601349	1.22041	1.1173	0.0809989	0.692775	0.41563	0.84465	0.146791	0.242867
ENSG00000115204	MPV17	2	complement(27309492..27325680)	16189	protein_coding	4.01232	3.50976	3.82744	3.88413	3.86305	3.59311	1.74358	1.46449	7.40931	6.72591	4.60449	3.26909	6.43765	7.34461	1.72461	4.1241	0.953923	1.10666	0.451348	0.407582	0.621447	0.486044	0.267894	0.561514
ENSG00000115207	GTF3C2	2	complement(27325849..27357034)	31186	protein_coding	1.13759	1.77858	1.29316	1.82242	1.73404	1.68868	0.412357	0.947661	1.74933	2.83301	1.20789	1.25828	2.08518	1.81196	0.77569	0.881703	1.13676	1.02465	0.237801	0.561184	0.690486	0.444149	0.372002	0.486601
ENSG00000234072	AC074117.1	2	27356246..27367622	11377	antisense	1.01586	1.01923	0.806093	0.660501	0.170914	0.248278	0	0.100834	0.17437	0.218279	0.226117	0.170187	0.362603	0.455294	0.134468	0.18166	0.793512	0.648036	0	0.406133	1.29677	0.779677	0.370841	0.398996
ENSG00000115211	EIF2B4	2	complement(27364352..27370486)	6135	protein_coding	1.43077	2.91392	2.62557	3.28037	2.56986	2.63765	0.804176	1.79867	2.52913	3.44068	1.88694	2.20922	4.21152	3.16619	1.65203	1.80157	1.83508	1.12576	0.312926	0.681924	0.746084	0.642087	0.392266	0.569003
ENSG00000115234	SNX17	2	27370496..27377533	7038	protein_coding	8.88627	9.66594	10.5498	9.91617	27.0161	27.856	10.7333	19.2494	21.0799	26.6538	19.0506	18.8725	17.1064	24.8563	12.295	17.0448	1.1872	1.02589	0.397293	0.691033	0.903731	0.708061	0.718735	0.685734
ENSG00000163795	ZNF513	2	complement(27377231..27380790)	3560	protein_coding	5.30118	8.36029	8.02555	9.94754	13.3156	11.3234	11.8138	13.3655	9.61254	8.58552	9.04996	9.39103	7.13579	7.14284	7.73517	8.65774	1.51392	1.18986	0.887216	1.18034	0.941475	1.09382	1.084	1.21209
ENSG00000115241	PPM1G	2	complement(27381194..27409687)	28494	protein_coding	3.57089	3.17087	4.10158	3.68606	6.56967	5.44553	3.59065	4.48619	4.03061	4.12975	3.35123	3.3387	2.99845	4.21006	2.75497	2.66164	1.14862	1.16247	0.546549	0.823831	0.831445	0.808451	0.918798	0.63221
ENSG00000115216	NRBP1	2	27427790..27442259	14470	protein_coding	7.67372	7.01199	9.26713	8.9418	29.4475	20.2653	23.47	24.3957	28.5114	13.2544	36.742	31.3292	10.421	25.1314	21.416	35.8628	1.20765	1.27522	0.797012	1.20382	1.28867	2.36368	2.05508	1.42701
ENSG00000157992	KRTCAP3	2	27442366..27446481	4116	protein_coding	7.09088	10.5178	6.45582	9.06547	0.319203	0.523422	0.884245	0.87596	0.464761	0.116028	0.550602	0.407691	0.211004	0.286017	0.278762	0.676779	0.91044	0.86192	2.77016	1.67353	1.1847	3.51375	1.32112	2.36622
ENSG00000115226	FNDC4	2	complement(27491883..27495245)	3363	protein_coding	5.17669	3.93654	3.98562	5.52196	0.343794	0.242012	0.360745	1.00712	0.0842702	0.113606	0.455328	0.0767656	0	0	0.0568631	0.0534396	0.769917	1.40275	1.0493	4.16144	5.40319	0.67572	#DIV/0!	#DIV/0!
ENSG00000084734	GCKR	2	27496842..27523684	26843	protein_coding	0.0109001	0.0791976	0.127024	0.205935	0.0117469	0.0499392	0.524269	0.846599	0	0	0.0547635	0.00480875	0	0	0.00712404	0.00669513	11.6534	2.60027	44.6304	16.9526	#DIV/0!	#DIV/0!	#DIV/0!	#DIV/0!
ENSG00000198522	GPN1	2	27628247..27651508	23262	protein_coding	0.858456	1.3833	0.856724	1.56692	1.13412	1.3707	0.486762	0.685727	1.02642	1.15379	0.911046	0.910039	1.12472	1.39678	0.711093	0.857563	0.997982	1.13274	0.429197	0.500276	0.887598	0.788741	0.632238	0.613956
ENSG00000119760	SUPT7L	2	complement(27650812..27663840)	13029	protein_coding	4.31174	8.96677	4.65647	8.60489	4.57409	4.59318	2.96103	3.89931	4.00228	4.85303	2.67023	2.92263	5.37433	4.21962	2.83272	2.89667	1.07995	0.959643	0.647348	0.848934	0.667176	0.602228	0.527083	0.686476
ENSG00000163798	SLC4A1AP	2	27663471..27694976	31506	protein_coding	0.448091	0.846518	0.871389	0.992424	0.723935	0.702042	0.243874	0.504563	0.83205	1.06106	0.604614	0.778437	1.07507	0.717423	0.543234	0.453486	1.94467	1.17236	0.336873	0.718707	0.726656	0.733639	0.505301	0.632105
ENSG00000075426	FOSL2	2	28392448..28417312	24865	protein_coding	4.8628	7.10797	5.51351	11.5501	4.15314	9.84468	6.31354	13.0391	1.35631	2.9578	3.46098	6.18282	2.11316	1.61448	3.74155	4.56431	1.13381	1.62495	1.52018	1.32448	2.55176	2.09035	1.77059	2.82711
ENSG00000270210	AC104695.2	2	28425945..28426719	775	lincRNA	0.660692	1.49624	0.303422	2.34045	0.135622	0.7413	0	0.63439	0	0	0	0.666226	0	0.759514	0	0.34784	0.459249	1.56423	0	0.85578	#DIV/0!	#DIV/0!	#DIV/0!	0.457978
ENSG00000163811	WDR43	2	28894643..28948222	53580	protein_coding	0.326285	0.575319	0.60346	0.625476	0.533579	0.446768	0.297371	0.249792	0.579178	0.759405	0.507565	0.428826	0.609874	0.485576	0.315863	0.246533	1.84948	1.08718	0.557314	0.55911	0.876353	0.564686	0.517915	0.507713
ENSG00000179270	C2orf71	2	complement(29060976..29074261)	13286	protein_coding	0.0440452	0.00727321	0	0.00650111	0.0988892	0.0180173	0	0	0.954552	0.999279	0.055322	0.0194312	0	0.124051	0	0	0	0.893843	0	0	0.057956	0.0194452	#DIV/0!	0
ENSG00000115295	CLIP4	2	29097705..29189643	91939	protein_coding	0.126503	0.417264	0.162414	0.402092	1.19868	0.916489	0.303497	0.372549	0.962506	1.41392	0.267817	0.414177	1.43703	0.71578	0.0873589	0.175927	1.28387	0.963639	0.253194	0.406496	0.278249	0.292928	0.0607911	0.245784
ENSG00000119801	YPEL5	2	30146941..30160533	13593	protein_coding	4.77859	7.33643	4.42002	7.76493	6.23623	6.39257	6.4677	5.61431	3.55997	7.33587	3.01455	5.96359	8.61752	4.51221	3.48894	4.27049	0.924962	1.05841	1.03712	0.878255	0.84679	0.812936	0.404866	0.946429
ENSG00000213626	LBH	2	30231531..30323730	92200	protein_coding	1.01471	0.449621	1.03803	0.536791	0.0552896	0.062311	0.045615	0.101317	0.0292007	0.00828754	0.0053146	0.0322003	0.012952	0.0063842	0.0217779	0.00779685	1.02299	1.19387	0.82502	1.62598	0.182002	3.88539	1.68143	1.22127
ENSG00000091106	NLRC4	2	complement(32224453..32265854)	41402	protein_coding	0.0600703	0.102696	0.123534	0.0876213	0.571208	0.426697	0.0703262	0.0897229	0.852215	2.87681	0.224871	0.732673	0.943968	1.22553	0.136257	0.334241	2.05649	0.853214	0.123118	0.210273	0.263867	0.254682	0.144345	0.272732
ENSG00000119820	YIPF4	2	32277910..32316594	38685	protein_coding	0.917068	1.14904	1.00601	1.21238	0.770271	0.926944	0.811194	0.557789	0.446877	0.841934	0.335664	0.667346	1.3835	0.81861	0.58825	0.608582	1.09699	1.05512	1.05313	0.60175	0.751132	0.792634	0.425189	0.743433
ENSG00000152689	RASGRP3	2	33436324..33564750	128427	protein_coding	0.0432872	0.0255825	0.0489797	0.0457335	0.220974	0.253494	0.222937	0.120803	0.441341	0.522092	0.315251	0.31359	1.23839	0.599499	0.385657	0.516369	1.1315	1.78769	1.00889	0.476552	0.714302	0.60064	0.311418	0.861334
ENSG00000119812	FAM98A	2	complement(33583658..33599382)	15725	protein_coding	1.18153	2.40888	1.88047	3.16933	1.8682	2.42042	0.828077	0.878912	1.81124	2.65434	1.37887	1.71561	2.00899	2.63524	1.14313	0.988589	1.59155	1.31568	0.443248	0.363124	0.761285	0.646341	0.569005	0.375143
ENSG00000238038	ATP6V0E1P3	2	33602041..33602286	246	processed_pseudogene	10.1099	0	6.93029	0	44.222	35.4202	22.6856	30.4229	47.5215	0	37.597	0	0	0	0	0	0.685496	#DIV/0!	0.512993	0.858915	0.791158	#DIV/0!	#DIV/0!	#DIV/0!
ENSG00000196085	AC013442.1	2	complement(35219377..35219604)	228	processed_pseudogene	12.1913	0	9.54015	0	18.2094	7.97927	6.38518	11.261	15.2266	0	11.8203	0	0	0	0	0	0.782535	#DIV/0!	0.350654	1.41129	0.776295	#DIV/0!	#DIV/0!	#DIV/0!
ENSG00000260025	AC009414.2	2	complement(36354749..36355114)	366	lincRNA	3.59744	3.6963	3.5337	3.30391	0.861535	0.915654	0	0.746285	0.19358	0	0	0	1.18646	0	0.522488	0.736547	0.982282	0.893843	0	0.815029	0	#DIV/0!	0.440374	#DIV/0!
ENSG00000171055	FEZ2	2	complement(36531805..36646087)	114283	protein_coding	0.222101	0.399099	0.25103	0.430044	0.281891	0.408449	0.137295	0.156308	0.215124	0.484744	0.214919	0.363695	0.790347	0.634551	0.570598	0.464693	1.13025	1.07754	0.487051	0.382687	0.999045	0.750283	0.721959	0.732318
ENSG00000152133	GPATCH11	2	37084451..37099244	14794	protein_coding	0.662555	0.522547	0.806675	0.601359	1.09768	0.643994	0.31162	0.339717	0.694422	1.36227	0.161469	0.209406	1.29153	0.533159	0.368398	0.21259	1.21752	1.15082	0.283889	0.527516	0.232523	0.153718	0.285242	0.398737
ENSG00000055332	EIF2AK2	2	complement(37099210..37157065)	57856	protein_coding	0.410901	0.736564	0.583246	0.771834	0.654014	2.31533	3.05868	1.27846	0.412689	1.21671	2.66363	5.18726	0.833126	0.535149	6.38747	3.94965	1.41943	1.04788	4.67679	0.552169	6.45433	4.26336	7.66687	7.38046
ENSG00000115816	CEBPZ	2	complement(37201612..37231713)	30102	protein_coding	0.23085	0.735124	0.50191	0.898113	0.392817	0.718882	0.282117	0.321213	0.275379	0.634601	0.290972	0.518864	0.778995	0.438016	0.765507	0.31941	2.17418	1.22172	0.71819	0.446823	1.05662	0.817622	0.982686	0.72922
ENSG00000003509	NDUFAF7	2	37231631..37253403	21773	protein_coding	0.702151	0.861002	0.947714	0.872743	0.586531	0.477151	0.404896	0.313623	0.426279	0.636086	0.233491	0.379424	0.668132	0.340635	0.206399	0.235243	1.34973	1.01364	0.690324	0.657281	0.547743	0.596498	0.308919	0.690601
ENSG00000115828	QPCT	2	37344574..37373322	28749	protein_coding	0.0915972	0.379819	0.179948	0.570838	0.535609	0.184848	0.17161	0.0893081	5.37248	6.08984	4.22911	5.86386	0.460695	4.1072	0.80486	4.32275	1.96456	1.50292	0.320402	0.483143	0.78718	0.962892	1.74706	1.05248
ENSG00000225402	AC010878.1	2	37816915..37817961	1047	processed_pseudogene	7.19603	0	5.10955	0	3.46342	4.4812	1.46772	3.6523	3.51882	0	3.04206	0	0	0	0	0	0.710052	#DIV/0!	0.423777	0.815029	0.86451	#DIV/0!	#DIV/0!	#DIV/0!
ENSG00000138061	CYP1B1	2	complement(38066973..38109902)	42930	protein_coding	1.72093	1.6049	1.01472	2.02605	4.62981	11.4676	8.1934	8.61731	12.9735	9.47796	12.5441	4.28467	15.011	38.2982	8.66173	23.686	0.589634	1.26241	1.7697	0.751447	0.966897	0.452066	0.577026	0.618463
ENSG00000143889	HNRNPLL	2	complement(38561978..38603586)	41609	protein_coding	0.254908	0.675813	0.395603	0.685028	0.31197	0.461394	0.264355	0.252075	0.567019	0.826383	0.32974	0.66388	0.834908	0.565861	0.659511	0.762338	1.55194	1.01364	0.847373	0.546334	0.581532	0.803356	0.789921	1.34722
ENSG00000143891	GALM	2	38665910..38741237	75328	protein_coding	0.221402	0.115453	0.2193	0.120397	0.110929	0.0934276	0.0697899	0.0710698	1.75131	0.9383	0.431767	0.317014	1.56801	0.731403	0.346524	0.968635	0.990506	1.04282	0.629142	0.760694	0.246539	0.33786	0.220996	1.32435
ENSG00000115875	SRSF7	2	complement(38743599..38751494)	7896	protein_coding	9.2454	14.6612	10.1479	13.8377	15.1618	17.5289	13.4798	14.0721	15.3886	16.1972	17.9036	14.2879	25.793	17.3993	24.2913	18.6409	1.09762	0.943833	0.889068	0.802794	1.16343	0.88212	0.94178	1.07136
ENSG00000236090	LDHAP3	2	41819747..41820754	1008	processed_pseudogene	2.83013	0.38346	1.45803	0.856883	0.729912	1.32988	0	0.379361	0.98403	0	2.066	0.256114	0.3231	0.233581	0.663995	0.445728	0.515183	2.23461	0	0.28526	2.09953	#DIV/0!	2.05508	1.90824
ENSG00000162878	PKDCC	2	42048020..42058528	10509	protein_coding	1.50347	0.58849	1.49361	0.378075	0.880145	0.0455568	0.223189	0.0363875	0.0202256	0	0	0	0	0	0.00909842	0.0171013	0.993444	0.64245	0.253582	0.798728	0	#DIV/0!	#DIV/0!	#DIV/0!
ENSG00000143924	EML4	2	42169350..42332548	163199	protein_coding	0.102641	0.296055	0.193439	0.281563	0.624078	0.638052	0.436115	0.337745	0.715018	2.53652	0.696206	2.36809	0.257436	0.862021	0.333953	0.710285	1.88462	0.951049	0.698814	0.529338	0.97369	0.933598	1.29723	0.823977
ENSG00000115944	COX7A2L	2	complement(42333546..42425088)	91543	protein_coding	0.731935	0.556296	0.613291	0.587821	0.779036	0.584174	0.442638	0.457108	0.80027	1.11328	0.472379	0.470961	1.00328	0.792178	0.25381	0.482948	0.837903	1.05667	0.568186	0.782486	0.590275	0.423038	0.252981	0.609646
ENSG00000162881	OXER1	2	complement(42762481..42764261)	1781	protein_coding	0.574998	1.84474	2.67368	2.47336	0.442619	0.295694	0.0908242	0.0613453	14.0825	0.965328	4.95233	0.434861	7.49751	5.68463	0	1.81635	4.64989	1.34076	0.205197	0.207462	0.351665	0.45048	0	0.319519
ENSG00000162882	HAAO	2	complement(42767089..42792593)	25505	protein_coding	0.0917756	0.113662	0.0368793	0.159168	0.142176	0.112626	0.0380532	0.0663975	1.64729	0.235929	1.02065	0.268234	1.61746	1.28779	0.281166	0.757484	0.401842	1.40035	0.267649	0.589538	0.61959	1.13693	0.173832	0.588203
ENSG00000152518	ZFP36L2	2	complement(43222402..43226609)	4208	protein_coding	6.8837	13.962	8.20069	14.7993	35.8809	26.2815	9.61014	8.03583	32.4113	69.6834	28.6603	31.6568	98.7064	34.299	16.1328	13.8803	1.19132	1.05997	0.267835	0.305759	0.884271	0.454295	0.163442	0.404684
ENSG00000138095	LRPPRC	2	complement(43886508..43996005)	109498	protein_coding	0.539101	0.950452	0.491788	0.958411	0.310528	0.473081	0.122613	0.169624	0.359757	0.852226	0.250042	0.299427	0.74656	0.648304	0.262838	0.209264	0.912237	1.00837	0.394854	0.358552	0.695029	0.351347	0.352065	0.322787
ENSG00000231848	AC012354.2	2	44996413..44996873	461	processed_pseudogene	17.1366	0	14.9202	0	13.4519	15.1623	5.43872	6.75444	16.9057	0	8.50335	0	0	0	0.207409	0	0.870659	#DIV/0!	0.404308	0.445475	0.502988	#DIV/0!	#DIV/0!	#DIV/0!
ENSG00000116016	EPAS1	2	46293667..46386703	93037	protein_coding	4.25898	3.2551	3.16002	3.60676	2.1352	1.37755	1.34397	0.96706	2.29524	3.085	0.708382	0.683998	2.15637	1.80313	0.232263	0.298444	0.741966	1.10803	0.629434	0.702015	0.308631	0.221717	0.10771	0.165515
ENSG00000151665	PIGF	2	complement(46580937..46617119)	36183	protein_coding	0.25068	0.53947	0.276206	0.599171	0.254177	0.336081	0.19894	0.157016	0.366166	0.176863	0.448593	0.877595	1.14613	0.71579	0.29068	0.412253	1.10183	1.11067	0.782681	0.467198	1.22511	4.96201	0.253618	0.575942
ENSG00000119878	CRIPT	2	46616416..46625742	9327	protein_coding	0.996011	1.13965	0.787873	1.03719	1.03676	0.867479	0.485603	0.398274	0.432986	1.58729	0.374321	0.788853	1.2687	1.18646	0.543327	0.944158	0.791028	0.910095	0.468385	0.459117	0.86451	0.496981	0.428254	0.795777
ENSG00000143933	CALM2	2	complement(47160082..47176601)	16520	protein_coding	0	2.59128	0	3.32006	0	0	0	0	0	4.02985	0	1.13298	8.00411	2.51554	0.64824	0.609212	#DIV/0!	1.28124	#DIV/0!	#DIV/0!	#DIV/0!	0.281146	0.0809883	0.242179
ENSG00000119888	EPCAM	2	47345158..47387601	42444	protein_coding	4.20165	3.74743	4.83667	3.86855	0.019811	0.207547	0.00381109	0.0939555	0.00500779	0	0.00144309	0	0.010231	0.00277365	0	0.00211711	1.15114	1.03232	0.192372	0.452695	0.28817	#DIV/0!	0	0.763296
ENSG00000230979	AC079250.1	2	complement(47690716..47691246)	531	processed_pseudogene	1.65306	0.363962	1.66068	0.813312	0.593827	0.450806	2.1324	0.308633	0.266856	0	0.461399	0.729273	0.817789	0.443407	0	0.169226	1.00461	2.23461	3.59095	0.684624	1.72902	#DIV/0!	0	0.381648
ENSG00000233230	AC079807.2	2	47905678..47907810	2133	antisense	0.857337	0.498336	0.24805	0.40494	0.640598	0.718247	0	1.05005	0.996486	0.0895582	0.430736	0.544647	1.2724	0.220768	0.40344	0.379151	0.289327	0.812585	0	1.46196	0.432255	6.08148	0.317069	1.71742
ENSG00000170802	FOXN2	2	48314637..48379294	64658	protein_coding	0.161777	0.174857	0.143656	0.162974	0.525065	0.570142	0.247673	0.125887	0.122726	0.545093	0.24251	0.616878	0.66321	0.287675	0.992265	0.683759	0.887988	0.932042	0.4717	0.220799	1.97602	1.13169	1.49616	2.37685
ENSG00000162869	PPP1R21	2	48440598..48515391	74794	protein_coding	0.299266	0.423768	0.356843	0.383401	0.344296	0.327091	0.134088	0.143154	0.304074	0.537628	0.247315	0.308923	1.72871	0.576079	0.287636	0.329188	1.1924	0.904744	0.389456	0.437659	0.81334	0.574603	0.166388	0.571429
ENSG00000225842	AC139712.2	2	complement(52474073..52474411)	339	processed_pseudogene	0	0	3.2949	0	0.465077	0.282452	2.14723	0.644579	1.46298	0	0.903403	0	0	0	0	0	#DIV/0!	#DIV/0!	4.61694	2.28208	0.617507	#DIV/0!	#DIV/0!	#DIV/0!
ENSG00000204993	AC139712.1	2	52570648..52572522	1875	processed_pseudogene	0	0	0.188121	0	0.728744	0.919212	0.733303	0.786644	0.642375	0	0.457339	0	0	0.0627865	0	0	#DIV/0!	#DIV/0!	1.00626	0.85578	0.71195	#DIV/0!	#DIV/0!	0
ENSG00000223897	AC069157.1	2	complement(53486144..53486280)	137	processed_pseudogene	0	0	0	0	1.15081	0.698914	0	0.398745	0	0	0	0	0	0	0	0	#DIV/0!	#DIV/0!	0	0.57052	#DIV/0!	#DIV/0!	#DIV/0!	#DIV/0!
ENSG00000068878	PSME4	2	complement(53864067..53970840)	106774	protein_coding	0.445298	0.781932	0.537369	0.956976	1.33188	1.7747	0.668853	0.692738	0.359646	0.754994	0.289692	0.443674	0.490069	0.487331	0.385957	0.25584	1.20676	1.22386	0.502187	0.390341	0.805494	0.587653	0.787557	0.524982
ENSG00000115310	RTN4	2	complement(54972187..55112621)	140435	protein_coding	1.49854	3.30971	2.07172	3.27388	4.01688	4.70216	2.43959	2.22581	2.86761	3.94067	3.43773	3.84666	2.99939	3.57529	3.31098	3.77134	1.38249	0.989174	0.607333	0.473359	1.19882	0.976144	1.10389	1.05483
ENSG00000143947	RPS27A	2	55231903..55235853	3951	protein_coding	23.7162	32.1128	25.7858	35.3496	21.7078	18.9515	20.143	18.0434	13.3595	19.2913	10.5108	11.0426	38.6601	29.8855	17.3274	17.9217	1.08726	1.1008	0.927914	0.952083	0.786762	0.572415	0.448199	0.599678
ENSG00000085760	MTIF2	2	complement(55236595..55269347)	32753	protein_coding	0.897795	1.22438	1.06257	1.14451	1.20983	0.852181	0.555606	0.271864	1.30655	1.91885	1.26791	1.18232	1.07723	2.12424	0.782368	0.924569	1.18354	0.934766	0.459244	0.319022	0.970427	0.616158	0.726278	0.435247
ENSG00000233594	BTF3P5	2	complement(55435156..55435622)	467	processed_pseudogene	2.34951	0.413841	2.76945	0	4.16378	5.02335	1.03913	2.69046	1.82056	0	2.492	0	0	0	0	0	1.17874	0	0.249564	0.53559	1.36881	#DIV/0!	#DIV/0!	#DIV/0!
ENSG00000163001	CFAP36	2	55519604..55545879	26276	protein_coding	1.78165	1.39012	2.41855	1.31816	0.682021	0.632244	0.732577	0.638256	0.587812	0.439838	0.461548	0.353701	0.75608	0.604842	0.302027	0.287263	1.35747	0.94823	1.07413	1.00951	0.785197	0.804163	0.399465	0.47494
ENSG00000275052	PPP4R3B	2	complement(55547292..55618880)	71589	protein_coding	0.697874	0.925973	0.690618	1.11121	0.524883	0.819227	0.658655	0.528813	0.481974	1.30084	0.439772	0.943015	1.31325	0.815648	0.88952	0.564841	0.989603	1.20004	1.25486	0.645503	0.91244	0.724927	0.677342	0.692507
ENSG00000138035	PNPT1	2	complement(55634265..55693910)	59646	protein_coding	0.247727	0.562171	0.435641	0.616893	0.227322	0.594773	0.980376	0.222557	0.136602	0.289844	1.36578	3.12283	0.269374	0.288163	5.21151	2.84132	1.75856	1.09734	4.31272	0.374187	9.99825	10.7742	19.3467	9.86011
ENSG00000115380	EFEMP1	2	complement(55865967..55924139)	58173	protein_coding	2.39287	3.53817	1.84025	3.59167	0	0.0271586	0.00139032	0.0197203	0.00730753	0	0	0	0.00186618	0	0	0	0.769054	1.01512	#DIV/0!	0.726117	0	#DIV/0!	0	#DIV/0!
ENSG00000233426	EIF3FP3	2	58251440..58252525	1086	processed_pseudogene	24.3153	0.0889797	29.3398	0.0795339	24.7283	20.2788	9.38375	14.8894	22.5729	0	12.6901	0	0.199929	0.108402	0	0.0827429	1.20664	0.893843	0.379474	0.734235	0.562182	#DIV/0!	0	0.763296
ENSG00000271134	AC012498.2	2	complement(60682873..60683244)	372	processed_pseudogene	74.5244	0	61.6325	0	3.39056	15.9585	18.9152	12.3354	1.52366	0	29.6374	0	0	0.316464	0	0	0.827011	#DIV/0!	5.5788	0.772963	19.4515	#DIV/0!	#DIV/0!	0
ENSG00000271707	ATP1B3P1	2	complement(60734895..60735715)	821	processed_pseudogene	6.14764	0	9.16548	0	30.2135	47.0592	30.1449	28.4119	18.7265	0	18.0544	0	0.132231	0	0	0	1.49089	#DIV/0!	0.997728	0.603748	0.964108	#DIV/0!	0	#DIV/0!
ENSG00000162924	REL	2	60881521..60931610	50090	protein_coding	0.0598736	0.108033	0.0504668	0.151745	0.20564	0.359378	0.868694	0.595466	0.148518	0.219287	0.302035	0.316969	0.268749	0.105762	0.397045	0.304971	0.842889	1.40461	4.22434	1.65694	2.03366	1.44545	1.47738	2.88356
ENSG00000237522	NONOP2	2	complement(60936819..60938049)	1231	processed_pseudogene	0.594216	0.784987	0	0.701655	0.256151	0.738941	1.37974	0.754408	0.517995	0	0.149271	0.314577	1.14647	0.478167	0.699056	0.583972	0	0.893843	5.38643	1.02093	0.28817	#DIV/0!	0.609748	1.22127
ENSG00000232713	AC010733.1	2	complement(60938204..60938604)	401	processed_pseudogene	0	0	1.02622	1.29238	0	0.716344	2.42032	0.681148	0	0	1.52745	1.60949	1.62436	0	0.715327	0	#DIV/0!	#DIV/0!	#DIV/0!	0.950867	#DIV/0!	#DIV/0!	0.440374	#DIV/0!
ENSG00000162928	PEX13	2	61017225..61051990	34766	protein_coding	0.559667	1.02007	0.569854	0.973897	0.503376	0.647228	0.611838	0.512246	0.385166	0.640129	0.454544	0.820542	0.530848	0.430047	0.415288	0.478165	1.0182	0.954732	1.21547	0.791445	1.18013	1.28184	0.782311	1.11189
ENSG00000173209	AHSA2	2	61177418..61191203	13786	protein_coding	3.50194	8.59355	3.18545	5.97085	2.34063	2.94144	1.59576	2.32207	4.22449	3.09696	2.61691	2.29399	5.19735	3.61218	1.58134	2.17705	0.909625	0.694806	0.681763	0.789433	0.619461	0.740723	0.304258	0.602697
ENSG00000115484	CCT4	2	complement(61868089..61888804)	20716	protein_coding	0.434312	1.95447	0.879719	2.68511	0.809259	0.654026	0.495831	0.880757	0.865278	2.48513	0.700735	1.59513	1.94421	2.42655	1.74006	1.31431	2.02555	1.37383	0.612697	1.34667	0.809838	0.641872	0.894992	0.541636
ENSG00000170340	B3GNT2	2	62196113..62224731	28619	protein_coding	0.764221	1.20879	0.645006	1.2042	2.80039	2.86561	1.50064	1.60149	2.33452	3.43421	2.27504	3.28352	4.82513	2.04442	4.78762	3.05505	0.844004	0.996211	0.535868	0.558863	0.974522	0.956121	0.992226	1.49434
ENSG00000115507	OTX1	2	63050057..63057836	7780	protein_coding	0.582927	1.70162	0.415596	1.25453	0.0337748	0.104613	0	0.0912808	0	0	0	0	0	0	0.0122899	0	0.712946	0.737257	0	0.87256	#DIV/0!	#DIV/0!	#DIV/0!	#DIV/0!
ENSG00000014641	MDH1	2	63588609..63607197	18589	protein_coding	0	1.04487	0	1.14304	0	0	0	0	0	4.75283	0	1.36796	1.67611	2.74853	0.570945	1.66772	#DIV/0!	1.09396	#DIV/0!	#DIV/0!	#DIV/0!	0.28782	0.340638	0.606768
ENSG00000169764	UGP2	2	63840940..63891562	50623	protein_coding	1.2311	2.77547	2.82077	4.20923	1.43471	2.55063	0.877122	1.01113	1.57731	4.75466	1.4483	3.95992	1.77137	2.26505	4.30451	3.0744	2.29126	1.51658	0.61136	0.396424	0.918207	0.832852	2.43005	1.35732
ENSG00000197329	PELI1	2	complement(64092652..64144454)	51803	protein_coding	0.275348	0.695784	0.756936	0.935384	0.250579	0.316072	1.92662	2.44968	0.172328	0.263662	0.458763	0.904514	0.783777	0.122717	5.7975	1.09281	2.74901	1.34436	7.68867	7.7504	2.66214	3.43058	7.39687	8.90512
ENSG00000119862	LGALSL	2	64453969..64461381	7413	protein_coding	2.23993	3.48047	2.15706	3.55376	0.971246	1.00104	0.916476	1.25277	2.25558	1.44308	0.553595	0.539798	0.234316	0.857565	0.206373	0.424262	0.963006	1.02106	0.943608	1.25146	0.245433	0.374059	0.880748	0.494729
ENSG00000260101	AC008074.3	2	complement(64522187..64524093)	1907	lincRNA	0.230146	0.101344	0.462412	0.45293	0.192908	0.301262	0.25447	0.257815	2.30347	0	1.41323	0.541505	0.569279	1.97545	1.1532	1.03665	2.00921	4.46922	1.31913	0.85578	0.613523	#DIV/0!	2.02572	0.524766
ENSG00000119844	AFTPH	2	64524305..64593005	68701	protein_coding	0.455704	0.658269	0.418441	0.651251	0.621149	0.850181	0.520349	0.550248	0.676522	1.09693	0.5278	0.999567	0.965504	0.865358	1.048	0.651368	0.918229	0.989339	0.83772	0.647213	0.780168	0.911238	1.08544	0.752716
ENSG00000227394	AC007386.1	2	complement(64960053..64960634)	582	processed_pseudogene	3.8962	0	2.32323	0	1.53507	0.658084	1.11174	1.5018	1.7043	0	1.2629	0	0.186532	0	0	0	0.596282	#DIV/0!	0.724226	2.28208	0.741009	#DIV/0!	0	#DIV/0!
ENSG00000115902	SLC1A4	2	64988477..65023865	35389	protein_coding	0.967342	0.961158	0.973459	1.16177	0.963783	2.08878	0.219401	0.625176	5.64575	0.947339	8.24026	2.39276	0.742375	3.95531	3.15034	3.37202	1.00632	1.20872	0.227646	0.299301	1.45955	2.52577	4.2436	0.852529
ENSG00000138069	RAB1A	2	complement(65070701..65130106)	59406	protein_coding	2.15482	3.20447	2.28003	3.69014	3.06974	3.75391	3.30427	2.35042	3.60775	5.83798	3.38288	5.00846	4.09349	4.10013	3.07097	3.3444	1.05811	1.15156	1.0764	0.626127	0.937672	0.85791	0.750208	0.815683
ENSG00000172974	AC007318.1	2	65205108..65205988	881	processed_pseudogene	16.6057	0	34.2985	0.0980406	28.3945	37.5506	14.3214	19.6562	30.4792	0	31.703	0	0.123225	0	0.217061	0.203993	2.06547	#DIV/0!	0.504371	0.523459	1.04015	#DIV/0!	1.7615	#DIV/0!
ENSG00000138071	ACTR2	2	65227753..65271253	43501	protein_coding	1.90685	3.14324	2.45552	4.06642	5.27095	6.75086	5.01066	4.11647	4.97569	13.9776	4.99006	11.2817	7.91108	7.09308	8.8052	6.06068	1.28774	1.2937	0.950619	0.60977	1.00289	0.807128	1.11302	0.854449
ENSG00000143971	ETAA1	2	67397319..67410545	13227	protein_coding	0.796349	1.69491	0.657792	1.78272	0.305937	0.329378	0.0672616	0.231282	0.214259	0.454931	0.273213	0.292768	0.927456	0.480618	0.339754	0.332886	0.82601	1.05181	0.219854	0.702179	1.27515	0.643543	0.366329	0.692621
ENSG00000115956	PLEK	2	68365173..68397453	32281	protein_coding	0.215268	0.0478954	0.162081	0.0588651	8.871	11.8884	21.8602	18.0446	23.6379	8.98595	47.2212	48.5839	8.58914	10.4228	39.3823	28.1593	0.752926	1.22903	2.46423	1.51783	1.99769	5.40665	4.58513	2.70172
ENSG00000204923	FBXO48	2	complement(68459419..68467258)	7840	protein_coding	0.363874	0.554647	0.187462	0.605938	0.4089	0.592339	0.185692	0.29265	0.253036	0.743156	0.359379	0.378682	0.858522	0.51054	0.378071	0.378232	0.515183	1.09247	0.454125	0.494059	1.42027	0.50956	0.440374	0.740846
ENSG00000163219	ARHGAP25	2	68679601..68826833	147233	protein_coding	0.0362677	0.0236275	0.0215614	0.0275724	0.349803	0.302732	0.164798	0.16177	0.975896	0.82972	0.801655	0.717152	1.33312	0.689238	0.962433	0.792801	0.594507	1.16696	0.471116	0.534365	0.821455	0.86433	0.72194	1.15026
ENSG00000183607	GKN2	2	complement(68945232..68952970)	7739	protein_coding	4.09266	1.36101	5.21867	1.76341	0	0	0	0.0141176	0	0	0	0	0.0140279	0	0	0	1.27513	1.29566	#DIV/0!	#DIV/0!	#DIV/0!	#DIV/0!	0	#DIV/0!
ENSG00000198380	GFPT1	2	complement(69319769..69387254)	67486	protein_coding	1.40798	1.10541	1.41643	1.30803	0.684507	0.72857	1.13374	0.999698	0.299207	0.685012	0.391178	0.962094	0.447205	0.467507	0.56531	0.613829	1.006	1.1833	1.65628	1.37214	1.30738	1.40449	1.26409	1.31298
ENSG00000169599	NFU1	2	complement(69395750..69437628)	41879	protein_coding	0.363303	0.48917	0.303212	0.507365	0.451761	0.541872	0.378526	0.27132	0.475391	0.597546	0.317376	0.406856	0.894332	0.565024	0.472609	0.371202	0.834596	1.0372	0.837889	0.50071	0.667611	0.680878	0.528449	0.656966
ENSG00000196975	ANXA4	2	69644425..69827100	182676	protein_coding	0.486116	1.07647	0.601473	1.18064	0.482165	0.912037	0.25325	0.2814	0.482093	0.572008	0.644776	0.951808	0.76841	0.737245	0.924351	1.0143	1.2373	1.09677	0.525236	0.30854	1.33745	1.66398	1.20294	1.3758
ENSG00000124380	SNRNP27	2	69893560..69905575	12016	protein_coding	0.334815	0.418181	0.631129	0.668505	1.11528	0.800849	0.181735	0.863792	0.707558	0.810787	0.621886	0.794941	0.695676	0.362501	0.525184	0.486087	1.88501	1.5986	0.162951	1.0786	0.878919	0.980457	0.754927	1.34093
ENSG00000059728	MXD1	2	69897688..69942945	45258	protein_coding	0.513966	1.21062	0.489705	1.52487	0.585245	0.934071	3.1774	2.44787	0.369452	0.996123	0.876982	2.04212	2.70336	1.39944	3.09507	3.34354	0.952796	1.25958	5.42918	2.62065	2.37374	2.05007	1.14489	2.3892
ENSG00000116005	PCYOX1	2	70257386..70281191	23806	protein_coding	2.14472	4.03479	2.55095	3.96203	0.470215	0.506791	0.258204	0.151451	0.788679	2.70421	0.393655	0.672355	4.35505	1.11761	0.429759	0.486927	1.18941	0.981968	0.549119	0.298844	0.499132	0.248633	0.0986806	0.435687
ENSG00000143977	SNRPG	2	complement(70281362..70293771)	12410	protein_coding	1.09044	2.07903	1.38798	1.9488	0.669096	0.922021	0.808138	0.603065	0.353965	1.57009	0.439268	1.23777	1.14598	1.35654	1.41766	1.24542	1.27286	0.937364	1.20781	0.654069	1.24099	0.78834	1.23708	0.91809
ENSG00000035141	FAM136A	2	complement(70295975..70302090)	6116	protein_coding	3.82723	8.12113	4.70996	7.07542	4.80338	3.40515	0.846346	1.23261	5.63002	6.51231	3.39503	3.54573	4.20685	5.38962	1.78223	2.85033	1.23064	0.871236	0.176198	0.361985	0.603023	0.544465	0.423651	0.528855
ENSG00000124357	NAGK	2	71064344..71079805	15462	protein_coding	2.40799	3.63729	3.18615	3.90475	9.23479	9.87423	8.34316	7.41587	16.6243	12.855	14.6135	17.2977	30.0085	22.5978	18.2301	22.3804	1.32316	1.07353	0.903449	0.751033	0.879046	1.3456	0.607498	0.990382
ENSG00000124370	MCEE	2	complement(71109684..71130239)	20556	protein_coding	0.576473	0.855566	0.408965	0.617676	0.12783	0.12111	0.0472148	0.0531504	0.210248	0.167275	0.059594	0.037677	0.649595	0.223354	0.0418631	0.0786854	0.709426	0.72195	0.369355	0.438862	0.283446	0.22524	0.064445	0.35229
ENSG00000124383	MPHOSPH10	2	71130314..71150101	19788	protein_coding	1.26793	1.72383	1.88949	1.6194	0.711764	1.04761	0.188015	0.557654	0.85573	0.912276	0.875983	0.737123	1.26732	0.892394	0.782782	0.572175	1.49021	0.939421	0.264153	0.53231	1.02367	0.808004	0.617667	0.641169
ENSG00000233971	RPS20P10	2	complement(71984182..71984434)	253	processed_pseudogene	0	0.381944	2.09127	0.341398	2.28494	3.21694	0.31968	2.37513	1.12016	0	2.66307	0.510203	0.858194	0.465315	0.377926	0	#DIV/0!	0.893843	0.139907	0.73832	2.3774	#DIV/0!	0.440374	0
ENSG00000116096	SPR	2	72887360..72892158	4799	protein_coding	7.1639	4.65138	6.34552	6.46138	12.8345	9.47736	3.60661	6.1697	7.11602	7.30435	3.53541	2.55527	2.96344	5.59309	1.25521	2.00352	0.885763	1.38913	0.281008	0.650994	0.496824	0.349828	0.423566	0.358214
ENSG00000135632	SMYD5	2	73214222..73227237	13016	protein_coding	1.47802	1.58875	1.74792	1.57272	2.039	1.70301	0.677306	1.12479	1.7092	1.12274	1.07763	0.704116	1.32616	1.60994	0.499527	0.711083	1.18261	0.98991	0.332176	0.660473	0.630487	0.627139	0.376672	0.441683
ENSG00000135617	PRADC1	2	complement(73228006..73233238)	5233	protein_coding	2.75371	2.95454	1.64018	2.45933	2.15919	1.78401	0.633678	0.751618	10.0189	6.16925	2.63356	1.18401	3.2778	5.17421	0.219259	1.08181	0.595624	0.832391	0.29348	0.421307	0.262858	0.191921	0.0668922	0.209077
ENSG00000135624	CCT7	2	73233420..73253021	19602	protein_coding	6.5304	8.09456	8.41542	9.96281	7.28973	8.11116	3.48239	6.73027	6.2602	7.2895	4.88081	4.18154	5.07307	7.02072	5.5022	4.47873	1.28865	1.2308	0.477712	0.829754	0.779657	0.57364	1.08459	0.63793
ENSG00000163013	FBXO41	2	complement(73254682..73284431)	29750	protein_coding	0.130314	0.240362	0.197607	0.299042	0.363901	0.397488	0.0516538	0.220348	0.526316	0.715953	0.255297	0.290704	0.71158	0.320528	0.179982	0.166125	1.51639	1.24413	0.141945	0.554352	0.485065	0.406038	0.252933	0.518287
ENSG00000144034	TPRKB	2	complement(73729104..73737400)	8297	protein_coding	0.740561	2.08474	1.44543	2.05082	1.51384	1.29253	0.809082	0.506973	0.888082	1.38142	0.71608	0.668976	2.08042	1.98643	0.933451	0.953064	1.95181	0.983727	0.534457	0.392233	0.806322	0.484266	0.448683	0.479786
ENSG00000144048	DUSP11	2	complement(73762184..73780157)	17974	protein_coding	0.683702	1.09675	0.902719	1.22059	1.24557	1.22526	1.03945	1.12453	1.20225	1.19034	1.22679	1.35731	1.03887	0.949709	0.792627	1.02987	1.32034	1.11292	0.834517	0.917793	1.02041	1.14028	0.762973	1.08441
ENSG00000124356	STAMBP	2	73828916..73873659	44744	protein_coding	0.580358	1.10143	0.801463	1.16982	0.779895	0.991881	0.437438	0.774052	0.612798	0.732193	0.639283	0.657754	0.858904	0.678816	0.630398	0.654701	1.38098	1.0621	0.560893	0.780388	1.04322	0.898334	0.733956	0.964475
ENSG00000163170	BOLA3	2	complement(74135398..74147994)	12597	protein_coding	1.39943	1.6416	1.13404	1.5839	0.6091	0.452266	0.301763	0.151781	1.09675	0.917455	0.918979	0.522596	0.482611	1.03734	0.508552	0.984402	0.810355	0.964849	0.495425	0.3356	0.83791	0.569615	1.05375	0.948963
ENSG00000225439	BOLA3-AS1	2	74148009..74150061	2053	antisense	0.249409	0.70603	0.658608	0.589008	0.383977	0.373117	0	0.106436	0.241574	0.23262	0.208843	0	0.370156	0.229371	0.0931469	0.218847	2.64068	0.834254	0	0.28526	0.86451	0	0.251642	0.95412
ENSG00000114978	MOB1A	2	complement(74152528..74178898)	26371	protein_coding	2.20517	2.94978	2.58818	3.60614	8.29627	9.99958	7.90664	5.20987	5.12617	12.7275	7.37675	14.9733	10.9175	8.84352	17.7591	12.4305	1.17368	1.22251	0.953036	0.521009	1.43904	1.17645	1.62666	1.40561
ENSG00000065911	MTHFD2	2	74198562..74217565	19004	protein_coding	0.146265	0.376277	0.405242	0.518134	1.47396	2.40084	1.48531	2.51524	1.08863	1.56308	2.75892	7.87909	1.07396	0.885846	3.96469	1.99066	2.7706	1.377	1.0077	1.04765	2.53432	5.04074	3.69164	2.24719
ENSG00000204843	DCTN1	2	complement(74361154..74392087)	30934	protein_coding	1.31238	1.73371	1.35311	2.19746	2.17289	2.61711	0.690245	1.87015	2.29495	3.44892	1.38801	2.51202	3.40066	2.11595	2.1513	1.6732	1.03103	1.26749	0.317663	0.714584	0.604812	0.72835	0.632611	0.790753
ENSG00000005448	WDR54	2	74421678..74425755	4078	protein_coding	5.29148	4.6207	4.56983	4.32081	0.244855	0.340459	0.158664	0.267916	0.0173738	0.257639	0.0300396	0.0316531	0.0798638	0.0577365	0.351699	0.022035	0.863621	0.935097	0.647991	0.786925	1.72902	0.122858	4.40374	0.381648
ENSG00000114993	RTKN	2	complement(74425836..74442422)	16587	protein_coding	2.38138	3.5945	2.53766	3.22854	0.0411887	0.121226	0	0.214073	0.465586	0.207301	0.114473	0.0389104	0.10472	0.177435	0.00576447	0.0162523	1.06563	0.898189	0	1.7659	0.24587	0.1877	0.0550467	0.0915955
ENSG00000115275	MOGS	2	complement(74461057..74465410)	4354	protein_coding	21.7394	24.502	27.5172	29.1814	27.8701	23.399	14.8606	23.2238	18.6808	23.692	14.5601	17.8176	27.4271	19.8461	12.5833	11.2065	1.26577	1.19098	0.533211	0.992512	0.779415	0.752052	0.45879	0.564673
ENSG00000135637	CCDC142	2	complement(74471986..74483408)	11423	protein_coding	0.595532	0.617537	0.324227	0.703209	0.740711	0.662203	0.431902	0.573874	0.71948	0.8696	0.407516	0.463305	0.997896	0.412237	0.443632	0.385457	0.544432	1.13873	0.583092	0.866613	0.566403	0.532779	0.444568	0.935038
ENSG00000115282	TTC31	2	74483073..74494886	11814	protein_coding	1.12688	2.16755	1.37839	2.12754	3.20286	3.03934	1.58143	2.312	2.32089	2.61139	1.32207	1.57336	4.95299	2.60082	1.77245	1.66574	1.22319	0.981541	0.493756	0.760694	0.569639	0.6025	0.357855	0.640467
ENSG00000257702	LBX2-AS1	2	74502595..74504678	2084	antisense	2.45699	2.96758	1.74897	3.02557	4.41309	6.15675	2.48381	5.6096	3.6037	1.74162	3.05666	2.10593	6.87626	5.76195	2.06463	2.24216	0.711835	1.01954	0.562827	0.911129	0.848199	1.20918	0.300255	0.389131
ENSG00000115289	PCGF1	2	complement(74505043..74508580)	3538	protein_coding	4.52782	5.98146	5.26732	5.34648	7.87265	5.56158	3.26899	4.35418	4.54579	4.04949	3.65288	2.69984	4.29582	3.95965	1.83772	2.92079	1.16332	0.893843	0.415234	0.782904	0.803576	0.666711	0.427792	0.737639
ENSG00000115307	AUP1	2	complement(74526645..74529939)	3295	protein_coding	53.5013	77.6575	67.905	78.1689	86.558	69.9028	55.5966	62.901	68.1194	54.5255	54.2241	41.212	56.8342	84.2472	34.4738	50.9972	1.26922	1.00659	0.642305	0.899835	0.796015	0.75583	0.606567	0.605328
ENSG00000115317	HTRA2	2	74529377..74533348	3972	protein_coding	2.04417	2.82208	1.87967	3.13138	6.66844	5.44808	2.28058	5.17123	3.49613	3.84749	2.51356	3.60726	4.34574	2.48964	1.17954	1.90034	0.919531	1.1096	0.341995	0.949184	0.718955	0.937562	0.271425	0.763296
ENSG00000115318	LOXL3	2	complement(74532414..74555690)	23277	protein_coding	0.282825	0.103785	0.159112	0.0927673	0.173847	0.17894	0.0382209	0.0774466	1.18099	0.841188	0.347343	0.321636	1.37585	1.11772	0.0492926	0.320414	0.562579	0.893843	0.219854	0.432808	0.294112	0.382359	0.035827	0.286668
ENSG00000115325	DOK1	2	74549026..74557554	8529	protein_coding	1.28646	0.781757	1.28204	0.749403	8.42313	4.55237	1.94398	1.58843	10.0847	9.97806	5.9678	4.88841	9.03725	10.5316	1.54706	4.31963	0.996569	0.958614	0.230791	0.348925	0.591769	0.489916	0.171188	0.410159
ENSG00000272711	AC019069.1	2	complement(74832655..74833987)	1333	lincRNA	1.04262	0.434952	0.793836	0.647965	3.98193	2.26269	1.15281	1.72121	3.0296	0	3.44621	0.677846	2.76901	2.03126	0.502106	1.07857	0.761386	1.48974	0.289511	0.760694	1.13751	#DIV/0!	0.18133	0.530989
ENSG00000159399	HK2	2	74833981..74893359	59379	protein_coding	0.808115	1.13428	1.18707	1.57681	6.79102	11.7095	8.23105	9.60929	2.35535	2.59458	4.94718	7.20415	1.92518	2.35929	5.81785	5.0378	1.46893	1.39014	1.21205	0.820641	2.1004	2.77661	3.02198	2.1353
ENSG00000115350	POLE4	2	74958492..74970128	11637	protein_coding	1.74746	1.33692	1.88938	1.35829	3.29674	2.96626	1.25798	1.91529	2.41708	2.08477	1.15269	0.798647	1.63257	2.68085	1.17496	1.3822	1.08122	1.01598	0.381583	0.645693	0.476896	0.383086	0.719697	0.515585
ENSG00000228209	AC073091.1	2	complement(76258034..76258897)	864	processed_pseudogene	0	0	0.544333	0	1.58148	0.886586	1.59137	2.78198	1.39404	0	3.04836	0	0	0	0	0	#DIV/0!	#DIV/0!	1.00626	3.13786	2.1867	#DIV/0!	#DIV/0!	#DIV/0!
ENSG00000237077	AC105399.1	2	77788382..77793087	4706	transcribed_processed_pseudogene	1.9274	0	2.56089	0	1.45176	0.305199	1.30616	1.02152	1.15926	0.0202962	0.689819	0	0.0230688	0	0	0	1.32867	#DIV/0!	0.899711	3.34705	0.595053	0	0	#DIV/0!
ENSG00000226860	AC109638.1	2	82609652..82609977	326	processed_pseudogene	6.28265	0	11.5412	0	18.2164	12.6298	17.1186	9.55153	14.3439	0	11.8368	0	0	0	0	0	1.83699	#DIV/0!	0.939731	0.756271	0.825214	#DIV/0!	#DIV/0!	#DIV/0!
ENSG00000182814	FUNDC2P2	2	84290683..84292202	1520	transcribed_processed_pseudogene	0.673732	0	1.89514	0	3.52663	3.2442	2.28802	3.55801	2.00431	0	1.73275	0	0	0	0	0	2.8129	#DIV/0!	0.648785	1.09673	0.86451	#DIV/0!	#DIV/0!	#DIV/0!
ENSG00000163541	SUCLG1	2	complement(84423523..84460045)	36523	protein_coding	1.21369	1.92613	0.972207	1.74058	0.814428	0.994924	0.387532	0.590808	1.33464	1.85416	0.900573	0.855288	1.42081	1.97911	0.549769	0.770084	0.801033	0.903666	0.475833	0.593822	0.67477	0.461282	0.386939	0.389107
ENSG00000034510	TMSB10	2	84905625..84906675	1051	protein_coding	0	185.449	0	202.169	0	0	0	0	0	287.45	0	285.428	125.192	308.369	234.353	417.061	#DIV/0!	1.09016	#DIV/0!	#DIV/0!	#DIV/0!	0.992965	1.87195	1.35247
ENSG00000176407	KCMF1	2	84971093..85059472	88380	protein_coding	0.585151	0.678982	0.507527	0.754476	0.742102	0.747549	0.776943	0.724418	0.619679	0.82783	0.545421	0.674763	0.954428	0.644702	0.536606	0.507349	0.867343	1.11119	1.04695	0.969058	0.880168	0.815099	0.562228	0.786952
ENSG00000225787	LSM3P3	2	complement(85102389..85102694)	306	processed_pseudogene	15.538	0	13.4482	0	19.7506	11.5778	14.5371	9.99729	18.2914	0	16.4136	0	0	0	0	0	0.865507	#DIV/0!	0.736034	0.86349	0.89734	#DIV/0!	#DIV/0!	#DIV/0!
ENSG00000246575	AC093162.2	2	85315041..85316529	1489	unprocessed_pseudogene	0.393005	0.324486	0.552741	1.50821	1.02354	0.771669	0	0.366877	0.523406	0.256585	0.205677	0.43345	1.09364	0.237189	0.642145	0.241394	1.40645	4.64798	0	0.475434	0.392959	1.6893	0.587165	1.01773
ENSG00000152291	TGOLN2	2	complement(85318020..85328425)	10406	protein_coding	8.25955	9.2026	8.77921	12.2099	40.3369	42.1753	23.2626	22.8833	29.0182	74.6965	25.1042	44.9415	35.137	31.5071	21.2713	21.3551	1.06292	1.32678	0.576708	0.542576	0.865119	0.601655	0.605383	0.677785
ENSG00000270532	PEBP1P2	2	complement(85341281..85341838)	558	processed_pseudogene	12.0602	0	10.9569	0.154792	18.5539	16.8165	2.75394	8.71307	38.3454	0	21.5146	0	0	0	0	0	0.908513	#DIV/0!	0.148429	0.518126	0.561073	#DIV/0!	#DIV/0!	#DIV/0!
ENSG00000042445	RETSAT	2	complement(85342088..85354620)	12533	protein_coding	6.72357	8.15739	6.10723	8.82139	5.46796	4.5534	2.38126	2.29705	3.64624	5.18227	2.89808	2.49243	3.95856	2.3389	0.884974	1.65622	0.908331	1.0814	0.435493	0.50447	0.794813	0.480954	0.22356	0.708118
ENSG00000115459	ELMOD3	2	85354394..85391752	37359	protein_coding	1.02598	1.64506	1.04487	1.5028	1.74715	1.88253	1.75358	1.3131	1.18529	0.644276	0.960757	2.03854	2.74026	1.76781	0.734538	1.1377	1.01841	0.913519	1.00368	0.697518	0.810565	3.16409	0.268054	0.643563
ENSG00000042493	CAPG	2	complement(85394748..85418432)	23685	protein_coding	4.66035	5.94846	4.7085	6.97992	60.8899	51.8678	44.2999	59.1417	125.712	74.5036	109.77	80.9204	61.5709	145.107	40.967	111.818	1.01033	1.1734	0.727541	1.14024	0.873191	1.08613	0.665364	0.770591
ENSG00000168906	MAT2A	2	85539165..85545280	6116	protein_coding	7.61859	18.2014	10.8425	20.4495	16.3349	32.9243	6.37405	11.8706	17.1912	35.4975	14.161	24.9889	40.0627	20.1918	32.9088	15.2948	1.42317	1.12351	0.390209	0.360543	0.823732	0.703962	0.821433	0.757475
ENSG00000115486	GGCX	2	complement(85544723..85561547)	16825	protein_coding	2.85636	3.44601	2.91756	3.97858	1.68359	1.65893	0.581656	0.957817	1.83179	3.38343	1.12854	1.82593	2.1422	2.07111	1.56849	1.2444	1.02143	1.15455	0.345485	0.57737	0.616088	0.539669	0.732188	0.600838
ENSG00000118640	VAMP8	2	85561562..85582031	20470	protein_coding	11.4171	13.8599	12.5186	14.2831	11.8252	7.22227	4.07753	3.4346	16.2225	17.4557	9.68581	6.45091	10.4849	19.7665	3.25569	8.74444	1.09648	1.03054	0.344817	0.475557	0.59706	0.36956	0.310511	0.442387
ENSG00000168899	VAMP5	2	85584408..85593412	9005	protein_coding	5.17438	5.0328	4.28914	5.31383	0.63613	0.808117	0.359263	0.285121	0.810391	0.32881	2.89079	2.02115	0.554562	0.653663	7.80425	6.64586	0.828918	1.05584	0.564763	0.352822	3.56715	6.14688	14.0728	10.1671
ENSG00000168894	RNF181	2	85595725..85597613	1889	protein_coding	35.3155	28.5445	33.9221	29.7667	39.5613	31.4017	19.6953	34.7028	30.1554	32.9672	22.3732	23.0966	24.4824	50.7917	16.1974	32.4424	0.960545	1.04282	0.497841	1.10512	0.74193	0.700593	0.661595	0.638734
ENSG00000168890	TMEM150A	2	complement(85598548..85603196)	4649	protein_coding	12.1625	9.6237	10.6473	8.06329	10.9539	9.09318	3.49681	5.54623	7.7571	5.91697	4.79571	2.91537	11.6758	5.03919	3.94884	2.08749	0.875424	0.837857	0.319231	0.609933	0.618235	0.492713	0.338207	0.414251
ENSG00000168883	USP39	2	85602856..85649282	46427	protein_coding	0.94848	1.02612	1.20673	1.09951	1.00632	1.02295	0.55572	0.591852	0.825596	1.29609	0.614789	0.764584	1.23698	1.02949	0.621962	0.619355	1.27228	1.07152	0.552232	0.578572	0.744661	0.589915	0.502809	0.601613
ENSG00000168878	SFTPB	2	complement(85657314..85668741)	11428	protein_coding	2442.95	1454.79	2032.41	1410.66	0.257526	0.477583	0.75019	0.329833	8.76018	0.066863	0.278705	0.395331	0.104496	0.0927128	0.0502006	0.0629043	0.831948	0.969663	2.91307	0.69063	0.031815	5.91255	0.480408	0.678485
ENSG00000115523	GNLY	2	85685175..85698854	13680	protein_coding	0.497278	0.120084	0.373871	0.0947081	0.376481	0.381465	0.916392	0.710803	0.0103582	0.00698201	0	0.00943577	0.00793579	0.0086056	0.00698943	0.0131372	0.751834	0.788685	2.4341	1.86335	0	1.35144	0.880748	1.52659
ENSG00000168874	ATOH8	2	85751344..85788066	36723	protein_coding	2.05164	3.4392	1.91141	2.90476	0	0.0013037	0	0.00595028	0.0115759	0.00520185	0.00667165	0.003515	0.00295623	0.00320575	0.00260369	0.0146816	0.93165	0.844603	#DIV/0!	4.56416	0.57634	0.67572	0.880748	4.57978
ENSG00000115525	ST3GAL5	2	complement(85837120..85905199)	68080	protein_coding	2.04251	2.0936	1.71494	1.94874	0.717904	0.692678	0.33858	0.174925	1.31543	0.812317	1.05623	0.853211	0.912121	1.26924	2.49431	0.963527	0.83962	0.930809	0.471623	0.252535	0.802955	1.05034	2.73463	0.759136
ENSG00000068654	POLR1A	2	complement(86020216..86106155)	85940	protein_coding	0.371953	0.532971	0.712104	0.668356	0.610293	0.582151	0.275745	0.254261	0.498771	0.69796	0.436894	0.34696	0.303174	0.478077	0.234755	0.264536	1.9145	1.25402	0.451825	0.436762	0.875942	0.497106	0.774324	0.553335
ENSG00000132300	PTCD3	2	86106182..86142157	35976	protein_coding	1.44157	2.54365	1.39715	2.50651	0.746468	0.864998	0.38668	0.431242	0.807443	1.40977	0.58227	0.710421	1.23722	0.984965	0.672412	0.556996	0.969183	0.985398	0.518013	0.498547	0.721128	0.503927	0.543486	0.565498
ENSG00000132305	IMMT	2	complement(86143932..86195770)	51839	protein_coding	1.63683	1.96474	1.34952	1.97944	1.9779	2.11769	1.23724	1.22768	2.27561	2.67532	1.55493	1.79034	1.80102	2.1279	1.25055	1.37287	0.82447	1.00748	0.625531	0.579726	0.683301	0.669205	0.694357	0.645177
ENSG00000132313	MRPL35	2	86199355..86213794	14440	protein_coding	1.3424	2.27527	1.74247	2.28496	1.43758	1.31293	0.660922	0.54855	2.08037	2.33493	1.2301	0.84028	2.18777	2.33982	0.741615	1.00811	1.29803	1.00426	0.459746	0.417805	0.591292	0.359874	0.338982	0.43085
ENSG00000115548	KDM3A	2	86440647..86492716	52070	protein_coding	0.696781	1.26009	0.872731	1.30879	0.26948	0.584769	0.209692	0.310542	0.379627	1.25285	0.441118	0.989119	1.66376	0.497396	0.817147	0.303728	1.25252	1.03865	0.778136	0.53105	1.16198	0.789495	0.491144	0.610637
ENSG00000115561	CHMP3	2	complement(86503431..86563479)	60049	protein_coding	0.712611	0.873805	0.687258	0.966597	0.61	0.710373	0.294967	0.332049	0.575778	0.798481	0.362104	0.442818	0.880439	0.61559	0.426733	0.348667	0.964422	1.10619	0.483553	0.46743	0.628896	0.554575	0.484683	0.566395
ENSG00000172086	KRCC1	2	complement(88027205..88055729)	28525	protein_coding	0.877007	1.08065	0.983062	1.14156	0.735106	1.06912	0.91866	0.746886	0.633367	0.981089	0.663505	1.09962	2.01329	0.730491	1.23688	0.601683	1.12093	1.05636	1.2497	0.698596	1.04758	1.12082	0.614359	0.82367
ENSG00000153574	RPIA	2	88691644..88750935	59292	protein_coding	0.298553	0.270541	0.20524	0.241821	0.535357	0.595094	0.289185	0.298514	0.187605	0.24808	0.219003	0.272131	0.140984	0.196565	0.132235	0.103056	0.68745	0.893843	0.540172	0.501624	1.16736	1.09695	0.937939	0.524284
ENSG00000244437	IGKV3-15	2	complement(89085177..89085787)	611	IG_V_gene	0	1.89784	2.02053	1.9791	0	0	0	0	0	0	0	0	0	0	0	0	#DIV/0!	1.04282	#DIV/0!	#DIV/0!	#DIV/0!	#DIV/0!	#DIV/0!	#DIV/0!
ENSG00000239951	IGKV3-20	2	complement(89142574..89143160)	587	IG_V_gene	0.872293	3.12778	0	9.41724	0	0	0	0	0	0	0.104345	0	0.184943	0	0	0.153081	0	3.01084	#DIV/0!	#DIV/0!	#DIV/0!	#DIV/0!	0	#DIV/0!
ENSG00000261600	AC233266.2	2	91580336..91580863	528	lincRNA	0	2.92824	0.779386	2.12663	0.199067	0	0	0	0	0	0	0	0	0	0	0	#DIV/0!	0.726248	0	#DIV/0!	#DIV/0!	#DIV/0!	#DIV/0!	#DIV/0!
ENSG00000144029	MRPS5	2	complement(95087207..95149434)	62228	protein_coding	1.19429	1.53268	0.995733	1.24505	1.10212	0.888609	0.354824	0.427522	1.31503	1.02531	0.932127	0.748833	1.20201	1.46427	0.622296	0.782661	0.833744	0.812338	0.321947	0.481114	0.708824	0.730344	0.517711	0.534504
ENSG00000155066	PROM2	2	95274453..95291308	16856	protein_coding	0.998104	10.8636	1.11605	10.5559	0.0124712	0.0454444	0.0239912	0.0518539	0.00420326	0	0	0	0.00644053	0.00698414	0	0	1.11817	0.971671	1.92372	1.14104	0	#DIV/0!	0	0
ENSG00000115042	FAHD2A	2	95402721..95416616	13896	protein_coding	0.842234	1.1474	1.15071	1.3426	0.468959	0.478894	0.128047	0.247666	0.76479	0.831691	0.467226	0.399431	1.02343	0.804824	0.185781	0.407391	1.36626	1.17012	0.273045	0.517162	0.610921	0.480264	0.181528	0.506186
ENSG00000272913	AC009237.14	2	complement(95525109..95526702)	1594	lincRNA	1.28491	0.545601	3.35615	1.08374	0.329697	0.12014	0.202959	0.205626	0	0	0.0768516	0	0	0.0738549	0	0.0563731	2.61198	1.98632	0.615592	1.71156	#DIV/0!	#DIV/0!	#DIV/0!	0.763296
ENSG00000232931	LINC00342	2	complement(95807118..95816215)	9098	lincRNA	1.2462	3.00581	3.50221	6.36079	0.155963	0.320995	0.337811	0.360264	0.841044	0.325448	0.356813	0.26957	0.883002	1.42336	0.0525474	0.375317	2.8103	2.11617	2.16597	1.12233	0.42425	0.828302	0.05951	0.263684
ENSG00000186281	GPAT2	2	complement(96021946..96039451)	17506	protein_coding	0.0626768	0.358796	0.265295	0.39965	0.114077	0.0519614	0.0415806	0.046808	2.1612	0.932987	0.601801	0.361304	0.0744167	1.0289	0.00546186	0.349046	4.23274	1.11387	0.364495	0.900821	0.278457	0.387255	0.0733956	0.339243
ENSG00000274286	ADRA2B	2	complement(96112875..96116245)	3371	protein_coding	0.130195	0.0573313	0	0.204981	0.0779496	0.553886	0.479852	0.842675	71.859	29.354	4.26992	0.421209	1.25598	14.7723	0.0567282	0.426503	0	3.57537	6.15592	1.52139	0.0594209	0.0143493	0.0451666	0.0288717
ENSG00000158050	DUSP2	2	complement(96143166..96145440)	2275	protein_coding	0.675212	0.297329	0.620181	1.21493	7.36906	21.2126	67.7606	104.814	60.137	13.5609	17.3656	11.3478	5.39229	19.8191	171.477	34.5216	0.918497	4.08614	9.19528	4.94111	0.288767	0.836805	31.8005	1.74183
ENSG00000084090	STARD7	2	complement(96184859..96208825)	23967	protein_coding	3.18632	3.87866	4.24592	4.11561	4.8986	4.3507	1.95727	1.79609	6.33504	9.5207	3.63666	3.96394	7.65507	7.43669	3.42694	2.44077	1.33255	1.06109	0.399556	0.412828	0.574054	0.41635	0.44767	0.328207
ENSG00000135956	TMEM127	2	complement(96248516..96265994)	17479	protein_coding	4.56155	4.92586	4.97439	6.02872	15.3942	13.854	6.83901	11.0762	15.6868	14.2459	10.0782	10.0952	11.776	12.2177	7.54354	8.10729	1.0905	1.22389	0.44426	0.799495	0.642463	0.708638	0.640586	0.663571
ENSG00000144021	CIAO1	2	96266132..96273349	7218	protein_coding	4.49954	7.5774	6.8985	8.65174	10.1059	9.15328	3.38396	5.24484	11.9654	13.8811	6.48317	7.1533	9.68601	9.19877	4.64962	4.76807	1.53316	1.14178	0.33485	0.573001	0.541826	0.515325	0.480035	0.518338
ENSG00000144028	SNRNP200	2	complement(96274336..96305515)	31180	protein_coding	3.93892	5.09502	4.56276	5.37135	4.04855	4.38374	2.06477	3.54784	5.31263	7.39788	2.90538	3.81283	6.59099	4.8215	2.78444	2.4727	1.15838	1.05423	0.510003	0.809319	0.546882	0.515394	0.422461	0.512849
ENSG00000198885	ITPRIPL1	2	96325331..96330517	5187	protein_coding	0.0423065	0.726556	0.362679	0.366343	0.2229	0.156909	0.389816	0.315952	1.29762	0.607665	0.153511	0.0746566	0.606957	0.612795	0.0737346	0.0866192	8.57264	0.504219	1.74884	2.0136	0.118301	0.122858	0.121482	0.141351
ENSG00000121152	NCAPH	2	96335787..96373845	38059	protein_coding	0.0653467	0.139645	0.0648754	0.149785	0.0331403	0.0566069	0.0552525	0.0387545	5.54195	0.890917	0.432918	0.267937	0.0827212	0.739278	0.0150738	0.0779143	0.992787	1.07261	1.66723	0.684624	0.0781167	0.300743	0.182224	0.105392
ENSG00000163121	NEURL3	2	complement(96497643..96508109)	10467	protein_coding	0.0209653	0.230801	0.033699	1.06451	0.3364	2.7581	6.5989	7.42674	0.162454	0	5.97468	1.97315	0.186692	0.449889	31.7987	6.79929	1.60737	4.61223	19.6162	2.6927	36.7777	#DIV/0!	170.327	15.1133
ENSG00000196843	ARID5A	2	96536743..96552638	15896	protein_coding	0.865112	0.85714	0.75445	0.831353	7.40234	8.30957	8.00853	9.07947	6.92189	6.76577	10.9508	12.7896	5.06065	6.53943	16.8482	14.0023	0.872084	0.969915	1.08189	1.09265	1.58206	1.89034	3.32925	2.14121
ENSG00000114982	KANSL3	2	complement(96593170..96642787)	49618	protein_coding	0.981833	2.041	1.11846	1.73207	1.52308	1.72232	1.01714	1.3542	1.0181	1.83066	0.856705	1.2123	1.69785	1.0487	1.26799	0.780546	1.13916	0.848639	0.667819	0.786263	0.841473	0.66222	0.74682	0.7443
ENSG00000114988	LMAN2L	2	complement(96705929..96740064)	34136	protein_coding	0.599995	0.815268	0.656146	0.910902	0.537299	0.566609	0.123204	0.267251	0.732661	1.09124	0.348097	0.419734	0.992243	1.01736	0.579809	0.273767	1.09359	1.1173	0.229304	0.471668	0.475113	0.384641	0.584342	0.269094
ENSG00000158158	CNNM4	2	96760902..96811891	50990	protein_coding	0.315602	0.765626	0.412749	0.868989	0.77403	0.697619	0.590056	0.597812	0.647503	0.676221	0.593408	0.531616	0.977246	0.362478	1.47389	0.313686	1.30781	1.135	0.762317	0.856932	0.916455	0.786157	1.50821	0.865393
ENSG00000168758	SEMA4C	2	complement(96859716..96870757)	11042	protein_coding	2.3782	4.65569	2.46503	5.16271	0.0190377	0.208117	0.183117	0.356205	0.0834135	0	0.0110941	0.0818302	2.16297	0.0106615	0.242459	0.0406895	1.03651	1.1089	9.61862	1.71156	0.133002	#DIV/0!	0.112095	3.81648
ENSG00000144199	FAHD2B	2	complement(97083583..97094882)	11300	protein_coding	0.679694	0.538744	0.332958	0.450978	0.0837138	0.0550782	0	0.0676807	0.0376196	0.0338102	0.00542042	0	0.0576433	0.0416724	0	0	0.489865	0.837091	0	1.22881	0.144085	0	0	0
ENSG00000135940	COX5B	2	97646040..97648383	2344	protein_coding	52.5517	61.8378	43.5392	56.6367	42.2402	28.8806	15.9757	21.0915	200.309	111.446	122.815	56.8861	43.2579	98.2378	20.5589	68.4291	0.828502	0.915891	0.37821	0.730298	0.613128	0.510434	0.475264	0.696566
ENSG00000115073	ACTR1B	2	complement(97655963..97664107)	8145	protein_coding	10.0584	9.55048	10.2419	9.83038	6.71035	7.31213	4.55782	8.79951	12.3607	14.3652	9.13685	5.89543	8.70358	6.30177	2.44174	4.00475	1.01824	1.02931	0.679223	1.20341	0.739184	0.410397	0.280544	0.635496
ENSG00000183513	COA5	2	complement(98599310..98608515)	9206	protein_coding	3.21006	2.91806	2.17757	2.09226	1.29586	1.30012	0.904903	0.593396	1.47765	1.88828	1.09115	1.38812	3.37265	1.6752	0.810123	0.810154	0.678358	0.717004	0.698303	0.456416	0.738436	0.735124	0.240204	0.483615
ENSG00000115446	UNC50	2	98608579..98618515	9937	protein_coding	3.48184	5.50404	3.88094	5.50212	3.95594	4.20122	2.51501	2.5783	3.79313	4.28693	2.87238	4.4036	6.70794	4.33604	3.2138	3.05648	1.11462	0.999651	0.635755	0.613702	0.757259	1.02722	0.479104	0.704902
ENSG00000158417	EIF5B	2	99337353..99401326	63974	protein_coding	4.28776	3.38047	5.0376	3.29839	2.10957	2.01758	2.06452	1.34918	1.3611	1.34968	1.52136	1.45275	1.04872	2.13831	1.52598	1.32174	1.17488	0.975719	0.978642	0.668711	1.11774	1.07637	1.45509	0.618125
ENSG00000238029	AC012493.1	2	100425348..100426107	760	processed_pseudogene	0	0	1.70176	0	0.553196	2.07881	0.319259	0.503153	0.559343	0	0.80593	0	0	0	0	0	#DIV/0!	#DIV/0!	0.577117	0.242039	1.44085	#DIV/0!	#DIV/0!	#DIV/0!
ENSG00000204637	AC068538.1	2	100509277..100509612	336	processed_pseudogene	1.08851	0	4.54907	0	4.37947	2.70725	0.962845	3.08909	1.68691	0	1.82294	0	0	0	0	0	4.17916	#DIV/0!	0.219854	1.14104	1.08064	#DIV/0!	#DIV/0!	#DIV/0!
ENSG00000115539	PDCL3	2	100562690..100576735	14046	protein_coding	0.458282	0.749885	0.904044	0.897805	1.88948	1.25432	0.506717	0.591162	1.12485	0.979211	0.719519	0.533014	0.502385	0.930331	0.544584	0.614156	1.97268	1.19726	0.268179	0.471299	0.63966	0.54433	1.084	0.660148
ENSG00000071082	RPL31	2	101001715..101024032	22318	protein_coding	9.52451	11.0842	9.86209	11.711	7.33274	3.91277	4.99378	3.76458	4.27615	7.81897	3.49643	4.03704	15.3031	8.71409	6.19071	6.42999	1.03544	1.05655	0.681026	0.962127	0.817659	0.516314	0.404539	0.737884
ENSG00000158435	CNOT11	2	101252802..101270316	17515	protein_coding	2.40138	3.2606	1.9568	3.80212	2.07934	2.26873	1.34837	1.62496	1.81626	3.15744	1.52821	2.04879	2.7768	2.10379	2.36377	1.74433	0.814867	1.16608	0.648459	0.716244	0.841405	0.648878	0.851258	0.829139
ENSG00000163162	RNF149	2	complement(101271219..101308701)	37483	protein_coding	1.65097	2.76622	2.03734	2.7053	4.35061	4.31842	5.89713	4.74824	2.10379	3.75603	3.88587	4.804	2.55742	2.80783	2.29071	4.99122	1.23403	0.977979	1.35547	1.09953	1.84708	1.27901	0.89571	1.77761
ENSG00000071054	MAP4K4	2	101696850..101894689	197840	protein_coding	0.494333	0.614451	0.71286	0.724729	0.673124	0.664025	1.1046	2.10957	0.406106	0.712105	0.348606	0.339276	0.364359	0.35941	0.434967	0.244359	1.44206	1.17947	1.64101	3.17695	0.858411	0.47644	1.19378	0.67989
ENSG00000135953	MFSD9	2	complement(102715840..102736888)	21049	protein_coding	0.580347	0.628941	0.731742	0.742727	0.763999	0.48674	0.161381	0.290671	0.326499	0.703342	0.224063	0.40474	0.459023	0.29083	0.331603	0.320177	1.26087	1.18092	0.211232	0.59718	0.686261	0.575452	0.722411	1.10091
ENSG00000272861	AC012360.2	2	complement(105249404..105249794)	391	lincRNA	0	0	0	0.220905	0.537633	0.244888	0.206852	0	0.543607	0	0.469954	1.98079	1.38826	1.20434	0	0.459636	#DIV/0!	#DIV/0!	0.384745	0	0.86451	#DIV/0!	0	0.381648
ENSG00000135966	TGFBRAP1	2	complement(105264391..105330034)	65644	protein_coding	0.239577	0.334158	0.334938	0.373685	0.682099	0.670247	0.293236	0.356176	0.580668	0.918123	0.378828	0.48373	0.6979	0.451932	0.142744	0.229972	1.39804	1.11829	0.429903	0.53141	0.6524	0.526869	0.204534	0.508864
ENSG00000272994	AC012360.3	2	complement(105334027..105337475)	3449	lincRNA	0.869547	1.03664	1.43177	1.02677	0.319985	0.360906	0.25795	0.110872	0.18488	0	0.266385	0.149703	0.157381	0.307197	0.221781	0.0521071	1.64657	0.990475	0.806132	0.307203	1.44085	#DIV/0!	1.4092	0.169621
ENSG00000135974	C2orf49	2	105337359..105349211	11853	protein_coding	1.04911	1.31256	1.00187	1.47199	0.917793	1.17134	1.03717	0.806539	0.753153	1.10397	0.924987	1.07813	1.18151	0.645583	0.79861	0.561001	0.954967	1.12147	1.13007	0.688559	1.22815	0.976588	0.675923	0.868983
ENSG00000115652	UXS1	2	complement(106093303..106194339)	101037	protein_coding	0.367778	0.460029	0.592901	0.758272	0.501417	1.20261	1.06625	1.51983	0.631107	0.795027	1.73258	2.01983	0.592035	0.666474	1.18955	1.21665	1.61212	1.64831	2.12647	1.26378	2.7453	2.54058	2.00926	1.82551
ENSG00000224061	AC092106.2	2	complement(106253231..106253717)	487	processed_pseudogene	4.35584	0	7.24287	0	11.3309	10.3223	5.81266	8.41294	9.01994	0	4.90509	0	0.222919	0	0	0	1.6628	#DIV/0!	0.512993	0.815029	0.543805	#DIV/0!	0	#DIV/0!
ENSG00000227513	AC114755.1	2	106344566..106345433	868	processed_pseudogene	1.93825	0	1.01592	0	2.90619	4.79859	2.609	4.59429	3.18336	0	1.8347	0	0	0	0	0	0.524142	#DIV/0!	0.897738	0.957425	0.57634	#DIV/0!	#DIV/0!	#DIV/0!
ENSG00000214199	EEF1A1P12	2	complement(106697331..106698676)	1346	processed_pseudogene	0.597792	0.35896	0.305732	0.449195	1.87413	1.20934	0.721061	1.37991	0.789564	0	0.819103	0.0958999	1.20982	0.524775	0.85244	0.400559	0.511436	1.25138	0.384745	1.14104	1.03741	#DIV/0!	0.704598	0.763296
ENSG00000198203	SULT1C2	2	108288639..108309915	21277	protein_coding	0.467553	2.21177	0.419973	1.52637	0.0889191	0.0360018	0.114037	0.0154048	0.812494	0.206497	0.880891	0.169868	2.14296	0.73035	1.25827	0.456114	0.898236	0.690113	1.28248	0.42789	1.08418	0.822616	0.587165	0.624515
ENSG00000169756	LIMS1	2	108534355..108687246	152892	protein_coding	0.141615	0.1934	0.129963	0.198292	0.406633	0.424922	0.31052	0.258684	0.474058	0.812129	0.39781	1.14398	0.683782	0.858534	0.461529	0.625929	0.917721	1.02529	0.763636	0.608779	0.839158	1.40862	0.674966	0.729068
ENSG00000233648	AC010095.1	2	complement(108694750..108694893)	144	processed_pseudogene	16.7631	0	40.4167	0	23.3572	15.6261	51.6727	11.7602	43.2973	0	29.7746	0	0	0	0	0	2.41105	#DIV/0!	2.21228	0.752601	0.687679	#DIV/0!	#DIV/0!	#DIV/0!
ENSG00000153201	RANBP2	2	108719481..108785811	66331	protein_coding	0.920815	1.32424	0.997067	1.49228	0.629874	0.963561	0.508458	0.514729	0.686808	1.19517	0.452471	0.712243	1.64812	1.26899	0.725068	0.441633	1.08281	1.12689	0.807238	0.534195	0.658803	0.595936	0.439937	0.34802
ENSG00000186522	SEPT10	2	complement(109542982..109614206)	71225	protein_coding	0.216697	0.510124	0.316947	0.529945	0.470013	0.545133	0.771033	0.539953	0.176069	0.476061	0.153073	0.520131	0.438971	0.246275	0.264461	0.209429	1.46263	1.03885	1.64045	0.990496	0.869395	1.09257	0.602456	0.850384
ENSG00000198142	SOWAHC	2	109614334..109618990	4657	protein_coding	0.722527	5.3327	1.09825	4.4513	6.74835	6.72335	15.1442	12.9385	1.79522	10.4395	1.32839	6.59681	4.33593	3.10933	0.698072	1.60152	1.52001	0.834717	2.24413	1.92442	0.739962	0.631911	0.160997	0.51507
ENSG00000282033	AC074387.1	2	complement(109758799..109760364)	1566	lincRNA	0	0.123412	0.488023	0.38609	0	0.0917158	1.08458	1.01163	0	0	0	0	0	0	0	0	#DIV/0!	3.12845	#DIV/0!	11.0301	#DIV/0!	#DIV/0!	#DIV/0!	#DIV/0!
ENSG00000144063	MALL	2	complement(110083870..110116566)	32697	protein_coding	15.9844	7.94109	11.4656	7.10338	0.0482188	0.130316	0.0519454	0.167074	0.0455043	0.00584236	0.00187328	0.0039478	0	0.00360047	0	0.00549645	0.717299	0.894508	1.07729	1.28207	0.0411672	0.67572	#DIV/0!	1.52659
ENSG00000175701	LINC00116	2	complement(110211529..110245420)	33892	protein_coding	0.945321	0.587341	1.10665	0.606543	0.753602	0.411065	0.159887	0.241774	0.957435	0.521364	0.670483	0.319923	0.371567	0.903116	0.180555	0.625713	1.17066	1.03269	0.212164	0.588165	0.700291	0.613627	0.48593	0.692838
ENSG00000236307	EEF1E1P1	2	111887914..111888741	828	processed_pseudogene	0.88343	0.116705	2.556	0.104316	0.634706	0.925133	0	0.461831	1.11238	0	0.147949	0.155895	0	0.284359	0	0.21705	2.89327	0.893843	0	0.499205	0.133002	#DIV/0!	#DIV/0!	0.763296
ENSG00000153214	TMEM87B	2	112055223..112119318	64096	protein_coding	0.498716	1.16388	0.609929	1.19934	0.133647	0.249477	0.0605684	0.0886376	0.309505	0.862808	0.279038	0.694787	0.614825	0.679576	0.526588	0.593021	1.223	1.03047	0.453196	0.355294	0.901561	0.805263	0.856485	0.872633
ENSG00000114999	TTL	2	112482154..112541739	59586	protein_coding	0.573291	0.793022	0.501196	0.684195	1.532	1.33698	0.757401	0.883789	1.51365	3.00394	1.2068	1.85869	1.63609	1.66947	1.2741	1.06016	0.874244	0.862769	0.494387	0.661036	0.797278	0.618749	0.778746	0.635026
ENSG00000125611	CHCHD5	2	112584240..112589275	5036	protein_coding	2.97763	1.97639	1.87944	2.53839	2.64021	2.31963	2.36084	2.1912	3.78449	2.50354	2.25008	1.5379	2.52218	4.18441	1.23411	2.55159	0.631187	1.28436	0.89419	0.944632	0.594552	0.614291	0.489304	0.609784
ENSG00000237753	AC079922.2	2	complement(112641832..112645690)	3859	lincRNA	0.360148	0.450732	0.182808	0.223824	0.35408	0.210906	0.230544	0.0990921	1.26682	0.841532	0.444421	0.434842	1.04089	0.915195	0.0247772	0.116428	0.50759	0.496579	0.651107	0.46984	0.350816	0.516727	0.023804	0.127216
ENSG00000144136	SLC20A1	2	112645857..112663827	17971	protein_coding	2.06366	5.97934	1.71414	4.64287	3.50046	4.11329	2.14225	2.49263	8.59459	8.04674	5.51123	6.55067	6.69335	7.93958	2.25591	2.80012	0.830633	0.776486	0.611992	0.605993	0.641245	0.814078	0.337037	0.352678
ENSG00000115008	IL1A	2	complement(112773915..112784590)	10676	protein_coding	0.260362	0.488771	0.457044	2.29769	39.8977	73.948	362.069	280.468	2.58819	1.24358	53.5915	134.462	0.0915187	0.89319	0.582147	54.5415	1.75542	4.70095	9.07495	3.79277	20.7061	108.125	6.36096	61.0637
ENSG00000125538	IL1B	2	complement(112829751..112836903)	7153	protein_coding	1.93275	0.364751	2.96693	2.20976	142.107	501.948	3228.42	4638.55	30.2497	2.04301	924.66	1082.4	0.531197	3.34099	21.4008	873.513	1.53508	6.05827	22.7182	9.2411	30.5675	529.809	40.2879	261.453
ENSG00000180152	XIAPP3	2	112853328..112854122	795	processed_pseudogene	0	0	0	0	0.396631	0.240884	0.915611	0.618431	0.623838	0	0.385225	0	0	0	0	0	#DIV/0!	#DIV/0!	2.30847	2.56734	0.617507	#DIV/0!	#DIV/0!	#DIV/0!
ENSG00000136688	IL36G	2	112973203..112985665	12463	protein_coding	0.0176076	0.604773	0.349058	3.88796	0.0506013	0.303472	30.7409	31.8441	0.113697	0	2.17717	6.51465	0	0.00944593	0.107407	1.35549	19.8242	6.42879	607.512	104.932	19.1489	#DIV/0!	#DIV/0!	143.5
ENSG00000232090	AC016724.1	2	112995517..112995937	421	processed_pseudogene	3.12747	0	0.977472	0	1.37314	1.8195	0.960558	2.72491	0.841451	0	0.436466	0	0	0	0	0	0.312544	#DIV/0!	0.699536	1.49762	0.518706	#DIV/0!	#DIV/0!	#DIV/0!
ENSG00000136695	IL36RN	2	113058638..113065382	6745	protein_coding	0	0.20057	0	0.281723	0.389575	0.851753	2.37421	1.76559	0.367644	0.0141607	2.52449	2.62181	0	0.261804	0.113406	2.10492	#DIV/0!	1.40461	6.09436	2.07289	6.86668	185.147	#DIV/0!	8.04005
ENSG00000136689	IL1RN	2	113107214..113134016	26803	protein_coding	0.532174	8.96629	1.30065	17.0376	111.109	105.597	179.504	141.043	29.6982	6.49635	284.078	281.231	0.502243	14.9511	565.954	329.976	2.44403	1.90018	1.61557	1.33567	9.56548	43.2906	1126.85	22.0703
ENSG00000125637	PSD4	2	113157325..113209396	52072	protein_coding	0.873753	1.67944	1.0285	1.51111	3.14886	2.22957	1.1851	1.86632	1.91711	1.9003	1.9726	2.11202	0.908988	1.70013	0.754684	1.37881	1.1771	0.899769	0.376359	0.837077	1.02895	1.11142	0.830246	0.811002
ENSG00000146556	WASH2P	2	113588550..113599043	10494	transcribed_unprocessed_pseudogene	0.697046	0.709039	1.00277	0.658462	0.595949	0.387786	0.377651	0.411246	0.526617	0.36407	0.326857	0.295212	0.765538	0.605787	0.227786	0.419581	1.4386	0.928668	0.633697	1.0605	0.620674	0.810864	0.29755	0.692621
ENSG00000236397	DDX11L2	2	complement(113599036..113601261)	2226	unprocessed_pseudogene	0.262886	1.51937	0	1.16407	0.519398	0.602209	0	0.711686	0.82754	0.815258	0.220128	0.347928	0.975396	0.264431	0.214769	0	0	0.766151	0	1.18179	0.266003	0.426771	0.220187	0
ENSG00000279267	AL078621.3	2	complement(113605867..113607908)	2042	TEC	0.501504	1.65628	0.604577	1.18436	0.540464	0.562691	0.198039	0.267522	0.936804	0	0.179973	0.442492	2.87087	1.09538	0.187297	0	1.20553	0.715074	0.366424	0.475434	0.192113	#DIV/0!	0.0652406	0
ENSG00000144158	AL078621.1	2	113657908..113658675	768	processed_pseudogene	4.66699	0	4.36317	0	4.79005	4.61302	4.10714	2.91634	2.67533	0	4.54595	0	0	0	0	0	0.934899	#DIV/0!	0.857431	0.632198	1.69921	#DIV/0!	#DIV/0!	#DIV/0!
ENSG00000115084	SLC35F5	2	complement(113705011..113756823)	51813	protein_coding	0.808944	1.36892	0.831675	1.3603	0.775935	1.06631	0.705562	0.705347	0.664567	0.881162	0.857058	1.67913	1.54211	1.0429	1.6627	1.25216	1.0281	0.9937	0.909305	0.661487	1.28965	1.90559	1.0782	1.20065
ENSG00000115091	ACTR3	2	113889960..113962596	72637	protein_coding	0.969775	2.21901	1.44386	2.37347	4.04877	6.00184	6.3991	4.8328	4.48099	5.77788	5.80995	7.79958	3.82462	5.59799	7.04113	5.44816	1.48886	1.06961	1.58051	0.805219	1.29658	1.3499	1.841	0.973236
ENSG00000227291	AC092170.1	2	complement(117180892..117181562)	671	processed_pseudogene	0	0	0.613287	0	0.704892	2.56859	2.7723	0.732716	0.633534	0	0.821545	0	0	0	0	0	#DIV/0!	#DIV/0!	3.93295	0.28526	1.29677	#DIV/0!	#DIV/0!	#DIV/0!
ENSG00000088205	DDX18	2	117814650..117832379	17730	protein_coding	2.65693	2.03292	2.89463	2.80605	2.31497	2.69216	1.30009	1.58985	1.28274	2.16024	1.07439	1.46336	2.47983	1.25493	2.00614	0.511886	1.08947	1.3803	0.561599	0.590549	0.837579	0.677405	0.808983	0.407899
ENSG00000236255	AC009404.1	2	117833937..117841658	7722	lincRNA	0.492579	0.513068	0.852661	0.514529	0.245005	0.198397	0.115212	0.268825	0.0367004	0.0742143	0.103116	0.0501481	0.168705	0.106717	0.0371466	0.0930938	1.73101	1.00285	0.470244	1.35499	2.80966	0.67572	0.220187	0.872338
ENSG00000125629	INSIG2	2	118088452..118110997	22546	protein_coding	0.937628	1.55581	1.10817	1.48643	0.382276	0.717731	0.484284	0.496707	0.285965	1.22856	2.18423	5.03821	1.60825	0.699685	5.08484	3.75441	1.18189	0.955403	1.26684	0.692051	7.63809	4.10092	3.16173	5.36586
ENSG00000019169	MARCO	2	118942166..118994660	52495	protein_coding	0.09754	0.0497011	0.118707	0.070751	48.3019	33.2471	26.0933	29.7215	10.7082	47.0792	13.3668	49.2793	1.92948	15.5837	2.8232	15.7002	1.21701	1.42353	0.540212	0.893959	1.24828	1.04673	1.46319	1.00748
ENSG00000144119	C1QL2	2	complement(119156243..119158889)	2647	protein_coding	0	0.146025	0.0888371	0.0978924	0.555913	0.0542602	0.458324	0.247653	4.60379	0.649509	8.83935	1.41419	0	1.46767	0.975298	4.24342	#DIV/0!	0.670382	0.824453	4.56416	1.92002	2.17732	#DIV/0!	2.89127
ENSG00000115107	STEAP3	2	119223831..119265652	41822	protein_coding	1.94317	2.25279	1.59122	1.59439	2.83867	2.57797	0.852844	1.12595	1.93973	2.9781	2.65524	2.66978	0.965638	2.59534	1.3123	1.47824	0.818876	0.70774	0.300438	0.436757	1.36887	0.896469	1.359	0.569575
ENSG00000155368	DBI	2	119366921..119372560	5640	protein_coding	34.2006	19.7204	40.7346	22.8952	72.1122	39.6926	75.7452	38.9273	171.799	137.547	128.018	76.5791	60.0361	135.342	41.7215	92.5354	1.19105	1.16099	1.05038	0.980719	0.745163	0.55675	0.694941	0.683717
ENSG00000171227	TMEM37	2	119429901..119438520	8620	protein_coding	1.1371	1.10981	3.21902	1.35272	0.042677	0.0777562	0	0.088723	0.690419	1.32966	0.0568452	0	12.5816	3.55086	0.133107	0.0416978	2.83089	1.21888	0	1.14104	0.0823343	0	0.0105796	0.011743
ENSG00000144120	TMEM177	2	119679167..119686507	7341	protein_coding	1.47472	1.07939	1.71375	1.29425	0.952137	0.508691	0.077122	0.290218	0.530821	0.533452	0.333746	0.105502	0.443652	0.224512	0.0911739	0.195851	1.16208	1.19906	0.0809989	0.57052	0.628735	0.197772	0.205508	0.872338
ENSG00000226479	TMEM185B	2	complement(120221278..120223408)	2131	protein_coding	5.52643	6.66583	7.8623	8.67386	12.1088	16.67	13.1319	18.2521	9.84123	6.72317	8.91024	8.05622	4.73779	5.46914	10.0057	5.31309	1.42267	1.30124	1.08449	1.09491	0.905399	1.19828	2.1119	0.971468
ENSG00000144118	RALB	2	120240064..120294713	54650	protein_coding	0.749549	0.795688	0.92942	1.03522	2.11657	2.43101	2.45375	1.97621	1.56609	1.76521	1.56461	1.45261	1.77791	1.40236	3.81412	1.34994	1.23997	1.30104	1.1593	0.812914	0.999053	0.822907	2.14529	0.962621
ENSG00000163083	INHBB	2	120346143..120351808	5666	protein_coding	5.87405	3.10395	2.89478	1.57015	0.00927526	0.109845	0	0.144621	0.0125044	0	0	0	0	0	0.0168753	0.0158593	0.492809	0.505856	0	1.31659	0	#DIV/0!	#DIV/0!	#DIV/0!
ENSG00000115112	TFCP2L1	2	complement(121216587..121285207)	68621	protein_coding	1.43267	3.28955	1.15826	2.64454	0.0520781	0.111629	0.0495026	0.0549297	0.036137	0.190691	0.00714075	0.0319783	0.284768	0.121806	0.00139338	0.0104759	0.808469	0.803923	0.950546	0.492074	0.197602	0.167697	0.00489304	0.0860052
ENSG00000155438	NIFK	2	complement(121726945..121736923)	9979	protein_coding	0.535104	1.23949	1.37264	1.72246	0.79523	0.945135	0.413351	0.574801	0.560894	1.15815	0.975936	1.07363	0.924715	1.07355	0.871931	0.792421	2.56519	1.38965	0.519788	0.608169	1.73996	0.927021	0.942918	0.738132
ENSG00000211460	TSN	2	121737103..121767853	30751	protein_coding	1.04902	1.4895	1.36116	1.47182	1.17409	1.30311	0.468162	0.591562	0.877822	1.96302	0.671246	0.961257	1.66985	1.43945	0.823975	0.786056	1.29756	0.98813	0.398746	0.453962	0.764672	0.489683	0.493442	0.546081
ENSG00000227738	AC092646.1	2	123762171..123763071	901	processed_pseudogene	1.78608	0	1.76168	0	3.20805	3.34757	3.32133	1.94017	3.1454	0	2.78721	0	0	0	0	0	0.986341	#DIV/0!	1.03531	0.579576	0.886123	#DIV/0!	#DIV/0!	#DIV/0!
ENSG00000213236	YWHAZP2	2	complement(126557435..126558162)	728	processed_pseudogene	5.62677	0	4.03763	0	14.1491	29.9223	11.443	14.6325	11.8732	0	12.8727	0	0	0	0	0	0.717576	#DIV/0!	0.808749	0.489017	1.08418	#DIV/0!	#DIV/0!	#DIV/0!
ENSG00000136732	GYPC	2	126655933..126696675	40743	protein_coding	0.17774	0.0592936	0.170262	0.063599	4.41011	4.1233	3.97814	4.68072	0.43126	3.09448	2.18436	4.67941	2.86705	0.710803	3.63283	2.86936	0.957928	1.07261	0.902052	1.13519	5.06505	1.51218	1.2671	4.03678
ENSG00000136717	BIN1	2	complement(127048027..127107355)	59329	protein_coding	0.462346	0.500025	0.485531	0.460047	0.823794	0.591495	0.488036	0.468669	0.641281	0.98848	0.431539	0.574381	0.602012	0.581391	0.265916	0.293829	1.05015	0.920047	0.592424	0.792346	0.672934	0.581075	0.441712	0.505391
ENSG00000163161	ERCC3	2	complement(127257290..127294176)	36887	protein_coding	1.22353	1.78138	1.08852	1.81238	1.22241	1.26026	0.534998	0.931521	1.10442	1.47076	0.860137	1.03581	1.13014	0.820214	0.788003	0.755177	0.889654	1.0174	0.437658	0.73915	0.778811	0.704272	0.697259	0.920707
ENSG00000169967	MAP3K2	2	complement(127298730..127388465)	89736	protein_coding	0.357034	0.525501	0.300701	0.52843	0.432793	0.563393	0.264081	0.208197	0.450038	0.855767	0.327631	0.737928	1.22068	0.839616	0.378259	0.330451	0.842218	1.00557	0.610177	0.369542	0.728009	0.8623	0.309877	0.393575
ENSG00000072163	LIMS2	2	complement(127638381..127681786)	43406	protein_coding	0.493765	0.434116	0.350783	0.348233	3.05471	0.494132	2.07759	0.707297	1.01364	0.979212	1.18251	0.648291	0.00750322	0.184428	0.0198253	0.461653	0.710425	0.802167	0.680128	1.43139	1.1666	0.662054	2.64224	2.50316
ENSG00000136709	WDR33	2	complement(127701022..127811187)	110166	protein_coding	0.386436	0.592075	0.57472	0.601353	0.664517	0.667945	0.428013	0.541986	0.538936	0.600831	0.408649	0.449932	0.648417	0.594148	0.361923	0.36705	1.48723	1.01567	0.644095	0.811423	0.758252	0.74885	0.558164	0.617776
ENSG00000274010	AC006011.2	2	complement(127840606..127841763)	1158	processed_pseudogene	0	0	0.304601	0	0.862279	0.578807	0.279375	0.896315	0.489466	0	0.105787	0	0	0	0	0	#DIV/0!	#DIV/0!	0.323996	1.54856	0.216128	#DIV/0!	#DIV/0!	#DIV/0!
ENSG00000144231	POLR2D	2	complement(127843551..127858157)	14607	protein_coding	0.936447	1.17094	1.09873	1.44873	1.77733	1.94361	1.22368	1.48472	1.21261	2.39324	1.5515	1.65251	1.61278	1.63607	1.37463	1.2365	1.17329	1.23724	0.688491	0.763901	1.27948	0.69049	0.852337	0.755776
ENSG00000144233	AMMECR1L	2	complement(127861630..127885922)	24293	protein_coding	0.797934	1.61895	0.854244	1.66042	1.0146	1.47019	1.05539	1.36272	0.629961	1.19132	0.874902	1.40277	0.987614	0.605754	0.91707	0.758286	1.07057	1.02561	1.04021	0.926904	1.38882	1.17749	0.928571	1.25181
ENSG00000272667	AC012306.2	2	127886556..127887185	630	lincRNA	0	0.153384	0	0.137101	1.3347	1.0639	0	0.7804	1.12461	0	1.16668	0.409782	0.51696	1.30805	0.303541	0.713165	#DIV/0!	0.893843	0	0.733526	1.03741	#DIV/0!	0.587165	0.545211
ENSG00000234044	AC108059.3	2	128067194..128067407	214	processed_pseudogene	3.75994	0	3.84594	0	9.57753	13.8705	3.40145	6.38178	5.29721	0	9.15898	0	0	0.550115	0	0	1.02287	#DIV/0!	0.355149	0.460097	1.72902	#DIV/0!	#DIV/0!	0
ENSG00000136731	UGGT1	2	128091200..128195677	104478	protein_coding	0.574105	0.584538	0.667341	0.697749	0.461262	0.484356	0.287974	0.383261	0.458419	1.11532	0.385756	0.617744	0.620334	0.690721	0.469483	0.381013	1.1624	1.19368	0.624319	0.79128	0.841491	0.553869	0.756823	0.551615
ENSG00000229758	DYNLT3P2	2	128199901..128200195	295	processed_pseudogene	0	0	2.39137	0	4.81	6.6539	5.48332	5.18503	2.16153	0	4.98311	0	0	0	0	0	#DIV/0!	#DIV/0!	1.13998	0.779247	2.30536	#DIV/0!	#DIV/0!	#DIV/0!
ENSG00000136720	HS6ST1	2	complement(128236716..128318577)	81862	protein_coding	0.629955	1.09779	0.616878	1.19122	0.446175	0.423419	0.200562	0.337663	1.73962	2.3382	0.261128	0.190795	0.858021	0.750681	0.119137	0.307352	0.979242	1.08511	0.449515	0.797468	0.150107	0.081599	0.138851	0.409431
ENSG00000136699	SMPD4	2	complement(130151392..130182750)	31359	protein_coding	0.909714	1.11857	0.965458	1.28077	1.32226	1.23815	0.606096	0.952885	0.966991	1.47418	0.695343	0.802668	1.18051	0.754573	0.783607	0.550173	1.06128	1.14501	0.458378	0.769604	0.719079	0.544485	0.663789	0.729119
ENSG00000152082	MZT2B	2	130181737..130190729	8993	protein_coding	4.52244	4.85685	4.07914	4.34126	2.68232	1.54918	1.42997	1.2392	2.84409	3.20752	2.24761	1.98079	3.75432	6.79407	2.07328	4.36654	0.901977	0.893843	0.53311	0.799905	0.790273	0.617546	0.552237	0.642698
ENSG00000213225	NOC2LP1	2	130229379..130232106	2728	transcribed_processed_pseudogene	2.57412	0.0354223	4.18067	0.0949858	3.25571	2.59736	1.60098	2.00249	2.70103	0	2.33507	0.0473172	0.0397953	0.0431542	0.0350496	0.0329394	1.62411	2.68153	0.491745	0.770973	0.86451	#DIV/0!	0.880748	0.763296
ENSG00000136710	CCDC115	2	complement(130338241..130342349)	4109	protein_coding	3.59598	7.61955	3.89154	6.26415	15.9106	17.0926	9.56612	10.9017	9.98351	12.3431	14.3102	13.2568	9.74914	7.85022	6.09667	10.1034	1.08219	0.822115	0.601241	0.6378	1.43338	1.07403	0.625355	1.28702
ENSG00000136718	IMP4	2	130342225..130347810	5586	protein_coding	7.85693	7.92292	9.16654	8.55079	13.9616	11.6904	6.22592	9.08511	9.20824	9.30174	9.79178	6.44713	5.18903	8.55643	6.00805	6.78847	1.16668	1.07925	0.445931	0.777146	1.06337	0.69311	1.15784	0.793377
ENSG00000072135	PTPN18	2	130356007..130375409	19403	protein_coding	2.48439	3.9344	2.93894	3.77493	5.31414	4.99409	1.30053	2.19886	6.97073	9.4613	3.6871	3.86519	11.5874	7.79653	4.37594	4.219	1.18297	0.959467	0.244731	0.440293	0.528941	0.408526	0.377646	0.541138
ENSG00000152102	FAM168B	2	complement(131047876..131093460)	45585	protein_coding	1.08153	1.58986	1.27932	1.83984	1.24856	1.10066	0.801959	1.20077	1.63506	2.83074	1.0279	1.03072	2.81972	1.596	0.755106	0.386362	1.18287	1.15723	0.642307	1.09096	0.62866	0.364119	0.267795	0.242081
ENSG00000115762	PLEKHB2	2	131104847..131353709	248863	protein_coding	0.333903	0.547882	0.451664	0.599049	1.53524	1.59327	1.03088	1.13399	1.14419	1.93628	0.959877	1.28374	1.35449	1.20533	0.796081	0.599388	1.35268	1.09339	0.671478	0.711738	0.838913	0.662996	0.587732	0.497281
ENSG00000233087	WTH3DI	2	complement(131361111..131364142)	3032	protein_coding	0.0241253	0	0.23267	0	0.51999	0.789506	0.346777	0.396378	0.397247	0.0630039	0.505036	0	0	0	0	0	9.64422	#DIV/0!	0.666891	0.502058	1.27134	0	#DIV/0!	#DIV/0!
ENSG00000214077	GNAQP1	2	complement(131423801..131424867)	1067	processed_pseudogene	0	0	0.0550965	0	1.13283	1.30121	0.530602	0.409582	0.464809	0	0.803664	0	0	0	0	0	#DIV/0!	#DIV/0!	0.468385	0.31477	1.72902	#DIV/0!	#DIV/0!	#DIV/0!
ENSG00000217950	NOC2LP2	2	complement(131442644..131444587)	1944	processed_pseudogene	0.978317	0.0497078	3.05431	0	2.1627	1.82243	0.416044	0.899227	1.74939	0	0.756182	0	0	0	0	0	3.12201	0	0.192372	0.493423	0.432255	#DIV/0!	#DIV/0!	#DIV/0!
ENSG00000232742	RHOQP2	2	131460999..131461577	579	processed_pseudogene	2.40037	0	0.609202	0	5.53674	7.77255	3.77156	6.03833	9.17748	0	20.4169	0	0	0	0	0	0.253795	#DIV/0!	0.681188	0.776879	2.22467	#DIV/0!	#DIV/0!	#DIV/0!
ENSG00000173272	MZT2A	2	complement(131464900..131492743)	27844	protein_coding	0.651512	1.14179	0.836088	1.15086	0.447321	0.290583	0.348566	0.166764	0.409671	0.226401	0.219978	0.125169	0.592636	0.651113	0.178566	0.300132	1.2833	1.00795	0.77923	0.573896	0.536963	0.552862	0.301308	0.460952
ENSG00000152117	AC073869.1	2	131492813..131521573	28761	transcribed_processed_pseudogene	0.793511	1.18602	0.656129	1.06912	0.579239	0.48107	0.559609	0.51853	0.450804	0.288923	0.308798	0.246844	0.762471	0.446159	0.498672	0.399914	0.826868	0.901439	0.96611	1.07787	0.684995	0.854359	0.654021	0.896348
ENSG00000163040	CCDC74A	2	131527675..131533666	5992	protein_coding	0.891156	0.757961	0.608286	0.648668	0.0526238	0.0479395	0	0.0638178	0.153714	0	0.0204442	0	0	0	0	0	0.682582	0.855807	0	1.33121	0.133002	#DIV/0!	#DIV/0!	#DIV/0!
ENSG00000082258	CCNT2	2	134918235..134959342	41108	protein_coding	0.711764	1.3916	0.793697	1.2943	0.790069	1.0307	1.03883	0.863779	0.396408	0.896866	0.539378	0.954576	1.05635	0.607123	1.51885	0.800046	1.11511	0.93008	1.31486	0.838052	1.36066	1.06435	1.43782	1.31777
ENSG00000144224	UBXN4	2	135741619..135785055	43437	protein_coding	1.87598	3.4393	2.06801	3.54348	1.87653	2.65076	2.4634	2.21973	1.31956	3.20161	1.30576	2.65075	2.94416	1.78063	2.40596	1.62808	1.10236	1.03029	1.31275	0.837396	0.989538	0.827943	0.817196	0.914329
ENSG00000076003	MCM6	2	complement(135839626..135876426)	36801	protein_coding	0.278273	0.446385	0.225241	0.516351	0.1171	0.228964	0.0703276	0.0682832	0.591044	1.85572	0.141472	0.14381	0.943988	0.607801	0.0259817	0.100112	0.809426	1.15674	0.600577	0.298227	0.23936	0.0774952	0.0275234	0.164711
ENSG00000115866	DARS	2	complement(135906677..135986100)	79424	protein_coding	0.839935	0.917361	0.837142	0.982014	0.492955	0.580482	0.338082	0.336335	0.5049	0.776868	0.529034	0.719972	1.02241	0.598821	1.54816	0.348465	0.996675	1.07048	0.685827	0.579407	1.0478	0.926762	1.51423	0.581919
ENSG00000121966	CXCR4	2	complement(136114349..136118165)	3817	protein_coding	8.5087	2.20251	7.6238	1.85555	7.18706	10.9874	4.23783	8.47257	6.88641	21.5951	4.71776	14.7782	85.5239	7.86476	2.83063	1.83625	0.896	0.842473	0.589647	0.771114	0.685084	0.684333	0.0330976	0.233479
ENSG00000227347	HNRNPKP2	2	complement(136199114..136200503)	1390	processed_pseudogene	2.73647	0	3.38348	0.0621394	3.70522	6.19972	3.02569	5.5021	4.43451	0	5.50816	0.185729	0	0	0	0	1.23644	#DIV/0!	0.816601	0.887476	1.24211	#DIV/0!	#DIV/0!	#DIV/0!
ENSG00000230037	UBBP1	2	complement(136329441..136329913)	473	processed_pseudogene	0	0.204296	0	0	0.111107	0	0.683966	0.923941	0.299578	0	0.129494	0	0	0	0	0.189976	#DIV/0!	0	6.15592	#DIV/0!	0.432255	#DIV/0!	#DIV/0!	#DIV/0!
ENSG00000150540	HNMT	2	137964020..138016364	52345	protein_coding	0.229177	0.376596	0.286387	0.364669	1.06121	0.904556	0.590233	0.551029	1.09771	1.98345	0.906854	2.76189	2.43068	1.62379	1.22202	1.6892	1.24963	0.96833	0.556187	0.60917	0.826135	1.39247	0.502748	1.04028
ENSG00000234645	YWHAEP5	2	complement(138288029..138288793)	765	processed_pseudogene	5.25901	0	13.2177	0	17.8614	21.2781	8.14076	22.4939	12.503	0	10.3286	0	0	0	0	0	2.51334	#DIV/0!	0.455775	1.05714	0.826088	#DIV/0!	#DIV/0!	#DIV/0!
ENSG00000237939	AC097523.2	2	138307319..138307970	652	processed_pseudogene	7.51674	0	9.37722	0	3.06294	1.83572	2.23286	0.586497	5.1073	0	5.63657	0	0	0	0	0	1.24751	#DIV/0!	0.72899	0.319491	1.10363	#DIV/0!	#DIV/0!	#DIV/0!
ENSG00000232992	AHCYP4	2	complement(138901433..138902747)	1315	processed_pseudogene	0	0	0.849408	0	0.799295	0.655332	0.0615049	0.332338	1.40084	0	0.279471	0	0	0	0	0	#DIV/0!	#DIV/0!	0.076949	0.507129	0.199502	#DIV/0!	#DIV/0!	#DIV/0!
ENSG00000235232	MRPS18BP2	2	139668547..139669305	759	processed_pseudogene	0	0	1.85891	0	2.83887	3.02771	1.70496	1.3675	2.33367	0	2.25958	0	0	0	0	0	#DIV/0!	#DIV/0!	0.600577	0.451662	0.968252	#DIV/0!	#DIV/0!	#DIV/0!
ENSG00000229781	AC013444.1	2	142854095..142855998	1904	processed_pseudogene	0.0768361	0.0507521	0	0.408279	0.248415	3.92258	2.20888	2.20922	0	0	0.61122	2.23723	0.0570176	0.0618302	2.15938	0.80231	0	8.04459	8.89188	0.563206	#DIV/0!	#DIV/0!	37.8722	12.976
ENSG00000115919	KYNU	2	142877498..143055832	178335	protein_coding	0.0426579	0.0959085	0.164165	0.623338	3.3468	4.7434	4.08533	3.39007	0.802917	0.566651	2.99187	2.90684	0.45291	1.42192	4.07854	4.27539	3.84841	6.4993	1.22067	0.714692	3.72625	5.12985	9.00517	3.00676
ENSG00000169554	ZEB2	2	complement(144364364..144524583)	160220	protein_coding	0.0748737	0.0211092	0.0440304	0.0221029	1.29432	1.9605	1.16609	1.3137	0.741137	1.55474	1.00122	1.95612	1.70208	0.821471	2.43365	1.06449	0.588062	1.04707	0.900923	0.670085	1.35093	1.25817	1.42981	1.29583
ENSG00000168288	MMADHC	2	complement(149569634..149587816)	18183	protein_coding	2.09592	3.58191	2.35372	4.70275	2.17926	3.33863	1.55682	1.8687	2.29115	4.51226	1.59333	2.8396	3.71365	3.4185	2.10866	2.76747	1.123	1.31291	0.71438	0.559722	0.695431	0.629309	0.567813	0.809556
ENSG00000115963	RND3	2	complement(150468195..150539011)	70817	protein_coding	0.293348	1.87486	0.342017	2.45033	0.954347	2.77044	6.13299	4.1262	0.100047	0.0134874	0.266394	0.295285	0.0275938	0.141302	0.214678	0.378128	1.16591	1.30694	6.42638	1.48937	2.66269	21.8933	7.77994	2.67603
ENSG00000184898	RBM43	2	complement(151247940..151261879)	13940	protein_coding	0.167915	0.408987	0.33316	0.371767	0.17342	0.336572	0.493165	0.282153	0.416766	0.877028	0.672264	2.15753	0.56072	0.337804	3.35408	2.08854	1.9841	0.908993	2.84377	0.838316	1.61305	2.46004	5.98175	6.1827
ENSG00000123609	NMI	2	complement(151270465..151290057)	19593	protein_coding	1.03414	1.07517	1.40421	1.42832	2.30675	2.85646	6.17955	2.92197	1.60193	1.33085	4.53917	5.6658	1.57914	1.42402	9.80895	6.12267	1.35785	1.32846	2.6789	1.02293	2.83356	4.25729	6.21159	4.29958
ENSG00000123610	TNFAIP6	2	151357592..151380048	22457	protein_coding	0.286638	0.146301	0.34555	0.430773	4.45338	34.2785	118.41	112.092	1.0569	0.0255191	23.849	88.955	0.0338394	0.214931	170.636	48.1325	1.20553	2.94442	26.5888	3.27005	22.565	3485.82	5042.53	223.944
ENSG00000115145	STAM2	2	complement(152116801..152175992)	59192	protein_coding	0.52644	0.670964	0.49758	0.720851	0.493645	0.605806	0.427678	0.377464	0.299239	0.584133	0.343547	0.656397	0.594235	0.443516	0.631599	0.466053	0.945179	1.07435	0.866368	0.623078	1.14807	1.12371	1.06288	1.05082
ENSG00000157827	FMNL2	2	152335237..152649834	314598	protein_coding	0.108816	0.195047	0.132675	0.206738	0.848281	1.26508	0.781544	0.695618	0.254486	0.389223	0.390364	1.15911	0.498641	0.493953	0.878658	0.68637	1.21927	1.05994	0.921327	0.549863	1.53393	2.97802	1.76211	1.38955
ENSG00000196504	PRPF40A	2	complement(152651593..152717997)	66405	protein_coding	0.709394	1.41445	1.17301	1.62069	0.810405	1.20113	0.758792	0.58079	0.529202	1.57644	0.653968	1.45594	1.56127	0.955554	1.43988	0.943175	1.65354	1.14581	0.936313	0.483538	1.23576	0.923567	0.922249	0.987045
ENSG00000236917	DNAJA1P2	2	complement(153761450..153762646)	1197	processed_pseudogene	0.488876	0	0.884029	0	1.22933	2.67976	0.675681	1.00402	1.06542	0	1.07457	0	0	0	0	0	1.80829	#DIV/0!	0.549635	0.37467	1.0086	#DIV/0!	#DIV/0!	#DIV/0!
ENSG00000227682	ATP5A1P2	2	155269633..155270134	502	transcribed_processed_pseudogene	23.897	0	30.9164	0	18.0064	24.6054	10.3113	10.4468	37.8244	0	22.4505	0	0	0	0	0	1.29374	#DIV/0!	0.572643	0.424573	0.593544	#DIV/0!	#DIV/0!	#DIV/0!
ENSG00000153234	NR4A2	2	complement(156324432..156342348)	17917	protein_coding	0.412343	0.808996	0.531543	0.737578	0.208255	0.673364	1.24138	1.96657	0.549655	0.0266545	0.878575	0.389038	0.315075	0.131411	0.827168	0.26581	1.28908	0.91172	5.96084	2.92052	1.59841	14.5956	2.62531	2.02273
ENSG00000115159	GPD2	2	156435290..156613735	178446	protein_coding	0.10002	0.348197	0.147261	0.384322	0.538654	1.35192	1.28222	1.41953	0.333911	0.58075	0.757542	1.88798	0.415518	0.429479	2.22581	1.13805	1.47232	1.10375	2.38041	1.05001	2.2687	3.25093	5.3567	2.64985
ENSG00000213194	CDK7P1	2	complement(157210847..157211539)	693	processed_pseudogene	1.47774	0	3.47807	0.124637	3.64008	3.93782	7.35263	6.14861	3.68053	0	3.80055	0	0	0	0	0	2.35365	#DIV/0!	2.01991	1.56142	1.03261	#DIV/0!	#DIV/0!	#DIV/0!
ENSG00000115165	CYTIP	2	complement(157414619..157488961)	74343	protein_coding	0.00688748	0.00649906	0.0316307	0.0232366	1.47602	1.30535	0.918202	0.632672	0.403126	0.435538	0.344387	0.52957	0.616238	0.402218	0.407706	0.481065	4.59249	3.57537	0.622078	0.484675	0.854292	1.2159	0.661604	1.19603
ENSG00000115170	ACVR1	2	complement(157736444..157875862)	139419	protein_coding	0.274399	0.314669	0.267757	0.322154	0.652873	0.675799	0.30166	0.28525	0.221059	0.169901	0.249099	0.264794	0.203233	0.253318	0.0966996	0.165642	0.975793	1.02379	0.462049	0.422092	1.12684	1.55852	0.475806	0.65389
ENSG00000224152	AC009506.1	2	159615296..159617082	1787	antisense	1.51454	0.32445	0.493463	0.435011	0.558769	0.348284	0.362077	0.427976	0.713656	2.24487	0.342757	0.433401	1.64027	1.44932	0.321036	0.75427	0.325818	1.34076	0.647991	1.22881	0.480284	0.193063	0.195722	0.520429
ENSG00000136536	MARCH7	2	159712457..159771027	58571	protein_coding	0.701869	1.35286	0.642371	1.34934	0.593092	1.09367	0.578585	0.583858	0.384667	1.24099	0.460131	1.34434	1.73117	0.77986	1.66349	0.911306	0.915228	0.997398	0.975541	0.53385	1.19618	1.08328	0.960901	1.16855
ENSG00000115221	ITGB6	2	complement(160099666..160271888)	172223	protein_coding	1.42369	2.56641	2.43791	3.786	0.00213604	0.0186251	0.0154974	0.0203004	0.00781634	0	0.000355648	0	0.00126071	0	0.00277592	0.00260879	1.71239	1.47521	7.25519	1.08995	0.0455005	#DIV/0!	2.20187	#DIV/0!
ENSG00000115233	PSMD14	2	161308038..161411717	103680	protein_coding	0.50515	0.601153	0.646962	0.73561	0.683785	0.752213	0.624066	0.506342	0.603402	0.631969	0.545278	0.607559	0.421974	0.731237	0.524741	0.418613	1.28073	1.22366	0.912664	0.673137	0.903673	0.961375	1.24354	0.572472
ENSG00000231445	TIMM8AP1	2	complement(162077357..162077651)	295	processed_pseudogene	0	0.655132	0.597844	0	0.534444	1.29832	0	0.925899	1.92136	0	1.45341	0	0	0	0	0.304606	#DIV/0!	0	0	0.71315	0.756447	#DIV/0!	#DIV/0!	#DIV/0!
ENSG00000115267	IFIH1	2	complement(162267079..162318703)	51625	protein_coding	0.201201	0.366874	0.285826	0.515315	0.915172	3.25693	5.01332	2.81897	0.55445	0.543943	4.91311	8.01617	0.847463	0.697796	21.7512	8.70825	1.4206	1.40461	5.47801	0.865527	8.86123	14.7371	25.6663	12.4796
ENSG00000115271	GCA	2	162318840..162371595	52756	protein_coding	0.126175	0.324207	0.250726	0.315986	0.3636	0.49912	0.395534	0.241268	0.573452	2.84608	0.538713	1.46316	1.07212	0.693994	1.50611	1.03049	1.98713	0.974642	1.08783	0.483386	0.939421	0.514098	1.4048	1.48487
ENSG00000115339	GALNT3	2	complement(165747591..165794682)	47092	protein_coding	0.48463	1.28044	0.554274	1.2784	0.00781185	0.0559152	0.0395018	0.0464011	0.012036	0.0385366	0.0182092	0.106901	0.156761	0.0124994	0.253799	0.0572446	1.14371	0.998411	5.05665	0.829848	1.51289	2.77401	1.61902	4.57978
ENSG00000073737	DHRS9	2	169064789..169096167	31379	protein_coding	0.0186489	4.18813	0.00374696	5.39234	1.0233	1.8568	0.159804	0.362109	1.13572	0.0608776	0.353306	0.0164545	3.65689	1.38438	0.0304711	0.375139	0.200921	1.28753	0.156165	0.195018	0.311086	0.270288	0.00833252	0.27098
ENSG00000138399	FASTKD1	2	complement(169529749..169573875)	44127	protein_coding	0.487355	1.05989	0.586188	0.863209	0.335852	0.354779	0.229109	0.203028	0.614944	0.831176	0.466387	0.315924	0.612591	0.859051	0.216682	0.380801	1.20279	0.814431	0.682172	0.572265	0.758422	0.380093	0.353714	0.443281
ENSG00000138398	PPIG	2	169584340..169641406	57067	protein_coding	0.789584	0.907612	0.846789	0.915698	0.972482	0.858233	0.809257	0.56287	0.749882	1.02264	0.583882	0.655958	1.08434	0.676638	0.544535	0.447192	1.07245	1.00891	0.832156	0.655847	0.778632	0.641437	0.502181	0.660903
ENSG00000138385	SSB	2	169791933..169812064	20132	protein_coding	0.497778	1.66077	0.420498	1.99502	0.391568	0.927454	0.321395	0.255068	0.235792	1.53243	1.13179	5.49487	1.83345	1.16368	7.48984	3.70915	0.844749	1.20126	0.820789	0.27502	4.79997	3.58571	4.08512	3.18743
ENSG00000138382	METTL5	2	complement(169810081..169824931)	14851	protein_coding	0.85703	1.84792	0.898584	1.97745	0.682975	0.741458	0.277747	0.194956	0.577259	0.932564	0.408311	0.64319	1.40353	1.15735	0.508626	0.586917	1.04849	1.07009	0.406673	0.262935	0.707327	0.689701	0.362391	0.507121
ENSG00000204334	ERICH2	2	170783786..170798971	15186	protein_coding	0.727338	0.559964	0.758754	0.341263	0.00346066	0.00315262	0	0.00359726	0	0	0	0	0	0	0	0	1.04319	0.609438	0	1.14104	#DIV/0!	#DIV/0!	#DIV/0!	#DIV/0!
ENSG00000115806	GORASP2	2	170928464..170967129	38666	protein_coding	2.2588	2.22174	2.38703	2.76997	2.23447	2.17301	2.13566	2.39614	1.78472	2.49493	1.6633	2.30681	1.76603	1.62889	1.59746	1.4153	1.05677	1.24676	0.955777	1.10268	0.931967	0.924599	0.904552	0.868873
ENSG00000228507	DAP3P2	2	171491422..171491931	510	processed_pseudogene	11.1873	0	9.79799	0	11.5412	9.669	10.6253	9.10467	11.3916	0	8.40696	0	0	0	0	0	0.875811	#DIV/0!	0.920639	0.941635	0.737997	#DIV/0!	#DIV/0!	#DIV/0!
ENSG00000234061	AC007969.2	2	171492905..171493095	191	processed_pseudogene	4.21271	0	0	0	8.52965	10.5276	28.7946	20.3068	3.33849	0	6.73437	0	0	0	0	0	0	#DIV/0!	3.37583	1.9289	2.01719	#DIV/0!	#DIV/0!	#DIV/0!
ENSG00000233762	AC007969.1	2	complement(171517270..171517716)	447	processed_pseudogene	80.3482	1.08089	74.4384	0.57969	89.5881	56.5511	59.7093	64.4049	52.3055	0	37.9563	0.577545	0.971468	1.05346	0.427809	0.804105	0.926447	0.536306	0.666487	1.13888	0.725665	#DIV/0!	0.440374	0.763296
ENSG00000071967	CYBRD1	2	171522247..171558133	35887	protein_coding	2.94329	1.26556	2.04931	1.02049	0.0117154	0.0480264	0.00450742	0.0213111	0.540947	2.72539	0.28503	0.597082	4.11715	1.02677	0.402316	0.498283	0.696267	0.806361	0.384745	0.443738	0.52691	0.219081	0.0977171	0.48529
ENSG00000077380	DYNC1I2	2	171687409..171748420	61012	protein_coding	1.09221	1.2924	1.14566	1.3633	0.656361	0.766644	0.642928	0.561394	0.667719	0.901724	0.673625	1.01975	0.971524	1.06896	1.00298	0.826243	1.04894	1.05487	0.979534	0.732275	1.00885	1.13089	1.03238	0.772941
ENSG00000213148	AC073465.1	2	complement(173431349..173431812)	464	processed_pseudogene	16.5529	0	29.1406	0	21.2933	11.7625	6.27509	9.65409	13.5898	0	10.5605	0	0	0	0	0	1.76045	#DIV/0!	0.294698	0.820748	0.777088	#DIV/0!	#DIV/0!	#DIV/0!
ENSG00000172845	SP3	2	complement(173906459..173965702)	59244	protein_coding	0.291387	0.869368	0.368144	0.884965	0.504744	0.831544	0.434129	0.482251	0.304956	1.24624	0.269841	0.888954	2.26857	0.556392	0.702057	0.427725	1.26342	1.01794	0.860097	0.579946	0.884852	0.713309	0.309471	0.768748
ENSG00000138433	CIR1	2	complement(174348022..174395715)	47694	protein_coding	0.869604	0.822589	0.855429	0.679124	3.46545	2.29972	4.34122	1.9861	11.2186	2.55336	11.3771	3.83233	0.830817	2.29061	0.713697	1.60523	0.983699	0.825594	1.25271	0.863625	1.01413	1.50089	0.859031	0.700785
ENSG00000179997	AC010894.1	2	174501952..174502312	361	processed_pseudogene	6.48403	0	5.37397	0	4.94965	3.18287	0.448083	2.72384	5.69157	0	3.22372	0	0	0	0	0	0.8288	#DIV/0!	0.0905282	0.85578	0.566403	#DIV/0!	#DIV/0!	#DIV/0!
ENSG00000154518	ATP5G3	2	complement(175176258..175184607)	8350	protein_coding	10.521	18.8288	10.0186	18.9712	20.4424	14.1161	8.13633	7.63484	29.825	33.8588	19.2628	15.227	15.0426	28.3667	6.68735	14.4097	0.952243	1.00756	0.398012	0.540859	0.645862	0.449719	0.444561	0.507979
ENSG00000218175	AC016739.1	2	complement(176200908..176201252)	345	processed_pseudogene	1095.52	4.20139	1195.7	6.00861	1527.25	1076.3	1124.57	1073.4	928.24	0	706.957	2.24489	3.46138	5.11846	2.21717	4.42782	1.09144	1.43015	0.736334	0.997307	0.761611	#DIV/0!	0.640544	0.865069
ENSG00000128654	MTX2	2	176269395..176338025	68631	protein_coding	0.553158	0.818043	0.381178	0.7677	0.228191	0.355766	0.117846	0.132131	0.381964	0.364626	0.220439	0.238862	0.294218	0.373941	0.140711	0.218654	0.689094	0.938458	0.516436	0.371398	0.577119	0.655088	0.478256	0.584727
ENSG00000170144	HNRNPA3	2	177212563..177223958	11396	protein_coding	6.12348	11.3116	6.45863	10.5428	4.49169	5.62946	4.00279	3.46578	4.17168	8.24725	2.98836	5.32364	8.8785	9.76218	6.59474	5.18052	1.05473	0.932036	0.891154	0.615651	0.716345	0.645505	0.742777	0.530673
ENSG00000116044	NFE2L2	2	complement(177227595..177392697)	165103	protein_coding	0.32741	1.1097	0.38669	1.26655	1.27514	1.73028	1.68368	1.42738	0.784015	1.0795	0.987562	1.67232	1.56428	1.11947	1.64703	1.0662	1.18106	1.14135	1.32039	0.824945	1.25962	1.54916	1.0529	0.952418
ENSG00000018510	AGPS	2	177392644..177559299	166656	protein_coding	0.103145	0.240049	0.121346	0.256028	0.61807	0.419417	0.161607	0.113743	0.461264	1.47349	0.219782	0.597943	0.589527	0.554519	0.267358	0.214057	1.17646	1.06657	0.261469	0.271193	0.476477	0.4058	0.453512	0.386024
ENSG00000180228	PRKRA	2	complement(178431414..178451512)	20099	protein_coding	0.433087	0.504819	0.283717	0.537177	0.530792	0.726507	0.313874	0.385949	0.377181	0.584517	0.255986	0.385337	0.64276	0.257718	0.780184	0.259307	0.655105	1.0641	0.591332	0.531239	0.678681	0.659239	1.2138	1.00616
ENSG00000223873	SAP18P2	2	181694442..181694900	459	processed_pseudogene	10.9961	0	11.2709	0	11.5641	13.9768	11.101	11.6635	16.3619	0	17.4811	0	0	0	0	0	1.02499	#DIV/0!	0.959957	0.834492	1.0684	#DIV/0!	#DIV/0!	#DIV/0!
ENSG00000138434	SSFA2	2	181891833..181930738	38906	protein_coding	1.08671	1.72619	1.24508	1.77383	1.16843	1.62555	1.10594	1.0952	1.02708	2.39116	1.06267	2.23618	2.58945	1.1105	1.75227	1.12941	1.14574	1.0276	0.946517	0.673741	1.03465	0.935186	0.676695	1.01703
ENSG00000077232	DNAJC10	2	182716041..182794464	78424	protein_coding	0.769498	1.42316	1.03972	1.64324	0.201037	0.321719	0.146445	0.134439	0.3957	0.833055	0.246802	0.342356	0.83888	0.792597	0.34016	0.241765	1.35116	1.15464	0.72845	0.417876	0.623711	0.410964	0.405493	0.305029
ENSG00000061676	NCKAP1	2	complement(182909115..183038858)	129744	protein_coding	0.71601	1.66684	0.883106	1.61971	0.00891124	0.018081	0.00748048	0.0155787	0.0207509	0.00588937	0.0198277	0.00198978	0.012551	0.0136104	0.0198978	0.00692585	1.23337	0.971725	0.839443	0.861602	0.955511	0.33786	1.58535	0.508864
ENSG00000177855	CACYBPP2	2	complement(183607442..183608119)	678	processed_pseudogene	4.96284	0	6.15626	0	3.87564	8.47356	3.34013	3.62575	4.59795	0	1.89715	0	0	0	0	0	1.24047	#DIV/0!	0.861828	0.42789	0.412607	#DIV/0!	#DIV/0!	#DIV/0!
ENSG00000283839	AC096667.1	2	complement(184593577..184599008)	5432	antisense	0	0	0	0.0159009	0.203171	0.29085	0.134004	0.191077	0.234776	0.79126	0.19169	0.594078	2.39827	0.563483	0.193625	0.463189	#DIV/0!	#DIV/0!	0.659563	0.656963	0.816482	0.7508	0.0807352	0.822011
ENSG00000065548	ZC3H15	2	186486156..186509363	23208	protein_coding	1.83122	2.38166	2.03154	2.68708	1.75722	1.98244	1.68324	1.19811	1.54779	2.28825	1.43045	1.72976	2.17048	1.66888	2.2124	1.13833	1.10939	1.12824	0.957896	0.60436	0.924191	0.755932	1.01931	0.682094
ENSG00000168542	COL3A1	2	188974320..189012746	38427	protein_coding	7.87502	4.02099	8.75539	5.40805	0.00136762	0	0.0168379	0	0.0497815	0	0.00159395	0	0	0	0	0	1.11179	1.34496	12.3118	#DIV/0!	0.0320189	#DIV/0!	#DIV/0!	#DIV/0!
ENSG00000115368	WDR75	2	189441433..189475565	34133	protein_coding	0.94079	1.71561	0.909385	1.69038	0.435727	0.580685	0.189562	0.21606	0.296826	0.58764	0.349922	0.355481	0.667914	0.62082	0.680706	0.376463	0.966619	0.985292	0.435047	0.372078	1.17888	0.604931	1.01915	0.606396
ENSG00000138449	SLC40A1	2	complement(189560579..189583758)	23180	protein_coding	4.64827	4.03119	2.68578	2.31398	0.00680159	0.0206539	0	0.00471338	0.0244522	0.15658	0.00792718	0.0222746	4.48671	0.035551	0.342367	0.0193828	0.577802	0.574019	0	0.228208	0.324191	0.142257	0.076307	0.545211
ENSG00000138381	ASNSD1	2	189661385..189670831	9447	protein_coding	2.25321	2.62881	1.7362	3.34633	2.38653	3.9833	0.993115	1.88512	1.78494	3.8521	1.582	1.53034	4.05655	2.39263	2.40885	1.08435	0.770543	1.27294	0.416134	0.473256	0.886305	0.397274	0.593819	0.453207
ENSG00000128699	ORMDL1	2	complement(189770323..189784371)	14049	protein_coding	4.68076	5.59198	4.61968	4.97991	3.39285	3.42821	2.07825	1.97142	2.8796	5.46609	2.12322	2.83907	6.05824	3.40211	2.78359	2.1299	0.98695	0.890545	0.612538	0.575057	0.737332	0.519397	0.459472	0.626053
ENSG00000151689	INPP1	2	190343470..190371665	28196	protein_coding	0.399517	1.41884	0.594218	1.37237	0.937526	1.09858	1.54036	1.53833	0.542759	0.494575	0.410568	0.453222	0.508233	0.46345	0.332327	0.328254	1.48734	0.967251	1.64301	1.40029	0.756447	0.916388	0.653889	0.708284
ENSG00000115419	GLS	2	190880827..190965552	84726	protein_coding	1.30711	2.305	1.97403	2.27133	0.60229	1.22054	1.22474	1.00905	0.4432	0.992047	1.01427	1.31479	0.835424	0.680843	1.59912	1.21861	1.51023	0.985395	2.03348	0.826726	2.28851	1.32533	1.91414	1.78985
ENSG00000115415	STAT1	2	complement(190964358..191020960)	56603	protein_coding	1.08812	1.6628	1.41354	1.999	3.22361	11.0624	5.48405	2.85962	1.88131	4.2034	10.596	20.3007	2.14235	2.61643	25.8367	17.1659	1.29907	1.20219	1.70121	0.258499	5.63226	4.8296	12.06	6.56083
ENSG00000128641	MYO1B	2	191245185..191425389	180205	protein_coding	0.463961	0.992568	1.25565	1.64307	0.00291633	0.0241763	0.0462281	0.0794237	0.00432481	0	0.0122362	0.00429782	0.000602434	0.000653282	0.0737523	0.00548512	2.70637	1.65537	15.8515	3.28519	2.82931	#DIV/0!	122.424	8.39626
ENSG00000173559	NABP1	2	191678068..191696659	18592	protein_coding	1.19605	4.46465	1.90036	5.00347	6.65401	8.99471	11.5237	8.85002	12.0002	4.30511	16.782	10.8517	15.1176	13.6518	72.7041	20.2366	1.58886	1.12069	1.73184	0.983915	1.39848	2.52065	4.80924	1.48234
ENSG00000168497	CAVIN2	2	complement(191834302..191847255)	12954	protein_coding	0.705844	2.7153	1.06648	2.66709	0.00811389	0.0110875	0	0.0253025	0.0164081	0	0.00472832	0.00996459	0.00838054	0	0.00738114	0.00693676	1.51093	0.982245	0	2.28208	0.28817	#DIV/0!	0.880748	#DIV/0!
ENSG00000235218	AC092638.2	2	complement(193276668..193277614)	947	processed_pseudogene	1.23587	0	2.29689	0	1.99782	1.61776	1.45189	0.74991	2.46891	0	3.10458	0	0	0	0	0	1.85852	#DIV/0!	0.72674	0.463548	1.25747	#DIV/0!	#DIV/0!	#DIV/0!
ENSG00000234919	LINC01827	2	complement(195569628..195572970)	3343	lincRNA	0	0	0	0	0.62882	1.34619	0	0.392184	5.67988	5.17141	2.63838	0.386124	1.33145	4.36669	0	1.29022	#DIV/0!	#DIV/0!	0	0.29133	0.464513	0.0746652	0	0.295469
ENSG00000081320	STK17B	2	complement(196133566..196176503)	42938	protein_coding	0.66269	0.618887	0.603789	0.615547	0.427156	0.666767	0.82691	1.00126	0.224408	0.871988	0.330946	0.802662	0.687706	0.307074	1.32941	0.763856	0.911118	0.994604	1.93585	1.50167	1.47475	0.920497	1.93311	2.48753
ENSG00000119041	GTF3C3	2	complement(196763032..196799725)	36694	protein_coding	0.609999	1.11922	0.761004	1.15341	0.37524	0.542766	0.182944	0.233733	0.347551	0.747056	0.312146	0.499524	0.863901	0.567866	0.672283	0.555893	1.24755	1.03055	0.487539	0.430633	0.89813	0.668657	0.778195	0.978916
ENSG00000115524	SF3B1	2	complement(197389784..197435091)	45308	protein_coding	3.08362	8.22826	3.73815	6.86483	2.45903	4.86174	2.36882	2.83823	2.14702	6.92511	1.80746	4.19369	9.18657	3.7104	4.94031	2.25301	1.21226	0.8343	0.963314	0.583788	0.841843	0.605577	0.537775	0.607216
ENSG00000115520	COQ10B	2	197453423..197475308	21886	protein_coding	0.969246	1.67779	1.44512	1.62597	1.33269	2.1525	1.96229	1.79714	0.874054	1.41399	1.28177	2.61277	1.06151	0.984356	2.34604	2.41829	1.49097	0.969114	1.47243	0.834908	1.46647	1.8478	2.2101	2.45673
ENSG00000144381	HSPD1	2	complement(197486581..197516737)	30157	protein_coding	3.42976	5.0019	5.02554	5.73973	1.36799	2.27019	0.683892	1.18469	1.26162	3.12605	0.916009	1.21133	2.13473	2.62721	1.26189	1.07567	1.46528	1.14751	0.499923	0.521847	0.72606	0.387495	0.591126	0.409435
ENSG00000115541	HSPE1	2	197499994..197503457	3464	protein_coding	0	4.46337	0	4.48824	0	0	0	0	0	2.70218	0	1.00612	2.0371	2.41295	1.15931	0.752282	#DIV/0!	1.00557	#DIV/0!	#DIV/0!	#DIV/0!	0.372336	0.569099	0.311769
ENSG00000115540	MOB4	2	197515571..197553699	38129	protein_coding	0.571694	0.714684	0.462545	0.699979	0.18745	0.291304	0.246058	0.157599	0.104058	0.318137	0.160641	0.287758	0.207847	0.25009	0.373644	0.273378	0.809079	0.979424	1.31266	0.541011	1.54377	0.904508	1.79769	1.09312
ENSG00000213938	SEPHS1P6	2	199659551..199660729	1179	processed_pseudogene	1.17881	0	0.349038	0	1.73842	1.66489	0.823196	1.48269	0.901402	0	0.935125	0	0	0	0	0	0.296094	#DIV/0!	0.473532	0.890568	1.03741	#DIV/0!	#DIV/0!	#DIV/0!
ENSG00000196141	SPATS2L	2	200305881..200482263	176383	protein_coding	0.33011	1.07927	0.33563	1.05627	0.415643	0.654418	0.586934	0.546643	0.197628	0.305414	0.44727	0.651323	0.172337	0.278321	0.870053	0.625608	1.01672	0.97869	1.41211	0.835312	2.26319	2.13259	5.04857	2.24779
ENSG00000155729	KCTD18	2	complement(200488952..200519784)	30833	protein_coding	0.353487	0.570396	0.373705	0.577076	0.559063	0.62886	0.285921	0.380924	0.546893	0.693903	0.502592	0.594478	0.707712	0.465813	0.387634	0.314752	1.0572	1.01171	0.511429	0.605738	0.918996	0.856717	0.547729	0.675705
ENSG00000082153	BZW1	2	200810594..200827338	16745	protein_coding	3.47721	5.00905	3.38088	6.84491	2.71478	3.13071	3.41484	2.76647	2.62753	4.15823	2.10326	3.19138	2.74889	3.21994	3.15768	2.27531	0.972297	1.36651	1.25787	0.883655	0.800473	0.767485	1.14871	0.706632
ENSG00000013441	CLK1	2	complement(200853009..200864744)	11736	protein_coding	7.40455	15.8254	7.82938	12.7176	2.23899	6.78401	3.44576	4.9573	2.84342	5.41213	2.6304	4.23452	9.45381	4.59423	4.22024	3.23877	1.05737	0.803622	1.53898	0.730733	0.925081	0.782413	0.446406	0.704966
ENSG00000240344	PPIL3	2	complement(200870907..200889303)	18397	protein_coding	0.982092	1.60729	1.36129	1.73715	0.551332	0.452811	0.184645	0.0386022	0.878069	1.39141	0.43282	0.399937	1.64049	0.908675	0.176709	0.21003	1.38611	1.08079	0.334907	0.0852502	0.492923	0.287433	0.107717	0.231139
ENSG00000196290	NIF3L1	2	200889327..200903930	14604	protein_coding	1.44753	1.81301	1.56591	2.27113	1.07598	0.940859	0.426437	0.317953	1.02365	1.60236	0.448769	0.64523	1.14479	0.894785	0.274982	0.356875	1.08178	1.25269	0.396326	0.337939	0.438401	0.402674	0.240204	0.398839
ENSG00000115942	ORC2	2	complement(200908973..200963680)	54708	protein_coding	0.278109	0.646474	0.569526	0.672575	0.195967	0.252032	0.143402	0.0978568	0.10749	0.293309	0.100763	0.12977	0.315517	0.174302	0.183513	0.124831	2.04785	1.04037	0.73177	0.388271	0.937421	0.442436	0.581626	0.716179
ENSG00000119013	NDUFB3	2	201071433..201085750	14318	protein_coding	2.03842	2.47688	1.92155	2.58192	1.93066	1.84574	1.77936	1.17894	2.46427	2.77509	2.42556	2.52429	1.63775	2.57353	1.40905	3.18817	0.942668	1.04241	0.921632	0.638735	0.984292	0.909624	0.86036	1.23883
ENSG00000003402	CFLAR	2	201116104..201176687	60584	protein_coding	1.69758	4.56172	2.16098	4.65914	2.52168	4.99903	4.74055	6.72571	1.49222	1.80673	4.46257	6.4089	3.15198	1.9043	14.8622	5.85719	1.27298	1.02136	1.87992	1.3454	2.99056	3.54724	4.71518	3.07577
ENSG00000003400	CASP10	2	201182881..201229406	46526	protein_coding	0.694911	1.02393	0.923655	1.26054	0.448433	0.605057	0.274661	0.278271	0.596941	1.22764	1.02422	1.39274	0.854007	0.50606	1.45706	1.40217	1.32917	1.23107	0.612491	0.459909	1.71579	1.13449	1.70615	2.77076
ENSG00000064012	CASP8	2	201233443..201287711	54269	protein_coding	0.245314	0.377489	0.353146	0.393122	0.503564	0.658997	0.643825	0.431838	0.481743	0.892324	0.471776	0.880062	0.55412	0.375285	0.558515	0.554694	1.43957	1.04141	1.27854	0.655296	0.97931	0.986258	1.00793	1.47806
ENSG00000115993	TRAK2	2	complement(201377207..201451579)	74373	protein_coding	0.474061	0.569088	0.375463	0.466866	0.452239	0.492448	0.26317	0.298947	0.61159	0.879714	0.413428	0.576217	1.09331	0.55243	0.413969	0.323802	0.792013	0.820377	0.581927	0.607063	0.675988	0.655005	0.378639	0.586141
ENSG00000155755	TMEM237	2	complement(201620184..201643570)	23387	protein_coding	0.478541	0.896615	0.779248	0.893764	0.0786496	0.174004	0.0933738	0.102776	0.0999725	0.224623	0.170235	0.231813	0.334221	0.0956415	0.74	0.315065	1.62838	0.99682	1.18721	0.590656	1.70282	1.03201	2.2141	3.29423
ENSG00000155760	FZD7	2	202034587..202038445	3859	protein_coding	1.08044	1.15187	1.72144	1.1415	1.72954	1.29025	0.0628756	0.792736	1.65238	3.66314	0.253955	1.60557	1.09715	2.349	1.28842	0.186284	1.59327	0.991	0.0363538	0.614406	0.153691	0.438305	1.17433	0.0793035
ENSG00000116030	SUMO1	2	complement(202206180..202238608)	32429	protein_coding	0.987968	1.2247	0.784951	1.48888	0.779497	1.23863	0.531229	0.444719	0.452249	1.77308	0.457081	1.15432	1.5098	1.14352	0.999525	1.01416	0.79451	1.21571	0.681502	0.35904	1.01068	0.651026	0.662025	0.886877
[truncated: 8,062 more rows]
