# Supplementary material for: A searchable atlas of pathogen-sensitive lncRNA networks in human macrophages
Source: Nat Commun. 2025 May 21;16:4733. doi: 10.1038/s41467-025-60084-x (PMC12095776; doi:10.1038/s41467-025-60084-x)
Supplement: Supplementary file 4 — Supplementary Data 2 [file 41467_2025_60084_MOESM4_ESM.xlsx]

## Sheet: Sheet1
Supplementary Data 2: RNA-seq profile of G-MФ, upon different immune stimuli and time-points
Gene IDs & coordinates						RPKM																												fold-changes (vs 0.5 h control)
Gene ID	Name	Chromosome	Region	Gene length	Biotype	0.5 h control	0.5 h control	2 h Pam3CSK4	2 h Pam3CSK4	4 h Pam3CSK4	4 h Pam3CSK4	2 h IFNa	2 h IFNa	4 h IFNa	4 h IFNa	0.5 h LPS	0.5 h LPS	1 h LPS	1 h LPS	2 h LPS	2 h LPS	4 h LPS	4 h LPS	6 h LPS	6 h LPS	8 h LPS	8 h LPS	10 h LPS	10 h LPS	12 h LPS	12 h LPS	12 h control	12 h control	2 h Pam3CSK4	2 h Pam3CSK4	4 h Pam3CSK4	4 h Pam3CSK4	2 h IFNa	2 h IFNa	4 h IFNa	4 h IFNa	0.5 h LPS	0.5 h LPS	1 h LPS	1 h LPS	2 h LPS	2 h LPS	4 h LPS	4 h LPS
ENSG00000230021	AL669831.3	1	complement(585989..827796)	241808	lincRNA	75.0909	87.485	89.8439	68.3192	73.4063	65.0967	102.241	67.9263	88.2556	69.7496	61.4168	69.2938	69.2315	75.0778	63.9471	88.6898	55.2161	71.6512	59.6261	84.1834	55.4476	118.357	60.286	74.3905	52.9449	72.6286	69.679	75.9666	1.19647	0.780925	0.977566	0.74409	1.36157	0.776433	1.17532	0.797276	0.8179	0.792065	0.92197	0.85818	0.851596	1.01377	0.735323	0.819011
ENSG00000187961	KLHL17	1	960587..965715	5129	protein_coding	0.590161	0.561814	0.258168	0.14263	0.206397	0.0572244	0.625606	1.4009	0.218033	0.413598	0.597432	0.364322	0.41518	0.602573	0.164707	0.484957	0.143735	0.531127	0.2318	0.105519	0.537597	0.113933	0.333871	0.720224	0.5733	0.383948	0.26919	0.680958	0.437454	0.253875	0.34973	0.101856	1.06006	2.49353	0.369447	0.736184	1.01232	0.648474	0.703503	1.07255	0.279089	0.863199	0.243551	0.945378
ENSG00000272512	AL645608.8	1	complement(995966..998051)	2086	lincRNA	0	0	0.126955	0	0	0	0.512741	0.255147	3.21656	1.65253	0	0.127969	0	0	0.404978	0.7588	8.59966	2.3744	14.2486	1.81614	7.33014	0.980478	6.33276	0	6.10833	0	0	0	#DIV/0!	#DIV/0!	#DIV/0!	#DIV/0!	#DIV/0!	#DIV/0!	#DIV/0!	#DIV/0!	#DIV/0!	#DIV/0!	#DIV/0!	#DIV/0!	#DIV/0!	#DIV/0!	#DIV/0!	#DIV/0!
ENSG00000188290	HES4	1	complement(998962..1000172)	1211	protein_coding	0	0	0	0.201363	0	0	0	0.439502	2.07775	7.22589	0	0.440865	0.219804	0	0.232531	0	2.43506	3.272	15.9044	4.24565	16.1453	6.99694	26.4631	3.28504	23.2695	1.01634	0	0	#DIV/0!	#DIV/0!	#DIV/0!	#DIV/0!	#DIV/0!	#DIV/0!	#DIV/0!	#DIV/0!	#DIV/0!	#DIV/0!	#DIV/0!	#DIV/0!	#DIV/0!	#DIV/0!	#DIV/0!	#DIV/0!
ENSG00000187608	ISG15	1	1001138..1014541	13404	protein_coding	0.125457	0.300967	0.138302	0.0727694	0.217187	0.306554	9.33607	6.07522	31.8493	19.0508	0.388629	0.199152	0.37731	0.30743	1.47058	2.02437	12.9799	15.7044	32.5343	33.2098	51.8015	30.3866	87.6398	21.9625	103.671	14.7467	0.782836	0.165815	1.10238	0.241785	1.73116	1.01856	74.4162	20.1857	253.865	63.2986	3.0977	0.661708	3.00748	1.02148	11.7217	6.72623	103.461	52.1799
ENSG00000217801	AL390719.1	1	1059734..1069355	9622	transcribed_unprocessed_pseudogene	1.15348	0.569002	1.34864	1.08975	1.48527	1.52517	0.861487	0.912691	0.435834	0.688963	0.732459	0.776806	0.719262	0.401501	0.81944	1.55104	1.50681	1.57001	1.95226	1.09682	2.52699	1.09318	3.4577	1.41753	6.92687	1.63731	0.889647	0.791965	1.16919	1.91519	1.28764	2.68043	0.74686	1.60402	0.377843	1.21083	0.635	1.36521	0.623559	0.705624	0.710407	2.72589	1.30632	2.75924
ENSG00000186891	TNFRSF18	1	complement(1203508..1206691)	3184	protein_coding	1.0563	0.271502	0.914924	1.99124	2.82606	2.85761	1.00777	0.8358	0.0878055	0.499689	0.57743	0.335357	1.1704	0.64711	1.76881	0.781202	2.46973	1.71115	2.83783	1.86975	3.14908	1.56002	5.60872	1.51716	5.23322	2.70589	2.6885	0.89749	0.866158	7.33415	2.67543	10.5252	0.954054	3.07843	0.0831255	1.84046	0.546652	1.23519	1.10802	2.38344	1.67453	2.87733	2.33809	6.30252
ENSG00000186827	TNFRSF4	1	complement(1211326..1214138)	2813	protein_coding	0.478246	0.409747	1.88289	2.68729	2.82246	3.86052	0.190113	0.189206	0.099386	0.188531	0.326793	0.0948965	0.946258	0.183114	1.00105	1.84885	2.27131	2.8172	2.62041	3.27073	0.891102	3.94701	1.7393	2.42437	2.70038	2.62523	0.588983	0.112873	3.93708	6.55843	5.90169	9.42172	0.397522	0.461764	0.207814	0.460115	0.683316	0.231598	1.9786	0.446895	2.09316	4.51218	4.74925	6.87548
ENSG00000078808	SDF4	1	complement(1216908..1232031)	15124	protein_coding	6.24886	5.29668	8.93036	7.49738	7.73449	6.69524	8.18591	6.29929	8.37388	6.57485	5.63247	5.40101	4.7872	6.11349	5.49262	6.86261	7.68541	11.2166	6.71333	7.06749	7.06057	5.00365	8.58898	4.92256	7.87413	4.8177	9.16555	10.0561	1.42912	1.41549	1.23774	1.26405	1.30998	1.18929	1.34007	1.24132	0.901361	1.0197	0.766092	1.15421	0.87898	1.29565	1.22989	2.11767
ENSG00000176022	B3GALT6	1	1232265..1235041	2777	protein_coding	18.1667	15.2534	15.1631	16.4206	16.3919	16.065	16.4654	12.8412	13.289	11.554	14.0136	13.65	8.91428	12.3349	13.2837	13.1097	12.5657	13.6444	9.67563	11.7908	6.49911	15.7823	11.452	11.4604	8.7356	9.57333	18.0974	14.9781	0.834662	1.07652	0.902303	1.05321	0.906351	0.841856	0.731504	0.757468	0.771387	0.894882	0.490693	0.808668	0.731212	0.859462	0.691686	0.894513
ENSG00000160087	UBE2J2	1	complement(1253909..1273885)	19977	protein_coding	2.77789	2.56753	2.69111	2.57558	3.03376	2.90903	2.5164	2.66425	1.90328	1.91141	2.89903	2.12465	2.3984	2.28194	2.32583	2.09404	2.288	3.13638	1.70209	2.08605	1.59357	2.07688	2.28995	2.01983	2.34281	2.1194	2.87511	3.27414	0.968761	1.00314	1.09211	1.13301	0.905869	1.03767	0.685156	0.744455	1.04361	0.827507	0.86339	0.88877	0.837266	0.815586	0.823646	1.22156
ENSG00000230415	LINC01786	1	1275223..1280420	5198	lincRNA	0	0	0.152845	0.0469123	0	0.0564647	0.102884	0	0	0	0.0589501	0.0513551	0.204834	0.0990957	0.270868	0.696029	0.850959	1.47694	0.823403	2.86326	2.26651	1.01179	2.63552	0.491998	3.06415	0.331495	0.0531233	0.18325	#DIV/0!	#DIV/0!	#DIV/0!	#DIV/0!	#DIV/0!	#DIV/0!	#DIV/0!	#DIV/0!	#DIV/0!	#DIV/0!	#DIV/0!	#DIV/0!	#DIV/0!	#DIV/0!	#DIV/0!	#DIV/0!
ENSG00000127054	INTS11	1	complement(1311585..1324691)	13107	protein_coding	0.359241	0.593589	0.363693	0.595347	0.565367	0.873323	0.652829	0.690321	0.383941	0.343928	0.654599	0.549896	0.365551	0.373346	0.343749	0.448553	0.356224	0.415678	0.36283	0.309687	0.210371	0.334381	0.709241	0.455274	0.336513	0.394395	0.547762	0.750963	1.01239	1.00296	1.57378	1.47126	1.81725	1.16296	1.06876	0.579404	1.82217	0.926392	1.01757	0.628964	0.956875	0.755662	0.991602	0.70028
ENSG00000224051	CPTP	1	1324756..1328897	4142	protein_coding	2.59837	1.39138	1.08694	1.41294	1.59737	0.992045	1.87215	0.57824	1.07995	1.15235	2.29336	1.80455	0.963963	0.994881	0.407911	0.873481	0.177985	1.61433	0.803701	1.04531	1.21037	1.55191	1.47653	0.96045	1.71562	1.24803	3.86669	1.91642	0.418315	1.0155	0.614759	0.712995	0.720509	0.415588	0.415627	0.828207	0.882616	1.29695	0.370988	0.715033	0.156987	0.627781	0.0684988	1.16024
ENSG00000107404	DVL1	1	complement(1335276..1349350)	14075	protein_coding	2.38953	1.71971	0.959593	1.14345	1.29741	1.16776	1.50083	2.15542	1.37055	1.58253	1.76343	1.32761	1.62641	1.18939	0.840282	1.42983	1.09993	1.19646	0.726435	1.24968	1.10418	1.24554	1.66854	1.4334	1.42757	1.08432	2.09922	1.03769	0.401583	0.66491	0.542955	0.679043	0.628085	1.25336	0.573566	0.920229	0.737981	0.771993	0.680639	0.691624	0.351652	0.831436	0.460312	0.695733
ENSG00000175756	AURKAIP1	1	complement(1373730..1375495)	1766	protein_coding	27.2337	22.8435	20.3945	25.4068	17.8333	20.1098	25.4373	20.7952	23.4297	26.2766	22.7301	21.0109	23.0611	28.0009	20.41	17.4137	17.672	22.8578	13.8683	13.331	12.0649	14.2286	15.2376	14.3204	14.7078	18.2598	28.6142	23.7325	0.748872	1.11221	0.654826	0.88033	0.934039	0.910335	0.86032	1.15029	0.834633	0.919775	0.846786	1.22577	0.749441	0.762306	0.648903	1.00063
ENSG00000221978	CCNL2	1	complement(1385711..1399328)	13618	protein_coding	4.02564	4.4224	3.38377	3.77826	3.57586	4.39674	3.10239	2.87263	2.64833	2.8429	3.62271	3.45	2.4433	2.04254	2.60544	3.53679	2.68872	3.14609	2.8461	2.76208	3.82866	4.41985	3.73649	3.46379	4.04858	3.54289	3.24435	4.17349	0.840555	0.854347	0.888271	0.994197	0.770657	0.649563	0.657864	0.64284	0.899908	0.780119	0.606933	0.461863	0.647212	0.799745	0.667898	0.711398
ENSG00000224870	AL391244.1	1	1399522..1402046	2525	processed_transcript	2.39757	1.48357	1.57324	2.22121	3.45882	3.83589	2.64747	2.63484	2.65733	1.57526	2.42711	2.00869	2.42463	1.428	2.34197	0.626874	1.36251	2.15774	2.16592	2.03623	2.2833	0.462863	2.71275	1.46298	2.32907	1.65731	3.71825	3.26943	0.656181	1.49721	1.44264	2.58559	1.10423	1.77602	1.10834	1.0618	1.01232	1.35396	1.01129	0.962544	0.97681	0.422545	0.568286	1.45443
ENSG00000242485	MRPL20	1	complement(1401908..1407313)	5406	protein_coding	12.0072	10.8738	9.99355	12.1339	10.966	11.0756	10.7828	12.5528	11.3256	11.8212	9.69262	12.1473	10.5862	12.6726	8.43846	10.3734	7.27305	13.3308	5.27815	9.81104	6.39882	5.02644	5.70175	8.30497	6.43644	10.6095	9.29645	12.099	0.832295	1.11589	0.913284	1.01856	0.89803	1.15441	0.943237	1.08713	0.807233	1.11712	0.881657	1.16543	0.702783	0.953981	0.605724	1.22596
ENSG00000160075	SSU72	1	complement(1541673..1574869)	33197	protein_coding	2.11743	2.17871	1.87471	2.07879	1.85752	1.68868	1.65928	1.68343	1.558	1.94101	2.19684	1.64845	1.61167	1.54389	1.28086	1.52578	1.02153	1.42486	0.981292	1.14121	0.93631	1.45224	0.965353	1.41235	0.989098	1.05294	1.87157	2.11375	0.885373	0.954137	0.877253	0.775083	0.783633	0.772673	0.7358	0.890899	1.03751	0.756615	0.761146	0.708623	0.604915	0.700314	0.482441	0.653992
ENSG00000215014	AL645728.1	1	1574975..1577075	2101	lincRNA	0.480237	1.23436	1.00839	1.16064	0.881755	0.97788	0.12727	0.253326	0.532266	0.757263	0.291692	1.01644	0.38008	0.612922	1.20626	0.753382	0.350887	0.707234	0.792225	0.64399	0.119308	1.80789	0.465744	0.540992	0.466517	0.585813	1.3143	0.453373	2.09978	0.940276	1.83608	0.792217	0.265015	0.205228	1.10834	0.613486	0.607392	0.823459	0.791441	0.49655	2.5118	0.610343	0.730654	0.572956
ENSG00000228594	FNDC10	1	complement(1598012..1600096)	2085	protein_coding	0.483923	0.967425	1.27016	0.935636	1.14238	0.703846	1.66721	3.19087	1.60905	2.79794	0.587861	1.40834	0.255331	1.9764	0.135057	2.06059	0.11786	0.593884	0.228087	1.42765	0.360672	1.12108	0.469319	0.681429	0.470097	0.590308	3.44341	1.67512	2.62472	0.967141	2.36068	0.727546	3.44519	3.29831	3.32502	2.89215	1.21478	1.45576	0.527627	2.04295	0.279089	2.12997	0.243551	0.613882
ENSG00000272106	AL691432.2	1	complement(1613758..1615795)	2038	antisense	2.14536	1.41391	2.72886	0.957214	3.76591	1.8722	1.31204	1.30578	1.78334	0.780672	1.35319	1.70278	1.04488	1.39011	1.93441	2.55192	1.92925	1.45819	1.51676	0.531118	0.245993	1.00357	1.6805	1.11543	1.56305	1.93255	1.8969	2.64853	1.27198	0.676999	1.75537	1.32413	0.611573	0.923528	0.831255	0.552138	0.630753	1.20431	0.48704	0.98317	0.901671	1.80487	0.899266	1.03132
ENSG00000248333	CDK11B	1	complement(1635227..1659012)	23786	protein_coding	0.212095	0.43612	0.300613	0.317807	0.255907	0.259126	0.618292	0.559402	0.305596	0.34559	0.270532	0.280568	0.358103	0.129933	0.260451	0.161611	0.299605	0.301936	0.229923	0.182026	0.379383	0.282527	0.205694	0.179195	0.154527	0.27942	0.313447	0.320369	1.41735	0.728714	1.20657	0.594162	2.91516	1.28268	1.44084	0.79242	1.27552	0.643328	1.68841	0.29793	1.22799	0.370565	1.4126	0.692322
ENSG00000008130	NADK	1	complement(1751232..1780457)	29226	protein_coding	1.34641	1.58738	1.23235	1.23485	1.40358	0.98417	2.61667	2.64971	3.60634	3.45682	1.07991	1.80849	1.12025	1.67435	1.04059	1.29982	1.69005	1.77099	2.26179	2.28698	2.21283	1.75953	3.15563	2.2265	4.41011	2.26568	1.43614	1.18418	0.915288	0.777918	1.04246	0.619996	1.94344	1.66923	2.67849	2.17769	0.802068	1.13929	0.832028	1.05478	0.772861	0.818845	1.25523	1.11566
ENSG00000078369	GNB1	1	complement(1785285..1891117)	105833	protein_coding	2.29444	2.32793	2.10196	2.32484	2.24809	2.31291	2.19306	2.47428	2.31408	2.28755	2.15124	2.58537	2.15797	2.2632	1.84124	1.92935	1.71592	2.17855	1.73449	1.98416	1.71954	2.19759	1.80296	2.25536	2.19493	2.0282	2.26214	2.4511	0.916108	0.998672	0.9798	0.993547	0.955816	1.06287	1.00856	0.982654	0.937587	1.11059	0.940521	0.972194	0.802476	0.828781	0.747858	0.935829
ENSG00000157916	RER1	1	2391775..2405444	13670	protein_coding	5.16668	5.03796	6.33497	6.35045	6.95027	5.15295	6.00513	5.48979	5.09244	4.4615	4.5728	6.22934	5.19903	5.67099	5.74725	5.42561	7.72988	6.43129	7.75788	5.89906	5.66614	4.44579	6.92558	5.65402	7.77955	6.87876	6.08022	5.27251	1.22612	1.26052	1.34521	1.02283	1.16228	1.08969	0.985631	0.885576	0.885056	1.23648	1.00626	1.12565	1.11237	1.07695	1.4961	1.27657
ENSG00000272449	AL139246.6	1	2546465..2547460	996	lincRNA	4.05212	2.02518	3.19071	2.20347	3.72001	2.94682	1.61081	0.801562	1.68417	0.266233	5.84541	0.268016	6.14678	1.81009	1.69635	2.2703	1.23363	2.73509	1.67115	0.271691	1.00669	2.05349	1.7193	2.28238	0.492044	0.494294	3.88142	3.50666	0.787417	1.08803	0.918041	1.45509	0.397522	0.395798	0.415627	0.131461	1.44256	0.132342	1.51693	0.893791	0.418633	1.12104	0.304439	1.35054
ENSG00000157873	TNFRSF14	1	2555639..2565382	9744	protein_coding	9.31939	7.92543	8.23514	7.83304	7.46915	7.98219	7.02514	10.7332	9.98475	10.0418	11.7299	6.21883	7.70355	5.97355	7.16702	6.47456	8.59983	8.20925	9.32186	6.44296	6.99727	9.59548	9.08835	7.9321	9.38004	7.60404	8.84176	8.21152	0.883657	0.988343	0.801464	1.00716	0.75382	1.35428	1.0714	1.26703	1.25865	0.784668	0.826616	0.753719	0.769044	0.816935	0.922789	1.03581
ENSG00000158109	TPRG1L	1	3625002..3630127	5126	protein_coding	9.77616	14.5033	12.141	8.03954	10.3259	7.15723	11.2675	8.56605	10.1445	6.77663	10.7601	8.59261	7.68533	10.9531	6.59215	8.77845	4.41044	10.049	3.15433	4.32883	3.76538	6.44101	5.63141	7.37276	6.549	6.96313	11.0432	17.963	1.2419	0.554326	1.05623	0.49349	1.15255	0.590628	1.03767	0.467248	1.10064	0.59246	0.786129	0.755219	0.674308	0.605273	0.451142	0.692877
ENSG00000130764	LRRC47	1	complement(3778558..3796504)	17947	protein_coding	6.39033	6.05306	3.96941	4.10335	5.42665	4.26837	4.81242	4.93773	4.15924	3.87107	7.61489	3.68875	5.32454	4.72134	3.53033	3.30106	2.75218	4.27768	2.7823	3.66395	3.03085	4.08635	3.93931	3.91077	3.44066	4.51252	7.00069	6.86436	0.621159	0.677897	0.849197	0.70516	0.753078	0.815742	0.650865	0.639523	1.19163	0.609404	0.833218	0.779993	0.552448	0.545354	0.430679	0.706697
ENSG00000198912	C1orf174	1	complement(3889125..3900293)	11169	protein_coding	1.05394	1.78016	2.41853	1.48463	2.86713	3.25852	1.43645	1.69168	1.62702	1.21081	0.740748	2.48564	1.66826	1.59109	2.31952	1.35645	2.53021	1.26386	3.25727	1.42946	2.10965	0.680163	1.73032	1.88267	2.89596	2.71085	1.31034	1.08026	2.29476	0.833984	2.7204	1.83046	1.36293	0.950297	1.54376	0.68017	0.702839	1.3963	1.58288	0.893791	2.20081	0.761981	2.40072	0.709968
ENSG00000069424	KCNAB2	1	5991466..6101193	109728	protein_coding	1.77162	1.67019	1.31053	1.68674	1.136	1.28124	1.47432	2.20941	1.2612	1.70853	1.55546	1.86594	1.40456	1.96458	1.1574	1.22203	0.920443	0.90052	0.32505	0.32553	0.159911	0.319535	0.515001	0.4998	0.515855	0.605705	1.61562	1.69567	0.739736	1.00991	0.641222	0.767126	0.832184	1.32285	0.711888	1.02296	0.877986	1.11721	0.79281	1.17626	0.653299	0.731671	0.519548	0.539174
ENSG00000116251	RPL22	1	complement(6181269..6209389)	28121	protein_coding	1.81792	2.13136	1.92117	2.48871	1.97635	2.39011	2.00634	2.02516	2.1176	1.9142	1.896	3.05665	1.91205	2.59189	1.63223	2.04243	1.80015	1.25053	1.2007	1.70325	1.13206	1.7975	0.539355	1.6875	0.609959	1.72445	2.08174	2.39367	1.0568	1.16766	1.08715	1.1214	1.10365	0.950168	1.16485	0.898109	1.04296	1.43413	1.05178	1.21607	0.897858	0.958272	0.990228	0.586729
ENSG00000116237	ICMT	1	complement(6221193..6235972)	14780	protein_coding	1.95697	3.00242	1.79181	2.21082	1.96967	1.13192	2.11672	2.08862	1.77807	1.59675	1.3476	2.31183	1.63888	2.19562	1.71472	1.57582	1.11397	1.49126	0.852664	0.842206	0.712315	0.850057	0.860682	1.63419	0.945004	1.64883	1.84962	2.38456	0.915601	0.736346	1.00649	0.377001	1.08163	0.695645	0.908581	0.531821	0.688613	0.769988	0.837455	0.731283	0.876209	0.524849	0.56923	0.496686
ENSG00000158292	GPR153	1	complement(6247346..6260975)	13630	protein_coding	0.54286	0.317118	0.641185	0.339923	0.50484	0.538341	0.313889	0.351441	0.287162	0.252912	0.921741	0.3917	0.820224	0.547978	0.392538	0.364981	1.04569	0.490576	0.610589	0.317658	0.202299	0.257241	0.197429	0.125087	0.0898892	0.0541802	0.547003	0.442606	1.18113	1.07191	0.929963	1.69761	0.578214	1.10823	0.52898	0.797532	1.69794	1.23519	1.51093	1.728	0.723093	1.15093	1.92627	1.54698
ENSG00000162408	NOL9	1	complement(6521347..6554535)	33189	protein_coding	0.678956	0.816129	0.486745	0.63187	0.462498	0.610195	0.98292	0.785791	0.673893	0.543295	0.794009	0.675624	0.521313	0.434565	0.449682	0.497361	0.577528	0.61933	0.272249	0.52182	0.558901	0.475394	0.574929	0.351032	0.361772	0.437596	0.599046	0.612274	0.716902	0.774227	0.68119	0.747669	1.44769	0.962827	0.992543	0.665698	1.16946	0.82784	0.767816	0.532471	0.662315	0.609415	0.850612	0.758862
ENSG00000204859	ZBTB48	1	6580001..6589280	9280	protein_coding	0.253694	0.248409	0.142688	0.105108	0.142593	0.221393	0.0288141	0	0.0903792	0.200019	0.726433	0.546545	0.114734	0.138766	0.0606885	0.0487333	0.105922	0.213491	0.153737	0.02916	0.108046	0.314852	0.369057	0.183722	0.184835	0.238731	0.595119	0.479005	0.562441	0.423124	0.562066	0.891244	0.113578	0	0.356252	0.805201	2.86342	2.20018	0.452252	0.558619	0.239219	0.196182	0.417517	0.859434
ENSG00000162413	KLHL21	1	complement(6590724..6614607)	23884	protein_coding	1.71796	1.52016	1.00902	0.541118	1.86156	1.01996	0.996404	0.83566	0.632094	0.710549	1.65502	1.4865	1.28165	1.0999	0.589505	0.596454	1.05975	0.808771	0.945786	0.498518	1.21744	0.856338	2.21238	1.66563	2.71877	2.32925	1.68798	1.35598	0.587335	0.355962	1.08359	0.670959	0.579992	0.549719	0.367932	0.467418	0.963363	0.977858	0.74603	0.723545	0.343142	0.392363	0.616864	0.532031
ENSG00000116273	PHF13	1	6613685..6624033	10349	protein_coding	2.53488	2.25534	2.07277	1.48445	1.32978	1.0777	1.24021	0.69429	1.21565	1.28113	1.24357	1.59924	0.848779	0.572388	0.979554	0.939536	0.379922	0.454667	1.21774	0.705993	1.8166	1.38341	1.96197	1.4827	1.65742	1.14172	1.73435	1.50334	0.817702	0.658193	0.524595	0.477845	0.489258	0.307843	0.47957	0.568043	0.490586	0.70909	0.33484	0.253792	0.38643	0.416583	0.149878	0.201596
ENSG00000041988	THAP3	1	6624866..6635586	10721	protein_coding	0.627416	0.860082	0.494038	0.682353	1.0121	0.766543	1.59624	1.58862	2.45125	2.25075	0.600212	0.348588	0.372422	0.360344	0.446517	0.337465	1.42111	1.57077	2.32879	1.38823	1.82371	1.09013	0.981176	0.583102	1.43992	0.780654	1.23631	0.710781	0.787417	0.793358	1.61313	0.891244	2.54414	1.84706	3.9069	2.6169	0.956642	0.405296	0.593581	0.418964	0.711676	0.392363	2.26503	1.8263
ENSG00000237436	AL590128.2	1	complement(6783892..6784843)	952	antisense	0	0.90805	0.834545	0.256145	0	0	0.84263	2.23629	1.46834	0.557076	0.321873	0.84121	0	0	0.295793	0.475047	0.516257	0	0	0	0.263306	0	0.256967	0.596966	0.772178	0.25857	2.03041	0	#DIV/0!	0.282083	#DIV/0!	0	#DIV/0!	2.46274	#DIV/0!	0.613486	#DIV/0!	0.926392	#DIV/0!	0	#DIV/0!	0.523151	#DIV/0!	0
ENSG00000049245	VAMP3	1	7771269..7781432	10164	protein_coding	13.8647	16.5	12.6891	12.6436	12.4463	11.0021	13.7065	11.7036	13.8081	12.7053	12.4209	13.1056	11.2088	9.65431	10.1401	11.1014	9.04231	14.0345	9.66189	13.6314	10.1115	16.7019	9.98843	14.7054	9.59515	10.8257	13.8828	14.4948	0.915208	0.766277	0.897695	0.666792	0.988588	0.709308	0.995919	0.77002	0.895866	0.794278	0.808441	0.585111	0.731359	0.672815	0.652183	0.850574
ENSG00000049249	TNFRSF9	1	complement(7915894..7943165)	27272	protein_coding	0.0246646	0.0105659	0.281609	0.384481	0.572547	1.05468	0.0294142	0.0585477	0.0102513	0.0972309	0.056179	0.0293646	0.0390411	0.0849937	0.578223	0.331655	1.46873	1.31671	1.86584	1.5479	1.9118	1.36063	1.71329	1.55248	1.83293	1.13728	0.091127	0.0116424	11.4175	36.3887	23.2133	99.8193	1.19257	5.54117	0.415627	9.20229	2.27772	2.77918	1.58288	8.04412	23.4434	31.3891	59.5483	124.618
ENSG00000116288	PARK7	1	7954291..7985505	31215	protein_coding	5.38725	4.8095	4.45412	5.10121	4.21375	4.6261	5.1483	4.16037	4.66627	4.50229	5.10459	5.44748	4.87766	4.62047	4.97064	5.04184	4.14878	4.6888	3.15365	5.04539	3.13986	4.68952	2.87618	3.4228	2.80245	4.35302	4.88312	4.75022	0.826788	1.06065	0.782171	0.961869	0.955644	0.865032	0.866168	0.936126	0.947531	1.13265	0.905408	0.960697	0.922667	1.04831	0.770109	0.974906
ENSG00000142599	RERE	1	complement(8352397..8817643)	465247	protein_coding	0.0954226	0.211201	0.0996139	0.060275	0.0915837	0.0580387	0.417834	0.420988	0.503565	0.548293	0.136994	0.231802	0.131018	0.144483	0.075052	0.0908869	0.132047	0.116573	0.212611	0.137848	0.193423	0.168936	0.169311	0.178343	0.1954	0.16296	0.148381	0.145364	1.04392	0.285392	0.95977	0.274803	4.37877	1.9933	5.27721	2.59607	1.43565	1.09754	1.37303	0.684104	0.786523	0.430334	1.38381	0.551954
ENSG00000074800	ENO1	1	complement(8861002..8879249)	18248	protein_coding	79.6582	55.1896	48.0808	61.2833	48.4548	57.9191	46.3046	53.4046	43.6488	55.1901	71.568	48.1868	57.6038	45.362	53.7017	45.2666	50.0822	55.8325	44.0692	42.9604	37.7621	51.1095	39.99	40.8295	30.3209	40.0912	75.4348	64.8665	0.603589	1.11041	0.608285	1.04946	0.581291	0.967657	0.547951	1.00001	0.898439	0.873114	0.723137	0.82193	0.674152	0.820202	0.628714	1.01165
ENSG00000180758	GPR157	1	complement(9100305..9129170)	28866	protein_coding	0.279631	0.219615	0.201837	0.211192	0.430911	0.284698	0.203793	0.129067	0.145278	0.202096	0.265384	0.212697	0.202869	0.0981448	0.282902	0.195838	0.383088	0.274537	0.807265	0.234363	1.54572	0.415003	1.5763	0.856425	1.91847	0.835708	0.162624	0.164993	0.721799	0.961646	1.541	1.29635	0.728791	0.5877	0.519534	0.920229	0.949049	0.968501	0.725487	0.446895	1.0117	0.891734	1.36998	1.25009
ENSG00000228526	MIR34AHG	1	complement(9148011..9196983)	48973	lincRNA	0.549407	0.747261	0.665141	0.428218	0.675506	0.479454	0.409503	0.690116	0.599415	0.644335	0.381675	1.24824	0.364164	0.673154	0.4255	0.863432	0.476694	0.536028	0.349585	0.342586	0.43507	0.387803	0.419601	0.394556	0.535378	0.628302	0.817585	0.577023	1.21065	0.57305	1.22952	0.641615	0.745355	0.923528	1.09102	0.862262	0.694704	1.67042	0.662832	0.900829	0.774471	1.15546	0.867652	0.717323
ENSG00000049239	H6PD	1	9234775..9271337	36563	protein_coding	1.95009	1.07182	1.39792	1.34053	1.25946	1.33254	1.36758	1.412	1.49868	1.42872	1.24034	1.05133	1.31042	0.73962	1.74057	1.1936	1.63319	1.4427	1.09256	1.10276	1.47399	1.20667	2.22801	1.35227	2.10436	1.66965	2.06178	1.54575	0.716846	1.25071	0.645845	1.24325	0.70129	1.31739	0.768519	1.33298	0.636042	0.980885	0.671978	0.690059	0.892557	1.11362	0.837495	1.34603
ENSG00000171621	SPSB1	1	9292880..9369532	76653	protein_coding	0.566006	0.75936	1.96584	1.42837	0.624921	0.559033	1.39884	1.48937	2.06799	2.00295	0.575644	0.787044	0.632006	1.50189	0.852282	1.82602	0.811081	1.21478	1.38041	1.28148	1.33422	1.95543	1.39465	0.967538	1.25631	0.757876	0.64483	0.840866	3.47318	1.88102	1.10409	0.73619	2.47142	1.96135	3.65366	2.63769	1.01703	1.03646	1.11661	1.97784	1.50578	2.40468	1.43299	1.59974
ENSG00000171612	SLC25A33	1	9539482..9585179	45698	protein_coding	0.397427	0.454005	0.475206	0.458907	0.671795	0.796413	0.573431	0.465874	0.348717	0.342355	0.402323	0.55494	0.489284	0.355062	0.492966	0.569042	0.494724	0.390187	0.317402	0.302001	0.252323	0.204601	0.230189	0.310906	0.171588	0.366291	0.519664	0.402987	1.19571	1.0108	1.69036	1.75419	1.44286	1.02614	0.877436	0.754077	1.01232	1.22232	1.23113	0.782067	1.24039	1.25338	1.24482	0.859434
ENSG00000188807	TMEM201	1	9588922..9614873	25952	protein_coding	0.401746	0.555168	0.326546	0.338263	0.27534	0.418451	0.443047	0.369154	0.355499	0.5211	0.519521	0.236579	0.358985	0.248102	0.271265	0.174262	0.113627	0.295821	0.11911	0.166834	0.164201	0.168879	0.113116	0.197087	0.0660938	0.170733	0.542651	0.501618	0.812817	0.609299	0.685358	0.753737	1.1028	0.66494	0.884884	0.938634	1.29316	0.42614	0.893562	0.446895	0.675214	0.313891	0.282834	0.532849
ENSG00000171608	PIK3CD	1	9651732..9729114	77383	protein_coding	0.977908	1.42619	1.55373	1.92224	1.38169	1.78265	1.44093	1.66791	1.6041	1.93951	0.843441	1.30742	0.842752	1.25475	0.876992	1.35586	0.654175	1.76337	0.396388	0.797305	0.456742	0.573921	0.448907	0.892314	0.39582	0.82389	1.09194	1.66176	1.58883	1.34781	1.41291	1.24994	1.47348	1.16948	1.64034	1.35992	0.862496	0.916717	0.861791	0.879789	0.896805	0.950687	0.668954	1.23642
ENSG00000171603	CLSTN1	1	complement(9729026..9824526)	95501	protein_coding	0.408518	0.485784	0.452007	0.487695	0.421223	0.39031	0.464786	0.504366	0.550358	0.596969	0.285564	0.469593	0.25085	0.515094	0.280117	0.45224	0.223864	0.337111	0.211635	0.342857	0.188982	0.293709	0.266403	0.285641	0.218094	0.265488	0.38167	0.452159	1.10646	1.00393	1.0311	0.803464	1.13774	1.03825	1.34721	1.22888	0.699024	0.96667	0.614049	1.06034	0.685692	0.930949	0.547991	0.693953
ENSG00000178585	CTNNBIP1	1	complement(9848276..9910336)	62061	protein_coding	0.514832	0.524668	0.405387	0.479363	0.396589	0.397259	0.499795	0.557442	0.500034	0.576815	0.572743	0.430131	0.497529	0.439894	0.299467	0.393503	0.332608	0.3751	0.321838	0.279059	0.21003	0.174196	0.248334	0.23809	0.26059	0.34111	0.489436	0.603703	0.787417	0.913649	0.770326	0.757163	0.970792	1.06247	0.971256	1.09939	1.11249	0.819816	0.966391	0.838423	0.581679	0.750004	0.646052	0.714928
ENSG00000162441	LZIC	1	complement(9922113..9943407)	21295	protein_coding	1.34246	1.61025	1.14413	1.29397	1.21794	1.29558	1.5947	1.73705	1.66733	1.4569	1.42455	1.74244	1.58747	1.46342	1.33557	1.66711	1.26937	1.04665	0.971445	0.940349	1.15357	0.850684	1.30961	1.41444	0.863012	1.29466	1.08924	1.29718	0.852263	0.803581	0.90724	0.80458	1.18789	1.07874	1.24199	0.904763	1.06115	1.08209	1.18251	0.908813	0.994869	1.03531	0.945552	0.649992
ENSG00000054523	KIF1B	1	10210805..10381603	170799	protein_coding	1.33114	1.21302	1.79551	1.5205	1.11874	1.07745	1.18825	1.00964	1.41588	1.40347	1.33119	1.41912	1.62235	1.54862	1.84983	1.7555	1.05173	1.20781	0.836692	0.787419	0.906985	1.02128	0.906634	0.944974	0.898095	0.88779	1.24488	0.957375	1.34886	1.25348	0.840438	0.888233	0.892661	0.832331	1.06366	1.15701	1.00004	1.16991	1.21877	1.27667	1.38966	1.44721	0.790101	0.995701
ENSG00000142657	PGD	1	10398592..10420144	21553	protein_coding	16.5409	15.482	12.3733	11.7213	11.6406	10.3223	12.6669	10.5939	13.0103	11.0236	16.2644	13.4135	12.9553	11.9854	11.3275	11.8344	9.3835	13.6964	7.95434	10.6218	6.92	11.1299	8.38785	8.38506	8.40175	8.52013	17.4626	15.2473	0.748046	0.757093	0.703749	0.666728	0.765793	0.684272	0.786555	0.712026	0.983287	0.866392	0.783228	0.774156	0.68482	0.764397	0.567291	0.884668
ENSG00000160049	DFFA	1	complement(10456522..10472526)	16005	protein_coding	1.09272	1.3503	0.976252	0.929389	0.959066	0.898574	0.852054	1.23041	0.943264	0.878095	1.12958	1.20087	0.947978	0.96551	0.84452	0.762924	0.552738	1.08313	0.401129	0.54104	0.736104	0.80325	0.489112	0.869956	0.551163	0.630584	1.20771	1.03159	0.893415	0.688282	0.877687	0.665462	0.779755	0.911214	0.863226	0.650295	1.03373	0.889336	0.867541	0.715033	0.772861	0.565003	0.505837	0.802139
ENSG00000116649	SRM	1	complement(11054584..11060024)	5441	protein_coding	25.6525	26.6388	16.9382	21.4226	18.0942	22.71	18.4291	23.2322	16.648	24.3676	23.7096	12.8541	15.4592	10.8871	12.3693	13.5898	14.588	16.9318	9.87657	14.2738	5.9891	20.406	8.81234	11.5939	4.50354	11.6723	23.7006	28.6525	0.660292	0.804188	0.705359	0.852516	0.718414	0.872119	0.64898	0.914741	0.92426	0.482534	0.602639	0.408692	0.482184	0.51015	0.568678	0.635606
ENSG00000120942	UBIAD1	1	11273206..11296049	22844	protein_coding	0.736137	0.643314	0.67239	0.555078	0.625601	0.488231	0.73743	0.722262	0.648633	0.429488	0.925546	0.829671	0.547652	0.496069	0.43144	0.435536	0.430289	0.411955	0.385129	0.402756	0.460865	0.447662	0.674656	0.572193	0.589962	0.711192	0.834062	0.875646	0.913403	0.862842	0.849843	0.75893	1.00176	1.12272	0.88113	0.667617	1.2573	1.28968	0.743954	0.771114	0.586086	0.677019	0.584523	0.640363
ENSG00000116663	FBXO6	1	11664124..11674354	10231	protein_coding	0.525972	0.337978	0.595354	0.500523	0.413883	0.74588	1.30679	0.78033	1.58491	1.26999	0.269554	0.46965	0.416276	0.201388	0.30276	0.486237	0.984778	0.605146	1.74309	0.819933	1.29854	1.54216	1.50639	2.0275	2.10765	1.73233	0.701741	0.558617	1.13191	1.48093	0.786892	2.20689	2.48452	2.30882	3.0133	3.7576	0.512487	1.38959	0.791441	0.595861	0.57562	1.43866	1.8723	1.79049
ENSG00000116670	MAD2L2	1	complement(11674480..11691650)	17171	protein_coding	1.97827	0.771947	0.570652	0.908882	0.323668	0.820463	0.981064	1.27085	0.895493	1.00378	1.51686	0.839495	1.13164	0.884948	1.27916	0.592598	0.70125	0.548057	0.470825	0.709173	0.700717	0.646609	0.89755	0.397166	0.813416	0.530422	2.02627	1.054	0.28846	1.17739	0.163611	1.06285	0.495919	1.64629	0.452664	1.30032	0.766757	1.0875	0.572031	1.14638	0.646601	0.767667	0.354476	0.709968
ENSG00000177674	AGTRAP	1	11736084..11754802	18719	protein_coding	1.38347	0.769684	0.863004	0.990043	0.706909	0.831011	1.25705	1.22262	1.37404	1.16159	1.30957	0.670247	0.753655	0.632902	0.526514	0.905987	0.787664	0.648263	0.597024	0.664982	0.495469	1.17066	1.03242	1.06261	1.30903	0.933664	1.41615	1.27215	0.623798	1.2863	0.510969	1.07968	0.908623	1.58847	0.993188	1.50918	0.946584	0.870808	0.544758	0.822288	0.380575	1.17709	0.569341	0.842246
ENSG00000199347	RNU5E-1	1	11908152..11908271	120	snRNA	0	0	0	0	0	0	0	0	0	0	0	0	2.21819	0	0	0	0	0	0	0	0	2.43485	4.0772	0	0	2.05132	0	0	#DIV/0!	#DIV/0!	#DIV/0!	#DIV/0!	#DIV/0!	#DIV/0!	#DIV/0!	#DIV/0!	#DIV/0!	#DIV/0!	#DIV/0!	#DIV/0!	#DIV/0!	#DIV/0!	#DIV/0!	#DIV/0!
ENSG00000201801	RNU5E-4P	1	complement(11909808..11909927)	120	snRNA	0	0	0	0	0	0	0	6.65297	0	0	0	0	2.21819	0	0	3.76871	0	2.06375	0	0	0	0	0	4.73593	2.04198	0	0	0	#DIV/0!	#DIV/0!	#DIV/0!	#DIV/0!	#DIV/0!	#DIV/0!	#DIV/0!	#DIV/0!	#DIV/0!	#DIV/0!	#DIV/0!	#DIV/0!	#DIV/0!	#DIV/0!	#DIV/0!	#DIV/0!
ENSG00000116685	KIAA2013	1	complement(11919591..11926428)	6838	protein_coding	11.2633	12.0942	10.6117	8.48733	7.16009	5.537	13.7647	13.3098	9.03563	9.69465	9.05197	10.6965	10.5103	9.37846	11.2012	8.43246	5.67807	5.46872	3.68598	4.03651	4.83885	2.17919	8.12102	6.56576	7.05944	7.9197	10.7417	13.6514	0.942149	0.701767	0.635699	0.457821	1.22208	1.10051	0.802215	0.801594	0.803667	0.88443	0.93314	0.775449	0.994482	0.697231	0.504119	0.452176
ENSG00000083444	PLOD1	1	11934205..11975538	41334	protein_coding	0.781132	0.529824	0.480529	0.525056	0.448195	0.468652	0.562813	0.457116	0.520809	0.416992	0.585653	0.452075	0.489424	0.467321	0.517762	0.437649	0.445889	0.54522	0.25887	0.314245	0.127353	0.247408	0.266329	0.158116	0.183775	0.250125	0.521085	0.768162	0.615169	0.991002	0.573775	0.884543	0.720509	0.86277	0.666736	0.787038	0.749749	0.853256	0.626557	0.88203	0.662836	0.826028	0.570823	1.02906
ENSG00000116688	MFN2	1	11980181..12013514	33334	protein_coding	6.91137	6.69946	5.83142	5.26706	5.24795	5.09806	6.01626	5.46065	5.2335	4.64565	6.35202	5.78189	5.71748	6.25061	5.50788	5.5218	4.12095	5.09653	2.39678	4.19699	2.40635	4.03204	3.119	3.37571	2.90364	4.06154	6.57741	7.1534	0.843743	0.786192	0.759322	0.760966	0.870487	0.815088	0.757231	0.693437	0.919068	0.863039	0.827258	0.933002	0.796931	0.824216	0.596256	0.760738
ENSG00000116691	MIIP	1	12019466..12032045	12580	protein_coding	0.401025	0.710078	0.92627	0.600903	1.03084	0.72326	1.04152	0.571161	0.911168	1.07501	0.487158	0.891228	0.423183	0.818918	0.425302	0.808864	0.566487	0.669324	0.64265	0.967981	0.777107	1.27743	1.16677	1.01646	0.915483	0.841401	0.65851	0.908619	2.30976	0.846249	2.57051	1.01856	2.59715	0.804363	2.2721	1.51393	1.21478	1.25511	1.05525	1.15328	1.06054	1.13912	1.4126	0.942606
ENSG00000028137	TNFRSF1B	1	12167003..12209228	42226	protein_coding	12.4253	9.64928	9.61452	7.91159	12.8547	10.8224	8.84011	7.07112	6.8526	6.53721	10.1594	7.07408	7.5519	7.08741	8.28925	7.96296	10.1145	11.3309	9.66867	10.6124	12.2169	14.6209	19.7092	13.8962	17.4787	15.1743	14.0598	11.5272	0.773788	0.819915	1.03456	1.12157	0.711463	0.732814	0.551506	0.677482	0.817643	0.733121	0.607786	0.734501	0.667129	0.825239	0.814024	1.17428
ENSG00000162496	DHRS3	1	complement(12567910..12617731)	49822	protein_coding	1.1881	1.47484	0.967421	0.77332	0.536508	0.435937	1.69597	1.50093	1.964	2.1236	0.8795	1.01265	0.496868	0.837442	0.548245	0.789717	0.261413	0.407597	0.276811	0.363906	0.276719	0.580588	0.39772	0.701521	0.33936	0.538543	1.21379	1.61872	0.814261	0.524342	0.451569	0.295583	1.42747	1.01769	1.65306	1.43989	0.740259	0.68662	0.418205	0.56782	0.461448	0.53546	0.220026	0.276367
ENSG00000171729	TMEM51	1	15152532..15220480	67949	protein_coding	1.41561	0.992334	0.744416	1.00843	1.23467	1.26992	1.16483	1.12794	2.26295	2.03708	1.33935	0.766075	0.893164	0.614035	0.787399	0.678876	1.56595	1.08975	2.37959	1.82795	2.24294	2.31341	1.74251	1.55985	1.72737	1.36938	1.31263	1.02802	0.525862	1.01622	0.872185	1.27973	0.822844	1.13665	1.59857	2.05282	0.946129	0.771993	0.630939	0.618778	0.556226	0.68412	1.1062	1.09817
ENSG00000142634	EFHD2	1	15409895..15430343	20449	protein_coding	5.88805	5.80564	7.04518	7.88229	7.86878	7.93719	5.53122	6.79319	5.00385	4.82383	6.50337	3.77264	5.57123	5.15125	6.48594	7.23185	7.77508	7.72657	5.83725	6.9871	5.61423	7.81572	7.75205	6.65611	7.65706	6.3559	8.80435	5.8071	1.19652	1.35769	1.3364	1.36715	0.939397	1.1701	0.84983	0.830887	1.1045	0.649823	0.946192	0.887283	1.10154	1.24566	1.32048	1.33087
ENSG00000235084	CHCHD2P6	1	15604597..15605043	447	processed_pseudogene	0	0	1.18492	0	0	0	0.598198	0.595344	0	0	0	0.59719	0.595486	0	0.629965	0	1.0995	0	4.78753	0	0.560776	1.3073	0	0	0.548183	0.55069	0	0	#DIV/0!	#DIV/0!	#DIV/0!	#DIV/0!	#DIV/0!	#DIV/0!	#DIV/0!	#DIV/0!	#DIV/0!	#DIV/0!	#DIV/0!	#DIV/0!	#DIV/0!	#DIV/0!	#DIV/0!	#DIV/0!
ENSG00000197312	DDI2	1	15617500..15669044	51545	protein_coding	1.48768	1.71624	0.858016	1.24894	1.10903	1.1673	1.82085	1.80699	1.73021	1.96002	1.15923	1.16006	1.09995	0.859415	0.715664	0.70629	0.46721	0.658221	0.724252	0.850479	0.98234	1.10536	0.697661	1.0805	0.755864	1.20345	1.54286	1.53381	0.576748	0.727719	0.745477	0.680149	1.22395	1.05288	1.16303	1.14204	0.77922	0.675934	0.739372	0.500756	0.481061	0.411534	0.314053	0.383526
ENSG00000224321	RPL12P14	1	15792796..15793285	490	processed_pseudogene	0	0	1.6214	0.497654	0.540107	0.598987	0.545703	0	0	0.541159	0	1.63435	0	0.525612	0.574683	0.461474	0.501506	0	1.4558	0	1.02313	0.596291	0.998499	0	0	1.00473	1.12708	1.94395	#DIV/0!	#DIV/0!	#DIV/0!	#DIV/0!	#DIV/0!	#DIV/0!	#DIV/0!	#DIV/0!	#DIV/0!	#DIV/0!	#DIV/0!	#DIV/0!	#DIV/0!	#DIV/0!	#DIV/0!	#DIV/0!
ENSG00000233954	UQCRHL	1	complement(15807169..15809348)	2180	protein_coding	4.16551	3.96543	6.92443	7.04705	8.25522	11.1747	4.41569	5.85949	2.3084	2.3111	1.96785	9.42875	5.25039	9.09694	7.23362	6.63845	5.74892	5.22564	7.41701	4.22044	5.51927	1.74237	4.37645	4.1711	4.2713	7.33959	4.56003	7.13674	1.66232	1.77712	1.9818	2.81803	1.06006	1.47765	0.55417	0.582812	0.472416	2.37774	1.26044	2.29406	1.73655	1.67408	1.38012	1.3178
ENSG00000178715	AL450998.1	1	15828232..15828669	438	processed_pseudogene	76.7868	106.578	127.577	127.492	187.311	153.453	146.518	161.008	104.042	106.552	57.3668	168.821	166.516	168.172	181.301	123.903	149.799	121.563	180.778	73.5204	141.93	16.6771	113.938	99.26	107.414	133.757	53.5879	100.038	1.66145	1.19624	2.43937	1.43982	1.90811	1.51071	1.35495	0.999755	0.747092	1.58402	2.16855	1.57793	2.36109	1.16256	1.95085	1.14061
ENSG00000179743	FLJ37453	1	complement(15834474..15848147)	13674	antisense	0.737881	0.758634	0.445449	0.338829	0.445152	0.257572	1.01686	1.01201	0.960942	0.892039	0.425774	0.663748	0.311461	0.696895	0.308901	0.479563	0.30551	0.289776	0.121725	0.376005	0.421628	0.448722	0.375697	0.228588	0.46592	0.630068	0.282718	0.510843	0.603686	0.446631	0.603284	0.339521	1.37808	1.33399	1.3023	1.17585	0.577022	0.874926	0.422102	0.918618	0.418633	0.632141	0.414037	0.381971
ENSG00000116809	ZBTB17	1	complement(15941869..15976132)	34264	protein_coding	0.274841	0.361623	0.448286	0.313139	0.540675	0.4026	0.249726	0.295135	0.269259	0.232169	0.259347	0.358377	0.310743	0.300665	0.30408	0.376167	0.322736	0.404751	0.360863	0.331701	0.504787	0.537225	0.492634	0.505881	0.629329	0.330472	0.435188	0.277999	1.63108	0.865929	1.96723	1.11331	0.908623	0.816141	0.979693	0.642021	0.943626	0.991024	1.13063	0.831433	1.10639	1.04022	1.17427	1.11926
ENSG00000233929	MT1XP1	1	complement(16241213..16241398)	186	processed_pseudogene	9.04103	17.0414	15.6619	13.1102	31.303	23.6697	15.8137	17.1689	48.0986	18.5333	3.29487	11.4815	7.15544	15.2314	7.56975	10.9414	30.387	43.9379	104.828	34.9167	98.38	20.4213	99.9573	61.1088	86.9489	60.8779	7.42299	6.82821	1.73232	0.769317	3.46232	1.38895	1.7491	1.00749	5.32003	1.08754	0.364435	0.67374	0.791441	0.893791	0.837266	0.642049	3.36101	2.5783
ENSG00000157191	NECAP2	1	16440672..16460078	19407	protein_coding	1.45573	1.856	2.59275	2.24915	3.05468	2.55589	2.19074	2.23514	3.19808	2.70538	1.49998	2.51717	2.07108	2.07027	2.69885	2.63326	4.35585	2.87119	4.34957	3.08155	3.03533	1.52061	3.22697	2.91374	4.50758	3.28516	1.38018	1.57063	1.78106	1.21183	2.09838	1.3771	1.50491	1.20428	2.19689	1.45764	1.0304	1.35624	1.42271	1.11545	1.85395	1.41879	2.9922	1.54698
ENSG00000219481	NBPF1	1	complement(16562319..16613562)	51244	protein_coding	0.525059	0.517333	0.382432	0.556757	0.346025	0.584212	0.380919	0.882838	0.289153	0.398446	0.532191	0.687624	0.862272	0.567932	0.80779	0.260347	0.671363	0.183645	0.584661	0.132018	0.396222	0.0456143	0.238694	0.18299	0.444706	0.365078	0.452645	0.42753	0.728361	1.07621	0.659022	1.12928	0.725478	1.70652	0.550706	0.770192	1.01358	1.32917	1.64224	1.09781	1.53848	0.503248	1.27864	0.354984
ENSG00000280114	AL021920.2	1	complement(16681097..16688749)	7653	unprocessed_pseudogene	1.53814	0.866007	1.00353	5.54422	1.14119	7.78535	2.09639	4.59005	1.20553	4.8162	1.20119	0.7325	1.07822	0.504802	1.10386	0.827313	0.642201	0.906075	1.05639	1.09614	0.851606	2.09983	0.990932	0.89112	0.544315	0.932785	1.15462	1.32763	0.652431	6.40205	0.741927	8.98994	1.36293	5.30025	0.783755	5.56139	0.780932	0.845836	0.70099	0.582907	0.717657	0.955319	0.417517	1.04627
ENSG00000117118	SDHB	1	complement(17018722..17054170)	35449	protein_coding	3.22579	4.51143	4.63184	3.62518	4.40478	3.87485	3.45473	3.26558	3.06001	2.66298	2.49813	5.12818	4.02476	3.89423	4.07509	4.12709	3.168	2.80841	2.42147	2.43513	2.26985	1.3435	2.1669	2.83763	2.59215	3.4234	2.88217	3.49318	1.43588	0.803555	1.36549	0.858897	1.07097	0.723846	0.948608	0.590273	0.774424	1.13671	1.24768	0.863193	1.26329	0.914807	0.982085	0.622509
ENSG00000117115	PADI2	1	complement(17066761..17119435)	52675	protein_coding	0.951355	0.530631	0.598285	0.495339	0.447158	0.468046	0.680225	0.485	0.631593	0.488302	0.977295	0.501707	0.955073	0.616066	0.978297	0.605282	0.685781	0.620594	0.3521	0.41098	0.295042	0.382735	0.315804	0.296698	0.358195	0.247677	1.03272	0.843886	0.628876	0.933491	0.470023	0.882056	0.715007	0.914007	0.663888	0.920229	1.02727	0.945493	1.00391	1.16101	1.02832	1.14068	0.720847	1.16954
ENSG00000074964	ARHGEF10L	1	17539835..17697874	158040	protein_coding	1.85145	1.44588	0.950127	1.18191	1.2392	1.48758	1.9525	2.37257	2.17587	2.9245	2.42362	1.34114	1.82238	1.25157	0.849915	0.905691	1.42896	1.47925	1.4534	1.66602	1.70506	2.21485	2.33271	2.09107	2.02803	1.75071	1.91324	1.73784	0.513179	0.817436	0.66931	1.02884	1.05458	1.64092	1.17522	2.02265	1.30903	0.92756	0.984298	0.865613	0.459053	0.626396	0.771806	1.02308
ENSG00000053372	MRTO4	1	19251539..19260128	8590	protein_coding	9.20101	8.68824	8.35491	5.10978	7.64072	5.6719	6.87942	5.45249	5.63051	3.36476	7.56247	8.79454	5.88762	9.50446	4.75334	4.60668	3.061	6.45792	1.99304	4.2213	3.12239	6.29264	5.12617	6.48365	4.25037	7.10679	8.90447	11.8282	0.908042	0.588126	0.830422	0.652825	0.74768	0.627571	0.611945	0.387278	0.821917	1.01224	0.639888	1.09394	0.516611	0.530221	0.332681	0.743295
ENSG00000270728	AL035413.2	1	19297080..19297903	824	processed_pseudogene	1.22449	1.74851	1.28558	0	0.963541	1.06858	0.973524	0.32296	1.01786	1.28722	1.48749	1.29584	0.323037	1.25024	0.341741	0.548841	0.596452	0.300546	0	0.328404	0.608415	0	0.593768	0.344849	0.297376	0	0.670231	0.77066	1.04989	0	0.786892	0.611138	0.795045	0.184706	0.831255	0.736184	1.21478	0.741113	0.263814	0.715033	0.279089	0.313891	0.487103	0.171887
ENSG00000053371	AKR7A2	1	complement(19303965..19312146)	8182	protein_coding	16.8944	14.3338	10.2604	7.54022	8.47457	6.67217	10.2945	8.7492	11.3442	9.81984	12.9205	11.6148	11.1587	9.6951	10.6691	11.8837	8.10918	9.17109	6.80037	7.97063	5.30009	9.57038	7.26542	7.3279	7.18762	6.04716	18.562	14.6687	0.607326	0.526046	0.50162	0.465486	0.609341	0.610391	0.671476	0.685085	0.764781	0.810308	0.660497	0.676382	0.631514	0.829072	0.479992	0.639825
ENSG00000040487	PQLC2	1	19312326..19329300	16975	protein_coding	2.31813	2.1898	0.98287	1.0343	1.26285	0.933679	1.84301	1.33255	1.26817	1.1872	1.8954	2.07579	1.20743	2.04826	1.22757	1.23884	0.723824	0.758633	0.406223	0.956481	0.871243	1.56634	2.14729	1.55679	2.0065	1.55163	2.83049	2.56254	0.423994	0.472325	0.544771	0.426376	0.795045	0.608526	0.547065	0.542151	0.817643	0.947936	0.520863	0.935363	0.529553	0.565733	0.312245	0.346439
ENSG00000077549	CAPZB	1	complement(19338776..19485539)	146764	protein_coding	1.51934	2.0537	2.56954	1.96058	2.50111	2.13182	2.02417	2.00726	1.8992	1.68933	1.28403	1.79158	1.29859	1.4267	1.58867	1.92282	1.74135	2.02151	1.51485	1.7719	1.33562	1.68026	1.21846	2.01746	1.30062	1.8869	1.41112	1.76751	1.69122	0.954659	1.64618	1.03804	1.33227	0.977386	1.25002	0.822576	0.845126	0.872367	0.854708	0.694696	1.04564	0.93627	1.14612	0.984324
ENSG00000090432	MUL1	1	complement(20499448..20508161)	8714	protein_coding	2.89471	3.24066	2.82638	2.32265	2.58153	2.42509	2.39348	3.17608	3.01582	2.40398	2.70766	3.24719	1.92443	2.66003	1.42187	2.10189	1.12802	3.12617	1.14606	2.17378	0.949278	2.61536	1.43175	2.5109	1.2654	2.40113	2.97874	4.00807	0.976397	0.716721	0.891811	0.748333	0.826847	0.980071	1.04184	0.741818	0.935383	1.00202	0.66481	0.820828	0.491196	0.6486	0.389682	0.964671
ENSG00000158825	CDA	1	20588948..20618908	29961	protein_coding	2.11039	2.49097	1.56452	1.85567	1.41332	1.57719	1.96345	1.50109	1.60497	2.071	1.86138	1.73739	1.4126	2.19202	1.34401	1.56982	1.07445	1.51263	0.841252	0.975444	0.853377	1.39455	1.08595	0.938935	0.899642	0.969484	2.14744	2.68117	0.741345	0.74496	0.669695	0.633161	0.930372	0.602611	0.76051	0.831404	0.88201	0.697476	0.669357	0.879987	0.636857	0.630205	0.509126	0.607245
ENSG00000244038	DDOST	1	complement(20651767..20661544)	9778	protein_coding	4.26513	5.71711	5.95852	7.13246	7.06426	6.2735	6.39909	6.85845	6.14729	6.40005	3.97992	10.3469	4.08339	10.931	4.29102	4.09324	5.02635	5.87592	5.52017	5.34124	4.17864	2.86863	4.4283	4.70784	4.10986	4.55663	4.85736	3.92912	1.39703	1.24756	1.65628	1.09732	1.50033	1.19963	1.44129	1.11945	0.93313	1.80981	0.957388	1.91198	1.00607	0.715962	1.17847	1.02778
ENSG00000127483	HP1BP3	1	complement(20742661..20787323)	44663	protein_coding	0.805743	0.748403	0.794552	0.835347	0.900682	0.95287	0.766328	0.929506	0.820009	0.777758	0.830153	0.914457	0.899929	0.784246	0.851158	0.825246	0.748279	0.615479	0.638866	0.478646	0.881148	0.43831	0.816116	0.668033	0.828442	0.749559	0.581168	0.774887	0.986111	1.11617	1.11783	1.27321	0.951082	1.24199	1.0177	1.03922	1.0303	1.22188	1.11689	1.04789	1.05636	1.10268	0.928682	0.82239
ENSG00000117298	ECE1	1	complement(21217247..21345504)	128258	protein_coding	0.461518	0.303301	0.640092	0.328916	0.746965	0.572096	0.329401	0.226161	0.322606	0.22742	0.277137	0.333009	0.294702	0.421693	0.461062	0.458387	0.680168	0.739524	0.648874	0.599196	0.639087	0.769992	0.881193	0.68459	0.783308	0.675575	0.389687	0.403518	1.38693	1.08445	1.61849	1.88623	0.713733	0.745663	0.69901	0.749817	0.600489	1.09795	0.638549	1.39034	0.99901	1.51132	1.47376	2.43825
ENSG00000076864	RAP1GAP	1	complement(21596215..21669363)	73149	protein_coding	0.657489	0.60271	0.506857	0.326694	0.285821	0.180558	0.562943	0.374718	0.336333	0.210252	0.494304	0.47806	0.418474	0.478841	0.438855	0.457506	0.211643	0.338555	0.120273	0.110981	0.0582556	0.139802	0.214035	0.155385	0.247889	0.228831	0.788968	0.681477	0.770898	0.542042	0.434717	0.299578	0.856202	0.621722	0.511541	0.348845	0.751806	0.793185	0.636473	0.794481	0.667471	0.759082	0.321897	0.561722
ENSG00000090686	USP48	1	complement(21678298..21783606)	105309	protein_coding	0.571674	0.566409	0.543192	0.560368	0.321677	0.445931	0.655099	0.624176	0.68759	0.57914	0.57904	0.615972	0.477722	0.535599	0.411794	0.403679	0.331356	0.357451	0.266436	0.298076	0.309439	0.269129	0.336834	0.321098	0.349027	0.329586	0.56376	0.494468	0.950179	0.989334	0.562694	0.787296	1.14593	1.10199	1.20277	1.02248	1.01288	1.0875	0.835655	0.945605	0.720329	0.712698	0.579625	0.631082
ENSG00000070831	CDC42	1	22052627..22092946	40320	protein_coding	5.67217	6.06754	8.48609	8.71498	7.99471	9.04824	7.35467	7.07538	6.78824	5.7019	5.24384	7.99772	6.33768	7.32024	8.30397	5.96151	6.63103	6.68261	7.48372	7.24833	7.28625	4.60883	6.17648	6.86428	7.52373	7.19184	5.27341	6.53608	1.49609	1.43633	1.40946	1.49125	1.29662	1.1661	1.19676	0.93974	0.924486	1.31812	1.11733	1.20646	1.46398	0.982525	1.16905	1.10137
ENSG00000173372	C1QA	1	22636506..22639608	3103	protein_coding	24.062	59.3396	45.8309	63.3398	41.877	45.591	46.7919	59.3471	53.9685	58.7079	42.8577	50.9284	31.5679	50.9621	15.4274	42.9217	22.7286	55.3082	34.7897	55.9871	28.6777	61.4873	35.4768	53.2048	25.1908	48.3908	23.0483	65.3852	1.9047	1.06741	1.74038	0.768307	1.94464	1.00013	2.24289	0.989355	1.78113	0.858253	1.31194	0.858823	0.64115	0.723324	0.944584	0.932063
ENSG00000173369	C1QB	1	22652762..22661538	8777	protein_coding	0.191595	1.77285	1.47848	3.55621	0.934742	1.97297	1.67559	2.60752	1.24226	2.02418	0.453856	1.88567	0.697527	1.73128	0.384999	1.6746	0.755945	1.77759	1.30038	2.2815	0.913905	4.16119	0.752543	3.39938	1.11673	2.77654	0.440457	1.30232	7.71668	2.00592	4.87873	1.11288	8.74549	1.4708	6.48379	1.14177	2.36883	1.06364	3.64063	0.976549	2.00944	0.944578	3.94553	1.00267
ENSG00000125944	HNRNPR	1	complement(23303771..23344336)	40566	protein_coding	0.961738	0.845298	1.07065	1.11808	0.991648	1.07805	0.916231	0.91842	0.957961	1.0328	0.838459	1.19107	0.859584	0.780916	1.04125	0.875147	0.854141	0.634906	0.808897	0.813828	0.914527	0.698656	0.530682	1.23985	1.03292	1.20755	0.803233	0.759223	1.11324	1.32271	1.0311	1.27534	0.952683	1.0865	0.996073	1.22182	0.871816	1.40905	0.893782	0.923834	1.08267	1.03531	0.888123	0.751102
ENSG00000249087	ZNF436-AS1	1	23368997..23371839	2843	antisense	0.354899	0	0	0.0857721	0.0930892	0	0.658375	0.561629	0	0.559623	0.215563	0	0.0936273	0.181182	0	0	0	0	0	0.380731	0	0.41109	0.0860472	0.499747	0	0	0	0.223364	0	#DIV/0!	0.262297	#DIV/0!	1.8551	#DIV/0!	0	#DIV/0!	0.607392	#DIV/0!	0.263814	#DIV/0!	0	#DIV/0!	0	#DIV/0!
ENSG00000117318	ID3	1	complement(23557918..23559794)	1877	protein_coding	20.606	34.8487	13.2626	9.6137	21.2906	22.3607	15.8129	18.2895	14.1499	11.4431	17.9576	37.2612	9.64326	14.2702	5.40085	6.74632	11.521	6.99278	20.649	9.6593	15.2243	6.53791	17.0734	13.3222	20.3654	15.2128	20.3019	30.787	0.643628	0.27587	1.03322	0.641651	0.767391	0.524824	0.686689	0.328364	0.871475	1.06923	0.467982	0.40949	0.262101	0.193589	0.559109	0.200661
ENSG00000142676	RPL11	1	23691779..23696425	4647	protein_coding	46.1752	48.9869	39.8925	50.5332	48.6364	50.7805	36.251	37.9106	37.9021	41.7695	44.5754	61.1782	47.7146	46.3335	45.8114	44.8157	34.1083	46.1512	33.2084	52.1759	38.4604	54.6388	27.7429	44.8217	28.8435	45.8204	44.5072	54.1827	0.863937	1.03157	1.0533	1.03661	0.785076	0.773893	0.820832	0.852668	0.965353	1.24887	1.03334	0.945834	0.992121	0.914852	0.738671	0.942114
ENSG00000011007	ELOA	1	23743155..23762059	18905	protein_coding	2.25937	2.46924	2.92776	2.65714	3.75175	3.95892	1.59828	1.9285	1.84854	1.57095	2.31782	1.8074	2.22464	1.6348	2.45771	2.29651	2.45673	3.56312	1.98727	3.46397	2.50601	2.45739	2.5492	3.02118	2.13865	3.07291	2.23479	2.25055	1.29583	1.07609	1.66053	1.6033	0.707402	0.781008	0.818164	0.636208	1.02587	0.731964	0.984627	0.662067	1.08779	0.930046	1.08735	1.443
ENSG00000057757	PITHD1	1	23778405..23788232	9828	protein_coding	3.90122	2.84401	1.99403	2.05938	2.3697	2.80722	2.74795	2.87023	2.64553	3.15676	2.58782	2.28157	2.65424	2.62057	2.17757	2.0247	1.22519	1.94028	1.69359	1.56944	2.19346	2.46756	2.5887	2.13955	2.24394	2.17906	3.06255	3.16607	0.51113	0.72411	0.607425	0.987062	0.704382	1.00922	0.678129	1.10997	0.663336	0.802236	0.680361	0.921434	0.558177	0.711917	0.314053	0.682231
ENSG00000011009	LYPLA2	1	23790970..23795539	4570	protein_coding	24.7277	27.6174	19.7028	16.3278	16.5046	19.9094	20.1862	19.2164	19.0868	18.8577	21.4563	21.3205	16.1923	20.4011	16.6985	17.7137	12.9053	19.1834	12.0711	14.0335	12.2317	20.2674	18.2002	19.835	17.6942	20.6838	26.1633	24.9424	0.796791	0.591215	0.667453	0.720902	0.816341	0.695809	0.77188	0.682819	0.867702	0.771993	0.654823	0.738704	0.675295	0.641397	0.521896	0.694611
ENSG00000117308	GALE	1	complement(23795599..23800804)	5206	protein_coding	3.74701	5.9225	2.79785	2.81041	4.06688	3.72095	5.08491	4.345	3.92025	3.51452	3.41385	4.5123	3.98813	5.34295	2.92088	3.69197	3.3042	3.75804	2.10102	2.18313	1.97413	2.07659	3.28933	2.29246	2.54169	3.82997	4.4555	5.91599	0.746688	0.474532	1.08537	0.628273	1.35706	0.733644	1.04623	0.593419	0.911087	0.761892	1.06435	0.902144	0.779523	0.623381	0.881824	0.634536
ENSG00000117305	HMGCL	1	complement(23801885..23838620)	36736	protein_coding	0.466916	0.682421	0.504628	0.418188	0.576334	0.215718	0.669651	0.543306	0.677319	0.56302	0.492131	0.675789	0.376783	0.490758	0.352606	0.510893	0.301019	0.465152	0.233017	0.397774	0.286586	0.413586	0.346278	0.479575	0.353523	0.522658	0.556239	0.751947	1.08077	0.612801	1.23434	0.316106	1.4342	0.796145	1.45062	0.825033	1.054	0.990281	0.806959	0.719142	0.755181	0.748647	0.644695	0.68162
ENSG00000179163	FUCA1	1	complement(23845077..23868294)	23218	protein_coding	2.53498	3.2144	3.17092	3.66542	3.52216	3.5269	2.76401	3.18636	2.3962	2.10143	3.20703	2.98929	3.6801	3.03939	2.93505	2.46399	2.93175	2.70924	2.92899	2.09789	3.1417	1.3591	2.33906	2.06832	2.46959	2.22643	2.34295	3.50086	1.25087	1.14031	1.38943	1.09722	1.09035	0.991277	0.945256	0.653754	1.26511	0.929969	1.45173	0.945555	1.15782	0.766547	1.15652	0.842843
ENSG00000189266	PNRC2	1	23959109..23963462	4354	protein_coding	8.41974	7.67706	12.6515	13.3294	10.394	11.2575	10.5017	10.635	11.5579	12.6677	9.00829	10.4227	12.9606	12.0671	16.8802	19.5793	15.3516	13.0252	14.4176	14.0461	13.5869	10.3344	15.732	14.0969	21.4985	15.2082	5.39079	7.65704	1.50259	1.73627	1.23448	1.46638	1.24727	1.38529	1.37271	1.65007	1.0699	1.35764	1.53932	1.57184	2.00483	2.55036	1.82328	1.69664
ENSG00000188529	SRSF10	1	complement(23964804..23980927)	16124	protein_coding	4.86009	4.59288	5.94568	6.91141	6.07302	7.29937	4.41125	4.86883	4.36941	3.86471	5.28315	5.84416	5.62938	5.35098	5.6759	4.99253	4.78552	4.59236	4.79278	3.72576	5.19243	4.16782	3.30748	4.63489	4.14881	5.45018	4.76095	4.76544	1.22337	1.50481	1.24957	1.58928	0.907648	1.06008	0.89904	0.841455	1.08705	1.27244	1.15829	1.16506	1.16786	1.08701	0.984658	0.999887
ENSG00000185436	IFNLR1	1	complement(24154157..24187959)	33803	protein_coding	0.457682	0.903599	0.673765	0.382335	1.0961	0.72067	1.19447	1.04706	1.63759	1.33357	0.362598	1.22404	0.417349	0.830486	0.333218	0.448191	0.886905	0.652038	1.96257	1.71314	2.30623	1.41756	2.6994	2.0259	3.46502	1.92977	0.555489	0.619939	1.47213	0.423124	2.39489	0.797555	2.60982	1.15877	3.57801	1.47584	0.79225	1.35463	0.911877	0.919087	0.728057	0.496006	1.93782	0.721601
ENSG00000117602	RCAN3	1	24502351..24541040	38690	protein_coding	0.226014	0.26812	0.232726	0.126053	0.225731	0.159307	0.359383	0.330155	0.238457	0.308415	0.118799	0.172489	0.158237	0.113165	0.211069	0.292223	0.247707	0.339246	0.387185	0.412656	0.492393	0.52108	0.537445	0.330499	0.525669	0.400827	0.285485	0.270817	1.0297	0.470138	0.998748	0.594162	1.59009	1.23137	1.05505	1.15029	0.525627	0.643328	0.700121	0.422068	0.933874	1.0899	1.09598	1.26528
ENSG00000133226	SRRM1	1	24631716..24673267	41552	protein_coding	0.72847	0.721218	0.85404	1.02113	0.592334	1.10191	0.778656	0.871008	0.612272	0.746647	0.685823	0.732374	0.563729	0.657015	0.54893	0.348282	0.567743	0.42316	0.457799	0.384233	0.657554	0.372682	0.459215	0.458184	0.395108	0.657576	0.551579	0.687718	1.17238	1.41584	0.813122	1.52785	1.06889	1.20769	0.840491	1.03526	0.941457	1.01547	0.773853	0.910979	0.753539	0.482909	0.779364	0.586729
ENSG00000169504	CLIC4	1	24745357..24844324	98968	protein_coding	4.12558	3.17072	5.54448	5.32702	5.69053	6.04991	4.00681	4.72446	4.21472	4.91657	4.48017	5.80184	5.12365	4.7545	6.86289	6.59394	7.61538	6.34589	8.87761	8.16724	9.53349	6.00201	9.7143	8.4011	10.4113	8.15571	3.63556	3.0414	1.34393	1.68006	1.37933	1.90805	0.971212	1.49003	1.02161	1.55062	1.08595	1.82982	1.24192	1.4995	1.6635	2.07963	1.84589	2.0014
ENSG00000020633	RUNX3	1	complement(24899511..24965121)	65611	protein_coding	0.343446	0.412835	0.306763	0.41626	0.266222	0.518913	1.18188	2.42144	2.09644	2.95031	0.373624	0.309212	0.304273	0.321883	0.244637	0.286052	1.59179	1.5249	1.47501	1.03522	1.01625	0.850571	1.01043	0.623652	1.24366	0.450215	0.509249	0.49361	0.893189	1.0083	0.775147	1.25695	3.44124	5.86539	6.10414	7.14646	1.08787	0.748998	0.885941	0.77969	0.712301	0.692897	4.63475	3.69374
ENSG00000117614	SYF2	1	complement(25222679..25232502)	9824	protein_coding	4.21093	4.95705	3.61228	4.34383	3.52906	3.7644	4.38218	4.19874	3.98414	4.07577	4.95941	4.53783	4.85002	3.40813	4.01295	3.70579	2.80158	3.2015	3.29175	4.73778	4.03149	3.47978	4.9305	4.62795	4.98856	5.86331	5.08759	4.55712	0.857836	0.876293	0.838072	0.759403	1.04067	0.847023	0.946144	0.822217	1.17775	0.915429	1.15177	0.687531	0.952986	0.74758	0.665311	0.645847
ENSG00000117616	RSRP1	1	complement(25242237..25338213)	95977	protein_coding	0.539653	0.675524	0.50771	0.863843	0.45498	0.681948	0.671432	0.884502	0.562193	0.552566	0.507634	0.603549	0.535266	0.456187	0.836184	0.589001	0.419903	0.332859	0.458333	0.208641	0.637264	0.0913289	0.596434	0.461864	0.893581	0.584767	0.339497	0.344054	0.94081	1.27878	0.843099	1.00951	1.24419	1.30936	1.04177	0.817982	0.940668	0.893453	0.991871	0.675309	1.54949	0.871918	0.778099	0.492742
ENSG00000183726	TMEM50A	1	25337917..25362361	24445	protein_coding	1.07316	1.56779	2.89259	1.99509	2.56587	2.84559	2.04552	2.44945	2.61903	1.9634	0.977745	2.98121	1.8838	2.27575	3.01811	2.23856	3.68934	1.97553	4.59122	3.21028	4.65546	1.15941	4.49335	4.28937	7.92902	5.45788	1.32165	1.42877	2.69539	1.27255	2.39094	1.81504	1.90607	1.56236	2.44048	1.25234	0.911087	1.90154	1.75538	1.45157	2.81235	1.42785	3.43782	1.26007
ENSG00000157978	LDLRAP1	1	25543580..25568886	25307	protein_coding	9.36935	7.46945	3.76727	3.09305	1.76735	1.21776	6.98414	4.67945	3.92178	3.03864	6.91379	6.37113	5.55357	6.07568	4.11704	3.45791	0.971028	0.861152	0.601334	0.556029	0.812213	1.14301	2.14598	1.97619	1.60731	2.57763	10.7914	7.8415	0.402085	0.414094	0.188631	0.163032	0.745425	0.626479	0.418575	0.406809	0.737916	0.852958	0.592739	0.813404	0.439416	0.462941	0.103639	0.11529
ENSG00000117632	STMN1	1	complement(25884181..25906991)	22811	protein_coding	1.13529	1.958	1.85755	4.7143	1.55466	3.65416	2.2741	4.08319	1.82615	4.10347	2.12243	2.50432	1.50531	2.50651	0.864128	1.44728	0.937233	1.38964	0.886035	1.66081	0.857131	1.1528	0.568389	1.10867	0.558589	0.906463	1.39211	2.14356	1.63619	2.40771	1.3694	1.86627	2.0031	2.08539	1.60853	2.09575	1.8695	1.27902	1.32592	1.28014	0.761151	0.739162	0.825544	0.709727
ENSG00000158006	PAFAH2	1	complement(25959767..25998157)	38391	protein_coding	1.06003	1.54619	1.19339	0.952763	0.944424	0.64219	1.42783	0.998179	0.801048	0.787402	1.13339	1.56449	0.908283	1.26122	0.770166	0.848158	0.435263	0.670875	0.25394	0.2608	0.457052	0.479474	0.503398	0.599532	0.587208	0.78225	1.4745	1.76988	1.12581	0.6162	0.890944	0.415337	1.34698	0.645573	0.755686	0.509253	1.06921	1.01184	0.856849	0.815693	0.726553	0.548547	0.410615	0.433889
ENSG00000175087	PDIK1L	1	26111165..26125543	14379	protein_coding	0.631533	0.881758	0.313102	0.0678351	0.552165	0.30618	0.576482	0.536716	0.447192	0.331944	0.404898	0.53838	0.29619	0.322407	0.15667	0.0943552	0.153811	0.120561	0.281123	0.0940971	0.261493	0.751843	0.221171	0.414999	0.4942	0.616295	0.384081	0.640368	0.495781	0.0769317	0.874324	0.347238	0.912829	0.608689	0.708106	0.376458	0.641136	0.610576	0.469002	0.365642	0.248079	0.107008	0.243551	0.136728
ENSG00000142669	SH3BGRL3	1	26279176..26281522	2347	protein_coding	210.079	280.542	242.826	180.16	239.056	171.325	258.622	199.787	227.399	181.223	140.612	235.097	146.417	207.949	159.574	192.98	161.243	199.006	142.445	137.435	128.377	132.833	177.298	221.562	145.54	184.803	174.129	215.778	1.15588	0.642186	1.13793	0.610693	1.23107	0.712147	1.08245	0.645973	0.669332	0.83801	0.696965	0.74124	0.759593	0.68788	0.767536	0.709363
ENSG00000169442	CD52	1	26317957..26320523	2567	protein_coding	1399.15	1883.95	1468.89	1233.12	1351.82	1077.74	1455.2	1331.22	1457.33	1349.19	1287.29	2145.43	999.713	2798.93	959.199	1618.88	886.649	1484.84	805.045	1489.12	782.467	1917	1030.75	1328.46	874.672	1317.39	1523.85	2172.61	1.04984	0.65454	0.96617	0.572066	1.04006	0.706609	1.04158	0.716148	0.920046	1.13879	0.714513	1.48568	0.685556	0.859304	0.633703	0.788152
ENSG00000117682	DHDDS	1	26432282..26471294	39013	protein_coding	0.905192	0.709067	0.672034	0.618798	0.786909	0.684614	0.80877	0.668486	0.695116	0.761255	0.573369	0.855304	0.402552	0.607351	0.584655	0.382541	0.422025	0.53957	0.426644	0.360686	0.558994	0.359489	0.520454	0.386032	0.477351	0.605727	0.665335	0.626674	0.742422	0.872694	0.869328	0.965514	0.893479	0.942768	0.767921	1.0736	0.633423	1.20624	0.444714	0.85655	0.645891	0.539499	0.466227	0.760958
ENSG00000117676	RPS6KA1	1	26529761..26575030	45270	protein_coding	6.24065	4.50659	3.65039	3.51743	3.04581	2.41831	4.28233	3.7975	3.80422	3.32119	5.4421	4.94144	3.98068	4.47171	3.66378	4.38059	2.82813	3.23854	1.31312	2.04433	1.2514	2.07826	1.92917	1.48135	1.74834	2.1424	6.21563	5.50578	0.584938	0.780509	0.48806	0.536616	0.686199	0.842654	0.609587	0.736963	0.872041	1.09649	0.637864	0.992259	0.587083	0.972041	0.453179	0.718623
ENSG00000060642	PIGV	1	26787472..26798398	10927	protein_coding	0.954161	1.13395	0.872503	0.468642	1.0899	0.805812	0.832014	0.46273	0.767565	0.485345	0.560854	0.684033	0.584641	0.494971	0.618493	0.993308	0.562227	0.747913	0.78339	1.04012	0.848785	0.989361	1.07462	0.468089	1.12125	0.720882	1.06138	0.987957	0.914419	0.413284	1.14226	0.710626	0.871985	0.408071	0.80444	0.428014	0.587798	0.603232	0.612728	0.436503	0.648206	0.875974	0.589237	0.659566
ENSG00000142751	GPN2	1	complement(26876133..26890297)	14165	protein_coding	0.664817	0.305141	0.486096	0.516449	0.485772	0.787373	0.471928	0.95814	0.63158	0.561599	0.497545	0.640741	0.751662	0.60001	0.576508	0.670465	0.468403	0.786745	0.6211	0.592216	0.495494	0.721947	0.449025	0.702115	0.58816	0.642984	0.896732	0.784534	0.731173	1.6925	0.730685	2.58036	0.709861	3.14	0.950006	1.84046	0.748393	2.09982	1.13063	1.96634	0.867168	2.19723	0.704559	2.5783
ENSG00000198746	GPATCH3	1	complement(26890488..26900466)	9979	protein_coding	0.741475	0.635274	0.318464	0.586472	0.344772	0.470594	0.830667	0.50669	1.0366	0.558025	0.644842	0.882769	0.480137	0.825894	0.197531	0.725114	0.467885	0.670062	0.50039	0.73217	0.477269	0.614874	1.20122	0.597983	1.10499	0.394683	1.32824	1.36817	0.4295	0.92318	0.464982	0.740774	1.12029	0.797592	1.39802	0.878401	0.869674	1.38959	0.647542	1.30006	0.266403	1.14142	0.631019	1.05476
ENSG00000186501	TMEM222	1	27322145..27336400	14256	protein_coding	1.29756	1.81916	1.15175	1.71051	1.57796	1.68822	1.53804	1.21336	2.00031	1.41363	1.18219	1.498	1.43771	1.0659	1.28393	1.4434	1.06873	1.47659	1.15087	1.72734	0.75608	3.40224	1.25268	1.85371	1.40945	1.95117	1.68517	1.89313	0.887633	0.940276	1.21611	0.928025	1.18534	0.666993	1.5416	0.777083	0.911087	0.823459	1.10802	0.58593	0.989496	0.793446	0.823646	0.811688
ENSG00000158195	WASF2	1	complement(27404226..27490158)	85933	protein_coding	2.69662	3.29624	2.91539	2.3269	2.0234	2.04588	4.35322	3.57992	5.20541	4.28611	2.60662	3.69664	1.84924	2.9971	1.93993	2.57349	2.21909	2.93953	2.70894	2.50977	2.72448	2.59429	3.05175	2.51972	2.84865	2.39476	3.55399	3.94982	1.08113	0.705925	0.750346	0.620671	1.61432	1.08606	1.93035	1.3003	0.966625	1.12147	0.685762	0.909248	0.719393	0.780735	0.822914	0.891783
ENSG00000000938	FGR	1	complement(27612064..27635277)	23214	protein_coding	77.149	66.1611	63.7032	60.9573	54.4034	52.8747	61.0029	67.441	64.7086	74.0081	71.3455	56.9903	61.208	56.6268	58.8687	61.6591	60.54	58.4826	46.0115	53.7968	35.5581	58.6907	35.0182	37.5545	23.9612	33.5401	83.1712	73.9411	0.825716	0.921347	0.705173	0.799181	0.790715	1.01935	0.838748	1.11861	0.924775	0.861388	0.793373	0.855893	0.763052	0.931955	0.784716	0.883944
ENSG00000235912	AL031729.1	1	27649419..27649610	192	processed_pseudogene	7.0068	4.50241	13.7932	11.4305	24.8112	15.2867	20.8902	6.93017	4.36833	2.76217	7.97976	34.7583	9.70457	30.8523	4.39991	4.71088	16.6385	10.3187	19.8151	11.2752	6.52778	0	3.82238	19.2397	22.9723	21.7953	1.4382	13.2297	1.96854	2.53875	3.54101	3.39521	2.98142	1.53921	0.623441	0.613486	1.13886	7.71993	1.38502	6.8524	0.627949	1.0463	2.37463	2.29183
ENSG00000126709	IFI6	1	complement(27666061..27672218)	6158	protein_coding	43.0375	23.5839	27.6957	25.9373	25.6143	22.4012	78.2904	97.4501	182.508	195.065	31.4484	26.1829	29.1772	26.0979	40.2409	22.8399	113.092	82.9253	178.2	199.767	253.761	257.119	385.063	313.227	553.066	344.734	51.9715	38.9285	0.643523	1.09979	0.595162	0.949851	1.81912	4.13206	4.24067	8.27111	0.73072	1.1102	0.677947	1.1066	0.935018	0.968452	2.62776	3.51618
ENSG00000117758	STX12	1	27773183..27824452	51270	protein_coding	1.31854	1.66362	2.38124	2.40188	2.64291	3.21726	2.00272	2.18002	2.61196	2.62737	1.72127	2.15554	1.88461	1.90387	1.90586	2.01997	2.79912	2.87886	2.92182	3.39905	2.43969	2.61579	1.88949	2.3167	2.05513	2.11254	1.40033	1.23239	1.80597	1.44377	2.00442	1.9339	1.51889	1.31041	1.98095	1.57931	1.30544	1.2957	1.42932	1.14441	1.44543	1.2142	2.1229	1.73048
ENSG00000117751	PPP1R8	1	27830778..27851676	20899	protein_coding	2.62315	2.71623	1.69803	1.43517	2.06413	1.43248	1.95757	2.1265	1.92634	1.87784	2.18465	1.99259	1.45197	1.60206	1.25309	1.68788	1.25815	1.50493	1.37669	1.90339	1.53526	2.34876	1.82605	1.69958	1.91115	1.861	2.61614	2.59795	0.647324	0.528368	0.786892	0.527378	0.746269	0.782889	0.73436	0.69134	0.832835	0.733589	0.553523	0.589811	0.477704	0.621408	0.479632	0.554052
ENSG00000130775	THEMIS2	1	27872543..27886685	14143	protein_coding	2.63963	3.99337	3.18327	2.75868	2.73204	2.4073	6.91978	8.05337	9.48844	9.24329	2.3616	4.13354	2.23967	3.29608	1.35392	2.54214	3.99631	3.92233	5.71628	5.2043	6.50461	4.71029	6.15775	5.00282	7.98716	5.01263	2.90915	4.71452	1.20595	0.690815	1.03501	0.602824	2.6215	2.01668	3.59462	2.31466	0.894671	1.0351	0.848482	0.825388	0.51292	0.636589	1.51397	0.982211
ENSG00000117748	RPA2	1	complement(27891524..27914746)	23223	protein_coding	0.854465	0.583183	0.524572	0.493518	0.35328	0.897333	0.886594	0.870905	0.601931	0.822121	0.884051	0.804636	0.882575	0.532334	0.618409	0.447902	0.730135	0.415896	0.890794	0.594274	1.28447	0.452937	1.24302	0.660742	1.4139	0.869182	1.05826	0.724632	0.613918	0.846249	0.413452	1.53868	1.0376	1.49336	0.704453	1.40971	1.03462	1.37973	1.0329	0.912808	0.723738	0.76803	0.854494	0.713148
ENSG00000158156	XKR8	1	27959462..27968096	8635	protein_coding	0.817933	0.734151	0.337362	0.423596	0.183893	0.20394	0.712226	0.739647	0.518027	0.644879	0.922639	0.587369	0.215782	0.328089	0.163054	0.497548	0.199209	0.286798	0.220295	0.470072	0.203204	0.541392	0.849909	0.559427	1.70264	0.570142	0.863422	0.772177	0.412456	0.576988	0.224826	0.27779	0.870763	1.00749	0.633337	0.878401	1.12801	0.800066	0.263814	0.446895	0.199349	0.677718	0.243551	0.390652
ENSG00000158161	EYA3	1	complement(27970344..28088696)	118353	protein_coding	0.426258	0.633023	1.04049	0.558359	1.14713	0.798528	0.856273	0.843194	0.748816	0.539957	0.497099	0.746567	0.66572	0.618017	0.827988	0.974393	0.840908	0.705162	0.787559	0.729368	0.798471	0.40981	0.727574	1.08762	0.925468	1.30616	0.529625	0.472165	2.44099	0.882051	2.69117	1.26145	2.00881	1.33201	1.75672	0.852982	1.16619	1.17937	1.56178	0.976295	1.94246	1.53927	1.97277	1.11396
ENSG00000228589	SPCS2P4	1	complement(28095742..28096422)	681	processed_pseudogene	0.493871	2.11567	1.94441	2.50654	2.33174	1.72396	0	1.95388	1.64213	1.16814	0.89992	3.1359	2.73609	0.756387	0.827003	1.32818	1.80424	1.09097	1.39666	1.19209	0.368086	1.28715	1.4369	1.25179	0.359821	2.1688	1.21645	3.72995	3.93708	1.18475	4.72135	0.814851	0	0.923528	3.32502	0.552138	1.82217	1.48223	5.54009	0.357516	1.67453	0.627781	3.65327	0.515661
ENSG00000169403	PTAFR	1	complement(28147166..28193936)	46771	protein_coding	2.96985	1.61417	1.81758	2.67463	1.95217	3.14394	1.68083	2.57749	2.2834	2.70435	3.49853	1.48965	3.05047	1.44273	1.28241	0.933091	2.21196	1.4667	2.04883	2.21594	2.81371	2.84242	5.26181	3.55415	6.47553	3.23678	2.79849	1.94834	0.612012	1.65697	0.657331	1.94771	0.565964	1.59679	0.76886	1.67538	1.17802	0.922856	1.02715	0.893791	0.43181	0.578062	0.744807	0.908639
ENSG00000126698	DNAJC8	1	complement(28199456..28233025)	33570	protein_coding	1.30243	2.18884	1.56988	1.63438	1.86841	1.81855	1.95149	1.34764	2.07369	1.20064	1.47872	1.78917	1.58583	1.58044	1.30018	1.50883	1.23711	1.63772	0.892474	1.6283	0.813902	1.56666	0.772446	1.21044	1.0803	1.96516	1.40659	1.93893	1.20535	0.74669	1.43456	0.830829	1.49835	0.615685	1.59217	0.548529	1.13536	0.817405	1.2176	0.722043	0.998279	0.689328	0.94985	0.748214
ENSG00000130770	ATPIF1	1	28236109..28246906	10798	protein_coding	21.6472	24.8179	16.0398	16.892	13.1861	14.7594	16.3933	16.9066	17.5024	14.6115	19.4955	19.0604	16.1958	18.0795	15.9078	16.2503	8.39761	13.4627	5.3951	12.2296	5.54819	11.8248	6.57005	8.18416	6.87595	8.02443	19.0006	23.759	0.740965	0.680639	0.609134	0.59471	0.757294	0.681226	0.80853	0.588749	0.9006	0.768009	0.748168	0.728488	0.734867	0.654782	0.38793	0.54246
ENSG00000130766	SESN2	1	28259527..28282491	22965	protein_coding	1.68419	2.18327	2.59467	2.64397	1.91301	2.78614	1.10614	0.869101	0.462607	0.531145	1.74794	1.32513	1.30976	2.23176	1.83929	1.94959	1.04865	2.35087	0.942218	1.0605	0.94962	1.60309	3.02528	2.57367	4.01194	3.17278	1.64731	2.47484	1.5406	1.21101	1.13586	1.27613	0.656776	0.398072	0.274676	0.243279	1.03785	0.606946	0.777677	1.02221	1.09209	0.892964	0.622644	1.07676
ENSG00000130772	MED18	1	28329002..28335967	6966	protein_coding	12.6014	15.4295	5.81666	6.02099	8.01632	7.83688	12.3602	12.454	10.1539	9.93524	13.6364	11.9561	7.83339	14.8259	5.05302	4.51206	4.97403	6.50587	6.51968	9.55623	7.08891	13.5899	8.42833	9.87163	7.31666	9.82373	16.2526	19.0525	0.461589	0.390227	0.636146	0.507917	0.98086	0.807159	0.805776	0.643914	1.08213	0.774891	0.62163	0.960885	0.400989	0.292432	0.394721	0.421653
ENSG00000204138	PHACTR4	1	28369582..28500369	130788	protein_coding	0.527165	0.471488	0.261208	0.315095	0.485645	0.408429	2.02813	2.02659	2.59291	2.1552	0.506066	0.546999	0.518981	0.419443	0.437071	0.364803	1.45427	1.36334	1.82533	1.48556	1.54094	1.40296	1.40658	1.07111	1.1972	0.792372	0.578501	0.536518	0.495496	0.668299	0.921239	0.866255	3.84724	4.29829	4.9186	4.57105	0.959975	1.16015	0.984475	0.889614	0.829097	0.773726	2.75866	2.89156
ENSG00000279443	AL513497.1	1	28544460..28546542	2083	TEC	0.968775	0.830017	0.508553	0.351201	0.889375	0.140904	0.898589	1.40533	0.402649	0	0.882639	0.384461	0.511152	1.11279	0.270374	0.651337	0.117973	0.475564	0.228306	0.259822	0	0.42081	0	0.136417	0.352911	0.118175	0.530264	1.67673	0.524945	0.423124	0.918041	0.169761	0.927552	1.69313	0.415627	0	0.911087	0.463196	0.527627	1.34069	0.279089	0.784726	0.121776	0.572956
ENSG00000180098	TRNAU1AP	1	28553085..28578545	25461	protein_coding	0.462331	0.588509	0.561673	0.73746	0.530116	0.691655	0.756153	0.533053	0.450198	0.479075	0.433259	0.712941	0.512271	0.536119	0.475573	0.488462	0.588745	0.583598	0.410917	0.680205	0.492257	0.642638	0.490014	0.669626	0.471578	0.754109	0.66157	0.860466	1.21487	1.2531	1.14661	1.17527	1.63552	0.905768	0.973756	0.814049	0.937119	1.21144	1.10802	0.910979	1.02864	0.829999	1.27343	0.991655
ENSG00000197989	SNHG12	1	complement(28578538..28582983)	4446	antisense	5.06835	5.05534	3.21655	5.26532	4.04777	5.28122	2.52599	2.45409	1.76069	1.55069	3.17037	5.58385	2.87376	2.49092	2.5968	2.94986	1.38179	2.00526	1.33705	1.70421	2.14245	0.722898	1.4306	2.42868	1.43297	4.20784	4.59604	5.14189	0.634634	1.04154	0.798637	1.04468	0.498386	0.485444	0.34739	0.306743	0.625523	1.10454	0.567002	0.492731	0.512357	0.583514	0.272632	0.396662
ENSG00000120656	TAF12	1	complement(28589323..28643085)	53763	protein_coding	1.45758	1.81694	1.00488	0.947951	0.969748	0.76429	1.36276	1.23746	0.972418	0.917383	1.34508	1.40019	1.12884	1.36528	0.738516	0.858006	0.484501	0.571184	0.446698	0.503329	0.676054	0.701068	0.805385	0.835084	0.528698	0.911139	1.31999	1.46463	0.689412	0.521728	0.665312	0.420646	0.934945	0.681068	0.667144	0.504905	0.922818	0.770627	0.774457	0.751417	0.506672	0.472225	0.332401	0.314365
ENSG00000274978	RNU11	1	28648600..28648733	134	snRNA	2.5099	4.30081	1.97634	1.81978	0	13.142	0	0	0	0	2.28674	3.98424	3.97287	1.92201	2.10145	1.68748	0	1.84813	3.54896	2.01944	0	0	1.82561	0	1.82864	0	4.12142	2.36949	0.787417	0.423124	0	3.05569	0	0	0	0	0.911087	0.926392	1.58288	0.446895	0.837266	0.392363	0	0.429717
ENSG00000198492	YTHDF2	1	28736621..28769775	33155	protein_coding	1.93752	2.01634	1.79721	2.00788	2.21109	2.65574	2.20174	2.17518	2.32731	2.19141	1.9316	2.06921	2.04725	1.88764	1.52879	1.21399	1.51201	2.02422	1.48456	1.67317	1.60282	1.63033	1.90364	2.24548	1.77376	2.1234	1.99887	1.89617	0.927585	0.995801	1.1412	1.31711	1.13637	1.07878	1.20119	1.08682	0.996949	1.02622	1.05664	0.936169	0.789046	0.602075	0.780384	1.00391
ENSG00000116350	SRSF4	1	complement(29147743..29181987)	34245	protein_coding	1.1589	1.37156	1.98747	1.45263	1.97069	1.70557	2.8266	2.9763	3.11861	3.17474	1.16323	1.52784	1.15816	1.46656	1.34856	1.32722	2.28193	1.43188	2.78435	1.80956	2.70101	1.91119	1.79304	2.04124	2.67613	2.47273	1.14502	1.15897	1.71497	1.05911	1.70049	1.24352	2.43904	2.17001	2.69101	2.31469	1.00374	1.11394	0.999362	1.06926	1.16366	0.967669	1.96905	1.04398
ENSG00000162511	LAPTM5	1	complement(30732469..30757820)	25352	protein_coding	42.9429	50.5225	42.8603	33.9728	42.6751	32.9601	49.1925	33.6847	45.1362	34.0665	40.3818	40.3385	33.5248	47.0258	33.2333	41.4391	31.1438	50.6787	31.2326	48.9505	36.9099	52.485	51.1323	50.3258	47.4476	44.4507	50.1361	58.8259	0.998076	0.67243	0.993764	0.652385	1.14553	0.666727	1.05107	0.674283	0.940359	0.798427	0.780683	0.930789	0.773895	0.820211	0.725237	1.00309
ENSG00000134644	PUM1	1	complement(30931506..31065991)	134486	protein_coding	0.765253	0.805631	0.834938	0.687203	0.822574	0.8686	1.00606	0.926071	0.881422	0.908961	0.647086	0.875349	0.661072	0.641548	0.714006	0.677597	0.623089	0.534022	0.719604	0.734431	0.898394	0.680019	0.733064	0.910662	0.781652	0.755941	0.712482	0.675226	1.09106	0.853001	1.0749	1.07816	1.31468	1.1495	1.1518	1.12826	0.845584	1.08654	0.86386	0.79633	0.933032	0.841076	0.814226	0.662862
ENSG00000121766	ZCCHC17	1	31296982..31364953	67972	protein_coding	0.593761	0.623179	0.522084	0.491489	0.455546	0.388621	0.456331	0.3367	0.329045	0.230167	0.423759	0.57338	0.391606	0.466054	0.368709	0.489025	0.292838	0.324263	0.160918	0.314508	0.236019	0.309497	0.273525	0.384605	0.302819	0.383876	0.459061	0.57456	0.879282	0.788681	0.76722	0.623611	0.768543	0.540295	0.55417	0.369344	0.713685	0.92009	0.659534	0.747866	0.620972	0.784726	0.493191	0.520338
ENSG00000121769	FABP3	1	complement(31365625..31376850)	11226	protein_coding	1.49798	2.20749	2.38266	1.71603	1.6974	1.85629	1.69116	1.23269	1.64367	0.968457	1.69234	1.80721	1.73092	1.33065	1.73081	1.77256	1.24774	1.65453	1.67332	1.71147	0.937824	1.66575	0.784497	1.21499	0.349243	0.942884	1.42667	1.69702	1.59058	0.777368	1.13312	0.840908	1.12896	0.558412	1.09726	0.438714	1.12975	0.818672	1.1555	0.602789	1.15543	0.802976	0.832946	0.749507
ENSG00000168528	SERINC2	1	31409565..31434680	25116	protein_coding	1.00432	0.78016	0.917348	0.873806	0.71653	0.818015	1.19239	0.943007	1.102	0.865735	1.08583	1.11599	0.646485	1.02544	0.695129	0.675234	0.6164	1.22267	0.80472	0.829612	0.788449	0.604932	1.18829	0.588315	0.917087	0.45084	1.45126	1.83306	0.913403	1.12003	0.713449	1.04852	1.18727	1.20874	1.09726	1.10969	1.08116	1.43046	0.643705	1.3144	0.69214	0.865507	0.613749	1.5672
ENSG00000254545	AL354919.2	1	31789130..31791322	2193	antisense	0	0.788384	0.120761	0.333584	0	0.267673	1.09738	0.606746	0.637421	0.725494	0.139728	0.852078	0.971025	0.234883	0.128406	0.206222	0.224111	0	0.325281	0.123395	0.228606	0.532936	0.557757	0.64787	0.782155	0.112247	0.37775	0.723921	#DIV/0!	0.423124	#DIV/0!	0.339521	#DIV/0!	0.769607	#DIV/0!	0.920229	#DIV/0!	1.08079	#DIV/0!	0.29793	#DIV/0!	0.261575	#DIV/0!	0
ENSG00000134668	SPOCD1	1	complement(31790422..31816051)	25630	protein_coding	0.905443	1.39411	1.07461	1.38908	1.60051	1.30548	3.72453	4.16362	4.27595	4.09702	0.824938	1.79143	0.737376	0.994827	0.560333	0.679337	1.94635	1.38174	1.79054	1.24586	1.56483	1.5504	1.66079	1.31934	1.55838	0.950827	1.34674	1.13972	1.18683	0.996389	1.76766	0.936422	4.11349	2.98657	4.72249	2.9388	0.911087	1.285	0.814381	0.713591	0.618849	0.48729	2.14961	0.991122
ENSG00000121774	KHDRBS1	1	32013829..32060850	47022	protein_coding	1.79529	1.77714	2.03316	2.13139	1.74476	2.0286	2.17227	2.11097	2.3485	1.85531	1.51185	1.77122	1.52276	1.66507	2.00617	1.96682	1.98066	2.06454	1.95192	1.88759	1.77517	1.83305	1.51913	1.5168	1.57376	1.4972	1.50922	1.65434	1.1325	1.19934	0.971859	1.14149	1.20999	1.18785	1.30815	1.04398	0.842121	0.99667	0.848198	0.936939	1.11747	1.10673	1.10326	1.16172
ENSG00000084652	TXLNA	1	32179686..32198285	18600	protein_coding	0.795611	0.898546	0.697668	0.878385	0.654517	0.852108	1.13571	0.944292	0.631294	0.969432	0.98846	0.63148	0.744166	0.678491	0.59044	0.437656	0.422775	0.479322	0.600844	0.596494	0.485162	0.439844	0.802289	0.779137	0.64553	0.741123	0.712607	0.819386	0.876896	0.977563	0.82266	0.948318	1.42747	1.05091	0.793471	1.07889	1.24239	0.70278	0.935339	0.755099	0.742122	0.487072	0.531385	0.533442
ENSG00000084623	EIF3I	1	32221928..32231604	9677	protein_coding	5.49133	3.81149	5.00813	5.92175	4.45782	6.82426	4.89086	4.97752	4.21801	3.69926	6.01636	5.07571	5.80391	4.76402	4.83049	3.92565	3.85989	5.83488	4.30005	4.61401	3.8078	4.34786	4.09532	4.84507	3.95018	4.2735	6.33481	5.57787	0.912008	1.55366	0.811794	1.79044	0.890651	1.30593	0.768122	0.970555	1.09561	1.33169	1.05692	1.24991	0.879659	1.02995	0.702908	1.53087
ENSG00000116478	HDAC1	1	32292086..32333635	41550	protein_coding	0.995623	0.797539	0.78397	0.991834	0.789817	0.847664	0.9975	1.03757	0.948731	0.83603	1.09884	0.950847	0.685476	0.8554	0.745497	0.887074	0.827999	1.03113	0.66384	1.01599	0.621388	0.85088	0.718295	0.8617	0.978972	1.10194	0.923773	0.917002	0.787417	1.24362	0.79329	1.06285	1.00189	1.30097	0.952902	1.04826	1.10368	1.19223	0.688489	1.07255	0.748774	1.11226	0.831639	1.29289
ENSG00000175130	MARCKSL1	1	complement(32333832..32336379)	2548	protein_coding	0.527985	0.226181	0.311808	1.14843	1.66187	1.26709	0.104943	0.208884	0.329167	0.104069	0.24052	0	0.208934	0.303238	2.65238	2.12988	3.56841	3.01301	3.07958	1.59304	2.06594	0.91737	0.480048	0.780648	3.94292	1.35252	0.32512	0.124612	0.590563	5.07749	3.14757	5.6021	0.198761	0.923528	0.623441	0.460115	0.455544	0	0.39572	1.34069	5.0236	9.41672	6.75855	13.3212
ENSG00000160058	BSDC1	1	complement(32365103..32394731)	29629	protein_coding	0.737832	0.525173	0.53629	0.576108	0.732441	0.633981	0.658807	0.511957	0.339688	0.438531	0.506757	0.621659	0.377322	0.38247	0.579745	0.64107	0.555687	0.392843	0.521642	0.484054	0.617594	0.571959	0.602726	0.585019	0.79394	0.739415	0.456668	0.417934	0.726846	1.09699	0.992695	1.20719	0.892896	0.974835	0.460387	0.835023	0.68682	1.18372	0.511393	0.728274	0.785742	1.22069	0.753136	0.748026
ENSG00000176261	ZBTB8OS	1	complement(32600172..32650903)	50732	protein_coding	1.18668	1.15303	0.965729	0.98536	0.949435	0.873592	0.996167	1.10157	0.925811	0.857202	1.29861	1.07868	1.44288	0.857958	1.19339	1.12767	0.886424	0.73223	0.838972	0.869442	0.894321	0.789028	0.718486	0.85137	0.695527	0.946167	1.43696	1.10152	0.813811	0.854586	0.80008	0.757651	0.839461	0.955374	0.780172	0.743437	1.09432	0.935519	1.2159	0.744092	1.00565	0.978009	0.746981	0.63505
ENSG00000134684	YARS	1	complement(32775237..32818153)	42917	protein_coding	0.924727	0.966848	1.012	0.937514	0.770826	0.813825	1.15264	1.02933	1.0944	0.914437	0.921046	0.97032	0.793889	1.01419	0.557717	0.906239	0.664204	0.773238	0.382293	0.725109	0.461418	0.701232	0.44461	0.801148	0.508152	0.95786	0.945822	1.19852	1.09438	0.96966	0.833572	0.84173	1.24647	1.06462	1.18348	0.945791	0.996019	1.00359	0.858512	1.04896	0.603115	0.937312	0.71827	0.799752
ENSG00000116514	RNF19B	1	complement(32936445..32964685)	28241	protein_coding	0.512093	0.336712	2.5788	3.94602	0.655985	1.55892	2.76475	3.41117	2.85107	3.9248	2.029	1.47457	2.64853	1.59595	3.60955	4.57994	5.29919	4.54242	4.98446	6.03664	4.20722	4.52122	3.38696	2.34441	3.80906	1.15056	0.616002	0.460961	5.0358	11.7193	1.28099	4.62984	5.39891	10.1308	5.56747	11.6562	3.96217	4.37931	5.17197	4.7398	7.04861	13.6019	10.3481	13.4905
ENSG00000235907	AC115285.1	1	complement(33512008..33512743)	736	processed_pseudogene	1.3709	3.13211	7.55626	7.62032	7.91081	9.96956	4.723	10.8472	3.79854	5.76452	1.66534	7.9793	8.67986	8.04843	10.3302	7.98802	9.68262	6.72961	14.5382	9.92707	12.6015	1.19096	13.2952	11.1964	11.9855	21.7396	1.87592	6.47103	5.51192	2.43296	5.77054	3.18301	3.44519	3.46323	2.77085	1.84046	1.21478	2.54758	6.33153	2.56965	7.53539	2.55036	7.06299	2.14859
ENSG00000116560	SFPQ	1	complement(35176378..35193148)	16771	protein_coding	6.29697	8.72831	14.6382	16.0522	15.1176	18.4457	9.86925	11.7104	9.70195	9.2495	7.65554	9.91629	10.6657	10.9034	13.0295	11.7436	12.3082	12.3891	10.2366	9.21324	8.87819	3.91992	7.32249	7.74309	7.50996	8.29286	5.35114	9.14425	2.32463	1.83909	2.40077	2.11332	1.5673	1.34166	1.54073	1.05971	1.21575	1.13611	1.69378	1.2492	2.06917	1.34547	1.95462	1.41942
ENSG00000142687	KIAA0319L	1	complement(35433490..35557950)	124461	protein_coding	0.535048	0.574174	0.53408	0.509405	0.414646	0.455132	0.708979	0.697043	0.718806	0.703076	0.509633	0.476145	0.47051	0.471805	0.43214	0.468738	0.381063	0.455659	0.460426	0.419623	0.449126	0.65028	0.628971	0.504563	0.511886	0.472694	0.605691	0.630121	0.99819	0.887196	0.774969	0.792673	1.32507	1.21399	1.34344	1.2245	0.952501	0.82927	0.879379	0.821711	0.807666	0.816369	0.712203	0.793591
ENSG00000020129	NCDN	1	35557473..35567274	9802	protein_coding	1.64698	1.05831	1.64809	0.920471	1.05299	1.01807	1.28214	1.30317	1.65428	1.56904	0.844053	0.898709	0.760366	0.972183	0.689479	1.01504	0.576615	1.01061	0.630718	1.10428	0.792764	2.29525	1.14804	1.15958	1.19994	1.38122	1.94382	2.10552	1.00068	0.869755	0.63935	0.961977	0.778481	1.23137	1.00443	1.48259	0.512487	0.849193	0.461674	0.918618	0.418633	0.95911	0.350105	0.954927
ENSG00000126067	PSMB2	1	complement(35599544..35641844)	42301	protein_coding	3.554	2.76567	2.52302	2.92267	2.928	2.99048	2.8888	3.02601	3.15256	3.31609	2.91928	3.32568	2.64288	3.37303	2.83585	2.9454	2.78264	3.4073	2.79372	3.39687	2.37624	3.59176	3.19807	3.70805	2.99484	3.75339	2.92448	3.13001	0.709908	1.05677	0.82386	1.08128	0.812831	1.09413	0.887044	1.19902	0.821405	1.20248	0.743636	1.21961	0.797931	1.06499	0.78296	1.232
ENSG00000142686	C1orf216	1	complement(35713875..35719472)	5598	protein_coding	3.90518	4.22091	4.92001	4.35602	3.40389	2.72637	3.63022	3.56536	4.64457	5.06842	4.37903	2.57502	2.85297	2.25437	2.81695	3.15069	2.50216	4.64509	1.78399	2.36864	3.13446	5.16721	3.2775	2.9441	2.62634	2.63836	4.19283	4.87782	1.25987	1.03201	0.871634	0.645919	0.929591	0.84469	1.18933	1.20079	1.12134	0.610063	0.730561	0.534095	0.721337	0.746447	0.640727	1.1005
ENSG00000134698	AGO4	1	35808172..35857890	49719	protein_coding	0.608809	0.817188	0.633855	0.34332	0.526974	0.413228	1.03798	0.909917	0.775982	0.816	0.573167	0.62281	0.342639	0.372968	0.390797	0.577597	0.420116	0.423384	0.573899	0.38643	0.746167	0.587667	0.742965	0.891577	0.665341	0.722846	0.799764	0.472574	1.04114	0.420123	0.865581	0.50567	1.70493	1.11347	1.27459	0.998547	0.941457	0.762138	0.562802	0.456404	0.641904	0.70681	0.690062	0.518099
ENSG00000092847	AGO1	1	35869808..35930528	60721	protein_coding	0.852987	0.920636	0.745801	0.81523	0.631983	0.522034	0.748622	0.902825	0.741279	0.58081	0.620708	0.883643	0.802216	0.729543	0.505489	0.580937	0.485641	0.522046	0.231041	0.325326	0.194024	0.250218	0.209497	0.233985	0.193703	0.231074	0.763998	1.0981	0.874339	0.885507	0.740905	0.567036	0.877647	0.980654	0.869039	0.630879	0.727687	0.959818	0.940478	0.792433	0.59261	0.631017	0.569341	0.56705
ENSG00000116863	ADPRHL2	1	36088875..36093932	5058	protein_coding	10.905	9.17217	7.4349	8.34047	12.296	11.3154	21.1991	22.9395	25.9232	31.298	7.93621	7.6526	5.57836	8.7072	7.73856	5.72235	16.3242	23.5018	19.3685	18.7251	18.188	14.2105	19.0076	14.719	17.1497	12.3128	7.91609	9.10226	0.681788	0.909323	1.12756	1.23366	1.94398	2.50098	2.37719	3.41228	0.727759	0.834328	0.511541	0.949306	0.709634	0.623882	1.49695	2.56229
ENSG00000171812	COL8A2	1	complement(36095236..36125220)	29985	protein_coding	4.99134	3.53646	3.8861	2.68369	4.59843	2.73095	3.4957	2.81339	3.50573	2.5911	3.94461	4.1575	4.34982	3.95107	4.51716	3.78567	4.37633	3.49361	3.42575	3.15863	2.19861	2.71866	3.10023	4.03703	2.28816	3.94051	5.49784	4.83918	0.778569	0.758864	0.921283	0.772227	0.700354	0.795539	0.702364	0.732683	0.790292	1.17561	0.871474	1.11724	0.905	1.07047	0.876785	0.987883
ENSG00000054116	TRAPPC3	1	complement(36136570..36156053)	19484	protein_coding	5.02314	3.87479	3.04464	3.62947	2.92036	3.05796	4.22693	3.79701	2.89847	3.48404	4.63943	3.11005	3.75694	2.7098	3.33855	2.83175	2.62336	3.50808	1.8916	2.47216	2.16137	2.05445	2.373	2.5668	2.51527	2.65312	3.99662	4.28586	0.606121	0.936687	0.581381	0.789193	0.841491	0.979927	0.577022	0.899156	0.923611	0.802637	0.747925	0.69934	0.664634	0.730814	0.522254	0.905358
ENSG00000116871	MAP7D1	1	36155579..36180849	25271	protein_coding	5.97564	6.30562	7.10514	6.16597	6.6815	5.92327	6.99409	6.80276	6.38335	6.00199	6.41437	5.79922	6.3936	5.19767	5.38207	5.55664	5.00792	6.19345	3.04859	3.52297	3.43203	3.91951	4.62721	3.63193	5.22636	5.02623	7.62701	7.3501	1.18902	0.977853	1.11812	0.939363	1.17043	1.07884	1.06823	0.951847	1.07342	0.919691	1.06994	0.824292	0.900667	0.881221	0.838055	0.982211
ENSG00000054118	THRAP3	1	36224416..36305357	80942	protein_coding	1.3712	1.22108	1.46578	1.69914	1.2392	1.53747	1.56257	1.6406	1.76844	1.71991	1.49535	1.38515	1.33515	1.20594	1.11675	0.949836	1.2235	1.31257	1.01937	1.3005	1.17991	1.3284	1.19381	1.3235	1.0081	1.11003	1.3339	1.1925	1.06898	1.3915	0.903734	1.2591	1.13956	1.34356	1.2897	1.40851	1.09054	1.13436	0.973712	0.9876	0.814431	0.777863	0.892284	1.07492
ENSG00000196182	STK40	1	complement(36339624..36385896)	46273	protein_coding	1.29376	0.946545	1.28772	1.68107	1.75585	2.22635	1.54289	1.67931	1.9938	2.34951	1.5297	0.859565	1.6452	1.18553	1.94128	1.22656	2.36854	2.14612	2.39975	2.01756	1.46263	1.83115	1.69175	1.38783	1.27621	0.962866	1.22334	1.11846	0.99533	1.77601	1.35717	2.35208	1.19257	1.77415	1.54109	2.4822	1.18237	0.908108	1.27164	1.25248	1.50049	1.29583	1.83074	2.26732
ENSG00000181817	LSM10	1	complement(36391238..36397892)	6655	protein_coding	10.9666	9.91545	5.53136	6.44893	4.8914	5.99797	7.59392	7.8376	6.97357	9.12449	9.5311	8.14269	8.07946	8.24314	5.71229	5.67429	4.80029	5.80516	5.46663	6.01795	5.4239	9.04426	8.27081	6.7036	7.17992	7.06481	9.95829	10.9734	0.504382	0.650392	0.446026	0.604911	0.692458	0.790443	0.635891	0.920229	0.869102	0.821212	0.736733	0.831343	0.52088	0.572268	0.437719	0.585466
ENSG00000116898	MRPS15	1	complement(36455718..36464437)	8720	protein_coding	3.85695	3.83325	4.43406	4.89378	3.12606	3.0966	3.55708	3.93685	4.39237	4.34851	3.9357	3.48986	4.12094	3.6624	2.51885	4.04531	2.98718	3.35122	1.99059	3.63082	1.23609	2.24498	1.23438	2.37883	1.34883	2.25834	5.28837	5.42538	1.14963	1.27667	0.810499	0.807827	0.922252	1.02703	1.13882	1.13442	1.02042	0.91042	1.06845	0.955432	0.653067	1.05532	0.774493	0.874252
ENSG00000119535	CSF3R	1	complement(36466043..36483278)	17236	protein_coding	1.63909	3.61112	2.81177	2.80125	3.19376	2.74159	3.19583	3.42761	4.15239	3.7846	1.68892	2.88069	1.26636	2.43564	1.17631	2.74191	1.41147	2.83053	1.60029	3.17139	1.2798	2.72925	2.00123	2.30807	1.37901	2.32791	2.05067	3.42639	1.71544	0.775728	1.94849	0.759208	1.94975	0.949182	2.53335	1.04804	1.0304	0.797726	0.772597	0.674481	0.717657	0.759295	0.861128	0.783836
ENSG00000233621	LINC01137	1	complement(37454879..37474411)	19533	antisense	0.757608	0.47207	0.799924	0.823945	0.514862	0.540938	0.6434	0.50409	0.70133	0.719496	0.454936	0.437322	0.572347	0.580156	0.74965	1.05345	0.855485	1.065	1.27819	1.136	0.821312	1.63047	1.25241	1.48384	1.10394	0.781336	0.49479	0.487655	1.05585	1.74539	0.679589	1.14588	0.849252	1.06783	0.925716	1.52413	0.600489	0.926392	0.755466	1.22896	0.989496	2.23157	1.12919	2.25602
ENSG00000163874	ZC3H12A	1	37474552..37484379	9828	protein_coding	9.5135	5.01368	107.031	121.404	71.2795	76.7804	13.7397	22.5015	13.569	17.6995	40.9686	28.9814	68.1165	69.3927	112.861	120.309	100.341	140.254	58.6467	70.9277	44.1243	59.043	63.5725	67.6562	53.1564	51.9718	8.6819	6.20292	11.2504	24.2146	7.49246	15.3142	1.44424	4.48802	1.42629	3.53024	4.30636	5.78047	7.15998	13.8407	11.8633	23.9961	10.5472	27.9743
ENSG00000163875	MEAF6	1	complement(37492575..37514774)	22200	protein_coding	1.13624	1.44077	1.61045	1.66961	1.514	1.90381	1.37311	1.43848	1.146	1.70807	1.03521	1.69545	0.923245	1.16013	1.34455	1.13061	1.2619	0.937053	1.09251	0.975151	1.47916	0.737037	1.14603	1.33118	1.47906	1.53018	1.3558	1.45884	1.41735	1.15883	1.33247	1.32138	1.20847	0.998409	1.00859	1.18552	0.911087	1.17677	0.812546	0.805217	1.18334	0.784726	1.11059	0.650383
ENSG00000163877	SNIP1	1	complement(37534449..37554344)	19896	protein_coding	0.591648	0.724152	1.22458	0.833425	0.984333	0.958873	1.06173	0.856031	1.05388	0.63973	0.693055	0.872102	0.642177	1.00969	0.735973	0.795565	0.741068	0.597466	0.932192	0.707249	1.20949	0.396508	1.04512	0.985463	1.28086	0.915548	0.638431	0.750053	2.06978	1.1509	1.66371	1.32413	1.79453	1.18212	1.78126	0.88342	1.1714	1.20431	1.0854	1.39431	1.24394	1.09862	1.25255	0.825057
ENSG00000134697	GNL2	1	complement(37566816..37595935)	29120	protein_coding	0.796927	0.821319	0.76393	1.52406	0.790686	0.927278	0.817243	0.986979	0.960072	0.764908	0.747116	0.92587	0.968933	0.99942	0.628559	0.753223	0.548523	0.884464	0.375615	0.752712	0.395971	0.220742	0.487248	0.663551	0.328176	0.819965	1.00516	1.10126	0.958594	1.85563	0.992168	1.12901	1.02549	1.2017	1.20472	0.931317	0.937496	1.1273	1.21584	1.21685	0.788729	0.91709	0.688297	1.07688
ENSG00000134690	CDCA8	1	37692418..37709719	17302	protein_coding	0.233263	0.68283	0.290819	0.704688	0.489474	1.05174	0.463636	0.876706	0.468594	0.582383	0.566728	0.524569	0.169229	0.446566	0.211578	0.182968	0.227246	0.515281	0.23363	0.265881	0.159365	0.354631	0.197945	0.377736	0.198274	0.483724	0.303235	0.825803	1.24674	1.03201	2.09838	1.54027	1.98761	1.28393	2.00887	0.852896	2.42957	0.768227	0.725487	0.653993	0.907038	0.267955	0.974205	0.754625
ENSG00000196449	YRDC	1	complement(37802944..37808185)	5242	protein_coding	10.3297	10.2245	19.8546	20.4682	22.6686	27.9394	9.74291	10.1533	7.78665	8.34657	11.808	10.083	10.7651	12.7252	17.5661	20.7056	17.017	21.0705	16.3298	19.6165	14.3457	15.8855	14.187	18.1053	14.491	14.886	11.3783	10.6605	1.92208	2.00188	2.1945	2.7326	0.94319	0.993041	0.753809	0.816333	1.1431	0.986159	1.04215	1.24458	1.70053	2.0251	1.64738	2.06079
ENSG00000197982	C1orf122	1	37806979..37809454	2476	protein_coding	27.5744	22.9267	29.3066	46.6822	33.135	43.8596	25.8107	36.8654	23.4859	32.2357	26.3603	19.6219	22.7911	21.0117	26.9539	29.7722	28.3849	33.6068	30.3468	22.6232	22.07	36.5818	29.9368	30.183	24.7413	29.8254	26.989	20.3895	1.06282	2.03615	1.20166	1.91304	0.936038	1.60797	0.851729	1.40604	0.955969	0.855854	0.826529	0.916476	0.977498	1.29858	1.02939	1.46584
ENSG00000188786	MTF1	1	complement(37809567..37859620)	50054	protein_coding	0.792874	0.794448	1.68779	2.241	1.48574	1.92917	0.571607	0.739012	0.379809	0.466192	1.13866	1.34395	1.22312	1.33267	1.63149	1.35075	1.00644	1.03901	0.726824	0.610906	0.921459	0.764692	1.09477	1.01618	1.52249	1.25897	0.772344	0.856357	2.12869	2.82083	1.87387	2.42832	0.72093	0.93022	0.479028	0.586813	1.43612	1.69167	1.54264	1.67748	2.05769	1.70024	1.26936	1.30784
ENSG00000183431	SF3A3	1	complement(37956975..37990921)	33947	protein_coding	0.614258	0.594185	0.553889	0.761426	0.553519	0.691675	0.630146	0.611461	0.601197	0.492108	0.559643	0.794218	0.752747	0.606946	0.348395	0.559527	0.485005	0.39394	0.39225	0.310884	0.494732	0.292639	0.324284	0.343194	0.382567	0.522091	0.715818	0.551837	0.901719	1.28146	0.901118	1.16407	1.02586	1.02907	0.978736	0.828207	0.911087	1.33665	1.22546	1.02148	0.56718	0.941672	0.789578	0.662992
ENSG00000183386	FHL3	1	complement(37996770..38005606)	8837	protein_coding	4.18648	2.9673	2.15771	1.4349	1.34767	1.12924	3.60076	3.22221	5.53641	3.33073	2.42725	2.71868	2.22898	2.06926	1.37021	1.27941	1.47382	1.87762	1.26465	1.83731	1.95723	1.98381	2.15925	1.96147	1.88555	2.00559	4.12468	4.20379	0.5154	0.483571	0.32191	0.380562	0.860094	1.08591	1.32245	1.12248	0.579783	0.916212	0.532424	0.697353	0.327295	0.431168	0.352042	0.63277
ENSG00000183520	UTP11	1	38009258..38024824	15567	protein_coding	2.18211	2.18425	1.76927	1.7231	1.64908	1.62146	1.7177	1.33341	1.58042	1.43086	1.81094	2.14351	1.65862	1.78682	1.44714	1.74309	0.978722	1.25678	0.65681	1.07776	0.772918	1.4077	1.02146	1.31427	0.645375	2.00823	2.1641	1.79489	0.810805	0.788876	0.755728	0.742343	0.787173	0.610468	0.724262	0.655079	0.829901	0.981347	0.760097	0.818046	0.663181	0.798027	0.44852	0.575384
ENSG00000185668	POU3F1	1	complement(38044611..38046794)	2184	protein_coding	0.153996	0	0	0	0	0	0.122433	0.243698	0.12801	0	0.561214	0.366681	0.121878	0.589629	0	0	0	0	0	0	0	0	0	0.130108	0	0	0	0	0	#DIV/0!	0	#DIV/0!	0.795045	#DIV/0!	0.831255	#DIV/0!	3.64435	#DIV/0!	0.791441	#DIV/0!	0	#DIV/0!	0	#DIV/0!
ENSG00000116954	RRAGC	1	complement(38838198..38859823)	21626	protein_coding	1.04198	1.73218	2.09404	1.64627	1.92132	1.88648	1.4961	1.64894	1.97793	1.77792	0.779305	1.85155	1.29239	1.25047	1.3542	1.35929	1.42039	0.881764	1.75922	1.7393	2.09797	1.32405	1.76466	1.90524	2.62872	1.92365	1.04703	1.60033	2.00968	0.950402	1.84391	1.08908	1.43583	0.951944	1.89824	1.02641	0.747908	1.06891	1.24032	0.721908	1.29964	0.784726	1.36316	0.50905
ENSG00000174574	AKIRIN1	1	38991223..39006059	14837	protein_coding	4.60162	3.28221	5.30122	5.81809	4.20961	4.92569	3.73058	3.69485	2.46843	3.62803	5.01858	3.88622	4.93362	2.65587	5.67478	4.51117	4.20688	3.42173	3.7341	3.70241	5.7442	3.85979	6.08407	5.11354	6.32537	6.38748	3.27558	3.0388	1.15203	1.77262	0.91481	1.50072	0.810711	1.12572	0.536426	1.10536	1.09061	1.18403	1.07215	0.809172	1.23321	1.37443	0.914217	1.04251
ENSG00000168653	NDUFS5	1	39026318..39034636	8319	protein_coding	32.0195	32.8023	25.6902	21.8378	28.7908	22.1918	22.307	15.5468	21.8779	14.8538	26.852	34.1421	35.6126	36.5319	26.4704	26.1214	18.1963	30.2455	17.6356	23.6482	19.5857	20.0197	16.4088	24.935	15.0516	23.9383	27.8492	32.9382	0.80233	0.665739	0.899163	0.676533	0.696668	0.473954	0.683266	0.452827	0.838615	1.04085	1.11221	1.1137	0.826694	0.796327	0.568286	0.922054
ENSG00000090621	PABPC4	1	complement(39560816..39576790)	15975	protein_coding	4.33698	4.70787	7.75837	7.58645	6.8089	8.19422	4.80389	5.03085	3.86764	4.43192	4.23909	4.71225	4.93208	3.65971	5.55257	4.43044	4.87631	4.49568	4.77794	3.64194	4.22093	2.9264	2.69517	4.89157	2.91438	5.45478	3.71637	4.472	1.78889	1.61144	1.56996	1.74053	1.10766	1.0686	0.891783	0.941384	0.977429	1.00093	1.13722	0.777358	1.28029	0.94107	1.12436	0.954927
ENSG00000116990	MYCL	1	complement(39895426..39902256)	6831	protein_coding	1.62476	1.64515	0.271381	0.14279	1.04606	0.300765	0.782885	0.389575	0.69576	0.271728	1.39059	1.28958	1.01314	0.867171	0.041223	0.331024	0.215844	0.290031	0.556945	0.356528	0.550432	0.556049	1.43248	1.16474	2.43926	1.26124	0.929748	2.09165	0.167028	0.0867947	0.643821	0.182819	0.481845	0.236802	0.428222	0.165169	0.85587	0.78387	0.623559	0.527107	0.0253717	0.201212	0.132846	0.176294
ENSG00000168389	MFSD2A	1	39955112..39969968	14857	protein_coding	5.29719	7.05985	21.8893	23.8155	14.7672	16.5154	2.78967	3.29581	3.29308	3.35543	5.98119	8.37288	8.9044	15.6711	17.8164	28.8874	11.9751	18.4525	10.1469	14.2797	8.45286	17.9553	10.9991	15.932	8.47745	12.443	5.35282	6.92427	4.13226	3.37337	2.78775	2.33934	0.526632	0.466838	0.621665	0.475283	1.12913	1.18599	1.68097	2.21974	3.36338	4.09179	2.26066	2.61372
ENSG00000131236	CAP1	1	40040233..40072649	32417	protein_coding	24.402	26.8359	27.1389	27.1179	21.7326	26.3834	21.6443	22.1485	20.543	21.0796	19.4439	16.8564	18.6887	13.6891	21.4386	20.71	18.3601	20.4891	17.9049	18.3397	17.1972	21.3434	15.855	21.2041	16.1459	20.3278	20.6993	21.5188	1.11216	1.01051	0.890607	0.983139	0.886989	0.825333	0.841858	0.785502	0.796814	0.62813	0.765867	0.510103	0.87856	0.77173	0.7524	0.763499
ENSG00000131238	PPT1	1	complement(40072705..40097703)	24999	protein_coding	44.1547	51.7315	51.9615	52.4884	47.2794	46.5163	48.5073	40.6433	46.3774	39.692	45.1195	38.5909	43.5811	38.5104	46.6677	37.3298	34.2868	45.1929	30.9317	43.4608	35.2351	39.5865	29.7093	41.2497	24.4362	32.5829	49.0988	52.6329	1.17681	1.01463	1.07077	0.899187	1.09858	0.785657	1.05034	0.767268	1.02185	0.745985	0.98701	0.744427	1.05691	0.721606	0.776515	0.873605
ENSG00000226745	AL512599.1	1	40132764..40133448	685	processed_pseudogene	3.9279	4.6273	4.63934	2.13591	4.63625	2.99931	2.7325	1.55398	0.816271	1.93553	1.78933	1.5588	1.94294	2.6319	1.64435	1.32042	0.717484	1.44613	2.42988	0.395043	1.82969	0.426544	4.28553	4.14826	4.29263	2.51549	0.806234	2.31761	1.18113	0.46159	1.18034	0.648177	0.695664	0.335828	0.207814	0.418286	0.455544	0.33687	0.49465	0.568776	0.418633	0.285355	0.182664	0.312522
ENSG00000117000	RLF	1	40161373..40240921	79549	protein_coding	0.40588	0.474528	0.685801	0.533381	0.462441	0.376339	0.366391	0.384714	0.418222	0.336673	0.504612	0.526847	0.625729	0.560109	0.580542	0.52303	0.481906	0.351789	0.376628	0.282344	0.501025	0.301185	0.393631	0.396502	0.36348	0.427031	0.475562	0.339269	1.68967	1.12402	1.13935	0.79308	0.902707	0.810731	1.03041	0.70949	1.24325	1.11026	1.54166	1.18035	1.43033	1.10221	1.18731	0.741344
ENSG00000259943	AL050341.2	1	complement(40256427..40257967)	1541	antisense	0.436504	0.747967	0.859276	0.474725	0.343481	0.761853	0.867601	0.690769	0.544269	0.172075	0.59654	1.9055	0.345467	1.00279	1.09641	1.61411	0.318933	0.642829	0	0	0	0	0.476247	0.553191	0.636049	0	0.179192	0.412086	1.96854	0.634686	0.786892	1.01856	1.98761	0.923528	1.24688	0.230057	1.36663	2.54758	0.791441	1.34069	2.5118	2.158	0.730654	0.859434
ENSG00000084073	ZMPSTE24	1	40258107..40294184	36078	protein_coding	1.46359	1.82103	1.51947	1.50049	1.45978	1.43994	1.67501	1.60064	1.65056	1.65372	1.34195	1.76098	1.26901	1.55623	1.38932	1.41021	1.41675	1.11201	1.33133	1.09508	1.11167	1.53874	1.00354	1.33107	1.16141	1.4874	1.85223	1.76014	1.03819	0.823979	0.997398	0.790727	1.14446	0.878972	1.12775	0.908121	0.916891	0.967023	0.867056	0.85459	0.949257	0.774401	0.968	0.610651
ENSG00000227311	AL031985.2	1	complement(40333078..40333557)	480	processed_pseudogene	0.70068	0.600322	2.75864	1.01604	1.65408	1.8344	0	1.10883	2.32977	0.552434	0	2.78067	0.554547	1.60969	1.17331	0.471088	2.04782	1.54781	0.495376	0.563759	0	2.43485	0	1.77597	0.510496	0	1.15056	0.661483	3.93708	1.6925	2.36068	3.05569	0	1.84706	3.32502	0.920229	0	4.63196	0.791441	2.68137	1.67453	0.784726	2.92262	2.5783
ENSG00000179862	CITED4	1	complement(40861051..40862366)	1316	protein_coding	1.02227	1.97066	1.6099	2.59415	0.402207	1.11514	1.42231	1.41552	0.637324	0.402991	3.25982	0.608535	2.62946	1.36995	3.8516	2.74921	3.54789	2.2582	0.722737	0.411253	1.33333	0	0.743563	0.863696	1.11719	0.374101	1.88846	1.20635	1.57483	1.31639	0.393446	0.565869	1.39133	0.7183	0.623441	0.204495	3.18881	0.308797	2.57218	0.695171	3.7677	1.39507	3.47061	1.14591
ENSG00000127125	PPCS	1	42456117..42473385	17269	protein_coding	10.03	10.4289	6.31823	8.41593	5.83894	6.64543	9.58464	9.07661	8.90411	8.78315	10.0432	7.45075	9.24833	7.36751	6.39209	7.47674	3.95594	5.30606	3.99307	5.97025	4.92073	7.14002	5.66639	5.90723	4.41292	6.54275	10.8574	11.3259	0.629933	0.806983	0.582147	0.637214	0.955598	0.870333	0.887748	0.842194	1.00131	0.714433	0.922067	0.706452	0.637298	0.716926	0.394411	0.508785
ENSG00000171960	PPIH	1	42658425..42676758	18334	protein_coding	0.495299	0.518659	0.433341	0.545318	0.476357	0.352192	0.641723	0.653177	0.838688	0.72316	0.601681	0.669762	0.348444	0.393334	0.445415	0.333004	0.321682	0.391723	0.402051	0.339473	0.341806	0.23905	0.333577	0.340975	0.320765	0.268527	0.406657	0.571501	0.874908	1.0514	0.961757	0.679043	1.29563	1.25936	1.6933	1.39429	1.21478	1.29133	0.703503	0.758368	0.899286	0.642049	0.64947	0.755261
ENSG00000065978	YBX1	1	42682427..42702349	19923	protein_coding	7.36025	10.6161	17.1874	13.8797	16.0734	16.6765	11.2337	13.0501	8.89671	7.81276	6.62893	17.5524	14.4561	12.3326	16.8338	14.5618	18.9333	10.0934	19.275	12.0749	16.5576	2.85979	11.9228	14.9901	17.0591	19.2499	5.72423	8.71751	2.33516	1.30742	2.18381	1.57086	1.52627	1.22927	1.20875	0.735933	0.900639	1.65337	1.96408	1.16168	2.28712	1.37167	2.57237	0.950764
ENSG00000225099	ATP6V1E1P1	1	42903232..42903912	681	processed_pseudogene	0	1.2694	0	0.358077	0.388623	0	0.785299	0.390776	0.410533	0	0	0.391988	0.39087	0.756387	0	1.99227	0.721698	0.363656	0.349164	0.397363	0.736173	0.858098	0.71845	1.25179	1.07946	0	0.405485	0.466244	#DIV/0!	0.282083	#DIV/0!	0	#DIV/0!	0.307843	#DIV/0!	0	#DIV/0!	0.308797	#DIV/0!	0.595861	#DIV/0!	1.56945	#DIV/0!	0.286478
ENSG00000117394	SLC2A1	1	complement(42925375..42959173)	33799	protein_coding	0.6468	0.434802	0.634668	0.526674	0.681226	0.512344	0.435122	0.33069	0.165433	0.235363	0.698084	0.568655	0.464652	0.419102	0.674847	0.729233	0.559834	0.600825	0.330651	0.360283	0.482066	0.44088	0.636931	0.571692	0.637987	0.742868	0.604574	0.582436	0.981242	1.2113	1.05322	1.17834	0.67273	0.760553	0.255771	0.541311	1.07929	1.30785	0.718385	0.963892	1.04336	1.67716	0.865544	1.38184
ENSG00000066056	TIE1	1	43300993..43323108	22116	protein_coding	2.38756	3.10096	2.5386	1.48851	2.72838	1.75179	2.90173	2.43064	2.46503	1.66659	1.02529	2.11228	1.07118	2.01465	1.7953	2.82193	1.80004	2.79944	0.870873	1.95771	0.861398	1.75711	1.19462	2.26132	1.1966	2.07024	1.76049	3.15847	1.06326	0.480015	1.14275	0.564918	1.21536	0.783835	1.03245	0.537445	0.42943	0.68117	0.448651	0.649688	0.751939	0.910019	0.753923	0.902767
ENSG00000117399	CDC20	1	43358955..43363203	4249	protein_coding	0.316617	1.01725	0.186982	0.51651	0.311429	0.34538	0.503449	1.31525	0.394784	0.624072	0.360582	0.439776	0.375875	0.545528	0	0.266089	0	0.40799	0.111923	0.318433	0	0.068765	0.0575741	0.401256	0.0576695	0.637266	0.259953	0.448358	0.590563	0.507749	0.983615	0.339521	1.59009	1.29294	1.24688	0.613486	1.13886	0.432316	1.18716	0.536275	0	0.261575	0	0.401069
ENSG00000066322	ELOVL1	1	complement(43363397..43368074)	4678	protein_coding	13.0849	10.102	7.86901	7.76693	9.27811	5.52123	8.68832	9.61395	11.0562	9.40956	10.2185	20.2005	8.76274	23.8941	7.10307	6.13885	4.72775	7.62325	4.32051	6.94154	5.73351	10.2432	11.9754	8.80774	9.84761	8.41928	13.5175	13.5747	0.601379	0.768848	0.709068	0.546547	0.663993	0.951684	0.844957	0.931452	0.780932	1.99965	0.669681	2.36528	0.542843	0.607684	0.361312	0.754625
ENSG00000159479	MED8	1	complement(43383917..43389808)	5892	protein_coding	5.0232	7.82497	4.80935	5.75275	4.9409	5.28028	3.99367	5.23927	5.6465	6.84073	6.03276	5.79919	4.02075	4.58974	3.2977	4.75885	2.58584	4.62347	3.10745	6.24613	4.63725	5.40527	4.19346	4.77451	5.28171	5.51476	5.34274	6.89775	0.957427	0.735178	0.983615	0.674799	0.795045	0.669558	1.12408	0.874218	1.20098	0.741113	0.800434	0.58655	0.656493	0.608163	0.514779	0.590861
ENSG00000117408	IPO13	1	43946939..43968022	21084	protein_coding	0.82949	0.601347	0.514987	0.728636	0.527196	0.334096	0.672164	0.984503	0.437578	0.704298	0.930139	0.772319	0.580743	0.671848	0.547589	0.66494	0.407932	0.469835	0.180444	0.205353	0.273446	0.651327	0.429302	0.283024	0.348659	0.688833	0.798911	0.858385	0.620848	1.21167	0.635567	0.55558	0.810334	1.63716	0.527527	1.1712	1.12134	1.28432	0.700121	1.11724	0.660152	1.10575	0.491786	0.781304
ENSG00000132768	DPH2	1	43970000..43973369	3370	protein_coding	5.2894	5.04484	2.90762	3.76267	4.94751	3.57082	4.60204	5.13285	4.31388	3.61951	6.18301	5.22798	4.02828	3.82121	2.92457	3.69042	3.50013	2.57203	1.3406	3.69371	2.08269	3.12124	3.55697	3.87869	2.03592	3.87134	4.42472	6.87785	0.549706	0.745846	0.935362	0.707816	0.870049	1.01745	0.815571	0.717467	1.16894	1.0363	0.761575	0.75745	0.552911	0.731525	0.661724	0.509834
ENSG00000117410	ATP6V0B	1	43974487..43978295	3809	protein_coding	154.256	152.134	110.34	116.259	119.715	109.958	115.27	109.969	101.436	116.05	137.967	125.728	125.649	139.289	101.652	117.128	118.772	120.607	113.615	96.6191	93.3831	98.7237	113.1	107.724	86.7829	117.683	112.295	115.951	0.715301	0.764191	0.776082	0.72277	0.74726	0.722841	0.657581	0.762816	0.894399	0.826428	0.814545	0.915569	0.658981	0.769898	0.769968	0.792765
ENSG00000117411	B4GALT2	1	43978943..43991170	12228	protein_coding	1.51275	1.27252	0.822988	1.07687	0.75751	0.768083	1.50885	1.54518	1.48612	1.49629	1.17778	0.916883	0.870731	1.30586	0.69086	1.16501	0.44212	0.911371	0.272238	0.796677	0.409988	0.430102	0.640189	0.418287	0.400782	0.301961	1.44526	2.23307	0.544033	0.846249	0.500749	0.603594	0.99742	1.21427	0.982392	1.17585	0.778566	0.720527	0.575593	1.0262	0.456691	0.915514	0.292262	0.716195
ENSG00000126106	TMEM53	1	complement(44635238..44674555)	39318	protein_coding	1.25744	1.2459	0.889095	0.564382	0.424058	0.462822	1.29216	1.198	1.39367	1.21395	0.943007	0.773986	0.961338	0.799152	0.608768	0.718889	0.650002	0.55428	0.381001	0.564362	0.484528	0.70597	0.927062	0.802211	0.666846	0.632332	1.08858	1.51819	0.707068	0.452992	0.337239	0.371476	1.02761	0.961556	1.10834	0.974361	0.749943	0.621227	0.764521	0.641426	0.484133	0.577005	0.516925	0.444884
ENSG00000142937	RPS8	1	44775251..44778779	3529	protein_coding	257.034	222.26	190.236	266.653	212.757	248.26	191.093	231.053	184.903	239.846	246.25	239.107	227.413	254.776	195.337	197.865	150.2	251.509	138.329	218.155	123.38	188.275	107.031	147.03	86.5861	155.689	258.216	291.15	0.740119	1.19973	0.827739	1.11698	0.743457	1.03956	0.719373	1.07912	0.958044	1.0758	0.884759	1.1463	0.759966	0.890241	0.584361	1.1316
ENSG00000234093	RPS15AP11	1	complement(44780331..44780715)	385	processed_pseudogene	2.62072	2.99381	13.0695	5.70039	15.8104	12.1976	6.25078	11.0595	10.1663	4.82124	2.38771	19.4141	11.7535	22.0757	12.434	10.572	14.0422	12.8649	20.9988	5.62295	5.85975	1.51783	10.1665	12.5471	7.63754	23.0174	2.86894	5.77294	4.98697	1.90406	6.03284	4.07426	2.38513	3.69411	3.87919	1.6104	0.911087	6.48474	4.48483	7.37377	4.74451	3.53127	5.35813	4.29717
ENSG00000173846	PLK3	1	44800225..44805990	5766	protein_coding	11.4909	9.14538	33.7581	38.1042	28.6409	36.8534	6.67791	8.03064	7.22448	10.0714	16.3149	17.7777	20.7277	38.3243	33.9418	37.4125	34.1374	41.4038	31.4237	31.7723	23.2147	24.5766	29.9108	31.2936	24.7333	22.0288	11.781	9.25113	2.93782	4.1665	2.49249	4.02973	0.58115	0.878109	0.628716	1.10126	1.41982	1.9439	1.80384	4.19056	2.95381	4.09087	2.97083	4.52729
ENSG00000188396	TCTEX1D4	1	complement(44805913..44806675)	763	protein_coding	0	0	0	0	0	0	0	1.04634	0	0.347534	0	0.699722	1.39545	0	0	0.592719	0	0	0	0	0.328528	0	0	0.372419	0.642301	0	1.44763	0	#DIV/0!	#DIV/0!	#DIV/0!	#DIV/0!	#DIV/0!	#DIV/0!	#DIV/0!	#DIV/0!	#DIV/0!	#DIV/0!	#DIV/0!	#DIV/0!	#DIV/0!	#DIV/0!	#DIV/0!	#DIV/0!
ENSG00000222009	BTBD19	1	44808482..44815585	7104	protein_coding	1.18358	1.62249	3.80244	3.15797	2.98032	3.88364	1.20448	1.12381	1.45611	1.56772	1.76849	3.30674	2.21069	3.19037	3.80533	5.98409	3.59752	5.26395	3.64838	2.85689	2.50526	3.61938	3.78794	4.23994	3.69074	3.22252	0.894018	0.938591	3.21266	1.94637	2.51805	2.39363	1.01766	0.692646	1.23026	0.966241	1.49418	2.03806	1.8678	1.96634	3.2151	3.68821	3.03952	3.24437
ENSG00000226499	AL136380.1	1	complement(44843921..44844082)	162	processed_pseudogene	2.07609	0	1.63475	1.50525	6.53463	7.24701	4.95175	3.28542	0	1.63684	3.783	11.5346	1.6431	3.17963	3.47648	4.18745	4.55071	0	1.46778	0	0	0	0	0	1.51258	0	0	3.9199	0.787417	#DIV/0!	3.14757	#DIV/0!	2.38513	#DIV/0!	0	#DIV/0!	1.82217	#DIV/0!	0.791441	#DIV/0!	1.67453	#DIV/0!	2.19196	#DIV/0!
ENSG00000126107	HECTD3	1	complement(45002540..45011329)	8790	protein_coding	1.68354	1.8358	2.50066	1.74773	1.65596	1.0685	1.46017	1.93761	1.68571	1.41785	1.18525	1.73104	1.15073	1.55292	1.66586	1.15762	0.754827	1.32418	1.13615	1.35456	1.16921	2.36006	1.28021	1.58403	1.33809	1.42822	1.31942	1.76998	1.48535	0.95203	0.983615	0.582037	0.867322	1.05546	1.00128	0.772335	0.704022	0.942935	0.683517	0.845909	0.989496	0.630584	0.448356	0.721311
ENSG00000126088	UROD	1	45012147..45015575	3429	protein_coding	13.045	14.706	8.95893	17.9919	11.4999	14.6367	8.10995	13.271	12.2298	11.9863	12.6894	8.01844	11.4888	9.53888	11.5791	10.8148	9.7464	13.7222	8.45997	8.20731	5.33645	11.9293	7.20556	8.86693	7.78919	8.75805	14.0926	12.9634	0.68677	1.22343	0.881556	0.995283	0.621689	0.902419	0.937505	0.81506	0.97274	0.545248	0.880701	0.648637	0.887628	0.735401	0.747135	0.9331
ENSG00000132773	TOE1	1	45339670..45343975	4306	protein_coding	0.624851	0.602273	0.676525	0.679564	1.29069	1.09059	0.186294	0.741622	0.129853	0.800554	0.78278	1.05389	1.17452	1.0168	0.850146	0.420107	0.570688	0.575127	0.386545	0.314218	0.931414	0.339274	0.454496	0.857879	0.284531	1.08616	0.577152	0.294948	1.0827	1.12833	2.06559	1.81078	0.298142	1.23137	0.207814	1.32922	1.25275	1.74985	1.87967	1.68827	1.36056	0.697535	0.913318	0.954927
ENSG00000117450	PRDX1	1	complement(45511036..45523047)	12012	protein_coding	0.671981	1.31939	1.69762	1.60374	2.64388	2.07691	1.33564	1.37357	1.39647	0.706409	0.790801	2.24453	1.72846	1.99402	2.69592	1.41185	2.25035	1.19578	2.0785	1.03628	2.0242	0.194594	1.14048	2.12904	2.16234	2.35666	0.459765	1.16305	2.5263	1.21552	3.93446	1.57414	1.98761	1.04107	2.07814	0.535406	1.17682	1.70119	2.57218	1.51132	4.0119	1.07008	3.34883	0.906313
ENSG00000117448	AKR1A1	1	45550543..45570049	19507	protein_coding	19.7758	17.0467	15.8569	14.7508	15.9142	13.4361	14.6809	13.383	15.8941	15.7956	19.9653	14.8477	16.8658	17.89	13.5261	14.513	13.0635	16.5548	12.7746	14.3022	10.0102	18.4683	10.4214	11.8429	8.01426	11.0164	21.9979	21.8923	0.801833	0.865315	0.804729	0.788196	0.742365	0.785079	0.803715	0.926609	1.00958	0.871001	0.852852	1.04947	0.683974	0.851367	0.660583	0.971146
ENSG00000159592	GPBP1L1	1	complement(45627304..45688113)	60810	protein_coding	1.13381	1.47371	1.84653	1.66416	1.8366	1.73274	1.7281	1.79426	1.62291	1.53057	1.15394	1.50131	1.23002	1.39342	1.15305	1.59152	1.68917	1.58421	1.32557	1.6198	1.44275	1.35977	1.25514	1.42522	1.49497	1.59491	1.40315	1.12782	1.62861	1.12924	1.61985	1.17577	1.52416	1.21751	1.43138	1.03859	1.01775	1.01873	1.08485	0.945522	1.01697	1.07994	1.48982	1.07498
ENSG00000159596	TMEM69	1	45687214..45694443	7230	protein_coding	0.372145	1.03624	0.43955	0.843189	1.09814	1.09607	0.924601	0.772959	0.773369	0.623494	0.466203	0.775356	0.441796	0.74807	0.467377	0.375307	0.543819	0.548049	0.295992	0.449136	0.589397	0.363712	0.575207	0.786047	0.881187	1.05545	0.496508	1.05398	1.18113	0.813701	2.95085	1.05774	2.48452	0.745927	2.07814	0.601688	1.25275	0.74824	1.18716	0.721908	1.2559	0.362181	1.46131	0.528883
ENSG00000132128	LRRC41	1	complement(46261196..46303608)	42413	protein_coding	0.39649	0.563903	0.768018	0.615188	1.18558	1.1349	0.668281	0.959992	0.639393	0.475156	0.426259	0.925206	0.6527	0.904791	0.736967	0.773059	0.874884	0.659808	0.863372	0.56784	0.644206	0.248003	0.67484	0.984861	0.94172	1.26524	0.507829	0.434199	1.93705	1.09095	2.99019	2.01258	1.68549	1.70241	1.61263	0.84262	1.07508	1.64072	1.6462	1.60452	1.85873	1.37091	2.20658	1.17007
ENSG00000173660	UQCRH	1	46303631..46316776	13146	protein_coding	28.1935	25.6897	21.2129	24.3182	22.5476	21.7237	20.2793	20.2838	18.6935	19.344	24.5213	24.7125	23.5486	24.2739	23.584	23.2727	20.1324	22.6061	16.3693	19.123	15.9217	21.2036	13.5473	17.6165	12.5259	15.9724	27.2018	25.8193	0.752405	0.946614	0.799745	0.845617	0.719292	0.789569	0.663043	0.752986	0.86975	0.961961	0.83525	0.944886	0.836506	0.905917	0.714078	0.879967
ENSG00000117481	NSUN4	1	46340177..46365152	24976	protein_coding	0.659833	0.530714	0.487754	0.57604	0.561602	0.90486	0.738718	0.713883	0.593264	0.647632	0.65024	0.416833	0.554191	0.556842	0.259316	0.389304	0.305008	0.475945	0.342733	0.498391	0.481743	0.690213	0.538708	0.546104	0.539601	0.453367	0.497521	0.699197	0.739208	1.08541	0.851128	1.70499	1.11955	1.34514	0.899112	1.2203	0.985462	0.785419	0.839896	1.04923	0.393002	0.733549	0.462251	0.896801
ENSG00000079277	MKNK1	1	complement(46557408..46616843)	59436	protein_coding	0.622449	0.572081	0.592608	0.685157	0.400746	0.681464	0.566857	0.75668	0.531525	0.896743	0.747548	0.359303	0.429933	0.303326	0.568533	0.330989	0.322491	0.391666	0.320049	0.213985	0.447047	0.339198	0.399242	0.32988	0.383413	0.269202	0.60397	0.347235	0.952058	1.19766	0.643821	1.1912	0.910688	1.32268	0.853925	1.56751	1.20098	0.628062	0.690712	0.530215	0.913381	0.578569	0.5181	0.684634
ENSG00000123472	ATPAF1	1	complement(46632737..46673867)	41131	protein_coding	0.425202	0.49741	0.476462	0.426861	0.456841	0.271161	0.43557	0.407612	0.489394	0.464178	0.506595	0.564638	0.362408	0.48215	0.397085	0.36834	0.286777	0.343197	0.173432	0.223689	0.14017	0.184696	0.196272	0.131263	0.2383	0.179542	0.503516	0.517208	1.12055	0.858168	1.07441	0.545147	1.02438	0.819469	1.15097	0.93319	1.19142	1.13516	0.852321	0.969322	0.933874	0.740516	0.67445	0.689969
ENSG00000162368	CMPK1	1	47333797..47378839	45043	protein_coding	0.896014	1.38182	1.17001	1.40215	1.25149	1.59644	1.1576	1.47703	0.968261	1.19506	0.761924	1.47568	1.16417	1.04637	1.33161	1.23998	1.21115	0.780727	1.19833	1.08739	0.912669	0.752462	0.961302	1.16077	1.13154	1.18043	0.839875	1.15605	1.3058	1.01471	1.39673	1.15532	1.29195	1.0689	1.08063	0.864845	0.850348	1.06792	1.29928	0.757239	1.48615	0.897349	1.35171	0.564999
ENSG00000186564	FOXD2	1	47436017..47440691	4675	protein_coding	0	0.123275	0.226592	0.0521605	0.11322	0.376689	1.02954	0.740009	0.239207	0.0567205	0.13109	0.0571003	0.170812	0.165273	0.120468	0.145105	0.157693	0.15892	0.101724	0.0578833	0.160856	0.0624989	0.156983	0.060782	0.366902	0.36858	0.118133	0.203751	#DIV/0!	0.423124	#DIV/0!	3.05569	#DIV/0!	6.00293	#DIV/0!	0.460115	#DIV/0!	0.463196	#DIV/0!	1.34069	#DIV/0!	1.17709	#DIV/0!	1.28915
ENSG00000225671	FCF1P6	1	complement(50405430..50406024)	595	processed_pseudogene	1.69576	2.42147	1.33527	2.45899	0.889588	0.493284	0.898805	3.13081	1.87948	0.445661	1.54499	2.24323	0.894731	0.432857	2.36634	2.28023	0.413005	0.416218	0	2.72878	0.421289	2.94638	0.411147	0.955146	2.05914	2.48227	2.32046	0.533633	0.787417	1.0155	0.524595	0.203713	0.53003	1.29294	1.10834	0.184046	0.911087	0.926392	0.527627	0.178758	1.39544	0.941672	0.243551	0.171887
ENSG00000123091	RNF11	1	51236271..51273455	37185	protein_coding	2.60487	2.16203	2.21492	2.22964	2.34155	2.68364	2.1429	1.8965	2.23297	2.39603	2.15901	2.29722	2.41236	1.9324	1.99922	2.41416	2.71611	2.43754	2.78802	2.85996	2.72339	2.63227	2.5131	2.35364	2.72154	1.87341	2.69563	2.647	0.850301	1.03127	0.898915	1.24126	0.822651	0.877186	0.857232	1.10823	0.828837	1.06253	0.926096	0.893791	0.767494	1.11662	1.0427	1.12743
ENSG00000117862	TXNDC12	1	complement(52020131..52056171)	36041	protein_coding	0.718546	0.943432	0.852367	0.825441	0.763682	1.03424	0.905139	0.945123	0.721408	0.728383	0.680165	1.04434	0.930578	0.964713	0.828196	0.708965	0.790922	0.66652	0.705933	0.878464	0.612044	0.405347	0.658398	0.496707	0.652691	0.881065	0.835125	0.819306	1.18624	0.874935	1.06282	1.09625	1.25968	1.00179	1.00398	0.772057	0.946584	1.10696	1.29508	1.02256	1.1526	0.751475	1.10073	0.706484
ENSG00000134717	BTF3L4	1	52056125..52090716	34592	protein_coding	1.3709	1.42444	1.86801	1.91742	2.40231	2.56239	1.46096	1.71555	1.22038	1.41047	1.41731	1.94467	1.9622	1.74221	2.02697	1.78456	1.71204	1.3316	1.62223	1.36898	1.61594	0.929118	1.29416	1.73326	1.49465	1.75055	1.27722	1.63382	1.36262	1.34608	1.75237	1.79887	1.0657	1.20437	0.890209	0.990188	1.03386	1.36521	1.43133	1.22308	1.47858	1.25281	1.24885	0.934823
ENSG00000154222	CC2D1B	1	complement(52345723..52366193)	20471	protein_coding	0.312159	0.647506	0.827954	0.845751	1.06011	0.845915	1.03191	1.00098	0.518967	0.751295	0.389184	0.978007	0.741165	0.72971	0.577743	1.06041	1.30846	0.471806	1.24286	0.85923	0.991843	0.314006	1.13527	0.818973	1.68777	1.19045	0.404673	0.527351	2.65235	1.30617	3.39606	1.30642	3.30571	1.54591	1.66251	1.16029	1.24675	1.51042	2.37432	1.12695	1.8508	1.63769	4.19165	0.728651
ENSG00000162377	COA7	1	complement(52684451..52698366)	13916	protein_coding	1.08757	1.13887	0.532855	0.911197	0.79875	1.37092	0.710951	1.01353	0.381711	0.914636	0.946836	0.824848	0.803367	0.758806	0.688	0.341231	0.459126	0.480493	0.32465	0.408357	0.360257	0.629884	0.527376	0.878033	0.422601	0.725245	1.23027	1.23208	0.489948	0.80009	0.734433	1.20376	0.653704	0.889945	0.350974	0.803109	0.870595	0.72427	0.738678	0.66628	0.632601	0.299623	0.422156	0.421904
ENSG00000162378	ZYG11B	1	52726467..52827342	100876	protein_coding	6.81481	7.52408	5.3976	5.87652	5.17887	5.6067	5.76002	6.6163	5.94476	6.48489	6.74655	4.14669	6.06639	3.60758	5.02469	5.56138	4.05357	5.12848	3.63474	6.25033	3.64038	8.45184	3.46301	4.67039	2.64043	4.31673	7.05421	7.40618	0.79204	0.781029	0.759944	0.745168	0.845221	0.87935	0.87233	0.861885	0.989983	0.551122	0.890177	0.479471	0.737318	0.739144	0.594818	0.681609
ENSG00000116171	SCP2	1	52927229..53051703	124475	protein_coding	1.19697	1.59732	1.62333	1.54763	1.39475	1.55388	1.43283	1.26993	1.37232	1.10136	0.952686	1.75854	1.19111	1.22904	1.33247	1.88564	1.33456	1.12609	1.07357	1.59352	0.974676	1.0962	0.868668	1.33089	1.05909	1.55042	1.18241	1.4106	1.35621	0.968893	1.16524	0.972803	1.19705	0.795037	1.14649	0.689505	0.795916	1.10093	0.995107	0.769437	1.1132	1.1805	1.11495	0.704985
ENSG00000157184	CPT2	1	53196429..53214197	17769	protein_coding	1.51422	1.86492	1.5053	1.30372	1.11705	1.12321	1.70047	1.37784	1.58911	1.44754	1.20714	1.5023	1.27331	1.18854	1.15687	0.941699	1.18935	1.29616	1.2445	0.807138	1.53766	1.06882	1.67962	1.50322	1.59966	1.80092	0.979037	1.64394	0.994114	0.699075	0.737711	0.602281	1.123	0.738823	1.04946	0.776194	0.797202	0.805558	0.840906	0.637312	0.764005	0.504954	0.785453	0.695021
ENSG00000162384	C1orf123	1	complement(53214099..53220617)	6519	protein_coding	1.34138	2.47533	2.15308	2.05733	1.21791	1.48575	2.29699	1.91863	1.75832	1.7084	1.64516	1.63794	1.10246	1.30375	1.16629	1.31809	1.35704	1.17766	1.27663	1.57738	1.0382	1.70316	0.712995	1.69997	1.05247	1.24609	1.99085	3.06845	1.60512	0.831137	0.907952	0.600225	1.7124	0.775104	1.31082	0.690172	1.22646	0.661708	0.821881	0.526698	0.869468	0.532493	1.01167	0.475758
ENSG00000162385	MAGOH	1	complement(53226892..53238610)	11719	protein_coding	9.21245	8.38473	10.4404	14.2744	11.9465	14.0002	9.78857	9.78728	10.6399	9.8202	9.28237	10.8655	9.53977	10.3952	10.3565	10.1108	8.47156	8.87558	7.40592	11.1992	12.2991	9.44937	8.07856	12.2207	8.99106	12.9601	8.57694	10.3227	1.13329	1.70242	1.29678	1.66973	1.06254	1.16727	1.15495	1.1712	1.00759	1.29586	1.03553	1.23977	1.12418	1.20586	0.919577	1.05854
ENSG00000157193	LRP8	1	complement(53242364..53328070)	85707	protein_coding	0.349248	0.554744	0.506749	0.608864	0.660805	0.736268	0.402463	0.580632	0.495818	0.578558	0.303895	0.445389	0.263987	0.3606	0.325269	0.393109	0.258047	0.338071	0.224722	0.347305	0.274921	0.470454	0.322534	0.580201	0.223003	0.729512	0.354403	0.474191	1.45097	1.09756	1.89208	1.32722	1.15237	1.04667	1.41967	1.04293	0.87014	0.802873	0.75587	0.65003	0.931341	0.708632	0.738864	0.609417
ENSG00000058804	NDC1	1	complement(53765460..53838860)	73401	protein_coding	0.74229	0.997142	0.761283	0.757454	0.612947	0.679768	0.856088	0.757739	0.578944	0.690006	0.676292	0.745541	0.689019	0.750884	0.736586	0.739354	0.435225	0.458854	0.204087	0.261753	0.170752	0.25476	0.203302	0.414227	0.210316	0.446031	0.895358	0.852166	1.02559	0.759625	0.825751	0.681716	1.15331	0.759911	0.779943	0.691984	0.911087	0.747678	0.928233	0.753036	0.992315	0.741474	0.586327	0.46017
ENSG00000058799	YIPF1	1	complement(53851719..53889834)	38116	protein_coding	1.01473	0.960111	0.778173	0.812493	0.708221	0.793128	1.19961	0.858763	1.22491	0.973962	1.01294	1.06453	1.03356	0.871653	0.923479	0.700032	0.638264	0.818656	0.711171	0.965532	0.8089	0.919873	0.821517	0.916969	0.842165	0.839559	1.09393	1.05793	0.766875	0.846249	0.697939	0.82608	1.1822	0.894441	1.20713	1.01443	0.998235	1.10875	1.01855	0.907866	0.910072	0.729116	0.628998	0.852667
ENSG00000081870	HSPB11	1	complement(53916574..53945929)	29356	protein_coding	0.630125	0.530056	0.433022	0.764212	0.622054	0.589887	0.792455	0.770544	0.590459	0.614233	0.636728	0.754747	0.562178	0.359706	0.824947	0.654735	0.619452	0.253083	0.696591	0.460902	0.691648	0.238874	0.75833	0.677576	0.684463	0.821759	0.554979	0.692218	0.6872	1.44176	0.987192	1.11288	1.25762	1.4537	0.937051	1.15881	1.01048	1.4239	0.89217	0.678619	1.30918	1.23522	0.983062	0.477464
ENSG00000116212	LRRC42	1	53946077..53968168	22092	protein_coding	0.715523	1.14782	1.29466	1.08172	1.35369	1.0097	1.01671	0.963674	1.08832	1.08026	0.90157	0.785413	0.91571	0.851038	0.866759	0.593658	0.889872	1.05373	0.742661	0.881927	1.08926	0.542254	0.808354	0.694569	0.52131	0.947107	0.687463	1.10666	1.80938	0.942413	1.89189	0.879669	1.42093	0.839571	1.52102	0.941144	1.26001	0.684267	1.27978	0.74144	1.21136	0.517206	1.24367	0.918032
ENSG00000116209	TMEM59	1	complement(54026681..54053504)	26824	protein_coding	3.69879	4.4581	4.59087	3.76357	4.18329	3.96094	4.24657	4.14694	4.43998	3.84545	3.06149	5.11516	3.48308	4.14783	4.36711	4.3498	4.09503	3.2498	3.50147	4.15632	3.79402	3.5183	3.3014	4.29031	4.60405	4.42322	3.35595	4.27311	1.24118	0.844209	1.13099	0.888482	1.1481	0.930204	1.20039	0.862577	0.8277	1.14739	0.94168	0.930404	1.18069	0.975708	1.10713	0.728966
ENSG00000116221	MRPL37	1	54184041..54225464	41424	protein_coding	2.58188	2.45554	2.13531	1.50111	1.76333	1.58003	2.21409	1.86946	1.97072	1.40189	1.70876	2.41012	1.33657	2.002	1.52952	1.92693	1.31103	1.78755	0.820844	1.07134	0.762457	1.34721	1.10434	1.41996	0.851812	1.30139	2.35979	3.19627	0.827035	0.611313	0.682963	0.643456	0.857548	0.761322	0.763291	0.570907	0.661828	0.981503	0.517672	0.815299	0.592405	0.784726	0.507782	0.727963
ENSG00000157216	SSBP3	1	complement(54225432..54413479)	188048	protein_coding	2.055	2.65249	2.15189	1.74282	1.93372	1.17528	2.37039	2.1185	2.04125	1.77251	1.51054	2.26986	1.27112	2.0722	1.25188	1.71352	0.818047	1.4065	0.472911	1.1469	0.693157	1.47297	0.983483	1.55944	0.932991	1.66246	2.10573	3.04261	1.04715	0.657053	0.940983	0.443084	1.15347	0.798684	0.99331	0.668243	0.735055	0.855748	0.61855	0.781228	0.609186	0.646005	0.398076	0.530258
ENSG00000116133	DHCR24	1	complement(54849633..54887218)	37586	protein_coding	9.97722	10.2578	9.63181	13.7282	10.4563	11.4946	11.1551	13.0064	10.168	13.1999	11.7316	9.73003	9.84392	11.9024	7.85911	7.21334	7.27682	8.92794	5.60511	6.89003	4.20824	5.25502	4.72524	5.61719	3.39008	4.02122	10.2928	12.1984	0.96538	1.33831	1.04801	1.12057	1.11805	1.26795	1.01913	1.28681	1.17583	0.948548	0.986639	1.16032	0.787706	0.703204	0.729343	0.870354
ENSG00000233203	AC096536.1	1	54887563..54888850	1288	antisense	0.783369	0.223722	0.616838	0.567974	0.616427	0.227876	0.622813	0	0.434119	0.205876	0.475812	1.24353	0.826653	0.399922	0.655888	0.175561	0	0.961373	0.184612	0.63029	0.389234	0	0.379864	0.220618	0.380494	0.573351	0.428781	0.493031	0.787417	2.53875	0.786892	1.01856	0.795045	0	0.55417	0.920229	0.607392	5.55835	1.05525	1.78758	0.837266	0.784726	0	4.29717
ENSG00000162407	PLPP3	1	complement(56494747..56645301)	150555	protein_coding	0.985154	0.723472	0.974496	1.24067	0.933416	1.64146	0.445791	0.602746	0.466094	0.561845	0.921985	0.790787	1.10854	0.699664	1.21949	0.914672	1.07237	0.962274	1.00921	0.96699	0.724254	0.929596	0.669446	0.821015	0.598943	0.886174	0.788669	0.795072	0.989181	1.71488	0.947482	2.26887	0.452508	0.83313	0.473118	0.776596	0.935879	1.09304	1.12525	0.967091	1.23786	1.26428	1.08853	1.33008
ENSG00000184292	TACSTD2	1	complement(58575423..58577773)	2351	protein_coding	146.347	45.3497	23.3176	39.4143	19.1369	28.0895	27.7517	49.0129	14.7457	53.2367	92.5394	35.9937	77.7828	28.2636	102.888	25.6804	36.7928	8.42705	15.7779	7.25142	18.3389	17.2749	50.7786	22.3602	56.5953	28.7935	128.26	43.4874	0.159331	0.86912	0.130764	0.619397	0.189629	1.08078	0.100758	1.17391	0.632329	0.793692	0.531495	0.623238	0.703041	0.566275	0.251408	0.185824
ENSG00000177606	JUN	1	complement(58780788..58784327)	3540	protein_coding	79.5212	71.3874	97.6276	108.837	76.5548	83.9885	63.5251	83.6695	74.8687	86.292	240.897	347.781	254.377	414.553	88.2171	70.5834	84.1341	61.4927	103.038	74.6073	114.995	52.5763	119.345	81.7149	127.295	81.288	78.7843	75.88	1.22769	1.5246	0.962697	1.17652	0.798844	1.17205	0.941493	1.20878	3.02934	4.87174	3.19886	5.80709	1.10935	0.988737	1.05801	0.861394
ENSG00000162604	TM2D1	1	complement(61681046..61725423)	44378	protein_coding	3.64534	5.46077	5.04857	3.65407	5.14062	3.60448	5.48912	4.8093	4.88865	3.50745	3.21075	5.58815	4.06669	4.14954	4.9938	5.24823	4.22503	3.97887	3.64349	3.2074	3.59806	1.6394	2.86097	3.71379	3.28536	4.08804	3.25428	4.51462	1.38494	0.66915	1.41019	0.660068	1.50579	0.880701	1.34107	0.6423	0.880781	1.02333	1.11559	0.759882	1.36991	0.96108	1.15902	0.728629
ENSG00000162607	USP1	1	62436297..62451804	15508	protein_coding	1.32292	1.74662	0.990462	1.39945	1.63829	1.4573	1.68975	1.85329	1.51432	1.53889	1.34361	1.99674	1.68209	1.92647	1.27106	1.04983	1.44198	1.22963	1.44128	1.02951	1.53555	0.734789	0.993799	1.31927	1.18506	1.79365	1.24642	1.37176	0.748691	0.801235	1.23839	0.834356	1.27729	1.06107	1.14468	0.881071	1.01564	1.14321	1.2715	1.10298	0.960797	0.601067	1.08999	0.704005
ENSG00000162434	JAK1	1	complement(64833229..64966504)	133276	protein_coding	0.900901	1.16104	1.46447	1.44726	1.43371	1.81904	1.12354	1.11019	0.992211	0.978891	1.02083	0.905329	1.28422	0.856077	1.45365	1.20632	1.54328	1.25798	1.77342	1.24261	1.73411	0.951463	1.26835	1.58414	1.31274	1.22824	0.876415	0.852886	1.62556	1.24652	1.59142	1.56673	1.24713	0.956204	1.10135	0.843115	1.13312	0.779756	1.42548	0.737336	1.61355	1.039	1.71305	1.0835
ENSG00000265996	MIR3671	1	complement(65057755..65057842)	88	miRNA	0	6.54896	0	0	0	0	0	3.02408	9.53089	15.0664	0	6.06691	12.0992	0	6.39988	5.13914	0	0	2.70205	3.07505	0	0	0	0	8.35356	0	0	3.60809	#DIV/0!	0	#DIV/0!	0	#DIV/0!	0.461764	#DIV/0!	2.30057	#DIV/0!	0.926392	#DIV/0!	0	#DIV/0!	0.784726	#DIV/0!	0
ENSG00000162433	AK4	1	65147549..65232145	84597	protein_coding	1.15691	0.960549	1.13323	1.06652	1.33582	1.62023	1.08732	0.909114	0.684086	0.720932	0.814983	0.82989	0.984847	0.654553	1.32813	0.906125	1.52502	0.913351	1.60494	1.16434	1.80155	1.29518	1.32442	2.02544	1.57282	1.75751	0.858465	0.788178	0.979536	1.11033	1.15465	1.68677	0.939847	0.946453	0.591305	0.750542	0.704449	0.863975	0.851275	0.681436	1.148	0.943341	1.31819	0.950864
ENSG00000198160	MIER1	1	66924895..66988619	63725	protein_coding	0.633333	0.791322	0.955836	1.0638	0.813996	1.05933	1.38051	1.35304	1.1275	1.08606	0.822256	0.67024	0.831232	0.569863	0.852848	0.773553	1.02961	1.0726	1.44403	1.16777	1.35708	1.25172	1.15166	0.873983	1.2497	0.892313	0.927311	0.672642	1.50922	1.34433	1.28526	1.33868	2.17975	1.70985	1.78027	1.37246	1.2983	0.846987	1.31247	0.72014	1.3466	0.977545	1.62571	1.35545
ENSG00000142864	SERBP1	1	complement(67407810..67430415)	22606	protein_coding	12.1998	14.7608	11.8673	13.8289	11.8477	12.568	12.7866	13.22	12.0951	12.6215	12.4163	10.7694	11.8102	9.96886	11.2982	10.983	8.729	9.12555	6.3742	8.37933	6.80835	8.60804	7.15305	9.30175	5.74494	9.38639	11.7387	11.8263	0.972748	0.936866	0.97114	0.851442	1.0481	0.895615	0.991423	0.855066	1.01775	0.729594	0.968067	0.67536	0.926098	0.744067	0.715506	0.618229
ENSG00000116717	GADD45A	1	67685061..67688338	3278	protein_coding	0.410404	0.351622	8.15977	3.94267	2.26061	1.25352	0.244717	0.0811832	0.255863	0.889826	1.96305	10.2608	11.2872	20.6637	10.0508	14.0033	3.14857	1.51098	2.4663	1.56848	1.68233	0.802209	2.31348	0.866858	3.51336	1.95245	0.168478	0.484307	19.8823	11.2128	5.50824	3.56497	0.596284	0.230882	0.623441	2.53063	4.78321	29.1813	27.5026	58.7667	24.49	39.8249	7.67187	4.29717
ENSG00000116754	SRSF11	1	70205682..70253052	47371	protein_coding	1.91696	1.98303	3.03566	3.07316	2.55317	2.93064	2.19014	2.13475	2.01841	1.67371	2.21872	1.77508	2.51174	1.56582	2.52045	2.65403	2.10613	1.96568	1.76688	1.7423	1.87851	1.58517	1.84878	1.92553	1.81046	1.92267	1.92947	1.60194	1.58358	1.54973	1.33189	1.47786	1.14251	1.07651	1.05292	0.844014	1.15742	0.895133	1.31027	0.789607	1.31482	1.33837	1.09869	0.99125
ENSG00000271992	AL354872.2	1	70445071..70445536	466	lincRNA	0	0.618357	0.568303	0	0	0	0	0	0	0	0	0	0	0.552682	0.60428	0	0	0	0	0	0	0	0.524962	0	0	0	0	0	#DIV/0!	0	#DIV/0!	0	#DIV/0!	0	#DIV/0!	0	#DIV/0!	0	#DIV/0!	0.893791	#DIV/0!	0	#DIV/0!	0
ENSG00000132485	ZRANB2	1	complement(71063291..71081297)	18007	protein_coding	1.53156	1.24818	1.11773	1.27295	1.36684	0.977965	1.2919	1.3153	1.506	1.41368	0.969961	1.00806	0.842583	1.0155	0.813179	0.89158	0.627753	0.770167	0.818704	0.571054	1.47558	1.05469	0.937393	0.978379	0.938947	1.31234	1.79418	1.07559	0.729801	1.01984	0.892451	0.783511	0.843523	1.05377	0.983314	1.13259	0.633317	0.807624	0.550148	0.813579	0.530949	0.714302	0.409879	0.61703
ENSG00000227207	RPL31P12	1	72301472..72301829	358	processed_pseudogene	1.87892	1.6098	0.739746	1.36229	4.43552	0.819843	1.49382	1.4867	0.78093	0.740693	0	1.49131	1.48705	2.15824	0.786577	0.631627	1.37284	1.38352	0	0.755879	2.10056	0	0	0.793732	1.36893	1.37519	2.31398	0.886905	0.393708	0.846249	2.36068	0.509282	0.795045	0.923528	0.415627	0.460115	0	0.926392	0.791441	1.34069	0.418633	0.392363	0.730654	0.859434
ENSG00000117054	ACADM	1	75724347..75787575	63229	protein_coding	0.925537	1.18034	1.10993	0.883166	0.920836	0.928383	1.24332	1.11533	1.30437	1.08199	0.731782	1.41854	0.665151	1.00203	0.881806	1.19447	0.668474	0.900844	0.579136	0.881629	0.55502	0.81792	0.553265	0.880839	0.457298	0.89542	0.711857	1.04952	1.19923	0.748227	0.994921	0.786536	1.34335	0.944923	1.40931	0.916676	0.790656	1.20181	0.718665	0.848929	0.952751	1.01196	0.722256	0.763204
ENSG00000137955	RABGGTB	1	75786197..75795079	8883	protein_coding	2.0824	2.53023	3.99494	2.82749	4.61794	3.07282	2.58876	2.54645	1.60511	1.85077	2.69064	4.2372	2.54706	3.33426	3.23344	4.25109	5.11782	2.09093	3.88137	2.77215	2.39859	1.97354	1.8176	3.35882	4.93772	6.76153	1.89623	1.89442	1.91843	1.11748	2.2176	1.21444	1.24316	1.00641	0.7708	0.731464	1.29209	1.67463	1.22314	1.31777	1.55275	1.68012	2.45765	0.826379
ENSG00000226415	TPI1P1	1	76699789..76700538	750	processed_pseudogene	1.79374	0.384206	0.706211	0.325134	1.76435	1.17401	0	0.70965	0.745528	0.353558	0.408564	0.71185	1.77455	0.686799	1.12638	0.904489	0.655302	0.990599	0.634082	0	0.334223	0.389576	0	0	0.980151	0	0.36818	0	0.393708	0.846249	0.983615	3.05569	0	1.84706	0.415627	0.920229	0.227772	1.85278	0.989301	1.78758	0.627949	2.35418	0.365327	2.5783
ENSG00000077254	USP33	1	complement(77695987..77759852)	63866	protein_coding	0.895241	1.20015	1.54669	1.50053	1.11885	1.17188	1.88825	1.73757	1.77726	2.11334	1.11791	0.986421	1.19617	1.06865	1.31833	1.58972	1.01195	1.27962	1.0946	0.961814	1.45613	1.3313	1.37128	1.32588	1.04743	0.948157	1.05065	0.914762	1.72769	1.25028	1.24977	0.976443	2.10921	1.44779	1.98523	1.76089	1.24873	0.821912	1.33614	0.890431	1.4726	1.32459	1.13036	1.06622
ENSG00000162614	NEXN	1	77888513..77943895	55383	protein_coding	0.091091	0.0416235	0.043036	0.0308209	0.0382287	0.0317972	0.796636	1.61931	2.90764	2.83922	0.0331968	0.0674794	0.0624807	0.013951	0.10169	0.0326631	0.319469	0.107318	0.983186	0.503264	1.40761	0.379848	0.980596	0.441244	0.946827	0.20001	0.0947324	0.0573302	0.47245	0.740467	0.419676	0.763923	8.74549	38.9036	31.9202	68.212	0.364435	1.62119	0.685915	0.335172	1.11635	0.784726	3.50714	2.5783
ENSG00000162613	FUBP1	1	complement(77944055..77979110)	35056	protein_coding	3.53058	3.18107	3.15021	3.90928	3.01222	4.07737	3.09682	3.43124	3.13419	3.63835	3.80231	2.5738	3.62948	2.93138	3.64685	3.45092	2.81797	2.63502	3.20152	3.15716	3.92561	3.25055	4.15908	3.16936	5.0537	3.90416	3.32408	2.83493	0.892263	1.22892	0.853179	1.28176	0.877142	1.07864	0.887726	1.14375	1.07696	0.809097	1.02801	0.921505	1.03293	1.08483	0.79816	0.828344
ENSG00000137959	IFI44L	1	78619922..78646145	26224	protein_coding	0.0128251	0	0.0504936	0	0.020184	0.111922	1.96794	2.65875	7.16416	6.54224	0	0.0203587	0.091353	0	0.171809	0.0344909	3.0736	1.67152	9.42092	7.46061	15.4755	10.9524	13.0973	12.9704	15.2027	8.87988	0.0421194	0.0363231	3.93708	#DIV/0!	1.57378	#DIV/0!	153.444	#DIV/0!	558.603	#DIV/0!	0	#DIV/0!	7.12297	#DIV/0!	13.3963	#DIV/0!	239.655	#DIV/0!
ENSG00000137965	IFI44	1	78649796..78664078	14283	protein_coding	0.117737	0.161397	0.370831	0.119509	0.166763	0.184942	4.11866	5.49639	6.71382	5.79237	0.193083	0.261655	0.50318	0.414734	1.99125	1.10821	7.24328	2.72219	11.1873	6.57423	9.03826	4.37772	6.79962	7.08251	12.4895	6.41119	0.289997	0.13338	3.14967	0.740467	1.41641	1.14588	34.982	34.0551	57.0241	35.8889	1.63996	1.62119	4.27378	2.56965	16.9128	6.86636	61.5211	16.8664
ENSG00000238015	AC104837.2	1	78666272..78666695	424	processed_pseudogene	0	0	0	0	1.24836	0	4.41453	1.25528	0	1.25079	0	0	0	0	0.664138	0	3.47743	1.16816	0.560803	0.638218	1.18239	2.75644	2.30785	2.01054	1.73376	1.16113	1.95379	0	#DIV/0!	#DIV/0!	#DIV/0!	#DIV/0!	#DIV/0!	#DIV/0!	#DIV/0!	#DIV/0!	#DIV/0!	#DIV/0!	#DIV/0!	#DIV/0!	#DIV/0!	#DIV/0!	#DIV/0!	#DIV/0!
ENSG00000226970	AL450063.1	1	84244334..84244577	244	processed_pseudogene	0	1.18096	0	0	1.08464	0	1.09588	0	1.14579	0	0	4.37613	0	1.05553	1.15408	0.926731	2.01425	0	0	0	0	0	0	0	2.00851	0	0	0	#DIV/0!	0	#DIV/0!	0	#DIV/0!	0	#DIV/0!	0	#DIV/0!	3.70557	#DIV/0!	0.893791	#DIV/0!	0.784726	#DIV/0!	0
ENSG00000137976	DNASE2B	1	84398532..84415018	16487	protein_coding	1.04037	1.87011	1.94361	1.99671	1.01129	1.51318	2.14084	4.13213	2.06877	2.5251	0.929286	2.89822	0.839539	1.84332	0.751511	1.45381	0.268289	0.675941	0.245179	0.672941	0.0912235	0.460772	0.222568	0.327468	0.148625	0.31354	0.971422	1.71399	1.86818	1.0677	0.972043	0.80914	2.05776	2.20956	1.98849	1.35024	0.893223	1.54976	0.806959	0.985676	0.722347	0.777392	0.257878	0.361444
ENSG00000117133	RPF1	1	84479259..84497790	18532	protein_coding	1.74225	2.67443	2.60085	1.82901	2.65624	2.86662	2.6549	2.44119	2.17238	2.10337	1.63694	2.82328	1.91033	2.07074	2.43121	1.69604	1.64427	1.40315	1.73216	1.63543	1.85308	0.898683	1.57086	2.11599	2.27426	2.45734	1.65395	2.39864	1.49281	0.683887	1.5246	1.07186	1.52384	0.912789	1.24688	0.786475	0.939559	1.05566	1.09648	0.774272	1.39544	0.634168	0.943761	0.524655
ENSG00000174021	GNG5	1	complement(84498325..84506565)	8241	protein_coding	37.6281	48.0082	36.4417	35.8038	36.1284	33.6206	40.9479	44.2078	44.3395	40.5105	32.6092	42.3366	32.106	36.1588	31.0947	40.966	33.278	36.1212	32.5466	37.6961	36.0442	29.1083	45.6255	47.2386	48.1988	51.5556	34.0771	43.1517	0.968471	0.745783	0.960145	0.700309	1.08823	0.920838	1.17836	0.843823	0.86662	0.88186	0.853245	0.75318	0.826369	0.853311	0.884392	0.752396
ENSG00000153898	MCOLN2	1	complement(84925583..84997113)	71531	protein_coding	0.117546	0.0644542	0.91817	0.739756	1.16545	1.62485	0.205599	0.390634	0.426017	0.696923	0.137081	0.179129	0.316303	0.320447	1.20069	1.33086	1.7177	2.10498	2.81557	3.13992	3.1714	2.72858	2.3324	3.03498	1.84298	1.85141	0.065626	0.0532656	7.81117	11.4772	9.91484	25.2095	1.7491	6.06065	3.62427	10.8127	1.16619	2.77918	2.6909	4.97171	10.2146	20.6481	14.6131	32.6585
ENSG00000162642	C1orf52	1	complement(85249953..85259672)	9720	protein_coding	2.69891	2.57916	2.20691	2.33313	3.10395	2.86861	2.58591	1.99863	2.81874	2.07333	2.67962	2.96604	2.7385	2.33173	2.75221	2.72184	2.02254	2.26758	2.20167	2.06016	2.47572	2.67533	2.29028	2.66031	2.64701	3.29225	2.49999	3.23392	0.817702	0.904611	1.15007	1.11223	0.958131	0.774914	1.0444	0.803879	0.992852	1.15	1.01467	0.904064	1.01975	1.05532	0.749389	0.879192
ENSG00000142867	BCL10	1	complement(85266248..85277090)	10843	protein_coding	0.744428	0.850405	1.80737	1.48429	1.97702	2.13841	1.08506	1.32532	1.05713	0.807023	0.706499	1.50176	1.20289	0.99761	2.12955	2.06457	1.38246	1.07346	2.21487	1.42253	1.50266	0.646719	1.57929	1.80824	2.89264	2.51993	0.560267	0.937045	2.42787	1.74539	2.65576	2.51458	1.45758	1.55845	1.42006	0.948987	0.949049	1.76593	1.61586	1.1731	2.86066	2.42775	1.85708	1.26229
ENSG00000261737	AL049597.2	1	complement(86703502..86704462)	961	antisense	0.349975	2.69864	3.85807	1.77622	1.37696	1.83249	2.50421	2.76918	2.61827	0.275929	0.956574	3.33333	1.38492	1.87601	4.68836	2.58829	1.27855	1.5462	2.4743	0.563173	1.56504	0	1.78192	0.295688	2.8048	2.81763	0.287341	2.97358	11.0238	0.658193	3.93446	0.679043	7.1554	1.02614	7.48129	0.102248	2.73326	1.23519	3.9572	0.695171	13.3963	0.95911	3.65327	0.572956
ENSG00000097033	SH3GLB1	1	86704570..86748184	43615	protein_coding	3.45464	4.26797	3.72819	3.49995	3.58007	3.50603	4.41417	3.42296	4.39727	3.3317	3.21774	4.38837	2.92944	3.92097	3.45416	4.00244	3.36365	3.75889	3.10208	4.17555	3.41962	3.0615	3.38778	4.20875	4.21927	4.83682	3.28589	4.07673	1.07918	0.820049	1.03631	0.821474	1.27775	0.802011	1.27286	0.780628	0.931424	1.02821	0.847972	0.918695	0.99986	0.937784	0.973662	0.880721
ENSG00000183291	SELENOF	1	complement(86862445..86914424)	51980	protein_coding	1.29406	1.8072	2.43023	2.19081	2.25041	2.49009	2.24286	2.0069	1.91474	1.39777	1.10826	2.45991	1.9152	1.68958	2.51366	2.35345	2.51033	1.52459	2.25064	2.11361	1.82768	0.69139	1.60013	1.78212	2.42775	2.56198	1.21652	1.44768	1.87799	1.21226	1.73903	1.37787	1.7332	1.1105	1.47963	0.773444	0.856422	1.36117	1.47999	0.934916	1.94246	1.30226	1.93989	0.843617
ENSG00000143013	LMO4	1	87328468..87348923	20456	protein_coding	5.37635	4.6063	5.30797	3.86231	5.79607	6.25575	3.33328	4.41016	3.6081	3.92774	3.92465	2.83178	3.81264	3.00911	4.81805	3.7805	3.35163	3.89828	3.75455	5.8735	4.73003	6.98461	5.20214	7.70955	4.77953	8.55587	4.90013	4.12877	0.987281	0.838485	1.07807	1.35809	0.619989	0.957419	0.671105	0.85269	0.729984	0.614762	0.70915	0.65326	0.896156	0.820723	0.623402	0.846293
ENSG00000137947	GTF2B	1	complement(88852932..88891944)	39013	protein_coding	0.405181	0.450553	0.332623	0.462536	0.420589	0.850125	1.53529	1.94407	1.61955	1.64485	0.361301	0.773195	0.477604	0.343285	0.750669	0.637568	1.89596	0.945834	1.62734	1.21385	1.20152	0.561702	0.777546	0.92502	1.0552	0.807636	0.311433	0.463901	0.820924	1.0266	1.03803	1.88685	3.78915	4.31484	3.9971	3.65075	0.891703	1.7161	1.17874	0.76192	1.85267	1.41508	4.67929	2.09927
ENSG00000137944	KYAT3	1	complement(88935773..88992953)	57181	protein_coding	0.541124	0.584563	0.815129	0.746293	0.462833	0.718604	0.841731	0.805137	0.748057	0.857909	0.605547	0.667581	0.623781	0.563014	0.65005	0.794855	0.687608	0.632323	0.860786	0.624679	0.946889	0.792016	0.81286	0.795106	0.779925	0.749053	0.743688	0.433115	1.50636	1.27667	0.855317	1.2293	1.55552	1.37733	1.38241	1.46761	1.11905	1.14202	1.15275	0.963137	1.20129	1.35974	1.2707	1.0817
ENSG00000117226	GBP3	1	complement(89006666..89022894)	16229	protein_coding	0.663161	0.142044	1.04437	1.57769	1.05998	1.89894	1.10391	2.00052	2.03276	2.32016	0.415386	0.773083	1.08251	1.41241	1.78719	1.63019	2.72554	1.60227	3.54568	2.68454	3.1818	2.25046	3.63278	2.85399	6.28109	2.50269	0.255224	0.215209	1.57483	11.107	1.59837	13.3687	1.66463	14.0838	3.06525	16.3341	0.626373	5.44255	1.63235	9.94342	2.69495	11.4766	4.10993	11.2801
ENSG00000117228	GBP1	1	complement(89052319..89065360)	13042	protein_coding	3.4298	3.44672	13.3206	15.7805	13.9814	21.2442	30.9384	31.811	61.5438	59.8163	4.34659	6.65211	10.6538	8.47177	20.1663	22.2447	47.5385	44.8512	59.5819	85.3394	57.8329	89.3887	47.2871	65.6029	55.7639	50.6964	3.07005	3.33531	3.8838	4.57842	4.07646	6.16362	9.02047	9.22936	17.9439	17.3546	1.2673	1.92998	3.10626	2.45792	5.87975	6.45387	13.8605	13.0127
ENSG00000234518	PTGES3P1	1	complement(89104285..89104767)	483	processed_pseudogene	0	0	1.0966	0.504866	0	0	0	0	0	0	0	0	0.551102	1.59969	0	0	0	0.512733	0	0	1.55694	0	0	0	0	1.01929	0	0	#DIV/0!	#DIV/0!	#DIV/0!	#DIV/0!	#DIV/0!	#DIV/0!	#DIV/0!	#DIV/0!	#DIV/0!	#DIV/0!	#DIV/0!	#DIV/0!	#DIV/0!	#DIV/0!	#DIV/0!	#DIV/0!
ENSG00000162645	GBP2	1	complement(89106132..89150456)	44325	protein_coding	0.417325	0.708603	2.18674	2.61317	1.79122	2.70825	1.66499	2.25143	2.54817	2.3391	1.3757	2.02353	2.64231	3.23063	2.63012	2.97415	2.5447	3.83836	2.90755	5.67766	3.33091	5.66896	2.06413	4.39136	2.24445	3.93743	0.411166	0.694837	5.2399	3.68778	4.29214	3.82195	3.98968	3.17728	6.10594	3.30101	3.29648	2.85567	6.33153	4.55915	6.30233	4.19721	6.09764	5.4168
ENSG00000162654	GBP4	1	complement(89181148..89198932)	17785	protein_coding	0.0756427	0.0486063	0.163796	0.095977	0.327374	0.610607	3.78878	5.92539	9.66755	8.97561	0.0344586	0.0150095	0.0898001	0.0579252	0.902496	0.559425	6.81186	3.55078	13.5836	8.61187	14.9118	6.90001	10.6326	10.4811	15.9409	8.29064	0.0155263	0.0714112	2.1654	1.97458	4.32791	12.5623	50.0878	121.906	127.805	184.659	0.455544	0.308797	1.18716	1.19172	11.931	11.5093	90.0531	73.0519
ENSG00000154451	GBP5	1	complement(89258950..89272804)	13855	protein_coding	0	0	0	0.0704006	0.0573048	0.0847358	1.04217	1.8247	2.52231	2.35407	0	0.0385339	0	0.0743558	0.345515	0.293771	2.02195	1.35845	5.32025	3.16405	4.08883	3.39526	2.94865	3.01486	6.5084	2.78938	0	0.0458336	#DIV/0!	#DIV/0!	#DIV/0!	#DIV/0!	#DIV/0!	#DIV/0!	#DIV/0!	#DIV/0!	#DIV/0!	#DIV/0!	#DIV/0!	#DIV/0!	#DIV/0!	#DIV/0!	#DIV/0!	#DIV/0!
ENSG00000215874	CAPNS1P1	1	89394033..89394665	633	processed_pseudogene	0.531321	0.91044	0	0.385229	0	0	0	0.420409	0	0.418907	0.96816	0	0	0	1.33457	0.714447	0.388212	0.782464	1.12692	0	0.395998	0	0	1.34671	0	0	0	0	0	0.423124	0	0	0	0.461764	0	0.460115	1.82217	0	0	0	2.5118	0.784726	0.730654	0.859434
ENSG00000225492	GBP1P1	1	89407679..89426243	18565	transcribed_unprocessed_pseudogene	0	0	0	0	0	0	0.54732	0.802728	0.647543	0.942693	0.0165054	0	0	0	0	0.0243601	0.330916	0.200094	0.51232	0.466434	0.715612	0.456412	0.67203	0.53571	1.2407	0.437556	0	0	#DIV/0!	#DIV/0!	#DIV/0!	#DIV/0!	#DIV/0!	#DIV/0!	#DIV/0!	#DIV/0!	#DIV/0!	#DIV/0!	#DIV/0!	#DIV/0!	#DIV/0!	#DIV/0!	#DIV/0!	#DIV/0!
ENSG00000162664	ZNF326	1	89995112..90035531	40420	protein_coding	0.42436	0.513288	0.583122	0.62139	0.451782	0.566385	0.383693	0.447701	0.304335	0.367378	0.462439	0.567966	0.395125	0.324964	0.564304	0.559432	0.352618	0.373742	0.264724	0.354825	0.446512	0.368662	0.284456	0.414775	0.418298	0.675992	0.348414	0.243515	1.37412	1.21061	1.06462	1.10344	0.904169	0.872221	0.717161	0.715734	1.08973	1.10652	0.931107	0.633102	1.32978	1.0899	0.83094	0.728132
ENSG00000117500	TMED5	1	complement(93149742..93180728)	30987	protein_coding	3.18016	3.81267	3.50405	3.45468	3.16008	3.49511	3.98671	4.07934	3.50966	3.45719	3.48084	3.62679	2.76602	2.65969	3.29876	3.67785	3.23559	3.14088	3.46078	3.4844	3.81821	3.24364	3.52102	3.37462	4.03296	3.45561	3.11896	2.86905	1.10185	0.906105	0.993686	0.916708	1.25362	1.06994	1.10361	0.906763	1.09455	0.951246	0.869775	0.697593	1.0373	0.964639	1.01743	0.823799
ENSG00000223745	CCDC18-AS1	1	complement(93262186..93346025)	83840	processed_transcript	0.381095	0.312763	0.170572	0.168694	0.202025	0.18554	0.538999	0.530079	0.403487	0.332093	0.431272	0.362972	0.241291	0.251897	0.255262	0.145642	0.231552	0.127015	0.241071	0.161382	0.301972	0.2091	0.280113	0.233859	0.286423	0.267181	0.470984	0.193143	0.447584	0.539367	0.530117	0.59323	1.41434	1.69483	1.05876	1.0618	1.13167	1.16053	0.633153	0.805394	0.669813	0.465662	0.607596	0.406106
ENSG00000117505	DR1	1	93345888..93369498	23611	protein_coding	4.0027	4.67422	4.07153	3.81097	4.22574	4.00272	4.37145	3.91102	3.83642	3.15583	3.5949	4.94068	3.46101	3.80691	3.68526	3.84037	3.66354	3.37738	3.12193	4.12594	3.02571	3.09371	3.46056	4.39274	4.00596	4.47258	4.1284	3.9805	1.0172	0.815315	1.05572	0.856338	1.09213	0.836721	0.958458	0.675155	0.898118	1.05701	0.86467	0.814447	0.920695	0.821606	0.915268	0.722553
ENSG00000067334	DNTTIP2	1	complement(93866283..93879918)	13636	protein_coding	2.14582	2.09206	2.38882	2.70031	3.72641	3.65911	1.49032	2.5761	1.88624	1.63348	2.74153	1.66399	2.14726	1.28435	2.10638	2.05626	2.16255	2.37915	1.42989	2.10356	2.11401	2.91411	1.63256	2.50064	1.65323	2.27457	2.2883	1.74636	1.11324	1.29074	1.73659	1.74905	0.694522	1.23137	0.879028	0.780801	1.27762	0.795387	1.00067	0.613917	0.981622	0.98289	1.0078	1.13723
ENSG00000023909	GCLM	1	complement(93885205..93909456)	24252	protein_coding	2.10793	1.43768	2.05294	1.8702	2.26982	2.54147	1.77513	1.98612	1.77529	1.81502	1.64254	1.8712	1.69026	1.46552	2.17129	1.69694	1.86442	1.83807	1.43147	1.6737	1.6124	1.37345	1.28106	1.52318	1.72775	1.41085	1.68514	1.91146	0.97391	1.30084	1.0768	1.76776	0.84212	1.38148	0.842192	1.26246	0.77922	1.30154	0.801854	1.01936	1.03006	1.18033	0.884476	1.2785
ENSG00000117525	F3	1	complement(94529225..94541800)	12576	protein_coding	30.6748	16.8411	117.379	76.7267	69.9511	49.7575	51.6248	53.156	55.1987	58.6803	47.4156	58.9246	109.724	145.077	182.804	155.261	134.339	65.654	98.4702	57.3442	79.2503	45.5838	45.5379	48.1728	37.4883	46.1352	28.1273	13.8861	3.82656	4.55593	2.28041	2.95453	1.68297	3.15633	1.79948	3.48435	1.54575	3.49886	3.57701	8.61444	5.95941	9.2192	4.37947	3.89844
ENSG00000137970	RPL7P9	1	complement(96678874..96679620)	747	processed_pseudogene	6.3033	9.25797	16.3081	14.6898	16.2972	25.1462	11.4546	9.975	6.7367	8.87444	4.10204	15.7236	9.26471	11.3777	14.3248	11.5029	13.8166	9.94578	9.54942	12.3167	5.03347	2.73799	7.2047	9.12951	5.24847	9.88589	3.32693	8.07594	2.58723	1.58672	2.5855	2.71617	1.81725	1.07745	1.06876	0.958572	0.650777	1.69839	1.46982	1.22896	2.27258	1.24248	2.19196	1.07429
ENSG00000137992	DBT	1	complement(100186919..100249834)	62916	protein_coding	2.21844	0.696158	0.55983	2.0658	0.677237	2.14124	0.824505	2.86354	0.768741	2.46978	2.16243	0.704315	2.30576	0.573097	1.96932	0.600204	2.18335	0.468408	2.02572	0.756984	1.70123	0.835921	2.23185	0.569071	2.62502	0.582962	1.87408	0.903342	0.252353	2.96744	0.305276	3.0758	0.371659	4.11335	0.346523	3.54773	0.974754	1.01172	1.03936	0.823228	0.887704	0.862166	0.984182	0.672847
ENSG00000224616	RTCA-AS1	1	complement(100264009..100266120)	2112	antisense	0.159245	0.40931	0.50157	0.346378	0.375927	0	1.01286	0.630016	0.661868	1.12998	0.435259	1.01115	0.126033	0.60973	0.666654	0.107065	0	0.234517	0.112586	0.512509	0.237374	0.138344	0.11583	0.269087	0	0.349657	0.784475	0	3.14967	0.846249	2.36068	0	6.36036	1.53921	4.15627	2.76069	2.73326	2.47038	0.791441	1.48965	4.18633	0.261575	0	0.572956
ENSG00000137996	RTCA	1	100266207..100292769	26563	protein_coding	3.55787	3.71	3.53929	3.43335	3.17826	2.71814	3.61385	2.94541	3.81001	2.97482	3.04542	3.89919	3.26678	3.60684	2.94708	4.15419	3.2009	3.41226	2.60491	3.64704	2.73664	3.51987	2.78127	3.7655	3.201	3.94773	3.2122	4.1358	0.994779	0.92543	0.893304	0.732651	1.01573	0.79391	1.07087	0.801837	0.855968	1.05099	0.918184	0.972194	0.828327	1.11973	0.899667	0.919746
ENSG00000162695	SLC30A7	1	100896076..100981753	85678	protein_coding	0.938187	0.924887	0.94584	0.791222	1.06568	0.959185	1.16098	0.888325	0.991972	1.1018	0.872653	0.785147	0.83883	0.730463	0.995858	0.947477	1.19029	1.11861	1.24888	1.18124	1.29608	1.25838	1.17065	1.34652	1.34133	1.24978	0.757391	0.759704	1.00816	0.85548	1.13589	1.03708	1.23748	0.960469	1.05733	1.19128	0.930148	0.848912	0.894096	0.789786	1.06147	1.02442	1.26871	1.20946
ENSG00000117543	DPH5	1	complement(100989623..101026088)	36466	protein_coding	0.470374	0.798102	0.392167	0.581774	0.210468	0.362191	0.564618	0.525436	0.391	0.341768	0.428551	0.519745	0.489064	0.423764	0.378384	0.322447	0.11456	0.203738	0.117371	0.178098	0.20622	0.272424	0.234798	0.296109	0.107514	0.297016	0.484633	0.557252	0.833735	0.728947	0.447448	0.453816	1.20036	0.658357	0.831255	0.428226	0.911087	0.651226	1.03974	0.530965	0.804432	0.404018	0.243551	0.255278
ENSG00000228399	AL109741.2	1	101256274..101256616	343	processed_pseudogene	49.0272	68.8882	98.0562	107.351	118.824	130.066	113.818	84.5683	70.9121	58.7545	32.161	175.887	121.839	145.67	105.906	71.8581	101.018	90.2514	85.2683	52.8586	91.3509	5.96291	62.7628	101.898	66.4388	114.109	33.8125	86.0892	2.00004	1.55834	2.42363	1.88807	2.32153	1.22762	1.44638	0.852896	0.655983	2.55323	2.48512	2.11458	2.16015	1.04311	2.06044	1.31011
ENSG00000232952	AL512844.1	1	105891739..105893517	1779	processed_pseudogene	0	0	0	0	0.148765	0.329965	0.150306	0	0.471455	0.298109	0.172244	0.300106	0.149625	0	0.474864	0.127106	0.138133	0	0.267319	0.304221	0.704516	0.656959	0.550044	0.319456	0	0.138369	0.465658	0.356956	#DIV/0!	#DIV/0!	#DIV/0!	#DIV/0!	#DIV/0!	#DIV/0!	#DIV/0!	#DIV/0!	#DIV/0!	#DIV/0!	#DIV/0!	#DIV/0!	#DIV/0!	#DIV/0!	#DIV/0!	#DIV/0!
ENSG00000198890	PRMT6	1	107056679..107059294	2616	protein_coding	3.34269	1.43196	0.911109	1.95751	0.708168	1.68293	1.3288	5.18809	2.35115	4.05456	2.10841	2.04086	2.44204	1.27987	1.07643	0.432191	0.845429	0.757339	1.99968	0.413768	1.53313	0.781834	1.58974	0.651734	3.65309	1.69375	2.42779	1.94197	0.272567	1.36702	0.211856	1.17527	0.397522	3.62307	0.703369	2.83148	0.630753	1.42522	0.730561	0.893791	0.322025	0.301818	0.252919	0.528883
ENSG00000224550	AC114491.1	1	107505203..107505448	246	processed_pseudogene	0	5.8568	16.1481	9.91261	26.8956	17.8966	6.52182	11.8996	9.0918	0	1.24562	21.7028	14.0665	15.7043	11.4469	10.1112	17.9808	5.03353	23.1981	1.10002	15.2846	0	1.98888	10.396	31.8748	22.0142	1.1225	5.1628	#DIV/0!	1.6925	#DIV/0!	3.05569	#DIV/0!	2.03176	#DIV/0!	0	#DIV/0!	3.70557	#DIV/0!	2.68137	#DIV/0!	1.7264	#DIV/0!	0.859434
ENSG00000226822	AL390036.1	1	108040263..108076020	35758	lincRNA	0.611366	0.378748	0.103686	0.368251	0.222036	0.599188	0.545886	1.65217	0.641115	1.47571	0.78838	0.246355	0.588076	0.187267	0.511876	0.265595	0.810926	0.277029	0.93761	0.249733	1.30388	0.261475	0.916738	0.357599	0.781205	0.406157	0.880346	0.150951	0.169597	0.972286	0.363181	1.58203	0.892896	4.3622	1.04866	3.89629	1.28954	0.650445	0.961905	0.494437	0.837266	0.701245	1.32642	0.731434
ENSG00000085491	SLC25A24	1	complement(108134036..108200849)	66814	protein_coding	0.659424	1.14289	2.15228	1.55477	2.13896	2.26671	2.16112	2.25835	2.0838	1.67481	0.756724	2.03762	1.55772	1.59971	1.98086	1.91893	2.51571	1.39737	2.98231	2.22351	2.88882	0.835257	2.17853	2.63682	2.92297	3.1795	0.673661	1.32111	3.26387	1.36038	3.24368	1.98332	3.27728	1.976	3.16004	1.46542	1.14755	1.78287	2.36224	1.39971	3.00393	1.67902	3.81502	1.22267
ENSG00000134186	PRPF38B	1	108692323..108701803	9481	protein_coding	2.66053	3.06968	2.31841	2.49483	2.42852	2.38369	2.79212	2.66652	2.77184	2.657	2.1331	3.01266	1.76875	2.60782	1.54445	2.3373	1.60698	1.75008	2.38257	2.08355	2.00935	1.78743	1.65135	2.09798	1.86085	2.57037	2.47563	2.10983	0.871408	0.812734	0.912795	0.776529	1.04946	0.868665	1.04184	0.865562	0.801757	0.981425	0.66481	0.849544	0.580504	0.761418	0.604007	0.57012
ENSG00000085433	WDR47	1	complement(108970214..109042113)	71900	protein_coding	0.463092	0.408786	0.36833	0.393416	0.357042	0.436786	0.483467	0.462654	0.486045	0.490506	0.413394	0.348995	0.359106	0.26149	0.285903	0.515773	0.341778	0.495988	0.446459	0.620998	0.529922	0.829001	0.489945	0.521677	0.310131	0.568322	0.480068	0.393026	0.79537	0.9624	0.770995	1.06849	1.044	1.13177	1.04956	1.19991	0.892682	0.853734	0.775452	0.639674	0.617378	1.26172	0.738034	1.21332
ENSG00000197780	TAF13	1	complement(109062486..109076002)	13517	protein_coding	8.75837	7.20546	7.01404	8.6052	6.75484	8.53347	6.48852	6.8907	5.74989	7.45461	7.27689	7.01081	8.07389	7.12611	7.66641	7.02607	7.87191	5.45976	6.35043	6.74659	6.02698	6.33346	6.53342	7.86227	6.8343	7.79433	7.45648	7.77513	0.800839	1.19426	0.771244	1.18431	0.740837	0.956316	0.656502	1.03458	0.83085	0.972986	0.921849	0.988988	0.875323	0.975104	0.898787	0.757726
ENSG00000273382	AL356488.3	1	complement(109087971..109090858)	2888	antisense	0.931652	0.897988	1.7423	0.422178	2.10769	0.914658	0.648117	1.1979	1.06486	0.918172	0.742714	0.831889	1.38253	0.624255	1.46258	0.704675	0.425447	0.943264	0.247002	0	0.347184	0.202342	0	0.098392	0.169694	0.767115	1.3386	1.09942	1.87011	0.470138	2.26231	1.01856	0.695664	1.33399	1.14298	1.02248	0.797202	0.926392	1.48395	0.695171	1.56987	0.784726	0.456659	1.05042
ENSG00000215717	TMEM167B	1	109089803..109096934	7132	protein_coding	4.99868	6.06045	4.5673	5.74409	6.30832	6.95487	5.47386	5.37312	5.48797	5.27957	4.03866	7.71038	4.14277	4.40565	4.26419	4.43874	3.68676	4.51409	3.96746	5.72929	4.8854	5.94033	6.27702	8.32706	8.82988	9.49153	4.06537	5.65396	0.913701	0.947798	1.262	1.14758	1.09506	0.886587	1.09788	0.871151	0.807945	1.27224	0.828773	0.72695	0.853063	0.732411	0.737547	0.744843
ENSG00000031698	SARS	1	109213918..109238169	24252	protein_coding	1.3868	2.19811	1.72534	1.70932	1.27677	1.6096	1.45539	1.61304	1.46403	1.21366	1.50356	1.28783	1.32806	1.20003	1.53268	1.56641	1.1146	1.10284	1.01968	2.03076	0.981913	1.5903	0.907839	1.93327	0.707267	2.01986	1.58266	1.846	1.24412	0.777634	0.920664	0.732265	1.04946	0.73383	1.05569	0.552138	1.08419	0.58588	0.957643	0.545937	1.10519	0.712616	0.803719	0.501724
ENSG00000134243	SORT1	1	complement(109309568..109397951)	88384	protein_coding	3.52369	5.04687	3.86828	3.28043	2.77277	2.8127	3.8876	3.80281	4.17537	3.42021	3.51895	3.74212	2.99359	3.26075	3.13824	4.09345	2.17701	2.66468	1.2779	2.63305	1.21953	2.76367	1.12374	2.11548	0.862224	1.82981	3.75224	4.00195	1.09779	0.649993	0.786892	0.557315	1.10327	0.753499	1.18494	0.677688	0.998654	0.741473	0.84956	0.646093	0.890612	0.811087	0.617821	0.527986
ENSG00000143106	PSMA5	1	complement(109399031..109426427)	27397	protein_coding	1.49768	1.36731	1.91394	1.70892	1.86436	1.96048	1.99104	2.19523	2.36745	1.71314	1.34214	2.09486	1.53509	1.65452	2.07622	1.93958	2.02711	1.61804	2.12637	2.65696	2.19586	2.18628	2.53588	3.03893	3.56864	3.01892	1.25988	1.26323	1.27794	1.24984	1.24484	1.43382	1.32942	1.60552	1.58075	1.25293	0.896152	1.53211	1.02498	1.21006	1.38629	1.41854	1.35351	1.18338
ENSG00000174151	CYB561D1	1	109494052..109502932	8881	protein_coding	1.62842	1.91432	0.834952	1.2905	1.43039	0.991455	1.35489	0.988843	1.44807	1.25403	1.65615	1.29249	1.13894	1.421	0.729273	0.789302	0.830103	0.975987	0.829997	0.639871	0.649177	1.21729	1.40482	0.991874	0.855329	1.33044	1.61683	1.75184	0.512736	0.67413	0.878391	0.517914	0.832024	0.51655	0.889249	0.655079	1.01703	0.675167	0.699413	0.742301	0.44784	0.412314	0.509759	0.509834
ENSG00000065135	GNAI3	1	109548611..109618321	69711	protein_coding	1.93948	2.25692	3.05056	2.48359	3.22316	3.38086	2.93435	2.38973	2.82737	2.27468	1.96044	2.66902	2.13447	2.54923	2.80742	3.08477	2.88001	3.22924	2.53092	3.21802	2.36244	2.8543	2.34417	2.76774	2.55896	2.86728	1.96869	2.30467	1.57287	1.10043	1.66187	1.498	1.51296	1.05884	1.4578	1.00787	1.01081	1.18259	1.10054	1.12952	1.44751	1.3668	1.48494	1.43082
ENSG00000116337	AMPD2	1	109616104..109632051	15948	protein_coding	3.6273	3.1439	2.92262	2.50761	3.58446	2.24526	2.3138	1.81884	1.38489	1.09739	3.51614	2.6614	2.8541	3.21372	2.89576	3.78572	2.68112	4.09955	0.939314	1.42531	0.660146	1.5756	1.76403	1.76395	1.49039	3.10245	4.15553	3.48411	0.805729	0.797614	0.98819	0.714166	0.637885	0.578532	0.381797	0.349053	0.969355	0.84653	0.786839	1.02221	0.798323	1.20415	0.73915	1.30397
ENSG00000168765	GSTM4	1	109656081..109674836	18756	protein_coding	4.10635	4.48609	6.32562	4.14738	6.3073	4.2564	3.32176	2.55392	3.01097	2.50239	3.10409	4.56862	2.58292	4.70994	4.18879	5.60604	3.34097	7.44692	2.70032	5.52578	2.07152	7.38401	2.94769	5.7722	1.37177	4.06852	3.25367	5.14628	1.54045	0.924498	1.53599	0.948799	0.808932	0.569298	0.733247	0.55781	0.755924	1.0184	0.629005	1.0499	1.02008	1.24965	0.81361	1.66
ENSG00000235005	AL450468.1	1	complement(109884176..109886264)	2089	antisense	1.93198	0.551756	2.91578	3.61865	2.91384	2.66949	0.768007	0.509562	0.267662	0.507742	1.46684	0.511142	2.03874	1.47946	6.60514	3.03084	7.99914	5.09763	7.17098	2.97937	5.51971	2.93721	3.63025	2.44845	3.16708	0.589178	2.77589	0.151992	1.50922	6.55843	1.50821	4.83818	0.397522	0.923528	0.138542	0.920229	0.75924	0.926392	1.05525	2.68137	3.41884	5.49308	4.14037	9.23892
ENSG00000184371	CSF1	1	109910242..109930992	20751	protein_coding	52.7561	29.2168	83.8606	76.9942	90.3474	89.5603	23.5554	29.5858	14.0521	17.5833	43.4139	52.4857	63.7524	53.7788	99.9171	75.4613	113.97	51.091	91.3034	52.11	66.2695	40.1995	65.5465	63.6753	64.3799	77.6756	47.107	26.4861	1.58959	2.63528	1.71255	3.06537	0.446495	1.01263	0.266359	0.601823	0.822918	1.79643	1.20844	1.84068	1.89394	2.58281	2.16031	1.74869
ENSG00000168710	AHCYL1	1	109984686..110023741	39056	protein_coding	25.1969	18.0244	20.8847	19.1429	20.5184	20.1551	16.8765	14.1795	14.0302	13.348	21.717	11.0794	18.4766	12.1073	23.2595	12.6505	18.0893	20.3479	15.7075	13.5663	15.1019	12.7927	14.2999	14.7986	12.0649	11.7104	23.2328	16.8203	0.82886	1.06205	0.814323	1.11821	0.669783	0.786681	0.556821	0.740553	0.86189	0.614687	0.733286	0.671715	0.92311	0.701853	0.717919	1.12891
ENSG00000143093	STRIP1	1	110031577..110074641	43065	protein_coding	3.05361	2.83705	2.62584	2.44615	2.94366	2.82838	2.62645	2.52122	2.38252	2.61073	3.18768	2.56623	2.51564	2.4221	2.19705	2.25256	1.98006	2.57052	1.9822	2.30609	2.27588	2.36107	2.30062	2.56674	2.61169	2.9323	3.21885	3.30304	0.859915	0.862215	0.963993	0.996944	0.860112	0.888678	0.780232	0.920229	1.04391	0.904543	0.823827	0.853739	0.719492	0.79398	0.648432	0.906055
ENSG00000162775	RBM15	1	110338506..110346681	8176	protein_coding	2.38588	1.83268	2.49411	2.38601	3.56064	3.62572	1.56983	1.59489	0.957441	1.32973	2.43609	2.25283	2.18129	1.89004	1.99761	1.0233	1.26235	1.66594	1.48322	1.2908	1.68624	1.03636	1.10707	2.36333	2.60742	2.49892	1.4185	1.70872	1.04536	1.30192	1.49238	1.97836	0.657968	0.870248	0.401295	0.725566	1.02105	1.22925	0.914251	1.0313	0.837266	0.558363	0.529094	0.909017
ENSG00000143105	KCNA10	1	complement(110517217..110519175)	1959	protein_coding	0.171683	0.58837	0.405557	0.995815	0.270191	0.149823	0	0	0	0.135359	0.469254	0.408796	0.40763	0.52588	0.574976	0.577137	0	0.505666	0.121379	0.276268	0.38387	0	0.124876	0	0.375249	0.628276	0	0.324157	2.36225	1.6925	1.57378	0.254641	0	0	0	0.230057	2.73326	0.694794	2.37432	0.893791	3.34906	0.980908	0	0.859434
ENSG00000259834	AL365361.1	1	complement(110653560..110657040)	3481	lincRNA	0.579706	0.165558	0.760784	1.75129	0.684249	1.77063	0.153631	0	0.160628	0	0.440136	0.153372	0.53527	0.295949	2.10326	1.16926	2.68258	1.56515	1.98094	1.78796	3.24045	0.755427	0.913594	1.14283	1.26707	1.4143	0.0793264	0	1.31236	10.5781	1.18034	10.6949	0.265015	0	0.277085	0	0.75924	0.926392	0.923348	1.78758	3.62815	7.06254	4.62748	9.45378
ENSG00000177272	KCNA3	1	complement(110672465..110675033)	2569	protein_coding	0	0	2.16481	5.41046	1.54527	7.65463	0	0.207177	0.108826	0.103218	0.238554	0.207819	3.52285	0.802023	7.67288	4.22494	8.89593	7.32635	6.94182	3.37071	3.7078	1.81974	4.09466	2.3228	5.05528	0.958189	0.107487	0	#DIV/0!	#DIV/0!	#DIV/0!	#DIV/0!	#DIV/0!	#DIV/0!	#DIV/0!	#DIV/0!	#DIV/0!	#DIV/0!	#DIV/0!	#DIV/0!	#DIV/0!	#DIV/0!	#DIV/0!	#DIV/0!
ENSG00000143119	CD53	1	110873154..110899928	26775	protein_coding	16.7441	16.283	19.6829	17.8414	18.7802	21.1125	17.1672	19.0234	14.6495	13.2807	13.9507	20.0495	18.0437	15.554	23.6213	17.1608	19.8977	14.1884	19.3599	15.7966	20.1002	8.86096	17.9625	18.8058	22.3486	23.7103	14.2115	15.6058	1.17551	1.0957	1.1216	1.2966	1.02527	1.1683	0.874907	0.815616	0.83317	1.23131	1.07762	0.955228	1.41073	1.05391	1.18834	0.871363
ENSG00000156171	DRAM2	1	complement(111117333..111140216)	22884	protein_coding	1.85182	2.27914	2.31453	1.63036	1.82726	1.56474	2.61739	2.04671	2.39452	1.49479	1.647	2.61298	1.46561	1.92453	1.91963	2.30233	1.72889	1.32028	1.08063	1.51361	1.12824	1.13635	1.24005	1.32864	1.27423	1.87168	2.15994	2.28935	1.24987	0.715337	0.986738	0.686546	1.41341	0.898016	1.29306	0.655854	0.889395	1.14647	0.791441	0.84441	1.03661	1.01017	0.933613	0.579287
ENSG00000134255	CEPT1	1	111139627..111185102	45476	protein_coding	0.628633	0.532258	0.401821	0.402163	0.436471	0.309794	0.423353	0.462296	0.430339	0.379012	0.485145	0.622219	0.438994	0.622976	0.377722	0.392815	0.280992	0.261395	0.303265	0.297525	0.374821	0.340524	0.349659	0.36866	0.431063	0.541294	0.46148	0.4259	0.639197	0.755579	0.694316	0.582037	0.67345	0.868556	0.684563	0.712082	0.771745	1.16902	0.69833	1.17044	0.600861	0.738016	0.446988	0.491105
ENSG00000162777	DENND2D	1	complement(111187174..111204535)	17362	protein_coding	3.69994	4.36497	3.53878	3.21632	3.21632	2.43431	3.48066	3.52536	3.62308	3.13095	3.84749	4.79706	3.20425	3.67886	2.82211	3.54252	2.34953	3.22364	1.53389	2.49376	1.84802	2.59164	2.57849	3.73157	2.32872	3.00574	3.59443	3.7307	0.956443	0.736848	0.869289	0.557693	0.940734	0.807648	0.979227	0.717289	1.03988	1.09899	0.866027	0.842814	0.762745	0.81158	0.635019	0.738525
ENSG00000116459	ATP5F1	1	111448864..111462773	13910	protein_coding	21.6883	25.4388	26.064	26.1205	26.0657	28.7385	24.4327	21.2359	22.2493	17.9765	18.284	32.3749	22.6379	28.0139	25.2443	24.8556	20.6519	21.4179	14.7865	19.7458	13.7137	13.9054	10.1828	18.2628	11.2918	19.9617	19.2362	25.2686	1.20175	1.0268	1.20183	1.12971	1.12654	0.834785	1.02586	0.706658	0.843035	1.27266	1.04378	1.10123	1.16396	0.977074	0.952212	0.841938
ENSG00000143110	C1orf162	1	111473792..111478512	4721	protein_coding	7.05281	10.8035	7.96562	8.26436	8.68908	5.53311	9.74197	8.399	11.1924	8.48134	6.03629	13.4009	7.38612	10.8017	5.60684	9.05256	4.58059	5.19325	2.82053	4.58555	1.96456	4.51797	3.21271	4.39385	2.17996	5.26626	7.6038	14.9307	1.12943	0.76497	1.232	0.512159	1.38129	0.777433	1.58694	0.785055	0.85587	1.24042	1.04726	0.999834	0.79498	0.837928	0.64947	0.480701
ENSG00000064703	DDX20	1	111755245..111768016	12772	protein_coding	0.473996	0.564035	0.601319	0.496407	0.600918	0.735368	0.669952	0.645919	0.656685	0.519042	0.767736	0.731525	0.479345	0.54446	0.529147	0.424909	0.307846	0.329631	0.297877	0.508496	0.372899	0.594797	0.55546	0.53396	0.575567	0.462559	0.64861	0.52206	1.26862	0.880098	1.26777	1.30376	1.41341	1.14517	1.38542	0.920229	1.61971	1.29695	1.01129	0.965294	1.11635	0.753337	0.64947	0.584415
ENSG00000143079	CTTNBP2NL	1	112396181..112463456	67276	protein_coding	0.43993	0.591077	0.464502	0.391459	0.483861	0.414455	0.767096	0.731791	0.772944	0.650347	0.400814	0.702317	0.407527	0.478532	0.53995	0.480639	0.555208	0.346024	0.470076	0.438431	0.439662	0.286641	0.418169	0.409702	0.513561	0.504933	0.5459	0.443637	1.05585	0.662281	1.09986	0.701185	1.74368	1.23806	1.75697	1.10027	0.911087	1.1882	0.926345	0.809593	1.22736	0.813158	1.26204	0.585412
ENSG00000116489	CAPZA1	1	112619173..112671619	52447	protein_coding	8.92646	11.2576	9.77575	8.63405	9.21921	9.63665	10.2579	9.31088	9.70165	9.52031	7.85235	10.6885	9.05427	8.40215	9.57852	10.0241	9.03356	8.04141	8.11538	10.0612	8.25886	8.75204	8.22329	10.1099	9.88617	11.0578	8.86105	9.32915	1.09514	0.766951	1.0328	0.856011	1.14916	0.827074	1.08684	0.845677	0.879671	0.94945	1.01432	0.746352	1.07305	0.890429	1.012	0.714308
ENSG00000155363	MOV10	1	112673141..112700746	27606	protein_coding	0.791901	0.876801	0.777047	0.565327	0.786115	0.542226	1.30762	1.10859	1.45832	1.87306	0.399595	0.618866	0.491752	0.876972	0.448821	0.679858	0.765539	0.735611	0.999151	1.2547	1.2349	2.0533	1.87865	1.55428	2.19243	1.50695	0.92025	0.943128	0.981242	0.644761	0.992695	0.618414	1.65125	1.26435	1.84155	2.13625	0.504602	0.705822	0.620977	1.00019	0.566765	0.775384	0.966711	0.838972
ENSG00000155366	RHOC	1	complement(112701106..112707434)	6329	protein_coding	16.3141	20.8979	21.1729	11.9825	19.1517	9.87775	16.7306	9.2084	15.5932	10.8933	11.0872	14.5514	7.06567	15.667	12.2355	18.8286	13.9778	22.8907	13.3374	18.9838	11.7234	28.3919	17.0071	18.6773	17.1902	19.758	14.8342	18.3614	1.29783	0.573384	1.17393	0.472667	1.02553	0.440638	0.955808	0.521263	0.679606	0.696308	0.433101	0.749694	0.749994	0.900982	0.856793	1.09536
ENSG00000155380	SLC16A1	1	complement(112911847..112957013)	45167	protein_coding	1.90625	2.06066	2.06976	2.04077	2.41408	2.32635	1.97732	1.40227	1.37413	1.08611	1.38398	1.60165	1.47332	1.44265	1.67085	1.83733	1.42001	2.07257	0.979193	2.6541	1.30975	2.72989	1.00199	2.938	1.27491	2.65958	1.69348	1.83476	1.08577	0.990347	1.2664	1.12893	1.03729	0.680494	0.720854	0.527066	0.726023	0.777251	0.772891	0.70009	0.876513	0.891624	0.744925	1.00578
ENSG00000233839	AL357055.1	1	113168994..113169403	410	processed_pseudogene	2.46092	5.62252	5.16739	7.13708	6.45494	10.0221	5.21745	8.43791	8.18262	4.52726	5.23161	7.16191	3.89535	4.39719	6.18134	2.75759	4.79489	3.62414	11.5991	6.60011	6.72521	0	4.77331	6.93063	6.57419	6.00387	4.7145	4.64652	2.09978	1.26937	2.62297	1.78249	2.12012	1.50073	3.32502	0.805201	2.12587	1.27379	1.58288	0.782067	2.5118	0.490454	1.94841	0.644576
ENSG00000118655	DCLRE1B	1	113905141..113914086	8946	protein_coding	2.3309	2.28694	4.73649	4.96096	3.81625	2.42782	1.88306	2.02281	1.62506	1.33384	1.74688	2.08876	2.20182	1.64099	3.87169	4.85306	2.03271	2.13157	0.850546	1.48218	1.2609	1.92698	2.24233	2.06463	2.13648	2.97173	2.87062	2.87486	2.03204	2.16926	1.63724	1.0616	0.807868	0.884506	0.697181	0.583244	0.749443	0.913344	0.944623	0.71755	1.66103	2.12208	0.872071	0.932063
ENSG00000163349	HIPK1	1	113929192..113977869	48678	protein_coding	0.863651	0.846503	0.979276	0.986863	1.22328	0.862218	0.944818	1.04418	0.740887	0.757187	0.786861	0.839032	0.86398	0.830669	1.16854	0.994087	0.898586	1.07346	0.752254	0.761593	0.926908	0.600235	0.849313	0.875619	0.699705	0.975977	0.771485	0.808815	1.13388	1.16581	1.41641	1.01856	1.09398	1.23352	0.857855	0.894489	0.911087	0.991174	1.00038	0.981295	1.35302	1.17435	1.04045	1.26812
ENSG00000197323	TRIM33	1	complement(114392777..114511160)	118384	protein_coding	1.03412	1.49695	0.738221	0.514956	1.12001	0.706587	1.28294	1.05428	1.08869	0.775005	0.864519	1.6348	0.813945	1.17697	0.518547	0.542461	0.599898	0.562726	0.795387	0.816038	0.796144	0.720682	0.867901	1.29616	0.960413	1.48672	1.08463	1.11037	0.713867	0.344003	1.08306	0.472018	1.24062	0.704284	1.05277	0.517723	0.835998	1.09209	0.787092	0.786245	0.501439	0.362378	0.580107	0.375915
ENSG00000116752	BCAS2	1	complement(114567557..114581639)	14083	protein_coding	3.22403	3.41701	2.27539	2.52802	2.34904	2.33419	2.39237	2.51323	2.2234	2.41011	2.0888	4.64399	2.07911	3.14553	2.65938	3.40396	2.42545	1.70575	1.57023	1.84464	1.51294	1.99173	1.51126	2.23967	1.77475	3.39095	3.13723	2.48003	0.705759	0.739834	0.728604	0.683109	0.742042	0.735504	0.689634	0.705326	0.647884	1.35908	0.644878	0.920551	0.824862	0.99618	0.752303	0.499192
ENSG00000213281	NRAS	1	complement(114704469..114716894)	12426	protein_coding	2.8149	3.87267	6.50031	4.2192	6.66636	6.37743	4.41138	5.20416	3.48735	3.39303	2.71258	6.14405	3.87727	4.76714	5.46147	5.1135	5.67575	4.7234	6.04689	5.70565	4.43801	4.16194	4.21305	6.03711	5.44266	6.61653	3.24446	4.39498	2.30925	1.08948	2.36824	1.64678	1.56716	1.34382	1.23889	0.876147	0.96365	1.58652	1.37741	1.23097	1.9402	1.32041	2.01632	1.21968
ENSG00000009307	CSDE1	1	complement(114716913..114758676)	41764	protein_coding	9.69584	11.3222	11.2681	12.8278	11.1529	13.3034	11.8126	11.5906	12.0561	10.9587	10.602	12.0292	10.8795	12.8886	10.8083	9.57246	10.4087	10.2288	9.27461	10.1985	8.30075	7.059	6.61311	8.63409	6.9761	9.38331	9.9177	10.5219	1.16216	1.13297	1.15027	1.17498	1.21832	1.0237	1.24343	0.967895	1.09346	1.06244	1.12208	1.13834	1.11473	0.845458	1.07353	0.903427
ENSG00000052723	SIKE1	1	complement(114769479..114780685)	11207	protein_coding	1.83063	1.51701	1.13427	1.28377	0.944597	1.30947	1.71789	1.37725	1.12258	1.01742	0.847604	1.38152	1.09257	1.24098	1.48247	0.64566	1.16214	0.79552	1.42155	0.820965	1.45385	0.782143	1.50617	1.26776	2.82055	2.26237	1.42909	1.10493	0.619607	0.846249	0.515995	0.86319	0.938414	0.907875	0.613221	0.670676	0.463012	0.91069	0.596824	0.818046	0.809815	0.425614	0.634831	0.524401
ENSG00000163399	ATP1A1	1	116372668..116410261	37594	protein_coding	0.688863	0.674511	1.12007	0.797829	0.739174	0.796334	0.66148	0.920238	0.535438	0.733561	0.888442	0.433143	0.615999	0.178121	0.636685	0.499233	0.451028	0.724623	0.550272	0.662223	0.606764	0.761661	0.51407	0.604684	0.48885	0.471443	0.852042	0.608099	1.62596	1.18282	1.07303	1.18061	0.960249	1.3643	0.777277	1.08754	1.28972	0.642158	0.894225	0.264075	0.924255	0.74014	0.654742	1.07429
ENSG00000116815	CD58	1	complement(116514535..116571039)	56505	protein_coding	2.57133	2.09595	3.11674	3.0813	3.63924	3.22566	1.69887	2.3454	2.00879	2.08361	3.09107	2.707	3.7592	2.19696	4.37056	3.01737	3.87928	2.84443	3.57271	3.28528	3.73084	2.31657	3.29467	3.52523	3.58634	3.40235	2.81486	1.47785	1.21211	1.47013	1.41531	1.539	0.660697	1.11902	0.781226	0.994117	1.20213	1.29154	1.46197	1.04819	1.69973	1.43962	1.50867	1.35711
ENSG00000116830	TTF2	1	117060303..117107453	47151	protein_coding	0.26392	0.336122	0.393163	0.496482	0.291869	0.429509	0.538747	0.564397	0.545496	0.545509	0.370429	0.328365	0.434689	0.469752	0.304582	0.297334	0.416938	0.414929	0.448823	0.418955	0.244548	0.32223	0.259414	0.265166	0.285828	0.24537	0.240112	0.350165	1.48971	1.47709	1.1059	1.27783	2.04133	1.67914	2.0669	1.62295	1.40357	0.976922	1.64705	1.39756	1.15407	0.884601	1.57979	1.23446
ENSG00000260941	LINC00622	1	complement(119597702..119599271)	1570	sense_overlapping	12.639	18.5373	7.42196	5.43615	11.6312	4.67363	7.49386	4.91557	2.31493	2.19566	13.8573	13.4322	11.5289	10.4988	8.07118	10.658	7.51301	5.67859	1.81743	1.37888	1.27728	1.67493	2.8047	2.53387	2.18505	5.17403	14.7741	8.89842	0.587226	0.293254	0.920264	0.25212	0.592915	0.265171	0.183158	0.118445	1.09639	0.724604	0.912169	0.566363	0.638593	0.574948	0.59443	0.306333
ENSG00000143067	ZNF697	1	complement(119619422..119647773)	28352	protein_coding	3.98581	3.12018	4.29675	4.13699	3.85516	4.1098	1.70705	1.9805	1.7848	2.02954	5.30663	3.30479	4.37503	4.47842	4.89652	4.13133	2.56555	3.06592	1.60187	1.58438	1.7152	0.989331	2.04493	2.10471	1.97918	2.40498	3.52571	3.18049	1.07801	1.32588	0.967221	1.31717	0.428283	0.634738	0.447789	0.650455	1.33138	1.05916	1.09765	1.43531	1.22849	1.32407	0.643671	0.982611
ENSG00000261662	AL359752.1	1	complement(119909255..119910613)	1359	sense_overlapping	0.742442	0.636102	0.974352	1.97377	1.36318	1.07985	0.393517	2.54565	0.617159	0.9756	1.35286	1.76784	2.15453	0.947571	1.45045	1.33111	0.361646	0.546688	0.874837	0.995602	0.553349	0.214998	0.900045	2.5091	1.80307	2.35472	1.01595	1.16818	1.31236	3.10291	1.83608	1.69761	0.53003	4.00196	0.831255	1.53372	1.82217	2.77918	2.90195	1.48965	1.95362	2.0926	0.487103	0.859434
ENSG00000134250	NOTCH2	1	complement(119911553..120069626)	158074	protein_coding	0.259573	0.315363	0.509306	0.303899	0.378376	0.360209	0.419511	0.419193	0.37141	0.343886	0.281079	0.315792	0.341834	0.317713	0.349156	0.356191	0.323352	0.322734	0.376059	0.39031	0.542329	0.441765	0.475107	0.537486	0.705317	0.548147	0.239321	0.353519	1.96209	0.963647	1.45769	1.1422	1.61616	1.32924	1.43085	1.09045	1.08285	1.00136	1.31691	1.00745	1.34512	1.12946	1.24571	1.02337
ENSG00000265808	SEC22B	1	complement(120150898..120176515)	25618	protein_coding	6.89247	6.13023	6.61607	7.59593	6.73563	8.91349	5.32326	5.54717	5.33653	5.33069	7.78676	6.36672	8.16689	6.76598	7.24377	6.58472	6.44609	5.71321	6.12597	6.88712	6.06657	6.25013	5.28073	6.15608	6.12164	7.18739	6.38114	5.68889	0.959899	1.23909	0.977245	1.45402	0.772329	0.904888	0.774255	0.869575	1.12975	1.03858	1.1849	1.10371	1.05097	1.07414	0.935237	0.931974
ENSG00000273727	U1_1	1	120354987..120355148	162	snRNA	0	1.77873	11.4432	1.50525	13.0693	0	8.25292	0	5.17728	4.91052	3.783	16.478	1.6431	6.35925	13.9059	8.3749	0	3.0574	0	8.35199	1.54733	3.60719	0	5.26215	0	4.55849	3.40908	0	#DIV/0!	0.846249	#DIV/0!	0	#DIV/0!	0	#DIV/0!	2.76069	#DIV/0!	9.26392	#DIV/0!	3.57516	#DIV/0!	4.70836	#DIV/0!	1.71887
ENSG00000275538	RNVU1-19	1	complement(120850819..120850985)	167	snRNA	0	0	1.5858	0	0	0	0	3.18705	0	3.17567	5.5046	3.19693	1.59391	0	1.68619	2.70805	0	0	0	0	0	1.7496	0	0	0	1.474	1.6535	0	#DIV/0!	#DIV/0!	#DIV/0!	#DIV/0!	#DIV/0!	#DIV/0!	#DIV/0!	#DIV/0!	#DIV/0!	#DIV/0!	#DIV/0!	#DIV/0!	#DIV/0!	#DIV/0!	#DIV/0!	#DIV/0!
ENSG00000196369	SRGAP2B	1	complement(144887265..145095528)	208264	protein_coding	0.232546	0.488411	1.5361	1.24932	1.79431	1.25004	0.987335	1.5768	0.959814	0.5755	0.241296	0.411444	0.844825	0.353682	1.29802	1.18564	3.68612	0.60407	2.00601	3.00536	1.81142	0.479806	0.856302	1.63319	4.70629	5.02685	0.239986	0.513778	6.60555	2.55792	7.71591	2.55939	4.24576	3.22842	4.12741	1.17831	1.03763	0.842413	3.63293	0.724148	5.58177	2.42754	15.8511	1.23681
ENSG00000276216	AC245014.3	1	145281116..145281462	347	lincRNA	1.93848	0	6.10557	7.73012	3.81344	2.5375	0	1.53383	0	3.05669	65.3466	65.3897	38.3548	30.431	4.05756	3.9099	4.24907	2.14106	0.685247	3.11936	1.44477	4.21012	0.704992	3.27557	0	0	2.38733	0.91502	3.14967	#DIV/0!	1.96723	#DIV/0!	0	#DIV/0!	0	#DIV/0!	33.7102	#DIV/0!	19.786	#DIV/0!	2.09316	#DIV/0!	2.19196	#DIV/0!
ENSG00000270722	U1_8	1	complement(145465617..145465780)	164	snRNA	0	0	0	1.48689	1.61373	0	0	0	0	0	5.60529	3.25541	0	3.14085	1.71704	5.51518	0	1.51006	2.89976	1.65003	1.52846	0	2.98332	1.73266	1.49413	1.50097	1.68375	1.93605	#DIV/0!	#DIV/0!	#DIV/0!	#DIV/0!	#DIV/0!	#DIV/0!	#DIV/0!	#DIV/0!	#DIV/0!	#DIV/0!	#DIV/0!	#DIV/0!	#DIV/0!	#DIV/0!	#DIV/0!	#DIV/0!
ENSG00000265491	RNF115	1	complement(145738868..145824077)	85210	protein_coding	0.588107	0.639141	1.18102	1.06743	1.14918	1.1539	0.834725	0.771404	0.754627	0.858895	0.737198	0.62029	0.65913	0.683092	0.915405	1.21805	0.940155	1.34564	0.697631	0.924139	0.697196	0.737228	0.594283	0.960415	0.578014	0.699101	0.680535	0.555208	2.00818	1.67011	1.95403	1.80539	1.41934	1.20694	1.28315	1.34383	1.25351	0.970506	1.12077	1.06877	1.55653	1.90576	1.59861	2.10539
ENSG00000186141	POLR3C	1	145824088..145842505	18418	protein_coding	0.547822	0.547584	1.13593	0.966504	0.704092	1.05176	0.551688	0.404567	0.591994	0.532697	0.5823	0.753669	0.563639	1.00682	0.642142	1.70654	0.426953	1.29082	0.413127	0.837466	0.585225	0.745606	0.398467	0.647983	0.452345	0.788542	0.794612	0.465459	2.07353	1.76503	1.28526	1.92072	1.00706	0.738823	1.08063	0.972814	1.06294	1.37635	1.02887	1.83866	1.17217	3.11648	0.779364	2.35731
ENSG00000131779	PEX11B	1	complement(145911350..145918837)	7488	protein_coding	5.03052	6.88831	3.60745	3.15885	3.49901	2.2734	4.57085	5.11767	4.9657	5.63057	4.91062	5.66828	3.73253	3.47389	2.85806	2.899	2.06751	3.07578	2.15933	3.83067	3.07977	3.90201	4.08374	5.46454	3.33786	3.41887	4.20398	5.42755	0.717112	0.458582	0.695556	0.330038	0.908623	0.74295	0.987115	0.817411	0.976165	0.822884	0.741976	0.504318	0.568145	0.420859	0.410993	0.446522
ENSG00000265241	RBM8A	1	complement(145917714..145927678)	9965	protein_coding	11.7115	10.6992	7.25522	8.5892	7.78155	10.6916	9.36484	9.48039	11.2783	10.8569	11.5927	7.17922	9.42924	7.77948	9.49481	9.5078	8.95163	9.64256	8.32769	12.4644	8.5023	15.3935	8.00302	9.83781	8.38514	11.2149	11.8601	10.3554	0.619495	0.802793	0.664436	0.999294	0.799627	0.886088	0.96301	1.01474	0.989856	0.671008	0.805126	0.727111	0.810724	0.88865	0.764344	0.901245
ENSG00000121851	POLR3GL	1	145964702..145978848	14147	protein_coding	2.68643	3.1775	2.99517	2.82685	1.64624	1.78422	3.66682	2.78402	2.9643	2.66162	2.49089	2.1511	2.72824	2.02078	1.91087	2.26969	1.38963	1.26039	1.24378	1.07117	1.20487	2.56101	2.24798	2.35006	2.1651	2.90581	2.79121	3.29923	1.11493	0.889646	0.612801	0.561516	1.36494	0.876168	1.10344	0.837645	0.927213	0.676979	1.01557	0.635967	0.711306	0.714302	0.517277	0.396662
ENSG00000265972	TXNIP	1	complement(145992435..145996600)	4166	protein_coding	9.12263	22.3413	15.2566	4.91681	28.1424	11.9769	34.7241	22.9325	34.8292	18.9679	5.59004	15.7629	3.00302	4.51299	3.04171	4.34224	11.6793	15.6936	19.8055	22.2148	36.884	14.9388	39.4606	43.9262	84.4634	58.024	6.82715	20.2732	1.67239	0.220077	3.0849	0.536086	3.80636	1.02646	3.81789	0.849004	0.612767	0.705549	0.329183	0.202002	0.333424	0.194359	1.28026	0.702448
ENSG00000201558	RNVU1-6	1	complement(146052081..146052244)	164	snRNA	0	0	1.61481	2.97378	0	0	0	0	0	0	0	3.25541	6.49225	3.14085	0	0	0	1.51006	0	0	0	1.7816	0	0	0	0	0	0	#DIV/0!	#DIV/0!	#DIV/0!	#DIV/0!	#DIV/0!	#DIV/0!	#DIV/0!	#DIV/0!	#DIV/0!	#DIV/0!	#DIV/0!	#DIV/0!	#DIV/0!	#DIV/0!	#DIV/0!	#DIV/0!
ENSG00000274428	U1_10	1	146409903..146410062	160	snRNA	0	0	1.65518	0	0	1.8344	1.67122	0	0	0	0	3.3368	8.3182	0	1.75997	2.82653	4.60759	0	0	0	0	0	1.52895	0	0	1.53849	0	1.98445	#DIV/0!	#DIV/0!	#DIV/0!	#DIV/0!	#DIV/0!	#DIV/0!	#DIV/0!	#DIV/0!	#DIV/0!	#DIV/0!	#DIV/0!	#DIV/0!	#DIV/0!	#DIV/0!	#DIV/0!	#DIV/0!
ENSG00000131791	PRKAB2	1	complement(147155106..147172550)	17445	protein_coding	0.674773	0.479018	0.394701	0.573107	0.424779	0.386964	0.367869	0.366113	0.512831	0.258404	0.456692	0.306041	0.442493	0.25098	0.742525	0.674025	0.521199	0.383293	0.381648	0.511892	0.689711	0.13399	0.546899	0.423506	0.80064	0.451538	0.411551	0.473219	0.584938	1.19642	0.629514	0.807827	0.545174	0.764299	0.760004	0.539445	0.676808	0.638891	0.655765	0.523946	1.10041	1.4071	0.772406	0.800163
ENSG00000199879	RNU1-120P	1	148263476..148263632	157	snRNA	0	0	0	0	0	0	0	0	0	0	1.95174	0	1.69543	0	0	0	0	0	0	0	0	1.86103	0	0	3.1215	0	3.51764	2.02237	#DIV/0!	#DIV/0!	#DIV/0!	#DIV/0!	#DIV/0!	#DIV/0!	#DIV/0!	#DIV/0!	#DIV/0!	#DIV/0!	#DIV/0!	#DIV/0!	#DIV/0!	#DIV/0!	#DIV/0!	#DIV/0!
ENSG00000178104	PDE4DIP	1	148808181..149048286	240106	protein_coding	0.560296	0.710467	1.19672	0.904894	1.30725	1.02925	0.998946	0.795787	0.985059	0.585321	0.64448	0.667065	1.01105	0.669334	1.24785	0.985081	1.27113	0.959219	1.26958	1.45949	1.39685	1.02219	1.00153	1.36453	1.4012	1.51833	0.601479	0.678382	2.13587	1.27366	2.33313	1.4487	1.78289	1.12009	1.7581	0.823854	1.15025	0.938911	1.80449	0.942104	2.22713	1.38653	2.26868	1.35013
ENSG00000261716	AC239868.2	1	complement(149844498..149849024)	4527	sense_overlapping	0.445761	1.27305	0.994498	0.215463	0.526148	0.129668	1.4176	0.881772	2.03797	0.644323	0.541502	0.707605	0.235195	0.625811	0.311017	0.849145	1.13994	0.765871	0.6303	0.777084	0.71983	0.516337	0.648462	1.38092	0.757793	0.761259	0.548976	0.631236	2.23101	0.16925	1.18034	0.101856	3.18018	0.692646	4.5719	0.506126	1.21478	0.555835	0.527627	0.491585	0.697722	0.667017	2.55729	0.601604
ENSG00000272196	HIST2H2AA4	1	149851061..149851624	564	protein_coding	0	0	0.469555	0	0	0	0	0	0	0	0	0	0	0	0	0.400926	0.435706	0	1.26479	0	0	0	0.433745	1.00765	1.30339	0.436451	0	0	#DIV/0!	#DIV/0!	#DIV/0!	#DIV/0!	#DIV/0!	#DIV/0!	#DIV/0!	#DIV/0!	#DIV/0!	#DIV/0!	#DIV/0!	#DIV/0!	#DIV/0!	#DIV/0!	#DIV/0!	#DIV/0!
ENSG00000184678	HIST2H2BE	1	complement(149884459..149886652)	2194	protein_coding	2.91258	1.57605	3.01765	1.88945	3.61877	2.67551	3.29063	2.66846	5.73417	4.10926	2.51395	2.55507	2.79043	2.46515	4.74886	2.37047	4.25618	5.98242	4.44348	4.44018	7.88333	6.92502	7.58204	5.43963	8.37641	7.96594	4.65679	6.3676	1.03607	1.19885	1.24246	1.69761	1.1298	1.69313	1.96876	2.60732	0.863136	1.62119	0.95806	1.56413	1.63047	1.50406	1.46131	3.79584
ENSG00000184260	HIST2H2AC	1	149886975..149887364	390	protein_coding	0	0	0.679049	0	0	0	0	0	0	0	0.785699	0	0	0	0	0	0	0	0	1.38772	0.642736	0	0.627262	0.728605	1.2566	0.631176	0	0	#DIV/0!	#DIV/0!	#DIV/0!	#DIV/0!	#DIV/0!	#DIV/0!	#DIV/0!	#DIV/0!	#DIV/0!	#DIV/0!	#DIV/0!	#DIV/0!	#DIV/0!	#DIV/0!	#DIV/0!	#DIV/0!
ENSG00000143368	SF3B4	1	complement(149923317..149928344)	5028	protein_coding	1.60538	2.40702	4.161	2.66741	4.63194	5.54552	4.57357	4.65761	3.05818	3.11156	0.975092	4.56587	2.27642	3.94418	3.24831	2.74333	4.25203	3.0045	5.34392	3.39063	4.23761	0.348666	3.55174	3.72997	7.65134	7.00093	1.7025	2.52595	2.59191	1.10818	2.88527	2.3039	2.84891	1.93501	1.90496	1.2927	0.607392	1.8969	1.418	1.63862	2.02339	1.13972	2.64862	1.24823
ENSG00000023902	PLEKHO1	1	150149183..150164720	15538	protein_coding	22.1865	23.9789	15.7657	14.0146	22.2105	18.4172	26.261	25.7247	38.1988	39.6609	17.1571	21.4407	13.1567	20.9514	11.2	11.7587	19.5319	23.1903	25.9848	26.8898	26.667	30.2938	35.1409	27.7609	30.7993	24.2388	23.8317	25.1549	0.710596	0.584455	1.00108	0.768059	1.18365	1.07281	1.72171	1.65399	0.773313	0.894151	0.593001	0.873745	0.50481	0.490378	0.880349	0.967113
ENSG00000143401	ANP32E	1	complement(150218417..150236156)	17740	protein_coding	1.93378	2.04664	2.74682	3.58765	2.07366	3.2924	2.57748	3.57025	2.66335	3.07918	2.60822	2.73866	2.5958	2.58421	2.25403	2.01394	1.93931	1.50768	1.38058	1.41861	0.974973	0.889394	1.14456	1.48966	1.43652	1.73449	2.1325	2.12987	1.42044	1.75294	1.07233	1.60868	1.33287	1.74444	1.37728	1.5045	1.34877	1.33812	1.34235	1.26266	1.16561	0.984022	1.00286	0.736658
ENSG00000117362	APH1A	1	complement(150265399..150269580)	4182	protein_coding	362.544	351.201	340.693	372.481	364.894	336.526	387.664	472.357	441.42	490.263	380.354	261.71	275.221	309.281	273.178	261.052	317.485	382.963	335.861	359.318	343.693	349.752	425.035	357.607	370.428	308.905	360.653	399.585	0.93973	1.06059	1.00648	0.958214	1.06929	1.34498	1.21756	1.39596	1.04912	0.745185	0.759137	0.880639	0.753502	0.743312	0.875715	1.09044
ENSG00000118292	C1orf54	1	150268200..150280916	12717	protein_coding	6.21504	4.93966	4.85218	4.83213	5.53571	5.30832	4.28941	3.87135	4.13303	4.71243	5.18054	4.84894	5.06536	6.25799	7.19653	5.84998	5.19805	6.01744	4.09483	6.91566	5.63739	5.56013	5.63633	6.39055	4.33542	6.1167	5.7976	4.86867	0.780715	0.978232	0.890695	1.07463	0.690167	0.783728	0.665004	0.953999	0.833548	0.981635	0.815016	1.26689	1.15792	1.18429	0.836366	1.21819
ENSG00000266472	MRPS21	1	150293720..150308979	15260	protein_coding	4.40795	3.30452	3.24528	4.12276	3.39921	3.73131	2.92627	3.59243	3.13283	3.0583	3.9357	3.56858	3.66306	3.61177	3.93051	3.12659	2.73758	3.22951	2.43078	2.09249	2.57895	2.04872	2.42067	2.2159	2.85824	2.24221	3.9086	4.2654	0.736235	1.24761	0.771154	1.12915	0.663862	1.08712	0.710723	0.925488	0.892866	1.07991	0.831013	1.09298	0.891688	0.946156	0.621056	0.9773
ENSG00000117360	PRPF3	1	150321476..150353195	31720	protein_coding	0.530149	0.535974	0.692964	0.653445	0.942804	1.1011	0.901993	1.05709	0.951887	1.18707	0.492672	0.454444	0.402798	0.47093	0.621426	0.919602	0.9374	1.61613	0.832082	1.54412	0.640101	1.31722	0.871483	1.26311	0.679802	1.06317	0.504913	0.480472	1.30711	1.21917	1.77838	2.05439	1.7014	1.97228	1.79551	2.21479	0.929309	0.847884	0.759783	0.878642	1.17217	1.71576	1.76818	3.0153
ENSG00000143369	ECM1	1	150508062..150513789	5728	protein_coding	5.22574	6.84165	6.61148	3.66116	6.00643	4.81658	6.4888	4.83176	5.85697	5.13856	3.85168	7.68955	2.83469	7.23909	5.26023	6.78999	5.74876	7.39318	3.65305	5.95254	4.1136	4.89691	5.03956	5.55612	5.86072	6.05942	6.7009	6.87351	1.26518	0.535128	1.14939	0.704008	1.2417	0.706227	1.12079	0.75107	0.73706	1.12393	0.542448	1.05809	1.0066	0.992448	1.10009	1.08061
ENSG00000203804	ADAMTSL4-AS1	1	complement(150560202..150574552)	14351	processed_transcript	0.421843	0.522055	1.08877	0.594715	0.737656	0.552198	4.36	3.33784	3.2923	3.39983	1.96438	2.58555	1.26126	1.63313	0.981097	1.33931	2.20892	1.69115	1.65689	0.82967	1.83402	1.14014	2.06261	1.26723	1.53672	0.737567	0.808144	0.398245	2.58098	1.13918	1.74865	1.05774	10.3356	6.39366	7.80456	6.51239	4.65667	4.95263	2.98989	3.12827	2.32574	2.56545	5.23635	3.23941
ENSG00000143384	MCL1	1	complement(150574551..150579738)	5188	protein_coding	35.5904	28.9932	64.4206	64.0177	43.8707	55.4421	82.9809	83.098	96.3524	89.3946	44.0025	60.0469	73.1129	74.0679	96.8863	74.7058	86.2547	69.6455	103.857	82.6731	109.051	62.0634	101.05	79.5834	135.791	76.9602	31.2435	28.1526	1.81005	2.20803	1.23265	1.91225	2.33155	2.86612	2.70726	3.0833	1.23636	2.07107	2.05429	2.55467	2.72226	2.57667	2.42354	2.40214
ENSG00000143420	ENSA	1	complement(150600851..150629612)	28762	protein_coding	2.53747	2.6449	3.24107	3.60324	3.7542	3.76548	2.85412	2.859	2.39117	2.48924	2.68474	3.51755	3.72963	4.02953	3.96516	2.77523	3.5457	2.76391	3.249	3.18945	2.92831	1.43237	2.15187	2.39085	3.28853	2.89276	2.53458	3.37802	1.27728	1.36233	1.4795	1.42367	1.12479	1.08095	0.942344	0.941144	1.05804	1.32993	1.46982	1.52351	1.56264	1.04927	1.39733	1.04499
ENSG00000163131	CTSS	1	complement(150730196..150765957)	35762	protein_coding	41.982	62.1479	67.2773	42.3918	59.3363	45.3855	55.2629	40.3918	53.9414	34.5233	35.2075	70.0241	43.8477	58.356	51.3629	65.0951	49.3442	47.2212	46.0973	53.5352	43.9834	39.4947	43.7796	60.5307	52.0471	72.1708	37.673	53.7858	1.60253	0.682112	1.41337	0.730281	1.31635	0.64993	1.28487	0.555502	0.838633	1.12673	1.04444	0.938984	1.22345	1.04742	1.17536	0.759819
ENSG00000143387	CTSK	1	complement(150796208..150808323)	12116	protein_coding	14.2681	9.13266	7.08192	3.84412	7.7325	3.43988	7.43743	3.44838	5.86097	2.38555	11.3555	8.59261	13.1158	8.14143	15.1767	7.87584	10.4047	7.82848	8.4389	5.47195	7.88248	3.88258	9.95409	5.72252	11.1638	6.13568	11.6462	7.80939	0.496348	0.42092	0.541945	0.376657	0.521265	0.377588	0.410776	0.261211	0.795872	0.940867	0.919242	0.891463	1.06369	0.862382	0.729233	0.857196
ENSG00000143418	CERS2	1	complement(150960583..150975004)	14422	protein_coding	1.4925	1.41859	1.06505	1.92754	1.10104	1.42458	1.44618	1.75297	1.12434	2.1512	1.65726	0.610813	1.25505	1.12506	1.05437	1.34839	0.920112	1.2707	1.02222	1.05075	0.834282	1.07375	0.780272	1.10337	0.713604	1.04116	1.68492	1.69522	0.713596	1.35877	0.737711	1.00422	0.968961	1.23571	0.753325	1.51643	1.11039	0.430576	0.840906	0.793082	0.706443	0.950514	0.616489	0.895749
ENSG00000143412	ANXA9	1	150982017..150995634	13618	protein_coding	0.987888	1.07915	0.719538	0.644633	0.427548	0.4095	0.765779	0.723042	0.533771	0.525741	0.652538	0.666478	0.742762	0.605198	0.227459	0.564559	0.144361	0.327339	0.174608	0.218582	0.165663	0.386201	0.538917	0.479923	0.413855	0.307292	0.87192	1.25904	0.728361	0.597352	0.432791	0.379465	0.775169	0.670011	0.540316	0.48718	0.660538	0.617595	0.751869	0.56081	0.230248	0.523151	0.146131	0.30333
ENSG00000143409	MINDY1	1	complement(150996086..151008375)	12290	protein_coding	1.28619	1.2192	1.14206	0.515875	0.710621	0.549275	1.26191	0.736211	1.20564	0.58255	0.847711	0.825376	0.801363	0.649637	0.870675	1.14073	0.599849	0.78587	0.522382	0.462384	0.489504	0.808316	1.27392	0.878595	1.25609	0.640934	0.853794	1.21424	0.887938	0.423124	0.552499	0.450519	0.981119	0.603845	0.937372	0.477811	0.659085	0.676979	0.623049	0.532837	0.676938	0.935635	0.466375	0.644576
ENSG00000143363	PRUNE1	1	151008420..151035713	27294	protein_coding	0.283414	0.548986	0.13584	0.187618	0.281194	0.344109	0.548622	0.789756	0.450693	0.505193	0.493977	0.293409	0.536383	0.368009	0.134122	0.115986	0.279105	0.145175	0.28749	0.109059	0.615325	0.12846	0.537772	0.437259	0.51173	0.477995	0.394565	0.465321	0.479297	0.341754	0.992168	0.626809	1.93576	1.43857	1.59023	0.920229	1.74295	0.534457	1.89258	0.670343	0.473237	0.211272	0.984795	0.264441
ENSG00000143443	C1orf56	1	151047740..151051986	4247	protein_coding	1.02949	0.949885	1.80834	0.803839	0.872412	1.17484	1.13329	0.689264	0.592455	0.936549	0.360752	0.817111	0.564078	0.303214	0.861956	1.01161	0.810062	0.758052	0.559879	0.637166	0.590221	0.963163	0.576012	1.00361	0.807754	0.695527	1.30038	0.448569	1.75655	0.846249	0.847422	1.23683	1.10083	0.725629	0.575484	0.98596	0.350418	0.860221	0.547921	0.319211	0.837266	1.06499	0.786858	0.798046
ENSG00000197622	CDC42SE1	1	complement(151050971..151070325)	19355	protein_coding	2.78027	4.12394	5.17207	4.19541	5.0729	5.27715	3.86827	3.49233	4.0589	3.20586	3.05552	4.04105	3.24562	4.03191	3.46265	4.5096	4.49451	6.19284	3.98041	4.69766	3.53563	2.989	3.71593	3.75841	3.93732	3.92989	2.26843	3.78947	1.86027	1.01733	1.82461	1.27964	1.39133	0.846845	1.45989	0.777378	1.099	0.979902	1.16738	0.977685	1.24543	1.09352	1.61657	1.50168
ENSG00000163156	SCNM1	1	151156664..151170297	13634	protein_coding	2.41748	2.40939	1.84529	2.07471	2.21288	2.02357	2.23581	2.59599	2.62471	2.19774	2.18006	1.25307	1.36664	1.05785	1.15662	1.42633	1.60413	2.07071	1.36034	1.92523	1.80177	2.14304	1.43542	1.7507	1.79726	2.22074	2.16712	2.81788	0.763312	0.861095	0.915364	0.839869	0.924848	1.07745	1.08572	0.912157	0.901791	0.52008	0.565315	0.439055	0.478438	0.591987	0.663553	0.859434
ENSG00000163159	VPS72	1	complement(151169987..151195321)	25335	protein_coding	0.809785	1.1715	0.857153	0.673752	0.83569	0.961548	1.01322	1.44955	1.13661	1.07805	0.882923	0.811315	0.830014	0.843759	0.533512	0.499816	0.746866	0.928626	1.0324	0.60882	0.781634	0.680433	1.09112	1.06551	1.02522	0.699563	0.817451	0.814615	1.05849	0.57512	1.03199	0.820785	1.25122	1.23735	1.40359	0.920229	1.09032	0.692545	1.02498	0.720239	0.658832	0.426647	0.922301	0.792682
ENSG00000143398	PIP5K1A	1	151197949..151249536	51588	protein_coding	0.475921	0.474783	0.564689	0.638129	0.87212	1.01271	0.80859	0.799573	0.498579	0.760737	0.392027	1.59376	0.500498	2.29652	0.507643	0.504072	0.838372	0.950505	0.792786	0.655687	0.73857	0.430446	0.692338	0.633441	0.650736	0.653713	0.347925	0.467762	1.18652	1.34404	1.83249	2.13299	1.699	1.68408	1.04761	1.60228	0.823723	3.35681	1.05164	4.83699	1.06665	1.06169	1.76158	2.00198
ENSG00000159352	PSMD4	1	151254703..151267479	12777	protein_coding	18.3733	18.8991	16.7267	22.9594	16.0734	17.8946	14.9215	15.4335	14.4195	15.1501	22.0398	9.33896	18.6455	11.0462	16.7939	14.9014	10.7127	18.4133	8.82116	14.8889	9.75045	16.785	9.76461	13.7441	11.8712	15.6245	19.3426	21.0979	0.91038	1.21484	0.874826	0.946851	0.81213	0.816628	0.784809	0.801632	1.19956	0.494149	1.01481	0.584484	0.914035	0.788472	0.583058	0.974299
ENSG00000143373	ZNF687	1	151281618..151292180	10563	protein_coding	0.541281	0.572872	0.451285	0.277024	0.425929	0.583506	0.658171	0.629837	0.449942	0.828415	0.580181	0.783419	0.352793	1.02405	0.319903	0.492361	0.442017	0.468901	0.337661	0.435509	0.593266	0.193626	1.01901	0.403516	1.13669	0.90885	0.627401	0.81159	0.833735	0.483571	0.786892	1.01856	1.21595	1.09944	0.831255	1.44607	1.07187	1.36753	0.651775	1.78758	0.591011	0.859462	0.816613	0.818509
ENSG00000143393	PI4KB	1	complement(151291797..151327715)	35919	protein_coding	0.290267	0.369028	0.530852	0.454856	0.545235	0.424906	0.610439	0.548255	0.490356	0.509385	0.418016	0.520228	0.459459	0.458899	0.376306	0.465855	0.451536	0.365418	0.337616	0.24108	0.272168	0.300976	0.442693	0.411373	0.545757	0.370071	0.445888	0.371266	1.82884	1.23258	1.87839	1.15142	2.10302	1.48568	1.68932	1.38034	1.44011	1.40973	1.58288	1.24354	1.29641	1.26239	1.55559	0.990218
ENSG00000143390	RFX5	1	complement(151340640..151347357)	6718	protein_coding	0.851079	0.729179	0.591312	1.12524	0.906074	0.611648	0.517435	0.792256	0.790694	1.61832	0.729795	0.834448	0.950934	0.42171	0.58683	0.504888	0.438949	0.442363	0.707891	0.725049	0.671629	0.869849	0.728289	1.14204	1.13072	1.06261	0.904283	0.850732	0.694779	1.54316	1.06462	0.838818	0.607975	1.0865	0.92905	2.21938	0.857494	1.14437	1.11733	0.578335	0.689513	0.692406	0.515756	0.60666
ENSG00000237976	AL391069.3	1	151346967..151348027	1061	antisense	2.85291	1.35794	0.998413	2.06847	2.49437	0.553259	1.76415	1.50491	1.054	2.24931	1.15522	2.26437	2.00703	0.97097	1.32702	0.852488	0.69483	1.16706	0.22411	1.02019	1.18128	1.37692	1.61397	1.3391	0.23095	1.62404	2.34233	1.19703	0.349963	1.52325	0.874324	0.407426	0.618368	1.10823	0.369447	1.65641	0.404928	1.66751	0.703503	0.715033	0.465148	0.627781	0.243551	0.859434
ENSG00000159377	PSMB4	1	151399534..151401944	2411	protein_coding	42.2675	34.4208	33.5018	41.0631	42.0414	47.5985	30.2774	36.314	27.7138	34.8645	44.7369	37.9767	38.862	30.2308	37.6082	36.8586	39.7503	41.1894	33.7291	36.1405	31.3983	26.6612	35.7157	39.7182	35.2668	43.8001	37.4518	38.191	0.792614	1.19298	0.994652	1.38284	0.716327	1.055	0.655676	1.01289	1.05843	1.10331	0.91943	0.878274	0.889768	1.07082	0.940446	1.19664
ENSG00000143442	POGZ	1	complement(151402724..151459465)	56742	protein_coding	0.391201	0.487519	0.326707	0.335207	0.340482	0.263803	0.622045	0.637837	0.620813	0.635559	0.405021	0.48927	0.445654	0.258721	0.258061	0.314823	0.346464	0.309879	0.494486	0.29568	0.587549	0.272914	0.400952	0.300472	0.449119	0.312351	0.335789	0.27419	0.835139	0.687577	0.87035	0.541112	1.59009	1.30833	1.58694	1.30366	1.03533	1.00359	1.1392	0.530688	0.659664	0.645764	0.885641	0.635623
ENSG00000143376	SNX27	1	151612065..151699091	87027	protein_coding	0.517859	0.672152	0.511235	0.543589	0.389253	0.556472	0.666743	0.856208	0.809546	0.798305	0.528151	0.469307	0.455734	0.381766	0.456236	0.600208	0.528032	0.480918	0.546453	0.637433	0.573187	0.688262	0.615607	0.574666	0.687019	0.537421	0.529888	0.426866	0.987209	0.80873	0.751658	0.827897	1.2875	1.27383	1.56326	1.18769	1.01987	0.698217	0.880035	0.567975	0.881004	0.892964	1.01964	0.71549
ENSG00000197747	S100A10	1	complement(151982915..151994390)	11476	protein_coding	21.1596	18.9073	19.7999	19.0388	19.9481	20.9719	18.4539	21.3572	18.1981	17.9074	17.249	22.005	17.512	16.0912	21.1024	19.7039	19.2077	17.1559	19.0208	24.1224	21.4277	23.9072	24.0454	26.098	34.4197	27.3057	22.0408	20.3079	0.935739	1.00696	0.942745	1.10919	0.872127	1.12957	0.860038	0.947115	0.815184	1.16383	0.827615	0.85106	0.997297	1.04213	0.907752	0.907371
ENSG00000163220	S100A9	1	153357854..153361027	3174	protein_coding	18.1197	37.6761	32.7073	30.3468	25.7648	33.9369	33.6139	27.6683	41.2225	30.6606	20.3703	37.6783	17.192	42.0324	15.792	35.1936	18.5813	36.6715	19.8525	42.202	22.6658	34.7047	30.9066	28.1112	35.4355	22.3358	24.0117	53.2188	1.80507	0.805465	1.42193	0.900754	1.8551	0.734372	2.27501	0.813793	1.12421	1.00006	0.948803	1.11562	0.87154	0.934108	1.02548	0.973335
ENSG00000143546	S100A8	1	complement(153390032..153391188)	1157	protein_coding	54.9401	121.04	125.433	151.748	151.197	140.029	135.662	142.375	174.703	118.948	76.8043	138.663	71.7795	139.348	52.5708	129.967	70.9391	153.47	82.0004	156.703	91.2107	84.8516	97.0495	132.377	128.978	144.036	49.6423	168.224	2.28309	1.2537	2.75204	1.15689	2.46927	1.17626	3.17988	0.982714	1.39796	1.1456	1.30651	1.15126	0.956875	1.07375	1.29121	1.26793
ENSG00000238279	BX470102.1	1	153533603..153535115	1513	antisense	5.77957	5.52312	5.42611	3.70691	2.62379	3.29779	4.06482	6.68375	2.58693	5.78357	4.45558	3.1758	4.92604	3.57472	7.44467	6.42648	4.5477	5.07412	5.18623	5.90215	6.29567	8.30393	4.20386	5.63429	5.83038	5.53165	7.84786	6.50553	0.938843	0.671163	0.453976	0.597089	0.703309	1.21014	0.447599	1.04716	0.77092	0.575002	0.852321	0.647228	1.2881	1.16356	0.786858	0.918706
ENSG00000197956	S100A6	1	complement(153534599..153536244)	1646	protein_coding	1.63464	3.8514	13.9976	6.22218	16.0785	19.4362	7.6352	9.05386	4.7558	3.06087	0.744648	26.7593	6.46859	18.6199	15.5681	8.9295	19.4082	5.86777	29.0364	4.43883	15.6857	0.887553	10.1063	6.90537	27.3918	22.2829	1.17433	6.75147	8.56316	1.61557	9.83615	5.04652	4.67089	2.3508	2.90939	0.794744	0.455544	6.94794	3.9572	4.8346	9.5239	2.31851	11.8731	1.52354
ENSG00000196154	S100A4	1	complement(153543613..153550136)	6524	protein_coding	56.5012	79.3705	67.1003	60.0281	63.5263	51.9165	70.9063	69.5074	67.3649	73.0798	62.656	46.8093	53.979	40.1089	48.4287	55.4561	44.3338	59.8626	46.7251	52.0968	48.5658	61.2221	51.3713	59.3226	46.6864	58.9739	59.2565	67.7949	1.18759	0.756302	1.12434	0.654103	1.25495	0.875733	1.19227	0.920742	1.10893	0.589756	0.955361	0.505338	0.857128	0.698699	0.784653	0.754217
ENSG00000188643	S100A16	1	complement(153606886..153613145)	6260	protein_coding	18.1595	13.303	9.64553	6.03782	8.83584	6.00135	12.4727	11.3504	9.8699	13.089	11.0136	6.86549	8.0365	8.22843	10.0312	10.8004	7.34074	8.90115	4.25422	5.44667	4.08435	8.54143	7.30771	6.03718	7.67211	6.72414	19.1883	12.4773	0.531157	0.45387	0.486569	0.451129	0.686843	0.853225	0.543513	0.983913	0.606493	0.516087	0.442551	0.61854	0.552397	0.81188	0.404238	0.66911
ENSG00000189171	S100A13	1	complement(153618787..153631360)	12574	protein_coding	3.85168	3.025	2.90651	1.84235	2.6099	1.75066	3.78529	2.77251	3.22396	2.84696	3.55795	3.92752	2.4768	4.32185	2.62021	3.79448	2.97059	3.30883	1.96669	2.45339	2.07327	3.39261	1.7899	2.05648	2.29954	1.78149	4.52392	4.64627	0.754608	0.609043	0.677601	0.57873	0.982764	0.916532	0.837027	0.941144	0.923741	1.29835	0.643046	1.42871	0.680279	1.25437	0.771246	1.09383
ENSG00000160679	CHTOP	1	153633982..153646306	12325	protein_coding	6.38542	6.54631	5.65112	5.97507	5.58293	4.97706	6.61706	7.66508	7.59894	7.22892	5.81768	5.91283	6.00395	4.55544	4.68372	3.94453	4.34652	5.62612	5.57555	4.89613	5.47094	4.81242	5.8553	5.37187	5.52702	5.81194	5.22024	6.28583	0.885003	0.912739	0.874324	0.760285	1.03628	1.1709	1.19004	1.10428	0.911087	0.903232	0.940259	0.69588	0.733502	0.602558	0.680695	0.859434
ENSG00000143553	SNAPIN	1	153658654..153661830	3177	protein_coding	16.4087	20.4075	14.671	13.5089	11.4958	10.347	20.0314	18.6794	20.4158	18.2788	15.9143	18.7373	14.8298	14.4299	10.0158	12.3132	8.58575	13.7973	12.7235	13.3726	15.859	10.7603	15.7852	16.01	18.588	13.9467	14.5151	19.3885	0.894099	0.661954	0.700588	0.507019	1.22078	0.915319	1.2442	0.89569	0.969867	0.918157	0.903774	0.707088	0.610394	0.603367	0.523243	0.676088
ENSG00000143621	ILF2	1	complement(153661788..153671048)	9261	protein_coding	7.15433	6.34742	8.46446	8.6102	7.4872	7.63788	6.23661	8.64936	5.64519	5.69792	6.22044	6.45669	6.35205	6.00699	7.26715	5.81116	6.28873	5.74935	4.80131	5.4641	4.92618	6.657	5.09816	7.57872	5.92684	8.08036	5.21797	4.18275	1.18312	1.35649	1.04653	1.2033	0.871724	1.36266	0.789059	0.897675	0.869464	1.01721	0.88786	0.946367	1.01577	0.915514	0.87901	0.905777
ENSG00000169418	NPR1	1	153678637..153693992	15356	protein_coding	1.02939	1.38861	1.43141	0.666952	1.34429	0.229359	2.33335	1.09179	2.16653	1.38144	0.937866	1.495	0.710698	1.76105	0.935225	1.57561	0.912157	1.54821	1.11489	1.56836	1.22428	1.90272	2.05506	1.51737	2.24996	1.15417	2.28374	2.00564	1.39054	0.480303	1.30591	0.165173	2.26672	0.786247	2.10467	0.994843	0.911087	1.07662	0.690406	1.26822	0.908523	1.13467	0.886112	1.11494
ENSG00000143554	SLC27A3	1	153774354..153780157	5804	protein_coding	84.3134	65.5348	52.473	50.6271	51.1157	44.602	79.5641	84.5949	112.523	120.568	75.8665	51.0063	50.9984	43.3539	50.458	50.1412	60.5031	62.4671	63.3372	70.635	61.3711	101.992	88.8921	70.4025	77.0071	61.6669	101.624	83.3168	0.622357	0.772522	0.606258	0.680586	0.943672	1.29084	1.33458	1.83976	0.899816	0.77831	0.604867	0.661541	0.598458	0.765108	0.717598	0.953191
ENSG00000198837	DENND4B	1	complement(153929501..153946696)	17196	protein_coding	3.81389	4.39035	2.86451	2.89285	2.50863	2.7309	3.28101	4.34865	4.5685	3.97845	3.43915	4.12928	3.63764	3.86414	2.1452	3.15593	2.3865	2.34746	2.50281	2.56505	2.27402	3.73809	2.47534	3.15619	2.5222	3.23516	3.5649	3.74825	0.751074	0.658911	0.657761	0.622024	0.860279	0.990502	1.19786	0.90618	0.901743	0.940535	0.953788	0.880145	0.562471	0.718833	0.62574	0.534686
ENSG00000143570	SLC39A1	1	complement(153959099..153968184)	9086	protein_coding	9.95727	11.3219	10.9884	10.6815	11.8549	9.27092	10.8888	9.9875	11.4463	9.80591	9.57782	12.1632	7.44115	12.4155	7.34514	11.9457	7.68101	11.2568	7.95568	11.0493	7.7523	14.0206	11.6043	11.5088	13.2686	13.7086	9.93795	13.4539	1.10355	0.943437	1.19058	0.818846	1.09356	0.882138	1.14954	0.866098	0.961892	1.0743	0.747308	1.09658	0.737666	1.05509	0.771397	0.994248
ENSG00000143543	JTB	1	complement(153974269..153977688)	3420	protein_coding	53.9892	51.3117	42.8218	43.2798	46.4303	40.8502	53.7135	48.3994	52.1542	44.97	45.6946	50.7349	41.7953	49.0248	38.2046	41.0591	37.4356	44.3163	33.8594	36.7136	26.7525	33.0627	38.4116	39.1338	34.1047	44.4813	46.3455	60.6244	0.793154	0.843469	0.859991	0.796119	0.994892	0.943242	0.966012	0.876409	0.846365	0.98876	0.774142	0.955432	0.707635	0.800189	0.693389	0.863668
ENSG00000143545	RAB13	1	complement(153981617..153986358)	4742	protein_coding	13.192	18.4122	17.6478	19.5409	13.8968	13.9882	19.2285	15.1523	21.4013	20.4105	15.5085	20.6034	13.9771	16.0222	11.9954	14.3055	11.7635	16.1897	12.3353	23.3398	17.3913	26.0635	16.4051	22.1716	17.5691	24.9169	14.8491	20.2881	1.33776	1.0613	1.05342	0.759721	1.45758	0.822946	1.62229	1.10853	1.1756	1.11901	1.05951	0.870192	0.909289	0.776957	0.891712	0.879289
ENSG00000177954	RPS27	1	153990759..153992150	1392	protein_coding	0.724841	2.27708	0.380501	1.40144	1.33087	0.421701	0.768375	0.382354	2.00843	0.952472	0.660394	1.53416	0.956115	1.85021	1.01147	1.13711	0.176536	1.06746	1.19574	0.3888	0.54023	0.209901	0.527225	1.22481	0.880165	1.94522	0	0.684293	0.524945	0.615453	1.83608	0.185193	1.06006	0.167914	2.77085	0.418286	0.911087	0.67374	1.31907	0.812537	1.39544	0.499371	0.243551	0.468782
ENSG00000143549	TPM3	1	complement(154155304..154194648)	39345	protein_coding	2.80379	3.47147	4.3078	3.50173	3.48431	4.28935	3.86021	3.95678	3.90102	3.28217	2.26634	3.79265	2.70614	3.04386	3.02028	3.08623	2.96672	2.93315	3.46291	3.05371	3.63784	3.57941	2.84767	3.70497	3.86754	4.27939	2.18971	3.14728	1.53642	1.00871	1.24271	1.2356	1.37678	1.1398	1.39134	0.945468	0.808312	1.09252	0.965172	0.87682	1.07721	0.889025	1.05811	0.844929
ENSG00000143612	C1orf43	1	complement(154206706..154220637)	13932	protein_coding	16.7535	17.7459	16.1004	16.2602	16.4316	15.8212	16.5058	15.0327	14.2074	14.5983	12.6686	18.8348	16.1253	17.2661	16.109	14.8184	12.9289	13.5806	12.6468	14.2761	12.6305	9.77297	11.9577	14.7259	14.176	14.2585	15.0435	17.8675	0.961012	0.916276	0.98078	0.89154	0.985214	0.847106	0.848024	0.822629	0.756176	1.06136	0.962501	0.972961	0.961529	0.835029	0.771714	0.765277
ENSG00000143569	UBAP2L	1	154220179..154271510	51332	protein_coding	0.851758	0.898167	0.742916	0.831329	0.763044	0.583211	0.916805	0.74135	0.95856	0.86268	0.889445	0.936061	0.746713	0.722496	0.91612	0.590283	0.62234	0.641655	0.694832	0.658957	0.659239	0.591969	0.652899	0.6366	0.81151	0.613814	0.882221	0.711328	0.872215	0.925584	0.895846	0.649335	1.07637	0.825403	1.12539	0.96049	1.04425	1.04219	0.876673	0.804412	1.07556	0.657208	0.730654	0.714405
ENSG00000143575	HAX1	1	154272511..154275875	3365	protein_coding	37.3807	32.3692	25.6565	31.3781	25.0102	21.8928	33.5336	35.7461	39.7966	45.0746	28.3202	22.1329	23.0981	23.5736	25.6071	25.737	24.8294	24.7282	20.4922	25.4923	24.5825	33.4295	34.4593	33.1023	39.6867	33.5039	39.7996	34.0629	0.686358	0.96938	0.669069	0.676348	0.897083	1.10432	1.06463	1.39252	0.757616	0.683765	0.617916	0.728274	0.685036	0.795106	0.664231	0.763942
ENSG00000143515	ATP8B2	1	154325553..154351307	25755	protein_coding	0.143645	0.123071	0.082261	0.0284042	0.184964	0.0569799	0.0934401	0.0413308	0.108551	0.0720706	0.0475904	0.103647	0.186033	0.04	0.196805	0.0965772	0.2767	0.0576936	0.26774	0.210137	0.350379	0.181515	0.598402	0.673016	1.17024	0.745501	0.0964945	0.0862972	0.572667	0.230795	1.28764	0.462984	0.650491	0.335828	0.755686	0.585601	0.331305	0.842174	1.29508	0.325015	1.37007	0.784726	1.92627	0.468782
ENSG00000228013	AL162591.1	1	complement(154402328..154406564)	4237	antisense	2.06384	0.476063	2.12513	0.978394	1.12432	0.692716	0.504875	0.628083	0.395902	0.500672	1.95266	2.89814	3.7694	2.43143	2.06029	1.97463	2.26193	2.68867	2.07644	0.958005	2.95807	2.27567	3.63744	3.21914	3.41214	1.51053	1.10793	0.524565	1.0297	2.05518	0.544771	1.45509	0.244629	1.31933	0.191828	1.05169	0.946129	6.08772	1.8264	5.10738	0.998279	4.14784	1.09598	5.64771
ENSG00000160712	IL6R	1	154405193..154469450	64258	protein_coding	1.73245	2.47984	3.56908	2.89548	3.77675	2.69944	3.13343	2.45586	3.42407	2.99592	1.75486	2.42193	2.08363	2.34471	2.30506	2.85037	2.6655	2.77102	3.23415	3.48268	4.30664	3.70582	3.61668	5.12965	3.79046	4.42839	1.68024	1.76401	2.06013	1.16761	2.18	1.08856	1.80867	0.990329	1.97643	1.20811	1.01293	0.976648	1.2027	0.945511	1.33052	1.14942	1.53857	1.11742
ENSG00000160714	UBE2Q1	1	complement(154548577..154559028)	10452	protein_coding	8.68811	9.89738	7.90534	8.04902	8.15328	7.97503	9.61924	8.93682	10.3783	7.73788	7.29997	8.73467	7.84387	8.47657	7.65144	7.03117	6.48907	6.61063	8.28092	8.88034	8.41792	9.97982	10.6026	12.2069	11.136	11.5402	10.0658	9.59948	0.909904	0.813247	0.938442	0.805772	1.10717	0.902948	1.19454	0.781811	0.840225	0.882524	0.902829	0.856446	0.88068	0.710407	0.746891	0.667917
ENSG00000160710	ADAR	1	complement(154582062..154627999)	45938	protein_coding	1.49355	1.59953	1.447	1.43853	1.49212	1.53978	3.0268	3.27884	4.60701	4.0233	1.23402	2.05127	1.18785	1.60345	1.83896	1.67359	2.62653	2.35046	4.68957	3.46959	4.46898	2.63955	5.66076	4.68253	5.64348	4.40468	1.48473	1.73485	0.968831	0.899346	0.999044	0.962643	2.02658	2.04987	3.08461	2.51529	0.826231	1.28242	0.79532	1.00245	1.23127	1.0463	1.75858	1.46946
ENSG00000163344	PMVK	1	complement(154924734..154936991)	12258	protein_coding	1.23468	2.30373	1.96602	1.94953	2.09425	1.60424	1.7233	1.69336	2.05266	2.16323	1.29988	1.28485	1.04232	1.40772	0.735114	1.45731	0.982311	1.53544	0.853512	0.772651	0.449883	0.78659	0.658579	0.788163	0.539731	1.00407	1.30656	1.81317	1.59233	0.846249	1.69619	0.696365	1.39575	0.735053	1.66251	0.93901	1.05281	0.557726	0.844204	0.611061	0.595389	0.632586	0.795601	0.6665
ENSG00000163346	PBXIP1	1	complement(154944076..154956123)	12048	protein_coding	0.781635	1.26761	1.8684	0.910795	1.47176	1.02317	1.81992	1.39156	1.64755	1.07846	0.813872	1.46234	0.530244	1.26124	0.607691	1.16364	0.693484	1.13054	0.45393	1.14549	0.728199	1.18832	0.568535	0.943413	0.671169	1.51193	0.848024	1.52853	2.39037	0.718513	1.88292	0.807164	2.32835	1.09778	2.10782	0.850778	1.04124	1.15362	0.678378	0.994975	0.777461	0.917982	0.887223	0.891866
ENSG00000163348	PYGO2	1	complement(154957026..154963853)	6828	protein_coding	2.61062	3.20734	2.48229	2.03566	3.10079	3.18091	2.34969	3.39079	1.59686	2.05828	2.01948	1.79839	2.02716	1.62194	1.36096	1.09286	1.47558	1.45079	1.70639	1.14932	1.94572	1.92563	3.4753	2.74667	2.7992	3.67724	2.42649	3.1621	0.950843	0.634686	1.18776	0.99176	0.900051	1.0572	0.611678	0.641739	0.773565	0.560711	0.776508	0.505697	0.521317	0.340736	0.565223	0.452334
ENSG00000173207	CKS1B	1	154974653..154979249	4597	protein_coding	7.75519	8.21149	5.87613	6.84287	6.44792	7.08699	7.67807	8.04666	8.87919	7.67182	7.73222	5.92305	7.99068	7.11525	6.67692	6.49296	4.43686	5.27946	3.72421	5.29789	4.52585	2.79661	4.62976	6.05771	6.60968	7.01474	6.36727	8.97902	0.757703	0.833329	0.831433	0.863058	0.990056	0.979927	1.14494	0.934279	0.997039	0.721313	1.03037	0.8665	0.860962	0.790717	0.572116	0.642936
ENSG00000160688	FLAD1	1	154983338..154993111	9774	protein_coding	1.20436	1.59201	1.30057	0.923108	0.974779	0.990958	1.06695	1.66086	1.83064	1.54641	0.940524	0.928595	1.11658	1.18577	1.03718	0.925403	0.980539	0.937492	0.875803	0.609095	1.02585	1.4648	1.3015	1.4827	1.25352	1.61184	1.86463	2.04658	1.07989	0.579837	0.809375	0.622456	0.885907	1.04324	1.52001	0.971353	0.780932	0.583284	0.927116	0.744826	0.861188	0.581279	0.814157	0.588872
ENSG00000143537	ADAM15	1	155050566..155062775	12210	protein_coding	14.8468	17.1807	17.3082	13.6205	17.6652	11.8026	18.5052	15.6053	18.2947	15.0284	13.6522	13.3363	9.09075	19.0051	11.6466	14.1303	11.8139	18.5382	8.00392	15.0262	7.2059	17.708	8.81558	11.7758	6.32162	11.0882	18.2959	22.8837	1.16579	0.792777	1.18983	0.686971	1.24641	0.908305	1.23223	0.874724	0.919539	0.776235	0.612302	1.10619	0.784451	0.822454	0.795722	1.07902
ENSG00000169242	EFNA1	1	155127460..155134857	7398	protein_coding	1.86393	0.662155	1.43189	1.41735	0.071547	0.158694	0	0	0.226742	0.286746	1.15975	0.505165	2.12284	1.2881	4.33925	1.95618	0.0664337	0	0.25713	0.146312	0.609895	0.236969	1.78564	0.576148	1.29176	1.29767	1.67965	0.30043	0.768211	2.14051	0.038385	0.239662	0	0	0.121647	0.433049	0.622206	0.762911	1.1389	1.94531	2.32801	2.95426	0.0356417	0
ENSG00000169241	SLC50A1	1	155135344..155138857	3514	protein_coding	28.5217	19.5164	17.2583	20.1242	15.6653	15.2849	16.2841	22.0377	19.8104	20.1479	23.2825	15.0412	21.8157	14.1454	17.3092	17.3742	16.0842	15.2931	11.5033	14.2464	14.0528	20.3713	13.8537	11.4827	12.9701	12.399	29.8609	25.2094	0.605095	1.03114	0.54924	0.783182	0.570938	1.12919	0.694572	1.03236	0.81631	0.770696	0.764882	0.724797	0.606877	0.890236	0.563928	0.783602
ENSG00000179085	DPM3	1	complement(155139891..155140595)	705	protein_coding	55.3388	60.9007	39.8183	42.89	34.5362	32.4728	50.8239	40.7671	44.811	40.6215	53.8956	37.1071	33.6032	26.6683	41.1408	49.3941	33.4622	38.6404	32.3786	42.6058	23.1111	39.3721	41.2925	29.4232	30.9339	24.7904	63.844	56.7468	0.719536	0.704261	0.624087	0.533208	0.918414	0.669403	0.809757	0.667012	0.973921	0.609305	0.607226	0.437898	0.743434	0.811059	0.604679	0.634482
ENSG00000163463	KRTCAP2	1	complement(155169408..155173475)	4068	protein_coding	0.826761	0.920847	1.04161	0.479548	0.520457	1.01009	0.460118	0.588758	1.0996	1.04294	0.903902	1.04993	0.523466	0.886356	0.622997	1.00054	0.422853	0.913163	0.467612	0.465642	0.80105	0.79007	0.721629	0.488961	0.542119	0.907665	1.3576	1.71712	1.25987	0.520768	0.629514	1.09692	0.556531	0.639366	1.33001	1.13259	1.0933	1.14017	0.633153	0.962544	0.753539	1.08654	0.511458	0.991655
ENSG00000173171	MTX1	1	155208699..155213824	5126	protein_coding	0.393671	0.899428	0.568303	0.475712	0.516294	0.343547	0.678137	0.519155	0.709022	0.77595	0.418447	0.520764	0.675063	0.100488	0.494411	0.30879	0.671154	0.3865	0.278323	0.580696	0.0978021	0.969001	0.477238	0.277171	0.191212	0.192086	0.969651	0.805239	1.4436	0.528905	1.31149	0.381962	1.7226	0.577205	1.80105	0.862715	1.06294	0.578995	1.71479	0.111724	1.2559	0.343318	1.70486	0.429717
ENSG00000236675	MTX1P1	1	155230975..155234325	3351	unprocessed_pseudogene	6.42342	8.68505	5.92724	6.03986	4.81761	4.72969	7.74016	6.27376	5.3395	5.53917	5.76086	5.73559	2.85961	6.84032	2.94115	4.72353	3.44664	3.84297	1.56108	2.90712	1.72048	4.27244	1.67906	3.1375	2.04747	2.79141	4.53221	11.2754	0.922754	0.695432	0.750006	0.544579	1.20499	0.722364	0.831255	0.637783	0.896852	0.660398	0.445185	0.787598	0.45788	0.54387	0.536574	0.442481
ENSG00000160767	FAM189B	1	complement(155247205..155255483)	8279	protein_coding	1.29997	1.07897	1.24753	1.06035	1.18277	1.31171	2.80992	2.47507	4.59257	4.80435	1.73957	1.51544	1.44682	1.46211	0.476184	1.01057	2.22616	2.21356	2.75721	2.41874	3.0883	3.03511	4.0777	2.71148	3.64049	2.05157	1.30079	1.84087	0.959664	0.98274	0.909844	1.21571	2.16153	2.29392	3.53283	4.45272	1.33816	1.40453	1.11296	1.3551	0.366304	0.936609	1.71247	2.05155
ENSG00000116521	SCAMP3	1	complement(155255979..155262430)	6452	protein_coding	6.41168	6.96715	4.84343	4.95108	4.59409	4.91296	5.38768	6.47561	5.37307	6.12369	4.36933	5.17173	4.04307	5.54858	3.14241	4.90656	3.88489	5.06661	4.93841	4.57159	3.03038	6.11355	4.96696	4.18395	3.79786	3.96784	6.20576	5.1672	0.755408	0.710632	0.71652	0.70516	0.840291	0.929448	0.838013	0.878937	0.681464	0.742301	0.630579	0.796391	0.490107	0.704242	0.605908	0.727214
ENSG00000176444	CLK2	1	complement(155262868..155278491)	15624	protein_coding	1.09784	1.53077	0.830557	0.639904	0.982453	1.18348	0.992632	1.05603	1.05573	0.882536	1.07868	1.14473	0.68147	0.197811	0.919183	0.709165	1.03806	1.09369	1.11098	0.935269	0.86636	1.02855	1.26825	1.21854	1.23899	1.07135	1.36088	1.17868	0.756538	0.418026	0.894897	0.773127	0.904169	0.689864	0.961648	0.576529	0.982545	0.74781	0.620738	0.129223	0.837266	0.463272	0.945552	0.71447
ENSG00000160753	RUSC1	1	155320896..155331114	10219	protein_coding	1.21774	2.48142	1.47717	1.38402	1.42439	1.92433	1.70082	2.39582	2.27073	2.33537	0.989524	1.22775	0.911673	0.957715	0.771567	1.96936	1.3226	1.67216	1.58226	2.40973	1.93783	4.11726	3.49509	2.9475	3.62078	1.78254	1.56726	1.73996	1.21305	0.557755	1.1697	0.775498	1.3967	0.965507	1.86471	0.941144	0.812592	0.494777	0.74866	0.385955	0.633607	0.793644	1.08611	0.673875
ENSG00000235919	ASH1L-AS1	1	155562042..155563944	1903	antisense	0.530204	1.81705	3.4791	2.69094	2.22514	2.15925	1.68614	1.25857	2.35059	2.22947	1.61021	1.1222	0.839251	2.16542	1.77569	3.4459	0.903924	4.55478	0.874653	1.84859	1.1855	2.76368	2.05681	2.53844	1.4164	1.68159	0.580421	1.16794	6.56181	1.48093	4.19676	1.18832	3.18018	0.692646	4.43336	1.22697	3.03696	0.617595	1.58288	1.19172	3.34906	1.89642	1.70486	2.50668
ENSG00000132676	DAP3	1	155687960..155739010	51051	protein_coding	1.25173	1.39982	1.50957	1.46642	1.46191	1.88575	1.49801	1.41267	1.32528	1.07	1.36252	1.7517	1.57464	1.36718	1.43966	1.64772	1.21302	1.07208	1.03867	1.20855	1.06059	0.904288	1.14048	1.58634	1.53596	1.8564	1.17375	1.2128	1.20599	1.04757	1.16791	1.34713	1.19675	1.00918	1.05876	0.764384	1.08851	1.25138	1.25797	0.976683	1.15014	1.17709	0.969078	0.765867
ENSG00000143622	RIT1	1	complement(155897808..155911404)	13597	protein_coding	5.76333	4.8107	4.53814	5.64925	7.68829	7.31763	4.11013	3.99266	3.39263	3.31533	7.14393	6.14499	5.63805	5.4552	5.75739	3.99127	4.78934	5.57335	5.15888	5.41328	5.95465	5.54409	5.64937	6.45762	6.46971	6.46309	6.37688	4.90384	0.787417	1.17431	1.334	1.52112	0.713152	0.829955	0.588657	0.689159	1.23955	1.27736	0.978262	1.13397	0.99897	0.829667	0.831001	1.15853
ENSG00000132680	KIAA0907	1	complement(155913043..155934400)	21358	protein_coding	1.13379	0.998381	1.38875	0.993303	1.35065	0.645879	1.26448	0.934493	1.04719	0.794586	1.01864	1.31235	1.39584	1.32646	1.56896	1.14342	1.12756	0.62614	0.623453	0.570147	1.00933	0.684012	1.27138	0.957919	1.67504	1.52135	1.13774	0.698711	1.22487	0.994914	1.19127	0.646926	1.11527	0.936008	0.923616	0.795874	0.898433	1.31447	1.23113	1.32861	1.38381	1.14528	0.994501	0.627155
ENSG00000116584	ARHGEF2	1	complement(155946851..156007070)	60220	protein_coding	0.776309	0.961791	1.59636	1.12166	1.52059	1.6035	0.865857	0.821954	0.779944	0.730952	0.727639	1.41407	1.05642	1.236	1.50103	1.45316	2.12195	1.1268	2.34938	1.06498	1.51099	0.800566	2.10428	1.82139	2.86054	2.10923	0.761183	0.864695	2.05635	1.16622	1.95874	1.6672	1.11535	0.854608	1.00468	0.759991	0.937306	1.47024	1.36082	1.2851	1.93354	1.51089	2.73338	1.17157
ENSG00000163479	SSR2	1	complement(156009048..156020959)	11912	protein_coding	14.7947	12.5789	11.1828	12.8353	13.1304	14.0444	12.5706	12.8681	10.7727	12.644	13.2992	10.9807	13.4968	11.3943	12.6944	11.9781	12.027	11.58	12.3961	13.6756	12.1419	12.2887	15.998	12.4044	14.564	13.4321	16.7832	15.2465	0.75586	1.02038	0.887506	1.1165	0.849666	1.02299	0.728141	1.00517	0.898916	0.872946	0.912271	0.905823	0.858038	0.952235	0.812922	0.920587
ENSG00000160803	UBQLN4	1	complement(156035301..156053794)	18494	protein_coding	0.709242	0.592077	0.51551	0.751566	0.429305	0.539587	0.448212	0.474852	0.498859	0.501832	0.778732	0.418588	0.561323	0.612749	0.517693	0.525752	0.438486	0.629368	0.257144	0.336536	0.365957	0.631951	0.370374	0.430213	0.728727	0.545718	0.955588	0.789745	0.726846	1.26937	0.605302	0.911347	0.631959	0.802011	0.703369	0.84758	1.09798	0.706983	0.791441	1.03492	0.729924	0.88798	0.618246	1.06298
ENSG00000116586	LAMTOR2	1	156054752..156058510	3759	protein_coding	26.1259	26.3701	19.3743	25.4943	23.3745	22.331	22.5496	27.0437	25.9566	25.0425	23.64	45.3783	16.9241	53.3051	12.9598	18.0465	16.6048	21.6092	13.0941	18.1411	12.8701	20.8313	16.3349	19.3519	12.7115	15.389	28.0616	32.6888	0.741574	0.96679	0.894685	0.846829	0.863114	1.02555	0.99352	0.949655	0.904847	1.72083	0.647789	2.02142	0.496051	0.684354	0.635569	0.819461
ENSG00000160789	LMNA	1	156082573..156140089	57517	protein_coding	0.906351	0.856693	1.21095	0.979352	1.03989	0.969552	1.52486	1.34177	1.31725	1.11568	0.761835	0.770428	0.888555	0.725404	0.798023	0.95533	1.11938	1.15392	1.00045	1.09151	1.09825	0.924547	1.21642	0.90409	1.69985	0.928707	1.21944	1.36904	1.33607	1.14318	1.14734	1.13174	1.68242	1.56622	1.45336	1.30231	0.840552	0.899304	0.980365	0.846749	0.88048	1.11514	1.23504	1.34695
ENSG00000196189	SEMA4A	1	156147366..156177752	30387	protein_coding	0.121749	0.0758625	0.0871521	0.144447	0.14806	0.289766	0.0791967	0.227699	0.147207	0.148348	0.221848	0.0790632	0.157675	0.0339026	0.176072	0.089297	0.226435	0.0977983	0.50863	0.391832	0.445454	0.278846	0.57964	0.60783	0.798327	0.30783	0.118135	0.188081	0.715833	1.90406	1.21611	3.81962	0.650491	3.00147	1.2091	1.95549	1.82217	1.04219	1.29508	0.446895	1.44619	1.17709	1.85985	1.28915
ENSG00000160785	SLC25A44	1	156193932..156212796	18865	protein_coding	1.05186	1.57328	1.13709	1.91306	2.38489	2.14702	1.50246	1.05799	1.00774	1.02609	1.51059	1.75463	1.34044	1.4881	1.28371	0.75514	1.53708	1.64093	0.945325	1.30533	1.35532	0.975748	1.30972	1.46107	1.35086	1.6963	1.71258	1.51477	1.08103	1.21597	2.26732	1.36468	1.42839	0.672472	0.958056	0.652201	1.43612	1.11527	1.27435	0.945856	1.22042	0.479978	1.46131	1.043
ENSG00000198952	SMG5	1	complement(156249224..156282825)	33602	protein_coding	0.310283	0.394474	0.433474	0.283024	0.409557	0.29698	0.588869	0.498943	0.457607	0.426138	0.32829	0.532267	0.324787	0.268265	0.318451	0.316283	0.3876	0.405355	0.544882	0.434874	0.358074	0.286948	0.596984	0.575043	0.751113	0.586057	0.345148	0.283476	1.39703	0.717472	1.31995	0.752852	1.89785	1.26483	1.47481	1.08027	1.05804	1.34931	1.04674	0.680058	1.02633	0.801786	1.24918	1.02758
ENSG00000163468	CCT3	1	complement(156308968..156367873)	58906	protein_coding	0.759369	0.728873	0.732814	0.786533	0.655948	0.881916	0.635508	0.551157	0.697674	0.535684	0.832303	0.661627	0.741077	0.629599	0.721841	0.675611	0.492261	0.664256	0.391551	0.624762	0.319153	0.555536	0.348846	0.545099	0.378543	0.559964	0.78285	0.883984	0.96503	1.07911	0.863806	1.20997	0.836889	0.756177	0.918755	0.734948	1.09605	0.90774	0.975912	0.863798	0.95058	0.926925	0.648249	0.911347
ENSG00000116604	MEF2D	1	complement(156463727..156500828)	37102	protein_coding	1.1875	1.11838	1.09209	0.933285	1.55502	1.329	0.518905	0.416012	0.512397	0.478849	0.958035	1.59007	1.04028	1.15926	0.660307	0.816678	0.821291	0.821005	0.647292	0.598069	0.716153	0.748136	1.1143	1.06457	1.66432	1.6852	1.25036	0.984148	0.919655	0.834495	1.30948	1.18832	0.436971	0.371977	0.431491	0.428162	0.806764	1.42175	0.876022	1.03655	0.556047	0.730231	0.691611	0.7341
ENSG00000183856	IQGAP3	1	complement(156525405..156572604)	47200	protein_coding	0.505915	1.00732	0.622797	0.475301	0.476599	0.354443	0.6175	0.608916	0.361312	0.421348	0.434964	0.684326	0.344007	0.551113	0.393755	0.603632	0.229078	0.257094	0.0503773	0.143329	0.0849718	0.19809	0.181401	0.204689	0.150553	0.224255	0.9068	0.813961	1.23103	0.471848	0.942054	0.351868	1.22056	0.604491	0.714177	0.418286	0.859759	0.679354	0.67997	0.547108	0.778304	0.599246	0.4528	0.255226
ENSG00000163382	NAXE	1	156591762..156594299	2538	protein_coding	23.1903	20.4365	14.191	12.3943	14.0773	11.9113	18.2267	12.5824	16.5232	15.3584	19.1967	17.9856	12.5855	17.86	13.5361	15.4134	10.4569	13.368	8.33825	11.1952	8.09877	12.7787	6.84353	7.83724	9.46167	9.21398	25.5681	20.2667	0.611935	0.606478	0.607031	0.582845	0.785959	0.615685	0.712504	0.751521	0.827788	0.880072	0.542702	0.873929	0.583694	0.754209	0.450918	0.654125
ENSG00000160818	GPATCH4	1	complement(156594487..156601496)	7010	protein_coding	8.06032	6.28925	3.89121	4.93962	4.03963	6.28039	5.0351	4.66941	4.14773	4.31229	5.90115	4.03653	4.59459	5.10691	3.13329	4.19342	2.62915	3.35617	1.25505	4.01467	2.43158	3.29278	2.37304	4.37787	1.36326	4.17873	7.64197	6.16	0.482761	0.785407	0.501175	0.998592	0.624678	0.742444	0.514586	0.685661	0.732124	0.641814	0.570026	0.812006	0.388731	0.666761	0.326185	0.533636
ENSG00000132688	NES	1	complement(156668763..156677397)	8635	protein_coding	4.44021	2.83649	3.64964	1.38375	2.85034	1.08768	3.34437	1.87994	2.33112	1.32047	3.65507	3.12233	2.65103	2.89315	2.60887	1.88544	2.27667	2.63854	1.40438	1.44155	0.783788	0.913599	0.849909	1.41502	0.851319	1.31133	3.93337	3.56672	0.821953	0.487837	0.641938	0.383459	0.7532	0.662767	0.525003	0.465528	0.823176	1.10077	0.597052	1.01997	0.587555	0.664709	0.51274	0.930211
ENSG00000143320	CRABP2	1	complement(156699606..156705816)	6211	protein_coding	71.5864	77.8959	74.3193	47.3095	66.259	45.5543	75.7711	60.1134	59.2815	42.7787	37.643	71.7753	41.3995	68.8347	68.9138	75.3256	68.2892	59.2509	37.6713	53.4587	29.3003	35.235	41.1594	42.8682	39.9257	48.7086	74.869	78.2661	1.03818	0.607343	0.92558	0.58481	1.05846	0.771715	0.828111	0.549178	0.525839	0.921426	0.578315	0.883676	0.962666	0.967003	0.95394	0.760643
ENSG00000143319	ISG20L2	1	complement(156721891..156728799)	6909	protein_coding	1.99586	3.58681	3.25814	2.43533	4.32852	3.6534	2.32214	2.07995	1.78046	1.26654	1.55229	2.43414	2.42719	1.9757	1.54879	2.84739	1.56498	2.15067	1.89288	2.38918	1.95919	3.25634	2.12447	3.37253	3.26292	3.06407	1.9584	3.35481	1.63245	0.678967	2.16875	1.01856	1.16348	0.57989	0.892078	0.353111	0.777758	0.678636	1.21612	0.550825	0.776003	0.793851	0.784117	0.599605
ENSG00000143303	RRNAD1	1	156728442..156736960	8519	protein_coding	0.789591	0.676498	0.341955	0.658358	0.434926	0.48234	0.7847	1.43696	0.721987	0.74704	0.755356	0.783378	0.406194	0.604648	0.694153	0.477779	0.346151	0.523265	0.334942	0.444707	0.676762	0.548764	0.689186	0.266844	0.862911	0.346743	1.06966	0.894505	0.433079	0.973186	0.550824	0.712995	0.993806	2.12411	0.91438	1.10428	0.956642	1.15799	0.514437	0.893791	0.879129	0.706254	0.438392	0.773491
ENSG00000143314	MRPL24	1	complement(156737303..156741590)	4288	protein_coding	13.8829	12.6336	10.314	13.6483	10.2454	12.2521	10.601	14.8326	12.127	12.6771	17.5793	8.40425	10.1184	9.0695	8.99684	11.7069	8.19509	12.9369	7.20883	9.46611	4.44279	12.674	4.05058	7.42198	4.11444	8.84059	14.3606	17.9193	0.74293	1.08032	0.737989	0.969803	0.763602	1.17406	0.873522	1.00344	1.26626	0.665228	0.728841	0.717885	0.648053	0.926645	0.590302	1.02401
ENSG00000143321	HDGF	1	complement(156742107..156766925)	24819	protein_coding	6.9653	6.26953	6.23152	7.86994	6.41931	6.50417	5.82862	7.05532	5.94764	6.41045	7.3337	4.30225	5.70567	4.74234	4.5951	5.5394	4.95061	5.83727	3.11369	4.50299	2.85824	4.73256	4.04123	5.16356	4.36386	5.30621	6.89809	7.12576	0.894653	1.25527	0.921613	1.03743	0.836808	1.12534	0.853896	1.02248	1.05289	0.686216	0.819157	0.756412	0.659713	0.883544	0.710753	0.931054
ENSG00000132694	ARHGEF11	1	complement(156934840..157045370)	110531	protein_coding	0.346882	0.359766	0.208449	0.247091	0.282536	0.252263	0.440291	0.551349	0.569106	0.558976	0.349307	0.34053	0.272128	0.293594	0.188526	0.30073	0.453543	0.383133	0.516302	0.423543	0.469443	0.478463	0.418303	0.506453	0.518758	0.454319	0.289798	0.155121	0.600923	0.68681	0.814502	0.701185	1.26928	1.53252	1.64063	1.55372	1.00699	0.946531	0.784498	0.81607	0.543488	0.835904	1.30749	1.06495
ENSG00000117036	ETV3	1	complement(157121191..157138474)	17284	protein_coding	0.233506	0.250076	1.9306	1.97518	1.19434	1.42642	0.309413	0.384921	0.194103	0.352862	0.443217	0.633227	0.61602	0.625844	2.28091	2.13249	1.3649	0.687757	0.797922	0.51666	0.97169	0.321191	0.948297	0.789139	1.54531	1.13936	0.127811	0.183703	8.26788	7.89832	5.1148	5.70396	1.32507	1.53921	0.831255	1.41102	1.8981	2.53214	2.63814	2.50261	9.7681	8.52736	5.84523	2.75019
ENSG00000229914	AL138899.2	1	complement(158195633..158196131)	499	processed_pseudogene	0	0.577464	0	0	0	0	0	0	0	0	0.614074	0	0	0	0	0	0	0	0	0	0	0	0	0	0	0	0	0	#DIV/0!	0	#DIV/0!	0	#DIV/0!	0	#DIV/0!	0	#DIV/0!	0	#DIV/0!	0	#DIV/0!	0	#DIV/0!	0
ENSG00000158477	CD1A	1	158254137..158258269	4133	protein_coding	1.38339	0.557763	0.57669	0.413005	0.256136	0.142029	0.517579	0.450721	0.541152	0.449111	1.26039	0.904238	0.901658	0.810101	0.408799	0.164134	0.594576	0.23968	0.402725	0.130948	0.545851	0.353475	0.47352	0.275012	0.177864	0.238237	1.13581	0.691412	0.416868	0.740467	0.185151	0.254641	0.374139	0.808087	0.391179	0.805201	0.911087	1.62119	0.651775	1.45241	0.295506	0.294272	0.429796	0.429717
ENSG00000230942	HMGN1P5	1	complement(158266753..158267320)	568	processed_pseudogene	2.3685	0	0.466248	0	1.39781	0	0	0	0	0.933691	0	0	0.468631	0	0	0	0	0	0	0	0	1.54322	1.29207	0	0	0	0.486153	1.118	0.196854	#DIV/0!	0.590169	#DIV/0!	0	#DIV/0!	0	#DIV/0!	0	#DIV/0!	0.19786	#DIV/0!	0	#DIV/0!	0	#DIV/0!
ENSG00000158481	CD1C	1	158289786..158293630	3845	protein_coding	1.74942	1.0492	1.10202	1.33182	0.137661	1.22134	0.417261	0.622905	0.94524	1.10343	2.23143	1.24967	2.42299	1.27268	1.46473	0.764523	1.46996	0.38645	0.618415	0.492648	0.521544	0.379951	0.572611	0.517319	0.892205	0.512164	2.72903	0.908357	0.629933	1.26937	0.0786892	1.16407	0.238513	0.593697	0.540316	1.05169	1.27552	1.19108	1.38502	1.213	0.837266	0.728674	0.840252	0.368329
ENSG00000158485	CD1B	1	complement(158327951..158331531)	3581	protein_coding	0.845277	0.804676	1.03535	1.5662	1.552	1.96707	0.672033	1.33765	0.702641	0.666438	1.3691	1.71452	1.04065	1.0069	1.57271	1.01032	2.05868	1.31398	1.72642	1.1335	0.83999	0.244777	1.02471	1.03156	0.615845	1.0311	0.462667	1.41865	1.22487	1.94637	1.83608	2.44455	0.795045	1.66235	0.831255	0.828207	1.61971	2.1307	1.23113	1.25131	1.86059	1.25556	2.43551	1.63293
ENSG00000231434	AL365440.1	1	158523672..158525838	2167	processed_pseudogene	11.7955	9.97304	10.7545	12.9408	7.57197	11.7835	10.7353	9.08758	10.1921	8.56565	9.61548	6.65204	9.21259	6.41794	8.18664	9.28698	8.05141	8.57117	5.37667	6.86813	4.97401	9.30345	6.77339	9.17901	3.61846	6.81565	16.1833	8.79129	0.911746	1.29758	0.641938	1.18153	0.910117	0.911214	0.864068	0.858881	0.815184	0.667002	0.781027	0.643529	0.694049	0.931209	0.682585	0.859434
ENSG00000203757	OR6K3	1	complement(158717168..158718163)	996	protein_coding	0	0	0	0	0	0	0	0	0.561391	0.532466	0	0	0	0	0	0.22703	0	0.745933	0	0	0	0	0	0	0	0	0	0	#DIV/0!	#DIV/0!	#DIV/0!	#DIV/0!	#DIV/0!	#DIV/0!	#DIV/0!	#DIV/0!	#DIV/0!	#DIV/0!	#DIV/0!	#DIV/0!	#DIV/0!	#DIV/0!	#DIV/0!	#DIV/0!
ENSG00000163563	MNDA	1	158831317..158849506	18190	protein_coding	10.7055	26.3917	22.3918	20.7387	15.7715	20.2984	36.2063	43.3778	48.0146	44.1412	13.7124	30.3192	19.2722	24.4948	17.3229	22.5625	20.0751	13.3287	29.0984	22.2107	26.5963	10.73	22.15	26.9316	23.6686	23.7768	9.7004	17.0189	2.09162	0.785802	1.47321	0.76912	3.38203	1.64361	4.48504	1.67254	1.28087	1.14881	1.80022	0.928126	1.61814	0.854909	1.87522	0.505034
ENSG00000163565	IFI16	1	158999968..159055155	55188	protein_coding	0.530195	0.851076	0.547048	0.494876	0.388433	0.489279	2.53402	2.90287	3.4093	2.47448	0.627415	1.10767	0.834412	0.854019	0.505144	0.422023	1.9503	1.05902	2.48173	1.96623	2.1711	1.35005	1.45836	1.51377	2.22891	1.75292	0.595421	0.638614	1.03179	0.581471	0.732624	0.574895	4.77941	3.41082	6.43028	2.90747	1.18337	1.3015	1.57378	1.00346	0.952751	0.49587	3.67847	1.24433
ENSG00000158716	DUSP23	1	159780932..159782543	1612	protein_coding	29.6268	30.5672	25.1358	24.0522	21.3429	20.7565	21.5641	26.4138	27.4023	23.6875	22.0503	24.3429	20.3104	23.1667	17.6433	28.4757	15.8541	16.2847	13.2756	12.0866	9.17453	13.4128	12.1406	11.2816	12.7687	11.7582	25.1811	30.727	0.848414	0.786863	0.720394	0.679043	0.727858	0.86412	0.924917	0.77493	0.744269	0.796372	0.685544	0.757893	0.59552	0.931576	0.535127	0.532749
ENSG00000188004	C1orf204	1	complement(159834474..159855347)	20874	protein_coding	3.65747	3.56155	2.04261	1.69389	1.14107	1.15298	3.17686	3.13621	3.16083	3.59503	4.37453	2.58325	3.17521	2.13453	1.99655	1.8524	1.38915	0.842346	1.12773	0.764859	1.405	1.1058	2.10951	1.36129	2.69995	1.592	3.80985	3.48329	0.558476	0.475605	0.311984	0.32373	0.868595	0.880573	0.864212	1.0094	1.19605	0.725315	0.868144	0.599325	0.545883	0.520109	0.379811	0.236511
ENSG00000158710	TAGLN2	1	complement(159918107..159925732)	7626	protein_coding	113.211	78.67	79.0389	92.2832	89.5015	83.7867	78.928	104.41	66.2455	112.66	84.3406	30.4539	61.3274	31.9489	87.846	74.0694	98.8946	98.5598	78.699	95.95	103.113	123.716	135.212	101.09	144.69	115.429	130.101	93.4299	0.698154	1.17304	0.790571	1.06504	0.697174	1.32718	0.585149	1.43206	0.744983	0.387109	0.541707	0.406112	0.775947	0.941521	0.87354	1.25283
ENSG00000162723	SLAMF9	1	complement(159951492..159954254)	2763	protein_coding	1.33898	4.17162	2.10866	3.00069	2.4904	2.54944	2.80653	4.04524	3.9462	3.74287	1.88534	2.89841	0.770705	2.7032	1.22299	3.02806	1.42302	3.76449	0.860589	1.95877	0.544336	3.2782	1.06246	1.85118	1.77371	1.87091	2.19869	3.21764	1.57483	0.719311	1.85993	0.611138	2.09603	0.969705	2.94718	0.897224	1.40804	0.694794	0.575593	0.647998	0.913381	0.725872	1.06277	0.902406
ENSG00000162729	IGSF8	1	complement(160091340..160098943)	7604	protein_coding	1.01729	0.947378	1.60207	1.6355	1.11374	1.65974	1.65275	1.2949	1.69126	1.56925	0.886546	1.05317	0.805128	0.880628	1.44426	1.96266	2.58536	2.76831	1.9075	2.27758	2.1757	2.72816	2.38069	2.54111	3.06136	1.94234	0.835232	1.0439	1.57483	1.72635	1.09481	1.75193	1.62466	1.36682	1.66251	1.65641	0.871475	1.11167	0.791441	0.929542	1.41971	2.07168	2.54141	2.92208
ENSG00000162734	PEA15	1	160205337..160215376	10040	protein_coding	142.738	101.744	90.6063	98.3416	113.584	111.204	85.758	82.0886	76.1864	76.8301	171.554	71.6813	137.625	80.1636	126.577	87.5661	120.03	112.306	138.5	119.804	139.215	163.319	163.299	126.908	120.03	129.16	160.675	103.349	0.634775	0.966561	0.795756	1.09298	0.600808	0.806817	0.533751	0.755133	1.20188	0.704528	0.96418	0.787897	0.886783	0.860653	0.840912	1.10381
ENSG00000132716	DCAF8	1	complement(160215715..160262531)	46817	protein_coding	0.919533	0.960166	0.797592	0.817747	0.712267	0.60184	1.0966	0.875372	1.20029	0.92322	1.04722	1.35704	0.687957	1.3753	0.655612	0.864556	0.456655	0.655928	0.284421	0.491304	0.251647	0.455589	0.391897	0.509838	0.591436	0.625689	1.02039	1.3157	0.867389	0.851673	0.774597	0.626809	1.19257	0.911688	1.30533	0.961522	1.13886	1.41334	0.748159	1.43236	0.712984	0.900423	0.496616	0.68314
ENSG00000122218	COPA	1	complement(160289273..160343400)	54128	protein_coding	3.97045	3.96606	2.95516	2.97785	2.82117	3.01485	3.01342	3.22029	3.25914	3.18919	3.01169	2.40668	2.49325	2.19827	2.53356	3.16658	2.27905	2.65823	2.03393	2.49467	2.10711	3.28738	2.47669	2.82434	2.11411	2.66041	3.07112	3.26147	0.744288	0.750833	0.710543	0.760163	0.758963	0.811961	0.820848	0.80412	0.758527	0.606818	0.627951	0.55427	0.638104	0.79842	0.574004	0.670244
ENSG00000162736	NCSTN	1	160343272..160358952	15681	protein_coding	1.15819	2.51751	3.17504	2.00604	2.70036	2.26478	2.23383	2.76624	2.01465	1.60646	1.03567	2.92802	1.56168	2.33225	2.51408	2.45143	3.16556	1.3582	2.7901	1.70843	2.54168	0.782581	2.49609	2.93561	2.89089	3.7204	1.33832	1.80209	2.74138	0.796833	2.33153	0.899608	1.92872	1.0988	1.73948	0.638115	0.894215	1.16306	1.34838	0.926411	2.17069	0.973748	2.73319	0.539499
ENSG00000234425	AL138930.1	1	160537073..160571458	34386	antisense	1.03678	1.5503	1.49412	1.27648	1.24684	1.08402	1.0498	0.959656	0.926869	0.91767	0.908949	1.15671	0.890216	1.10851	1.01546	0.868032	0.607449	0.799428	0.615439	0.747613	0.444678	0.824222	0.412629	0.751998	0.270792	0.887677	1.48563	1.69901	1.44112	0.823377	1.20261	0.69923	1.01256	0.619013	0.893991	0.591931	0.876707	0.746121	0.858639	0.715033	0.979443	0.559913	0.585902	0.515661
ENSG00000117090	SLAMF1	1	complement(160608100..160647295)	39196	protein_coding	0.27458	0.124978	1.8648	1.47445	1.79604	1.93942	0.115974	0.251209	0.18545	0.36532	0.609781	0.299661	1.0662	0.827923	3.26884	2.123	5.00304	2.39461	5.48407	1.94689	6.31847	1.47597	4.62477	1.99364	5.89526	2.13527	0.274754	0.0891068	6.79147	11.7977	6.54104	15.5181	0.422368	2.01003	0.675395	2.92308	2.22078	2.39772	3.88301	6.62457	11.9049	16.987	18.2207	19.1603
ENSG00000026751	SLAMF7	1	160739057..160754821	15765	protein_coding	11.9256	15.116	33.7315	30.8738	57.0602	61.9029	17.2835	14.6859	25.5898	19.1749	12.2258	19.3033	15.2128	25.0933	32.4374	45.5257	63.3167	106.035	88.7021	143.67	85.9725	116.335	65.1267	114.816	61.4266	78.4772	11.753	15.2261	2.8285	2.04246	4.7847	4.09519	1.44929	0.971547	2.1458	1.26851	1.02518	1.27701	1.27565	1.66005	2.71999	3.01176	5.30933	7.01473
ENSG00000213080	AL354714.2	1	160894980..160896076	1097	processed_pseudogene	1.22635	2.36407	2.41412	2.88975	0.965005	3.21061	0.487501	1.69811	2.54852	2.65893	1.11731	1.70338	1.21323	2.58254	1.28348	1.85515	2.01608	3.61203	1.9508	3.2068	5.25555	3.19616	3.34502	6.73478	2.23371	0.448785	3.02062	0.86831	1.96854	1.22236	0.786892	1.35809	0.397522	0.7183	2.07814	1.12472	0.911087	0.720527	0.989301	1.09241	1.04658	0.784726	1.64397	1.52788
ENSG00000158769	F11R	1	complement(160995211..161021348)	26138	protein_coding	3.80873	4.45384	3.79948	3.881	4.61709	4.34562	4.60355	3.69581	4.38537	4.13913	4.0797	3.45195	4.17533	3.84285	3.97538	3.37393	3.64781	4.50048	3.57517	3.51999	4.97728	3.75596	5.49388	4.83776	7.27483	4.20969	4.09903	4.91975	0.997572	0.871385	1.21224	0.975704	1.20868	0.829804	1.1514	0.929341	1.07114	0.775051	1.09625	0.862818	1.04375	0.757533	0.957749	1.01047
ENSG00000158773	USF1	1	complement(161039251..161045977)	6727	protein_coding	0.399972	0.257013	0.314945	0.217497	0.275393	0.0872614	0.635991	0.632957	0.623397	0.591277	0	0.119047	0	0.038286	0.0837207	0.0672283	0.182651	0.2577	0.282778	0.402266	0.447154	0.217171	0.327292	0.168964	0.655668	0.146371	0.123146	0.283198	0.787417	0.846249	0.688531	0.339521	1.59009	2.46274	1.5586	2.30057	0	0.463196	0	0.148965	0.209316	0.261575	0.456659	1.00267
ENSG00000186517	ARHGAP30	1	complement(161046946..161069970)	23025	protein_coding	5.74055	4.5554	3.8531	5.3377	4.60915	4.93316	6.25953	6.94625	6.05893	7.69304	6.32142	4.06937	4.67047	3.60178	2.82512	3.14263	3.27651	4.61419	3.72807	4.77157	4.50711	6.10379	6.50228	4.22069	7.66242	5.40961	6.91987	6.45366	0.671208	1.17173	0.80291	1.08292	1.0904	1.52484	1.05546	1.68877	1.10119	0.893306	0.813593	0.790661	0.492133	0.689869	0.570765	1.0129
ENSG00000162755	KLHDC9	1	161098361..161100346	1986	protein_coding	0.508046	0.725464	0.266696	0	0	0	0.13464	0	0	0.534075	0.462874	0.806477	0	0.259365	0.14179	0.113858	0.123735	0	0	0.136256	0.126217	0	0	0	0.370148	0	0.278082	0.479625	0.524945	0	0	0	0.265015	0	0	0.736184	0.911087	1.11167	0	0.357516	0.279089	0.156945	0.243551	0
ENSG00000143256	PFDN2	1	complement(161100556..161118111)	17556	protein_coding	1.85826	2.67539	2.89628	3.36134	3.3466	3.49409	2.58926	2.92555	1.75171	2.00885	2.47847	1.94628	2.63817	1.99515	2.66261	2.24113	2.50553	2.21469	2.55984	2.54328	2.57006	1.93057	2.13196	2.16888	2.40069	2.66405	2.04475	2.27879	1.5586	1.25639	1.80093	1.30601	1.39338	1.0935	0.94266	0.750862	1.33376	0.727473	1.4197	0.74574	1.43285	0.837683	1.34832	0.827799
ENSG00000158793	NIT1	1	161118086..161125445	7360	protein_coding	0.959627	0.665574	0.395804	0.36445	0.503415	0.0797564	1.05359	0.289259	1.06359	0.612481	0.83267	0.725391	0.83182	0.629877	0.726942	0.675909	0.333883	0.639313	0.839986	0.625038	1.02174	0.277891	0.86419	0.463298	0.932209	0.568573	0.375184	0.647103	0.412456	0.547573	0.524595	0.119831	1.09792	0.434601	1.10834	0.920229	0.867702	1.08987	0.866816	0.946367	0.757526	1.01553	0.34793	0.960544
ENSG00000158864	NDUFS2	1	161197104..161214395	17292	protein_coding	23.0675	22.0798	18.8989	18.5158	16.6824	15.4458	21.7726	14.8357	20.1612	16.1628	25.2517	14.6347	21.7508	19.6007	17.0338	13.8221	11.1983	17.0284	8.52556	13.6147	10.3937	12.6896	11.6855	12.1603	9.43761	11.2887	23.4744	27.102	0.819285	0.838584	0.723198	0.699542	0.943864	0.67191	0.874009	0.732016	1.09469	0.662807	0.942922	0.88772	0.738432	0.626004	0.48546	0.771221
ENSG00000158869	FCER1G	1	161215234..161220699	5466	protein_coding	324.389	399.758	355.286	235.374	377.708	220.316	310.982	193.722	331.385	186.675	339.498	429.376	359.926	438.108	264.233	341.542	292.089	370.387	362.979	402.639	381.641	438.274	403.245	486.434	430.587	482.455	281.44	380.828	1.09524	0.588792	1.16437	0.551123	0.958668	0.4846	1.02157	0.466971	1.04658	1.07409	1.10955	1.09593	0.814556	0.854372	0.900429	0.92653
ENSG00000158887	MPZ	1	complement(161304735..161309972)	5238	protein_coding	0.256836	0.825184	0.252796	0.558649	0.505255	0.560335	0.51049	0.457249	0.320244	0.404991	0.1755	0.713481	0.20327	0.737542	0	0.388526	0.187658	0.378236	0.0453953	0.206647	0.287133	0.334688	0.186814	0.162747	0.374246	0.0469948	0.632612	0.545553	0.984271	0.676999	1.96723	0.679043	1.98761	0.554117	1.24688	0.490789	0.683316	0.864632	0.791441	0.893791	0	0.470836	0.730654	0.458365
ENSG00000143252	SDHC	1	161314257..161375340	61084	protein_coding	1.25536	1.8775	3.6158	2.32337	4.19829	3.44032	2.62212	2.49198	1.99551	1.19379	0.907971	2.48222	2.02195	1.95637	3.21314	2.15816	2.90055	1.89333	2.41736	1.66569	2.11748	0.444846	1.27755	2.11196	2.22638	2.35746	0.976445	2.13636	2.88029	1.23748	3.34429	1.83239	2.08874	1.32728	1.58959	0.635837	0.723276	1.32209	1.61065	1.04201	2.55954	1.14949	2.31053	1.00843
ENSG00000072694	FCGR2B	1	161663147..161678654	15508	protein_coding	0.975927	1.39358	1.19538	0.880553	1.33111	0.643482	1.18972	0.566283	1.40616	0.735248	1.60048	1.73854	1.64776	1.44486	1.05317	1.37062	0.934908	1.14978	1.44128	1.22145	1.03448	0.866675	1.34084	0.916159	1.12185	1.30159	0.925911	1.71982	1.22487	0.631866	1.36395	0.461749	1.21907	0.406352	1.44084	0.527598	1.63996	1.24754	1.68841	1.0368	1.07914	0.983524	0.957969	0.825057
ENSG00000213075	RPL31P11	1	complement(161683695..161685252)	1558	transcribed_processed_pseudogene	1.29522	2.21942	0.50994	0.31303	0.5096	1.31869	1.37301	1.19566	1.43555	0.850989	0.590031	1.88471	1.36679	1.65308	1.08445	0.725681	0.94636	0.794768	0.305238	0.694748	1.28712	0.750147	0.471051	0.547155	0.314554	1.26397	0.531711	1.83415	0.393708	0.141041	0.393446	0.594162	1.06006	0.538725	1.10834	0.383429	0.455544	0.849193	1.05525	0.744826	0.837266	0.326969	0.730654	0.358098
ENSG00000132185	FCRLA	1	161706972..161714352	7381	protein_coding	0	0.54656	0.394678	0.0991127	0.322703	0	0.253592	0	0.454528	0.0718516	0	0.144665	0.10819	0.418723	0	0.245086	0.233053	0.268419	0.0966457	0.439948	0.135844	0.356272	0.198861	0.962458	0.597572	1.20061	0.149646	0.645262	#DIV/0!	0.181339	#DIV/0!	0	#DIV/0!	0	#DIV/0!	0.131461	#DIV/0!	0.264683	#DIV/0!	0.766106	#DIV/0!	0.448415	#DIV/0!	0.491105
ENSG00000162746	FCRLB	1	161721563..161728143	6581	protein_coding	0.255528	0.83193	0.804829	0.629912	1.04558	0.445986	1.17831	0.363937	0.977082	0.282051	0.0931234	0.851819	0.0808942	1.2132	0.256734	0.549758	0.261384	0.71499	0.397445	0.246714	0.114268	0.62157	0.334553	0.820386	0.968088	1.30916	0.125878	0.916688	3.14967	0.75717	4.09184	0.536086	4.61126	0.437461	3.82377	0.339032	0.364435	1.02391	0.316576	1.45829	1.00472	0.660822	1.02292	0.859434
ENSG00000081721	DUSP12	1	161749758..161757238	7481	protein_coding	0.989063	2.04146	2.26561	1.30384	1.69808	2.19706	1.35824	1.63634	1.86855	0.815248	0.450561	1.35595	0.676041	1.5148	1.54329	1.69267	1.08399	1.22484	0.889969	1.08517	1.57484	0.546792	1.24262	1.82322	1.60498	2.50074	1.14426	1.90991	2.29067	0.638678	1.71686	1.07622	1.37326	0.801553	1.88922	0.399345	0.455544	0.664205	0.683517	0.742015	1.56036	0.829145	1.09598	0.599983
ENSG00000152332	UHMK1	1	162497251..162529629	32379	protein_coding	3.23041	2.72322	2.65001	2.92208	2.4766	2.85536	3.30331	3.07386	3.24653	2.84995	2.67821	1.84673	2.61422	1.59084	2.80038	2.31158	2.37549	2.34043	2.07826	2.14785	2.3225	2.40936	1.87371	2.18521	1.66492	2.25032	2.95929	2.51036	0.820331	1.07302	0.76665	1.04852	1.02257	1.12876	1.00499	1.04654	0.82906	0.678143	0.809255	0.584177	0.86688	0.848838	0.735353	0.859434
ENSG00000117143	UAP1	1	162561506..162599842	38337	protein_coding	0.429872	0.39085	0.573357	0.896859	0.676525	1.07948	0.488239	0.541442	0.459428	0.567175	0.431615	0.550084	0.673493	0.429955	0.668417	0.902437	1.032	0.878534	0.719476	0.69174	0.549235	0.350585	0.299912	0.526256	0.671126	0.674196	0.324128	0.438953	1.33379	2.29464	1.57378	2.76188	1.13578	1.38529	1.06876	1.45113	1.00406	1.4074	1.56673	1.10005	1.55492	2.30891	2.40072	2.24775
ENSG00000213070	HMGB3P6	1	164356767..164357364	598	processed_pseudogene	0	0.481864	1.32857	0.815553	0	0.981618	0	0.445015	0	0	0	0.892789	0.890242	0	0	0	0	0	0	0.452516	0	0.977199	0	0	0	0	0	0	#DIV/0!	1.6925	#DIV/0!	2.03713	#DIV/0!	0.923528	#DIV/0!	0	#DIV/0!	1.85278	#DIV/0!	0	#DIV/0!	0	#DIV/0!	0
ENSG00000143198	MGST3	1	165630861..165661796	30936	protein_coding	7.13182	8.67183	10.1528	9.62442	11.8912	12.7132	10.5364	12.3786	9.15462	8.78579	6.95335	11.7785	9.71424	10.9227	11.0686	10.4305	11.1764	8.4135	11.8983	8.39735	9.42351	4.20291	8.69055	9.03832	10.2812	10.0418	6.56062	8.85741	1.42359	1.10985	1.66735	1.46603	1.47738	1.42745	1.28363	1.01314	0.974975	1.35824	1.3621	1.25956	1.55201	1.2028	1.56712	0.97021
ENSG00000143149	ALDH9A1	1	complement(165662216..165698863)	36648	protein_coding	1.7712	1.6669	1.66927	1.65015	1.46596	1.43356	1.90433	1.48134	1.92241	1.67865	1.67225	1.92297	1.53254	1.86936	1.80568	1.35125	1.16673	1.31772	1.103	1.21096	1.31325	0.829158	1.36174	0.945946	1.2169	1.36352	1.48435	1.68945	0.942452	0.989951	0.827664	0.860014	1.07516	0.888678	1.08537	1.00704	0.944132	1.15362	0.865254	1.12145	1.01947	0.810637	0.658724	0.790518
ENSG00000143183	TMCO1	1	complement(165724293..165827755)	103463	protein_coding	0.919946	1.01935	1.11857	1.14545	1.09224	1.1716	1.27672	1.11115	1.15652	1.08412	0.980311	1.2049	1.13715	0.95091	1.21932	0.981307	1.01181	0.84255	0.916989	0.980802	1.09751	0.739895	0.756621	0.925554	0.937871	1.30618	0.979496	0.899172	1.21591	1.12371	1.18729	1.14936	1.38782	1.09007	1.25716	1.06354	1.06562	1.18204	1.2361	0.932864	1.32542	0.962683	1.09985	0.82656
ENSG00000143157	POGK	1	166839447..166856344	16898	protein_coding	2.54762	3.18883	2.6486	2.3955	1.94206	2.24062	3.00657	3.00797	2.41553	1.91446	2.32111	2.52758	2.06355	1.99663	1.31649	2.23473	1.58513	2.22765	1.4353	1.58539	1.78009	2.71468	1.49113	2.52239	1.89963	2.06856	2.61461	2.66817	1.03964	0.751215	0.762302	0.702646	1.18014	0.943283	0.94815	0.600364	0.911087	0.792635	0.80999	0.626132	0.51675	0.700798	0.622198	0.698578
ENSG00000152382	TADA1	1	complement(166856510..166876327)	19818	protein_coding	1.49343	1.64302	1.71047	1.74724	1.82952	1.65872	1.83498	1.36967	1.65052	1.07041	1.23695	1.48167	0.644704	1.00067	1.07989	1.16381	0.917581	1.17464	0.851873	1.11967	1.04982	0.633961	1.14799	1.47684	1.43427	1.55262	1.33762	1.69827	1.14533	1.06343	1.22505	1.00955	1.22871	0.833627	1.10519	0.65149	0.828261	0.901797	0.431695	0.609043	0.723093	0.708337	0.614414	0.714928
ENSG00000143162	CREG1	1	complement(167529677..167553767)	24091	protein_coding	9.25592	10.2985	10.3333	8.86691	11.5788	9.46629	9.82293	8.06387	9.60883	7.11048	7.65707	11.812	9.46902	9.68578	11.3732	10.9443	10.9654	9.87885	11.6961	10.9069	10.0096	11.7644	11.5863	12.9628	16.6912	13.9065	8.89464	10.8073	1.1164	0.860992	1.25096	0.919192	1.06126	0.783015	1.03813	0.690439	0.827262	1.14696	1.02302	0.940505	1.22875	1.06271	1.1847	0.959253
ENSG00000198771	RCSD1	1	167630093..167706249	76157	protein_coding	0.0839082	0.196752	0.170393	0.3298	0.323183	0.32373	0.242266	0.436793	0.543309	0.584953	0.100589	0.213816	0.132817	0.206291	0.133112	0.192995	0.238778	0.253643	0.327835	0.38375	0.589169	0.498755	0.725959	0.600721	0.817254	0.565644	0.108776	0.175105	2.03071	1.67622	3.85163	1.64537	2.88727	2.22002	6.47504	2.97305	1.1988	1.08673	1.58288	1.04849	1.5864	0.980908	2.84571	1.28915
ENSG00000197965	MPZL1	1	167721192..167791919	70728	protein_coding	0.527828	0.517413	0.576627	0.527501	0.77456	0.589265	0.646483	0.564385	0.715455	0.554871	0.558881	0.690684	0.395164	0.498873	0.617113	0.680976	0.760896	0.815835	0.783323	0.872325	0.74426	0.689889	0.892364	0.920028	1.13982	1.14156	0.562202	0.525236	1.09245	1.0195	1.46745	1.13887	1.2248	1.09078	1.35547	1.07239	1.05883	1.33488	0.74866	0.964168	1.16916	1.31612	1.44156	1.57676
ENSG00000143158	MPC2	1	complement(167916729..167937040)	20312	protein_coding	6.59009	8.39836	7.65334	4.80209	7.62218	4.68173	7.93811	5.96121	6.57916	4.45167	5.56666	9.26523	5.8709	8.68558	7.26445	7.9263	6.82337	6.4863	5.25618	5.71531	3.30734	2.97764	3.61312	3.97304	3.59498	5.05357	6.28074	9.06641	1.16134	0.57179	1.15661	0.557457	1.20455	0.709806	0.998341	0.530065	0.844702	1.10322	0.890868	1.0342	1.10233	0.943792	1.0354	0.77233
ENSG00000143155	TIPRL	1	168178933..168202114	23182	protein_coding	3.16276	3.14481	2.5818	3.10309	2.51158	3.54504	2.58374	3.088	3.43707	2.91683	2.88155	2.71757	2.54907	2.23309	3.07322	3.03356	2.8197	2.76686	3.34382	3.96883	3.50341	3.37783	1.9628	3.55471	2.70597	3.27051	2.8707	2.21883	0.816313	0.986732	0.794111	1.12726	0.816927	0.981933	1.08673	0.927504	0.911087	0.864144	0.805963	0.710087	0.971689	0.964624	0.891532	0.879816
ENSG00000213064	SFT2D2	1	168225938..168253025	27088	protein_coding	4.65602	6.65921	5.98329	4.91517	6.077	5.4176	9.5357	8.53725	13.7578	12.0994	4.89815	6.27744	4.05838	5.55261	4.47008	5.618	5.94206	7.52421	8.09339	9.75007	9.16126	8.61834	6.59264	8.78022	4.53204	6.73374	4.46497	6.77503	1.28506	0.738102	1.30519	0.81355	2.04804	1.28202	2.95483	1.81694	1.052	0.94267	0.87164	0.833824	0.960065	0.843643	1.27621	1.1299
ENSG00000143153	ATP1B1	1	169105697..169132722	27026	protein_coding	7.14317	8.91353	19.2453	16.4847	26.8609	26.1401	9.45864	8.16297	11.679	9.0561	6.81418	7.04251	6.57921	5.1651	10.4298	12.0064	13.7299	21.5889	14.605	21.4773	18.6614	18.9628	11.0341	21.5856	9.78302	15.8756	6.74347	8.15338	2.69423	1.8494	3.76036	2.93264	1.32415	0.915795	1.63499	1.01599	0.953944	0.790093	0.92105	0.579467	1.46011	1.34699	1.9221	2.42204
ENSG00000117475	BLZF1	1	169367970..169396540	28571	protein_coding	0.235432	0.292481	0.213191	0.264581	0.240837	0.410911	1.095	1.20154	1.74177	1.93973	0.225224	0.345697	0.24223	0.252403	0.423806	0.443206	1.37615	0.849452	1.58126	1.8469	1.73715	1.46239	1.3614	1.29293	1.36366	0.896031	0.280281	0.233375	0.905529	0.904611	1.02296	1.40492	4.65101	4.10811	7.39817	6.632	0.956642	1.18195	1.02887	0.86297	1.80012	1.51533	5.84523	2.9043
ENSG00000120370	GORAB	1	170532129..170553446	21318	protein_coding	0.583735	0.851568	0.44722	0.331722	0.409679	0.702162	0.815304	0.549265	0.891779	0.746322	0.761816	0.989238	0.724204	0.302033	0.792554	0.562177	0.495672	0.220722	0.568853	0.68546	0.61144	0.849766	0.562294	0.746446	0.850586	0.658178	0.893767	0.878751	0.766135	0.389543	0.701823	0.824552	1.3967	0.645004	1.52771	0.876409	1.30507	1.16167	1.24064	0.354679	1.35773	0.660167	0.849138	0.259195
ENSG00000117523	PRRC2C	1	171485551..171593511	107961	protein_coding	1.26791	1.27848	1.62144	1.76629	1.89491	2.05255	1.33003	1.56278	1.5408	1.50316	1.29993	1.3624	1.3092	1.19995	1.52585	1.45566	1.52276	1.70435	1.25541	1.79716	1.45811	1.36672	1.27799	1.58448	1.24606	1.58465	1.25073	1.24992	1.27883	1.38156	1.49451	1.60546	1.04899	1.22237	1.21523	1.17574	1.02525	1.06564	1.03257	0.938574	1.20344	1.13859	1.201	1.33311
ENSG00000233328	PFN1P1	1	complement(171670517..171670939)	423	processed_pseudogene	0	0	0	0.576478	0	0	0	0	0	0	0	0	0.629273	0.608865	0	0	3.48565	0	3.9349	0	1.77778	0	0	2.01529	5.21357	1.16387	0	0.750619	#DIV/0!	#DIV/0!	#DIV/0!	#DIV/0!	#DIV/0!	#DIV/0!	#DIV/0!	#DIV/0!	#DIV/0!	#DIV/0!	#DIV/0!	#DIV/0!	#DIV/0!	#DIV/0!	#DIV/0!	#DIV/0!
ENSG00000117533	VAMP4	1	complement(171700160..171742247)	42088	protein_coding	1.02285	0.985892	0.704734	0.71264	0.704264	0.739199	0.870392	0.80301	0.803752	0.655234	0.939188	1.14165	0.765255	0.924017	0.87647	0.736047	0.864124	0.676671	0.870039	0.50793	0.76234	0.569259	0.935796	0.776419	1.19934	0.766175	1.04974	1.34283	0.68899	0.722837	0.688531	0.749776	0.850946	0.814501	0.785796	0.66461	0.918205	1.15799	0.748159	0.937239	0.856889	0.74658	0.844819	0.686354
ENSG00000010165	METTL13	1	171781664..171814023	32360	protein_coding	1.18483	1.10418	0.785648	0.565166	0.490703	0.380938	0.884154	0.764803	0.613402	0.516242	1.07949	0.998152	0.699181	0.676506	0.687453	0.663833	0.341725	0.436219	0.315963	0.46829	0.518995	0.650097	0.755971	0.763955	0.863236	0.897612	1.20318	1.16761	0.663088	0.511844	0.414154	0.344998	0.746226	0.692646	0.517711	0.467536	0.911087	0.903979	0.590109	0.612679	0.580211	0.601202	0.288416	0.395063
ENSG00000117592	PRDX6	1	173477266..173488807	11542	protein_coding	15.7352	21.121	18.7918	18.4441	19.8111	16.1984	16.773	14.5487	15.1389	13.6696	13.938	19.6357	13.9756	16.4009	15.4679	17.8672	11.497	15.7061	9.2294	13.3403	8.5351	10.1006	7.33346	8.98604	7.53669	8.27496	16.1729	21.0446	1.19425	0.873256	1.25903	0.766933	1.06595	0.688825	0.962101	0.647206	0.885779	0.929677	0.888172	0.77652	0.983012	0.845946	0.730654	0.743624
ENSG00000076321	KLHL20	1	173714941..173786702	71762	protein_coding	0.435862	0.477835	0.394871	0.370386	0.523685	0.404906	0.666977	0.645253	0.471396	0.635558	0.435538	0.424063	0.367215	0.229692	0.302149	0.261533	0.383527	0.296785	0.450631	0.316752	0.516969	0.386797	0.402255	0.300937	0.273167	0.452788	0.450208	0.389357	0.905953	0.775135	1.20149	0.847377	1.53025	1.35037	1.08153	1.33008	0.999257	0.887468	0.842501	0.480694	0.69322	0.54733	0.879927	0.621104
ENSG00000270084	GAS5-AS1	1	173863248..173863941	694	antisense	2.90772	0	2.67119	1.05411	1.14403	0	1.15588	2.30074	0.805686	0.382087	1.76612	1.53858	1.91774	1.48444	0.405756	0.325825	0.708179	0.356844	0.342623	0.38992	0	2.52607	0.352496	0.818893	0	0	0.795778	0.45751	0.918653	#DIV/0!	0.393446	#DIV/0!	0.397522	#DIV/0!	0.277085	#DIV/0!	0.607392	#DIV/0!	0.659534	#DIV/0!	0.139544	#DIV/0!	0.243551	#DIV/0!
ENSG00000234741	GAS5	1	complement(173863900..173868882)	4983	processed_transcript	1.75486	2.13962	0.90349	1.76171	2.33689	2.65055	0.80492	0.534053	0.673264	0.478931	2.09078	1.98212	1.49571	1.49888	0.734644	1.45212	0.986306	1.44127	0.906649	0.705972	0.603653	0.820902	0.736401	1.42563	0.491748	1.38319	2.32745	1.97529	0.514849	0.823377	1.33166	1.23879	0.45868	0.249602	0.383656	0.22384	1.19142	0.926392	0.852321	0.700539	0.418633	0.678682	0.562042	0.673611
ENSG00000135870	RC3H1	1	complement(173931214..174022297)	91084	protein_coding	0.354479	0.366979	0.616395	0.463156	0.54625	0.663802	0.410997	0.274638	0.288523	0.294036	0.376788	0.351689	0.31854	0.246002	0.503929	0.53127	0.706857	0.609037	0.60304	0.47832	0.591689	0.516461	0.445841	0.564668	0.495004	0.551319	0.269817	0.271902	1.73888	1.26208	1.541	1.80883	1.15944	0.748376	0.813937	0.801234	1.06294	0.958336	0.898615	0.670343	1.42161	1.44768	1.99408	1.6596
ENSG00000116161	CACYBP	1	174999163..175011715	12553	protein_coding	5.14416	5.9224	4.57802	5.26435	4.61713	3.64746	5.04839	5.99949	4.92198	4.3304	4.29622	6.35834	6.06454	5.47804	5.1146	4.88163	3.15174	2.54496	1.98892	2.32815	2.13665	1.69914	2.84524	2.58056	2.96708	4.41215	4.39951	4.65404	0.889945	0.888889	0.897549	0.615876	0.981383	1.01302	0.956809	0.73119	0.835164	1.07361	1.17892	0.92497	0.994253	0.824267	0.612684	0.429717
ENSG00000120333	MRPS14	1	complement(175010789..175023425)	12637	protein_coding	1.70332	1.43655	1.17357	0.94553	1.75918	1.64903	1.48118	1.36881	1.68138	1.48983	1.50338	1.73217	1.81148	1.4674	1.6044	0.697853	1.55567	1.03865	1.24187	0.87796	1.09098	0.994211	0.948562	0.921927	1.49307	1.36354	1.68255	1.48241	0.68899	0.658193	1.0328	1.14791	0.86958	0.952846	0.987115	1.03708	0.882616	1.20578	1.0635	1.02148	0.941924	0.485783	0.913318	0.723016
ENSG00000235750	KIAA0040	1	complement(175156987..175192999)	36013	protein_coding	0.812495	0.768134	0.970689	0.826083	1.46976	1.01059	3.71247	4.55194	6.93246	6.56791	0.425433	0.437333	0.731737	0.729461	0.797563	0.891605	4.04639	2.93634	7.03841	4.31308	6.4593	1.81737	3.42362	2.88788	4.72208	1.96172	0.667086	0.767043	1.1947	1.07544	1.80895	1.31565	4.56922	5.92597	8.53231	8.55047	0.523613	0.569345	0.900605	0.949653	0.981622	1.16074	4.9802	3.82269
ENSG00000230777	RPS29P5	1	175921975..175922145	171	processed_pseudogene	47.2037	64.0343	97.5686	71.3012	105.242	130.446	82.8767	82.4812	60.4924	44.97	23.2953	140.497	94.9539	114.467	141.621	108.433	155.203	72.4122	173.816	42.727	112.873	8.54334	98.7113	96.3804	94.576	115.162	19.3779	61.2742	2.06697	1.11348	2.22953	2.03713	1.75572	1.28808	1.28152	0.70228	0.493506	2.19409	2.01158	1.78758	3.0002	1.69336	3.28794	1.13083
ENSG00000224687	RASAL2-AS1	1	complement(178091508..178093984)	2477	lincRNA	4.75229	3.95529	4.16969	1.87047	4.06007	2.13285	3.77828	2.57846	2.70882	3.53272	4.45346	2.26315	3.54623	3.32725	3.06946	4.19928	1.1905	3.69925	1.15194	2.29418	1.11318	2.47712	2.46904	3.67097	4.15486	3.77635	5.23954	3.46097	0.877407	0.472904	0.85434	0.53924	0.795045	0.651902	0.570003	0.893164	0.937119	0.572183	0.746216	0.841215	0.645891	1.06169	0.25051	0.935267
ENSG00000075391	RASAL2	1	178094141..178484147	390007	protein_coding	1.17281	0.86297	0.460387	0.327004	0.548974	0.40563	1.36437	1.30055	1.23942	1.46588	1.21467	1.03148	0.853133	0.581127	0.620941	0.389619	0.736571	0.472431	1.14864	0.578667	1.50462	1.03161	1.02179	0.923126	1.00464	1.01428	1.28153	0.447765	0.39255	0.378928	0.468085	0.470039	1.16334	1.50706	1.05679	1.69864	1.03569	1.19527	0.727427	0.673404	0.529448	0.451486	0.62804	0.547448
ENSG00000186283	TOR3A	1	179081377..179098023	16647	protein_coding	4.7478	3.84275	2.9908	5.20015	3.60883	3.3499	3.40528	5.05157	4.31611	5.71847	5.30124	6.10955	4.57309	6.68358	2.808	3.01551	2.50949	2.64802	2.08542	3.64122	2.605	3.7385	2.52759	3.43097	2.59066	2.42506	5.30806	4.31055	0.629933	1.35324	0.760104	0.871744	0.717232	1.31457	0.909074	1.48812	1.11657	1.58989	0.9632	1.73927	0.59143	0.784726	0.528558	0.689096
ENSG00000143322	ABL2	1	complement(179099327..179229684)	130358	protein_coding	1.48351	1.40366	3.28705	3.08465	1.93681	1.8575	1.59996	1.49638	1.60849	1.61919	1.86875	2.15221	3.11599	3.47923	3.06959	2.72857	1.64192	2.29492	1.90067	1.53406	2.31326	1.84018	2.05302	2.0512	1.76695	1.80146	1.59295	1.33963	2.21572	2.19758	1.30556	1.32333	1.0785	1.06606	1.08425	1.15355	1.25968	1.53329	2.10042	2.47869	2.06914	1.9439	1.10678	1.63496
ENSG00000057252	SOAT1	1	179293714..179358680	64967	protein_coding	5.53408	5.83698	5.79659	6.15941	4.65618	5.58392	5.82804	6.66044	5.61581	6.15911	6.1127	5.65798	6.19905	5.03468	5.58274	5.29743	4.63357	3.85768	4.56039	3.96949	4.87698	3.95771	4.72192	4.50944	5.54444	5.07344	5.415	5.39067	1.04743	1.05524	0.841364	0.956645	1.05312	1.14108	1.01477	1.05519	1.10456	0.969332	1.12016	0.862549	1.00879	0.907563	0.837279	0.660902
ENSG00000169905	TOR1AIP2	1	complement(179839967..179877803)	37837	protein_coding	4.44441	4.31809	3.40161	3.54462	3.14754	2.93992	4.47342	3.88238	4.13777	3.57417	4.00875	4.20484	3.77778	4.00241	3.54254	3.07178	2.63683	3.21368	2.2058	2.94656	2.61022	2.81858	2.33402	2.52336	2.2796	2.61532	4.91157	4.73285	0.765369	0.820876	0.708203	0.680839	1.00653	0.899096	0.931005	0.82772	0.901977	0.973773	0.850007	0.926894	0.797077	0.711374	0.593291	0.744237
ENSG00000143337	TOR1AIP1	1	179882042..179925000	42959	protein_coding	0.735927	1.02627	0.99868	0.794689	0.572934	0.724211	1.45651	1.51151	1.67904	1.81474	1.04854	1.00044	0.892252	0.785377	0.937359	0.710596	1.25846	0.84166	1.24539	1.21573	1.34789	0.993008	1.14461	1.02526	1.48874	1.20332	0.893475	0.798233	1.35704	0.774345	0.778521	0.705672	1.97915	1.47282	2.28153	1.76828	1.42479	0.974831	1.21242	0.765272	1.27371	0.692406	1.71004	0.820114
ENSG00000260360	AL353708.1	1	complement(179953184..179954440)	1257	lincRNA	0.802688	0.22924	0.421367	1.35796	1.68434	1.16748	1.48907	2.3288	2.22413	1.68763	0.731319	0.424732	1.48232	1.22935	0.672063	2.33858	2.93244	2.16718	1.32416	0.861112	0.997084	0.929777	0.389232	1.58241	0.779755	0.783321	1.09839	0.252595	0.524945	5.92374	2.09838	5.09282	1.8551	10.1588	2.77085	7.36184	0.911087	1.85278	1.8467	5.36275	0.837266	10.2014	3.65327	9.45378
ENSG00000135837	CEP350	1	179954738..180114880	160143	protein_coding	0.411632	0.408454	0.372083	0.414175	0.449507	0.445361	0.552678	0.579953	0.502782	0.506681	0.430522	0.36672	0.388944	0.221938	0.43784	0.398185	0.400502	0.358772	0.369716	0.299089	0.477407	0.270027	0.371204	0.385042	0.478927	0.384279	0.450043	0.273609	0.903922	1.01401	1.09201	1.09036	1.34265	1.41987	1.22144	1.24049	1.04589	0.897825	0.944883	0.543362	1.06367	0.974858	0.972963	0.878365
ENSG00000116260	QSOX1	1	180154834..180204030	49197	protein_coding	5.22295	4.76772	3.79504	3.51919	4.2659	3.82413	4.42424	4.01907	3.74491	4.05861	4.88313	3.12539	4.06873	3.61743	4.3272	3.72297	3.91607	4.04217	3.32527	2.83822	3.10296	3.60499	4.41558	3.1363	4.87117	4.14793	5.27607	4.58871	0.726608	0.738128	0.816761	0.802088	0.847077	0.842975	0.717012	0.851269	0.934938	0.65553	0.77901	0.758734	0.828499	0.78087	0.749781	0.84782
ENSG00000153029	MR1	1	181033425..181061938	28514	protein_coding	2.1821	3.59763	1.83896	2.33468	1.90271	2.01749	2.68201	3.01453	3.20616	3.94302	2.71884	3.53878	2.19376	2.82714	1.53073	1.84774	1.37029	1.61545	1.80124	2.24919	2.12742	3.68891	2.36791	3.14909	2.35465	3.26324	2.29515	3.80827	0.842749	0.648949	0.871961	0.560782	1.2291	0.83792	1.4693	1.096	1.24597	0.983641	1.00534	0.785833	0.701493	0.513599	0.627968	0.44903
ENSG00000162783	IER5	1	181088712..181092899	4188	protein_coding	84.5634	108.299	158.214	148.767	100.793	92.5784	76.0427	72.3121	72.2964	83.8939	112.896	90.5748	67.3718	65.1869	113.835	118.19	76.6318	78.5289	86.9818	85.097	136.825	72.4177	166.009	129.186	156.747	134.894	89.078	117.816	1.87096	1.37368	1.19192	0.854843	0.899239	0.66771	0.854937	0.774653	1.33505	0.836342	0.796702	0.601918	1.34615	1.09134	0.906205	0.725114
ENSG00000231684	EIF1P3	1	182336001..182336334	334	processed_pseudogene	0	0	2.3787	0.73009	0	2.63626	0	0	0.837045	0.793917	0	0.799233	0	0	2.52929	0	0.735743	0.741466	1.42384	0.810193	3.002	2.62439	0.732432	0	0.733646	1.474	0	0	#DIV/0!	#DIV/0!	#DIV/0!	#DIV/0!	#DIV/0!	#DIV/0!	#DIV/0!	#DIV/0!	#DIV/0!	#DIV/0!	#DIV/0!	#DIV/0!	#DIV/0!	#DIV/0!	#DIV/0!	#DIV/0!
ENSG00000135821	GLUL	1	complement(182381704..182392206)	10503	protein_coding	25.3934	24.6096	19.8439	25.121	12.1705	14.2798	29.0231	32.0771	33.7521	34.462	23.544	25.3143	21.4152	25.1346	18.6067	18.6874	13.1959	8.86569	15.2589	10.7953	24.0094	20.3913	33.2139	24.6739	35.7886	33.3508	23.6357	26.6029	0.781459	1.02078	0.47928	0.580252	1.14294	1.30344	1.32917	1.40035	0.927172	1.02864	0.843339	1.02133	0.73274	0.759356	0.519658	0.360253
ENSG00000135828	RNASEL	1	complement(182573634..182589256)	15623	protein_coding	1.05485	0.645548	0.355976	0.452644	0.474318	0.432093	0.941349	0.953891	0.841063	0.86562	0.706088	0.80307	0.766703	0.576985	0.522706	0.332895	0.880838	0.0475548	0.608796	0.346418	0.641789	0.374041	0.970825	0.291013	1.09791	0.53571	0.883745	0.650348	0.337464	0.701177	0.449653	0.669342	0.892397	1.47765	0.797326	1.34091	0.66937	1.24401	0.726833	0.893791	0.495525	0.515677	0.835033	0.0736658
ENSG00000143333	RGS16	1	complement(182598623..182604408)	5786	protein_coding	1.0463	0.448218	0.457706	0.337159	1.78387	2.68851	0.23107	0.0919871	0.241594	0.229146	1.48286	1.33795	1.38014	0.890251	3.9908	0.664376	7.64481	1.07004	11.7123	4.3495	14.9898	4.34284	14.2484	5.15665	19.6081	6.42412	1.24084	0.93289	0.437454	0.752221	1.70493	5.99821	0.220846	0.205228	0.230904	0.511239	1.41725	2.98504	1.31907	1.9862	3.81421	1.48226	7.30654	2.38732
ENSG00000261504	LINC01686	1	182615254..182616629	1376	lincRNA	0	0	0.192463	0	0.577004	0	0	0	0	0	0	0	0.386893	0.748691	1.02324	0	0	0	0	0	0.182171	0.849367	0.177785	0.413017	0.890399	0.178894	0	0.23075	#DIV/0!	#DIV/0!	#DIV/0!	#DIV/0!	#DIV/0!	#DIV/0!	#DIV/0!	#DIV/0!	#DIV/0!	#DIV/0!	#DIV/0!	#DIV/0!	#DIV/0!	#DIV/0!	#DIV/0!	#DIV/0!
ENSG00000135838	NPL	1	182789293..182830384	41092	protein_coding	2.06255	3.42206	2.82926	2.33216	2.69212	2.25706	2.99332	2.13066	3.06161	2.18113	1.93882	3.86527	2.2672	2.70762	2.04213	2.28918	1.77014	1.68145	1.42928	1.63975	1.68364	1.25144	1.46451	1.60431	1.72931	1.8151	2.49981	2.94393	1.37173	0.681508	1.30524	0.659562	1.45127	0.622625	1.48438	0.637372	0.940011	1.12951	1.09922	0.791225	0.9901	0.668947	0.858229	0.491357
ENSG00000135829	DHX9	1	182839369..182887751	48383	protein_coding	0.493545	0.702772	0.821039	0.74088	0.765793	0.879607	0.558189	0.687531	0.58939	0.487774	0.430662	0.943459	0.517147	0.718625	0.663493	0.831899	0.634877	0.52209	0.496369	0.576076	0.507727	0.440843	0.333707	0.681274	0.5571	0.864911	0.365266	0.511873	1.66356	1.05422	1.55162	1.25163	1.13098	0.978314	1.1942	0.694071	0.872591	1.34248	1.04782	1.02256	1.34434	1.18374	1.28636	0.742901
ENSG00000116698	SMG7	1	183472216..183598246	126031	protein_coding	0.531051	0.537299	0.540034	0.415991	0.382182	0.402886	0.471008	0.519437	0.516861	0.471294	0.471678	0.324066	0.42452	0.316749	0.578691	0.610021	0.542051	0.493213	0.452804	0.826644	0.431598	0.901833	0.401797	0.583955	0.45107	0.632824	0.449157	0.450958	1.01692	0.774227	0.71967	0.749837	0.886934	0.966757	0.973278	0.877155	0.888196	0.60314	0.799395	0.589522	1.08971	1.13535	1.02071	0.917949
ENSG00000162704	ARPC5	1	complement(183620846..183635757)	14912	protein_coding	37.327	46.512	46.0325	47.5534	47.4571	46.1158	42.3901	43.9724	41.9397	41.1302	32.3026	43.2316	34.8258	32.211	40.7134	40.4721	36.6168	38.9112	35.1441	39.9773	39.9904	27.2353	34.0241	47.696	43.0361	49.1921	29.1838	38.1772	1.23322	1.02239	1.27139	0.991481	1.13564	0.945398	1.12358	0.884292	0.865395	0.929471	0.932992	0.69253	1.09072	0.870143	0.980975	0.836583
ENSG00000198860	TSEN15	1	184051677..184074212	22536	protein_coding	1.89534	1.66223	1.44542	1.77456	1.55015	1.38052	1.83911	1.7831	1.74919	1.17664	1.22373	2.02553	1.85439	1.73711	1.48694	1.41477	1.5484	0.83517	1.43496	0.804513	1.61283	0.47971	1.2592	1.18524	1.71796	1.90059	1.11503	1.47936	0.762616	1.06758	0.817872	0.830522	0.97033	1.07271	0.922889	0.707869	0.645653	1.21856	0.978395	1.04505	0.784525	0.851126	0.816952	0.502439
ENSG00000116406	EDEM3	1	complement(184690231..184754913)	64683	protein_coding	0.634352	0.637046	0.724684	0.723826	0.662828	0.61711	0.797847	0.645929	0.579175	0.524736	0.454781	0.627297	0.707811	0.617167	0.735734	0.576816	0.748426	0.298636	0.562442	0.539678	0.674305	0.239409	0.714801	0.67653	0.901613	0.871486	0.563515	0.608684	1.1424	1.13622	1.04489	0.968704	1.25773	1.01394	0.913018	0.823702	0.716921	0.984696	1.1158	0.968794	1.15982	0.905453	1.17983	0.468782
ENSG00000135842	FAM129A	1	complement(184790724..184974550)	183827	protein_coding	1.49294	1.149	1.91894	2.09855	1.64556	2.22411	1.65679	1.85155	1.89954	1.93293	1.3852	1.153	2.08078	1.49632	2.28858	2.01241	2.16694	1.75135	2.13299	1.57363	2.4463	1.7166	1.7513	1.58288	1.67956	1.23999	1.38498	0.970705	1.28534	1.82642	1.10223	1.93569	1.10975	1.61145	1.27235	1.68227	0.927835	1.00349	1.39375	1.30228	1.53294	1.75145	1.45146	1.52424
ENSG00000121481	RNF2	1	185045364..185102608	57245	protein_coding	0.599271	0.860763	0.740198	0.643224	0.554779	0.671657	0.775395	0.832129	0.756988	0.931065	0.749396	0.713467	0.702132	0.710854	0.614889	0.695214	0.467909	0.497506	0.490141	0.401806	0.319656	0.41343	0.435889	0.332578	0.458015	0.563312	0.723561	0.959552	1.23516	0.747272	0.925755	0.780303	1.2939	0.966734	1.26318	1.08167	1.25051	0.828877	1.17164	0.825842	1.02606	0.807672	0.780797	0.577982
ENSG00000121486	TRMT1L	1	complement(185118098..185157072)	38975	protein_coding	0.819782	0.887198	0.740638	0.669454	0.617919	0.474425	1.52307	1.24268	1.67134	1.47637	0.880548	1.1438	0.751252	0.89209	0.932026	0.725216	0.737687	0.533742	1.36659	1.11783	1.62716	0.907096	1.05448	1.29046	1.13796	1.18737	0.97772	0.855388	0.903457	0.754572	0.75376	0.534746	1.85789	1.40068	2.03876	1.66408	1.07412	1.28923	0.916405	1.00551	1.13692	0.817423	0.899858	0.601604
ENSG00000279838	AL356273.3	1	complement(185292384..185294372)	1989	TEC	2.87458	3.76672	2.13035	2.08419	1.5967	3.39396	2.82317	1.73934	1.26504	1.46649	3.69741	4.56314	4.01482	1.16538	1.13261	1.59161	1.97678	2.6147	1.43457	2.44891	3.65477	3.81938	2.70584	1.5715	2.34073	1.48512	5.83091	1.91561	0.741098	0.553316	0.555453	0.901037	0.982114	0.461764	0.440076	0.389328	1.28624	1.21144	1.39666	0.309389	0.394008	0.422545	0.687674	0.694159
ENSG00000116679	IVNS1ABP	1	complement(185296388..185317329)	20942	protein_coding	9.50746	10.7325	7.96687	10.631	8.46706	9.97873	7.30349	8.52668	5.86059	5.29273	10.9886	12.5939	11.7063	12.5073	8.86118	8.05497	6.75891	6.58681	6.98286	7.54622	5.97282	7.11551	5.49027	8.20907	6.15461	6.22978	9.88928	9.24851	0.83796	0.990545	0.89057	0.929766	0.768185	0.794471	0.61642	0.493149	1.15579	1.17343	1.23128	1.16537	0.932024	0.75052	0.710907	0.613724
ENSG00000273004	AL078644.1	1	185317779..185318530	752	lincRNA	0	0	0	0.648538	0.351931	0	0.711156	0	0	0	0	1.06494	1.0619	0.684973	0	0.300695	0	0.658643	0.632395	0	0	0	0	0.377867	0.977545	0	0.734402	0	#DIV/0!	#DIV/0!	#DIV/0!	#DIV/0!	#DIV/0!	#DIV/0!	#DIV/0!	#DIV/0!	#DIV/0!	#DIV/0!	#DIV/0!	#DIV/0!	#DIV/0!	#DIV/0!	#DIV/0!	#DIV/0!
ENSG00000073756	PTGS2	1	complement(186671791..186680427)	8637	protein_coding	0.350462	0.233539	36.396	42.4345	26.9341	48.4245	0.74302	1.20165	0.388431	0.951744	2.90919	3.5234	30.0792	25.257	109.938	103.178	192.306	144.771	155.602	107.465	87.6478	44.0117	41.2677	49.6788	67.6925	54.8919	0.127885	0.294095	103.852	181.702	76.8531	207.351	2.12012	5.14537	1.10834	4.0753	8.30102	15.087	85.8274	108.149	313.696	441.801	548.721	619.898
ENSG00000226723	AL513175.1	1	complement(192246708..192247487)	780	processed_pseudogene	0.431188	1.84714	0	0.312628	2.03579	4.89173	1.02844	1.02353	0	0.679918	0.39285	1.02671	0	0.660384	0.722037	0.869701	0.945147	0.634999	0	0.693858	0.321368	0	0	1.09291	0.314151	0.946764	1.06206	0	0	0.16925	4.72135	2.64827	2.38513	0.554117	0	0.368092	0.911087	0.555835	0	0.357516	1.67453	0.470836	2.19196	0.343774
ENSG00000236792	AL513175.2	1	192247505..192247947	443	processed_pseudogene	0	0	0	0	0.59741	0.662537	0	0	0	0	0	0	0	0	0.635654	0	0	0	0	0	0	0	0	0	0	0	0	0	#DIV/0!	#DIV/0!	#DIV/0!	#DIV/0!	#DIV/0!	#DIV/0!	#DIV/0!	#DIV/0!	#DIV/0!	#DIV/0!	#DIV/0!	#DIV/0!	#DIV/0!	#DIV/0!	#DIV/0!	#DIV/0!
ENSG00000090104	RGS1	1	192575727..192580031	4305	protein_coding	3.8281	3.54755	8.79687	6.74058	12.664	17.3852	5.65224	13.0432	4.41602	8.93133	6.9043	23.377	27.5766	40.6217	16.6144	10.7152	13.4714	6.44292	9.94205	8.98872	8.21	4.34371	3.52316	5.4785	6.20421	6.06105	2.05257	4.72027	2.29797	1.90007	3.30816	4.90064	1.47651	3.67669	1.15358	2.51761	1.80358	6.58962	7.20373	11.4506	4.34011	3.02046	3.51907	1.81616
ENSG00000231767	AL136454.1	1	192716183..192716648	466	processed_pseudogene	2.88692	4.3285	7.95624	5.75612	9.6547	10.7072	6.31189	6.28177	6.59936	2.27612	0	16.6124	6.28327	6.0795	9.66848	4.85241	7.91003	2.12575	9.18466	2.90348	10.2203	1.254	3.14977	6.70754	7.36165	18.4883	0	4.76949	2.75596	1.32982	3.34429	2.47366	2.18637	1.45126	2.28595	0.525845	0	3.83791	2.17646	1.40453	3.34906	1.12104	2.73995	0.491105
ENSG00000116741	RGS2	1	192809039..192812283	3245	protein_coding	7.87698	15.8951	6.03924	2.85556	8.40037	4.25106	4.86172	1.96821	4.56621	2.45148	5.00475	12.833	10.4996	15.7149	7.28935	6.06245	3.40777	2.36584	2.63794	3.33565	3.39887	1.53069	4.74941	3.59026	7.70227	6.97892	8.42446	11.7416	0.766695	0.179651	1.06645	0.267444	0.617206	0.123825	0.579691	0.154228	0.635364	0.807358	1.33295	0.988663	0.925399	0.381403	0.432624	0.148841
ENSG00000116750	UCHL5	1	complement(193012250..193060080)	47831	protein_coding	0.885976	1.0844	0.730853	0.881982	0.746965	0.730216	0.97832	1.01816	0.952737	0.997894	0.723919	0.937605	0.812499	0.829225	0.647601	0.87932	0.493213	0.53847	0.497127	0.678902	0.586956	0.708602	0.562596	0.617847	0.527668	0.70506	0.946795	0.770032	0.824913	0.813339	0.843099	0.673384	1.10423	0.93892	1.07535	0.920229	0.817086	0.864632	0.917066	0.764688	0.730946	0.810884	0.556689	0.496562
ENSG00000116747	TROVE2	1	193059422..193091777	32356	protein_coding	1.30971	1.14884	1.08858	1.30381	1.00607	1.40602	1.49581	1.35708	1.58986	1.77019	1.20273	1.06428	1.38208	0.780068	1.1575	0.866583	1.25315	1.04093	1.24931	1.21269	1.51069	1.26423	1.1719	1.18559	1.26472	0.950978	1.01558	1.06963	0.831162	1.13489	0.768157	1.22386	1.14209	1.18126	1.2139	1.54085	0.918318	0.926392	1.05525	0.679004	0.883781	0.754311	0.956809	0.90607
ENSG00000023572	GLRX2	1	complement(193096468..193106114)	9647	protein_coding	14.8169	12.1272	9.69054	11.4759	9.10797	9.00561	12.4453	11.5032	10.1431	10.2802	15.183	15.1915	14.817	14.8438	11.8219	9.77434	6.90319	6.6745	6.30992	6.03089	7.35345	6.78437	7.63287	9.74973	8.53454	10.5639	14.8558	14.8438	0.654019	0.946298	0.614702	0.742598	0.839941	0.94855	0.684563	0.847699	1.02471	1.25268	1.00001	1.22401	0.797865	0.805987	0.465899	0.550377
ENSG00000134371	CDC73	1	193122017..193253901	131885	protein_coding	0.436075	0.469752	0.546184	0.323568	0.453512	0.3672	0.784636	0.835373	0.803413	0.860537	0.392656	0.471607	0.435951	0.36518	0.392868	0.421777	0.499358	0.506998	0.584152	0.580666	0.573996	0.418717	0.369123	0.514943	0.464492	0.494613	0.393626	0.305751	1.2525	0.688807	1.03999	0.781689	1.79931	1.77833	1.84237	1.8319	0.900431	1.00395	0.999715	0.77739	0.900918	0.897873	1.14512	1.07929
ENSG00000177888	ZBTB41	1	complement(197153680..197200542)	46863	protein_coding	0.610028	0.473463	0.389928	0.369446	0.553442	0.626302	0.661882	0.488364	0.298287	0.345161	0.510018	0.56393	0.579361	0.417681	0.372551	0.236434	0.503401	0.364634	0.588578	0.450401	0.492102	0.34915	0.32887	0.242542	0.454907	0.5778	0.553885	0.501374	0.639197	0.780307	0.90724	1.32281	1.085	1.03147	0.488973	0.729013	0.836057	1.19108	0.949729	0.882183	0.610712	0.499371	0.825209	0.770143
ENSG00000213047	DENND1B	1	complement(197504748..197775696)	270949	protein_coding	0.418315	0.372225	0.321569	0.214197	0.4161	0.262145	0.694764	0.539213	0.99881	0.763358	0.351717	0.363545	0.268197	0.253796	0.259822	0.244525	0.341015	0.367432	0.665209	0.648175	1.04264	0.702017	0.568809	0.582053	0.605927	0.408827	0.40256	0.28476	0.768724	0.575449	0.994706	0.704264	1.66087	1.44862	2.3877	2.0508	0.840796	0.976682	0.641138	0.681835	0.621117	0.656928	0.81521	0.987122
ENSG00000081237	PTPRC	1	198638671..198757283	118613	protein_coding	1.31567	1.61067	1.81296	1.75158	1.34097	1.8311	1.85307	2.40064	2.04825	1.95613	1.25811	1.37508	1.08167	1.02053	1.40544	1.26012	1.54139	1.16921	1.60575	1.53995	2.13656	1.68245	1.75514	1.85903	2.19808	2.11266	1.171	0.923521	1.37798	1.08749	1.01923	1.13686	1.40846	1.49046	1.55681	1.21448	0.956249	0.853734	0.822143	0.633607	1.06824	0.782359	1.17157	0.725917
ENSG00000118200	CAMSAP2	1	200739558..200860704	121147	protein_coding	0.449742	0.406732	0.765105	0.642098	0.465311	0.474851	0.613599	0.434939	0.600006	0.488105	0.612102	0.594937	0.817353	0.591008	0.597372	0.614082	0.42597	0.433372	0.416102	0.370792	0.502795	0.405182	0.367513	0.347141	0.459141	0.465305	0.474103	0.353819	1.70121	1.57867	1.03462	1.16748	1.36434	1.06935	1.33411	1.20007	1.36101	1.46272	1.81738	1.45306	1.32826	1.5098	0.947144	1.0655
ENSG00000231333	RPL34P6	1	200863808..200864152	345	processed_pseudogene	1.94972	5.01138	1.53524	3.53406	6.90398	1.70147	8.52562	3.08543	3.24142	0	1.77636	0.77375	2.31463	3.73261	1.63243	2.62171	2.84914	0.717826	2.75688	2.35308	2.90628	0	0	4.1182	3.55127	7.13503	0.800392	0.920324	0.787417	0.705207	3.54101	0.339521	4.37275	0.615685	1.66251	0	0.911087	0.154399	1.18716	0.744826	0.837266	0.523151	1.46131	0.143239
ENSG00000174307	PHLDA3	1	complement(201464383..201469237)	4855	protein_coding	45.0975	44.9295	35.1833	24.9626	33.579	20.1916	49.5685	28.5029	35.4145	26.5987	40.9615	50.7496	29.6063	55.966	23.3744	41.7779	23.8399	43.8679	18.611	36.0063	18.6903	39.72	28.8218	32.0736	20.7437	39.0913	56.3645	66.7723	0.780159	0.555595	0.744586	0.449406	1.09914	0.634392	0.785287	0.59201	0.908288	1.12954	0.656495	1.24564	0.518307	0.929854	0.52863	0.976372
ENSG00000159176	CSRP1	1	complement(201483530..201509456)	25927	protein_coding	2.21822	1.44483	1.65473	1.4296	1.51073	1.30184	1.4645	1.40619	1.61746	1.19662	1.51279	1.00901	1.30386	1.17217	1.65088	1.84896	2.03779	1.59515	1.48573	1.02284	1.33421	1.09313	1.08507	0.800069	0.954558	1.11083	1.90644	1.62877	0.745974	0.98946	0.681053	0.901037	0.660213	0.973257	0.729171	0.828207	0.681984	0.698357	0.587795	0.811287	0.744236	1.27971	0.918659	1.10404
ENSG00000198700	IPO9	1	201829141..201884294	55154	protein_coding	1.27447	0.903846	0.638616	0.685295	0.503835	0.675834	0.707829	0.796127	0.699515	0.668281	0.861144	0.663076	0.714273	0.565027	0.479927	0.553478	0.445549	0.471466	0.448366	0.471009	0.645369	0.609221	0.731848	0.633702	0.706404	0.656078	1.18156	0.771415	0.501083	0.7582	0.395329	0.747732	0.55539	0.880822	0.548867	0.739375	0.675687	0.733617	0.560446	0.625137	0.376569	0.612359	0.349595	0.521622
ENSG00000134375	TIMM17A	1	201955491..201970661	15171	protein_coding	5.3649	6.32492	5.67329	7.10446	7.37908	9.61514	5.53437	5.4378	4.55174	4.26478	5.75641	8.07641	6.19355	6.28129	7.70297	6.48363	5.70166	5.37056	4.02805	4.99435	4.03156	3.7363	3.24112	6.29335	3.79566	7.38265	6.0611	5.56708	1.05748	1.12325	1.37544	1.5202	1.03159	0.859741	0.84843	0.674282	1.07297	1.27692	1.15446	0.993101	1.43581	1.02509	1.06277	0.849111
ENSG00000238003	RPL10P4	1	201978642..201978949	308	processed_pseudogene	0	0	0	0.791721	0	0.952934	0.868164	0	0	0	0	0.866701	0	0	0	0	0	0.804058	0.772015	0	0	0	0.794261	0	0	0	0	0	#DIV/0!	#DIV/0!	#DIV/0!	#DIV/0!	#DIV/0!	#DIV/0!	#DIV/0!	#DIV/0!	#DIV/0!	#DIV/0!	#DIV/0!	#DIV/0!	#DIV/0!	#DIV/0!	#DIV/0!	#DIV/0!
ENSG00000143862	ARL8A	1	complement(202133404..202144743)	11340	protein_coding	2.87687	4.1419	5.69826	4.8383	8.89176	8.54111	3.91424	4.48225	3.87063	3.71797	2.86427	3.67224	3.45051	4.42877	4.66841	3.72883	6.6527	4.95736	7.77924	3.77033	7.05139	1.41711	7.52881	6.89091	7.8222	5.81751	2.24025	2.91193	1.98072	1.16813	3.09078	2.06212	1.36059	1.08217	1.34543	0.897647	0.995621	0.886608	1.1994	1.06926	1.62274	0.900269	2.31248	1.19688
ENSG00000143851	PTPN7	1	complement(202147013..202161588)	14576	protein_coding	1.75362	2.86652	1.50801	1.07069	1.96093	1.85252	1.41255	1.33278	1.11246	1.41898	1.36646	2.08779	0.876561	1.43122	0.830719	1.24107	0.691223	0.798541	0.587274	1.26242	0.980242	1.323	1.69511	2.12493	1.8324	1.94211	2.2544	2.30902	0.859942	0.373517	1.11821	0.646261	0.805506	0.464949	0.634379	0.49502	0.77922	0.728336	0.499857	0.49929	0.473716	0.432952	0.394169	0.278575
ENSG00000183155	RABIF	1	complement(202878957..202889135)	10179	protein_coding	2.84154	2.00992	2.60172	2.56331	2.41799	2.71042	3.67769	3.68629	3.37828	3.15211	2.25776	3.09455	2.30121	2.53021	2.07482	2.51025	1.78648	3.21149	3.27039	2.9243	2.83198	2.92785	3.0522	4.07572	3.49057	3.53072	2.55002	3.55598	0.915601	1.27533	0.850941	1.34852	1.29426	1.83405	1.18889	1.56828	0.794553	1.53964	0.809846	1.25886	0.730174	1.24893	0.628702	1.59782
ENSG00000117153	KLHL12	1	complement(202891100..202928636)	37537	protein_coding	0.779508	0.675536	0.910114	0.727581	0.613389	0.867915	0.712349	0.822382	0.551147	0.64284	0.726526	0.91027	0.716211	0.926265	0.727673	0.602399	0.693935	0.508006	0.65246	0.446958	0.527551	0.412544	0.593056	0.794852	0.802932	0.87874	0.573795	0.651315	1.16755	1.07704	0.786892	1.28478	0.913845	1.21738	0.707044	0.951601	0.932032	1.34748	0.918799	1.37116	0.933503	0.891734	0.890222	0.752005
ENSG00000159346	ADIPOR1	1	complement(202940823..202958572)	17750	protein_coding	3.37274	3.39292	3.17795	2.89873	2.6838	2.41417	2.42538	2.32385	2.99261	2.73385	3.28002	3.5793	2.96925	2.45216	2.57005	3.2103	2.87964	2.91599	2.81318	3.49118	3.43167	4.55969	3.07341	2.81755	3.05089	3.06485	3.12694	3.4345	0.942246	0.854347	0.795734	0.711533	0.719114	0.684913	0.887295	0.805751	0.972509	1.05493	0.880367	0.72273	0.762006	0.946177	0.853798	0.859434
ENSG00000159348	CYB5R1	1	complement(202961869..202967280)	5412	protein_coding	32.3773	32.5851	25.5434	27.1696	28.8516	26.0856	23.2216	24.7827	20.3016	21.9504	34.9906	26.1913	31.3792	28.0773	22.6857	17.2558	17.2997	22.056	17.0032	13.7002	16.2109	12.7411	16.7247	15.1214	13.7641	13.7816	31.9913	30.3314	0.788928	0.833804	0.891106	0.800538	0.717219	0.760553	0.627031	0.673632	1.08071	0.803781	0.969173	0.861661	0.700668	0.529562	0.534317	0.676875
ENSG00000163444	TMEM183A	1	203007386..203024848	17463	protein_coding	0.770375	0.676535	0.56111	0.991431	0.666822	0.756323	0.796227	0.685755	0.464274	0.607383	0.298298	0.550305	0.80786	0.412953	0.40313	0.595638	0.281439	0.397079	0.54465	0.464876	0.287083	0.635797	0.238146	0.423069	0.364828	0.732993	0.806442	0.872735	0.728361	1.46545	0.865581	1.11794	1.03356	1.01363	0.60266	0.897785	0.387212	0.813417	1.04866	0.610394	0.523291	0.880425	0.365327	0.586931
ENSG00000133055	MYBPH	1	complement(203167811..203175813)	8003	protein_coding	0.840501	1.33221	2.05166	1.00551	1.58732	0.953529	1.80424	0.897814	0.978138	0.265069	1.53154	2.86857	1.52997	2.92853	0.950025	3.10802	0.706232	1.48534	0.386249	0.676258	0.469824	0.949237	1.06987	0.958667	0.673602	1.29185	2.89833	0.753808	2.44099	0.754762	1.88854	0.715748	2.14662	0.673926	1.16376	0.198969	1.82217	2.15324	1.82031	2.19824	1.13031	2.33297	0.840252	1.11494
ENSG00000133048	CHI3L1	1	complement(203178931..203186749)	7819	protein_coding	1337.82	1924.73	1588.74	1296.38	1725.34	1519.21	1318.13	1158.89	1310.51	1157.09	1013.4	1573.39	886.072	1534.4	983.222	1666.41	973.304	1657.79	918.188	1598.88	826.249	2107.42	1191.66	2008.57	990.744	1816.8	1262.83	1835.43	1.18756	0.673538	1.28966	0.789311	0.985281	0.602105	0.979588	0.60117	0.757501	0.817464	0.662325	0.797202	0.734943	0.865788	0.72753	0.86131
ENSG00000133063	CHIT1	1	complement(203212827..203273641)	60815	protein_coding	7.57654	21.6915	16.7263	15.682	14.4217	15.3231	17.0466	15.88	18.9768	15.0123	5.89013	22.6363	4.89777	26.9725	5.01467	15.6871	5.36611	17.8687	4.71143	17.5004	4.18774	22.0044	6.85445	16.1247	5.83433	14.9966	8.45455	24.6585	2.20764	0.722953	1.90347	0.706409	2.24992	0.732085	2.50469	0.692082	0.777417	1.04356	0.64644	1.24346	0.661868	0.723189	0.708254	0.823765
ENSG00000231507	LINC01353	1	203287152..203288801	1650	lincRNA	1.01917	1.04783	0.481507	0.886728	0.801977	1.06729	0.810286	0.322568	0	0.642832	1.11426	1.45606	0.967936	1.24873	1.70663	0.548175	0.744661	1.80109	0.576438	0.984016	1.21535	1.7708	2.81698	0.344431	0.742539	0.596748	1.17148	0.192431	0.47245	0.846249	0.786892	1.01856	0.795045	0.307843	0	0.613486	1.0933	1.38959	0.949729	1.19172	1.67453	0.523151	0.730654	1.71887
ENSG00000159388	BTG2	1	203305491..203309602	4112	protein_coding	53.9005	39.7333	115.025	100.102	83.605	60.2425	17.2324	13.7201	26.4479	19.4749	194.868	205.466	158.725	156.271	86.9711	102.503	66.4545	62.2738	51.5808	70.4809	43.8911	72.9035	53.1861	61.6408	56.4326	67.4661	54.1257	40.3067	2.13403	2.51934	1.5511	1.51617	0.319707	0.345305	0.49068	0.49014	3.61532	5.17113	2.94478	3.933	1.61355	2.57977	1.23291	1.56729
ENSG00000229652	AL359837.1	1	complement(203353365..203353651)	287	processed_pseudogene	2.34374	0	0	1.6993	0	0	1.86338	0	0	0	1.06767	1.86024	0	0	0.981166	0	0	2.58867	0.828504	0	0	1.01806	1.70475	2.97027	0.85379	0	1.92429	0	0	#DIV/0!	0	#DIV/0!	0.795045	#DIV/0!	0	#DIV/0!	0.455544	#DIV/0!	0	#DIV/0!	0.418633	#DIV/0!	0	#DIV/0!
ENSG00000058668	ATP2B4	1	203626561..203744081	117521	protein_coding	1.08178	0.958708	0.851808	0.315392	0.783682	0.2947	0.812279	0.407598	0.763633	0.338452	0.735283	1.03578	0.822187	0.769224	0.867396	0.848529	0.549937	0.596361	0.487616	0.428285	0.661216	0.621554	0.8826	1.03487	0.879894	1.05986	0.91167	0.923997	0.787417	0.328976	0.72444	0.307393	0.750876	0.425154	0.705907	0.353029	0.6797	1.0804	0.760034	0.802354	0.801826	0.885075	0.508365	0.622046
ENSG00000182004	SNRPE	1	203861603..203870550	8948	protein_coding	5.07421	4.63726	3.84754	4.60558	4.37735	4.16573	3.97446	4.52057	3.15566	4.68223	5.71889	4.08709	4.64064	4.43257	3.71347	4.1444	2.47166	3.40422	1.78043	3.38709	2.29713	3.00411	2.62458	3.01685	2.6837	4.18151	4.38212	3.83229	0.758253	0.993167	0.862667	0.898317	0.783266	0.974835	0.621902	1.0097	1.12705	0.881359	0.914554	0.95586	0.731832	0.893716	0.487103	0.7341
ENSG00000232917	HSPE1P6	1	complement(203903723..203904013)	291	processed_pseudogene	0	0	0	0	0	0	0	0	0	0.911231	0	1.83467	0.914716	0	0	0	0.844461	0	1.63423	0	0	0	0.840661	0	0	0	0	0	#DIV/0!	#DIV/0!	#DIV/0!	#DIV/0!	#DIV/0!	#DIV/0!	#DIV/0!	#DIV/0!	#DIV/0!	#DIV/0!	#DIV/0!	#DIV/0!	#DIV/0!	#DIV/0!	#DIV/0!	#DIV/0!
ENSG00000226330	AL606489.1	1	204377850..204435846	57997	antisense	0.139177	0.144085	0.593613	0.353181	0.246413	0.263155	0.239745	0.165186	0.10123	0.091442	0.280021	0.37282	0.399294	0.510685	0.704023	0.678402	0.224565	0.234852	0.151695	0.177302	0.177205	0.16625	0.185593	0.254774	0.173225	0.186751	0.123791	0.0766448	4.26517	2.4512	1.77051	1.82639	1.7226	1.14645	0.727348	0.634641	2.01198	2.58751	2.86897	3.54434	5.05848	4.70836	1.61353	1.62996
ENSG00000198625	MDM4	1	204516379..204558120	41742	protein_coding	1.03939	1.31161	0.837464	0.724389	1.01443	0.907048	1.07619	1.18581	1.15199	1.01006	0.983677	1.32378	0.688699	0.771255	0.796037	1.07801	0.665239	0.688213	0.769019	0.687175	0.810695	0.937963	0.90839	1.1913	1.0273	1.19122	0.919524	0.882358	0.805729	0.552289	0.97599	0.691551	1.03541	0.904085	1.10834	0.770087	0.946401	1.00928	0.662602	0.58802	0.765871	0.821898	0.64003	0.524707
ENSG00000174529	TMEM81	1	complement(205083129..205084460)	1332	protein_coding	0.504994	0	0.198821	0.366141	0.596064	0.661044	0.60224	0.599366	1.04945	0.39815	1.84038	0.200408	0.399673	0.386711	0.422815	0.169762	0.184488	0.55777	0	0.203157	0.940942	0	0.367316	0.639991	0.183962	0	0.414617	0.476745	0.393708	#DIV/0!	1.18034	#DIV/0!	1.19257	#DIV/0!	2.07814	#DIV/0!	3.64435	#DIV/0!	0.791441	#DIV/0!	0.837266	#DIV/0!	0.365327	#DIV/0!
ENSG00000117222	RBBP5	1	complement(205086142..205122015)	35874	protein_coding	0.843769	0.570301	0.5389	0.421439	0.398373	0.343624	0.641019	0.378326	0.51435	0.510024	0.580831	0.550645	0.534235	0.380502	0.470973	0.548382	0.472652	0.559169	0.377808	0.286641	0.293472	0.496826	0.559175	0.562387	0.314204	0.487185	0.800525	0.637254	0.638682	0.738978	0.472135	0.602531	0.759709	0.663379	0.609587	0.894308	0.688377	0.965535	0.633153	0.667196	0.558177	0.961566	0.560168	0.980482
ENSG00000133059	DSTYK	1	complement(205142505..205211566)	69062	protein_coding	0.935024	0.942963	1.41499	1.01336	0.670617	0.577981	0.573027	0.50864	0.441248	0.406994	0.758714	0.831035	0.713037	0.727205	1.42302	1.37516	0.5622	0.792485	0.282326	0.289953	0.26859	0.253844	0.506536	0.415565	0.503828	0.466925	0.747694	0.942486	1.51332	1.07466	0.717219	0.612941	0.612847	0.539406	0.47191	0.431612	0.811437	0.881302	0.762586	0.771191	1.52191	1.45834	0.601267	0.84042
ENSG00000133069	TMCC2	1	205228176..205273343	45168	protein_coding	0.0223384	0.0510369	0.410424	0.302329	0.404291	0.246926	0.01776	0.0353505	0.0123792	0.0117414	0.00678407	0.0650102	0.100184	0.0912326	0.779298	0.545681	0.968416	0.674392	0.37377	0.149777	0.133192	0.0452815	0.0866568	0.0440376	0.179026	0.0272492	0.0427946	0.0140592	18.3731	5.92374	18.0985	4.83818	0.795045	0.692646	0.55417	0.230057	0.303696	1.27379	4.48483	1.78758	34.8861	10.6919	43.3521	13.2138
ENSG00000158711	ELK4	1	complement(205597556..205631962)	34407	protein_coding	0.488747	0.912862	0.738907	0.744159	0.869176	0.767731	0.940353	0.773443	1.03193	0.809215	0.561067	0.682741	0.510595	0.553919	0.703843	0.874074	1.00704	0.726963	0.684171	0.849399	0.582828	0.619912	0.796315	0.569848	1.09675	0.808438	0.449431	0.747478	1.51184	0.815194	1.77838	0.841016	1.92401	0.847274	2.11139	0.88646	1.14797	0.747913	1.0447	0.606794	1.4401	0.95751	2.06044	0.796357
ENSG00000158715	SLC45A3	1	complement(205657851..205680459)	22609	protein_coding	0.66941	2.45981	1.55789	2.64246	0.924744	1.2073	1.72673	3.77832	0.915051	1.59507	0.90806	2.12526	0.706398	2.71117	0.473289	1.94028	0.260857	0.810566	0.0841366	0.299222	0.121957	0.142156	0.173122	0.452458	0.28179	0.511719	0.879372	2.49976	2.32725	1.07425	1.38143	0.490811	2.57948	1.53602	1.36695	0.648452	1.35651	0.863992	1.05525	1.10219	0.707025	0.788792	0.389682	0.329524
ENSG00000069275	NUCKS1	1	complement(205712819..205750276)	37458	protein_coding	6.18636	6.7773	5.63481	7.59713	4.14734	6.77774	5.54663	7.64439	5.42606	5.56416	6.96973	3.53474	5.47174	2.6884	4.57071	3.54957	4.05431	3.15364	2.63439	2.88968	2.4894	3.54912	2.30539	2.83716	1.90363	3.36465	6.16287	5.34018	0.910843	1.12097	0.6704	1.00007	0.896589	1.12794	0.877101	0.820999	1.12663	0.521555	0.884484	0.396677	0.738836	0.523745	0.655362	0.465324
ENSG00000117280	RAB29	1	complement(205767986..205775460)	7475	protein_coding	3.95943	3.50797	3.47201	4.04514	2.72619	4.63324	5.33	3.80932	5.72236	5.00183	2.78752	3.96398	3.02682	2.30847	3.95551	2.26879	4.01071	4.34008	5.75763	5.17678	6.17026	4.41694	4.58174	5.77815	6.45785	3.75412	3.9527	3.39812	0.876896	1.15313	0.688531	1.32078	1.34616	1.08591	1.44525	1.42585	0.704022	1.12999	0.76446	0.658066	0.99901	0.646752	1.01295	1.23721
ENSG00000276600	RAB7B	1	complement(205976740..206003461)	26722	protein_coding	9.89269	8.42185	7.1554	6.82584	5.95225	6.97458	6.73439	7.0309	6.50753	10.3499	7.70586	7.03273	6.58433	6.51537	8.59895	10.036	9.4352	10.528	9.41441	8.19246	10.2998	13.5365	16.0482	10.3254	12.2601	7.64582	9.35193	7.05793	0.723301	0.810492	0.601682	0.828154	0.680744	0.834841	0.657812	1.22894	0.778945	0.835057	0.665576	0.773627	0.869223	1.19166	0.953754	1.25009
ENSG00000266028	SRGAP2	1	206203345..206464443	261099	protein_coding	0.0425079	0.113673	0.0466571	0.0504326	0.0800752	0.0528331	0.505911	0.582997	0.861957	0.89473	0.0880191	0.0879252	0.0560708	0.0808853	0.0323549	0.063221	0.295527	0.204874	0.454435	0.364815	0.444501	0.381595	0.415998	0.265547	0.384779	0.200812	0.0623977	0.0583709	1.09761	0.443664	1.88377	0.464782	11.9016	5.12872	20.2776	7.87109	2.07065	0.773492	1.31907	0.711562	0.761151	0.556165	6.95228	1.80231
ENSG00000263528	IKBKE	1	206470476..206496889	26414	protein_coding	0.203726	0.447275	0.621617	0.360042	0.521009	0.40002	0.718748	0.51382	1.09018	0.772997	0.266818	0.626581	0.181392	0.546028	0.426432	0.650613	0.437257	0.862565	0.450103	0.788845	0.616845	0.763254	0.657564	0.87138	0.528779	0.773498	0.365894	0.444762	3.05124	0.804968	2.5574	0.894349	3.52801	1.14878	5.3512	1.72824	1.30969	1.40089	0.890371	1.22079	2.09316	1.45461	2.1463	1.92849
ENSG00000261000	AC244034.2	1	206503948..206504456	509	lincRNA	0	0	0	0.479077	0	0	0.525333	0.522826	0	0.520959	0	0	0	1.01198	0	1.77699	0	0.486542	0	1.59492	0.492469	0	0	0	0	0	0	0.623796	#DIV/0!	#DIV/0!	#DIV/0!	#DIV/0!	#DIV/0!	#DIV/0!	#DIV/0!	#DIV/0!	#DIV/0!	#DIV/0!	#DIV/0!	#DIV/0!	#DIV/0!	#DIV/0!	#DIV/0!	#DIV/0!
ENSG00000237605	AL591846.2	1	complement(206634649..206635622)	974	antisense	0	0	0	0	0.543434	0.904016	0	0.546445	0	0	0	0.27407	0	0	0.289111	0.464317	0.252298	1.01704	0	0.833484	0.772075	0	0.502325	0	0	0	0	0	#DIV/0!	#DIV/0!	#DIV/0!	#DIV/0!	#DIV/0!	#DIV/0!	#DIV/0!	#DIV/0!	#DIV/0!	#DIV/0!	#DIV/0!	#DIV/0!	#DIV/0!	#DIV/0!	#DIV/0!	#DIV/0!
ENSG00000162889	MAPKAPK2	1	206684944..206734283	49340	protein_coding	3.82406	3.62675	3.84308	4.34423	4.74701	4.75888	4.17838	3.98585	3.64907	4.17583	4.29762	3.12715	3.94904	4.09762	3.72111	3.87259	5.27934	6.03816	4.60718	4.7386	4.43519	3.55309	5.79105	3.67433	5.54737	3.60208	5.27197	4.66551	1.00497	1.19783	1.24135	1.31216	1.09266	1.09901	0.954239	1.1514	1.12384	0.862246	1.03268	1.12983	0.973079	1.06778	1.38056	1.66489
ENSG00000162892	IL24	1	206897443..206904139	6697	protein_coding	2.31014	4.60393	3.559	2.25754	2.80578	1.88452	3.31398	2.78159	3.17269	2.05894	1.96747	3.46784	1.74885	3.23043	1.34553	3.03882	1.46775	2.62552	0.6391	1.61627	1.23518	1.30887	1.46115	1.61235	1.31721	0.661618	1.85547	3.69806	1.5406	0.49035	1.21455	0.40933	1.43454	0.604177	1.37338	0.447214	0.851669	0.753234	0.75703	0.701668	0.582446	0.66005	0.635351	0.570279
ENSG00000162894	FCMR	1	complement(206904386..206923247)	18862	protein_coding	3.13824	4.4456	3.9313	2.12021	3.5779	2.16292	3.99773	2.76531	3.51282	2.38992	1.96571	4.0193	1.93336	4.6152	2.32896	3.1649	1.79789	3.243	1.36148	2.33849	1.44856	1.85886	2.06216	1.44624	2.00063	1.61826	3.38178	4.24202	1.25271	0.476924	1.1401	0.486531	1.27388	0.622033	1.11936	0.537591	0.626373	0.904107	0.616065	1.03815	0.742122	0.711917	0.572899	0.729486
ENSG00000196352	CD55	1	207321508..207386804	65297	protein_coding	0.999239	0.401581	0.377186	0.694613	0.360722	0.692215	0.196562	0.297512	0.27402	0.373608	0.990171	0.39655	1.1088	0.41415	1.16438	0.384391	1.0688	0.413401	1.40563	0.592622	1.26299	0.380347	1.16889	0.561375	1.39599	0.689879	0.828866	0.291755	0.377473	1.72969	0.360997	1.72372	0.196712	0.740852	0.274228	0.930342	0.990925	0.987473	1.10965	1.0313	1.16527	0.957194	1.06962	1.02943
ENSG00000117335	CD46	1	207752057..207795513	43457	protein_coding	1.84195	2.39372	2.46199	1.85173	2.24111	2.53946	2.36278	2.43112	2.17446	1.6353	1.72049	2.70894	2.22957	2.19875	2.55306	2.27907	2.54463	1.66973	2.07375	1.95526	2.28419	1.3178	2.04906	2.66782	2.58249	2.70759	1.53137	2.14076	1.33662	0.773579	1.21671	1.06089	1.28276	1.01563	1.18052	0.683162	0.934056	1.13169	1.21044	0.91855	1.38606	0.952106	1.38149	0.697547
ENSG00000117594	HSD11B1	1	209686178..209734950	48773	protein_coding	1.32398	0.425381	0.488684	1.29992	0.710833	1.19151	0.208332	0.845722	0.37832	0.897069	1.80311	0.268186	2.13937	0.237626	1.73207	0.533165	2.26224	0.548381	3.26154	1.64783	3.15563	1.74927	2.34235	1.96922	2.39647	1.86235	0.979463	0.3255	0.369102	3.0559	0.53689	2.80105	0.157353	1.98815	0.285744	2.10886	1.36189	0.630461	1.61586	0.558619	1.30823	1.25338	1.70866	1.28915
ENSG00000162757	C1orf74	1	complement(209779208..209784559)	5352	protein_coding	0.50273	0.753767	0.791716	0.410062	0.296696	0.5484	0.599539	0.696125	0.313422	0.0990912	0.916062	0.698284	0.646557	0.288733	0.894452	0.549251	0.0918304	0.277634	0.355427	0.758421	0.327853	0.327559	0.365669	0.318561	0.366275	0.689906	1.44465	1.06787	1.57483	0.544017	0.590169	0.727546	1.19257	0.923528	0.623441	0.131461	1.82217	0.926392	1.28609	0.383053	1.77919	0.728674	0.182664	0.368329
ENSG00000226986	AC092017.1	1	211207239..211207897	659	processed_pseudogene	5.10359	1.31178	2.41119	1.48012	6.02396	4.45377	2.43455	4.03822	5.51509	5.23093	2.32491	1.6203	6.4627	4.29901	5.12767	2.05878	2.98316	2.63057	5.41231	5.33818	6.84674	0.443372	2.96974	5.6055	8.55216	4.85594	1.25706	0	0.47245	1.12833	1.18034	3.39521	0.477027	3.07843	1.08063	3.98766	0.455544	1.23519	1.26631	3.27723	1.00472	1.56945	0.584523	2.00535
ENSG00000117625	RCOR3	1	211258377..211316385	58009	protein_coding	0.585581	0.93884	0.383486	0.336293	0.437978	0.354174	0.507049	0.500042	0.347002	0.351979	0.734244	0.842123	0.6057	0.475061	0.32524	0.272864	0.182157	0.179305	0.237744	0.289222	0.458044	0.418058	0.430149	0.563325	0.430862	0.449806	0.514103	0.547349	0.654881	0.3582	0.747937	0.377246	0.86589	0.532617	0.592578	0.374908	1.25387	0.896983	1.03436	0.506009	0.555414	0.290639	0.311071	0.190985
ENSG00000170385	SLC30A1	1	complement(211571568..211578742)	7175	protein_coding	29.203	38.7553	22.9211	19.474	24.5657	22.8667	48.7087	42.0968	79.7221	69.8492	26.1367	32.1077	24.7819	27.3164	20.212	21.3043	27.7076	18.5349	43.1485	41.1093	42.0981	32.7	33.1404	35.5244	29.063	36.778	27.2479	33.8532	0.784889	0.502487	0.841204	0.590028	1.66794	1.08622	2.72993	1.80231	0.895001	0.828473	0.848607	0.704844	0.692122	0.549715	0.948795	0.478255
ENSG00000226868	AC096637.1	1	complement(211715928..211725402)	9475	lincRNA	0	0	0	0.0772085	0	0.0309766	0.197547	0.337037	0.737659	0.671666	0	0.0281735	0	0.027182	0.0594395	0	0.28529	0.235235	0.250956	0.285598	0.317467	0.555069	0.284006	0.17994	0.232754	0.103919	0	0.067021	#DIV/0!	#DIV/0!	#DIV/0!	#DIV/0!	#DIV/0!	#DIV/0!	#DIV/0!	#DIV/0!	#DIV/0!	#DIV/0!	#DIV/0!	#DIV/0!	#DIV/0!	#DIV/0!	#DIV/0!	#DIV/0!
ENSG00000066027	PPP2R5A	1	212285537..212361863	76327	protein_coding	1.18532	1.32889	1.30459	0.968027	1.41815	0.888275	1.20863	1.27608	1.02559	1.01444	1.22847	1.3255	1.09504	1.3126	1.09942	0.962828	0.753373	0.885773	0.635519	0.542436	0.630551	0.390459	0.637806	0.766913	0.677388	0.93204	1.09257	1.14813	1.10063	0.728447	1.19643	0.668433	1.01967	0.960259	0.865247	0.763372	1.0364	0.99745	0.923838	0.98774	0.927529	0.724534	0.635588	0.66655
ENSG00000065600	TMEM206	1	complement(212363931..212414901)	50971	protein_coding	0.468485	0.463571	0.197436	0.205716	0.368647	0.276396	0.508863	0.501214	0.614313	0.426591	0.504983	0.476583	0.329001	0.323384	0.303853	0.212942	0.21213	0.281801	0.508487	0.493736	0.634401	0.578965	0.580732	0.501737	0.634576	0.420157	0.482157	0.492112	0.421434	0.443764	0.786892	0.596233	1.08619	1.0812	1.31128	0.920229	1.07791	1.02807	0.702264	0.697593	0.648586	0.459352	0.4528	0.607893
ENSG00000117691	NENF	1	212432887..212446379	13493	protein_coding	5.63327	5.93692	5.31895	4.46387	4.92313	3.91541	5.70737	4.59539	4.35117	4.85411	4.54195	6.33084	4.53731	5.5736	3.98611	5.02755	4.31631	5.98339	4.54661	4.81324	4.03133	5.63014	5.83796	5.49653	5.82948	5.63722	4.99348	5.9535	0.944203	0.751883	0.873938	0.659502	1.01315	0.774036	0.772405	0.817614	0.806272	1.06635	0.805449	0.938802	0.707601	0.846827	0.766217	1.00783
ENSG00000260805	AC092803.2	1	complement(212557833..212559731)	1899	lincRNA	0.177107	0.15174	0.697285	0.770459	0.836185	1.23646	0.281616	0.560545	0.441663	0.97745	0.8068	0.843425	1.68204	0.678119	0.741429	0.714447	1.16464	0.391232	0.876495	0.142498	0.131999	0.153861	0.128822	0.748173	0.25807	0.388876	0.727054	0.334399	3.93708	5.07749	4.72135	8.14851	1.59009	3.69411	2.49376	6.44161	4.55544	5.55835	9.49729	4.46895	4.18633	4.70836	6.57589	2.5783
ENSG00000162772	ATF3	1	212565334..212620777	55444	protein_coding	2.59627	3.33141	4.75741	4.0067	6.32466	5.75425	7.35475	7.29086	7.39221	6.21742	3.09496	5.99906	3.6535	4.92394	5.08398	4.87776	7.96907	8.308	6.24858	6.60356	5.78246	5.34891	4.82258	5.25835	4.23393	4.31546	2.49022	3.05807	1.8324	1.2027	2.43606	1.72727	2.83281	2.18852	2.84724	1.8663	1.19208	1.80076	1.40721	1.47803	1.95819	1.46417	3.06943	2.49383
ENSG00000226036	AL590648.1	1	212647296..212647755	460	processed_pseudogene	0.731144	0	0.575715	0.530109	0.575331	0	0	0	0	0	0	0	0	0	0	0.49157	0.534213	0	0.516914	0	0	0	1.59543	0	0.532691	0	0	1.38049	0.787417	#DIV/0!	0.786892	#DIV/0!	0	#DIV/0!	0	#DIV/0!	0	#DIV/0!	0	#DIV/0!	0	#DIV/0!	0.730654	#DIV/0!
ENSG00000123685	BATF3	1	complement(212686418..212699985)	13568	protein_coding	0.223094	0.127427	0.273261	0.341477	0.409618	0.216321	0.86714	0.980685	1.79266	2.69702	0.203258	0.196745	0.11771	0.132875	0.249052	0.599971	0.470902	0.492817	0.981406	0.59833	0.868318	1.16287	1.53256	0.858667	1.11972	0.671276	0.305279	0.327621	1.22487	2.67979	1.83608	1.69761	3.88689	7.69607	8.03546	21.1653	0.911087	1.54399	0.527627	1.04276	1.11635	4.70836	2.11078	3.86746
ENSG00000117697	NSL1	1	complement(212726153..212791782)	65630	protein_coding	0.522707	0.421497	0.32685	0.3827	0.306469	0.304103	0.56225	0.535238	0.656014	0.533326	0.401529	0.479954	0.352855	0.368881	0.304635	0.351432	0.224658	0.249046	0.217383	0.239145	0.301732	0.284926	0.294468	0.355033	0.332293	0.435082	0.416538	0.406384	0.625302	0.907954	0.586312	0.721483	1.07565	1.26985	1.25503	1.26532	0.768172	1.13869	0.675052	0.87517	0.582803	0.833772	0.429796	0.590861
ENSG00000203705	TATDN3	1	212791828..212816626	24799	protein_coding	0.379739	0.499643	0.33105	0.304825	0.22411	0.165694	0.679296	0.536551	0.676413	0.695025	0.271838	0.495158	0.246873	0.249252	0.238457	0.264428	0.267548	0.159781	0.335591	0.207326	0.363886	0.23564	0.246615	0.332293	0.266786	0.526086	0.534477	0.48653	0.871783	0.610086	0.590169	0.331626	1.78885	1.07387	1.78126	1.39104	0.715854	0.991024	0.650112	0.49886	0.627949	0.529234	0.704559	0.31979
ENSG00000143499	SMYD2	1	214281102..214337131	56030	protein_coding	0.480209	0.678857	0.633359	0.709398	0.63766	0.717651	1.02128	1.02116	1.25241	1.2778	0.464857	0.843282	0.589088	0.680303	0.457346	0.791004	0.491213	0.640893	0.691741	0.878994	0.952919	0.646629	1.08279	1.20702	1.36448	1.02365	0.428766	0.578016	1.31892	1.04499	1.32788	1.05715	2.12674	1.50423	2.60806	1.88229	0.96803	1.24221	1.22673	1.00213	0.95239	1.1652	1.02292	0.944076
ENSG00000067533	RRP15	1	218285287..218337983	52697	protein_coding	0.293584	0.371833	0.391989	0.370192	0.51226	0.512408	0.426232	0.398948	0.222822	0.33714	0.30237	0.415382	0.237406	0.420314	0.315276	0.420517	0.27513	0.197379	0.275246	0.246485	0.332973	0.260595	0.167121	0.301967	0.167398	0.485806	0.267243	0.186782	1.33518	0.995587	1.74485	1.37806	1.45182	1.07292	0.758972	0.906697	1.02992	1.11712	0.808646	1.13038	1.07388	1.13093	0.937143	0.530827
ENSG00000232480	TGFB2-AS1	1	complement(218344196..218345678)	1483	antisense	0.226788	0	0.892883	0.16443	0.178458	0	0.540919	0.538339	0	0	0	0.180003	0.538467	0.347336	0.379763	0.304953	0	0.500977	0	0	0	0	0	0	0	0	0.1862	0.642303	3.93708	#DIV/0!	0.786892	#DIV/0!	2.38513	#DIV/0!	0	#DIV/0!	0	#DIV/0!	2.37432	#DIV/0!	1.67453	#DIV/0!	0	#DIV/0!
ENSG00000143353	LYPLAL1	1	219173844..219212865	39022	protein_coding	0.861889	1.10028	0.889052	0.812376	0.746035	0.631805	0.890812	0.69561	0.795259	0.564014	0.691025	1.05349	0.832204	1.04942	0.966985	0.875006	0.673825	0.558485	0.36561	0.423015	0.449661	0.314481	0.394952	0.597119	0.445843	0.769601	0.835015	0.67535	1.03152	0.738338	0.865581	0.574224	1.03356	0.632214	0.922693	0.512611	0.801757	0.957479	0.965558	0.953777	1.12194	0.79526	0.7818	0.507585
ENSG00000136628	EPRS	1	complement(219968601..220046658)	78058	protein_coding	0.547201	0.716159	0.631046	0.593553	0.495007	0.50385	0.455603	0.54207	0.451282	0.499369	0.341525	0.489033	0.317135	0.386038	0.40404	0.466393	0.327407	0.3363	0.210188	0.235736	0.231213	0.363085	0.159833	0.400435	0.175794	0.457263	0.502334	0.390494	1.15322	0.8288	0.904616	0.703544	0.832606	0.756912	0.82471	0.697287	0.624131	0.682856	0.579559	0.539039	0.738376	0.651242	0.598331	0.469588
ENSG00000162813	BPNT1	1	complement(220057482..220090462)	32981	protein_coding	0.407903	0.498008	0.554052	0.391864	0.417268	0.462757	0.681033	0.500269	0.601852	0.337681	0.41809	0.801293	0.613379	0.445115	0.469595	0.747319	0.447054	0.375443	0.317223	0.410243	0.21281	0.336646	0.28186	0.46525	0.289757	0.440355	0.334902	0.548746	1.35829	0.786863	1.02296	0.929216	1.66959	1.00454	1.47548	0.678064	1.02497	1.609	1.50374	0.893791	1.15124	1.50062	1.09598	0.75389
ENSG00000067704	IARS2	1	220094102..220148041	53940	protein_coding	0.249408	0.315186	0.584254	0.452077	0.613303	0.767223	0.411452	0.522962	0.295433	0.285127	0.187467	0.752233	0.320761	0.630266	0.40198	0.431787	0.451021	0.298429	0.484907	0.356191	0.302064	0.195005	0.199552	0.337152	0.399765	0.497428	0.271323	0.306092	2.34256	1.43432	2.45904	2.4342	1.64972	1.65922	1.18454	0.904632	0.751647	2.38664	1.28609	1.99967	1.61174	1.36995	1.80837	0.946835
ENSG00000118873	RAB3GAP2	1	complement(220148293..220272454)	124162	protein_coding	1.1106	1.37391	1.10273	1.10964	0.997546	1.15121	1.16509	1.19811	1.04253	1.01444	1.24877	0.709488	1.06763	0.715635	1.0546	0.890561	0.756044	0.759931	0.834977	0.919727	0.967039	1.17897	0.931936	1.06191	0.925587	0.902065	1.20763	1.05614	0.992913	0.807653	0.898208	0.837907	1.04907	0.872048	0.93871	0.73836	1.12442	0.516401	0.961311	0.520875	0.949582	0.648195	0.680756	0.553116
ENSG00000162817	C1orf115	1	220689845..220699157	9313	protein_coding	0.252795	0.959174	0.767785	0.497493	0.255758	0.252124	0.976207	0.571499	0.630412	0.227783	0.131611	1.20387	0.0857454	1.07854	0.0604734	0.776969	0.0263866	0.265918	0.127661	0.203396	0.0269158	0.0941208	0.0262678	0.122047	0.0789341	0.185022	0.59301	0.750055	3.03718	0.518668	1.01172	0.262855	3.86165	0.595825	2.49376	0.237479	0.520621	1.25511	0.339189	1.12445	0.239219	0.81004	0.104379	0.277237
ENSG00000186205	MARC1	1	220786759..220819657	32899	protein_coding	0.439589	0.875876	0.563483	0.592967	0.249376	0.294405	0.845285	0.509604	0.526871	0.507784	0.214223	1.01426	0.234636	0.712393	0.368053	0.515492	0.149389	0.225827	0.0433656	0.115154	0.0609543	0.0710495	0.0594869	0.0950094	0.0446891	0.202021	0.520392	0.685229	1.28184	0.676999	0.567294	0.336126	1.9229	0.581823	1.19855	0.579745	0.487326	1.15799	0.533762	0.81335	0.837266	0.588545	0.339839	0.25783
ENSG00000221571	RNU6ATAC35P	1	220825620..220826063	444	lincRNA	0.757492	0	0.596462	0	0.596064	0	0	0.599366	0	0.597226	0	1.80367	0.59951	0	0	0	0	0	0	0	0	0	0	0	0	0	1.86578	0	0.787417	#DIV/0!	0.786892	#DIV/0!	0	#DIV/0!	0	#DIV/0!	0	#DIV/0!	0.791441	#DIV/0!	0	#DIV/0!	0	#DIV/0!
ENSG00000136630	HLX	1	220879400..220885059	5660	protein_coding	9.15093	9.97849	3.78996	4.22214	5.14342	4.9263	6.85021	6.06525	6.52007	6.74633	7.41694	7.35746	5.69047	3.9588	4.22889	4.2348	3.25625	4.20042	6.09155	3.29889	10.629	6.50441	14.9113	7.63104	12.5117	5.91477	6.0496	9.87316	0.414161	0.423124	0.562066	0.493692	0.748581	0.607832	0.712504	0.676087	0.810513	0.737332	0.621846	0.396734	0.462127	0.424393	0.355838	0.420947
ENSG00000232679	LINC01705	1	complement(222041705..222064763)	23059	lincRNA	0.48132	1.98693	2.1247	0.179776	3.14475	0.267296	1.60026	0.115408	1.32154	0.0804969	0.265773	2.45423	0.646438	3.04918	0.57396	2.41234	0.468905	2.49164	0.433097	2.17103	0.402215	1.68525	0.61532	2.3044	0.435689	2.38056	0.383205	2.03789	4.41431	0.0904794	6.53359	0.134527	3.32473	0.0580835	2.74566	0.0405132	0.552174	1.23519	1.34305	1.53462	1.19247	1.2141	0.974205	1.25402
ENSG00000154305	MIA3	1	222618086..222668012	49927	protein_coding	0.525436	0.61178	0.424346	0.44934	0.47177	0.423263	1.2211	1.19395	1.5175	1.32247	0.540092	0.534668	0.538475	0.433316	0.530172	0.48008	0.718605	0.436501	1.14778	0.79674	0.968989	0.696411	1.03876	0.705737	0.89815	0.606436	0.558608	0.635952	0.807607	0.73448	0.897864	0.691855	2.32398	1.95161	2.88808	2.16167	1.02789	0.873955	1.02481	0.708287	1.00901	0.784726	1.36763	0.713493
ENSG00000162819	BROX	1	222712553..222735196	22644	protein_coding	6.19361	7.77523	6.7482	5.95518	6.54502	5.7809	8.6321	7.68599	8.04988	6.86224	7.15852	5.95331	7.81714	5.61869	6.85208	7.42956	6.75009	5.3699	7.07755	6.17835	7.27293	4.03873	6.39562	6.24932	8.10517	6.95732	5.87781	5.97333	1.08954	0.765917	1.05674	0.743502	1.39371	0.988523	1.29971	0.882577	1.15579	0.765676	1.26213	0.722639	1.10632	0.955542	1.08985	0.690642
ENSG00000197520	FAM177B	1	222737207..222750805	13599	protein_coding	3.5119	2.52154	19.3184	26.0903	25.2995	36.7554	4.28649	5.67501	4.11167	5.18676	7.03021	5.1626	12.7816	10.4353	20.5413	23.9441	30.6472	36.0211	38.6946	58.1842	40.9576	61.4488	42.49	53.3458	38.8846	45.0178	3.22858	3.03526	5.50083	10.347	7.20394	14.5766	1.22056	2.25061	1.17078	2.05698	2.00183	2.0474	3.63951	4.13848	5.84907	9.49585	8.72668	14.2854
ENSG00000162909	CAPN2	1	223701593..223776018	74426	protein_coding	0.741105	0.952436	0.861105	1.05828	0.853419	1.04899	0.758072	0.92966	0.863969	1.00116	0.905772	0.789074	0.861929	0.858199	0.866433	0.899312	0.762711	1.00822	0.856222	0.923515	0.852104	1.00893	0.887468	0.985035	1.06344	0.91285	0.901578	0.716712	1.16192	1.11113	1.15155	1.10137	1.02289	0.976087	1.16578	1.05116	1.22219	0.828481	1.16303	0.901057	1.16911	0.944224	1.02915	1.05857
ENSG00000143514	TP53BP2	1	complement(223779899..223845972)	66074	protein_coding	0.315589	0.654163	1.13027	0.952165	0.656885	0.684075	0.566565	0.604138	0.55852	0.706323	0.491582	1.17162	0.608311	1.13819	1.0484	1.29361	0.792176	0.742117	0.539805	0.593844	0.47801	0.482003	0.4628	0.546173	0.530321	0.629609	0.413739	0.490151	3.58148	1.45555	2.08146	1.04573	1.79526	0.923528	1.76977	1.07974	1.55767	1.79102	1.92754	1.73991	3.32206	1.97751	2.51015	1.13445
ENSG00000143756	FBXO28	1	224114087..224162047	47961	protein_coding	0.638137	0.859158	0.618437	0.559278	0.667687	0.66704	1.04815	0.987659	0.594575	0.668988	0.677234	1.11317	0.743697	0.832347	0.763272	0.584624	0.691701	0.469885	0.475948	0.332889	0.585365	0.444722	0.637581	0.740591	0.761257	0.887918	0.633324	0.6223	0.969128	0.65096	1.04631	0.776388	1.64251	1.14957	0.931736	0.778656	1.06127	1.29565	1.16542	0.968794	1.19609	0.680462	1.08394	0.546913
ENSG00000236773	AC092809.3	1	complement(224175476..224175706)	231	processed_pseudogene	0	0	0	0	0	0	1.15755	1.15203	0	0	0	0	1.1523	0	0	0.978885	1.0638	0	1.02935	2.3429	0	0	0	0	0	0	0	0	#DIV/0!	#DIV/0!	#DIV/0!	#DIV/0!	#DIV/0!	#DIV/0!	#DIV/0!	#DIV/0!	#DIV/0!	#DIV/0!	#DIV/0!	#DIV/0!	#DIV/0!	#DIV/0!	#DIV/0!	#DIV/0!
ENSG00000143753	DEGS1	1	224175756..224193441	17686	protein_coding	5.72397	6.48453	5.12108	7.70735	4.90818	5.79174	5.36724	6.66576	4.23643	6.07221	8.50693	5.37329	7.44998	5.08226	5.36568	5.80457	4.61297	6.00711	4.04682	5.58468	3.23149	5.78219	3.88678	4.12915	3.99021	4.76005	7.04155	7.32471	0.894673	1.18858	0.857477	0.893163	0.937677	1.02795	0.740121	0.936414	1.48619	0.828632	1.30154	0.783751	0.937404	0.89514	0.805904	0.926375
ENSG00000143771	CNIH4	1	224356850..224379459	22610	protein_coding	6.61943	8.08005	6.96918	5.78079	6.39099	6.02325	8.40856	9.18056	9.03882	7.23612	6.03088	8.31174	5.5332	6.86875	6.45139	7.16071	6.69503	5.36702	6.42565	6.46291	6.7628	5.2337	9.4131	10.293	12.3115	13.3041	6.02099	8.1028	1.05284	0.71544	0.96549	0.745448	1.27029	1.1362	1.3655	0.895555	0.911087	1.02867	0.835904	0.850088	0.974615	0.886221	1.01142	0.664232
ENSG00000162923	WDR26	1	complement(224385143..224437033)	51891	protein_coding	1.47128	1.80475	1.88321	1.9267	1.77486	1.79866	1.86539	1.69751	1.36847	1.29286	1.57076	2.2172	1.52863	1.84138	1.628	2.05681	1.5012	1.2838	1.22348	1.17856	1.16902	0.81082	1.07487	1.48948	1.98331	1.81686	1.5379	1.89072	1.27999	1.06758	1.20634	0.996626	1.26787	0.940578	0.930127	0.716363	1.06762	1.22854	1.03898	1.0203	1.10652	1.13966	1.02034	0.711347
ENSG00000143815	LBR	1	complement(225401502..225428925)	27424	protein_coding	1.55752	1.91234	1.24573	0.995888	0.849235	0.791981	2.18409	1.96988	1.72286	1.95318	1.12853	1.92732	1.30063	1.42749	1.10896	1.0884	0.851266	0.88498	1.6474	1.19396	1.88293	1.24655	1.60567	1.19158	1.86745	1.69647	1.17809	1.50513	0.799817	0.520768	0.545248	0.414141	1.40228	1.03009	1.10616	1.02135	0.724566	1.00783	0.835064	0.746463	0.712006	0.569142	0.546552	0.462772
ENSG00000143742	SRP9	1	225777813..225790466	12654	protein_coding	6.80414	9.63247	10.1922	10.4639	11.1056	10.0896	10.6924	11.1041	9.78748	8.50784	6.51396	11.6659	10.4336	10.1563	9.92502	10.15	10.0012	7.5935	7.85462	8.55396	7.54734	4.45639	6.34103	8.46584	7.74578	9.62925	6.11015	8.5814	1.49794	1.08632	1.63219	1.04746	1.57146	1.15277	1.43846	0.883246	0.957354	1.2111	1.53342	1.05438	1.45867	1.05372	1.46987	0.788323
ENSG00000143819	EPHX1	1	225810092..225845563	35472	protein_coding	0.303407	0.446789	0.552474	0.419341	0.402888	0.405438	0.520135	0.592675	0.378312	0.291541	0.354176	0.617089	0.285153	0.508245	0.31754	0.49085	0.3256	0.363041	0.408903	0.389063	0.254398	0.345953	0.427582	0.440589	0.33158	0.388613	0.319168	0.375944	1.8209	0.938567	1.32788	0.907448	1.71432	1.32652	1.24688	0.652526	1.16733	1.38117	0.939836	1.13755	1.04658	1.09862	1.07315	0.812556
ENSG00000196187	TMEM63A	1	complement(225845536..225882369)	36834	protein_coding	0.684815	1.04047	0.841206	0.483278	0.61791	0.541843	1.35026	1.30769	1.38139	1.4758	0.515779	0.659496	0.310741	0.41953	0.496923	0.877871	0.720522	0.759744	0.503526	0.543648	0.632894	1.22159	0.644224	0.910311	0.565462	0.748487	0.802152	0.637886	1.22837	0.464482	0.902303	0.52077	1.97171	1.25683	2.01718	1.4184	0.753166	0.633847	0.453759	0.403214	0.72563	0.843728	1.05214	0.730196
ENSG00000143751	SDE2	1	complement(225982702..225999331)	16630	protein_coding	0.606722	0.658441	0.70069	0.659847	1.05033	0.917751	0.578846	0.784114	0.706077	0.733478	0.386944	0.802597	0.656252	0.464612	0.677317	0.625474	0.664956	0.550995	0.915091	0.748515	0.798878	0.579797	0.838487	0.854347	0.810408	1.13976	0.531348	0.553689	1.15488	1.00214	1.73116	1.39382	0.954054	1.19087	1.16376	1.11396	0.637761	1.21894	1.08164	0.705624	1.11635	0.949932	1.09598	0.836818
ENSG00000163041	H3F3A	1	226061851..226072001	10151	protein_coding	1.98794	1.44773	1.06965	1.92178	1.43394	1.59026	1.71221	1.62539	1.62494	1.7502	1.781	1.15708	1.59956	0.837271	1.80314	1.09152	1.08937	2.04931	1.03067	1.54616	1.45693	2.64809	0.578384	1.62359	1.18282	0.75174	2.28503	2.09569	0.538068	1.32745	0.721318	1.09845	0.861299	1.12272	0.817401	1.20893	0.895903	0.79924	0.804631	0.578335	0.907038	0.753953	0.547991	1.41554
ENSG00000182827	ACBD3	1	complement(226144679..226186730)	42052	protein_coding	0.847774	1.18545	1.58071	1.64685	1.34051	1.50758	1.31624	1.20238	1.05043	0.971081	1.07115	1.34576	1.25331	1.48827	1.30579	1.23676	1.22133	1.20138	0.86513	1.00386	0.834523	0.77819	0.68645	0.952773	1.00807	1.08878	0.820814	1.20052	1.86454	1.38922	1.58121	1.27173	1.55259	1.01428	1.23904	0.819164	1.26349	1.13523	1.47835	1.25544	1.54025	1.04328	1.44063	1.01344
ENSG00000229965	AL359704.1	1	226438564..226439344	781	processed_pseudogene	1.72254	0.737911	1.01727	1.24891	0.338864	1.50322	2.05425	1.36296	5.01155	2.71619	1.17704	2.39258	0.340822	1.64885	0.721113	1.73718	0.943937	1.90256	2.43565	1.73242	0.962869	1.87057	1.25292	0.363836	0.627498	0.315184	1.0607	1.62618	0.590563	1.6925	0.196723	2.03713	1.19257	1.84706	2.90939	3.68092	0.683316	3.24237	0.19786	2.23448	0.418633	2.35418	0.547991	2.5783
ENSG00000143772	ITPKB	1	complement(226631690..226739323)	107634	protein_coding	0.487457	0.779056	0.583129	0.287725	0.422917	0.340858	0.539092	0.403008	0.664945	0.608512	0.515288	0.69939	0.430308	0.361317	0.251157	0.464287	0.255706	0.257695	0.119295	0.246383	0.156035	0.355612	0.247737	0.316802	0.202616	0.315606	0.582369	0.637183	1.19627	0.369325	0.867599	0.437528	1.10593	0.517303	1.36411	0.781088	1.0571	0.897741	0.882761	0.463788	0.515241	0.595961	0.524572	0.330779
ENSG00000143801	PSEN2	1	226870184..226896105	25922	protein_coding	2.88035	3.01249	3.25902	3.01967	3.37937	3.09106	2.76451	2.61786	3.65617	3.30412	2.36419	2.85254	2.33097	3.22906	1.9445	2.86993	2.0761	3.76414	2.04556	3.26746	1.91467	3.5731	2.11394	3.13512	1.69207	2.4405	3.03597	3.78486	1.13147	1.00238	1.17325	1.02608	0.959784	0.869002	1.26935	1.0968	0.8208	0.946902	0.809266	1.07189	0.675093	0.952675	0.72078	1.24951
ENSG00000143761	ARF1	1	228082660..228099212	16553	protein_coding	45.7768	51.6495	57.4999	54.4181	61.6984	56.5801	55.5692	55.7381	50.8545	49.8522	41.6326	50.0409	44.1252	48.8556	46.4419	52.4017	52.8353	56.7023	53.3509	58.6394	46.4445	43.7929	55.1394	56.1857	57.9546	57.3126	43.6064	52.6917	1.25609	1.0536	1.34781	1.09546	1.21392	1.07916	1.11092	0.965202	0.90947	0.968855	0.963921	0.945906	1.01453	1.01456	1.15419	1.09783
ENSG00000143793	C1orf35	1	complement(228100726..228105411)	4686	protein_coding	5.38294	4.30448	3.22135	3.43451	3.67102	4.44703	3.25256	3.23704	1.55119	2.37667	4.3812	4.67123	3.29462	3.46258	3.18491	3.86039	1.73055	4.6507	1.72525	1.79017	2.1932	3.99054	4.54183	3.57772	4.54936	3.99233	6.83561	5.82715	0.598437	0.797891	0.681973	1.03312	0.604234	0.752016	0.288168	0.552138	0.813905	1.0852	0.612048	0.804412	0.591668	0.89683	0.321488	1.08043
ENSG00000162910	MRPL55	1	complement(228106679..228109312)	2634	protein_coding	12.641	6.34508	7.74177	5.27694	6.32996	4.68001	6.70009	6.16296	8.38506	6.04028	10.7027	5.47265	6.26549	5.86674	4.59703	6.26687	2.79884	6.48741	1.26383	3.493	5.42445	2.77318	3.80787	3.45216	3.72115	3.08399	12.685	12.0544	0.612435	0.831658	0.500749	0.737581	0.53003	0.971297	0.663325	0.951962	0.846667	0.862503	0.49565	0.924611	0.363661	0.987673	0.22141	1.02243
ENSG00000143774	GUK1	1	228139962..228148984	9023	protein_coding	7.60396	6.19549	6.72125	5.67533	6.68744	5.4973	8.32737	6.69499	8.73762	6.40659	5.84115	7.6033	5.16257	4.90952	4.7437	6.54083	6.12779	7.93204	5.00702	8.51731	5.33393	7.9012	9.48923	7.21176	8.93466	6.5475	8.56897	8.19908	0.883914	0.916042	0.879468	0.887306	1.09514	1.08062	1.14909	1.03407	0.768172	1.22723	0.678932	0.792433	0.623845	1.05574	0.805868	1.28029
ENSG00000154370	TRIM11	1	complement(228393673..228406840)	13168	protein_coding	4.08659	5.40508	3.80108	4.18516	4.76326	5.23795	4.89384	5.59803	4.56471	5.53776	4.25846	3.54763	3.11301	3.50102	1.79632	3.70918	3.30313	4.51367	3.10588	4.68544	4.1689	5.9466	5.38756	5.07113	5.34066	4.37433	4.29888	6.34156	0.930136	0.7743	1.16558	0.969079	1.19754	1.0357	1.117	1.02455	1.04206	0.65635	0.761762	0.647727	0.439565	0.686238	0.808286	0.835078
ENSG00000181218	HIST3H2A	1	complement(228456979..228457873)	895	protein_coding	0.375784	0.965881	0.295898	0	0.591402	0.983811	0.896294	0.594679	0.624744	0.296277	1.36949	0.596523	0.29741	0.863295	0	0.252651	0.549136	1.10681	0.531353	0.907054	0	0	0.546664	1.26997	0.273785	0.550075	2.15972	1.06429	0.787417	0	1.57378	1.01856	2.38513	0.615685	1.66251	0.306743	3.64435	0.617595	0.791441	0.893791	0	0.261575	1.46131	1.14591
ENSG00000168159	RNF187	1	228487061..228495766	8706	protein_coding	16.3798	24.1287	17.6431	18.3742	16.3242	12.1029	21.3461	23.7202	24.5662	21.1379	16.5777	19.8997	12.077	20.501	10.4474	17.5319	7.90336	15.0479	6.58226	11.2208	6.93898	15.1025	9.52565	12.8924	7.93713	14.7593	18.7769	27.4258	1.07713	0.761508	0.996606	0.501597	1.3032	0.98307	1.49979	0.876048	1.01208	0.82473	0.737309	0.849653	0.637823	0.726598	0.482507	0.62365
ENSG00000234975	FTH1P2	1	228687415..228687826	412	processed_pseudogene	0	0	1.92837	0.591869	1.92708	1.42478	0.649016	0.645919	0	0	0	0.647922	0	0.625121	0	0	1.78936	0	2.30855	0.656807	0	0	0.593768	0.689699	1.1895	2.38989	0	0	#DIV/0!	#DIV/0!	#DIV/0!	#DIV/0!	#DIV/0!	#DIV/0!	#DIV/0!	#DIV/0!	#DIV/0!	#DIV/0!	#DIV/0!	#DIV/0!	#DIV/0!	#DIV/0!	#DIV/0!	#DIV/0!
ENSG00000116574	RHOU	1	228735077..228746669	11593	protein_coding	2.11781	1.93876	1.41632	2.25067	1.50669	1.64563	2.09893	2.2496	3.88262	3.61395	2.90749	2.44079	3.58186	1.75506	2.57475	0.955749	1.63218	1.53806	3.4458	1.84402	2.72441	1.10895	3.18636	1.5687	4.12166	1.99594	1.6197	1.64329	0.668765	1.16088	0.711437	0.848803	0.991083	1.16033	1.83332	1.86405	1.37287	1.25894	1.6913	0.90525	1.21576	0.492969	0.77069	0.793324
ENSG00000168118	RAB4A	1	229271062..229305894	34833	protein_coding	0.801398	1.12505	1.04159	1.12709	0.805362	0.977419	1.1745	1.36753	0.995235	0.662292	0.826909	1.77028	1.20738	1.18301	0.937759	0.688111	0.69842	0.561661	0.621194	0.458349	0.546915	0.285195	0.709323	0.611825	0.612014	0.692549	0.856159	0.820374	1.29971	1.00181	1.00495	0.868775	1.46556	1.21553	1.24187	0.588676	1.03183	1.5735	1.5066	1.05152	1.17015	0.611625	0.871503	0.49923
ENSG00000154429	CCSAP	1	complement(229321005..229343294)	22290	protein_coding	0.603547	0.788579	0.463362	0.448536	0.284956	0.26335	0.455854	0.393985	0.225765	0.356888	0.728596	0.56287	0.513497	0.635497	0.42953	0.446361	0.231516	0.288869	0.192017	0.218523	0.3936	0.327706	0.373149	0.254963	0.4837	0.441738	0.631803	0.441582	0.767731	0.56879	0.472135	0.333955	0.755293	0.499614	0.374065	0.452572	1.20719	0.713777	0.850799	0.805877	0.711676	0.566032	0.383593	0.366316
ENSG00000135776	ABCB10	1	complement(229516582..229558695)	42114	protein_coding	0.231597	0.314743	0.408745	0.347414	0.50902	0.592388	0.590485	0.530797	0.577548	0.415565	0.305593	0.373977	0.265462	0.226275	0.434621	0.483236	0.583507	0.370469	0.598489	0.443361	0.470216	0.256702	0.453087	0.539784	0.37238	0.602041	0.183592	0.316652	1.7649	1.1038	2.19787	1.88213	2.54963	1.68644	2.49376	1.32033	1.31951	1.1882	1.14622	0.718919	1.87663	1.53533	2.5195	1.17705
ENSG00000135801	TAF5L	1	complement(229593111..229626047)	32937	protein_coding	0.439082	0.542416	0.659319	0.725546	0.546388	0.989128	0.414036	0.573654	0.280108	0.305929	0.400042	0.672688	0.379833	0.453529	0.350529	0.46684	0.43273	0.345869	0.425936	0.410791	0.410967	0.266128	0.393646	0.509008	0.312463	0.538101	0.385652	0.462719	1.50159	1.33762	1.24439	1.82356	0.94296	1.05759	0.63794	0.564012	0.911087	1.24017	0.865063	0.836127	0.798323	0.860668	0.985533	0.637645
ENSG00000173409	ARV1	1	230978981..231000595	21615	protein_coding	1.24479	1.31979	1.09044	0.95893	1.07747	0.746829	1.06389	1.03419	0.814855	0.785138	0.751349	1.42024	0.948232	0.905565	1.18552	1.12983	0.875403	0.46975	0.440029	0.475733	0.603039	0.540703	0.520615	0.880798	0.884245	1.09328	1.14976	1.49832	0.876001	0.726577	0.865581	0.565869	0.854673	0.7836	0.654613	0.594896	0.603595	1.07611	0.761762	0.686142	0.95239	0.856065	0.703254	0.355927
ENSG00000182118	FAM89A	1	complement(231018958..231040246)	21289	protein_coding	1.27965	1.73253	1.09469	1.36306	1.16855	1.06157	1.65795	1.65004	1.02432	1.24556	0.834822	1.45453	1.03777	1.05251	0.820088	1.11526	0.530976	0.965519	0.603136	0.775371	0.459205	0.562707	0.735425	1.12119	0.920806	0.774702	1.18034	1.64058	0.855465	0.786747	0.913183	0.61273	1.29563	0.952388	0.800468	0.718929	0.652384	0.839543	0.810983	0.607498	0.64087	0.643721	0.414939	0.55729
ENSG00000143633	C1orf131	1	complement(231223763..231241187)	17425	protein_coding	0.791356	0.545716	0.531938	0.741697	0.865721	1.31382	0.920727	0.809428	0.770129	0.578272	0.861676	0.628103	0.504104	0.384292	0.614094	0.480145	0.493592	0.625342	0.64136	0.745424	1.02137	0.871936	0.687919	0.847983	0.745309	1.003	0.697271	0.637757	0.672185	1.35913	1.09397	2.40752	1.16348	1.48324	0.973176	1.05966	1.08886	1.15097	0.637013	0.704199	0.776003	0.879845	0.623729	1.14591
ENSG00000116906	GNPAT	1	231241207..231277973	36767	protein_coding	0.905603	1.01101	0.583435	0.868833	0.60464	0.830211	0.901812	0.702084	0.844034	0.843818	0.925094	0.726042	0.904964	0.847595	0.857796	0.928672	0.701784	0.532117	0.594985	0.942078	0.640865	1.03309	0.738548	0.826956	0.60648	0.850277	0.976353	0.803128	0.64425	0.859369	0.667666	0.821168	0.995814	0.694436	0.932013	0.834627	1.02152	0.718133	0.999294	0.838362	0.94721	0.918556	0.774936	0.52632
ENSG00000116903	EXOC8	1	complement(231332753..231337852)	5100	protein_coding	5.73733	6.7236	6.69862	9.32368	5.96765	8.17206	7.18295	7.6183	5.75591	6.39523	5.70787	8.42705	5.53242	6.56499	5.90796	9.17791	5.68571	5.72994	5.45497	4.29784	5.60314	5.38532	6.57149	6.57459	6.00583	7.72262	5.19784	6.72378	1.16755	1.38671	1.04014	1.21543	1.25197	1.13307	1.00324	0.951162	0.994866	1.25335	0.964284	0.97641	1.02974	1.36503	0.991002	0.852212
ENSG00000233461	AL445524.1	1	complement(231522388..231528556)	6169	antisense	0.381631	0.373681	0.128787	0.276698	0.0858008	0.428195	0.693518	0.388243	0.679785	0.386856	0.248357	0.47599	0.474632	0.0834981	0.0912934	0.403201	0.318675	0.120433	0.3469	0.570248	0.8533	0.378904	0.555171	0.829115	0.556092	0.399025	0.492379	0.205876	0.337464	0.740467	0.224826	1.14588	1.81725	1.03897	1.78126	1.03526	0.650777	1.27379	1.24369	0.223448	0.239219	1.079	0.835033	0.322288
ENSG00000225486	AL663058.1	1	complement(233836080..233836432)	353	processed_pseudogene	0	0	0	0.690794	2.9989	0.831455	1.51498	0.753877	0	0.751185	0	6.80593	0.754058	0.729603	0.797718	2.56229	2.78457	1.40312	2.6944	0	0.710105	0	2.07903	2.41492	3.47079	3.48667	1.5645	1.79893	#DIV/0!	#DIV/0!	#DIV/0!	#DIV/0!	#DIV/0!	#DIV/0!	#DIV/0!	#DIV/0!	#DIV/0!	#DIV/0!	#DIV/0!	#DIV/0!	#DIV/0!	#DIV/0!	#DIV/0!	#DIV/0!
ENSG00000235605	AL355472.2	1	complement(234356704..234357141)	438	processed_pseudogene	0	0	2.41853	0	1.20846	0.6701	0	0.607577	1.27659	1.21081	0	2.43784	0	1.76404	0	2.06504	1.68314	2.26164	0	1.23564	0.572299	0	0	0	1.67834	0.562006	1.26089	0.724913	#DIV/0!	#DIV/0!	#DIV/0!	#DIV/0!	#DIV/0!	#DIV/0!	#DIV/0!	#DIV/0!	#DIV/0!	#DIV/0!	#DIV/0!	#DIV/0!	#DIV/0!	#DIV/0!	#DIV/0!	#DIV/0!
ENSG00000236358	AL355472.3	1	234357006..234365828	8823	antisense	0.0381193	0.261276	0.720378	0.193466	0.569919	0.898175	0.575824	0.512753	0.253495	0.210379	0.06946	1.90609	0.36203	2.91907	0.638319	0.358802	0.612744	0.364893	0.916303	0.521396	0.45457	0.033116	0.49908	0.483094	1.02759	0.613792	0.0625944	0.323882	18.898	0.740467	14.9509	3.43765	15.1059	1.9625	6.65004	0.805201	1.82217	7.29534	9.49729	11.1724	16.7453	1.37327	16.0744	1.39658
ENSG00000273367	AL355472.4	1	234372186..234372811	626	antisense	0	0.460311	0.423049	0	1.2683	0.937712	0.427148	0	0.446602	0	0.489493	3.83785	0	0.822843	0	0.722436	0.785106	0.791213	1.13952	0.432276	0	0	0	0	0	0	0.882221	0	#DIV/0!	0	#DIV/0!	2.03713	#DIV/0!	0	#DIV/0!	0	#DIV/0!	8.33753	#DIV/0!	1.78758	#DIV/0!	1.56945	#DIV/0!	1.71887
ENSG00000231663	AL355472.1	1	complement(234372807..234373593)	787	antisense	0.427352	0.366143	0.336504	0.619696	1.6814	0	0.339764	0.676286	0.355239	0.336935	1.55742	1.69596	1.69112	1.30902	0.715615	1.14929	0.312247	0	0.604271	0	0.318509	0.371261	0	0.361062	0.934071	0.312781	0.701741	2.01723	0.787417	1.6925	3.93446	0	0.795045	1.84706	0.831255	0.920229	3.64435	4.63196	3.9572	3.57516	1.67453	3.13891	0.730654	0
ENSG00000168275	COA6	1	234373456..234384049	10594	protein_coding	3.49216	4.67836	3.7497	3.52172	5.64579	3.93407	4.13939	3.39117	3.19316	1.85222	2.42963	6.70257	5.10053	5.03236	5.23637	4.35425	4.17528	3.78698	2.76072	3.60159	3.4782	1.54448	2.10133	3.46008	3.86269	4.74008	3.83159	3.80631	1.07375	0.752768	1.61671	0.840908	1.18534	0.724862	0.91438	0.395913	0.69574	1.43268	1.46057	1.07567	1.49947	0.930722	1.19562	0.809467
ENSG00000168264	IRF2BP2	1	complement(234604269..234609525)	5257	protein_coding	31.6046	31.2985	13.4505	10.4368	18.6772	15.5769	16.887	21.7674	37.1204	36.4688	25.6469	28.8931	18.2282	16.9512	10.5524	8.77477	8.46083	8.66798	22.1633	16.472	26.0823	14.9509	24.8029	21.4049	25.1703	21.9141	22.5867	25.8503	0.425588	0.33346	0.590965	0.497687	0.534322	0.695477	1.17453	1.16519	0.811495	0.923147	0.576758	0.541597	0.333889	0.280358	0.267709	0.276946
ENSG00000273416	AL732292.2	1	complement(235104180..235104609)	430	lincRNA	0	0	0	0	0	0	0	0	0	0.61667	0	0.6208	0.619029	0	0	0	0	0	0	0	0	0	0.568912	0	0	0	0	0	#DIV/0!	#DIV/0!	#DIV/0!	#DIV/0!	#DIV/0!	#DIV/0!	#DIV/0!	#DIV/0!	#DIV/0!	#DIV/0!	#DIV/0!	#DIV/0!	#DIV/0!	#DIV/0!	#DIV/0!	#DIV/0!
ENSG00000173726	TOMM20	1	complement(235109336..235128936)	19601	protein_coding	4.28966	5.02774	4.14787	5.16289	4.7392	5.89972	4.21534	4.34457	3.72269	4.03143	4.86187	4.3989	4.92955	3.86305	4.64033	4.23381	4.5384	3.70192	4.31865	4.22453	3.59356	3.78625	3.00783	3.98668	4.18793	4.69687	4.70533	4.47086	0.966948	1.02688	1.1048	1.17343	0.982675	0.86412	0.86783	0.801837	1.13339	0.874926	1.14917	0.768347	1.08175	0.842089	1.05799	0.736299
ENSG00000054267	ARID4B	1	complement(235131634..235328219)	196586	protein_coding	0.318215	0.278501	0.387976	0.35104	0.271941	0.338912	0.417579	0.480564	0.567434	0.574617	0.321096	0.296022	0.361525	0.35373	0.297944	0.363478	0.383759	0.362809	0.437857	0.338624	0.525341	0.352249	0.384521	0.332454	0.422552	0.379407	0.303405	0.177664	1.21923	1.26046	0.854582	1.21692	1.31225	1.72554	1.78318	2.06325	1.00905	1.06291	1.1361	1.27012	0.936297	1.30512	1.20597	1.30272
ENSG00000152904	GGPS1	1	235327350..235344532	17183	protein_coding	0.450184	0.63725	0.246596	0.52508	0.323442	0.32454	0.451286	0.356208	0.602002	0.54012	0.481488	0.574808	0.573168	0.359727	0.344147	0.315832	0.45764	0.302662	0.249086	0.157484	0.408466	0.357087	0.45558	0.595333	0.655982	0.616005	0.417826	0.498913	0.547768	0.823979	0.718467	0.509282	1.00245	0.558978	1.33724	0.84758	1.06954	0.902013	1.27319	0.564499	0.76446	0.495617	1.01656	0.474951
ENSG00000143669	LYST	1	complement(235661041..235883640)	222600	protein_coding	1.05159	0.807764	0.985078	0.740533	0.85483	0.817486	1.1688	1.1692	1.25594	1.25556	0.937439	0.667959	0.906407	0.46396	0.979129	0.683649	1.03881	0.719809	0.947491	0.709942	1.30176	1.14195	0.936328	1.00335	0.719923	0.84154	1.13009	0.581963	0.936754	0.916769	0.812896	1.01203	1.11146	1.44745	1.19433	1.55436	0.891452	0.826923	0.861943	0.574375	0.931097	0.846347	0.987853	0.891112
ENSG00000229291	AL139161.1	1	complement(235957879..235971825)	13947	lincRNA	0.964584	0.681802	0.721553	1.01408	0.569268	0.968034	0.977781	0.667825	0.861951	0.66544	0.85685	0.478497	0.629814	0.757119	1.51427	0.583667	1.39193	0.745773	1.17637	0.698484	1.77931	1.13127	1.24535	1.0187	0.544646	0.547137	1.44532	0.751265	0.748046	1.48735	0.590169	1.41982	1.01368	0.9795	0.893599	0.976001	0.88831	0.701812	0.652939	1.11047	1.56987	0.856065	1.44304	1.09383
ENSG00000077585	GPR137B	1	236142505..236221865	79361	protein_coding	0.4916	0.588211	0.797547	0.546935	0.740324	0.735969	0.525618	0.459398	0.489669	0.681623	0.386112	0.514641	0.442737	0.567926	0.539338	0.652487	0.644064	0.789499	0.952788	0.756974	1.04864	0.703202	0.745971	0.698207	0.858363	0.697896	0.532361	0.552118	1.62235	0.929829	1.50595	1.2512	1.0692	0.781008	0.996073	1.15881	0.78542	0.874926	0.900605	0.965515	1.09711	1.10927	1.31014	1.3422
ENSG00000237991	RPL35P1	1	236981339..236981708	370	processed_pseudogene	0	0	0	0	0	0	0	0.71924	0.755602	0	0	0.72147	1.43882	0	0	0	0.664157	0	0.64265	0	0	0	0	1.53598	0	0	0	0	#DIV/0!	#DIV/0!	#DIV/0!	#DIV/0!	#DIV/0!	#DIV/0!	#DIV/0!	#DIV/0!	#DIV/0!	#DIV/0!	#DIV/0!	#DIV/0!	#DIV/0!	#DIV/0!	#DIV/0!	#DIV/0!
ENSG00000244020	MT1HL1	1	complement(237004103..237004418)	316	protein_coding	0	0	0	0.771678	0.837508	0.928809	0	0	0.884724	0.83914	0	0.844759	0.842349	0	0.891122	0	0.777652	0	2.25741	0.856343	0	0	0.774153	0.899228	0.775436	0	0	0	#DIV/0!	#DIV/0!	#DIV/0!	#DIV/0!	#DIV/0!	#DIV/0!	#DIV/0!	#DIV/0!	#DIV/0!	#DIV/0!	#DIV/0!	#DIV/0!	#DIV/0!	#DIV/0!	#DIV/0!	#DIV/0!
ENSG00000228844	AL358176.3	1	complement(240636599..240637052)	454	processed_pseudogene	2.22242	0	0	0	0	0	0.588975	0	0	0.584071	0.67494	0	0	0.56729	0	0.996134	0	0.545484	0	1.19209	0	0.643573	0	0.625894	0	0	0	0	0	#DIV/0!	0	#DIV/0!	0.265015	#DIV/0!	0	#DIV/0!	0.303696	#DIV/0!	0	#DIV/0!	0	#DIV/0!	0	#DIV/0!
ENSG00000091483	FH	1	complement(241497603..241519761)	22159	protein_coding	1.32047	2.84786	3.44198	3.68653	2.93806	3.84115	2.12381	2.37788	1.85465	2.05826	1.18924	4.26455	1.98204	4.24232	2.43992	3.91854	2.33994	2.63754	0.890645	2.32027	0.950224	0.870258	0.80591	1.308	0.641374	1.97736	1.79446	2.66516	2.60662	1.29449	2.22501	1.34878	1.60837	0.834971	1.40453	0.722737	0.900615	1.49746	1.50101	1.48965	1.84776	1.37596	1.77205	0.926149
ENSG00000117009	KMO	1	241532134..241595642	63509	protein_coding	0.487207	0.444648	0.909048	0.817838	0.858436	0.781025	0.829437	0.754245	0.651511	0.597066	1.9589	2.40846	2.39321	1.48425	0.780372	0.947087	0.70809	0.986559	0.520422	0.417567	0.852541	0.483068	0.381341	0.715882	0.385832	0.465116	0.604368	0.224977	1.86584	1.8393	1.76195	1.7565	1.70243	1.69628	1.33724	1.34278	4.02067	5.41656	4.91209	3.33804	1.60173	2.12997	1.45337	2.21874
ENSG00000143702	CEP170	1	complement(243124428..243255348)	130921	protein_coding	0.393046	0.468809	0.394449	0.247723	0.535689	0.600813	0.443203	0.475644	0.484743	0.473945	0.337034	0.458768	0.398498	0.399345	0.582887	0.376522	0.681349	0.419935	0.915372	0.382382	0.972638	0.312444	0.700706	0.516564	0.81791	0.654312	0.288957	0.266774	1.00357	0.528409	1.36292	1.28157	1.12761	1.01458	1.2333	1.01096	0.857494	0.978583	1.01387	0.851829	1.483	0.803147	1.73351	0.895749
ENSG00000179456	ZBTB18	1	244048939..244057476	8538	protein_coding	1.57567	2.26123	1.20969	1.34235	0.898913	1.47818	0.84559	1.27792	1.37527	1.83239	2.08158	1.09429	1.40293	1.14627	0.725589	1.45663	0.978578	0.377073	1.61528	1.0776	1.99641	0.992421	1.46126	0.732189	1.80808	1.06675	1.0026	1.48752	0.767731	0.593637	0.570497	0.653705	0.536655	0.565144	0.872818	0.810351	1.32108	0.483936	0.890371	0.506926	0.460496	0.644178	0.621056	0.166756
ENSG00000153187	HNRNPU	1	complement(244840638..244864560)	23923	protein_coding	11.2751	13.9121	17.5018	17.9909	16.2068	18.9551	15.5476	16.0741	13.4627	12.3922	12.2964	15.0081	16.9681	16.4716	16.9383	15.9268	15.2437	13.178	11.7782	11.7639	11.4106	5.21514	10.9825	11.4741	12.7215	15.2184	10.5154	12.5157	1.55225	1.29318	1.4374	1.36249	1.37894	1.15541	1.19402	0.89075	1.09058	1.07879	1.50492	1.18398	1.50228	1.14482	1.35198	0.947238
ENSG00000143653	SCCPDH	1	246724047..246768137	44091	protein_coding	0.602612	1.3463	1.50761	1.46561	1.20649	1.6176	1.54041	1.52702	1.2428	1.25695	0.806174	1.66496	0.609748	1.55379	0.59396	1.36932	0.607504	1.14021	0.577046	0.969711	0.619689	0.755456	0.493803	1.13428	0.83919	1.18359	0.657599	1.6635	2.50179	1.08862	2.00209	1.20151	2.55622	1.13424	2.06235	0.933631	1.3378	1.23669	1.01184	1.15412	0.985642	1.0171	1.00812	0.846918
ENSG00000188295	ZNF669	1	complement(247099962..247104372)	4411	protein_coding	0.304989	0.522611	0.960613	0.773952	0.419988	0.598851	0.909299	0.301653	0.570428	0.360691	0.97255	0.786731	0.301726	0.992597	0.446874	0.717686	0.222841	0.617581	0.43125	0.981562	0.284138	0.596155	0.554596	0.322099	0.666619	0.558056	0.0626015	0.719818	3.14967	1.48093	1.37706	1.14588	2.98142	0.577205	1.87032	0.690172	3.18881	1.50539	0.989301	1.89931	1.46522	1.37327	0.730654	1.18172
ENSG00000196418	ZNF124	1	complement(247121975..247172016)	50042	protein_coding	0.739297	0.777364	0.492168	0.506783	0.602901	0.58065	1.26639	1.13803	0.93299	0.985598	0.698057	0.70414	0.478726	0.422027	0.973499	0.497052	0.677668	0.539423	0.608208	0.556977	0.701278	0.543003	0.557293	0.488338	0.401525	0.427957	0.612505	0.583732	0.665725	0.651925	0.815506	0.746947	1.71296	1.46396	1.262	1.26787	0.944218	0.905805	0.647542	0.542895	1.31679	0.639407	0.916639	0.693914
ENSG00000259865	AL390728.6	1	complement(247187281..247188526)	1246	lincRNA	37.7895	31.9144	26.5679	29.7474	37.3827	31.329	47.2125	48.0551	44.8753	46.181	49.6769	36.8494	44.2213	26.4578	55.3697	50.0881	66.2665	37.7636	51.5255	41.4811	48.6849	32.595	45.3532	44.9267	47.9849	36.9436	31.6913	21.4053	0.703051	0.9321	0.989236	0.98166	1.24936	1.50575	1.18751	1.44703	1.31457	1.15463	1.1702	0.829023	1.46522	1.56945	1.75357	1.18328
ENSG00000175137	SH3BP5L	1	complement(248810446..248826633)	16188	protein_coding	7.77033	8.09922	5.21871	5.24215	4.98635	3.37236	8.32511	9.05803	8.8597	8.53426	8.10161	7.04133	4.02858	7.92314	3.11375	3.71563	2.61101	3.21265	2.65865	2.92536	3.22082	3.48352	4.98694	2.91388	5.01035	3.07166	8.98957	11.2192	0.67162	0.647241	0.641717	0.41638	1.0714	1.11838	1.1402	1.05371	1.04263	0.869383	0.518457	0.978259	0.400724	0.458763	0.336023	0.396662
ENSG00000171161	ZNF672	1	248838210..248849517	11308	protein_coding	1.51686	1.12122	0.726008	0.797883	1.35743	1.29777	1.84443	1.36495	1.28562	1.19593	1.00262	1.29837	0.965111	1.29823	0.697263	1.03983	0.80406	1.22642	0.651857	0.885423	0.576348	1.18857	0.649007	0.929764	0.671752	0.870742	1.61168	1.79703	0.478626	0.711618	0.894897	1.15746	1.21595	1.21738	0.847554	1.06663	0.660985	1.15799	0.636256	1.15787	0.459675	0.927404	0.530082	1.09383
ENSG00000143727	ACP1	2	264140..278283	14144	protein_coding	7.70431	9.67713	9.0623	9.20645	8.42008	8.46645	8.4506	8.37265	7.03676	7.04915	8.70913	9.60651	8.9016	10.015	8.48128	9.41643	7.12335	5.69048	5.69907	6.90669	5.45853	3.7597	4.61799	6.26815	5.14538	7.08333	8.19971	9.159	1.17626	0.951362	1.09291	0.874893	1.09687	0.8652	0.913354	0.728434	1.13042	0.992702	1.15541	1.03492	1.10085	0.973061	0.924593	0.588034
ENSG00000151353	TMEM18	2	complement(667335..677439)	10105	protein_coding	7.78826	7.24307	6.81401	6.68446	6.12852	5.11199	6.32432	6.76818	6.61236	7.45252	7.27773	3.17004	5.58443	3.77213	4.6259	5.77334	4.18278	5.26914	5.62391	6.10567	4.93644	8.24067	5.18073	6.55204	4.97108	5.70026	8.19797	8.35806	0.874908	0.922877	0.786892	0.705777	0.812033	0.934436	0.849017	1.02892	0.934449	0.437665	0.717032	0.520792	0.593958	0.797084	0.537062	0.727474
ENSG00000182551	ADI1	2	complement(3497361..3519736)	22376	protein_coding	4.67454	5.64049	7.50365	5.53611	6.74168	6.03377	4.63662	4.28149	3.9482	4.00549	5.76528	4.87934	4.97248	4.09759	5.61276	7.31644	5.23852	6.57419	4.18688	6.44584	3.78644	5.78463	4.04514	5.54952	2.72678	4.45541	5.12138	5.53404	1.60522	0.981494	1.44221	1.06972	0.991889	0.759064	0.844619	0.710131	1.23334	0.865055	1.06374	0.72646	1.20071	1.29713	1.12065	1.16553
ENSG00000255767	AC108488.2	2	complement(3531984..3547957)	15974	protein_coding	0.926403	0.595286	0.92841	0.610618	0.861521	1.21267	0.485441	0.799655	0.350035	0.614199	0.306921	0.685157	0.316606	0.58043	0.616991	0.353891	0.599962	0.666642	0.610305	0.406567	0.533534	0.457278	0.612576	0.444716	0.444854	0.523938	0.501309	0.55655	1.00217	1.02576	0.929963	2.03713	0.524007	1.34331	0.377843	1.03177	0.331305	1.15097	0.341759	0.975045	0.666007	0.59449	0.647625	1.11987
ENSG00000234171	RNASEH1-AS1	2	3558492..3561745	3254	antisense	2.48059	2.3024	2.03464	2.02334	2.19595	1.98435	3.12262	1.22673	2.5775	1.30384	1.41252	1.72275	1.06342	2.05787	1.90384	1.94574	0.981744	1.59823	1.38839	1.66321	1.23254	0.628542	1.05251	1.48453	1.80729	2.49638	1.10318	1.75637	0.820226	0.878797	0.885254	0.861862	1.25882	0.532805	1.03907	0.566295	0.56943	0.74824	0.428697	0.893791	0.767494	0.84509	0.395771	0.694159
ENSG00000171863	RPS7	2	3575205..3580919	5715	protein_coding	2.70709	3.73113	5.09732	5.16288	6.15902	7.70351	4.95955	4.74962	4.45164	3.01591	1.50128	5.18474	5.2631	4.50656	5.32147	5.02494	4.42888	4.42	5.24241	4.16679	4.12296	0.306753	3.80967	3.33131	3.94462	5.64248	1.20794	4.61128	1.88295	1.38373	2.27514	2.06466	1.83206	1.27297	1.64444	0.80831	0.554575	1.38959	1.94419	1.20783	1.96575	1.34676	1.63603	1.18463
ENSG00000118004	COLEC11	2	3594832..3644644	49813	protein_coding	7.17714	10.1117	9.03267	9.58992	8.3891	9.71609	8.27204	7.97079	8.73858	8.28833	5.6778	6.62362	7.90323	4.81358	9.72887	11.9205	7.60208	7.08452	6.56351	11.7992	9.05788	8.35259	6.42852	10.4049	9.96129	11.1187	6.53017	8.73249	1.25853	0.948399	1.16886	0.960877	1.15255	0.788275	1.21756	0.819678	0.791095	0.655046	1.10117	0.476041	1.35554	1.17889	1.05921	0.700626
ENSG00000134326	CMPK2	2	complement(6840570..6866635)	26066	protein_coding	0.348378	0.0884384	0.253998	0.0935511	0.304595	0.281501	12.9768	17.4275	33.8285	35.9817	0.329158	0.235545	0.469746	0.118568	0.993889	0.286275	17.1393	12.2656	38.3408	28.9125	40.6687	22.867	33.7864	27.7114	37.9317	20.285	0.328404	0.304527	0.72909	1.05781	0.874324	3.18301	37.2493	197.058	97.1029	406.856	0.944831	2.66338	1.34838	1.34069	2.85291	3.237	49.1974	138.691
ENSG00000134321	RSAD2	2	6865806..6898239	32434	protein_coding	0.0829565	0.0355373	0.0734865	0.0451101	0.0244792	0.208133	13.5206	12.3238	40.8576	34.0433	0.00944758	0.0411519	0.123103	0.0397037	0.425422	0.0348588	9.64496	6.26875	28.0859	21.3921	43.527	23.5303	36.9354	26.3182	42.1416	15.4143	0.178789	0.0783158	0.885844	1.26937	0.295085	5.85674	162.984	346.785	492.518	957.959	0.113886	1.15799	1.48395	1.11724	5.12825	0.980908	116.265	176.399
ENSG00000271947	AC017076.1	2	complement(6905724..6906301)	578	lincRNA	0	0	0	0	0	0	1.38786	0.460413	2.41845	1.37631	0	0	0	0	0	0	0.425153	0	1.23416	2.80904	1.30104	0	0.846478	0.491619	3.81547	1.27764	0	0	#DIV/0!	#DIV/0!	#DIV/0!	#DIV/0!	#DIV/0!	#DIV/0!	#DIV/0!	#DIV/0!	#DIV/0!	#DIV/0!	#DIV/0!	#DIV/0!	#DIV/0!	#DIV/0!	#DIV/0!	#DIV/0!
ENSG00000115738	ID2	2	8678845..8684453	5609	protein_coding	104.034	130.438	147.122	107.296	136.03	118.992	69.125	39.6165	76.1611	62.1673	69.8725	80.2402	53.6256	48.0753	63.8094	75.3875	73.7784	119.123	103.481	119.985	129.646	128.823	128.139	152.843	115.289	143.333	83.1507	122.952	1.41417	0.822584	1.30756	0.912255	0.664447	0.30372	0.732079	0.476606	0.671632	0.615162	0.515463	0.36857	0.613352	0.577959	0.709177	0.913255
ENSG00000134313	KIDINS220	2	complement(8721081..8837630)	116550	protein_coding	0.395339	0.637871	0.733932	0.613025	0.576763	0.564091	0.757101	0.700973	0.784387	0.659792	0.457465	0.852022	0.586949	0.764584	0.669255	0.665465	0.668374	0.492962	0.508	0.4156	0.619409	0.290804	0.375712	0.529059	0.548733	0.574476	0.514125	0.525781	1.85646	0.96105	1.45891	0.884335	1.91507	1.09893	1.98409	1.03437	1.15715	1.33573	1.48467	1.19865	1.69287	1.04326	1.69064	0.772825
ENSG00000223640	RPL30P3	2	complement(9081395..9081727)	333	processed_pseudogene	0	0.865328	0.795282	0	1.5895	0	0.802986	1.59831	0.839558	0	0	2.4049	0	0	0.845629	1.35809	0.737952	0.743693	1.42811	0	0	0	0	0	2.20755	0.739215	0	0	#DIV/0!	0	#DIV/0!	0	#DIV/0!	1.84706	#DIV/0!	0	#DIV/0!	2.77918	#DIV/0!	0	#DIV/0!	1.56945	#DIV/0!	0.859434
ENSG00000119185	ITGB1BP1	2	complement(9403475..9423547)	20073	protein_coding	11.6448	11.513	9.85539	9.35409	9.74335	10.1914	8.92514	8.4318	7.75779	8.86404	10.2584	13.5779	8.68577	9.66148	10.7739	11.2875	8.9001	9.10504	6.96533	8.89747	6.4312	8.10769	6.3495	9.18733	6.17691	9.47943	12.6147	10.4714	0.846331	0.812483	0.83671	0.885211	0.766446	0.732374	0.6662	0.769918	0.880936	1.17936	0.74589	0.839183	0.925209	0.980419	0.764296	0.790851
ENSG00000119203	CPSF3	2	9423568..9473101	49534	protein_coding	0.882675	0.872596	0.700379	0.689204	0.512913	0.616231	0.653182	0.558734	0.688575	0.728043	0.674286	0.846089	0.843676	0.790317	0.625336	0.593449	0.669735	0.379969	0.388829	0.415188	0.495929	0.601659	0.464235	0.613815	0.494686	0.472101	0.886371	0.698688	0.793474	0.789832	0.581089	0.706204	0.740003	0.640313	0.780101	0.834341	0.763912	0.969623	0.955817	0.905708	0.708456	0.680096	0.758756	0.435447
ENSG00000134330	IAH1	2	9473658..9496543	22886	protein_coding	1.85166	2.25376	2.43005	1.64087	2.62502	1.48765	2.29002	2.19769	2.05227	1.52942	1.3523	2.55443	1.8144	2.61083	2.01789	2.17368	1.92201	2.04517	1.14288	1.76178	0.876228	1.44266	0.673418	1.35336	0.79231	1.57036	1.55647	1.87294	1.31236	0.728057	1.41765	0.660075	1.23674	0.975122	1.10834	0.678605	0.730316	1.13341	0.979879	1.15843	1.08977	0.964468	1.03799	0.907448
ENSG00000151694	ADAM17	2	complement(9488486..9555792)	67307	protein_coding	0.439727	0.440963	0.700366	0.518083	0.581939	0.532002	0.679342	0.798668	0.801663	0.933705	1.12905	1.52297	0.972868	0.918358	0.94134	1.04147	1.17562	0.724843	0.893793	0.647293	0.89754	1.0896	0.661492	0.624825	0.593418	0.541273	0.656419	0.26889	1.59273	1.17489	1.32341	1.20645	1.54492	1.81119	1.82309	2.11742	2.56761	3.45373	2.21244	2.08262	2.14074	2.3618	2.67353	1.64377
ENSG00000271855	AC073195.1	2	9555899..9556775	877	lincRNA	1.15049	0	2.1138	0.27805	0	1.004	0.304897	0	0	0.907075	0	0.608766	0.303515	0.881014	0.963265	1.03134	0	1.12953	1.89791	0.617114	0.285823	0.666322	0.278942	0.324009	0	1.40341	0.314863	0.362043	1.83731	#DIV/0!	0	#DIV/0!	0.265015	#DIV/0!	0	#DIV/0!	0	#DIV/0!	0.263814	#DIV/0!	0.837266	#DIV/0!	0	#DIV/0!
ENSG00000134308	YWHAQ	2	complement(9583972..9631014)	47043	protein_coding	5.19042	5.23717	5.86032	7.17405	7.0547	7.33089	5.50784	6.47152	4.82565	6.64569	4.82663	5.60637	4.77559	5.38718	7.0035	5.47966	6.35201	6.54882	5.74196	5.85582	6.67124	4.37252	6.34943	7.25445	6.52663	6.4152	4.83088	4.58959	1.12906	1.36983	1.35918	1.39978	1.06115	1.23569	0.929723	1.26895	0.929912	1.0705	0.920077	1.02864	1.34931	1.0463	1.2238	1.25045
ENSG00000269973	AC010969.2	2	9936360..9939590	3231	lincRNA	0.520468	2.05124	0.32786	0.830193	0.409552	0.454199	0.662072	1.56492	1.03834	1.23105	0.663868	0.413098	0.494303	0.876833	0.784386	0.839823	0.304226	0.459888	0.883122	1.08878	1.00856	1.26603	0.681427	0.967414	1.21343	0.609492	0.683714	0.982705	0.629933	0.404728	0.786892	0.221427	1.27207	0.762915	1.99501	0.60015	1.27552	0.20139	0.949729	0.427465	1.50708	0.409422	0.584523	0.2242
ENSG00000260077	AC104794.2	2	complement(10039092..10040663)	1572	lincRNA	0.641844	1.46643	1.0108	0.775605	1.17848	1.30695	0.680393	1.35429	1.42276	1.8555	0.389851	1.69812	0	0.491507	0.358263	0.431531	0	0.630152	0.90756	0.516421	0.318915	1.6728	0.622474	2.34989	1.09114	0.313179	1.58093	1.81782	1.57483	0.528905	1.83608	0.891244	1.06006	0.923528	2.21668	1.26532	0.607392	1.15799	0	0.335172	0.558177	0.294272	0	0.429717
ENSG00000271787	AC104794.4	2	complement(10054421..10054866)	446	antisense	1.50819	1.29217	1.18757	0	0	0	0	0.596679	0	0	0.687046	0	0	0	0	0	0	0	0	0	0	0	0	0	0	0	0	2.13573	0.787417	0	0	0	0	0.461764	0	0	0.455544	0	0	0	0	0	0	0
ENSG00000171848	RRM2	2	10122328..10131419	9092	protein_coding	0.961778	2.02836	1.98068	3.08434	1.63006	2.35655	1.64695	2.98549	1.53747	1.86656	0.808859	2.08458	0.76119	1.3597	0.805264	1.84041	0.810839	1.19848	0.523055	1.57743	0.22056	0.964086	0.430501	1.4064	0.539019	1.27249	0.607424	2.06041	2.0594	1.5206	1.69484	1.1618	1.7124	1.47187	1.59857	0.920229	0.841004	1.02772	0.791441	0.670343	0.837266	0.90734	0.843062	0.590861
ENSG00000115756	HPCAL1	2	10302889..10427617	124729	protein_coding	7.11056	6.11753	4.52037	4.87392	4.18635	3.96267	5.14084	5.72652	4.55461	5.57213	7.32099	4.55861	6.048	6.34742	4.68011	3.55511	3.44781	4.09808	2.28384	2.16086	1.68412	1.54139	2.62619	1.63118	3.24742	1.98934	6.84975	6.26476	0.635726	0.796714	0.588752	0.647758	0.722987	0.936084	0.640542	0.910846	1.02959	0.745172	0.850566	1.03758	0.658192	0.581136	0.484886	0.669892
ENSG00000115758	ODC1	2	complement(10439968..10448504)	8537	protein_coding	3.11231	5.02928	5.64588	4.39884	6.01412	6.08529	5.10546	3.92772	4.29004	2.17427	3.76882	7.3795	4.45872	5.55103	3.89225	3.99959	2.53309	3.01694	1.92185	2.47243	2.70134	1.91662	1.5474	3.76123	2.41106	4.84417	2.16716	5.54167	1.81405	0.874646	1.93237	1.20997	1.64041	0.78097	1.37841	0.432323	1.21094	1.46731	1.43261	1.10374	1.2506	0.79526	0.813893	0.599874
ENSG00000271952	LINC01954	2	10878269..10885118	6850	lincRNA	2.55313	3.7439	2.16503	0.142394	3.28401	0.0428473	3.39611	0.194247	2.48963	0.270975	1.38673	4.20875	2.40924	4.62462	2.01433	3.03697	1.21972	2.20535	0.937238	1.8567	1.02462	1.15167	1.17852	1.36893	1.03739	1.25774	1.77371	3.47641	0.847987	0.0380336	1.28627	0.0114445	1.33017	0.0518836	0.975126	0.0723776	0.543148	1.12416	0.943641	1.23524	0.788962	0.811178	0.477735	0.589051
ENSG00000162975	KCNF1	2	10911937..10914225	2289	protein_coding	1.32238	0.881206	0.115696	0	0.115619	0	0.584086	0	0.244275	0	1.33867	0.583101	0.232575	0.450065	0.861145	0.395146	0	0.432765	0	0.354659	0.109509	0.638231	0.213746	0.24828	0.535251	0.322619	1.20636	1.24841	0.0874908	0	0.0874324	0	0.441692	0	0.184723	0	1.01232	0.661708	0.175876	0.510738	0.651207	0.448415	0	0.491105
ENSG00000162976	PQLC3	2	11155198..11178874	23677	protein_coding	2.30117	3.80928	3.83648	2.74984	3.05149	2.68997	3.58002	3.59665	3.44787	2.57586	2.12245	3.84457	2.06857	3.23066	2.50946	3.3808	2.40787	2.75085	2.58097	2.67439	2.20208	2.39403	2.18007	2.98834	2.64939	3.2853	3.13724	3.27207	1.66718	0.72188	1.32606	0.706161	1.55574	0.944182	1.49831	0.676207	0.922335	1.00926	0.89892	0.848102	1.09051	0.887518	1.04637	0.722145
ENSG00000169016	E2F6	2	complement(11444375..11466177)	21803	protein_coding	1.18778	0.845841	0.643762	0.81645	0.788993	0.99616	0.453772	0.561458	0.602666	0.620262	1.02595	0.67339	0.769137	0.602442	0.891163	0.44596	0.507188	0.738304	0.381705	0.471631	0.597839	0.482437	0.460025	0.638611	0.606891	0.553216	0.73457	0.830078	0.541988	0.965252	0.66426	1.17771	0.382035	0.663786	0.507389	0.733308	0.863758	0.796118	0.647542	0.71224	0.750277	0.527238	0.427006	0.872863
ENSG00000071575	TRIB2	2	12716889..12742734	25846	protein_coding	0.33833	0.0111489	0.0307393	0.0471737	0.122875	0.0227117	1.09664	2.68734	2.97464	5.29392	0.320104	0.041313	0.298665	0.00996478	0.239692	0.0349953	0.675053	0.114981	2.12518	0.261747	2.10457	0.350447	1.14526	0.0989478	0.767936	0.200005	0.245729	0	0.0908558	4.23124	0.363181	2.03713	3.24134	241.041	8.79212	474.838	0.946129	3.70557	0.882761	0.893791	0.708456	3.13891	1.99525	10.3132
ENSG00000240857	RDH14	2	complement(18554723..18560680)	5958	protein_coding	4.40306	4.44951	2.62251	2.82405	3.82009	3.99023	5.47535	6.16388	5.4901	4.80667	4.32016	6.40701	4.06556	4.88471	3.49748	2.92236	3.83579	4.65538	4.90887	5.5865	3.61822	5.78676	3.85959	4.67393	4.44177	6.11472	3.01255	5.16929	0.59561	0.634686	0.867599	0.896779	1.24353	1.38529	1.24688	1.08027	0.981171	1.43994	0.923348	1.09781	0.794329	0.656782	0.871164	1.04627
ENSG00000213403	CISD1P1	2	19826249..19826575	327	processed_pseudogene	0	0	0	0	1.61867	0	0	1.62764	1.70993	0	0	2.44903	0.814013	0.787614	0.861145	0.691506	1.50299	0.757339	0	0	0	0	0	0	0.749351	0	0	0.970984	#DIV/0!	#DIV/0!	#DIV/0!	#DIV/0!	#DIV/0!	#DIV/0!	#DIV/0!	#DIV/0!	#DIV/0!	#DIV/0!	#DIV/0!	#DIV/0!	#DIV/0!	#DIV/0!	#DIV/0!	#DIV/0!
ENSG00000183891	TTC32	2	complement(19896643..19901986)	5344	protein_coding	1.76219	1.83332	2.13092	2.2359	1.28761	2.58134	1.1008	2.1413	0.732414	0.942776	1.31881	1.54851	1.39467	0.626524	1.73889	1.01552	1.74739	1.01952	1.24586	0.708919	1.54791	1.42155	0.503547	0.957112	1.05462	1.28975	0.620064	0.772391	1.20925	1.21959	0.730685	1.40802	0.624678	1.16799	0.415627	0.514246	0.748393	0.844651	0.791441	0.341744	0.986778	0.553924	0.991602	0.556105
ENSG00000271991	AC013400.1	2	19902025..19902569	545	lincRNA	1.23422	0	0	0	0.485601	0	0.490632	0.488291	0	0	0	0.489805	1.95363	2.36284	1.03337	0.414903	0	0.454403	0.872589	0	0	0	0	0	0	0	0	0	0	#DIV/0!	0.393446	#DIV/0!	0.397522	#DIV/0!	0	#DIV/0!	0	#DIV/0!	1.58288	#DIV/0!	0.837266	#DIV/0!	0	#DIV/0!
ENSG00000068697	LAPTM4A	2	complement(20032650..20052028)	19379	protein_coding	55.2589	63.5073	48.9781	51.5031	50.0653	45.6635	65.0859	64.1986	71.7723	70.8657	64.9877	46.1046	60.0658	46.8611	47.8939	40.6411	38.3209	44.5869	49.8899	52.3782	74.9841	50.7199	68.5713	72.8022	71.7955	59.1421	59.0914	63.5876	0.886338	0.81098	0.906013	0.719029	1.17783	1.01089	1.29884	1.11587	1.17606	0.725974	1.08699	0.737885	0.866718	0.639944	0.693479	0.702076
ENSG00000213729	AC098828.1	2	complement(20155618..20156057)	440	processed_pseudogene	0	4.58427	0	1.10841	0	0	0.607715	1.20963	0	0	0	1.21338	0	0	0.639988	0	0	0	1.62123	0	0	0	0	0.645809	0	0	0	0.721618	#DIV/0!	0.241785	#DIV/0!	0	#DIV/0!	0.263865	#DIV/0!	0	#DIV/0!	0.264683	#DIV/0!	0	#DIV/0!	0	#DIV/0!	0
ENSG00000143878	RHOB	2	20447074..20449445	2372	protein_coding	2.69401	6.43853	7.48041	5.6542	6.24812	4.45453	3.26916	2.58041	4.12523	5.03059	4.52141	7.76523	8.07973	9.01207	6.17324	9.9143	3.83318	3.863	5.31297	4.6774	6.86903	4.31129	5.8786	4.55225	8.98748	4.15107	4.19092	4.55118	2.77668	0.878182	2.31926	0.691855	1.21349	0.400776	1.53126	0.781327	1.67832	1.20606	2.99914	1.39971	2.29146	1.53984	1.42285	0.599983
ENSG00000279307	AC012065.5	2	complement(20529467..20529976)	510	processed_pseudogene	1.31893	0.565009	0	0	0.518926	0	1.04861	0	0	0.519938	0	0	0	1.01	0	0	0	0	0	0.530597	0	0	0.479671	0	0	0	0	0	0	0	0.393446	0	0.795045	0	0	0.920229	0	0	0	1.78758	0	0	0	0
ENSG00000205639	MFSD2B	2	24010081..24063321	53241	protein_coding	0.871754	0.378859	0.268604	0.357249	0.2386	0.226022	0.32143	0.389874	0.367576	0.612605	0.500719	0.195541	0.429963	0.159635	0.401968	0.225099	0.3554	0.172105	0.370688	0.411693	0.296614	0.71343	0.569756	0.368264	0.478652	0.30515	0.700179	0.375711	0.30812	0.942963	0.273702	0.596588	0.368716	1.02907	0.421651	1.61697	0.574381	0.516133	0.493217	0.421359	0.461103	0.59415	0.407684	0.454273
ENSG00000119782	FKBP1B	2	24049701..24063681	13981	protein_coding	0.312727	0.391598	0.359899	0.436039	0.511095	0.356882	0.554641	0.494892	0.799865	0.758653	0.109585	0.477333	0.266544	0.350007	0.140989	0.469033	0.228496	0.301126	0.374163	0.387103	0.484086	0.71055	0.769889	0.487787	0.823745	0.31692	0.217258	0.476915	1.15084	1.11348	1.63431	0.911347	1.77356	1.26378	2.55771	1.93733	0.350418	1.21894	0.852321	0.893791	0.450836	1.19774	0.730654	0.768968
ENSG00000115128	SF3B6	2	complement(24067584..24076443)	8860	protein_coding	3.64417	3.12221	3.58685	3.44032	2.8377	3.5777	2.98782	2.49299	2.52436	2.63372	2.73221	4.48924	3.60518	3.13943	2.76509	3.6496	2.60715	3.27032	2.73743	3.48182	2.23507	2.24248	2.42976	2.88646	3.09754	3.13949	3.14782	3.29696	0.984271	1.10189	0.778695	1.14588	0.81989	0.798467	0.692712	0.843544	0.749749	1.43784	0.989301	1.00551	0.758772	1.16892	0.715432	1.04744
ENSG00000198399	ITSN2	2	complement(24202864..24360714)	157851	protein_coding	0.42187	0.533041	0.610688	0.549953	0.606928	0.522483	0.669117	0.563086	0.591554	0.480441	0.508598	0.578361	0.470475	0.585745	0.504851	0.570137	0.454578	0.5193	0.44287	0.404576	0.477987	0.292458	0.317702	0.405034	0.437759	0.514614	0.489815	0.45258	1.44757	1.03173	1.43866	0.980194	1.58607	1.05636	1.40222	0.901321	1.20558	1.08502	1.11521	1.09887	1.1967	1.06959	1.07753	0.974222
ENSG00000184924	PTRHD1	2	complement(24789734..24793382)	3649	protein_coding	10.5995	11.8452	7.185	7.21727	9.57362	5.54995	9.45297	11.6687	10.3432	10.2463	9.32116	9.29073	7.80529	9.31668	8.48874	11.5881	6.33033	7.6012	6.97247	6.67427	5.63296	7.52676	7.10634	7.08638	5.57362	7.01576	11.5781	13.226	0.677863	0.609299	0.903215	0.468539	0.891833	0.985097	0.975821	0.865016	0.879397	0.784345	0.736384	0.786536	0.800863	0.978292	0.59723	0.641711
ENSG00000119772	DNMT3A	2	complement(25227855..25342590)	114736	protein_coding	0.442627	0.477177	0.713221	0.401685	0.574349	0.468128	0.575638	0.651751	0.353316	0.291201	0.491404	0.488584	0.470951	0.350176	0.576756	0.303504	0.696075	0.183467	0.642449	0.398586	0.624832	0.157887	0.351802	0.354155	0.924744	0.785229	0.401919	0.354218	1.61134	0.841795	1.29759	0.981038	1.3005	1.36585	0.798225	0.610257	1.1102	1.02391	1.06399	0.733849	1.30303	0.636041	1.5726	0.384484
ENSG00000268412	TRMT112P6	2	complement(26028208..26028612)	405	processed_pseudogene	0	0	1.3078	1.2042	3.26731	5.7976	1.9807	1.31417	0.690303	0	0	3.2956	1.97172	1.27185	3.47648	0.558327	6.06761	1.83444	3.52268	1.33632	5.57038	0	3.62418	2.80648	9.07548	5.47019	0	4.70388	#DIV/0!	#DIV/0!	#DIV/0!	#DIV/0!	#DIV/0!	#DIV/0!	#DIV/0!	#DIV/0!	#DIV/0!	#DIV/0!	#DIV/0!	#DIV/0!	#DIV/0!	#DIV/0!	#DIV/0!	#DIV/0!
ENSG00000084733	RAB10	2	26034107..26137454	103348	protein_coding	2.24222	2.77983	2.85462	2.59074	3.21379	2.95355	3.31953	3.50197	3.3003	3.33295	2.22372	2.90583	2.47514	2.35002	2.64298	3.05222	3.19573	2.81801	3.46957	3.44841	3.63577	2.66037	2.98251	3.21967	3.0491	3.23692	2.56769	2.25811	1.27312	0.931977	1.43331	1.06249	1.48047	1.25978	1.47189	1.19898	0.99175	1.04533	1.10388	0.845381	1.17873	1.09799	1.42525	1.01374
ENSG00000084754	HADHA	2	complement(26190635..26244726)	54092	protein_coding	1.41763	1.44898	1.47856	1.75364	1.15955	1.49215	1.32976	1.39721	1.57121	1.40202	1.45586	1.0018	1.27944	1.02845	1.14529	1.09107	0.935851	1.30024	0.914338	1.1156	0.931451	1.28558	0.814054	1.04013	0.806344	0.946554	1.33238	1.60247	1.04298	1.21026	0.817954	1.0298	0.938013	0.964272	1.10834	0.967594	1.02697	0.691388	0.90252	0.709775	0.807888	0.752991	0.660152	0.897351
ENSG00000138029	HADHB	2	26243170..26290468	47299	protein_coding	2.29674	3.52738	4.75358	4.32547	4.42029	4.36231	4.08167	4.06782	3.6292	2.71341	1.95648	4.84798	3.37659	5.07487	3.51852	3.58074	2.89385	3.13103	2.48845	2.56307	2.16225	1.38373	1.85676	3.16003	2.46597	3.31515	1.82732	3.78606	2.06971	1.22626	1.9246	1.2367	1.77716	1.15321	1.58016	0.769242	0.851853	1.37439	1.47017	1.43871	1.53196	1.01513	1.25998	0.887637
ENSG00000225024	AC015977.1	2	complement(26678219..26678510)	292	processed_pseudogene	0	0	0	0	0	0	0	0.911365	0	0.90811	1.04939	0.914191	1.82317	0	0	0.774392	0	0	0	0.926728	0	0	0	0	0	0	0.945668	3.26211	#DIV/0!	#DIV/0!	#DIV/0!	#DIV/0!	#DIV/0!	#DIV/0!	#DIV/0!	#DIV/0!	#DIV/0!	#DIV/0!	#DIV/0!	#DIV/0!	#DIV/0!	#DIV/0!	#DIV/0!	#DIV/0!
ENSG00000119777	TMEM214	2	27032910..27041695	8786	protein_coding	2.75615	2.91893	2.14009	2.30362	2.56038	2.50544	2.61734	2.93803	2.29106	2.71627	2.37158	2.58254	1.69659	2.40372	1.82687	2.21335	2.0977	2.93143	1.89445	3.11075	2.28242	3.55833	2.311	2.71672	2.42639	2.35344	3.11147	3.14404	0.77648	0.789198	0.92897	0.858341	0.949637	1.00654	0.831255	0.930569	0.860472	0.884756	0.615565	0.823493	0.662836	0.758275	0.761098	1.00428
ENSG00000228474	OST4	2	complement(27070472..27071773)	1302	protein_coding	19.1153	30.3204	60.4103	37.6451	65.4517	56.8072	52.986	48.441	38.4359	26.0688	13.4148	52.2816	35.7772	52.8155	52.1231	44.634	63.9825	32.3352	68.8505	33.4618	56.2172	13.0158	52.6091	48.0141	71.8928	75.8138	14.2097	38.2868	3.16031	1.24158	3.42404	1.87356	2.77191	1.59764	2.01074	0.859776	0.701784	1.72431	1.87165	1.74191	2.72677	1.47208	3.34719	1.06645
ENSG00000138080	EMILIN1	2	27078567..27086408	7842	protein_coding	1.28663	1.06561	1.11443	1.30601	1.31618	1.30995	1.02293	1.52708	1.10517	1.04823	0.507969	1.08929	1.0183	0.788217	0.610445	0.922713	1.25345	1.04214	0.727714	0.483099	0.607329	1.41583	1.62215	1.41317	1.43736	1.2242	1.58455	1.82199	0.866158	1.2256	1.02296	1.2293	0.795045	1.43306	0.858963	0.983694	0.394805	1.02223	0.791441	0.739689	0.474451	0.865905	0.974205	0.977977
ENSG00000138073	PREB	2	complement(27130756..27134675)	3920	protein_coding	20.5914	16.907	10.8093	16.547	15.9332	11.6054	17.94	17.515	18.3291	14.2731	18.4479	18.114	14.124	24.3752	10.919	13.8442	8.77636	11.9403	8.61348	7.80059	7.09797	7.45363	8.11281	8.62616	8.50131	10.738	23.2461	23.4894	0.524945	0.978705	0.773777	0.686424	0.871237	1.03596	0.890135	0.844211	0.895903	1.07139	0.685915	1.44172	0.530268	0.818845	0.426215	0.706231
ENSG00000138074	SLC5A6	2	complement(27199587..27212958)	13372	protein_coding	2.56546	3.53405	2.17852	1.95124	2.13749	2.32661	2.55956	2.24883	1.9862	2.51842	1.9478	2.57521	1.49295	1.69491	1.95844	2.14759	1.47017	1.7594	1.0847	1.23444	1.12474	1.17992	0.859835	1.57251	1.02618	1.04929	3.07689	2.92058	0.849175	0.552126	0.83318	0.65834	0.997703	0.636333	0.774208	0.712617	0.75924	0.728686	0.581942	0.479595	0.76339	0.607684	0.573062	0.497843
ENSG00000138085	ATRAID	2	27212027..27217178	5152	protein_coding	7.89897	8.2218	10.075	9.18225	8.4245	8.83018	8.35608	10.8989	9.2793	7.36006	4.99602	10.7254	7.18155	7.94845	8.85449	8.69026	7.87011	6.87382	7.4768	6.3029	5.40063	5.21754	5.98285	7.00462	6.7062	8.45693	8.14684	8.7513	1.27548	1.11682	1.06653	1.074	1.05787	1.32561	1.17475	0.895189	0.63249	1.30451	0.909176	0.966753	1.12097	1.05698	0.996346	0.836048
ENSG00000115194	SLC30A3	2	complement(27253684..27275817)	22134	protein_coding	30.7547	10.6623	7.64551	4.3407	6.08603	3.79245	9.16926	5.6268	5.4313	4.81601	23.8393	7.75481	17.8225	9.49492	18.689	6.46677	12.6677	6.10901	5.52179	2.39624	4.06566	2.81173	6.73087	2.61895	4.12935	4.02591	29.7294	10.6153	0.248596	0.407109	0.197889	0.355689	0.298142	0.52773	0.176601	0.451688	0.775145	0.727314	0.579504	0.890517	0.60768	0.60651	0.411895	0.572956
ENSG00000138100	TRIM54	2	27282392..27307439	25048	protein_coding	1.00705	0.690245	0.391196	0.214177	0.232448	0.175765	0.56579	0.254984	0.189745	0.179969	0.709538	0.62878	0.456956	0.627217	0.809438	0.37013	0.353185	0.326271	0.151888	0.108034	0.160119	0.116649	0.351595	0.215545	0.156524	0.176895	0.948084	0.811273	0.388459	0.310291	0.230822	0.254641	0.561832	0.369411	0.188418	0.260732	0.704574	0.910952	0.453759	0.908687	0.803775	0.53623	0.350714	0.472689
ENSG00000163794	UCN	2	complement(27307400..27308445)	1046	protein_coding	1.28614	0.550964	0	0	0.759042	0.280596	1.02254	0.254416	0	0	0	0.765613	0.254476	0.492447	0	0.216178	0.234931	0.236759	0.227324	0	0	1.11733	0	0	0.234262	0	0.791974	0.607097	0	0	0.590169	0.509282	0.795045	0.461764	0	0	0	1.38959	0.19786	0.893791	0	0.392363	0.182664	0.429717
ENSG00000115204	MPV17	2	complement(27309492..27325680)	16189	protein_coding	7.68675	8.98869	6.83788	6.85353	6.57176	6.12788	7.2675	7.80816	6.71776	6.02767	5.73513	7.88184	5.86986	7.87492	5.47917	6.50893	5.0699	6.62378	4.36227	5.06475	2.87998	5.61299	3.82309	5.00244	3.58725	3.83174	7.52212	8.84538	0.889568	0.762462	0.854948	0.681732	0.945459	0.868665	0.873941	0.670583	0.746107	0.876862	0.763633	0.876092	0.712807	0.724124	0.659563	0.736901
ENSG00000115207	GTF3C2	2	complement(27325849..27357034)	31186	protein_coding	1.29414	1.46914	1.2568	0.875753	0.891057	1.00702	1.48333	1.66399	1.38953	1.46248	1.10047	1.66059	0.896208	1.23052	0.848775	1.23988	0.65402	0.659108	0.548971	0.676815	0.58676	0.655832	1.05898	1.29385	0.832874	1.19188	1.2839	1.31338	0.971147	0.5961	0.688531	0.685449	1.14619	1.13263	1.0737	0.995468	0.850348	1.13031	0.692511	0.837578	0.655858	0.843951	0.505369	0.448636
ENSG00000115234	SNX17	2	27370496..27377533	7038	protein_coding	9.41408	8.10664	7.22466	7.10277	7.59588	7.13116	6.64877	9.64198	7.78577	8.62795	8.53351	9.78567	5.97568	8.23369	3.60095	6.61853	4.53907	7.24863	4.45965	5.84426	3.59724	7.34815	4.86623	5.89468	3.69054	6.82025	8.71014	10.1055	0.767432	0.876166	0.806864	0.879669	0.706258	1.18939	0.827035	1.06431	0.906463	1.20712	0.63476	1.01567	0.382507	0.816432	0.482157	0.894159
ENSG00000115241	PPM1G	2	complement(27381194..27409687)	28494	protein_coding	1.77051	1.98211	1.58931	1.94265	1.40249	1.69959	1.55778	1.55035	1.54043	1.46106	2.07551	1.29284	1.53204	0.958106	1.55157	0.991973	1.1039	1.60789	1.05146	1.20611	1.08205	1.56889	0.978735	1.15681	1.34154	0.984842	1.9382	1.7829	0.897655	0.980094	0.792138	0.857465	0.87985	0.782172	0.870047	0.737123	1.17227	0.652255	0.865309	0.483377	0.876338	0.500463	0.623491	0.811201
ENSG00000115216	NRBP1	2	27427790..27442259	14470	protein_coding	10.901	12.0479	11.1459	11.055	9.6204	9.87811	12.5104	10.8875	14.3361	10.9769	12.0706	4.22461	6.8983	6.03382	8.81564	8.6886	8.18561	13.4522	9.28445	16.139	13.0963	18.5567	15.6382	13.1768	14.3263	9.03319	13.3774	14.8772	1.02247	0.917585	0.882527	0.819902	1.14764	0.903684	1.31512	0.911103	1.10729	0.350651	0.632815	0.500818	0.808702	0.72117	0.750907	1.11655
ENSG00000198522	GPN1	2	27628247..27651508	23262	protein_coding	1.61932	2.84909	2.88031	2.48442	2.29816	2.44776	2.41393	2.40241	2.45176	2.42803	2.51598	2.81151	2.35722	2.05934	2.19107	2.27464	1.63741	1.94824	1.76838	2.10555	1.72413	1.89664	2.14534	2.24764	1.76968	2.61376	2.5878	2.66163	1.77872	0.872004	1.41922	0.859137	1.49071	0.843221	1.51407	0.852213	1.55373	0.986809	1.45569	0.722805	1.35308	0.798374	1.01117	0.683811
ENSG00000119760	SUPT7L	2	complement(27650812..27663840)	13029	protein_coding	2.34904	2.36645	1.70739	1.94646	1.50313	1.62194	1.7855	1.65443	1.82391	1.68923	2.21074	2.33568	1.77741	1.66046	2.16129	1.97851	1.45229	1.84374	1.22276	1.5577	1.30826	1.63706	1.72739	1.89743	1.76787	2.17271	1.92864	1.82772	0.726846	0.822522	0.63989	0.685389	0.760098	0.699119	0.776447	0.713823	0.941123	0.986997	0.756652	0.701668	0.920072	0.836064	0.618246	0.779113
ENSG00000163798	SLC4A1AP	2	27663471..27694976	31506	protein_coding	1.5372	1.85664	1.66432	1.41638	1.17601	1.35079	1.85019	1.78223	1.83684	1.3803	1.59504	1.62678	1.59679	1.98643	1.56412	1.48566	1.01396	1.10832	0.898111	0.996322	1.02635	1.21488	1.5141	1.37992	1.43884	1.92983	1.9282	1.60237	1.0827	0.762874	0.765034	0.727546	1.20361	0.959923	1.19493	0.743437	1.03763	0.876193	1.03877	1.06991	1.01751	0.800189	0.659618	0.596947
ENSG00000075426	FOSL2	2	28392448..28417312	24865	protein_coding	1.67724	0.950278	3.04609	3.25591	2.3203	2.14831	1.70986	1.39133	0.989439	1.18374	1.76225	1.33123	2.62275	1.31546	2.95581	2.14618	2.05564	1.66328	2.23771	1.3386	2.96385	1.37484	3.69925	2.02275	5.2033	2.87094	1.28822	0.855552	1.81614	3.42627	1.38341	2.26072	1.01945	1.46413	0.589923	1.24568	1.05069	1.40089	1.56373	1.38429	1.76231	2.25848	1.22561	1.75031
ENSG00000163811	WDR43	2	28894643..28948222	53580	protein_coding	1.47512	1.67256	1.33947	1.49277	1.87203	2.41574	1.55207	1.46023	0.965304	1.11353	1.5384	1.21565	1.34631	0.913297	1.18776	1.2914	0.903517	1.21098	0.736685	1.06565	0.837428	1.22697	0.862925	1.27282	0.66313	1.4288	1.40181	1.48149	0.908042	0.892506	1.26907	1.44433	1.05217	0.873046	0.654392	0.665761	1.0429	0.726815	0.912683	0.546046	0.8052	0.77211	0.612506	0.724025
ENSG00000115295	CLIP4	2	29097705..29189643	91939	protein_coding	0.812108	2.01215	0.907353	0.724079	0.584349	0.300083	1.2826	0.946506	0.982195	0.672013	1.06653	1.89598	0.98437	1.56593	0.597254	0.959198	0.227191	0.323236	0.155177	0.220748	0.212663	0.375004	0.313976	0.420335	0.343814	0.543515	0.967114	1.59897	1.11728	0.359853	0.719545	0.149136	1.57935	0.470395	1.20944	0.333977	1.31328	0.942265	1.21212	0.778238	0.735436	0.476703	0.279755	0.160642
ENSG00000119801	YPEL5	2	30146941..30160533	13593	protein_coding	5.19595	5.17249	4.61741	4.77188	4.10812	4.23208	4.64247	3.89595	3.29079	3.16025	5.00448	3.5349	5.34597	3.97892	4.4954	3.67638	3.59758	4.1357	2.83385	3.80236	3.66974	3.9336	4.48124	4.41087	5.98489	4.1289	4.71297	4.99872	0.888656	0.92255	0.790639	0.818191	0.893479	0.753205	0.633337	0.610972	0.96315	0.683404	1.02887	0.769246	0.865175	0.710756	0.692382	0.799556
ENSG00000021574	SPAST	2	32063611..32157637	94027	protein_coding	0.518652	0.56082	0.335166	0.308615	0.332128	0.39955	0.600043	0.577368	0.621425	0.476602	0.492091	0.428691	0.489748	0.388953	0.356384	0.319847	0.313618	0.237043	0.391972	0.32233	0.527849	0.329388	0.486522	0.583259	0.622843	0.60213	0.502187	0.408595	0.646225	0.550293	0.640367	0.712438	1.15693	1.02951	1.19815	0.849829	0.948788	0.7644	0.944271	0.693543	0.687135	0.57032	0.604679	0.422673
ENSG00000091106	NLRC4	2	complement(32224453..32265854)	41402	protein_coding	0.471159	1.62862	0.729204	0.482965	0.498597	0.269387	1.04628	0.681334	0.594232	0.621258	0.873336	1.01227	0.520766	1.03886	0.272059	0.562548	0.0890313	0.239264	0.132094	0.333337	0.266396	0.437547	0.200896	0.398074	0.307762	0.52321	0.68697	1.18103	1.54768	0.296549	1.05823	0.165408	2.22064	0.41835	1.26121	0.381463	1.85359	0.621553	1.10529	0.637876	0.577425	0.345414	0.188962	0.146912
ENSG00000119820	YIPF4	2	32277910..32316594	38685	protein_coding	1.41712	1.56423	1.35546	1.24809	1.43666	1.35808	1.41007	1.48589	1.4237	1.2818	1.79806	1.38009	1.36927	1.06522	1.81251	1.64835	1.33398	1.24193	1.22932	1.30808	1.32834	1.28399	1.39121	1.66006	1.90659	1.5717	1.45616	1.47737	0.956494	0.797891	1.01379	0.868205	0.995025	0.949915	1.00465	0.819442	1.26882	0.882278	0.966238	0.680984	1.27901	1.05378	0.941333	0.793954
ENSG00000272754	AL133245.1	2	32321638..32323002	1365	lincRNA	0.492786	0	0.194014	0.35729	0.193885	0	0.979467	0.584876	0	0.194262	0	0.195563	0	0.188681	0	0.165657	0	0	0	0	0.183639	0	0.358436	0	0	0.360672	0.60689	0	0.393708	#DIV/0!	0.393446	#DIV/0!	1.98761	#DIV/0!	0	#DIV/0!	0	#DIV/0!	0	#DIV/0!	0	#DIV/0!	0	#DIV/0!
ENSG00000230876	LINC00486	2	32825443..32926693	101251	lincRNA	2.18236	2.36782	2.79343	2.82021	2.79157	2.89298	2.44284	2.71504	2.35529	2.39369	1.99438	2.39918	2.11892	2.28931	2.69772	2.76481	3.15513	2.32116	3.1328	2.92918	3.04511	2.03155	2.34603	2.4809	3.41235	3.06085	1.76452	2.30488	1.28	1.19105	1.27915	1.22179	1.11936	1.14664	1.07924	1.01093	0.913861	1.01324	0.97093	0.966841	1.23615	1.16766	1.44574	0.980292
ENSG00000152689	RASGRP3	2	33436324..33564750	128427	protein_coding	0.39806	0.354508	0.200023	0.19747	0.214315	0.185115	0.605883	0.611281	0.609532	0.55335	0.300632	0.421949	0.321258	0.338916	0.326704	0.253542	0.336767	0.275751	0.394366	0.29499	0.39622	0.298036	0.340966	0.36729	0.311003	0.310509	0.356922	0.388153	0.502496	0.557024	0.5384	0.522175	1.52209	1.72431	1.53126	1.5609	0.755244	1.19024	0.807061	0.956017	0.820741	0.715194	0.84602	0.777843
ENSG00000119812	FAM98A	2	complement(33583658..33599382)	15725	protein_coding	2.93016	3.33508	2.42514	3.05491	2.32255	2.94904	2.90776	2.43695	2.45349	1.72001	2.96192	2.34266	2.86072	2.76794	2.23843	2.12821	1.6096	2.17333	1.19457	2.63291	1.29119	2.97292	1.49346	2.36721	1.68293	2.53594	3.05549	3.89697	0.82765	0.915994	0.792636	0.884248	0.992355	0.730704	0.837322	0.515733	1.01084	0.702429	0.976303	0.829949	0.763929	0.638129	0.549324	0.651659
ENSG00000260025	AC009414.2	2	complement(36354749..36355114)	366	lincRNA	0	0	2.89431	0	1.44619	0	0	1.4542	0	1.44901	3.34888	0	1.45455	0.703688	0	0.617821	0	0	0.649674	0	2.05465	0.798312	0	0	0	0	3.01787	1.73504	#DIV/0!	#DIV/0!	#DIV/0!	#DIV/0!	#DIV/0!	#DIV/0!	#DIV/0!	#DIV/0!	#DIV/0!	#DIV/0!	#DIV/0!	#DIV/0!	#DIV/0!	#DIV/0!	#DIV/0!	#DIV/0!
ENSG00000171055	FEZ2	2	complement(36531805..36646087)	114283	protein_coding	0.406124	0.559753	0.586279	0.512098	0.479363	0.498234	0.627055	0.528591	0.618919	0.424611	0.557703	0.485849	0.414589	0.441708	0.475554	0.540163	0.369845	0.435564	0.351626	0.452259	0.515446	0.383498	0.333931	0.407774	0.366647	0.424326	0.420426	0.491758	1.4436	0.914863	1.18034	0.890097	1.544	0.944328	1.52397	0.758568	1.37323	0.867971	1.02084	0.789113	1.17096	0.965001	0.91067	0.778137
ENSG00000279519	AC007382.1	2	complement(36839922..36842539)	2618	TEC	2.95474	2.42147	2.42777	1.11772	1.61743	0.784769	2.24701	1.32144	1.60183	1.72187	1.63862	1.42751	1.32176	0.590259	0.430244	0.604605	0.375459	1.22974	0.726602	0.516815	0.957475	1.78568	1.40164	1.08539	1.49756	1.50441	1.16023	1.45536	0.821652	0.46159	0.547403	0.324089	0.760478	0.545721	0.542123	0.711086	0.554575	0.589522	0.447336	0.243761	0.145611	0.249686	0.12707	0.507848
ENSG00000115808	STRN	2	complement(36843640..36966472)	122833	protein_coding	0.692734	0.879714	0.713639	0.651151	0.592507	0.544795	0.881642	0.892601	0.905864	0.880778	0.785808	0.912755	0.834305	0.905795	0.745062	0.635108	0.44213	0.516135	0.363931	0.447215	0.563237	0.449574	0.519804	0.520504	0.504706	0.691384	0.759842	0.790982	1.03018	0.740185	0.855317	0.619287	1.2727	1.01465	1.30767	1.00121	1.13436	1.03756	1.20437	1.02965	1.07554	0.721948	0.638239	0.586707
ENSG00000152133	GPATCH11	2	37084451..37099244	14794	protein_coding	0.409211	0.409034	0.411725	0.181314	0.21467	0.297591	0.524161	0.539649	0.151182	0.412253	0.372827	0.541322	0.233904	0.348181	0.418756	0.25984	0.398656	0.284578	0.273237	0.146332	0.321933	0.414751	0.248039	0.249698	0.281577	0.399338	0.205319	0.279009	1.00614	0.443273	0.524595	0.727546	1.28091	1.31933	0.369447	1.00787	0.911087	1.32342	0.571596	0.851229	1.02333	0.635255	0.974205	0.695733
ENSG00000055332	EIF2AK2	2	complement(37099210..37157065)	57856	protein_coding	0.342977	0.338677	0.260911	0.311894	0.315629	0.289161	3.2768	2.92999	4.20886	3.76743	0.248926	0.429096	0.276046	0.324964	0.559724	0.414287	1.91133	1.41683	3.01253	2.42279	3.54407	2.62104	3.64056	3.24646	3.39672	2.7698	0.47728	0.345742	0.760725	0.920918	0.920264	0.853796	9.55401	8.65129	12.2716	11.124	0.725782	1.26698	0.804855	0.959511	1.63196	1.22325	5.57278	4.18342
ENSG00000115828	QPCT	2	37344574..37373322	28749	protein_coding	9.04311	8.09867	9.22097	6.53117	11.728	8.49404	7.87795	6.04458	6.67108	4.4642	7.2265	11.4117	12.3143	8.70772	15.7111	10.107	13.6251	6.75354	12.944	7.84074	12.3114	3.60794	10.9089	8.83632	11.7622	9.65832	7.78968	6.82536	1.01967	0.80645	1.2969	1.04882	0.871155	0.746366	0.737698	0.551227	0.799117	1.40908	1.36173	1.0752	1.73735	1.24799	1.50668	0.833907
ENSG00000138061	CYP1B1	2	complement(38066973..38109902)	42930	protein_coding	103.413	68.2429	69.2577	69.1903	62.0358	68.1765	62.1491	58.437	47.4356	41.3966	88.8433	43.5331	71.478	35.5818	65.9678	43.7022	40.155	43.6805	30.3748	36.9	39.4597	43.4292	35.8999	62.9472	37.4149	71.9669	82.2552	53.4364	0.669722	1.01388	0.599886	0.999028	0.600982	0.85631	0.458702	0.606607	0.859114	0.637914	0.691192	0.5214	0.637908	0.640393	0.388298	0.640075
ENSG00000143889	HNRNPLL	2	complement(38561978..38603586)	41609	protein_coding	0.816385	1.26733	1.11382	0.990427	0.96043	1.05808	1.83151	1.83557	1.87461	2.29423	0.751162	1.52048	0.863626	1.07702	1.18434	1.20102	1.11621	0.749931	1.25151	0.793428	1.74104	0.849674	1.17586	1.02438	1.20726	1.49083	0.935736	1.09884	1.36434	0.781508	1.17644	0.834889	2.24344	1.44837	2.29624	1.81029	0.920108	1.19975	1.05787	0.849834	1.45071	0.947675	1.36726	0.591742
ENSG00000143891	GALM	2	38665910..38741237	75328	protein_coding	0.933148	1.88589	1.19533	1.4891	0.7378	1.05201	1.77132	2.10555	2.58685	2.84431	0.724077	1.4742	0.805671	1.34027	0.642978	1.11068	0.450189	0.907383	0.729175	0.790317	1.11144	0.826185	0.863851	0.7205	1.56141	0.663368	0.989758	1.78718	1.28097	0.789603	0.790657	0.557834	1.89822	1.11648	2.77218	1.50821	0.77595	0.781702	0.86339	0.710682	0.689042	0.588943	0.482441	0.481144
ENSG00000115875	SRSF7	2	complement(38743599..38751494)	7896	protein_coding	31.2218	38.2454	37.1619	40.4255	42.634	44.0479	28.9542	31.2764	32.2557	32.3736	31.822	42.4284	35.9697	34.9336	33.0952	36.8852	27.3561	29.7958	19.3935	32.6261	20.1905	27.3458	20.0452	31.7768	19.2406	36.9425	31.7541	36.1906	1.19026	1.057	1.36552	1.15172	0.927371	0.817781	1.03311	0.846471	1.01922	1.10937	1.15207	0.913407	1.06	0.964435	0.876187	0.779068
ENSG00000115904	SOS1	2	complement(38981396..39124345)	142950	protein_coding	0.183515	0.378965	0.238985	0.167173	0.388786	0.260755	0.793111	0.785604	1.12846	1.04991	0.201495	0.356672	0.18062	0.196383	0.238356	0.229365	0.553534	0.422711	0.735215	0.509217	0.701411	0.445581	0.415849	0.393584	0.459392	0.497655	0.247256	0.164364	1.30227	0.44113	2.11856	0.688073	4.32178	2.07303	6.14915	2.77048	1.09798	0.941175	0.984228	0.518209	1.29884	0.605241	3.01629	1.11544
ENSG00000011566	MAP4K3	2	complement(39249266..39437312)	188047	protein_coding	0.473958	0.481159	0.240821	0.160797	0.489766	0.279383	0.972618	0.694849	0.789447	0.778384	0.376415	0.648739	0.331229	0.342401	0.300991	0.25252	0.385503	0.308168	0.479236	0.378464	0.446555	0.458363	0.368158	0.407994	0.316645	0.448996	0.437594	0.388348	0.508107	0.334187	1.03335	0.580646	2.05212	1.44412	1.66565	1.61773	0.794193	1.34828	0.698857	0.711617	0.635058	0.524817	0.81337	0.64047
ENSG00000231312	AC007388.1	2	39436637..39665343	228707	antisense	0.466166	0.459874	0.292959	0.353982	0.328636	0.29773	0.556519	0.579462	0.463292	0.444059	0.360407	0.415519	0.304931	0.309681	0.28688	0.25805	0.253574	0.24905	0.250561	0.19996	0.259756	0.30661	0.218205	0.324278	0.179996	0.287374	0.490194	0.33319	0.628443	0.769738	0.704976	0.647416	1.19382	1.26005	0.993835	0.965611	0.773131	0.903549	0.654125	0.673404	0.615404	0.561133	0.543957	0.541561
ENSG00000183023	SLC8A1	2	complement(40097270..40611053)	513784	protein_coding	0.162342	0.447556	0.1902	0.146182	0.240039	0.175948	0.689064	0.89555	0.745478	1.00331	0.18071	0.45306	0.141955	0.245627	0.0608368	0.160641	0.0846575	0.263178	0.112924	0.169067	0.179541	0.357136	0.0676116	0.317459	0.0577083	0.257282	0.159624	0.165621	1.1716	0.326622	1.4786	0.39313	4.24451	2.00098	4.59201	2.24176	1.11314	1.0123	0.874414	0.548819	0.374744	0.358929	0.521475	0.588034
ENSG00000236533	AC009413.1	2	complement(41850203..41850601)	399	processed_pseudogene	0	0	0	0.611153	0	0	0	0	0	1.32916	2.30393	0	0	0	0	0	0	0	1.19188	0	0.628238	0	0	0.71217	0	0	0	0	#DIV/0!	#DIV/0!	#DIV/0!	#DIV/0!	#DIV/0!	#DIV/0!	#DIV/0!	#DIV/0!	#DIV/0!	#DIV/0!	#DIV/0!	#DIV/0!	#DIV/0!	#DIV/0!	#DIV/0!	#DIV/0!
ENSG00000143924	EML4	2	42169350..42332548	163199	protein_coding	0.861429	1.4708	2.1339	1.67648	1.89085	1.8416	1.5893	1.77903	1.50066	1.39897	1.0646	1.94157	2.01432	1.82117	2.06538	1.72502	1.32206	1.08196	1.24573	0.658276	2.11501	0.633782	1.44052	1.39293	1.64861	1.63051	0.952604	1.22959	2.47716	1.13984	2.19501	1.25211	1.84496	1.20957	1.74206	0.951162	1.23585	1.32008	2.33835	1.23822	2.39763	1.17285	1.53472	0.735626
ENSG00000115944	COX7A2L	2	complement(42333546..42425088)	91543	protein_coding	0.859709	0.893961	0.899706	0.711229	0.861523	0.852845	0.893817	0.895367	0.653557	0.59671	0.716324	0.758173	0.851965	0.807454	0.95974	0.81761	0.810689	0.592457	0.807815	0.49957	0.621581	0.335134	0.697476	0.627022	0.872621	0.734096	0.79031	0.690221	1.04652	0.795593	1.00211	0.954007	1.03967	1.00157	0.760207	0.66749	0.833217	0.848105	0.990992	0.903232	1.11635	0.914593	0.942981	0.662733
ENSG00000162881	OXER1	2	complement(42762481..42764261)	1781	protein_coding	6.79829	8.08968	7.73223	3.1491	1.93177	1.81277	9.30851	4.33321	4.08136	4.46662	3.61307	7.79398	2.83968	10.2673	4.90142	5.71337	1.37978	4.17153	0.801058	1.36746	0.28149	0.656221	1.09885	1.91458	0.275169	2.90249	4.18621	12.1229	1.13738	0.389274	0.284155	0.224084	1.36924	0.535646	0.600351	0.552138	0.531468	0.963448	0.417705	1.26918	0.720979	0.706254	0.202959	0.515661
ENSG00000162882	HAAO	2	complement(42767089..42792593)	25505	protein_coding	0.738454	0.99422	0.560704	0.516287	0.705602	0.379754	0.670976	0.730379	0.909804	0.946101	0.660782	1.0571	0.438332	0.504901	0.342264	0.478753	0.423936	0.436943	0.28901	0.371345	0.26536	0.526971	0.335704	0.389942	0.355475	0.337799	0.88779	0.709593	0.759295	0.519289	0.955512	0.381962	0.908623	0.734625	1.23204	0.951601	0.894818	1.06325	0.593581	0.507836	0.463487	0.481537	0.574085	0.439484
ENSG00000152518	ZFP36L2	2	complement(43222402..43226609)	4208	protein_coding	50.1932	51.4953	55.0678	40.3906	43.8362	24.6911	67.8653	57.8024	93.811	75.0512	57.3814	81.0093	66.8619	95.9691	55.5427	92.104	27.2134	29.3672	45.8835	51.3171	54.3866	44.3689	51.0426	59.7619	58.5226	59.1997	46.6569	40.8963	1.09712	0.784355	0.87335	0.479484	1.35208	1.12248	1.869	1.45744	1.14321	1.57314	1.33209	1.86365	1.10658	1.78859	0.542173	0.57029
ENSG00000138095	LRPPRC	2	complement(43886508..43996005)	109498	protein_coding	0.817027	0.944743	0.752176	0.803941	0.715421	0.820217	0.739927	0.770422	0.643412	0.65143	0.943072	0.689922	0.792484	0.557447	0.858943	0.75582	0.538614	0.506617	0.366992	0.462137	0.327361	0.389584	0.346289	0.498255	0.304345	0.636202	0.781767	0.637935	0.920626	0.850963	0.875639	0.868191	0.905634	0.815483	0.787505	0.689531	1.15427	0.730275	0.969961	0.590051	1.0513	0.800027	0.659237	0.536249
ENSG00000138032	PPM1B	2	44167969..44244384	76416	protein_coding	0.519348	0.637276	0.571828	0.446752	0.50218	0.349519	0.899293	0.637297	1.03537	0.829344	0.529311	0.747566	0.65835	0.613406	0.526958	0.639165	0.543469	0.612513	0.60055	0.548886	0.56421	0.52383	0.525017	0.628433	0.529094	0.6958	0.715488	0.569241	1.10105	0.701034	0.966944	0.548458	1.73158	1.00003	1.9936	1.30139	1.01918	1.17306	1.26765	0.962544	1.01465	1.00296	1.04645	0.961143
ENSG00000231848	AC012354.2	2	44996413..44996873	461	processed_pseudogene	42.3144	36.8788	20.1063	24.3321	23.5374	15.28	26.1014	18.4724	23.0451	27.6097	22.5995	30.6899	23.6735	37.4313	16.4925	24.5252	20.2561	26.8601	16.5054	26.4148	7.0687	15.845	22.8182	16.0262	14.883	17.0869	36.5385	37.1923	0.475165	0.659787	0.556251	0.414331	0.616845	0.500897	0.544615	0.748661	0.534086	0.832182	0.559467	1.01498	0.389762	0.665022	0.478704	0.728334
ENSG00000116016	EPAS1	2	46293667..46386703	93037	protein_coding	1.6665	2.15565	1.51149	1.39962	1.18904	1.41646	1.552	1.79344	1.44539	1.33386	1.47222	1.77892	1.36758	1.64434	1.39228	1.468	1.05124	1.08071	0.710502	0.636977	0.339478	0.464793	0.339194	0.323748	0.289714	0.463018	1.62944	1.84971	0.906981	0.649277	0.713494	0.657091	0.931289	0.831971	0.867318	0.618775	0.883419	0.825234	0.820626	0.762804	0.83545	0.680998	0.630803	0.501337
ENSG00000151665	PIGF	2	complement(46580937..46617119)	36183	protein_coding	1.18048	1.36977	1.23694	1.4894	1.62377	1.70345	0.857247	1.45625	0.94265	0.989351	1.65986	1.3501	1.31682	1.38089	1.57985	1.11239	1.49414	0.937679	1.29461	0.942326	1.0738	0.726762	0.709902	0.958103	0.704307	1.22457	1.09895	1.07057	1.04782	1.08733	1.37551	1.2436	0.726183	1.06313	0.798528	0.722273	1.40609	0.985638	1.1155	1.00811	1.33831	0.812101	1.2657	0.68455
ENSG00000119878	CRIPT	2	46616416..46625742	9327	protein_coding	1.40632	1.23579	1.22093	0.810481	1.16337	0.597895	1.03208	1.02715	0.809314	0.824475	0.985599	1.60275	0.941784	1.35305	1.3888	0.775803	1.291	0.955869	0.994258	0.609274	0.940639	0.469898	1.04914	1.18817	0.998332	1.05568	0.59212	1.05531	0.868177	0.655843	0.827245	0.483818	0.733888	0.831175	0.575484	0.667166	0.700837	1.29695	0.669681	1.09489	0.987544	0.627781	0.918001	0.773491
ENSG00000230979	AC079250.1	2	complement(47690716..47691246)	531	processed_pseudogene	0.633383	1.08533	0	0.459228	3.48883	1.65821	2.01427	4.00932	2.10601	0.499375	0	1.00544	1.50386	0	1.06062	0.851685	1.38835	3.73107	2.68679	0.509613	0.944131	0	0.921402	1.6054	0	1.39073	0.520028	2.98975	0	0.423124	5.50824	1.52785	3.18018	3.69411	3.32502	0.460115	0	0.926392	2.37432	0	1.67453	0.784726	2.19196	3.43774
ENSG00000138081	FBXO11	2	complement(47789316..47905793)	116478	protein_coding	0.254097	0.437879	0.352414	0.157015	0.272655	0.163788	0.521116	0.51863	0.607256	0.494012	0.35778	0.492736	0.235382	0.241015	0.273186	0.386325	0.263717	0.182849	0.318462	0.13707	0.456235	0.26339	0.333939	0.304946	0.300833	0.331796	0.448063	0.109038	1.38693	0.35858	1.07303	0.374049	2.05085	1.18441	2.38986	1.12819	1.40804	1.12528	0.926345	0.550414	1.07513	0.882263	1.03786	0.417578
ENSG00000170802	FOXN2	2	48314637..48379294	64658	protein_coding	0.379718	0.436746	0.331763	0.173484	0.356101	0.290517	0.612057	0.514474	0.579399	0.483928	0.388609	0.404598	0.300524	0.15933	0.209047	0.195844	0.212833	0.24896	0.529562	0.272036	0.786993	0.451889	0.525904	0.53616	0.689735	0.593906	0.337385	0.265174	0.873709	0.397219	0.937803	0.665185	1.61187	1.17797	1.52587	1.10803	1.02341	0.926392	0.791441	0.364813	0.550531	0.448415	0.560502	0.570033
ENSG00000272663	AC093635.1	2	complement(48440043..48440597)	555	lincRNA	0	0	0.954339	0.87874	0	0	0	0	0	0	0.552113	0	0	0	0	1.22228	0.885543	0	0	0	0	0	0	0	0	0	0	0	#DIV/0!	#DIV/0!	#DIV/0!	#DIV/0!	#DIV/0!	#DIV/0!	#DIV/0!	#DIV/0!	#DIV/0!	#DIV/0!	#DIV/0!	#DIV/0!	#DIV/0!	#DIV/0!	#DIV/0!	#DIV/0!
ENSG00000068878	PSME4	2	complement(53864067..53970840)	106774	protein_coding	0.778023	0.820414	0.724241	0.847289	0.765894	0.766924	0.833933	0.957064	0.963557	0.891559	0.840859	0.645021	0.772815	0.610262	0.767453	0.692509	0.616796	0.71437	0.503291	0.567698	0.469528	0.413205	0.403238	0.606773	0.472754	0.514108	0.812056	0.752342	0.930873	1.03276	0.984411	0.934801	1.07186	1.16656	1.23847	1.08672	1.08076	0.786214	0.993306	0.743846	0.986415	0.844097	0.792774	0.870743
ENSG00000115310	RTN4	2	complement(54972187..55112621)	140435	protein_coding	15.6314	15.8507	16.0706	18.3849	13.8569	17.7542	16.1863	16.1583	15.088	16.7653	13.8641	13.6803	13.4404	12.0655	14.8261	14.3401	12.1911	14.2504	11.3697	15.1936	14.2081	16.3698	11.9237	14.9226	12.8875	12.5608	15.8423	15.2499	1.02809	1.15988	0.886474	1.12009	1.0355	1.01941	0.965234	1.0577	0.886939	0.863073	0.859829	0.761197	0.948482	0.904696	0.779909	0.899041
ENSG00000143947	RPS27A	2	55231903..55235853	3951	protein_coding	310.874	277.288	220.188	335.811	285.886	312.892	232.473	255.948	223.46	278.121	354.74	294.104	347.634	332.97	258.289	232.59	197.474	320.672	169.413	258.55	228.969	212.685	151.696	211.301	130.985	230.396	327.924	359.783	0.708287	1.21106	0.919621	1.1284	0.747804	0.923042	0.718812	1.00301	1.1411	1.06065	1.11825	1.20081	0.830847	0.838803	0.635221	1.15646
ENSG00000085760	MTIF2	2	complement(55236595..55269347)	32753	protein_coding	0.749605	0.475081	0.606423	0.402037	0.597939	0.47494	1.06948	0.836877	0.836508	0.720544	0.542623	1.16548	0.650157	0.935744	0.704997	0.745618	0.555205	0.362934	0.479148	0.537028	0.63522	0.517405	0.567644	0.694058	0.598511	0.736529	0.741913	0.484707	0.80899	0.846249	0.797671	0.999702	1.42672	1.76154	1.11593	1.51667	0.723878	2.45322	0.867332	1.96965	0.940491	1.56945	0.740663	0.763942
ENSG00000115355	CCDC88A	2	complement(55287842..55419921)	132080	protein_coding	0.371772	0.425425	0.266674	0.0867729	0.22041	0.139996	0.73084	0.687057	0.588441	0.562137	0.503435	0.717482	0.286174	0.286643	0.200408	0.337266	0.240008	0.22875	0.243037	0.188489	0.356794	0.230065	0.298197	0.256016	0.257876	0.249737	0.390954	0.149044	0.717304	0.203968	0.592864	0.329075	1.96583	1.61499	1.5828	1.32136	1.35415	1.68651	0.769757	0.673781	0.539062	0.792775	0.645578	0.537697
ENSG00000275052	PPP4R3B	2	complement(55547292..55618880)	71589	protein_coding	0.864435	1.14313	1.12459	0.974188	1.08687	1.04956	1.21018	1.22671	1.1911	0.922305	1.02727	1.30509	1.0411	1.0613	1.03451	1.08656	1.02979	0.702244	0.953262	0.850494	0.994418	0.828521	0.867963	1.00422	1.02685	1.42698	0.933449	0.949134	1.30095	0.852208	1.25732	0.918142	1.39997	1.07311	1.3779	0.806821	1.18837	1.14168	1.20437	0.92841	1.19674	0.950514	1.19128	0.614314
ENSG00000138035	PNPT1	2	complement(55634265..55693910)	59646	protein_coding	0.1748	0.164257	0.16428	0.183973	0.173045	0.216513	1.12972	1.28495	1.60302	1.98278	0.138709	0.165592	0.129418	0.120903	0.155796	0.174389	0.823989	0.668471	1.14812	1.0344	1.64741	0.999316	0.959728	0.928988	1.08046	0.515874	0.180553	0.159698	0.93982	1.12003	0.989961	1.31814	6.46294	7.82283	9.17062	12.0712	0.793528	1.00813	0.74038	0.736063	0.891283	1.06169	4.7139	4.06967
ENSG00000233426	EIF3FP3	2	58251440..58252525	1086	processed_pseudogene	0.929078	0.796007	2.92629	2.02086	3.65542	3.5134	1.47732	3.18558	2.05947	1.46502	0	4.42448	3.67655	4.03163	1.55577	0.416432	2.0365	1.14019	2.84636	1.24588	1.61572	0.269045	0.45052	2.09323	1.57943	3.39998	0.508536	3.21605	3.14967	2.53875	3.93446	4.41378	1.59009	4.00196	2.21668	1.84046	0	5.55835	3.9572	5.06481	1.67453	0.523151	2.19196	1.43239
ENSG00000119866	BCL11A	2	complement(60451167..60553567)	102401	protein_coding	0.564918	0.28984	1.42758	1.84791	0.992437	1.60508	0.114895	0.207903	0.120128	0.150191	1.31365	0.589148	1.88197	0.990953	2.16969	1.22776	1.62464	0.960117	0.784854	0.483595	0.401455	0.342398	0.25323	0.299693	0.239292	0.300484	0.533928	0.313168	2.52706	6.37562	1.75678	5.53782	0.203384	0.717303	0.212647	0.518187	2.32539	2.03267	3.33141	3.41897	3.84071	4.236	2.87589	3.31258
ENSG00000271134	AC012498.2	2	complement(60682873..60683244)	372	processed_pseudogene	0	0.774609	0	0	0.711431	0.788988	0	0	0.75154	0	0	0	0	0.692338	0	0	0.660586	0.665725	1.27839	0.727431	4.71685	2.35631	2.63045	6.87474	5.26963	0.661717	0.742299	1.70705	#DIV/0!	0	#DIV/0!	1.01856	#DIV/0!	0	#DIV/0!	0	#DIV/0!	0	#DIV/0!	0.893791	#DIV/0!	0	#DIV/0!	0.859434
ENSG00000162924	REL	2	60881521..60931610	50090	protein_coding	0.785589	0.724844	4.32482	4.71733	2.83726	3.82627	0.720668	0.802234	0.636281	0.804663	1.21737	1.64675	1.97152	2.09783	3.67664	3.14648	2.59524	2.90218	1.88459	1.44243	2.58724	1.80828	1.82168	2.11032	1.58499	1.79373	0.589867	0.5388	5.50519	6.50805	3.61163	5.27875	0.917359	1.10677	0.809941	1.11012	1.54963	2.27187	2.50961	2.89418	4.6801	4.34091	3.30356	4.00387
ENSG00000232713	AC010733.1	2	complement(60938204..60938604)	401	processed_pseudogene	11.7421	5.03013	8.58548	8.51347	4.61987	11.7109	6.00137	7.96365	8.36627	8.59647	8.40561	5.32556	13.2759	4.49588	5.61785	5.63896	3.67688	11.734	2.37188	6.07342	9.37657	3.64317	4.88044	4.25171	1.22213	6.75248	11.0179	5.5426	0.731173	1.6925	0.393446	2.32815	0.5111	1.58319	0.712504	1.709	0.715854	1.05873	1.13063	0.893791	0.478438	1.12104	0.313137	2.33275
ENSG00000162927	PUS10	2	complement(60940222..61018259)	78038	protein_coding	0.323233	0.339709	1.05541	0.731194	0.912267	0.771012	0.29125	0.27963	0.171961	0.234458	0.412291	0.410483	0.726529	0.597356	0.916541	0.956206	0.919495	0.79971	0.658149	0.461191	0.635998	0.490478	0.482757	0.688197	0.505537	0.583553	0.364462	0.280739	3.26515	2.15241	2.82232	2.26963	0.901051	0.823145	0.532003	0.690172	1.27552	1.20834	2.24769	1.75844	2.83554	2.81478	2.84468	2.3541
ENSG00000173209	AHSA2	2	61177418..61191203	13786	protein_coding	1.36619	2.23651	1.30628	0.81366	1.32461	0.702569	1.9978	1.15821	1.46012	1.76958	1.15581	1.93634	0.772327	1.21433	0.837471	1.09896	0.819959	0.916157	0.724415	0.942189	0.800039	0.890154	0.763034	0.865701	0.924269	1.35703	1.4622	1.47401	0.956149	0.363808	0.969563	0.314137	1.46231	0.517866	1.06876	0.791225	0.84601	0.865787	0.565315	0.542957	0.612998	0.491371	0.60018	0.409637
ENSG00000115484	CCT4	2	complement(61868089..61888804)	20716	protein_coding	1.18516	0.667668	0.869298	0.800435	0.919819	0.453375	0.722827	0.822147	0.742253	0.729609	0.857913	0.65718	0.629607	0.870269	0.543724	0.720413	1.07946	0.753135	0.688687	0.966631	0.471906	0.733418	0.838429	0.58982	0.733363	0.7486	0.626489	0.934941	0.733484	1.19885	0.776113	0.679043	0.609897	1.23137	0.626288	1.09277	0.723878	0.984291	0.531241	1.30345	0.458776	1.079	0.910815	1.12801
ENSG00000170340	B3GNT2	2	62196113..62224731	28619	protein_coding	3.24351	3.43341	3.03518	3.73201	1.73852	2.63568	3.59715	3.4684	3.25301	4.25285	3.12643	2.87287	2.72516	1.95284	2.44018	2.69428	2.90225	2.11141	4.08778	2.58133	4.36186	2.60339	3.81236	2.38294	2.75699	1.65144	2.74987	2.76252	0.935771	1.08697	0.535999	0.767657	1.10903	1.01019	1.00293	1.23867	0.963904	0.836741	0.840189	0.568776	0.752326	0.784726	0.894786	0.614962
ENSG00000169764	UGP2	2	63840940..63891562	50623	protein_coding	2.31867	2.86316	3.17023	4.21486	2.46235	3.53088	2.72027	2.93334	2.927	3.10619	3.69235	3.23246	3.30736	2.39626	2.69229	3.72977	2.08734	2.59278	1.99626	2.9026	1.94104	3.60156	1.88465	2.63819	1.98458	2.38753	2.14917	2.79735	1.36726	1.4721	1.06197	1.23321	1.1732	1.02451	1.26236	1.08488	1.59245	1.12898	1.42641	0.836929	1.16114	1.30268	0.900233	0.905567
ENSG00000197329	PELI1	2	complement(64092652..64144454)	51803	protein_coding	0.32462	0.250313	0.219826	0.174169	0.194135	0.175639	0.190985	0.256856	0.199683	0.122851	0.212946	0.340102	0.447037	0.278416	2.61466	2.70196	3.6574	2.20386	3.057	1.12832	2.32265	0.626069	1.46865	1.08061	1.73598	1.04065	0.298507	0.196135	0.677178	0.695804	0.598038	0.701677	0.588333	1.02614	0.615129	0.490789	0.655983	1.35871	1.37711	1.11227	8.0545	10.7943	11.2667	8.80443
ENSG00000119862	LGALSL	2	64453969..64461381	7413	protein_coding	2.13238	1.9047	1.60762	1.80922	0.821126	1.18779	1.1182	1.50775	0.754277	0.643872	1.1574	1.69248	2.33399	2.39727	1.9753	2.37927	1.72378	1.13586	1.12267	1.56967	0.541032	0.788297	0.957013	0.651646	0.925544	0.697333	1.89976	1.58478	0.75391	0.949871	0.385075	0.623611	0.524391	0.791596	0.353725	0.338043	0.542776	0.88858	1.09455	1.2586	0.926337	1.24916	0.808383	0.596342
ENSG00000260101	AC008074.3	2	complement(64522187..64524093)	1907	lincRNA	16.931	16.9236	12.2207	8.18375	12.2126	7.54152	16.5456	10.6057	10.1156	7.64774	13.9794	13.9981	11.027	13.2354	15.0617	14.9404	12.8861	9.22031	6.48379	7.37883	4.07482	3.98361	7.31203	5.21524	6.68168	9.55204	17.0865	12.4874	0.721799	0.483571	0.721318	0.445622	0.977243	0.62668	0.597464	0.451898	0.825673	0.827136	0.65129	0.782067	0.889595	0.882817	0.761098	0.54482
ENSG00000119844	AFTPH	2	64524305..64593005	68701	protein_coding	1.12107	1.45963	1.81947	1.2636	1.50622	1.17912	1.74368	1.48358	1.67253	1.48214	1.37821	1.96611	1.31733	1.13965	1.59855	1.35606	1.52735	0.883163	1.21831	0.76808	1.47771	0.922892	1.1003	1.31942	1.39816	1.42247	1.19777	0.928952	1.62297	0.865703	1.34356	0.807827	1.55537	1.01641	1.4919	1.01543	1.22937	1.347	1.17506	0.780783	1.42591	0.929044	1.3624	0.605062
ENSG00000179833	SERTAD2	2	complement(64631621..64751005)	119385	protein_coding	1.21138	1.12718	0.612244	0.516766	1.04633	0.594948	1.26547	0.931755	1.13342	1.07724	0.97277	1.36395	0.753609	0.735641	0.599112	0.448892	0.535175	0.518595	0.595522	0.525864	0.673988	0.795404	0.661861	0.742611	0.63217	0.692795	1.25363	0.829784	0.505412	0.45846	0.863751	0.527821	1.04465	0.826627	0.935645	0.955699	0.803028	1.21006	0.622109	0.65264	0.494571	0.398244	0.441791	0.460083
ENSG00000234572	LINC01800	2	complement(64846130..64863626)	17497	lincRNA	1.69153	1.11988	0.227035	0.278734	0.438642	0.150971	0.672421	0.912563	0.655112	0.530427	0.858131	1.08322	0.85193	0.471029	0.627661	0.25847	0.365159	0.155692	0.190257	0.139192	0.214894	0.16699	0.237684	0.129922	0.112037	0.351715	1.59397	0.689573	0.134219	0.248897	0.259317	0.13481	0.397522	0.814878	0.387289	0.473648	0.50731	0.967262	0.503644	0.420607	0.371061	0.230802	0.215875	0.139026
ENSG00000237638	LINC02245	2	complement(64901840..64905137)	3298	lincRNA	0.203958	1.5727	0.481799	0.443633	0.962956	0.177989	1.29724	0.403455	0.932475	0.723624	0	1.61882	0.16142	0.937112	0.0853834	0.754198	0.298045	0.826	0.0720984	0.246153	0	0.797344	0.148352	1.20624	0.222897	0.447833	0.167456	0.866467	2.36225	0.282083	4.72135	0.113174	6.36036	0.256536	4.5719	0.460115	0	1.02932	0.791441	0.595861	0.418633	0.479555	1.46131	0.52521
ENSG00000115902	SLC1A4	2	64988477..65023865	35389	protein_coding	8.24921	9.46971	7.29629	6.26352	6.21454	6.05436	9.03681	8.83578	10.0093	11.1046	6.06975	6.55498	4.70853	7.11029	4.44007	5.51424	3.81221	6.29814	5.34837	7.23366	6.06321	10.9974	8.63392	9.24195	6.49483	7.76267	8.2086	9.15149	0.884483	0.661427	0.753349	0.639339	1.09548	0.933057	1.21336	1.17264	0.735798	0.692205	0.570786	0.750846	0.538242	0.582303	0.46213	0.665083
ENSG00000232613	AC007386.2	2	65030727..65053017	22291	antisense	0.618607	0.504151	0.22573	0.262546	0.189962	0.223838	0.515812	0.250706	0.489137	0.440143	0.494873	0.407164	0.155236	0.485267	0.290551	0.436197	0.154337	0.333296	0.181341	0.133536	0.0787164	0.0917535	0.0768214	0.191213	0.142905	0.0773007	0.408795	0.384587	0.3649	0.520768	0.30708	0.443989	0.833827	0.497284	0.790706	0.873038	0.799979	0.807624	0.250945	0.962544	0.469686	0.865211	0.249492	0.661103
ENSG00000138069	RAB1A	2	complement(65070701..65130106)	59406	protein_coding	8.9961	12.694	13.7706	12.6715	13.9352	14.8367	13.6069	13.3942	13.869	11.8108	8.21171	17.9338	11.8202	16.5613	12.424	13.7601	11.6486	10.0634	10.627	12.0439	10.8822	7.73172	10.3361	13.8046	11.0833	14.6603	8.55282	11.5768	1.53073	0.998231	1.54902	1.1688	1.51254	1.05516	1.54167	0.930427	0.912808	1.41277	1.31392	1.30465	1.38104	1.08398	1.29485	0.792768
ENSG00000273763	AC007318.2	2	complement(65203571..65203813)	243	processed_pseudogene	0	3.55746	1.08983	3.0105	0	1.20783	0	1.09514	0	0	1.261	0	0	0	0	0	0	0	0	0	0	0	0	0	0	0	0	0	#DIV/0!	0.846249	#DIV/0!	0.339521	#DIV/0!	0.307843	#DIV/0!	0	#DIV/0!	0	#DIV/0!	0	#DIV/0!	0	#DIV/0!	0
ENSG00000172974	AC007318.1	2	65205108..65205988	881	processed_pseudogene	0	0	0	0.276788	0.6008	1.99889	0.303512	0.604129	0.317336	0.300985	0	0.606002	0	0	0	0.256666	1.67359	0	0.539797	0	0.284525	0.331649	0.555351	0	0.834408	1.67645	0	0	#DIV/0!	#DIV/0!	#DIV/0!	#DIV/0!	#DIV/0!	#DIV/0!	#DIV/0!	#DIV/0!	#DIV/0!	#DIV/0!	#DIV/0!	#DIV/0!	#DIV/0!	#DIV/0!	#DIV/0!	#DIV/0!
ENSG00000138071	ACTR2	2	65227753..65271253	43501	protein_coding	12.7878	13.2813	14.2335	13.6609	11.833	12.9611	14.5558	13.3056	15.1287	13.9103	13.0596	11.4507	12.5929	9.41367	12.966	13.3695	11.6596	9.957	10.2544	11.9623	12.5446	12.4057	10.4655	13.6522	12.2516	14.4353	12.5369	11.9849	1.11305	1.02858	0.925336	0.975891	1.13825	1.00183	1.18306	1.04736	1.02126	0.862168	0.984755	0.708792	1.01393	1.00664	0.911771	0.749701
ENSG00000198369	SPRED2	2	complement(65310851..65432637)	121787	protein_coding	0.466709	0.411693	0.789353	0.458519	0.436788	0.310887	0.287622	0.27751	0.314496	0.307001	0.767397	0.611538	0.813058	0.763427	1.05667	1.03604	0.456016	0.327388	0.462726	0.197753	0.722442	0.537404	0.70505	0.447978	0.889313	0.576048	0.600851	0.239854	1.69132	1.11374	0.935889	0.755142	0.616277	0.674069	0.673857	0.745703	1.64427	1.48542	1.74211	1.85436	2.26409	2.51654	0.977088	0.795224
ENSG00000243667	WDR92	2	complement(68122936..68157560)	34625	protein_coding	0.621657	0.765638	0.5048	0.535238	0.252232	0.330589	0.695033	0.46883	0.395641	0.428864	0.486736	0.609056	0.576568	0.565308	0.325308	0.359183	0.120651	0.100133	0.116744	0.0781529	0.159268	0.143454	0.134239	0.22158	0.268922	0.255934	0.701802	0.761112	0.812024	0.699075	0.405741	0.431783	1.11803	0.612339	0.636429	0.56014	0.782966	0.795489	0.92747	0.738349	0.523291	0.46913	0.19408	0.130784
ENSG00000203395	AC015969.1	2	complement(68361214..68365584)	4371	antisense	0.46167	0.329621	0.605877	0.0557882	0.726568	0.537184	0.183524	0.121766	0.255843	0.303327	1.05155	0.671787	0.487179	0.824913	0.644234	1.18985	0.281101	0.963177	0.870394	0.495272	0.630825	0.534765	0.78354	1.04015	0.16818	0.61948	0.189523	0.363203	1.31236	0.16925	1.57378	1.6297	0.397522	0.369411	0.55417	0.920229	2.27772	2.03806	1.05525	2.50261	1.39544	3.60974	0.608878	2.92208
ENSG00000115956	PLEK	2	68365173..68397453	32281	protein_coding	21.1083	25.601	51.5367	40.1948	61.0617	56.0076	33.0671	25.9928	38.2885	29.046	20.5699	39.6434	31.0949	38.8387	45.0555	50.5817	54.2845	57.1234	51.7974	64.3127	44.0207	46.6862	38.9899	51.0549	37.9994	42.6646	17.8524	22.7504	2.44154	1.57004	2.89278	2.18771	1.56654	1.0153	1.81391	1.13456	0.974495	1.54851	1.47311	1.51708	2.13449	1.97577	2.57171	2.23129
ENSG00000204923	FBXO48	2	complement(68459419..68467258)	7840	protein_coding	0.386089	0.404298	0.270234	0.37324	0.371324	0.299494	0.579809	0.746762	0.320938	0.169112	0.195423	0.510734	0.305566	0.361358	0.359177	0.317263	0.407474	0.221116	0.424608	0.138064	0.255783	0.40995	0.312031	0.652399	0.281293	0.596558	0.211328	0.283493	0.699926	0.92318	0.961757	0.740774	1.50175	1.84706	0.831255	0.418286	0.50616	1.26326	0.791441	0.893791	0.930295	0.784726	1.05539	0.546913
ENSG00000163219	ARHGAP25	2	68679601..68826833	147233	protein_coding	0.708137	1.03337	0.679911	0.200403	0.825056	0.330915	1.75438	1.51466	2.07734	1.80461	0.487003	0.899283	0.321806	0.42857	0.286887	0.367059	0.94134	0.99576	1.18702	1.14503	1.15771	1.25618	0.809166	1.14641	0.727293	0.837621	0.79146	0.81948	0.96014	0.193932	1.16511	0.32023	2.47746	1.46575	2.93353	1.74634	0.687724	0.870247	0.45444	0.414733	0.405129	0.355208	1.32932	0.963608
ENSG00000198380	GFPT1	2	complement(69319769..69387254)	67486	protein_coding	0.378757	0.444063	0.384572	0.531162	0.600003	0.743697	0.503202	0.603327	0.389412	0.534376	0.399567	0.375777	0.496977	0.408349	0.408918	0.415481	0.517068	0.344947	0.535558	0.509243	0.694584	0.346362	0.532865	0.475797	0.678986	0.510657	0.466458	0.371684	1.01535	1.19614	1.58414	1.67475	1.32856	1.35865	1.02813	1.20338	1.05494	0.846223	1.31213	0.919573	1.07963	0.935635	1.36517	0.776797
ENSG00000169599	NFU1	2	complement(69395750..69437628)	41879	protein_coding	0.963709	1.08026	0.923256	0.786069	0.840488	1.15638	1.00243	1.00401	1.04141	0.994088	0.848755	1.28121	0.972466	1.05163	1.06239	1.11228	0.856701	0.751009	0.61888	0.562157	0.65242	0.46047	0.560775	0.956708	0.8016	0.764121	0.7253	1.06143	0.958024	0.727666	0.872139	1.07047	1.04018	0.92941	1.08063	0.920229	0.880718	1.18602	1.00909	0.973492	1.1024	1.02964	0.888962	0.695211
ENSG00000115977	AAK1	2	complement(69457997..69674349)	216353	protein_coding	0.596938	0.656613	0.380683	0.370814	0.322936	0.284885	0.813234	0.755233	0.982077	0.881226	0.488627	0.555226	0.367864	0.441644	0.330594	0.297869	0.289634	0.304479	0.373674	0.403994	0.477344	0.541546	0.393487	0.501715	0.371487	0.311747	0.643264	0.500439	0.637726	0.564738	0.540988	0.433871	1.36234	1.1502	1.64519	1.34208	0.818555	0.845591	0.616252	0.672609	0.553817	0.453645	0.4852	0.463711
ENSG00000196975	ANXA4	2	69644425..69827100	182676	protein_coding	0.336923	0.443251	0.447963	0.371096	0.411446	0.45148	0.819708	0.668662	0.808067	0.769335	0.265031	0.517299	0.384682	0.393354	0.41158	0.475328	0.552883	0.347054	0.635206	0.469583	0.620232	0.473439	0.553073	0.617541	0.697517	0.653545	0.352205	0.316337	1.32957	0.837214	1.22119	1.01856	2.43292	1.50854	2.39837	1.73566	0.786622	1.16706	1.14175	0.887429	1.22158	1.07237	1.64098	0.782972
ENSG00000124380	SNRNP27	2	69893560..69905575	12016	protein_coding	1.09161	1.17506	1.12402	0.649401	0.7048	0.5618	0.667596	0.730852	0.837602	0.970989	0.739535	0.111079	0.620265	0.0857356	0.656179	0.376369	0.654429	0.84501	0.356196	0.495448	0.917888	0.899696	0.631125	0.567555	0.570994	0.983323	0.73538	0.713451	1.0297	0.552652	0.645655	0.478102	0.611573	0.621968	0.767312	0.826328	0.677475	0.0945298	0.568214	0.0729625	0.601114	0.320296	0.599511	0.719119
ENSG00000059728	MXD1	2	69897688..69942945	45258	protein_coding	0.951208	0.814967	0.918692	0.894408	0.923927	1.01816	0.53174	0.599764	0.679505	0.831983	1.27964	0.88474	1.58211	0.796698	2.22125	1.0842	1.76466	1.40082	1.49211	0.789248	2.11021	0.606857	2.454	0.992016	4.35305	1.32712	1.00062	0.806794	0.965816	1.09748	0.97132	1.24933	0.559016	0.735936	0.71436	1.02088	1.34528	1.08562	1.66326	0.977584	2.33519	1.33036	1.85518	1.71887
ENSG00000231327	LINC01816	2	complement(70124036..70125317)	1282	lincRNA	0	0.449539	0.41315	0.380422	0.206437	0.228942	0.417152	0.830323	0.218076	1.0342	0	0	0.622892	0.200897	0	0.529147	0.57505	0.772698	0.556429	0.21108	1.3687	0.455823	0.954104	0	0.573412	0.192011	0.861576	0	#DIV/0!	0.846249	#DIV/0!	0.509282	#DIV/0!	1.84706	#DIV/0!	2.30057	#DIV/0!	0	#DIV/0!	0.446895	#DIV/0!	1.17709	#DIV/0!	1.71887
ENSG00000116005	PCYOX1	2	70257386..70281191	23806	protein_coding	1.1161	1.1378	1.16807	1.01408	0.933832	0.863029	1.19062	1.40851	1.13915	1.16956	0.862401	1.35681	1.15168	1.06023	0.828011	1.22531	0.805157	0.613767	0.619272	0.579721	0.547538	0.540033	0.780982	0.763924	0.46319	0.703133	1.04395	1.13369	1.04657	0.891262	0.836695	0.758505	1.06677	1.23792	1.02065	1.02792	0.772694	1.19248	1.03188	0.931825	0.741881	1.07691	0.721405	0.539432
ENSG00000143977	SNRPG	2	complement(70281362..70293771)	12410	protein_coding	4.06518	4.36527	3.28635	4.16569	4.47841	4.58821	4.46017	5.29664	3.46932	5.19225	4.56794	4.1515	4.71878	3.61109	4.49281	4.19082	3.74251	4.4102	3.9662	3.53247	3.59538	2.7782	3.48911	4.85424	3.81082	4.34398	3.11514	3.81219	0.808415	0.95428	1.10165	1.05107	1.09716	1.21336	0.853422	1.18945	1.12367	0.95103	1.16078	0.827232	1.10519	0.960038	0.920624	1.01029
ENSG00000035141	FAM136A	2	complement(70295975..70302090)	6116	protein_coding	3.95937	5.51244	4.07029	4.3858	3.15887	4.31905	4.50321	4.35119	4.6626	4.42236	3.55723	5.23762	4.00405	3.83208	3.77547	4.80639	2.41077	3.27986	2.33271	2.87595	2.33617	3.39191	2.99991	3.71689	2.48403	3.26011	3.61197	3.99745	1.02802	0.795618	0.797821	0.783511	1.13736	0.78934	1.17761	0.802251	0.898433	0.950145	1.01129	0.695171	0.953553	0.871918	0.608878	0.594993
ENSG00000163235	TGFA	2	complement(70447280..70554193)	106914	protein_coding	0.427824	0.398889	0.265042	0.62038	0.329225	0.653365	0.372653	0.796509	0.251033	0.672134	0.475767	0.302114	0.380922	0.370977	0.281821	0.274949	0.1494	0.182991	0.511528	0.38725	1.94364	0.669554	2.30414	0.765446	2.17503	0.757489	0.330596	0.326677	0.619512	1.55527	0.769534	1.63796	0.871042	1.99682	0.586768	1.68501	1.11206	0.757388	0.890371	0.930026	0.658731	0.689287	0.34921	0.458752
ENSG00000124357	NAGK	2	71064344..71079805	15462	protein_coding	5.63372	6.44816	4.8814	4.38432	5.27183	4.21406	9.00999	8.45067	10.9573	9.77531	4.41937	5.86993	4.32103	5.68002	3.20532	5.04541	4.67255	6.18244	6.27438	5.65291	6.1767	6.93513	7.42029	8.74778	9.30263	7.91236	5.14338	7.18724	0.866462	0.679934	0.935763	0.65353	1.5993	1.31056	1.94494	1.51598	0.78445	0.910327	0.766995	0.880875	0.568953	0.782458	0.829391	0.958791
ENSG00000124383	MPHOSPH10	2	71130314..71150101	19788	protein_coding	1.17276	1.45621	1.4454	0.837973	1.00308	1.36458	0.86483	1.23726	0.819447	1.09884	1.17688	1.09271	0.860909	0.676803	0.882295	1.16558	0.968646	1.22648	0.576787	0.957263	1.03874	1.24031	0.655221	1.436	0.829671	1.1569	1.38151	0.770193	1.23248	0.575449	0.855317	0.937079	0.737433	0.849646	0.698736	0.754588	1.00352	0.750377	0.73409	0.464771	0.752326	0.800421	0.825957	0.842246
ENSG00000233971	RPS20P10	2	complement(71984182..71984434)	253	processed_pseudogene	41.2099	58.0865	40.8234	50.1194	64.8555	54.5244	49.6741	58.9037	35.361	33.5391	36.3347	79.1336	31.5631	68.2049	36.7297	42.9007	26.225	45.0272	47.9321	47.0617	30.7141	9.23897	42.5447	38.187	15.4965	42.8102	22.9203	72.7893	0.990621	0.862842	1.57378	0.938677	1.20539	1.01407	0.85807	0.577399	0.881698	1.36234	0.76591	1.1742	0.891283	0.738566	0.636376	0.775176
ENSG00000116096	SPR	2	72887360..72892158	4799	protein_coding	4.4152	2.70201	3.25587	3.25201	3.41914	3.11913	2.6745	4.93531	3.08759	2.65223	2.74561	2.4475	4.21543	3.00537	2.87521	2.30881	2.35548	2.83825	0.743219	0.845815	1.67146	1.46122	1.93708	1.89477	3.72739	3.94962	4.08535	3.90356	0.737422	1.20355	0.774402	1.15437	0.605748	1.82653	0.69931	0.981578	0.621853	0.905805	0.954754	1.11227	0.651207	0.85448	0.533493	1.05042
ENSG00000135617	PRADC1	2	complement(73228006..73233238)	5233	protein_coding	3.72768	4.84571	3.49192	2.37653	2.73098	2.35566	3.93453	3.50892	2.67125	1.72286	3.57191	4.13194	2.8485	4.4787	2.20626	2.89513	1.2679	2.74483	0.636142	1.60305	0.526913	1.56337	0.514228	1.19462	0.983336	1.92863	5.38234	5.46074	0.936754	0.490439	0.732624	0.486133	1.05549	0.72413	0.716599	0.355543	0.958213	0.852702	0.76415	0.924261	0.59186	0.597462	0.340132	0.566445
ENSG00000135624	CCT7	2	73233420..73253021	19602	protein_coding	4.88996	5.05689	4.03958	5.16263	4.09089	4.64168	3.50578	4.30362	3.30889	3.63893	4.59587	3.35008	3.88369	2.94313	3.31845	3.01081	3.22185	3.23428	2.82639	3.09231	2.04605	4.36738	1.85951	2.79778	1.66259	2.90086	4.2543	4.21146	0.826097	1.02091	0.83659	0.917892	0.716935	0.851042	0.676671	0.719598	0.939859	0.662478	0.794218	0.582003	0.678626	0.595388	0.65887	0.639579
ENSG00000144034	TPRKB	2	complement(73729104..73737400)	8297	protein_coding	2.7159	3.54245	3.15995	3.43865	3.41302	2.75922	3.73843	4.36208	3.9087	2.33305	2.40056	5.08342	2.69487	4.00433	2.57939	3.32493	2.04362	3.07436	1.71952	1.95688	1.78249	1.76077	1.59216	2.67135	2.18546	3.61954	2.16329	5.58717	1.1635	0.970697	1.25668	0.778902	1.3765	1.23137	1.43919	0.658596	0.883891	1.435	0.992254	1.13038	0.949735	0.938594	0.752465	0.86786
ENSG00000144048	DUSP11	2	complement(73762184..73780157)	17974	protein_coding	0.598778	0.929841	0.972444	0.637641	1.67856	1.2247	1.50255	0.947568	1.01103	1.06221	0.698972	0.935655	1.15513	0.931386	1.14367	0.842895	1.25781	1.00581	1.0451	0.858154	1.08779	0.471419	1.17049	1.73902	1.59505	1.39692	0.491617	1.09523	1.62405	0.685753	2.8033	1.31711	2.50936	1.01907	1.68849	1.14235	1.16733	1.00625	1.92914	1.00166	1.91001	0.906494	2.10063	1.0817
ENSG00000124356	STAMBP	2	73828916..73873659	44744	protein_coding	0.503618	0.656887	0.538607	0.55589	0.473185	0.714999	0.555777	0.612601	0.706055	0.515592	0.650593	0.692059	0.713881	0.552583	0.824443	0.571067	0.516257	0.520273	0.510168	0.489875	0.700281	0.287324	0.639683	0.584265	0.613361	0.742701	0.432001	0.645753	1.06948	0.846249	0.939573	1.08847	1.10357	0.932582	1.40197	0.784902	1.29184	1.05354	1.41751	0.841215	1.63704	0.869354	1.0251	0.792028
ENSG00000163170	BOLA3	2	complement(74135398..74147994)	12597	protein_coding	2.13591	3.40835	2.75404	3.00046	3.38248	3.40173	2.14391	2.9787	2.17497	2.23131	1.24058	4.47131	3.02168	4.49797	3.28605	3.28494	2.90664	2.12322	2.81252	2.66373	3.08434	0.927784	2.38865	2.84224	2.48987	4.20133	1.84134	2.94903	1.28939	0.880326	1.58362	0.998056	1.00374	0.873943	1.01829	0.65466	0.580818	1.31187	1.4147	1.31969	1.53848	0.963791	1.36084	0.622946
ENSG00000225439	BOLA3-AS1	2	74148009..74150061	2053	antisense	1.4744	1.40358	0.386988	1.069	0.644551	1.85852	0.651229	1.42587	0.544711	1.03329	1.04479	0.780157	0.907587	0.627252	0.960137	1.10142	0.83788	0.72377	0.347463	0.922665	0.976783	0.284639	0.357475	0.41523	0.238712	0.239804	1.34503	1.0826	0.262472	0.761624	0.437162	1.32413	0.441692	1.01588	0.369447	0.736184	0.708624	0.555835	0.615565	0.446895	0.651207	0.784726	0.568286	0.515661
ENSG00000114978	MOB1A	2	complement(74152528..74178898)	26371	protein_coding	4.50204	4.82971	4.67977	4.30906	5.06805	4.95276	5.40447	5.61078	5.06753	5.6913	3.53238	6.10395	4.73397	4.67811	5.00807	4.30448	5.442	3.963	6.49206	4.94602	6.55873	4.55375	6.69768	6.47597	9.98884	7.19686	3.80103	3.73246	1.03948	0.892199	1.12572	1.02548	1.20045	1.16172	1.12561	1.17839	0.784619	1.26383	1.05152	0.96861	1.1124	0.89125	1.20879	0.820546
ENSG00000115275	MOGS	2	complement(74461057..74465410)	4354	protein_coding	5.71616	4.03707	4.501	3.92042	6.01759	4.44907	6.01853	4.15619	3.14632	3.95864	4.71528	4.59825	2.75108	4.19982	3.42777	4.36249	3.8379	4.66405	3.38594	3.35614	2.30287	4.16061	5.39382	3.32842	5.17765	3.22256	3.74184	4.08375	0.787417	0.971105	1.05273	1.10205	1.0529	1.02951	0.550426	0.980572	0.824904	1.13901	0.481282	1.04031	0.599663	1.08061	0.671412	1.15531
ENSG00000204822	MRPL53	2	complement(74471958..74473322)	1365	protein_coding	4.92786	9.9218	3.88028	5.53799	5.23488	6.66565	3.52608	3.70422	5.12038	5.63361	6.06111	6.25802	6.24017	7.54725	4.33222	6.46064	3.96062	3.99143	4.00656	5.94735	4.04005	8.13401	3.40514	8.11874	2.51321	3.42638	9.91254	9.7696	0.787417	0.558164	1.0623	0.671819	0.71554	0.373341	1.03907	0.567801	1.22997	0.630735	1.26631	0.760673	0.879129	0.651156	0.803719	0.402288
ENSG00000135637	CCDC142	2	complement(74471986..74483408)	11423	protein_coding	0.382758	0.378387	0.255022	0.149431	0.370694	0.334023	0.468169	0.535825	0.611864	0.673192	0.429201	0.257059	0.186419	0.157826	0.123258	0.0395907	0.193613	0.151759	0.228975	0.189516	0.351105	0.255784	0.192742	0.248758	0.536282	0.258593	0.362604	0.472529	0.666276	0.394916	0.968482	0.882756	1.22315	1.41608	1.59857	1.77911	1.12134	0.679354	0.48704	0.417102	0.322025	0.10463	0.505837	0.401069
ENSG00000115282	TTC31	2	74483073..74494886	11814	protein_coding	1.33802	1.02442	0.605246	0.825631	0.716851	0.745312	0.792179	0.968605	0.851923	1.21204	1.50436	1.17497	1.08149	0.56681	0.476713	0.746468	0.582417	0.586947	0.583684	0.824595	0.869929	0.79142	1.38737	1.17857	1.3067	1.4377	2.22049	1.37067	0.452346	0.805951	0.535756	0.727546	0.592055	0.945517	0.636706	1.18315	1.12432	1.14696	0.80828	0.553299	0.356283	0.728674	0.435283	0.572956
ENSG00000257702	LBX2-AS1	2	74502595..74504678	2084	antisense	0.96831	0.553079	1.652	0.702064	2.03188	0.985857	2.18124	0.510784	0.804912	1.14516	1.32332	0.896644	0.38318	0.86509	0.405366	1.30205	0.7075	1.42601	0.912786	0.649243	0.72169	0.420608	0.821702	0.409054	0.823064	0.70871	0.53001	1.0665	1.70607	1.26937	2.09838	1.78249	2.25263	0.923528	0.831255	2.07052	1.36663	1.62119	0.39572	1.56413	0.418633	2.35418	0.730654	2.5783
[truncated: 5,839 more rows]
[truncated: 10 more columns]
