# Supplementary material for: A searchable atlas of pathogen-sensitive lncRNA networks in human macrophages
Source: Nat Commun. 2025 May 21;16:4733. doi: 10.1038/s41467-025-60084-x (PMC12095776; doi:10.1038/s41467-025-60084-x)
Supplement: Supplementary file 5 — Supplementary Data 3 [file 41467_2025_60084_MOESM5_ESM.xlsx]

## Sheet: Sheet1
Supplementary Data 3: RNA-seq profile of G-MФ, upon treatment with pathway inhibitors
Gene IDs & coordinates						RPKM																fold-changes (vs respective mock)
Gene ID	Name	Chromosome	Region	Gene length	Biotype	4 h control	4 h control	4 h LPS	4 h LPS	4 h LPS + Bay 5	4 h LPS + Bay 5	4 h LPS + Bay 10	4 h LPS + Bay 10	4 h LPS + Ruxo 1	4 h LPS + Ruxo 1	4 h LPS + Ruxo 5	4 h LPS + Ruxo 5	4 h LPS + BX795 1	4 h LPS + BX795 1	4 h LPS + BX795 5	4 h LPS + BX795 5	4 h LPS	4 h LPS	4 h LPS + Bay 5	4 h LPS + Bay 5	4 h LPS + Bay 10	4 h LPS + Bay 10	4 h LPS + Ruxo 1	4 h LPS + Ruxo 1	4 h LPS + Ruxo 5	4 h LPS + Ruxo 5	4 h LPS + BX795 1	4 h LPS + BX795 1	4 h LPS + BX795 5	4 h LPS + BX795 5
ENSG00000230021	AL669831.3	1	complement(585989..827796)	241808	lincRNA	108.198	93.7725	113.413	82.6586	94.5882	73.1935	39.2012	50.8073	89.5433	94.2834	89.1857	98.8588	90.2725	90.891	96.3191	89.5807	1.0482	0.881481	0.874215	0.780543	0.36231	0.541815	0.827588	1.00545	0.824283	1.05424	0.834328	0.969272	0.890212	0.955299
ENSG00000228794	LINC01128	1	825138..859446	34309	processed_transcript	0.366122	0.584293	0.254761	0.471994	0.527474	0.918661	0.370801	0.354177	0.250112	0.463716	0.375552	0.276498	0.372394	0.470821	0.243268	0.350724	0.695835	0.807803	1.4407	1.57226	1.01278	0.606163	0.683139	0.793635	1.02576	0.473218	1.01713	0.805796	0.664444	0.600253
ENSG00000187961	KLHL17	1	960587..965715	5129	protein_coding	0.398686	0.35076	0.0516409	0.276954	0.371409	0.157567	0.606312	0.663367	0.052283	0.100061	0.109224	0.380791	0.226457	0.15489	0.120539	0.335153	0.129528	0.789582	0.931583	0.449217	1.52078	1.89123	0.131138	0.28527	0.27396	1.08562	0.568008	0.441584	0.30234	0.955504
ENSG00000272512	AL645608.8	1	complement(995966..998051)	2086	lincRNA	0	0	6.85655	0.272387	8.3711	1.03313	0.135526	1.74757	0	0	0.134278	0	0	0	0	0	#DIV/0!	#DIV/0!	#DIV/0!	#DIV/0!	#DIV/0!	#DIV/0!	#DIV/0!	#DIV/0!	#DIV/0!	#DIV/0!	#DIV/0!	#DIV/0!	#DIV/0!	#DIV/0!
ENSG00000188290	HES4	1	complement(998962..1000172)	1211	protein_coding	0	0	9.84226	0	7.34088	0.889802	0	0	0.66431	0.423793	0.2313	0	0	0	0.510522	0	#DIV/0!	#DIV/0!	#DIV/0!	#DIV/0!	#DIV/0!	#DIV/0!	#DIV/0!	#DIV/0!	#DIV/0!	#DIV/0!	#DIV/0!	#DIV/0!	#DIV/0!	#DIV/0!
ENSG00000187608	ISG15	1	1001138..1014541	13404	protein_coding	0.305112	0.210913	55.8029	1.39888	3.10292	0.140683	0.738193	0.453277	8.44251	1.09121	2.82111	0.624465	0.498255	0.0987802	0.207557	0.201528	182.893	6.63249	10.1698	0.66702	2.41942	2.14912	27.6702	5.17375	9.24614	2.96078	1.63302	0.468347	0.680264	0.955504
ENSG00000217801	AL390719.1	1	1059734..1069355	9622	transcribed_unprocessed_pseudogene	0.941157	1.84301	4.29423	2.2735	2.93669	2.35175	0.470101	0.808245	5.68536	1.76014	5.0944	1.97181	5.6735	1.54119	8.09587	1.83757	4.56272	1.23358	3.1203	1.27604	0.499492	0.438546	6.04083	0.955033	5.41291	1.06988	6.02822	0.836236	8.60205	0.997048
ENSG00000186891	TNFRSF18	1	complement(1203508..1206691)	3184	protein_coding	0	0.807182	0.998239	1.24918	0	0.169213	0	0.45797	1.6002	1.1283	1.75945	1.92784	2.55354	1.91289	1.74754	3.39357	#DIV/0!	1.54758	#DIV/0!	0.209635	#DIV/0!	0.567369	#DIV/0!	1.39782	#DIV/0!	2.38836	#DIV/0!	2.36983	#DIV/0!	4.20422
ENSG00000186827	TNFRSF4	1	complement(1211326..1214138)	2813	protein_coding	0	0.0913639	1.50653	2.0199	0.112866	0.19153	0	0.51837	2.57387	2.64543	3.38555	2.1821	4.02581	3.76552	2.52747	4.45223	#DIV/0!	22.1083	#DIV/0!	2.09635	#DIV/0!	5.67369	#DIV/0!	28.9549	#DIV/0!	23.8836	#DIV/0!	41.2145	#DIV/0!	48.7307
ENSG00000078808	SDF4	1	complement(1216908..1232031)	15124	protein_coding	7.45566	7.68097	7.14529	6.74369	8.96387	8.26474	8.54251	11.393	8.33345	9.38267	8.05644	8.9474	8.9278	8.1243	5.62075	10.2619	0.958371	0.877974	1.20229	1.076	1.14578	1.48328	1.11773	1.22155	1.08058	1.16488	1.19745	1.05772	0.753891	1.33602
ENSG00000176022	B3GALT6	1	1232265..1235041	2777	protein_coding	13.2544	9.43993	13.4484	12.2765	12.4619	11.9318	10.1803	10.4143	15.2572	12.9366	18.8619	13.3628	17.8805	10.3941	15.5841	19.3662	1.01463	1.30049	0.940209	1.26397	0.768069	1.10322	1.1511	1.37041	1.42307	1.41556	1.34902	1.10107	1.17576	2.05152
ENSG00000160087	UBE2J2	1	complement(1253909..1273885)	19977	protein_coding	3.52413	2.14848	2.3998	2.48873	3.71894	2.45425	2.41993	2.74939	3.30216	3.0186	3.6736	3.43579	4.22981	2.65115	2.69245	4.06888	0.680961	1.15837	1.05528	1.14232	0.686673	1.27969	0.937014	1.405	1.04241	1.59917	1.20024	1.23397	0.764003	1.89384
ENSG00000230415	LINC01786	1	1275223..1280420	5198	lincRNA	0	0.14833	2.24204	0.382588	0.18324	0.0518252	0.21755	0.187018	1.08337	0.592397	0.592757	0.429413	0.223451	0.203778	0.0594692	0.42519	#DIV/0!	2.5793	#DIV/0!	0.349391	#DIV/0!	1.26082	#DIV/0!	3.99377	#DIV/0!	2.89498	#DIV/0!	1.37382	#DIV/0!	2.86651
ENSG00000127054	INTS11	1	complement(1311585..1324691)	13107	protein_coding	0.601764	0.549034	0.323328	0.520209	0.557133	0.452165	0.668643	0.5748	0.634237	0.822269	0.769342	0.957923	0.553854	0.686926	0.80187	0.468397	0.5373	0.947499	0.925833	0.823565	1.11114	1.04693	1.05396	1.49767	1.27848	1.74474	0.920384	1.25115	1.33253	0.853129
ENSG00000224051	CPTP	1	1324756..1328897	4142	protein_coding	1.55159	0.744587	0.575518	0.960258	1.53304	1.3658	2.73015	1.17349	0.971124	1.36295	1.55539	1.34723	0.630944	1.08686	0.820939	1.4822	0.37092	1.28965	0.988043	1.8343	1.75958	1.57602	0.625888	1.83048	1.00244	1.80936	0.406642	1.45968	0.529094	1.99063
ENSG00000107404	DVL1	1	complement(1335276..1349350)	14075	protein_coding	1.18302	1.53382	0.752728	0.888125	1.73691	1.4546	2.18935	2.00294	1.54323	1.2215	1.19405	1.26868	1.11405	1.07241	1.2299	1.57026	0.636277	0.579027	1.4682	0.948347	1.85064	1.30585	1.30448	0.796378	1.00933	0.827138	0.941698	0.699174	1.03962	1.02375
ENSG00000175756	AURKAIP1	1	complement(1373730..1375495)	1766	protein_coding	25.6393	25.4678	15.898	16.8915	22.113	16.627	28.975	35.5048	18.677	17.2912	14.9093	21.6447	15.4559	21.2928	17.504	24.1956	0.620062	0.663249	0.862466	0.652862	1.1301	1.39411	0.728453	0.678942	0.581502	0.849884	0.602822	0.836065	0.682702	0.950044
ENSG00000221978	CCNL2	1	complement(1385711..1399328)	13618	protein_coding	4.54766	6.02035	3.5982	4.65223	2.72776	4.19373	4.42183	3.37293	4.72597	6.59512	4.71023	4.2411	4.30721	5.61978	5.99265	7.91641	0.791219	0.772751	0.599817	0.696592	0.972332	0.560254	1.03921	1.09547	1.03575	0.704461	0.947127	0.933463	1.31774	1.31494
ENSG00000224870	AL391244.1	1	1399522..1402046	2525	processed_transcript	2.31384	3.86782	1.67836	1.46269	2.89202	1.8137	4.70245	7.21869	2.76125	3.76018	3.99357	2.98349	3.44999	2.62188	2.93818	2.62591	0.725355	0.378168	1.24987	0.46892	2.03231	1.86634	1.19336	0.972169	1.72595	0.77136	1.49102	0.67787	1.26983	0.678911
ENSG00000242485	MRPL20	1	complement(1401908..1407313)	5406	protein_coding	10.7533	10.982	7.00626	11.509	8.16343	8.72047	12.0279	14.6555	7.83744	10.4427	9.58553	10.7352	8.433	10.7276	9.89233	9.81194	0.651544	1.04799	0.759155	0.794071	1.11852	1.3345	0.728839	0.950899	0.891402	0.977526	0.784223	0.976837	0.919933	0.893459
ENSG00000160075	SSU72	1	complement(1541673..1574869)	33197	protein_coding	2.13832	1.74966	1.05318	1.11254	1.73107	1.51747	1.92462	1.42024	1.69634	1.49958	1.64534	1.38678	2.08179	1.6592	1.75991	1.16139	0.492525	0.635858	0.809545	0.867294	0.900063	0.811722	0.793306	0.857071	0.769455	0.792597	0.973562	0.948298	0.823035	0.66378
ENSG00000215014	AL645728.1	1	1574975..1577075	2101	lincRNA	0.83424	1.22326	0.3782	0.540884	3.77788	1.79506	2.55661	1.85077	0.510537	1.22136	0.533279	0.796795	1.24387	0.50416	1.02991	1.63636	0.453347	0.442166	4.52853	1.46744	3.06459	1.51298	0.611979	0.998444	0.639239	0.651371	1.49102	0.412145	1.23455	1.33771
ENSG00000228594	FNDC10	1	complement(1598012..1600096)	2085	protein_coding	0.700534	0.986117	0.635171	0.545034	0.913649	0.646013	2.84741	1.98153	0.900296	0.492291	0.806057	1.20436	0.417805	1.01606	0.148259	1.53114	0.906694	0.552708	1.30422	0.655108	4.06462	2.00943	1.28516	0.499222	1.15063	1.22132	0.596409	1.03036	0.211638	1.55269
ENSG00000272106	AL691432.2	1	complement(1613758..1615795)	2038	antisense	2.43675	1.13497	1.29964	0.975807	2.64837	2.2471	2.08077	2.38498	1.44738	2.2664	0.824646	1.36904	2.56464	2.33885	3.03357	1.20496	0.53335	0.859767	1.08685	1.97988	0.853912	2.10137	0.59398	1.99689	0.338421	1.20624	1.05249	2.06072	1.24493	1.06167
ENSG00000248333	CDK11B	1	complement(1635227..1659012)	23786	protein_coding	0.454408	0.529443	0.400874	0.406095	0.600655	0.543623	0.558615	0.531301	0.7328	0.496254	0.435713	0.586503	0.244156	0.523252	0.454857	0.495561	0.882189	0.767023	1.32184	1.02678	1.22933	1.00351	1.61265	0.937314	0.958859	1.10777	0.537305	0.988307	1.00099	0.936004
ENSG00000008130	NADK	1	complement(1751232..1780457)	29226	protein_coding	1.60924	1.4158	0.996896	1.14705	0.912523	1.36417	1.6541	2.21193	0.825784	0.983369	0.805064	1.07877	0.774968	1.03293	0.750961	1.12593	0.619481	0.81018	0.567051	0.963538	1.02788	1.56232	0.51315	0.69457	0.500274	0.761956	0.481572	0.729573	0.466654	0.795265
ENSG00000078369	GNB1	1	complement(1785285..1891117)	105833	protein_coding	2.87891	2.09815	2.64283	1.98646	2.80195	1.94723	2.8716	2.08279	3.06083	2.21127	3.24746	2.10643	2.81504	2.03175	3.01138	2.37373	0.917995	0.946768	0.973265	0.92807	0.997458	0.992676	1.06319	1.05391	1.12802	1.00395	0.977813	0.96835	1.04601	1.13134
ENSG00000178821	TMEM52	1	complement(1917590..1919273)	1684	protein_coding	0.520409	0.610467	0.314568	0.506115	0.188535	0.639876	0	0.577267	0.15924	0.304759	0	0.165684	0	0	0	0	0.604463	0.829061	0.362282	1.04817	0	0.945614	0.30599	0.499222	0	0.271405	0	0	0	0
ENSG00000157916	RER1	1	2391775..2405444	13670	protein_coding	5.10734	6.74948	3.33262	7.41941	4.06447	6.52285	5.6045	7.02243	4.62953	5.10585	3.93417	6.75587	3.84475	5.48217	4.72614	4.88627	0.652516	1.09926	0.795809	0.966422	1.09734	1.04044	0.906446	0.756481	0.770297	1.00095	0.752789	0.812235	0.925361	0.723948
ENSG00000272449	AL139246.6	1	2546465..2547460	996	lincRNA	8.21229	1.80627	5.3186	1.99668	8.92551	4.86845	9.93447	10.2482	3.76931	2.31874	1.40615	3.08145	7.28851	2.39286	2.4829	3.69836	0.647639	1.10542	1.08685	2.6953	1.20971	5.67369	0.458984	1.28371	0.171225	1.70597	0.887513	1.32475	0.30234	2.04751
ENSG00000157873	TNFRSF14	1	2555639..2565382	9744	protein_coding	9.7734	7.25337	7.04026	6.56017	9.15594	5.75047	16.7698	9.10362	5.83434	6.58371	5.74927	7.18717	5.57266	6.46806	5.90071	8.49317	0.720349	0.904431	0.936822	0.7928	1.71586	1.25509	0.596961	0.907676	0.588257	0.990873	0.570186	0.891732	0.603752	1.17093
ENSG00000228037	AL139246.3	1	2581560..2584533	2974	lincRNA	0.491128	0.172836	0	0.0955276	1.81486	0.724647	0.475297	0.898898	0.090168	0.0862834	0.282553	0.187634	0	0.0890417	0	0.330291	0	0.552708	3.69528	4.19269	0.967767	5.20088	0.183594	0.499222	0.575315	1.08562	0	0.515181	0	1.91101
ENSG00000158109	TPRG1L	1	3625002..3630127	5126	protein_coding	13.6772	8.42316	3.97868	7.81467	16.6613	11.8245	13.7327	10.0986	5.91144	8.46011	7.213	11.2127	7.76069	7.90401	7.71898	9.86883	0.290898	0.927759	1.21817	1.4038	1.00406	1.1989	0.43221	1.00439	0.527372	1.33117	0.567417	0.938366	0.564367	1.17163
ENSG00000130764	LRRC47	1	complement(3778558..3796504)	17947	protein_coding	6.49451	5.24124	3.08447	3.84666	3.5735	3.9777	4.52091	5.18639	4.57218	4.73265	4.66659	4.57064	4.28758	4.45604	3.84098	7.00576	0.474935	0.733923	0.550233	0.758923	0.696113	0.989536	0.704006	0.902964	0.718544	0.872054	0.660185	0.85019	0.591419	1.33666
ENSG00000198912	C1orf174	1	complement(3889125..3900293)	11169	protein_coding	2.22316	2.41613	1.13829	3.2813	1.47817	3.1355	2.12619	2.39352	1.99277	1.92989	2.58311	1.72368	2.18385	2.63174	2.51858	2.0008	0.512016	1.35808	0.664895	1.29774	0.956381	0.990644	0.896369	0.798755	1.16191	0.713406	0.98232	1.08924	1.13288	0.828104
ENSG00000069424	KCNAB2	1	5991466..6101193	109728	protein_coding	1.81831	1.73324	0.697601	0.983866	1.59719	1.64488	1.86018	2.20597	0.777147	0.958814	0.850055	1.19255	0.751552	1.02808	0.749364	0.702731	0.383652	0.567646	0.878389	0.949022	1.02303	1.27275	0.4274	0.553192	0.467496	0.688047	0.413324	0.593155	0.41212	0.405444
ENSG00000116251	RPL22	1	complement(6181269..6209389)	28121	protein_coding	2.77361	3.31757	1.83667	2.65702	2.47256	3.14211	4.00118	4.0273	2.24094	3.26678	2.40053	2.07366	2.24072	2.73087	2.38538	3.10883	0.662192	0.800893	0.891459	0.94711	1.44259	1.21393	0.80795	0.984691	0.865487	0.625053	0.807869	0.823154	0.860026	0.937079
ENSG00000116237	ICMT	1	complement(6221193..6235972)	14780	protein_coding	1.81836	2.59093	0.519697	1.4032	1.58961	1.95024	2.63962	3.40372	0.997888	1.47575	0.928628	2.11429	1.13949	1.55876	1.25489	1.36244	0.285806	0.541579	0.874203	0.752715	1.45165	1.31371	0.548786	0.569582	0.510697	0.816035	0.626661	0.601621	0.690123	0.525848
ENSG00000158292	GPR153	1	complement(6247346..6260975)	13630	protein_coding	1.15735	0.754238	0.68014	0.604466	0.861866	0.691751	1.24449	0.784541	0.629575	0.753064	0.719271	0.818815	0.873467	1.06857	0.680384	0.936882	0.587672	0.801426	0.744692	0.917152	1.0753	1.04018	0.543981	0.998444	0.621483	1.08562	0.754715	1.41675	0.587882	1.24216
ENSG00000069812	HES2	1	complement(6412418..6424670)	12253	protein_coding	2.098	0.9229	1.25375	0.53328	2.53932	1.07729	4.61449	2.43961	1.57574	0.942406	1.73737	1.00192	1.46929	0.58352	1.53892	0.601251	0.597594	0.577831	1.21035	1.16728	2.19947	2.64342	0.751065	1.02114	0.828106	1.08562	0.700328	0.632268	0.733517	0.65148
ENSG00000162408	NOL9	1	complement(6521347..6554535)	33189	protein_coding	1.27626	0.859554	0.470852	0.547843	0.526142	0.422072	0.809218	0.432032	0.799898	0.68812	0.81021	0.7482	0.621187	0.678202	0.521582	0.747316	0.368931	0.637357	0.412252	0.491036	0.634054	0.502624	0.626751	0.800554	0.634831	0.870451	0.486724	0.789016	0.40868	0.869423
ENSG00000204859	ZBTB48	1	6580001..6589280	9280	protein_coding	0.724011	0.526199	0.0570832	0.244913	0.478976	0.203202	0.883459	0.471393	0.317862	0.193561	0.603674	0.300659	0.250323	0.399498	0.266484	0.291086	0.078843	0.465438	0.661559	0.386169	1.22023	0.895845	0.439028	0.367848	0.83379	0.571378	0.345744	0.759214	0.368066	0.553187
ENSG00000162413	KLHL21	1	complement(6590724..6614607)	23884	protein_coding	3.24119	1.91539	0.299422	1.53445	8.57406	7.10577	1.84652	2.95087	0.718565	1.16034	0.996856	1.36679	0.498465	1.51897	0.685958	1.76847	0.0923802	0.801116	2.64535	3.70983	0.569704	1.54061	0.221698	0.605797	0.307559	0.713581	0.153791	0.793032	0.211638	0.923296
ENSG00000116273	PHF13	1	6613685..6624033	10349	protein_coding	3.07676	2.11089	0.460681	1.26278	3.25193	3.33188	2.32197	2.20744	1.14011	1.01661	1.05557	1.24017	1.2065	1.22822	1.55322	1.89832	0.149729	0.598225	1.05693	1.57843	0.75468	1.04574	0.370556	0.481602	0.343078	0.587511	0.392134	0.581852	0.504824	0.899298
ENSG00000041988	THAP3	1	6624866..6635586	10721	protein_coding	1.06266	0.74314	2.66818	0.900977	1.03649	0.653305	1.05478	0.793398	0.97549	0.885594	0.914436	0.98894	1.11047	0.839804	0.663164	1.30562	2.51085	1.21239	0.975376	0.879113	0.992581	1.06763	0.917969	1.19169	0.860515	1.33076	1.04499	1.13007	0.62406	1.7569
ENSG00000237436	AL590128.2	1	complement(6783892..6784843)	952	antisense	1.53426	1.61979	1.3911	0.596847	2.00101	0.56594	3.26657	2.55283	0.845041	0.269545	0	0.293079	0.305015	1.11265	1.62353	0.257953	0.906694	0.368472	1.30422	0.349391	2.12909	1.57602	0.550781	0.166407	0	0.180936	0.198803	0.686908	1.05819	0.159251
ENSG00000049245	VAMP3	1	7771269..7781432	10164	protein_coding	13.0771	12.2637	12.8993	13.0254	14.2441	12.9075	14.9086	11.788	11.4503	13.4565	12.5391	12.051	12.5132	11.0989	14.4767	12.8777	0.986404	1.06211	1.08924	1.0525	1.14005	0.961212	0.875601	1.09726	0.958859	0.982652	0.956876	0.905019	1.10703	1.05007
ENSG00000049249	TNFRSF9	1	complement(7915894..7943165)	27272	protein_coding	0.0535573	0.00942383	1.01976	1.30216	0.0582086	0.0987781	0.0207324	0.00891131	1.28809	1.19496	1.04762	1.08445	1.02215	1.33026	0.86144	1.83692	19.0406	138.177	1.08685	10.4817	0.387107	0.945614	24.0508	126.802	19.5607	115.076	19.0851	141.16	16.0845	194.923
ENSG00000116288	PARK7	1	7954291..7985505	31215	protein_coding	4.32359	5.85397	3.1565	5.53363	4.11932	5.31612	7.1639	7.5988	3.99469	6.19013	4.80077	5.39877	4.20468	5.37849	4.0206	7.10398	0.730066	0.945278	0.952756	0.908122	1.65693	1.29806	0.923929	1.05742	1.11037	0.922241	0.972499	0.918776	0.929923	1.21353
ENSG00000116285	ERRFI1	1	complement(8004404..8026308)	21905	protein_coding	0.240046	0.129061	0.241832	0.155635	1.28997	0.688688	0.929235	0.621303	0.31829	0.0468581	0.319681	0.101899	0.159073	0.12089	0.127007	0.0448429	1.00744	1.20591	5.37386	5.33616	3.87107	4.81404	1.32595	0.36307	1.33175	0.789541	0.662676	0.936693	0.529094	0.347456
ENSG00000074800	ENO1	1	complement(8861002..8879249)	18248	protein_coding	51.4833	40.196	39.2335	38.2681	54.7018	39.3866	47.1901	45.9476	46.3342	39.1913	42.9797	43.4388	45.7012	40.0669	37.268	37.0214	0.762063	0.952036	1.06251	0.979862	0.91661	1.14309	0.899986	0.975004	0.834828	1.08067	0.88769	0.996787	0.723885	0.921021
ENSG00000180758	GPR157	1	complement(9100305..9129170)	28866	protein_coding	0.495878	0.276007	0.330326	0.364154	0.219977	0.373294	0.430926	0.269415	0.436621	0.337804	0.56281	0.502618	0.311841	0.403646	0.663947	0.689089	0.666143	1.31937	0.443611	1.35248	0.869015	0.976118	0.880501	1.2239	1.13498	1.82104	0.628866	1.46245	1.33893	2.49664
ENSG00000228526	MIR34AHG	1	complement(9148011..9196983)	48973	lincRNA	1.72388	0.572024	0.551658	0.411881	0.706649	0.500567	0.398317	0.411889	0.821349	0.712607	0.789301	0.489963	0.670008	0.670501	0.593335	0.767206	0.32001	0.720041	0.409918	0.875081	0.231058	0.720055	0.476454	1.24576	0.457863	0.856543	0.388663	1.17216	0.344186	1.34121
ENSG00000049239	H6PD	1	9234775..9271337	36563	protein_coding	0.974728	2.28447	0.717166	1.88814	0.78151	1.62828	1.25259	2.48593	1.05612	2.05633	0.674157	2.02221	1.04037	2.54214	1.0399	4.07684	0.73576	0.82651	0.801773	0.712758	1.28507	1.08818	1.0835	0.900135	0.691636	0.885196	1.06734	1.11279	1.06686	1.78459
ENSG00000171621	SPSB1	1	9292880..9369532	76653	protein_coding	0.590702	0.63369	1.11955	0.756086	1.03549	1.53227	0.47577	0.862379	0.573731	0.957425	0.49697	0.913621	0.356088	0.804936	0.31052	0.765678	1.89528	1.19315	1.75298	2.41801	0.805432	1.36088	0.97127	1.51087	0.841322	1.44175	0.602822	1.27024	0.525681	1.20828
ENSG00000171612	SLC25A33	1	9539482..9585179	45698	protein_coding	1.24653	0.691755	0.695521	0.727375	1.41732	0.707395	0.649574	0.600952	1.07973	0.707524	1.11556	0.763193	1.5123	0.817065	1.17701	0.827562	0.557966	1.05149	1.13701	1.02261	0.521105	0.868735	0.866186	1.0228	0.894935	1.10327	1.21321	1.18115	0.94423	1.19632
ENSG00000171608	PIK3CD	1	9651732..9729114	77383	protein_coding	1.19668	0.870162	0.564761	0.848079	1.18163	0.577883	2.41486	1.29707	0.606437	0.775958	0.854254	0.966297	0.866812	0.947913	0.703065	0.990116	0.471939	0.974622	0.98742	0.66411	2.01796	1.49061	0.506765	0.89174	0.713851	1.11048	0.724345	1.08935	0.587511	1.13785
ENSG00000178585	CTNNBIP1	1	complement(9848276..9910336)	62061	protein_coding	0.677812	0.600473	0.367034	0.439463	0.951543	0.651104	1.11149	0.724455	0.535792	0.554057	0.510012	0.678859	0.594215	0.499231	0.453264	0.419435	0.541498	0.731861	1.40384	1.08432	1.63983	1.20647	0.790473	0.9227	0.752438	1.13054	0.876666	0.831396	0.668716	0.698507
ENSG00000162441	LZIC	1	complement(9922113..9943407)	21295	protein_coding	1.38551	1.68964	0.982598	1.70766	1.40147	1.63189	1.61964	2.04284	1.13333	1.25321	1.27589	1.24471	1.62266	1.40519	1.29194	1.83357	0.709197	1.01067	1.01152	0.965817	1.16899	1.20904	0.817992	0.741701	0.920884	0.736669	1.17117	0.83165	0.932463	1.08518
ENSG00000054523	KIF1B	1	10210805..10381603	170799	protein_coding	0.909896	0.946476	1.51818	0.946448	1.00379	1.27124	0.508147	0.799668	1.94998	1.08022	1.71705	0.999741	1.68989	1.08684	1.75918	1.93956	1.66852	0.99997	1.10319	1.34313	0.558467	0.844889	2.14308	1.14131	1.88708	1.05628	1.85724	1.14831	1.93338	2.04925
ENSG00000142657	PGD	1	10398592..10420144	21553	protein_coding	19.4089	15.0605	11.8835	11.9424	23.3483	20.5106	20.095	18.4248	13.263	13.0131	14.2437	12.9324	13.5669	12.2127	10.599	12.556	0.612272	0.792958	1.20297	1.36188	1.03535	1.22338	0.683348	0.864053	0.733875	0.858696	0.699003	0.810911	0.54609	0.833702
ENSG00000160049	DFFA	1	complement(10456522..10472526)	16005	protein_coding	0.967355	1.09194	0.364077	0.674525	0.634788	0.757416	1.09515	1.32106	0.485888	0.705448	0.735045	0.645012	0.59871	0.612182	0.598735	0.951291	0.376364	0.617732	0.65621	0.693644	1.1321	1.20983	0.502285	0.646052	0.759851	0.590704	0.618915	0.560638	0.61894	0.871195
ENSG00000116649	SRM	1	complement(11054584..11060024)	5441	protein_coding	15.8383	16.5323	7.98347	13.8368	12.7207	17.9724	15.4837	10.4519	11.5327	17.8271	11.5831	19.2811	10.8337	15.4769	11.3627	12.6374	0.504061	0.836957	0.803162	1.08711	0.977608	0.632211	0.728151	1.07832	0.731333	1.16626	0.684017	0.936158	0.717416	0.764404
ENSG00000171824	EXOSC10	1	complement(11066618..11099881)	33264	protein_coding	0.412752	0.432671	0.334427	0.427037	0.458143	0.421121	0.501434	0.599098	0.354709	0.439712	0.522081	0.486491	0.419011	0.429886	0.353132	0.494627	0.810237	0.986978	1.10997	0.973304	1.21486	1.38465	0.859375	1.01627	1.26488	1.12439	1.01516	0.993564	0.855557	1.14319
ENSG00000120942	UBIAD1	1	11273206..11296049	22844	protein_coding	1.04859	0.708782	0.38262	0.485023	0.486441	0.412737	0.58165	0.531932	0.586937	0.44932	0.380111	0.574047	0.406758	0.614382	0.608932	0.591245	0.364889	0.684305	0.463898	0.582319	0.554696	0.750488	0.559737	0.633932	0.362496	0.809906	0.387908	0.866813	0.580713	0.834171
ENSG00000116663	FBXO6	1	11664124..11674354	10231	protein_coding	0.513949	0.552649	1.32032	0.666443	0.24826	0.763585	0.58028	0.641363	0.602842	0.426382	0.301158	0.46361	0.368964	0.284714	0.604283	0.576063	2.56897	1.20591	0.483043	1.38168	1.12906	1.16053	1.17296	0.771525	0.585969	0.838887	0.717899	0.515181	1.17576	1.04237
ENSG00000116670	MAD2L2	1	complement(11674480..11691650)	17171	protein_coding	0.901666	1.04772	0.694134	0.529449	1.12789	0.878557	1.20189	1.8541	0.577829	0.792042	0.685132	0.893694	0.608787	0.863628	0.468065	1.01541	0.769835	0.505333	1.2509	0.838539	1.33296	1.76965	0.640846	0.755965	0.759851	0.852986	0.67518	0.82429	0.519111	0.969155
ENSG00000177674	AGTRAP	1	11736084..11754802	18719	protein_coding	0.967553	1.04346	0.749928	0.470488	1.17031	0.733948	1.54047	1.07759	0.515719	0.75396	0.508764	0.879409	0.977274	0.848795	0.743119	0.813366	0.775077	0.450893	1.20956	0.70338	1.59213	1.03271	0.533014	0.722558	0.525826	0.842783	1.01005	0.813444	0.76804	0.779491
ENSG00000199347	RNU5E-1	1	11908152..11908271	120	snRNA	0	0	0	0	0	0	2.35589	4.05049	0	0	0	2.32509	0	0	0	0	#DIV/0!	#DIV/0!	#DIV/0!	#DIV/0!	#DIV/0!	#DIV/0!	#DIV/0!	#DIV/0!	#DIV/0!	#DIV/0!	#DIV/0!	#DIV/0!	#DIV/0!	#DIV/0!
ENSG00000116685	KIAA2013	1	complement(11919591..11926428)	6838	protein_coding	13.2006	12.2903	3.4861	6.89682	8.54324	10.0065	15.7105	18.1614	5.25496	7.09252	5.8577	8.32382	5.56289	6.69964	7.95632	8.33175	0.264086	0.561159	0.647184	0.814178	1.19013	1.4777	0.398083	0.577082	0.443744	0.677266	0.421411	0.545115	0.602722	0.677911
ENSG00000083444	PLOD1	1	11934205..11975538	41334	protein_coding	0.466447	0.553385	0.365253	0.364283	0.614493	0.61263	0.848107	0.693798	0.363307	0.49665	0.311724	0.607515	0.302078	0.506121	0.411324	0.46935	0.783054	0.658281	1.31739	1.10706	1.81823	1.25374	0.778882	0.897477	0.668296	1.09782	0.647616	0.914591	0.881824	0.848144
ENSG00000116688	MFN2	1	11980181..12013514	33334	protein_coding	4.58332	4.41015	2.80488	3.61367	4.40036	4.17004	3.6214	5.16913	3.61204	4.09536	3.31917	3.30622	3.44087	3.75758	3.53318	4.44229	0.611975	0.819399	0.960083	0.945555	0.790127	1.1721	0.788084	0.928622	0.724186	0.749684	0.750738	0.85203	0.770879	1.00729
ENSG00000116691	MIIP	1	12019466..12032045	12580	protein_coding	1.34683	0.469885	0.421091	0.542002	0.984279	0.449693	2.33716	1.04321	0.447643	0.530348	0.26719	0.598832	0.438562	0.694653	0.221152	1.05412	0.312653	1.15348	0.730811	0.957028	1.73531	2.22014	0.332368	1.12868	0.198385	1.27442	0.325625	1.47835	0.164202	2.24336
ENSG00000028137	TNFRSF1B	1	12167003..12209228	42226	protein_coding	2.7534	7.5046	3.64437	9.90371	3.18049	6.01602	4.66648	6.06048	4.47081	8.86024	3.77444	9.18452	5.58386	9.64519	4.99267	8.7758	1.32359	1.31968	1.15512	0.801644	1.69481	0.807569	1.62374	1.18064	1.37083	1.22385	2.02799	1.28524	1.81328	1.16939
ENSG00000162496	DHRS3	1	complement(12567910..12617731)	49822	protein_coding	0.463203	0.830518	0.202017	0.393458	1.26176	0.832678	2.42862	1.28778	0.312177	0.468693	0.224884	0.560016	0.233129	0.483676	0.19234	0.468252	0.436131	0.473749	2.724	1.0026	5.24309	1.55057	0.673952	0.564338	0.485498	0.674297	0.503298	0.582379	0.415238	0.563807
ENSG00000171729	TMEM51	1	15152532..15220480	67949	protein_coding	1.0103	0.340411	0.576906	0.418106	0.770966	0.614506	1.53109	0.740365	1.19184	0.464505	1.05943	0.406512	0.709387	0.428691	1.60591	0.448142	0.571024	1.22824	0.763106	1.80519	1.51548	2.17491	1.17969	1.36454	1.04862	1.19418	0.702155	1.25933	1.58953	1.31647
ENSG00000228140	AL031283.1	1	complement(15402979..15409433)	6455	lincRNA	0.452553	0.278706	0.779621	0.176049	0.491856	0.417332	0.481762	0.188249	0.415429	0.318025	0.477328	0.172896	0.629782	0.61536	0.287332	0.684784	1.72272	0.631666	1.08685	1.49739	1.06454	0.675439	0.917969	1.14108	1.05474	0.620353	1.39162	2.20792	0.634913	2.45701
ENSG00000142634	EFHD2	1	15409895..15430343	20449	protein_coding	8.28555	4.56225	6.48921	5.48776	5.66702	4.99281	5.51616	5.62144	7.47474	6.72606	6.99953	5.9216	8.98856	6.77273	6.40947	7.01323	0.783196	1.20286	0.683964	1.09437	0.665757	1.23216	0.902142	1.47429	0.844788	1.29796	1.08485	1.48452	0.773572	1.53723
ENSG00000132906	CASP9	1	complement(15490832..15526534)	35703	protein_coding	0.343645	0.331129	0.111279	0.159146	0.489094	0.3169	0.514689	0.564979	0.105152	0.0790599	0.18829	0.210999	0.211459	0.14834	0.320351	0.18571	0.323819	0.480615	1.42325	0.957028	1.49773	1.70622	0.30599	0.238758	0.547919	0.637211	0.615342	0.447984	0.932214	0.56084
ENSG00000235084	CHCHD2P6	1	15604597..15605043	447	processed_pseudogene	0	1.14992	0	1.27114	0	0	0.632454	0.54369	0	0.574064	0	0	0	0	0	0	#DIV/0!	1.10542	#DIV/0!	0	#DIV/0!	0.472807	#DIV/0!	0.499222	#DIV/0!	0	#DIV/0!	0	#DIV/0!	0
ENSG00000197312	DDI2	1	15617500..15669044	51545	protein_coding	2.15359	2.2886	0.354559	0.942496	1.50293	1.86578	1.37116	1.41447	0.494232	1.17986	0.532549	0.8769	0.507007	1.06859	0.329841	0.905199	0.164637	0.411821	0.69787	0.815246	0.636689	0.618049	0.229492	0.515536	0.247285	0.383159	0.235424	0.466918	0.153159	0.395525
ENSG00000224321	RPL12P14	1	15792796..15793285	490	processed_pseudogene	0	3.14702	0.540543	1.15959	0	2.19908	0	1.48793	0	2.09475	0	2.27764	0.592601	0.540429	1.26172	0.501165	#DIV/0!	0.368472	#DIV/0!	0.698782	#DIV/0!	0.472807	#DIV/0!	0.665629	#DIV/0!	0.723745	#DIV/0!	0.171727	#DIV/0!	0.159251
ENSG00000233954	UQCRHL	1	complement(15807169..15809348)	2180	protein_coding	4.55604	8.84197	3.15895	10.2953	4.95173	12.1101	10.2449	19.6207	4.79735	5.53235	5.78198	9.72699	6.52676	8.13866	8.79152	5.97031	0.693354	1.16437	1.08685	1.36961	2.24863	2.21904	1.05296	0.625691	1.26908	1.10009	1.43255	0.920457	1.92964	0.675223
ENSG00000178715	AL450998.1	1	15828232..15828669	438	processed_pseudogene	190.747	168.404	80.4274	188.102	162.371	196.198	199.444	244.694	113.264	100.182	223.188	175.178	182.313	133.614	259.012	51.0205	0.421645	1.11697	0.851237	1.16504	1.04559	1.45302	0.593791	0.594892	1.17008	1.04023	0.955783	0.793415	1.35789	0.302965
ENSG00000179743	FLJ37453	1	complement(15834474..15848147)	13674	antisense	0.833172	0.845788	0.503621	0.373979	0.673343	0.472817	1.32319	0.74647	0.470662	0.638045	0.59405	0.571326	0.297297	0.561613	0.429523	0.664482	0.604463	0.442166	0.808169	0.559026	1.58813	0.882573	0.564904	0.75438	0.712998	0.675496	0.356826	0.664011	0.515528	0.785637
ENSG00000116809	ZBTB17	1	complement(15941869..15976132)	34264	protein_coding	0.349552	0.225023	0.50246	0.389699	0.333579	0.385244	0.404291	0.283714	0.751323	0.569172	0.653992	0.578152	0.67797	0.47144	0.595435	0.6522	1.43744	1.73182	0.954305	1.71202	1.1566	1.26082	2.14939	2.52939	1.87094	2.5693	1.93954	2.09507	1.70343	2.89836
ENSG00000233929	MT1XP1	1	complement(16241213..16241398)	186	processed_pseudogene	42.4049	8.29054	66.9285	33.6031	5.12085	13.0349	1.51993	6.53304	50.4601	23.4533	46.6841	37.5015	56.2015	17.0845	34.9008	17.1636	1.57832	4.05319	0.120761	1.57226	0.0358432	0.788012	1.18996	2.82892	1.10091	4.52341	1.32535	2.06072	0.823035	2.07026
ENSG00000157191	NECAP2	1	16440672..16460078	19407	protein_coding	2.40839	1.44349	2.57947	2.78141	2.12676	2.52633	4.25364	2.74248	2.18319	2.45936	2.72787	3.49357	3.18698	3.13837	3.26531	3.21405	1.07103	1.92687	0.883063	1.75016	1.76617	1.8999	0.906494	1.70377	1.13265	2.42023	1.32328	2.17416	1.3558	2.22659
ENSG00000219481	NBPF1	1	complement(16562319..16613562)	51244	protein_coding	1.12302	0.937871	0.222255	0.593213	0.638158	0.998822	1.35163	1.37061	0.303514	0.480724	0.486483	0.647926	0.475986	0.723468	0.422264	0.790712	0.197908	0.63251	0.56825	1.06499	1.20357	1.4614	0.270265	0.51257	0.43319	0.690848	0.423844	0.771394	0.376006	0.843092
ENSG00000280114	AL021920.2	1	complement(16681097..16688749)	7653	unprocessed_pseudogene	1.03062	9.16802	1.59203	7.98136	1.36904	10.8769	1.07128	4.16005	2.34767	8.75139	2.34244	6.85406	1.36593	7.57786	1.21176	10.557	1.54474	0.870565	1.32837	1.18639	1.03945	0.453756	2.27792	0.954556	2.27285	0.747605	1.32535	0.826554	1.17576	1.15151
ENSG00000117118	SDHB	1	complement(17018722..17054170)	35449	protein_coding	3.18089	4.51678	1.77081	3.70261	2.75855	4.24041	4.94452	5.03212	2.19375	3.40945	2.50481	3.21128	2.43282	3.56327	2.62477	3.58842	0.556701	0.819746	0.867225	0.938814	1.55444	1.11409	0.689666	0.754843	0.787457	0.710967	0.764825	0.788897	0.825168	0.794464
ENSG00000117115	PADI2	1	complement(17066761..17119435)	52675	protein_coding	0.632217	1.36127	0.522944	0.992392	0.675068	1.53936	1.28808	1.91471	0.605809	1.33966	0.515807	1.44604	0.40793	1.292	0.393187	1.33333	0.82716	0.729019	1.06778	1.13083	2.0374	1.40656	0.95823	0.984129	0.815871	1.06227	0.645237	0.949115	0.621918	0.979478
ENSG00000074964	ARHGEF10L	1	17539835..17697874	158040	protein_coding	1.95007	1.15461	0.588256	0.848486	0.381699	0.327274	2.46143	1.03492	0.972257	1.17717	0.907451	1.04514	0.856204	0.926601	0.729576	0.84685	0.301658	0.734868	0.195736	0.28345	1.26222	0.896336	0.498574	1.01954	0.465342	0.905192	0.439062	0.802522	0.374127	0.733451
ENSG00000053372	MRTO4	1	19251539..19260128	8590	protein_coding	5.61121	7.89869	1.91172	5.12635	2.43941	4.54729	3.15947	4.92283	3.1842	5.37709	2.60866	5.58672	3.38038	5.82644	3.31073	5.03149	0.340697	0.649013	0.434739	0.575701	0.563064	0.623246	0.567472	0.680757	0.464901	0.707297	0.602433	0.737646	0.59002	0.637003
ENSG00000270728	AL035413.2	1	19297080..19297903	824	processed_pseudogene	0.709036	2.49521	0	1.7239	1.15592	0.98078	2.05854	0.589877	0	1.55708	0	0.677212	0.352396	0.964114	0.375147	0.596046	0	0.690885	1.63027	0.393065	2.9033	0.236404	0	0.624027	0	0.271405	0.497007	0.386386	0.529094	0.238876
ENSG00000053371	AKR7A2	1	complement(19303965..19312146)	8182	protein_coding	5.42687	17.5903	3.62564	13.4723	5.74297	15.672	7.5324	18.5049	3.96569	12.4822	3.35496	14.3223	3.72639	14.9526	4.49589	16.7476	0.668091	0.765895	1.05825	0.890947	1.38798	1.052	0.730751	0.709608	0.618212	0.814214	0.686655	0.850049	0.82845	0.952092
ENSG00000040487	PQLC2	1	19312326..19329300	16975	protein_coding	1.35951	2.36189	0.483703	1.22175	1.29055	1.44414	1.78201	1.93278	1.04262	1.05817	0.891055	1.13412	0.992148	0.9048	1.16546	1.3454	0.355791	0.517278	0.949272	0.611435	1.31077	0.81832	0.76691	0.44802	0.655423	0.480177	0.729783	0.383083	0.857266	0.569628
ENSG00000077549	CAPZB	1	complement(19338776..19485539)	146764	protein_coding	1.52069	2.07162	1.20374	2.11191	1.58785	2.33661	1.41773	1.67082	1.45624	1.92502	1.58981	2.11591	1.71537	2.11106	1.61549	1.79371	0.791577	1.01945	1.04417	1.12792	0.932299	0.80653	0.957619	0.929236	1.04546	1.02138	1.12802	1.01904	1.06234	0.86585
ENSG00000090432	MUL1	1	complement(20499448..20508161)	8714	protein_coding	2.64835	2.32999	1.48938	1.98876	1.89461	2.13309	2.30344	2.00805	1.44635	2.50305	1.99294	2.33737	2.13266	3.00851	1.73823	2.42358	0.56238	0.853549	0.715393	0.915493	0.869765	0.861826	0.546133	1.07427	0.752522	1.00317	0.805278	1.29121	0.656345	1.04017
ENSG00000158825	CDA	1	20588948..20618908	29961	protein_coding	1.47227	0.857804	1.17577	0.673243	1.73789	0.77325	2.50993	1.24106	0.886079	0.650917	0.82271	0.800873	0.978866	0.76011	1.17619	0.901599	0.798612	0.784845	1.18042	0.901429	1.70481	1.44679	0.601847	0.758817	0.558805	0.933632	0.664871	0.886112	0.798897	1.05105
ENSG00000244038	DDOST	1	complement(20651767..20661544)	9778	protein_coding	6.66224	8.3058	5.1738	8.33877	8.18247	10.4967	8.84724	20.9774	5.48496	9.13266	6.04439	9.33081	6.62237	7.90801	5.91181	6.80607	0.776586	1.00397	1.22819	1.26378	1.32797	2.52563	0.82329	1.09955	0.907261	1.12341	0.994015	0.952107	0.88736	0.819436
ENSG00000127483	HP1BP3	1	complement(20742661..20787323)	44663	protein_coding	1.14461	1.01277	0.670127	0.756953	1.26534	0.946955	1.19633	0.957686	1.00268	0.896282	0.890555	0.899573	1.00773	1.00201	1.03126	1.27561	0.585465	0.747411	1.10548	0.935018	1.04519	0.945614	0.876004	0.884984	0.778046	0.888233	0.880413	0.989382	0.900972	1.25953
ENSG00000117298	ECE1	1	complement(21217247..21345504)	128258	protein_coding	0.321144	0.412788	0.379979	0.697744	0.193083	0.462079	0.121231	0.581718	0.744319	0.910322	0.797129	0.772263	0.618068	0.799026	0.725455	0.896063	1.1832	1.69032	0.601235	1.11941	0.377498	1.40924	2.31771	2.2053	2.48215	1.87085	1.92458	1.93568	2.25897	2.17076
ENSG00000090686	USP48	1	complement(21678298..21783606)	105309	protein_coding	0.527052	0.949355	0.27918	0.45862	0.388918	0.780211	0.904692	1.1862	0.409972	0.804112	0.48409	0.463654	0.369486	0.686486	0.39921	0.944423	0.5297	0.483086	0.737912	0.821833	1.71651	1.24948	0.777858	0.847009	0.918486	0.488389	0.701042	0.723108	0.75744	0.994805
ENSG00000070831	CDC42	1	22052627..22092946	40320	protein_coding	7.14368	8.1207	6.55596	8.91333	8.44916	9.53413	7.01158	8.20344	8.77238	8.18443	9.46187	8.4077	8.44765	8.45921	8.57136	8.94702	0.917729	1.09761	1.18275	1.17405	0.981508	1.01019	1.22799	1.00785	1.32451	1.03534	1.18253	1.04168	1.19985	1.10176
ENSG00000173372	C1QA	1	22636506..22639608	3103	protein_coding	216.809	16.565	234.137	18.4944	242.494	17.2762	280.794	26.3158	216.222	22.5761	197.418	27.7842	191.275	24.2366	189.477	20.8929	1.07992	1.11647	1.11847	1.04293	1.29512	1.58863	0.997289	1.36288	0.910562	1.67728	0.882226	1.46311	0.873936	1.26127
ENSG00000173369	C1QB	1	22652762..22661538	8777	protein_coding	2.29651	0.3221	2.20294	0.291317	2.49596	0.521772	3.5753	0.249204	2.01647	0.380071	1.72333	0.476833	2.08426	0.392222	1.97229	0.363726	0.959256	0.904431	1.08685	1.6199	1.55684	0.773685	0.878057	1.17998	0.750411	1.48039	0.907578	1.2177	0.85882	1.12923
ENSG00000125944	HNRNPR	1	complement(23303771..23344336)	40566	protein_coding	1.02257	1.0517	0.554987	0.833402	0.563514	1.1422	1.28928	1.19819	0.932074	0.942523	1.05645	0.956036	1.1954	0.900848	0.845842	1.28337	0.54274	0.792436	0.551078	1.08606	1.26082	1.13929	0.911504	0.896193	1.03314	0.909042	1.16902	0.856566	0.827175	1.22028
ENSG00000117318	ID3	1	complement(23557918..23559794)	1877	protein_coding	94.7804	66.1344	2.25778	26.639	18.099	24.9725	33.5874	29.1324	3.71452	20.0965	5.67074	19.4728	4.79574	16.9298	3.12909	5.62576	0.0238212	0.402801	0.190957	0.377603	0.354371	0.440504	0.0391908	0.303874	0.0598303	0.294443	0.0505984	0.255991	0.0330141	0.0850656
ENSG00000142676	RPL11	1	23691779..23696425	4647	protein_coding	61.5426	75.3267	50.7845	66.8217	54.8627	65.1585	96.8516	111.395	58.9178	59.1405	71.6687	57.8196	58.2373	62.5697	55.6777	61.7759	0.825194	0.887092	0.891459	0.865013	1.57373	1.47882	0.95735	0.78512	1.16454	0.767585	0.946294	0.830645	0.904702	0.820106
ENSG00000011007	ELOA	1	23743155..23762059	18905	protein_coding	3.38402	2.48782	2.25567	4.07251	2.90538	4.34611	1.94403	1.68404	3.91495	4.23493	4.66718	3.67489	4.17783	4.25825	3.41742	4.46847	0.666565	1.63698	0.85856	1.74696	0.574473	0.676915	1.15689	1.70226	1.37918	1.47715	1.23458	1.71164	1.00987	1.79614
ENSG00000057757	PITHD1	1	23778405..23788232	9828	protein_coding	4.30991	4.55018	2.45246	2.74618	5.55645	7.37335	4.22852	5.14348	3.02867	3.96868	3.47708	4.05969	4.16593	3.36806	2.57915	4.92242	0.569029	0.603531	1.28923	1.62045	0.981115	1.13039	0.702721	0.872204	0.806764	0.892203	0.966593	0.740203	0.598424	1.08181
ENSG00000011009	LYPLA2	1	23790970..23795539	4570	protein_coding	14.5742	13.3284	10.0267	13.2414	12.0884	11.8483	19.0533	18.9318	12.4985	12.6338	10.2358	13.9811	12.8985	13.1536	15.8957	14.5086	0.687974	0.993474	0.829436	0.888957	1.30733	1.42042	0.857576	0.94789	0.702322	1.04897	0.885022	0.986887	1.09068	1.08855
ENSG00000117308	GALE	1	complement(23795599..23800804)	5206	protein_coding	2.41285	3.80129	1.1193	2.89229	2.01254	3.15648	3.14963	5.74195	1.33925	2.46453	1.2913	2.25095	1.72908	1.88205	1.48445	2.59439	0.46389	0.76087	0.834092	0.830371	1.30536	1.51053	0.555051	0.64834	0.535177	0.592155	0.716615	0.495109	0.615226	0.682503
ENSG00000117305	HMGCL	1	complement(23801885..23838620)	36736	protein_coding	0.493021	0.699605	0.374919	0.386677	0.587694	0.755306	0.823433	0.886485	0.350383	0.426095	0.38124	0.440512	0.245035	0.519009	0.555368	0.568204	0.760453	0.552708	1.19203	1.07962	1.67018	1.26712	0.710685	0.609051	0.773273	0.629659	0.497007	0.741861	1.12646	0.812179
ENSG00000179163	FUCA1	1	complement(23845077..23868294)	23218	protein_coding	10.0151	4.80407	6.03472	4.18477	6.98764	4.23492	12.6632	5.33831	9.23972	4.82975	9.45827	4.80681	7.89156	4.48231	7.16285	4.43166	0.602564	0.871088	0.697712	0.881528	1.26442	1.11121	0.922582	1.00535	0.944404	1.00057	0.787969	0.933024	0.715208	0.92248
ENSG00000189266	PNRC2	1	23959109..23963462	4354	protein_coding	6.97767	9.44444	18.554	11.6145	12.5422	11.8793	6.75276	6.6981	18.2304	15.3233	20.7795	11.5988	18.807	14.9617	17.1103	17.9356	2.65906	1.22977	1.79748	1.25781	0.967767	0.709211	2.61268	1.62247	2.97799	1.22811	2.69531	1.58418	2.45215	1.89907
ENSG00000188529	SRSF10	1	complement(23964804..23980927)	16124	protein_coding	5.90623	6.77424	4.56666	6.58975	5.27711	5.73059	6.29445	6.61683	6.60254	7.32071	7.34832	7.09468	6.60924	7.16058	5.8473	7.66077	0.773193	0.972765	0.893482	0.845938	1.06573	0.976764	1.11789	1.08067	1.24416	1.0473	1.11903	1.05703	0.990023	1.13087
ENSG00000001461	NIPAL3	1	24415794..24472976	57183	protein_coding	0.245211	0.346073	0.0926381	0.218603	0.366447	0.400433	0.58338	0.582254	0.131306	0.251298	0.146952	0.239084	0.192963	0.35195	0.16758	0.382208	0.377789	0.631666	1.49442	1.15707	2.37909	1.68246	0.535482	0.726141	0.599287	0.690848	0.786928	1.01698	0.683413	1.10441
ENSG00000133226	SRRM1	1	24631716..24673267	41552	protein_coding	0.927999	1.39167	0.503572	0.820463	0.764086	0.901157	1.12941	1.08203	0.75507	1.20423	1.01116	0.973638	0.831598	1.06429	0.676983	1.06379	0.542643	0.589555	0.823369	0.647538	1.21704	0.777505	0.813654	0.865318	1.08961	0.699621	0.896119	0.764758	0.729509	0.764404
ENSG00000169504	CLIC4	1	24745357..24844324	98968	protein_coding	3.02843	3.38112	7.424	5.92208	3.7534	4.5729	2.23096	3.01798	7.63554	5.90646	7.20583	5.53974	7.45242	6.11936	7.29949	6.70948	2.45143	1.75151	1.23939	1.35248	0.736672	0.892596	2.52128	1.74689	2.37939	1.63843	2.46082	1.80986	2.41032	1.9844
ENSG00000231953	AL031432.1	1	25208139..25209437	1299	antisense	0.224883	0	0	0	0.73324	0.414762	5.87612	3.5547	0	0.197542	0	0	0.447074	0	0	0	0	#DIV/0!	3.26054	#DIV/0!	26.1297	#DIV/0!	0	#DIV/0!	0	#DIV/0!	1.98803	#DIV/0!	0	#DIV/0!
ENSG00000117614	SYF2	1	complement(25222679..25232502)	9824	protein_coding	4.60902	8.89478	2.777	5.75486	5.59103	8.19899	9.35258	9.59847	4.20364	7.00026	4.27684	4.28855	3.10355	7.03536	4.31083	8.04905	0.602513	0.646993	1.21306	0.921776	2.02919	1.07911	0.912046	0.787009	0.927928	0.482142	0.673365	0.790955	0.935302	0.904919
ENSG00000117616	RSRP1	1	complement(25242237..25338213)	95977	protein_coding	1.15964	1.60668	0.711998	1.24323	0.827003	1.50725	0.689263	0.974882	0.709676	1.31008	1.1382	1.25004	0.732161	1.30505	0.995222	1.49681	0.613982	0.773791	0.713154	0.938115	0.594376	0.606769	0.611979	0.815396	0.981509	0.778026	0.631369	0.812269	0.858216	0.931617
ENSG00000183726	TMEM50A	1	25337917..25362361	24445	protein_coding	2.12714	3.08051	2.06952	3.14955	2.51968	3.69175	3.26133	2.8732	2.52308	2.3409	2.8761	2.8078	3.10034	2.89238	2.4406	2.35073	0.972914	1.02241	1.18454	1.19842	1.5332	0.932705	1.18614	0.759908	1.3521	0.911475	1.45752	0.938931	1.14736	0.763099
ENSG00000157978	LDLRAP1	1	25543580..25568886	25307	protein_coding	4.36332	5.2098	0.690764	1.14506	2.32095	2.60797	4.58015	5.81956	0.455639	0.851739	0.675164	1.00328	0.527807	0.847576	0.293156	0.931553	0.158312	0.21979	0.531923	0.50059	1.04969	1.11704	0.104425	0.163488	0.154737	0.192576	0.120965	0.162689	0.0671866	0.178808
ENSG00000117632	STMN1	1	complement(25884181..25906991)	22811	protein_coding	8.36247	4.76585	7.00163	5.35543	11.4827	6.6842	24.3035	10.5688	8.31129	9.10065	9.25864	8.21952	7.19221	5.80444	6.46402	5.05977	0.837269	1.12371	1.37312	1.40252	2.90626	2.21761	0.99388	1.90955	1.10717	1.72467	0.860058	1.21792	0.77298	1.06167
ENSG00000158006	PAFAH2	1	complement(25959767..25998157)	38391	protein_coding	0.776133	1.42592	0.110387	0.636413	0.421769	1.01044	1.15613	1.36103	0.0768346	0.374306	0.0948493	0.406987	0.242035	0.606999	0.354284	0.831555	0.142227	0.446318	0.543424	0.708624	1.4896	0.954493	0.0989966	0.262502	0.122208	0.285421	0.311848	0.42569	0.456473	0.583172
ENSG00000142669	SH3BGRL3	1	26279176..26281522	2347	protein_coding	111.895	162.614	69.7432	144.289	103.892	149.787	104.193	141.966	73.5811	124.422	69.4593	165.362	77.6971	122.42	103.128	77.9508	0.623289	0.88731	0.928475	0.921122	0.931166	0.873022	0.657588	0.765137	0.620752	1.0169	0.694373	0.752824	0.921648	0.479361
ENSG00000169442	CD52	1	26317957..26320523	2567	protein_coding	1181.69	1272.52	1160.99	1138.83	1100.77	1234.33	1589.52	2513.51	959.399	1392.59	871.413	1497.66	954.491	1218.31	994.678	1268.7	0.982485	0.894943	0.931524	0.969993	1.34512	1.97523	0.811886	1.09436	0.737428	1.17693	0.807733	0.957402	0.841741	0.997002
ENSG00000117682	DHDDS	1	26432282..26471294	39013	protein_coding	0.741296	1.04745	0.366616	0.691806	0.781261	0.890754	0.521746	0.953105	0.494899	0.664324	0.516944	0.73663	0.669871	0.753439	0.673501	0.774235	0.494561	0.660468	1.05391	0.850405	0.70383	0.909931	0.667614	0.634232	0.697352	0.703262	0.90365	0.71931	0.908546	0.739164
ENSG00000117676	RPS6KA1	1	26529761..26575030	45270	protein_coding	3.82012	3.00891	1.0941	1.60029	2.46869	2.04704	5.92017	3.15127	1.97847	2.29569	1.96141	2.68719	1.59074	1.93036	0.744294	1.86606	0.286405	0.531851	0.646234	0.680324	1.54973	1.04731	0.517908	0.762962	0.513443	0.893075	0.416411	0.641546	0.194835	0.620176
ENSG00000117713	ARID1A	1	26693236..26782104	88869	protein_coding	0.834928	0.549475	0.250355	0.249353	0.428711	0.215222	0.668044	0.344571	0.503918	0.326284	0.605161	0.273143	0.565268	0.241362	0.60524	0.472523	0.299852	0.453802	0.513471	0.391686	0.800122	0.627092	0.603546	0.593811	0.724807	0.497099	0.677026	0.43926	0.724901	0.859954
ENSG00000060642	PIGV	1	26787472..26798398	10927	protein_coding	1.06936	0.68209	2.35124	1.19599	0.755451	0.616335	2.01804	0.3781	2.06144	0.681028	2.0251	0.56175	2.63083	0.727034	2.9987	1.39337	2.19873	1.75342	0.706451	0.903598	1.88714	0.554326	1.92773	0.998444	1.89375	0.823572	2.46019	1.06589	2.8042	2.0428
ENSG00000204160	ZDHHC18	1	26826710..26857602	30893	protein_coding	0.595725	0.44924	0.180047	0.193121	0.431642	0.427281	0.942569	0.944017	0.399293	0.373784	0.453347	0.53286	0.413572	0.240012	0.330204	0.484894	0.302231	0.429884	0.724565	0.95112	1.58222	2.10137	0.670263	0.832036	0.760999	1.18614	0.694232	0.534262	0.554289	1.07937
ENSG00000142751	GPN2	1	complement(26876133..26890297)	14165	protein_coding	0.659932	0.725751	0.523562	0.701975	0.605175	0.589553	0.718492	0.840694	0.643659	0.742737	0.593233	0.827283	0.71748	0.654314	0.567395	0.901496	0.793357	0.967238	0.917027	0.812334	1.08874	1.15838	0.975342	1.0234	0.89893	1.1399	1.0872	0.901567	0.859778	1.24216
ENSG00000198746	GPATCH3	1	complement(26890488..26900466)	9979	protein_coding	1.87352	0.772643	0.716644	0.483985	1.33628	0.485918	1.61482	1.63172	1.10177	0.540008	1.17892	0.615116	1.30943	0.504198	0.681497	0.81209	0.382512	0.626402	0.713244	0.628904	0.861917	2.11187	0.588074	0.698911	0.629251	0.79612	0.698916	0.652563	0.363752	1.05105
ENSG00000186501	TMEM222	1	27322145..27336400	14256	protein_coding	1.37291	1.44224	1.33771	0.856921	0.913104	0.755858	0.892382	0.784185	1.12862	1.09799	1.00206	0.841574	1.38506	1.00307	1.47448	1.51587	0.974358	0.594161	0.665086	0.524087	0.649993	0.543728	0.822061	0.761313	0.729878	0.58352	1.00885	0.695495	1.07398	1.05105
ENSG00000158195	WASF2	1	complement(27404226..27490158)	85933	protein_coding	3.08328	2.87414	2.35175	1.87453	3.85722	2.9499	2.80295	3.17881	2.15319	1.74688	1.99812	2.14941	2.05448	2.07391	2.10438	2.47477	0.762743	0.652207	1.25101	1.02636	0.909082	1.106	0.698344	0.607793	0.648049	0.747845	0.666329	0.721575	0.682514	0.861048
ENSG00000000938	FGR	1	complement(27612064..27635277)	23214	protein_coding	60.5538	53.5182	56.1931	47.3131	71.2697	65.496	71.6083	49.9689	50.7348	47.8637	46.0808	47.9201	47.9955	45.4354	47.3389	38.3368	0.927986	0.884058	1.17697	1.22381	1.18256	0.933682	0.837847	0.894344	0.76099	0.895399	0.792609	0.848973	0.781766	0.716332
ENSG00000235912	AL031729.1	1	27649419..27649610	192	processed_pseudogene	10.6503	12.0472	1.37951	20.7156	3.30722	21.0459	11.7794	55.6942	11.1733	14.7014	14.5888	10.1723	12.0989	13.7922	14.49	8.95311	0.129528	1.71953	0.310528	1.74696	1.10602	4.623	1.04911	1.22032	1.3698	0.84437	1.13602	1.14485	1.36053	0.74317
ENSG00000126709	IFI6	1	complement(27666061..27672218)	6158	protein_coding	30.7872	31.4685	137.164	40.4604	32.7392	31.4096	39.2521	31.02	33.6615	29.5027	23.9258	31.7614	25.4632	26.4896	30.5708	26.0805	4.45524	1.28574	1.0634	0.998128	1.27495	0.985747	1.09336	0.937531	0.777134	1.00931	0.827069	0.841781	0.992969	0.82878
ENSG00000117758	STX12	1	27773183..27824452	51270	protein_coding	2.07398	2.01014	3.39413	3.21946	2.63184	2.3224	1.69282	1.57374	3.90184	3.48349	4.61105	2.89514	3.78897	3.13516	3.11714	2.99839	1.63653	1.60161	1.26898	1.15534	0.816221	0.782903	1.88133	1.73296	2.22329	1.44027	1.82691	1.55968	1.50298	1.49164
ENSG00000117751	PPP1R8	1	27830778..27851676	20899	protein_coding	2.26441	2.29964	1.73629	1.27783	1.36726	1.59836	2.01557	1.67454	2.0145	1.76809	1.93	1.64211	1.77845	1.81194	1.59745	2.71434	0.766772	0.555663	0.603804	0.695046	0.890106	0.728174	0.889636	0.768855	0.852319	0.71407	0.785394	0.787924	0.705459	1.18033
ENSG00000130775	THEMIS2	1	27872543..27886685	14143	protein_coding	6.54762	3.41634	4.60702	1.70745	3.21017	1.1238	10.6942	4.86299	2.5976	1.79623	2.61428	1.5585	1.3756	1.79748	1.42069	3.33378	0.703618	0.499789	0.490281	0.328948	1.6333	1.42345	0.396725	0.525776	0.399273	0.456191	0.210091	0.526142	0.216979	0.975834
ENSG00000117748	RPA2	1	complement(27891524..27914746)	23223	protein_coding	1.10695	0.752549	0.410592	0.501575	0.697246	0.858403	1.58256	1.85231	0.531169	0.563534	0.578953	0.62475	0.462638	0.604355	0.505817	1.39583	0.37092	0.6665	0.629877	1.14066	1.42966	2.46138	0.479847	0.748833	0.523014	0.830179	0.417938	0.803077	0.456945	1.8548
ENSG00000158156	XKR8	1	27959462..27968096	8635	protein_coding	0.304471	0.595267	0.122694	0.296108	0.551522	0.405563	1.4078	0.90063	0.155275	0.445756	0.19463	0.549298	0.336276	0.276004	0.25059	0.0853171	0.402975	0.497437	1.81141	0.681313	4.62377	1.51298	0.509983	0.748833	0.639239	0.922775	1.10446	0.463663	0.823035	0.143326
ENSG00000158161	EYA3	1	complement(27970344..28088696)	118353	protein_coding	0.965079	0.755691	0.396114	1.1018	0.544566	0.662356	0.55895	0.453807	0.536985	0.615754	0.459138	0.629439	0.802281	1.05832	0.569385	0.76149	0.410447	1.458	0.564271	0.87649	0.579175	0.60052	0.556416	0.814822	0.475751	0.832931	0.831311	1.40046	0.589987	1.00767
ENSG00000228589	SPCS2P4	1	complement(28095742..28096422)	681	processed_pseudogene	0.857923	1.88698	1.16681	2.92026	1.39865	4.35134	1.2454	5.35307	1.57509	0.753617	0.411314	2.45825	1.70558	1.94427	3.63138	2.16362	1.36004	1.54758	1.63027	2.30598	1.45165	2.83684	1.83594	0.399377	0.47943	1.30274	1.98803	1.03036	4.23275	1.14661
ENSG00000169403	PTAFR	1	complement(28147166..28193936)	46771	protein_coding	3.93486	1.15945	0.843793	1.76153	2.72887	1.64152	10.2817	4.5986	0.487344	0.707752	0.497075	0.596547	1.65144	1.66458	1.26898	1.39138	0.21444	1.51929	0.693512	1.41578	2.61297	3.9662	0.123853	0.610423	0.126326	0.514511	0.419695	1.43567	0.322495	1.20004
ENSG00000126698	DNAJC8	1	complement(28199456..28233025)	33570	protein_coding	2.41043	3.68246	1.42019	1.938	2.0996	2.39135	2.58537	2.10669	2.06092	2.66009	2.33629	1.73707	2.1711	2.84767	2.05344	2.41401	0.589188	0.526279	0.871047	0.649388	1.07258	0.572087	0.855003	0.722367	0.969244	0.471714	0.900714	0.773307	0.851899	0.655544
ENSG00000130770	ATPIF1	1	28236109..28246906	10798	protein_coding	17.4495	27.3001	13.9326	19.838	21.2583	25.6714	37.1776	38.9594	14.8508	20.0095	13.3074	17.8032	13.2844	20.2323	13.684	23.9476	0.798453	0.726664	1.21828	0.94034	2.13059	1.42708	0.851078	0.732946	0.762627	0.652128	0.761307	0.741106	0.784208	0.877198
ENSG00000130766	SESN2	1	28259527..28282491	22965	protein_coding	1.60276	2.10395	0.749676	3.05563	8.07385	6.05286	3.60693	5.84159	1.05092	3.55327	1.04894	3.64482	1.69432	4.24342	1.70949	4.53395	0.467739	1.45233	5.03745	2.8769	2.25044	2.77648	0.655692	1.68886	0.654459	1.73237	1.05713	2.01688	1.06659	2.15497
ENSG00000130772	MED18	1	28329002..28335967	6966	protein_coding	8.42904	13.8723	3.19391	7.38185	3.87409	6.92225	11.2011	8.89642	3.81105	8.47252	4.3025	6.64884	3.70992	6.84264	4.21569	7.33258	0.378917	0.532128	0.459612	0.498997	1.32887	0.641308	0.452134	0.61075	0.510437	0.479289	0.440136	0.493259	0.500139	0.528577
ENSG00000204138	PHACTR4	1	28369582..28500369	130788	protein_coding	0.737075	0.440174	2.63068	0.636458	0.563189	0.238928	0.59443	0.464548	0.96776	0.468919	0.591101	0.373329	0.446258	0.374575	0.302532	0.388669	3.56908	1.44592	0.764087	0.542804	0.806472	1.05537	1.31297	1.0653	0.801955	0.848139	0.605445	0.850969	0.410449	0.882989
ENSG00000180198	RCC1	1	28505943..28539300	33358	protein_coding	0.586733	0.323589	0.0873412	0.238467	0.38071	0.18574	0.508496	0.575553	0.160777	0.238468	0.251908	0.209104	0.269848	0.230214	0.148268	0.191404	0.14886	0.736944	0.648864	0.574	0.866657	1.77866	0.27402	0.736947	0.42934	0.646201	0.459917	0.711441	0.252702	0.591503
ENSG00000279443	AL513497.1	1	28544460..28546542	2083	TEC	0.280483	0	0	0.136389	0.762105	1.55192	0.135721	0.116673	0.128737	0.123191	0	1.07157	0.278804	0.127129	0	0.235786	0	#DIV/0!	2.71712	#DIV/0!	0.483883	#DIV/0!	0.458984	#DIV/0!	0	#DIV/0!	0.994015	#DIV/0!	0	#DIV/0!
ENSG00000180098	TRNAU1AP	1	28553085..28578545	25461	protein_coding	0.963761	0.696495	0.468127	0.848024	1.05993	1.06862	1.27691	1.52723	0.884702	0.987685	1.04513	1.01913	0.729899	0.936055	0.801303	1.57213	0.485729	1.21756	1.09979	1.53428	1.32492	2.19273	0.917969	1.41808	1.08442	1.46322	0.757344	1.34395	0.831434	2.25721
ENSG00000197989	SNHG12	1	complement(28578538..28582983)	4446	antisense	9.00154	7.3414	0.89361	5.0481	4.28466	7.81624	9.6016	14.7589	3.257	4.79045	4.2211	4.45564	4.31055	5.53921	2.71159	6.07576	0.0992731	0.687621	0.475992	1.06468	1.06666	2.01036	0.361827	0.652526	0.468931	0.60692	0.478868	0.754517	0.301236	0.827602
ENSG00000120656	TAF12	1	complement(28589323..28643085)	53763	protein_coding	1.73873	1.39587	0.477875	0.66582	1.20471	1.16748	2.035	1.49173	0.578586	0.806624	0.604359	0.731741	0.502294	0.674794	0.56922	0.890694	0.274842	0.476994	0.692865	0.836385	1.17039	1.06867	0.332764	0.577866	0.347586	0.52422	0.288885	0.483423	0.327377	0.638094
ENSG00000274978	RNU11	1	28648600..28648733	134	snRNA	0	0	0	0	0	0	4.2195	1.81365	2.00119	0	0	2.08217	0	0	0	0	#DIV/0!	#DIV/0!	#DIV/0!	#DIV/0!	#DIV/0!	#DIV/0!	#DIV/0!	#DIV/0!	#DIV/0!	#DIV/0!	#DIV/0!	#DIV/0!	#DIV/0!	#DIV/0!
ENSG00000162419	GMEB1	1	28668732..28719353	50622	protein_coding	0.629003	0.467082	0.601707	0.572441	1.10384	0.697123	0.457942	0.480086	0.836973	0.669118	1.00152	0.584236	0.854683	0.585886	0.970927	0.800427	0.956604	1.22557	1.75491	1.49251	0.728045	1.02784	1.33063	1.43255	1.59223	1.25082	1.35879	1.25435	1.5436	1.71368
ENSG00000198492	YTHDF2	1	28736621..28769775	33155	protein_coding	3.18071	3.30996	1.89333	2.70775	3.19839	3.37192	3.32546	2.74145	3.06537	3.23516	3.35399	2.31422	2.85514	3.02708	3.24458	4.11816	0.595254	0.818059	1.00556	1.01872	1.04551	0.828243	0.96374	0.977399	1.05448	0.699169	0.897642	0.914537	1.02008	1.24417
ENSG00000116350	SRSF4	1	complement(29147743..29181987)	34245	protein_coding	2.19231	2.40158	2.73799	2.99488	1.97477	2.53301	1.81619	2.11484	2.31003	2.31542	2.51109	2.24056	2.23854	2.11106	2.20253	2.68913	1.24891	1.24705	0.900772	1.05472	0.828438	0.880603	1.0537	0.964122	1.14541	0.932953	1.02109	0.879028	1.00466	1.11973
ENSG00000162511	LAPTM5	1	complement(30732469..30757820)	25352	protein_coding	34.1417	28.6791	29.4621	25.651	33.2496	26.8091	37.7247	43.876	30.4102	31.8026	29.5882	32.8184	32.0246	28.1293	26.6786	31.5391	0.862935	0.894413	0.973871	0.934797	1.10495	1.5299	0.890705	1.10891	0.86663	1.14433	0.93799	0.980829	0.781409	1.09973
ENSG00000134644	PUM1	1	complement(30931506..31065991)	134486	protein_coding	1.0057	0.995646	0.710979	0.997091	0.750731	0.845304	1.07839	0.758981	0.883324	0.870073	1.03931	0.873427	0.988887	1.01406	0.930907	1.16133	0.706947	1.00145	0.746474	0.849	1.07228	0.7623	0.878316	0.873878	1.03341	0.877246	0.98328	1.0185	0.925629	1.16641
ENSG00000121766	ZCCHC17	1	31296982..31364953	67972	protein_coding	0.65325	0.642781	0.370186	0.334372	1.04162	0.527108	0.835992	0.815198	0.339283	0.437921	0.300824	0.275021	0.418653	0.459713	0.309248	0.541924	0.566684	0.520195	1.59452	0.820042	1.27974	1.26824	0.519377	0.681291	0.460505	0.427861	0.640878	0.715193	0.4734	0.843092
ENSG00000121769	FABP3	1	complement(31365625..31376850)	11226	protein_coding	2.91446	1.57968	2.68971	1.36659	4.77965	1.12785	3.7523	1.16903	2.29319	1.34864	2.42029	0.74562	1.9917	1.58046	1.76231	0.787507	0.922885	0.865108	1.63998	0.713973	1.28748	0.740046	0.78683	0.853742	0.83044	0.472008	0.683385	1.0005	0.604679	0.498524
ENSG00000168528	SERINC2	1	31409565..31434680	25116	protein_coding	2.83795	1.16654	2.43606	0.893607	3.17291	1.51233	5.11024	2.09975	2.0286	1.43036	2.09666	1.45527	2.74004	1.06489	2.14155	1.65239	0.858387	0.766033	1.11803	1.29643	1.80068	1.79999	0.714812	1.22616	0.738793	1.24751	0.965498	0.912865	0.75461	1.41649
ENSG00000134668	SPOCD1	1	complement(31790422..31816051)	25630	protein_coding	0.387522	2.35648	0.816404	1.5851	0.55744	1.79732	0.154424	1.09994	0.251105	1.79214	0.229504	1.08861	0.407861	1.27084	0.205035	0.431163	2.10673	0.672657	1.43847	0.762713	0.398492	0.466771	0.647978	0.760517	0.592236	0.461965	1.05249	0.539296	0.529094	0.182969
ENSG00000121774	KHDRBS1	1	32013829..32060850	47022	protein_coding	2.10603	2.30651	2.69248	2.57382	2.38346	2.08535	2.2125	2.06737	2.69745	2.57578	2.94866	2.36752	2.79123	2.86086	2.93199	3.20138	1.27847	1.11589	1.13173	0.904112	1.05055	0.896317	1.28082	1.11674	1.4001	1.02645	1.32535	1.24034	1.39219	1.38797
ENSG00000084652	TXLNA	1	32179686..32198285	18600	protein_coding	1.52344	0.96723	0.697766	0.549869	2.04834	1.07176	1.45913	1.81619	0.879448	0.717395	0.783088	0.900036	0.686907	0.711855	0.914068	0.660137	0.458021	0.568499	1.34455	1.10807	0.95779	1.87772	0.577279	0.741701	0.514028	0.93053	0.450893	0.735973	0.600004	0.682503
ENSG00000084623	EIF3I	1	32221928..32231604	9677	protein_coding	4.22623	6.02878	4.81724	6.28265	5.05259	6.34705	7.59572	5.77625	4.60003	5.59512	5.49963	5.21866	5.55123	5.74663	4.40826	7.58766	1.13984	1.04211	1.19553	1.05279	1.79728	0.958112	1.08845	0.928069	1.30131	0.865625	1.31352	0.953199	1.04307	1.25857
ENSG00000116478	HDAC1	1	32292086..32333635	41550	protein_coding	1.27958	1.31751	0.682086	1.0393	0.848176	0.940101	1.83028	1.12887	1.25206	1.30928	1.01121	0.933395	1.02033	1.24916	1.02668	1.18796	0.533057	0.788841	0.662857	0.713545	1.43038	0.856824	0.978494	0.993756	0.790268	0.708455	0.797396	0.948127	0.802363	0.901673
ENSG00000175130	MARCKSL1	1	complement(32333832..32336379)	2548	protein_coding	0.229296	0	0.519753	1.22649	0.996838	0.317175	0.776667	0.286141	1.4734	0.604254	0.329794	0.657012	0.68377	1.55893	1.81979	1.92756	2.26674	#DIV/0!	4.34739	#DIV/0!	3.38718	#DIV/0!	6.42578	#DIV/0!	1.43829	#DIV/0!	2.98204	#DIV/0!	7.93641	#DIV/0!
ENSG00000160058	BSDC1	1	complement(32365103..32394731)	29629	protein_coding	0.857764	0.763326	0.46485	0.767084	0.803671	0.800098	0.915989	0.6808	0.760249	0.588925	0.671215	0.640344	0.980034	0.72394	0.699015	1.11062	0.541932	1.00492	0.936937	1.04817	1.06788	0.891886	0.886315	0.771525	0.782517	0.838887	1.14255	0.948402	0.814927	1.45497
ENSG00000176261	ZBTB8OS	1	complement(32600172..32650903)	50732	protein_coding	1.95202	1.84401	1.38876	1.4	1.80863	1.90098	2.60795	2.00241	1.50117	1.4365	1.61773	1.34743	1.40803	1.59725	1.79141	1.67967	0.711447	0.759214	0.926545	1.0309	1.33603	1.0859	0.769036	0.779006	0.828748	0.730705	0.72132	0.866184	0.917721	0.910879
ENSG00000162521	RBBP4	1	32651142..32686211	35070	protein_coding	0.674706	0.710854	0.42294	0.599468	0.543187	0.599151	0.59653	0.450439	0.81052	0.82682	0.662922	0.644423	0.811425	0.475707	0.696338	0.903298	0.62685	0.843306	0.805072	0.842861	0.884132	0.633659	1.20129	1.16314	0.982535	0.906547	1.20263	0.669204	1.03206	1.27072
ENSG00000134684	YARS	1	complement(32775237..32818153)	42917	protein_coding	1.33411	0.9342	0.456698	0.834087	1.26503	1.07963	1.49532	1.54027	0.97474	0.759351	0.907206	0.884161	1.08255	0.709583	0.979576	1.34467	0.342323	0.892835	0.948219	1.15568	1.12083	1.64876	0.730628	0.812836	0.680007	0.946436	0.81144	0.759562	0.734253	1.43938
ENSG00000116514	RNF19B	1	complement(32936445..32964685)	28241	protein_coding	1.0137	0.327617	15.7188	2.0522	1.68634	0.94435	0.79083	0.567966	8.07109	2.02625	5.78241	1.73882	5.3158	1.58468	4.03901	3.82604	15.5063	6.26402	1.66354	2.88248	0.780138	1.73363	7.96197	6.1848	5.70423	5.30747	5.24393	4.83698	3.9844	11.6784
ENSG00000235907	AC115285.1	1	complement(33512008..33512743)	736	processed_pseudogene	7.93812	13.6186	1.43949	22.0022	4.74514	20.8629	2.68879	18.8216	8.37999	12.9001	13.7008	10.6146	5.52343	18.7094	7.56002	9.34238	0.181339	1.61561	0.597766	1.53195	0.338718	1.38205	1.05566	0.947241	1.72595	0.779418	0.69581	1.37382	0.952369	0.686003
ENSG00000116560	SFPQ	1	complement(35176378..35193148)	16771	protein_coding	16.8261	13.5468	18.5095	17.482	23.1906	23.4194	8.83301	13.2883	25.2474	17.0602	29.2948	16.6864	28.8972	18.8372	25.1779	14.1594	1.10005	1.29048	1.37825	1.72877	0.524958	0.980915	1.50049	1.25935	1.74103	1.23176	1.7174	1.39052	1.49636	1.04522
ENSG00000142687	KIAA0319L	1	complement(35433490..35557950)	124461	protein_coding	0.598511	0.538954	0.502233	0.499897	0.553555	0.484833	0.806364	0.558459	0.551569	0.519559	0.578389	0.517846	0.513272	0.542552	0.496736	0.597842	0.839137	0.927532	0.924886	0.899582	1.34728	1.03619	0.921569	0.964015	0.96638	0.960835	0.857581	1.00668	0.829952	1.10926
ENSG00000020129	NCDN	1	35557473..35567274	9802	protein_coding	1.40071	0.996353	0.945757	0.985449	1.29563	1.18177	0.980619	0.991754	0.410365	0.863908	0.714407	0.853942	0.710976	0.945557	0.63073	0.851807	0.675198	0.989056	0.924976	1.18609	0.700086	0.995384	0.292969	0.86707	0.510031	0.857067	0.507582	0.949018	0.450293	0.854925
ENSG00000126067	PSMB2	1	complement(35599544..35641844)	42301	protein_coding	2.42394	2.44242	2.41066	2.37079	2.25918	2.33082	2.35918	2.11425	2.35189	2.07464	2.22489	2.73728	2.32706	2.25365	2.63806	2.51371	0.994522	0.970676	0.932026	0.954307	0.973281	0.865637	0.970275	0.849422	0.917882	1.12073	0.960031	0.922713	1.08834	1.02919
ENSG00000142686	C1orf216	1	complement(35713875..35719472)	5598	protein_coding	3.80939	4.54513	1.89258	4.00926	5.5014	6.83334	3.38359	6.59887	3.30529	5.95907	4.30314	5.58222	2.54168	4.91966	3.25797	6.58015	0.496819	0.882099	1.44417	1.50344	0.888224	1.45185	0.867669	1.31109	1.12961	1.22817	0.667215	1.0824	0.855248	1.44773
ENSG00000134698	AGO4	1	35808172..35857890	49719	protein_coding	1.13397	0.914946	0.708526	0.611408	1.13666	0.975277	0.670959	0.772313	0.852174	0.918683	0.963372	0.791258	0.794282	0.921421	0.690127	0.992775	0.62482	0.668245	1.00238	1.06594	0.591692	0.844108	0.751498	1.00408	0.849559	0.864815	0.700445	1.00708	0.608595	1.08506
ENSG00000092847	AGO1	1	35869808..35930528	60721	protein_coding	0.635039	0.829586	0.353324	0.421089	0.580388	0.798567	1.18258	1.1687	0.450458	0.650803	0.521267	0.652486	0.463864	0.532054	0.493812	0.509576	0.556381	0.507589	0.91394	0.962608	1.86222	1.40877	0.709339	0.784491	0.820841	0.786519	0.73045	0.641348	0.777608	0.614253
ENSG00000116863	ADPRHL2	1	36088875..36093932	5058	protein_coding	11.3777	8.68884	32.1002	13.7612	11.2359	9.53349	9.11056	10.2824	17.0715	10.5017	12.3494	11.3083	16.1319	9.73797	14.851	11.4095	2.82134	1.58378	0.987541	1.09721	0.800741	1.1834	1.50044	1.20864	1.08541	1.30147	1.41786	1.12074	1.30528	1.31312
ENSG00000171812	COL8A2	1	complement(36095236..36125220)	29985	protein_coding	1.47109	3.57418	0.786163	2.94663	2.00121	4.5729	4.30872	5.04133	1.21627	2.8412	0.962174	3.27537	0.997451	2.73774	1.02061	3.25135	0.534409	0.824422	1.36036	1.27943	2.92894	1.41048	0.82678	0.794924	0.654056	0.916397	0.678036	0.765977	0.693779	0.909677
ENSG00000054116	TRAPPC3	1	complement(36136570..36156053)	19484	protein_coding	3.86818	2.94152	2.33817	2.36215	3.9597	3.89896	5.38309	5.2263	2.91777	2.46281	2.86085	2.74944	3.56187	2.55514	2.36394	3.62987	0.604463	0.803037	1.02366	1.32549	1.39163	1.77674	0.7543	0.83726	0.739585	0.934703	0.920812	0.868646	0.611124	1.23401
ENSG00000116871	MAP7D1	1	36155579..36180849	25271	protein_coding	10.577	5.69521	4.44396	5.1264	12.0861	10.9584	6.36541	5.60667	5.75136	6.1636	6.57283	6.48093	5.79117	6.28729	4.97852	6.90915	0.420151	0.900124	1.14267	1.92415	0.601813	0.984452	0.543758	1.08224	0.621425	1.13796	0.547523	1.10396	0.470691	1.21315
ENSG00000054118	THRAP3	1	36224416..36305357	80942	protein_coding	1.93084	1.96862	1.4529	1.26708	2.01615	2.00688	2.03276	1.75046	1.78239	2.04164	1.92061	1.75455	1.68968	1.72413	1.85224	2.13891	0.752472	0.643637	1.04419	1.01943	1.05279	0.889183	0.923116	1.03709	0.994704	0.891258	0.875104	0.875808	0.959292	1.0865
ENSG00000196182	STK40	1	complement(36339624..36385896)	46273	protein_coding	3.45954	1.66624	4.55057	2.3085	3.65707	2.02013	1.84508	1.44957	4.50864	2.80602	4.27969	3.14146	4.52445	2.58097	3.5072	3.10991	1.31537	1.38545	1.0571	1.21239	0.533331	0.869965	1.30325	1.68404	1.23707	1.88536	1.30782	1.54898	1.01378	1.86642
ENSG00000181817	LSM10	1	complement(36391238..36397892)	6655	protein_coding	10.2276	6.10174	3.38296	2.73213	6.3928	3.72407	14.9956	8.65484	5.52034	3.97152	5.30326	3.98288	5.105	3.42204	5.94553	6.27304	0.330768	0.447763	0.625054	0.610329	1.46619	1.41842	0.53975	0.650884	0.518525	0.652745	0.49914	0.56083	0.581322	1.02807
ENSG00000116898	MRPS15	1	complement(36455718..36464437)	8720	protein_coding	3.98654	4.33257	2.91596	3.42092	3.85943	4.13967	8.23481	6.24295	3.50576	3.50186	3.75829	4.12757	3.52978	4.25154	2.65872	4.84383	0.731451	0.789582	0.968116	0.955478	2.06565	1.44094	0.879399	0.808264	0.942744	0.952685	0.885425	0.981297	0.666925	1.11801
ENSG00000119535	CSF3R	1	complement(36466043..36483278)	17236	protein_coding	3.96593	2.08755	3.58052	2.06036	3.99721	1.98493	5.4127	2.73542	3.65616	2.26295	2.81145	2.05584	3.11669	2.19702	3.04888	2.13714	0.90282	0.986978	1.00789	0.950843	1.3648	1.31035	0.921892	1.08402	0.7089	0.984811	0.785866	1.05244	0.768769	1.02375
ENSG00000233621	LINC01137	1	complement(37454879..37474411)	19533	antisense	0.329018	0.302624	0.976315	0.829041	0.146288	0.537865	0.303939	0.460353	0.645242	0.512346	0.688324	0.685636	0.683828	1.03034	0.759628	0.792043	2.96736	2.73951	0.444619	1.77734	0.923777	1.52121	1.96111	1.69301	2.09206	2.26564	2.07839	3.40468	2.30877	2.61725
ENSG00000163874	ZC3H12A	1	37474552..37484379	9828	protein_coding	8.82789	3.89642	134.077	76.7484	26.5547	28.3148	3.1642	11.103	94.4616	72.324	81.3979	81.7899	87.7505	65.6636	90.868	56.7202	15.1879	19.6972	3.00804	7.26687	0.358432	2.84954	10.7004	18.5617	9.22054	20.991	9.94015	16.8523	10.2933	14.557
ENSG00000163875	MEAF6	1	complement(37492575..37514774)	22200	protein_coding	1.3685	1.50499	0.668131	1.31812	1.21563	1.6139	2.4323	2.21135	1.14753	1.39862	1.37529	1.59614	1.09871	1.63419	1.30889	1.37166	0.48822	0.875829	0.888289	1.07236	1.77734	1.46934	0.838529	0.929321	1.00496	1.06057	0.802858	1.08584	0.956439	0.911404
ENSG00000163877	SNIP1	1	complement(37534449..37554344)	19896	protein_coding	1.1746	1.04632	0.878627	1.0995	1.69151	1.62477	1.47776	2.49186	1.15911	0.812536	1.40784	1.07981	0.861082	1.30435	1.28956	1.14787	0.748023	1.05083	1.44007	1.55285	1.2581	2.38155	0.986816	0.776567	1.19857	1.03201	0.733086	1.24661	1.09787	1.09706
ENSG00000237749	AL034379.1	1	37556247..37556499	253	processed_pseudogene	0	0	0	0	0	0	0	0	0	0	2.21427	2.20562	0	1.04668	0	0	#DIV/0!	#DIV/0!	#DIV/0!	#DIV/0!	#DIV/0!	#DIV/0!	#DIV/0!	#DIV/0!	#DIV/0!	#DIV/0!	#DIV/0!	#DIV/0!	#DIV/0!	#DIV/0!
ENSG00000134697	GNL2	1	complement(37566816..37595935)	29120	protein_coding	1.27402	1.87989	0.745846	1.25854	1.18842	1.85019	1.17471	1.96961	1.12347	1.9034	1.23123	0.986887	1.05699	1.70963	1.09339	2.30223	0.585425	0.669477	0.932806	0.9842	0.922045	1.04772	0.881828	1.01251	0.966409	0.52497	0.82965	0.909428	0.858216	1.22466
ENSG00000134690	CDCA8	1	37692418..37709719	17302	protein_coding	0.911723	0.906104	0.199009	1.03446	0.440402	0.700638	1.11109	1.47486	0.557956	1.57209	0.696133	2.177	0.537047	1.05606	0.553852	1.30578	0.218278	1.14166	0.483043	0.773243	1.21867	1.6277	0.611979	1.735	0.763536	2.4026	0.589046	1.16549	0.607478	1.44109
ENSG00000196449	YRDC	1	complement(37802944..37808185)	5242	protein_coding	13.1517	13.4828	17.9373	23.684	10.781	13.9268	5.5549	8.43787	23.7875	20.1193	26.0761	23.0469	26.8106	20.6614	25.0033	16.818	1.36388	1.75661	0.819741	1.03293	0.422373	0.625825	1.80871	1.49222	1.98273	1.70936	2.03857	1.53243	1.90115	1.24737
ENSG00000197982	C1orf122	1	37806979..37809454	2476	protein_coding	15.3376	23.4586	14.1205	31.7833	18.4649	23.9359	15.5283	19.5326	25.5596	27.9822	19.6843	36.3977	18.6468	28.5558	16.8543	24.696	0.920643	1.35487	1.20389	1.02035	1.01243	0.832643	1.66647	1.19283	1.2834	1.55157	1.21576	1.21729	1.09889	1.05275
ENSG00000188786	MTF1	1	complement(37809567..37859620)	50054	protein_coding	1.5174	1.11421	2.3336	1.74816	1.1798	1.50156	0.745541	0.869106	3.11801	1.91222	3.41359	1.87851	3.50974	1.97335	3.63752	2.67384	1.53789	1.56898	0.777514	1.34765	0.491328	0.780023	2.05484	1.71622	2.24963	1.68596	2.313	1.77108	2.3972	2.39977
ENSG00000183431	SF3A3	1	complement(37956975..37990921)	33947	protein_coding	0.671211	0.908499	0.312094	0.619299	0.589214	0.841167	0.991019	1.03091	0.631949	0.642518	0.66835	0.632865	0.538887	0.444639	0.482617	0.93318	0.464971	0.681673	0.877838	0.925887	1.47646	1.13474	0.941506	0.707231	0.995738	0.696605	0.802858	0.489422	0.719025	1.02717
ENSG00000183386	FHL3	1	complement(37996770..38005606)	8837	protein_coding	1.55367	1.25057	1.85829	0.289339	1.00598	0.548713	2.65527	2.17261	0.880008	0.52268	0.982601	0.915619	0.591461	0.689219	0.629646	0.611357	1.19606	0.231366	0.647484	0.43877	1.70903	1.73729	0.566406	0.417953	0.632439	0.732161	0.380686	0.551124	0.405264	0.488863
ENSG00000183520	UTP11	1	38009258..38024824	15567	protein_coding	1.40741	2.42693	0.782671	1.49651	1.34609	1.66128	2.37904	2.02954	1.32641	1.50005	1.33152	1.39801	1.10054	0.918593	1.25102	1.43553	0.556106	0.616626	0.956426	0.684521	1.69037	0.836258	0.942448	0.618084	0.946074	0.576042	0.781958	0.3785	0.888878	0.591503
ENSG00000185668	POU3F1	1	complement(38044611..38046794)	2184	protein_coding	0.133756	0	0	0	0.145372	1.23346	0.517778	1.4466	0	0.234988	0.256506	0	0	0	0	0	0	#DIV/0!	1.08685	#DIV/0!	3.87107	#DIV/0!	0	#DIV/0!	1.91772	#DIV/0!	0	#DIV/0!	0	#DIV/0!
ENSG00000215895	AL354702.1	1	38708931..38710890	1960	processed_pseudogene	0	0.262252	0	0.144949	3.07774	1.23698	0.144238	0.867962	0.136816	0	0	0.142353	0	0.405321	0.157715	0	#DIV/0!	0.552708	#DIV/0!	4.71678	#DIV/0!	3.30965	#DIV/0!	0	#DIV/0!	0.542809	#DIV/0!	1.54554	#DIV/0!	0
ENSG00000116954	RRAGC	1	complement(38838198..38859823)	21626	protein_coding	2.44494	1.99654	1.57994	1.7078	2.9509	2.32939	2.22233	1.87672	2.30638	1.5544	2.77177	1.61271	2.51087	1.35919	2.51574	2.20294	0.646208	0.855381	1.20694	1.16672	0.908952	0.939986	0.943327	0.778548	1.13368	0.807752	1.02697	0.680775	1.02896	1.10338
ENSG00000174574	AKIRIN1	1	38991223..39006059	14837	protein_coding	4.90251	5.5084	3.64175	6.16566	4.40814	5.50141	3.39164	3.37427	4.78953	5.20581	5.7014	6.14927	6.12571	6.22893	6.042	7.13359	0.742834	1.11932	0.899159	0.998731	0.691817	0.612568	0.976955	0.945068	1.16295	1.11634	1.2495	1.13081	1.23243	1.29504
ENSG00000168653	NDUFS5	1	39026318..39034636	8319	protein_coding	15.6614	38.6174	12.1942	34.9361	13.6248	33.127	22.6329	53.2275	15.0858	29.6429	18.8891	30.118	12.9846	31.259	14.9377	30.2278	0.778619	0.904672	0.869965	0.857825	1.44514	1.37833	0.96325	0.767604	1.2061	0.779908	0.829088	0.809453	0.953793	0.782749
ENSG00000090621	PABPC4	1	complement(39560816..39576790)	15975	protein_coding	6.76591	6.62828	5.32219	7.18473	8.86397	8.02682	6.1054	4.32052	7.36914	6.31277	7.71493	7.30057	6.85265	6.71349	7.52727	5.534	0.786619	1.08395	1.31009	1.211	0.902377	0.651831	1.08916	0.952399	1.14026	1.10143	1.01282	1.01286	1.11253	0.834907
ENSG00000168389	MFSD2A	1	39955112..39969968	14857	protein_coding	11.7777	3.52893	26.8842	16.0818	20.7716	15.376	3.21582	5.43082	33.1567	20.6916	33.9361	24.1696	36.9002	17.8417	30.7519	18.4463	2.28263	4.55713	1.76363	4.35711	0.273043	1.53894	2.81521	5.86341	2.88138	6.84897	3.13305	5.05585	2.61102	5.22717
ENSG00000131236	CAP1	1	40040233..40072649	32417	protein_coding	16.1935	19.6935	12.9994	17.1597	13.9565	17.4512	17.5204	11.3504	15.4194	18.1035	15.5964	16.3532	14.3051	17.0484	15.2096	16.1734	0.802755	0.871338	0.861857	0.886137	1.08194	0.576353	0.952195	0.91926	0.963128	0.830384	0.883384	0.865687	0.939238	0.821257
ENSG00000131238	PPT1	1	complement(40072705..40097703)	24999	protein_coding	43.6332	55.4951	35.9067	49.9694	41.4408	56.7784	62.2884	59.0196	40.1183	60.6437	42.0062	55.3134	37.5643	58.3877	34.2643	60.3245	0.822921	0.900428	0.949754	1.02312	1.42755	1.06351	0.919444	1.09278	0.962711	0.996725	0.860911	1.05212	0.785281	1.08702
ENSG00000226745	AL512599.1	1	40132764..40133448	685	processed_pseudogene	3.41165	3.00154	0.773332	2.9032	2.31747	4.7192	2.88897	2.48351	1.95737	3.74608	2.04456	2.03658	1.69562	1.54634	3.61017	1.43399	0.226674	0.967238	0.67928	1.57226	0.846796	0.827413	0.57373	1.24805	0.599287	0.678511	0.497007	0.515181	1.05819	0.477752
ENSG00000117000	RLF	1	40161373..40240921	79549	protein_coding	0.734448	0.623544	0.632624	0.52142	0.874065	0.809358	0.554404	0.809599	0.852863	0.751604	0.764091	0.568201	0.828609	0.852196	0.617861	0.85511	0.86136	0.836221	1.1901	1.298	0.754858	1.29838	1.16123	1.20538	1.04036	0.911244	1.12821	1.3667	0.84126	1.37137
ENSG00000259943	AL050341.2	1	complement(40256427..40257967)	1541	antisense	0	2.33491	0	0.18436	0.618091	0.524441	0.55037	1.41938	0	0.499559	0.181768	0.362117	0	0.515529	0.401195	1.59358	#DIV/0!	0.0789582	#DIV/0!	0.224609	#DIV/0!	0.607895	#DIV/0!	0.213952	#DIV/0!	0.155088	#DIV/0!	0.220792	#DIV/0!	0.682503
ENSG00000084073	ZMPSTE24	1	40258107..40294184	36078	protein_coding	1.55462	1.34637	0.704783	1.11819	1.24083	1.35149	1.66907	1.21252	1.02572	1.1309	1.18011	1.32244	1.11874	1.08631	1.07102	1.17075	0.453347	0.830524	0.798154	1.00381	1.07362	0.900585	0.65979	0.839961	0.759097	0.982226	0.719625	0.806845	0.688925	0.86956
ENSG00000227311	AL031985.2	1	complement(40333078..40333557)	480	processed_pseudogene	3.04295	3.74801	1.10361	1.18375	0	3.36735	2.35589	3.54418	0	1.60379	2.91776	8.13783	3.62968	1.65506	0.644002	4.60446	0.362678	0.315833	0	0.898434	0.774213	0.945614	0	0.427904	0.958859	2.17124	1.19282	0.441584	0.211638	1.22851
ENSG00000066136	NFYC	1	40691648..40771603	79956	protein_coding	0.569953	0.636442	0.27495	0.334	0.424881	0.424519	0.353578	0.398179	0.342092	0.388331	0.392362	0.39432	0.522962	0.423929	0.460071	0.50984	0.482408	0.524793	0.745466	0.66702	0.620363	0.625634	0.60021	0.61016	0.688412	0.61957	0.917552	0.666093	0.807208	0.80108
ENSG00000179862	CITED4	1	complement(40861051..40862366)	1316	protein_coding	0.221978	1.36706	0	1.51117	0.241256	0.409404	0.859291	1.84673	0.203769	0.58497	0.425691	1.06007	0	1.20734	0.704683	0.933021	0	1.10542	1.08685	0.299478	3.87107	1.35088	0.917969	0.427904	1.91772	0.775442	0	0.883168	3.17456	0.682503
ENSG00000171793	CTPS1	1	40979335..41012565	33231	protein_coding	0.65051	0.340294	0.255055	0.410363	0.525477	0.34858	0.544469	0.519246	0.451896	0.416983	0.396164	0.436598	0.506807	0.51797	0.38139	0.524677	0.392084	1.20591	0.807792	1.02435	0.836987	1.52588	0.694679	1.22536	0.609005	1.283	0.779092	1.52213	0.586294	1.54184
ENSG00000127125	PPCS	1	42456117..42473385	17269	protein_coding	8.27194	10.4624	3.57368	4.7051	4.63306	6.50499	11.1158	8.88016	5.8542	6.22608	4.97957	4.97628	4.57362	6.70114	4.11708	8.39	0.432024	0.449714	0.560093	0.621747	1.34379	0.848766	0.707718	0.595089	0.601983	0.475634	0.552908	0.640495	0.497716	0.801917
ENSG00000171960	PPIH	1	42658425..42676758	18334	protein_coding	0.732936	0.813046	0.288934	0.573343	0.450246	0.57304	0.878929	1.15324	0.716692	0.839773	0.473614	0.760912	0.395951	0.779958	0.30349	1.11173	0.394215	0.705179	0.614305	0.704806	1.19919	1.41842	0.977836	1.03287	0.646188	0.935878	0.540225	0.959303	0.414074	1.36736
ENSG00000065978	YBX1	1	42682427..42702349	19923	protein_coding	13.8562	15.609	8.26917	17.2687	12.5735	18.1999	16.8861	13.9916	10.7544	14.2066	15.3247	15.783	14.0647	15.0329	14.8021	11.833	0.596787	1.10633	0.907431	1.16598	1.21867	0.89638	0.776145	0.910152	1.10599	1.01115	1.01505	0.963091	1.06827	0.758086
ENSG00000117385	P3H1	1	complement(42746335..42767084)	20750	protein_coding	0.450503	0.421119	0.268057	0.136915	0.566132	0.350528	0.572226	0.550476	0.478164	0.457564	0.377973	0.443729	0.405824	0.306286	0.387332	0.331373	0.595018	0.325122	1.25667	0.832373	1.27019	1.30717	1.0614	1.08654	0.839002	1.05369	0.900826	0.727315	0.859778	0.786886
ENSG00000164011	ZNF691	1	42846573..42852477	5905	protein_coding	0.445234	0.348189	0.224273	0.28867	0.322601	0.684304	0.335131	0.246939	0.181649	0.434558	0.569222	0.567	0.0983486	0.403605	0.209396	0.499044	0.503719	0.829061	0.724565	1.96533	0.752707	0.709211	0.407986	1.24805	1.27848	1.62843	0.220892	1.15916	0.470306	1.43326
ENSG00000233708	AL512353.2	1	complement(42886597..42888767)	2171	processed_pseudogene	0.672784	0.947054	0.122002	0.654305	0.292485	0.744507	0.260439	0.671661	0.247038	0.236395	0.645105	0	0.668757	0.731856	0	0.452457	0.181339	0.690885	0.434739	0.78613	0.387107	0.709211	0.367187	0.249611	0.958859	0	0.994015	0.772772	0	0.477752
ENSG00000225099	ATP6V1E1P1	1	42903232..42903912	681	processed_pseudogene	0.428962	1.13219	0	0	0.932432	0.791153	0	0.356871	1.96887	0	0.411314	0.409708	1.27918	0.777709	0.453922	0	0	0	2.17369	0.698782	0	0.315205	4.58984	0	0.958859	0.361873	2.98204	0.686908	1.05819	0
ENSG00000117394	SLC2A1	1	complement(42925375..42959173)	33799	protein_coding	0.363004	0.615922	0.681776	0.445494	0.958143	0.677474	0.393125	0.596805	1.11869	0.455528	0.861886	0.751206	0.979398	0.579779	0.777398	0.784688	1.87815	0.723296	2.63949	1.09994	1.08298	0.968963	3.08175	0.739588	2.37432	1.21965	2.69804	0.941319	2.14157	1.27401
ENSG00000117399	CDC20	1	43358955..43363203	4249	protein_coding	0.412506	0.66535	0.124672	0.0668626	0.0747218	0.697403	0.598814	1.20113	0.189334	0.54353	0.725147	0.656651	0.410037	0.249292	0.145503	0.69354	0.302231	0.100492	0.181141	1.04817	1.45165	1.80526	0.458984	0.816908	1.75791	0.986926	0.994015	0.374677	0.352729	1.04237
ENSG00000066322	ELOVL1	1	complement(43363397..43368074)	4678	protein_coding	15.1744	13.57	10.0217	6.98405	9.70532	7.14067	12.4493	19.1182	10.3182	6.47276	9.04143	8.05184	10.1178	7.35898	11.1014	12.8612	0.660432	0.514667	0.639585	0.526209	0.820411	1.40885	0.679977	0.476989	0.595834	0.593354	0.666767	0.542296	0.731587	0.947768
ENSG00000159479	MED8	1	complement(43383917..43389808)	5892	protein_coding	5.45375	6.76104	2.78712	4.29138	3.50255	4.52637	11.0837	7.01205	4.55125	4.09386	5.8474	4.16717	3.25267	4.67418	3.41019	5.16816	0.511046	0.634722	0.642228	0.669479	2.03231	1.03713	0.834517	0.605508	1.07218	0.616351	0.596409	0.69134	0.625293	0.764404
ENSG00000117408	IPO13	1	43946939..43968022	21084	protein_coding	0.942153	0.414448	0.238686	0.404239	0.602339	0.40886	1.0995	1.0374	0.483308	0.486827	0.425126	0.463166	0.371851	0.427032	0.425181	0.524127	0.253341	0.975366	0.639322	0.986516	1.16701	2.5031	0.512982	1.17464	0.451228	1.11755	0.394682	1.03036	0.451286	1.26464
ENSG00000132768	DPH2	1	43970000..43973369	3370	protein_coding	3.98743	3.58437	1.33612	3.20349	1.97844	2.63792	3.94279	2.74039	1.35273	2.81734	1.91169	3.22891	1.63713	3.06457	1.46764	2.47757	0.335083	0.89374	0.496169	0.735952	0.988805	0.764539	0.339249	0.786009	0.47943	0.900832	0.410571	0.854982	0.368066	0.691216
ENSG00000117410	ATP6V0B	1	43974487..43978295	3809	protein_coding	106.91	94.7328	88.2424	84.1333	111.193	100.074	111.628	99.917	86.4531	79.0907	88.7599	91.9294	80.3504	87.737	98.1169	41.3906	0.825391	0.888111	1.04007	1.05639	1.04413	1.05472	0.808655	0.834881	0.830232	0.970407	0.751572	0.926152	0.917754	0.436919
ENSG00000117411	B4GALT2	1	43978943..43991170	12228	protein_coding	1.02726	0.903769	0.628158	0.743472	1.35015	1.9607	1.66461	2.82222	0.592109	1.00729	0.664298	1.36904	0.7124	1.25605	0.455036	1.22504	0.611491	0.822635	1.31433	2.16948	1.62045	3.12273	0.576399	1.11454	0.646672	1.51482	0.693498	1.38979	0.442963	1.35548
ENSG00000178028	DMAP1	1	44213455..44220681	7227	protein_coding	0.929684	0.142248	0.183248	0.0786216	0.219658	0.372752	1.01707	0.538047	0.296842	0.10652	0.387581	0.270247	0.160716	0.146567	0.256638	0.373776	0.197107	0.552708	0.236271	2.62043	1.094	3.78246	0.319293	0.748833	0.416895	1.89983	0.172872	1.03036	0.276049	2.62764
ENSG00000126106	TMEM53	1	complement(44635238..44674555)	39318	protein_coding	0.988157	1.03932	0.377245	0.498572	0.646	0.678299	1.86947	1.00752	0.395576	0.463378	0.299211	0.482546	0.561281	0.538807	0.636828	0.580856	0.381766	0.479709	0.653743	0.652636	1.89187	0.969403	0.400317	0.445846	0.302798	0.46429	0.568008	0.518421	0.644461	0.55888
ENSG00000142937	RPS8	1	44775251..44778779	3529	protein_coding	358.511	268.149	296.689	250.368	352.67	270.456	550.834	432.756	324.162	282.347	336.935	291.977	314.812	256.706	306.668	304.928	0.82756	0.933689	0.983709	1.0086	1.53645	1.61386	0.904192	1.05295	0.939819	1.08886	0.878111	0.957325	0.855395	1.13716
ENSG00000234093	RPS15AP11	1	complement(44780331..44780715)	385	processed_pseudogene	14.4165	15.3536	5.50371	22.1376	16.4931	17.4927	27.9035	41.0309	4.17911	15.3298	22.5539	13.7694	18.8555	8.94164	28.1019	2.55139	0.381766	1.44185	1.14405	1.13932	1.93553	2.67239	0.289885	0.998444	1.56445	0.896815	1.30791	0.582379	1.94929	0.166175
ENSG00000173846	PLK3	1	44800225..44805990	5766	protein_coding	5.77558	7.66652	36.7027	39.3186	16.1885	22.6125	4.4127	13.4033	33.02	34.0896	27.8842	38.808	33.7914	33.4342	30.3974	29.5571	6.35481	5.12861	2.80292	2.94951	0.764026	1.74829	5.71717	4.44656	4.82794	5.06201	5.85073	4.36107	5.26309	3.85535
ENSG00000188396	TCTEX1D4	1	complement(44805913..44806675)	763	protein_coding	0	0	1.73569	0.372345	2.08056	0.706127	1.11156	0.318518	0.702909	0	0	0	0.761139	1.04119	0	0.321849	#DIV/0!	#DIV/0!	#DIV/0!	#DIV/0!	#DIV/0!	#DIV/0!	#DIV/0!	#DIV/0!	#DIV/0!	#DIV/0!	#DIV/0!	#DIV/0!	#DIV/0!	#DIV/0!
ENSG00000222009	BTBD19	1	44808482..44815585	7104	protein_coding	1.52147	0.723555	5.92817	3.91916	3.75414	1.74435	1.63161	1.02631	4.52972	4.40682	4.84979	4.51665	6.17209	4.10038	5.13461	3.31853	3.89633	5.41653	2.46744	2.4108	1.07239	1.41842	2.9772	6.09051	3.18756	6.2423	4.05665	5.66699	3.37476	4.58642
ENSG00000226499	AL136380.1	1	complement(44843921..44844082)	162	processed_pseudogene	7.21291	4.75938	1.63498	1.7537	1.95983	0	1.7451	0	1.65531	1.58399	0	1.72229	7.16974	1.63463	3.81631	3.03174	0.226674	0.368472	0.271712	0	0.241942	0	0.229492	0.332815	0	0.361873	0.994015	0.343454	0.529094	0.637003
ENSG00000126107	HECTD3	1	complement(45002540..45011329)	8790	protein_coding	2.65868	1.46193	1.08478	1.03426	1.01135	1.22588	2.60515	1.05064	1.12877	1.37207	1.33838	1.58709	1.02407	1.29543	2.18038	1.31306	0.408012	0.707466	0.380397	0.838539	0.979864	0.718667	0.42456	0.938537	0.503401	1.08562	0.385181	0.886112	0.820096	0.898174
ENSG00000126088	UROD	1	45012147..45015575	3429	protein_coding	16.442	14.7653	10.814	10.8536	17.3144	13.1198	30.505	22.1838	14.3894	14.6675	13.4784	18.4706	13.2951	14.2097	14.6943	16.6149	0.657706	0.735073	1.05306	0.888553	1.8553	1.50242	0.875162	0.993375	0.81975	1.25094	0.808602	0.962369	0.893703	1.12526
ENSG00000132773	TOE1	1	45339670..45343975	4306	protein_coding	0.610568	0.596857	0.430577	0.461843	1.25346	0.500488	1.44439	1.12879	0.622758	0.297964	0.845648	0.712755	1.14639	0.553481	0.646096	0.79842	0.705207	0.773791	2.05293	0.838539	2.36565	1.89123	1.01997	0.499222	1.38502	1.19418	1.87758	0.927326	1.05819	1.33771
ENSG00000132763	MMACHC	1	45500053..45513382	13330	protein_coding	0.306806	0.192803	0.0993496	0.213128	0.452541	0.545646	0.933166	0.656343	0.160936	0.192503	0.294183	0.230242	0.0871341	0.397314	0.301468	0.497406	0.323819	1.10542	1.47501	2.83007	3.04155	3.40421	0.524554	0.998444	0.958859	1.19418	0.284004	2.06072	0.982603	2.57986
ENSG00000117450	PRDX1	1	complement(45511036..45523047)	12012	protein_coding	2.31033	2.46052	0.837905	3.00371	2.00878	3.52097	2.70657	2.48856	1.49573	1.62355	1.77222	2.20663	1.81303	1.71955	2.18742	1.00175	0.362678	1.22076	0.869478	1.43098	1.17151	1.0114	0.647409	0.659841	0.767087	0.896815	0.784748	0.698854	0.9468	0.407128
ENSG00000117448	AKR1A1	1	45550543..45570049	19507	protein_coding	16.0984	14.5717	12.7362	12.5833	14.9087	14.3622	22.3476	20.3698	13.3619	15.4435	12.7366	15.9051	11.2684	15.5707	14.0877	16.3026	0.791143	0.863543	0.926095	0.985624	1.38818	1.3979	0.830014	1.05983	0.79117	1.09151	0.699971	1.06856	0.875097	1.11879
ENSG00000132780	NASP	1	45583846..45618904	35059	protein_coding	0.35829	0.351873	0.166207	0.316035	0.570526	0.56092	1.1128	1.59436	0.32125	0.534308	0.279633	0.493417	0.165649	0.521176	0.18516	0.455293	0.46389	0.89815	1.59236	1.5941	3.10586	4.53107	0.896621	1.51847	0.780467	1.40226	0.462332	1.48115	0.51679	1.29391
ENSG00000159592	GPBP1L1	1	complement(45627304..45688113)	60810	protein_coding	1.84468	2.08361	1.17602	2.25653	2.34426	2.8662	1.70154	1.70652	1.6669	2.16054	1.67667	2.0693	1.53281	2.11204	1.69785	2.59261	0.637519	1.08299	1.27082	1.37559	0.922403	0.819021	0.903625	1.03692	0.908918	0.993131	0.830934	1.01364	0.920403	1.24429
ENSG00000159596	TMEM69	1	45687214..45694443	7230	protein_coding	0.686873	0.959776	0.476246	0.78589	0.307393	0.782454	0.742936	1.24372	0.333809	0.496887	0.271194	0.694634	0.321299	0.622652	0.726841	1.01897	0.693354	0.818826	0.447525	0.815246	1.08162	1.29584	0.485983	0.517712	0.394824	0.723745	0.467772	0.648747	1.05819	1.06167
ENSG00000132128	LRRC41	1	complement(46261196..46303608)	42413	protein_coding	0.771409	0.79381	0.518329	0.897585	0.808461	0.946379	0.893186	1.04287	0.847226	0.828876	0.785902	0.973608	1.08172	1.01146	1.00579	0.891659	0.671925	1.13073	1.04803	1.1922	1.15786	1.31375	1.09828	1.04417	1.01879	1.2265	1.40227	1.27419	1.30384	1.12326
ENSG00000173660	UQCRH	1	46303631..46316776	13146	protein_coding	23.5769	26.2363	19.5033	23.4264	23.0162	24.5494	33.7846	33.8496	21.3573	25.5514	21.6694	26.9333	21.0282	24.7567	20.5987	26.4886	0.82722	0.892899	0.976216	0.935702	1.43295	1.29018	0.905856	0.973892	0.919095	1.02656	0.891896	0.943603	0.873679	1.00962
ENSG00000117481	NSUN4	1	46340177..46365152	24976	protein_coding	1.2047	0.637989	0.763547	0.796242	0.775427	0.539293	0.848935	0.5741	0.901882	0.636996	1.08785	0.748468	0.988222	0.890617	0.965384	1.04222	0.633806	1.24805	0.643667	0.845301	0.704684	0.899859	0.748635	0.998444	0.903003	1.17317	0.820303	1.39597	0.801346	1.6336
ENSG00000079277	MKNK1	1	complement(46557408..46616843)	59436	protein_coding	0.815876	0.903735	0.356506	0.616609	0.45405	0.552953	0.485162	0.556094	0.374474	0.492179	0.320464	0.380239	0.537405	0.623753	0.504488	0.640412	0.436961	0.68229	0.556518	0.611852	0.594652	0.615328	0.458984	0.544606	0.392786	0.420742	0.658684	0.690195	0.618339	0.708628
ENSG00000123472	ATPAF1	1	complement(46632737..46673867)	41131	protein_coding	0.632101	0.768564	0.431451	0.552574	0.679278	0.700797	1.23033	0.945386	0.462895	0.623877	0.463084	0.529111	0.515361	0.68245	0.293105	0.931392	0.682568	0.718969	1.07464	0.911826	1.94641	1.23007	0.732312	0.811743	0.732611	0.688441	0.815315	0.887955	0.463701	1.21186
ENSG00000162368	CMPK1	1	47333797..47378839	45043	protein_coding	1.07658	1.5691	0.829122	1.52636	1.3181	1.75234	1.55654	1.83986	0.779897	1.41854	1.01985	1.46186	1.17973	1.41685	1.22158	1.20488	0.770144	0.972765	1.22434	1.11678	1.44582	1.17256	0.724421	0.904045	0.947307	0.931658	1.09581	0.902972	1.13468	0.767878
ENSG00000225671	FCF1P6	1	complement(50405430..50406024)	595	processed_pseudogene	4.41867	0.863888	0.890306	3.34234	2.13441	0.905505	3.32596	0.816905	0.901377	3.45017	3.76611	1.40678	0	0.890118	0.519531	2.88907	0.201488	3.86895	0.483043	1.04817	0.752707	0.945614	0.203993	3.99377	0.852319	1.62843	0	1.03036	0.117576	3.34427
ENSG00000123091	RNF11	1	51236271..51273455	37185	protein_coding	3.27592	2.51581	3.36915	2.42193	4.04711	3.1079	2.79019	2.26788	3.2596	2.49809	3.02816	2.63367	3.64676	2.38568	3.00933	2.99823	1.02846	0.962683	1.23541	1.23535	0.851727	0.901451	0.995016	0.992958	0.924368	1.04685	1.1132	0.948273	0.918619	1.19176
ENSG00000078618	NRDC	1	complement(51789191..51878937)	89747	protein_coding	0.537068	0.495417	0.430883	0.477999	0.562485	0.444242	0.277204	0.268086	0.373494	0.466053	0.468157	0.407261	0.530618	0.551767	0.396101	0.541779	0.802287	0.964842	1.04733	0.896703	0.516142	0.541132	0.695431	0.94073	0.87169	0.822058	0.98799	1.11374	0.737525	1.09358
ENSG00000117862	TXNDC12	1	complement(52020131..52056171)	36041	protein_coding	1.18337	0.948417	0.734902	0.898624	0.977823	0.807244	2.07867	1.22725	1.0491	0.882862	1.47665	1.16897	1.13601	0.786179	1.0035	0.824453	0.621023	0.947499	0.826302	0.851148	1.75656	1.294	0.886531	0.93088	1.24783	1.23254	0.959973	0.828938	0.848	0.869294
ENSG00000134717	BTF3L4	1	52056125..52090716	34592	protein_coding	2.525	2.07287	1.6156	2.57884	1.42262	1.69769	2.27198	1.98122	2.72873	1.9287	2.92316	2.02451	3.03872	2.43437	3.25278	2.74024	0.639841	1.24409	0.563416	0.819003	0.899796	0.955782	1.08069	0.930449	1.15769	0.976667	1.20346	1.17439	1.28823	1.32195
ENSG00000154222	CC2D1B	1	complement(52345723..52366193)	20471	protein_coding	0.841935	1.0797	0.310526	0.721663	0.558338	1.02644	0.580025	1.19906	0.340587	0.48887	0.643101	0.490665	0.87945	0.918446	0.619118	0.695771	0.368825	0.668391	0.663161	0.950669	0.688919	1.11055	0.404529	0.452783	0.763837	0.454445	1.04456	0.850648	0.735351	0.64441
ENSG00000224680	PLA2G12AP1	1	52368677..52369244	568	processed_pseudogene	0	0.452477	0.466314	0.500175	0	0.474274	0	0.855737	0.944224	0.451772	0.986284	0.491217	1.53367	1.39864	0.544227	0	#DIV/0!	1.10542	#DIV/0!	1.04817	#DIV/0!	1.89123	#DIV/0!	0.998444	#DIV/0!	1.08562	#DIV/0!	3.09109	#DIV/0!	0
ENSG00000162377	COA7	1	complement(52684451..52698366)	13916	protein_coding	1.72133	1.62522	0.095166	1.49032	0.570374	0.851757	1.50333	1.20502	0.674446	1.29078	0.865515	1.02253	1.23111	1.16078	0.932961	1.23527	0.0552862	0.916992	0.331356	0.524087	0.87335	0.741448	0.391816	0.794217	0.502816	0.629165	0.715206	0.714228	0.541999	0.76006
ENSG00000162378	ZYG11B	1	52726467..52827342	100876	protein_coding	8.17791	5.74772	7.25207	5.28342	7.76768	5.02585	11.3782	4.25704	7.7091	5.78202	6.98901	6.22047	7.35176	5.06908	7.30545	6.16873	0.886788	0.919219	0.949837	0.874407	1.39134	0.740647	0.942673	1.00597	0.85462	1.08225	0.898978	0.881928	0.893315	1.07325
ENSG00000121310	ECHDC2	1	complement(52895910..52927212)	31303	protein_coding	0.57859	0.492617	0.465375	0.363031	0.689695	0.206539	0.812817	0.372661	0.342663	0.360691	0.465305	0.338703	0.491641	0.321464	0.691259	0.533458	0.804326	0.736944	1.19203	0.419269	1.40482	0.756492	0.592238	0.732192	0.804204	0.687558	0.849722	0.652563	1.19473	1.08291
ENSG00000116171	SCP2	1	52927229..53051703	124475	protein_coding	1.17811	1.74056	0.785183	1.58625	1.09168	1.38725	1.7897	1.43504	0.995298	1.45337	1.07114	1.32249	1.0171	1.44239	1.12001	1.36719	0.666474	0.911345	0.926635	0.79701	1.51912	0.824468	0.844824	0.834997	0.909197	0.759804	0.863327	0.82869	0.950683	0.785486
ENSG00000157184	CPT2	1	53196429..53214197	17769	protein_coding	1.11792	1.86583	0.819834	1.1032	0.786183	0.788348	2.14787	1.24462	0.754572	0.982006	1.00887	1.24047	0.980498	1.0283	1.33954	0.843032	0.733356	0.591269	0.703254	0.42252	1.9213	0.667061	0.674977	0.526311	0.902456	0.664836	0.877072	0.551124	1.19824	0.451828
ENSG00000162384	C1orf123	1	complement(53214099..53220617)	6519	protein_coding	1.12027	2.36546	0.934487	1.43815	1.70459	1.85956	2.68873	2.08769	1.56313	1.85006	1.50386	1.88319	1.64808	1.05615	1.46997	1.65748	0.834159	0.607978	1.52159	0.78613	2.40006	0.882573	1.39531	0.782114	1.3424	0.79612	1.47114	0.44649	1.31215	0.700703
ENSG00000162385	MAGOH	1	complement(53226892..53238610)	11719	protein_coding	13.5106	19.8473	12.1596	17.285	14.1421	17.1485	15.198	26.1092	16.1321	21.2835	17.4722	19.3801	10.9271	20.1562	12.846	17.8536	0.900003	0.870896	1.04674	0.864019	1.12489	1.3155	1.19404	1.07236	1.29322	0.976457	0.808783	1.01556	0.950808	0.899547
ENSG00000157193	LRP8	1	complement(53242364..53328070)	85707	protein_coding	1.00548	0.53976	0.203964	0.434235	0.488981	0.638054	0.207807	0.416831	0.328523	0.47904	0.366035	0.419947	0.355739	0.512892	0.295751	0.36102	0.202854	0.804497	0.486318	1.18211	0.206676	0.772252	0.326735	0.887505	0.364041	0.778026	0.353802	0.950223	0.29414	0.668853
ENSG00000058804	NDC1	1	complement(53765460..53838860)	73401	protein_coding	0.469619	0.682774	0.194858	0.402533	0.272504	0.510141	0.685574	0.840989	0.215548	0.538377	0.385425	0.535968	0.284832	0.461788	0.143188	0.521915	0.414928	0.589555	0.580266	0.74716	1.45985	1.23172	0.458984	0.788514	0.820718	0.784985	0.606517	0.67634	0.304902	0.764404
ENSG00000058799	YIPF1	1	complement(53851719..53889834)	38116	protein_coding	1.03465	0.997927	1.04929	0.857157	0.899602	0.848109	1.64658	1.19232	0.991985	0.77421	1.00678	0.900367	0.990363	0.785065	0.738011	1.13392	1.01415	0.858938	0.869478	0.84987	1.59144	1.1948	0.958767	0.775818	0.973064	0.902237	0.957199	0.786696	0.713297	1.13628
ENSG00000081870	HSPB11	1	complement(53916574..53945929)	29356	protein_coding	0.895594	1.19066	0.821053	0.880672	1.1356	0.963541	1.3675	1.515	0.88607	0.812932	0.98279	0.750848	0.791319	0.784796	0.884527	1.00383	0.916769	0.739653	1.26799	0.809252	1.52692	1.27241	0.989366	0.682759	1.09736	0.630616	0.883568	0.659129	0.987642	0.843092
ENSG00000116212	LRRC42	1	53946077..53968168	22092	protein_coding	0.978503	1.07028	0.611451	0.874468	1.42277	1.89005	1.68918	1.51811	0.922512	1.18477	1.2679	1.33873	0.81492	1.00688	0.755592	1.35613	0.624884	0.817046	1.45403	1.76594	1.72629	1.41842	0.942779	1.10697	1.29576	1.25082	0.832823	0.940766	0.772191	1.26708
ENSG00000116209	TMEM59	1	complement(54026681..54053504)	26824	protein_coding	4.95511	4.48401	3.71271	4.14117	3.62186	5.33272	7.26159	4.78376	4.23873	3.99872	4.82435	3.97339	4.13522	4.4622	3.76836	4.16548	0.749268	0.923541	0.730935	1.18927	1.46548	1.06685	0.855426	0.891772	0.973611	0.886124	0.834535	0.995136	0.7605	0.928963
ENSG00000116221	MRPL37	1	54184041..54225464	41424	protein_coding	0.705202	2.14048	0.49234	1.54998	0.804769	1.94445	1.1875	2.58142	0.543777	1.31326	0.682951	1.6704	0.616863	1.45114	0.761161	1.22122	0.698155	0.724127	1.14119	0.908417	1.68391	1.206	0.771094	0.613536	0.968448	0.780386	0.874733	0.677949	1.07935	0.570533
ENSG00000116133	DHCR24	1	complement(54849633..54887218)	37586	protein_coding	27.2724	10.0174	22.374	9.68262	20.8728	10.4212	20.2632	17.6003	24.3146	10.9986	21.7311	13.8221	21.8943	10.9768	23.4806	11.4338	0.820392	0.966578	0.765346	1.0403	0.742993	1.75697	0.891547	1.09795	0.796818	1.37981	0.802803	1.09577	0.860965	1.14139
ENSG00000233203	AC096536.1	1	54887563..54888850	1288	antisense	0.907214	0.598618	0.822566	0.441148	0.493002	0.418304	0.877971	0.188687	0.624595	0	1.08736	0.866494	1.57812	1.23359	0.480002	0.190661	0.906694	0.736944	0.543424	0.698782	0.967767	0.315205	0.688476	0	1.19857	1.44749	1.73953	2.06072	0.529094	0.318501
ENSG00000162407	PLPP3	1	complement(56494747..56645301)	150555	protein_coding	1.79672	1.00375	1.43028	1.17938	1.91059	1.5889	1.68623	1.10897	1.64577	1.15388	1.62234	1.02112	2.79853	1.34379	2.09838	1.17276	0.79605	1.17497	1.06337	1.58296	0.938504	1.10483	0.915986	1.14957	0.902943	1.01731	1.55758	1.33877	1.16789	1.16838
ENSG00000184292	TACSTD2	1	complement(58575423..58577773)	2351	protein_coding	0.621274	72.9151	0.337983	16.797	0.67523	15.4689	1.32275	39.5917	0.228124	9.93246	0.714857	8.30744	0.123511	16.6703	0.131485	20.9952	0.544017	0.230364	1.08685	0.212149	2.12909	0.542984	0.367187	0.136219	1.15063	0.113933	0.198803	0.228626	0.211638	0.287941
ENSG00000177606	JUN	1	complement(58780788..58784327)	3540	protein_coding	155.964	160.302	53.048	112.677	168.433	158.741	73.951	192.501	84.0082	95.6114	84.8227	99.2302	78.8276	94.1796	55.7116	83.3138	0.34013	0.7029	1.07995	0.990258	0.474154	1.20086	0.538639	0.596443	0.543861	0.619019	0.505422	0.587512	0.357209	0.519729
ENSG00000162604	TM2D1	1	complement(61681046..61725423)	44378	protein_coding	4.45642	4.47668	2.82903	3.38015	3.70592	4.20065	3.28077	2.98461	3.75247	3.29013	3.84388	3.38877	3.67728	3.36547	3.62213	3.87354	0.63482	0.755057	0.831591	0.938339	0.736189	0.666701	0.842036	0.734948	0.862548	0.756983	0.825164	0.751778	0.812789	0.865269
ENSG00000162607	USP1	1	62436297..62451804	15508	protein_coding	2.41113	1.83955	1.00768	1.37396	1.49452	2.34507	2.26049	2.89918	1.67729	1.88633	2.14937	2.05102	1.38559	2.13446	1.61457	2.09024	0.417929	0.746902	0.619843	1.27481	0.937524	1.57602	0.695648	1.02543	0.891439	1.11496	0.574665	1.16032	0.669635	1.13628
ENSG00000079739	PGM1	1	63593276..63660245	66970	protein_coding	0.30534	0.34155	0.16611	0.432703	0.237041	0.362026	0.578331	0.587886	0.216225	0.333355	0.234222	0.358294	0.260153	0.332149	0.313875	0.352021	0.544017	1.26688	0.77632	1.05995	1.89406	1.72123	0.708147	0.976007	0.767087	1.04902	0.852012	0.972477	1.02795	1.03066
ENSG00000162434	JAK1	1	complement(64833229..64966504)	133276	protein_coding	1.27347	1.23995	1.63161	1.64777	0.98624	1.55638	1.05212	1.02116	1.76055	1.62694	1.89152	1.67479	2.41841	1.72068	2.00165	1.78914	1.28123	1.32891	0.774449	1.2552	0.826183	0.823552	1.38248	1.31211	1.48532	1.35069	1.89906	1.3877	1.5718	1.44292
ENSG00000265996	MIR3671	1	complement(65057755..65057842)	88	miRNA	0	0	3.00984	6.4568	0	0	3.21258	0	0	11.6639	0	0	3.29971	0	0	0	#DIV/0!	#DIV/0!	#DIV/0!	#DIV/0!	#DIV/0!	#DIV/0!	#DIV/0!	#DIV/0!	#DIV/0!	#DIV/0!	#DIV/0!	#DIV/0!	#DIV/0!	#DIV/0!
ENSG00000231485	AL357078.1	1	complement(65066627..65067737)	1111	lincRNA	0.262937	0	0	0	0.857317	0	0.508923	0	0	0	0.504239	0.50227	0.784089	0	0	0	0	#DIV/0!	3.26054	#DIV/0!	1.93553	#DIV/0!	0	#DIV/0!	1.91772	#DIV/0!	2.98204	#DIV/0!	0	#DIV/0!
ENSG00000162433	AK4	1	65147549..65232145	84597	protein_coding	0.821841	1.4704	1.124	1.85712	0.893215	1.85967	0.695096	1.13762	1.29647	1.44991	1.23833	1.27637	0.995408	1.56513	0.902548	1.29466	1.36766	1.26301	1.08685	1.26474	0.845779	0.773685	1.57752	0.986066	1.50678	0.868046	1.21119	1.06442	1.0982	0.880486
ENSG00000198160	MIER1	1	66924895..66988619	63725	protein_coding	0.981001	0.93567	1.83297	1.0343	1.14591	0.951153	0.71869	0.537734	1.67481	1.22414	1.61755	1.16027	1.81356	1.23419	1.75601	1.4952	1.86847	1.10542	1.16811	1.01655	0.732608	0.574705	1.70725	1.30831	1.64888	1.24004	1.84868	1.31904	1.79002	1.598
ENSG00000142864	SERBP1	1	complement(67407810..67430415)	22606	protein_coding	10.0278	10.2548	6.18638	7.52789	7.66837	7.05465	11.5054	7.98773	7.91217	8.70642	8.26461	8.50388	7.95106	7.63762	6.8098	9.07068	0.616926	0.734084	0.764715	0.687936	1.14735	0.778926	0.789027	0.849009	0.824174	0.829258	0.792906	0.744785	0.679095	0.88453
ENSG00000116717	GADD45A	1	67685061..67688338	3278	protein_coding	0.534697	1.41126	0.969614	2.51338	2.42139	5.75263	0.344975	3.48456	1.96334	1.72219	3.16165	0.936279	2.74607	2.18117	6.69542	2.77185	1.81339	1.78095	4.52853	4.07623	0.645178	2.4691	3.67187	1.22032	5.91296	0.663433	5.13574	1.54554	12.5219	1.96409
ENSG00000116754	SRSF11	1	70205682..70253052	47371	protein_coding	2.08435	3.45056	1.96814	2.69879	2.29888	3.03673	2.67363	2.28813	2.87571	3.98146	2.90328	2.35008	2.44579	3.32054	2.42097	4.5671	0.94425	0.782133	1.10292	0.88007	1.28272	0.66312	1.37967	1.15386	1.3929	0.681072	1.17341	0.96232	1.1615	1.32358
ENSG00000271992	AL354872.2	1	70445071..70445536	466	lincRNA	0	0	0	0	4.08789	0.578085	0	0	0	0	0	0	0	0	0	0	#DIV/0!	#DIV/0!	#DIV/0!	#DIV/0!	#DIV/0!	#DIV/0!	#DIV/0!	#DIV/0!	#DIV/0!	#DIV/0!	#DIV/0!	#DIV/0!	#DIV/0!	#DIV/0!
ENSG00000132485	ZRANB2	1	complement(71063291..71081297)	18007	protein_coding	1.81695	2.34071	0.735453	1.48305	1.42816	1.6905	0.973389	0.958243	1.51898	2.20881	1.7422	1.45649	1.3868	2.32354	1.35617	2.30474	0.404774	0.633592	0.786024	0.722217	0.535728	0.409382	0.836007	0.943651	0.958859	0.622245	0.763261	0.992666	0.746401	0.984636
ENSG00000227207	RPL31P12	1	72301472..72301829	358	processed_pseudogene	2.44796	1.43579	2.21955	0.793573	1.7737	2.25744	0	2.03656	0	1.43356	6.25932	0	0.811102	0.739693	2.5904	2.05786	0.906694	0.552708	0.724565	1.57226	0	1.41842	0	0.998444	2.55696	0	0.331338	0.515181	1.05819	1.43326
ENSG00000117054	ACADM	1	75724347..75787575	63229	protein_coding	0.651431	0.906427	0.393766	0.709922	0.602558	0.907488	0.804808	0.910942	0.496207	0.953717	0.34997	0.931082	0.445465	0.812493	0.474224	0.955424	0.604463	0.783209	0.924976	1.00117	1.23545	1.00498	0.761719	1.05217	0.537233	1.0272	0.683826	0.896369	0.727974	1.05405
ENSG00000137955	RABGGTB	1	75786197..75795079	8883	protein_coding	3.28856	5.32357	1.19269	4.82933	2.85933	6.12589	3.21439	4.95196	1.87165	2.54209	2.27035	3.01532	2.51704	3.99466	2.81873	3.70444	0.362678	0.907161	0.869478	1.15071	0.977444	0.930197	0.569141	0.477517	0.690379	0.566409	0.765391	0.750373	0.857133	0.695857
ENSG00000226415	TPI1P1	1	76699789..76700538	750	processed_pseudogene	0	1.3707	0.353155	0.757598	0.423324	0.718367	0	0.648078	0	0.684285	0.746946	0.74403	0.387166	0	0	1.63714	#DIV/0!	0.552708	#DIV/0!	0.524087	#DIV/0!	0.472807	#DIV/0!	0.499222	#DIV/0!	0.542809	#DIV/0!	0	#DIV/0!	1.19438
ENSG00000036549	ZZZ3	1	complement(77562416..77683419)	121004	protein_coding	1.26502	0.824093	0.212324	0.462526	1.21483	0.817041	0.79202	0.670819	0.398902	0.515317	0.451393	0.44502	0.518337	0.601821	0.342321	0.639275	0.167842	0.561255	0.960325	0.991442	0.626093	0.814008	0.315333	0.625314	0.356827	0.540011	0.409746	0.730283	0.270605	0.775732
ENSG00000077254	USP33	1	complement(77695987..77759852)	63866	protein_coding	1.78843	1.28773	2.25609	0.987537	1.24778	1.00811	1.62897	1.08071	2.4269	1.53885	2.54377	1.3674	2.35515	1.50097	2.38135	2.87229	1.26149	0.766882	0.697695	0.782855	0.910839	0.839233	1.357	1.19501	1.42235	1.06187	1.31688	1.1656	1.33153	2.23051
ENSG00000162613	FUBP1	1	complement(77944055..77979110)	35056	protein_coding	4.5915	3.41639	3.79287	2.94181	2.12833	2.43598	2.62094	2.44028	4.67382	4.02595	5.04981	3.21544	3.95935	3.16509	3.68589	3.26438	0.826063	0.861085	0.463537	0.713028	0.570824	0.714284	1.01793	1.17842	1.09982	0.94118	0.862321	0.926442	0.802764	0.955504
ENSG00000137960	GIPC2	1	77979542..78138449	158908	protein_coding	0.0716943	0.0274946	0.0500037	0.0160904	1.04294	0.418725	1.38055	1.39784	0.0489379	0.0274518	0.0423044	0.0228254	0.0310643	0.0233301	0.0252887	0.0556332	0.697457	0.58522	14.547	15.2293	19.2561	50.8407	0.682592	0.998444	0.590067	0.830179	0.433288	0.848534	0.352729	2.02342
ENSG00000137959	IFI44L	1	78619922..78646145	26224	protein_coding	0.0556976	0.0294013	6.59539	1.02919	0.145284	0.0102726	0.0323414	0.00926744	1.18619	0.0489259	0	0.0319186	0.0664371	0.010098	0.0589386	0.0187287	118.414	35.0048	2.60843	0.349391	0.58066	0.315205	21.2969	1.66407	0	1.08562	1.19282	0.343454	1.05819	0.637003
ENSG00000137965	IFI44	1	78649796..78664078	14283	protein_coding	0.24543	0.341884	6.13811	2.26754	1.15589	0.358354	0.296899	0.28926	2.96641	0.826431	2.01994	0.546966	0.223631	0.0741609	0.129855	0.154739	25.0097	6.63249	4.70967	1.04817	1.20971	0.846076	12.0866	2.41728	8.23021	1.59986	0.91118	0.216918	0.529094	0.452607
ENSG00000238015	AC104837.2	1	78666272..78666695	424	processed_pseudogene	0.688969	0	1.87405	0.670045	0	0	0	0	1.2649	0	0	0	0	0	0	0	2.72008	#DIV/0!	0	#DIV/0!	0	#DIV/0!	1.83594	#DIV/0!	0	#DIV/0!	0	#DIV/0!	0	#DIV/0!
ENSG00000235400	AC104837.1	1	78749073..78750659	1587	processed_pseudogene	0.368145	0	0	0	0.200059	0.339493	0	0	0.337945	0.485079	0.529498	0.879052	0.365941	0.500586	0.389566	0	0	#DIV/0!	0.543424	#DIV/0!	0	#DIV/0!	0.917969	#DIV/0!	1.43829	#DIV/0!	0.994015	#DIV/0!	1.05819	#DIV/0!
ENSG00000235089	AL357632.1	1	81208568..81209210	643	processed_pseudogene	0.908625	1.1991	0	0	0	0	0.879337	0	1.25113	0	0	0.433921	0	0.411835	0	0	0	0	0	0	0.967767	0	1.37695	0	0	0.361873	0	0.343454	0	0
ENSG00000223026	RN7SKP247	1	81251789..81252096	308	misc_RNA	0.948451	0.834437	0	0	1.03082	0	0.917879	0.789056	0	0	0	0	0	0.859773	0	0	0	0	1.08685	0	0.967767	0.945614	0	0	0	0	0	1.03036	0	0
ENSG00000226970	AL450063.1	1	84244334..84244577	244	processed_pseudogene	0	5.26653	0	3.49302	0	3.31214	0	5.97613	0	0	2.29594	2.28698	2.38012	6.51172	2.53378	0	#DIV/0!	0.663249	#DIV/0!	0.628904	#DIV/0!	1.13474	#DIV/0!	0	#DIV/0!	0.434247	#DIV/0!	1.23643	#DIV/0!	0
ENSG00000137976	DNASE2B	1	84398532..84415018	16487	protein_coding	0.354368	1.6212	0.192782	0.689268	0.442915	0.686255	1.02884	1.69518	0.178914	0.607003	0.220863	0.676924	0.105674	0.803087	0.131246	0.327686	0.544017	0.42516	1.24987	0.423301	2.9033	1.04563	0.504883	0.374416	0.623258	0.417545	0.298204	0.495367	0.370366	0.202126
ENSG00000117133	RPF1	1	84479259..84497790	18532	protein_coding	1.78124	3.13423	1.07193	2.02359	1.35344	2.16592	2.19673	2.75395	1.53383	1.75853	2.49392	1.94218	1.84892	1.98622	1.56796	2.05393	0.601788	0.645641	0.759831	0.691052	1.23326	0.878668	0.861103	0.561072	1.4001	0.619667	1.038	0.633718	0.880263	0.655324
ENSG00000174021	GNG5	1	complement(84498325..84506565)	8241	protein_coding	40.7292	26.5396	28.5725	22.3046	38.1022	26.9028	44.0475	24.182	30.5222	26.7474	30.8622	28.1347	30.6547	23.4894	36.6099	25.2693	0.701524	0.840427	0.935502	1.01369	1.08147	0.911168	0.749395	1.00783	0.757741	1.0601	0.752648	0.88507	0.898861	0.952136
ENSG00000153898	MCOLN2	1	complement(84925583..84997113)	71531	protein_coding	0.0449225	0.0790447	1.50705	1.12796	0.102086	0.0640224	0.00395223	0.0407704	1.22588	1.03316	1.32356	0.959538	1.65218	1.44379	1.65513	1.85043	33.5477	14.2699	2.2725	0.809952	0.0879788	0.51579	27.2887	13.0705	29.4631	12.1392	36.7785	18.2655	36.8442	23.4099
ENSG00000162642	C1orf52	1	complement(85249953..85259672)	9720	protein_coding	3.36602	2.96139	1.82572	3.12743	3.29905	3.10405	3.86831	3.02536	3.14508	2.00639	3.34281	3.24365	2.95752	2.31573	3.14845	2.07169	0.542397	1.05607	0.980103	1.04817	1.14922	1.0216	0.934361	0.677515	0.993104	1.09531	0.878638	0.781971	0.935363	0.699566
ENSG00000142867	BCL10	1	complement(85266248..85277090)	10843	protein_coding	1.53565	1.46956	1.19694	2.14849	2.89881	3.0807	1.06898	1.18791	1.48387	1.63293	1.91162	1.87843	1.66035	1.51418	2.56579	1.35887	0.779439	1.462	1.88768	2.09635	0.696113	0.808348	0.966283	1.11117	1.24483	1.27823	1.08121	1.03036	1.67082	0.924682
ENSG00000261737	AL049597.2	1	complement(86703502..86704462)	961	antisense	0.303978	2.13949	1.37808	1.77377	2.31264	3.08352	0	1.01157	1.39521	2.67021	0.291472	2.61301	1.51079	1.10223	0	1.78876	4.53347	0.829061	7.60793	1.44124	0	0.472807	4.58984	1.24805	0.958859	1.22132	4.97007	0.515181	0	0.836066
ENSG00000097033	SH3GLB1	1	86704570..86748184	43615	protein_coding	1.86198	3.92449	2.30767	3.64772	2.54053	4.48413	1.65936	3.20399	2.54541	3.59479	2.16428	2.98107	1.88412	3.1572	1.55216	3.26002	1.23937	0.929478	1.36442	1.1426	0.891181	0.816409	1.36705	0.91599	1.16236	0.759607	1.01189	0.804487	0.833609	0.830686
ENSG00000230721	AL049597.1	1	86784913..86785467	555	processed_pseudogene	0	0.463075	0	0	0.572059	0	2.03753	0.875781	0	0	0	0.502723	0.523197	0.477135	0	0	#DIV/0!	0	#DIV/0!	0	#DIV/0!	1.89123	#DIV/0!	0	#DIV/0!	1.08562	#DIV/0!	1.03036	#DIV/0!	0
ENSG00000183291	SELENOF	1	complement(86862445..86914424)	51980	protein_coding	1.91639	2.398	0.99363	2.17529	1.58197	2.2544	2.05585	2.28629	1.2175	1.89073	1.78366	2.07729	1.44126	2.19571	1.60567	1.65352	0.518491	0.907124	0.825494	0.940114	1.07277	0.953413	0.63531	0.788462	0.93074	0.866256	0.75207	0.915642	0.837862	0.689539
ENSG00000143013	LMO4	1	87328468..87348923	20456	protein_coding	2.27061	9.44804	1.7221	8.11077	2.57645	6.62407	5.05821	7.21152	3.80164	8.27925	4.05314	8.77025	3.39262	8.03906	3.5512	11.5967	0.75843	0.858461	1.1347	0.701105	2.22769	0.763282	1.67428	0.876294	1.78505	0.928261	1.49415	0.850871	1.56399	1.22742
ENSG00000137947	GTF2B	1	complement(88852932..88891944)	39013	protein_coding	0.584051	0.737825	2.36942	1.15786	0.667327	0.766463	0.710155	0.722615	0.852326	0.59855	0.674899	0.69372	0.6922	0.855255	0.713118	0.950484	4.05688	1.56929	1.14258	1.03881	1.21591	0.979386	1.45933	0.811235	1.15555	0.940223	1.18517	1.15916	1.22099	1.28822
ENSG00000137944	KYAT3	1	complement(88935773..88992953)	57181	protein_coding	0.618158	0.894429	0.782819	0.8496	0.571899	0.880983	0.593288	0.548273	0.661243	0.749433	0.857248	0.629448	0.63477	0.801178	0.600067	0.884693	1.26637	0.949879	0.925168	0.984967	0.959769	0.612986	1.0697	0.83789	1.38678	0.703742	1.02687	0.895742	0.970735	0.989115
ENSG00000117226	GBP3	1	complement(89006666..89022894)	16229	protein_coding	0.144	0.823486	0.962912	2.01315	0.17607	0.614169	0.121939	0.7787	0.611369	2.38755	0.483266	1.9771	0.572554	2.4802	0.342854	2.20922	6.68687	2.44467	1.2227	0.745816	0.846796	0.945614	4.2456	2.89933	3.35601	2.40089	3.97606	3.01183	2.38092	2.68276
ENSG00000117228	GBP1	1	complement(89052319..89065360)	13042	protein_coding	4.09895	5.02505	93.6231	25.6391	5.64778	5.53565	1.47401	2.10568	41.3692	29.4147	35.7594	22.9764	40.2098	29.7053	33.799	37.3384	22.8408	5.10225	1.37786	1.10161	0.359607	0.419037	10.0926	5.85362	8.72405	4.57237	9.80978	5.91145	8.24577	7.43045
ENSG00000162645	GBP2	1	complement(89106132..89150456)	44325	protein_coding	0.4152	1.39737	3.0535	2.98681	0.472748	0.86909	0.420951	1.17334	2.89183	3.68194	2.98273	2.68782	2.27976	3.25598	1.93876	3.94465	7.3543	2.13744	1.1386	0.621945	1.01385	0.839674	6.9649	2.6349	7.18383	1.92348	5.49075	2.33007	4.66947	2.8229
ENSG00000162654	GBP4	1	complement(89181148..89198932)	17785	protein_coding	0.0821262	0.404621	6.58256	1.67728	0.249924	0.166616	0.206645	0.42361	0.889593	0.634844	0.787474	0.47064	0.375519	0.729586	0.608335	0.966543	80.1518	4.14531	3.04317	0.411782	2.51619	1.04693	10.832	1.56898	9.58859	1.16316	4.57247	1.80313	7.40732	2.38876
ENSG00000154451	GBP5	1	complement(89258950..89272804)	13855	protein_coding	0.0210843	0.0185497	3.11607	0.697176	0.0916616	0.0194434	0.0204047	0.105245	1.14193	0.388938	0.990626	0.221517	0.10479	0.19113	0.356978	0.177244	147.791	37.5841	4.34739	1.04817	0.967767	5.67369	54.1601	20.9673	46.9841	11.9418	4.97007	10.3036	16.931	9.55504
ENSG00000162664	ZNF326	1	89995112..90035531	40420	protein_coding	0.426404	0.629482	0.373512	0.309262	0.510565	0.653142	0.258787	0.547147	0.544015	0.584063	0.609827	0.448682	0.574714	0.524117	0.428273	0.607548	0.875959	0.491296	1.19737	1.03759	0.606904	0.869201	1.27582	0.927847	1.43016	0.71278	1.34782	0.832616	1.00438	0.965156
ENSG00000143033	MTF2	1	93079235..93139081	59847	protein_coding	0.473473	0.523916	0.362909	0.313308	0.307694	0.382608	0.987279	0.53197	0.313653	0.360168	0.322944	0.2704	0.194078	0.345133	0.258259	0.373402	0.766484	0.598012	0.649867	0.730285	2.08519	1.01537	0.662452	0.687453	0.682075	0.516114	0.409903	0.658756	0.545458	0.712712
ENSG00000117500	TMED5	1	complement(93149742..93180728)	30987	protein_coding	4.58165	3.66596	4.29092	3.85987	6.9263	4.43372	3.60374	2.98816	5.07986	4.08259	5.26998	3.51161	4.41367	3.3927	3.57135	3.31264	0.936544	1.0529	1.51175	1.20943	0.786559	0.815111	1.10874	1.11365	1.15024	0.957898	0.963335	0.925461	0.779489	0.903622
ENSG00000117505	DR1	1	93345888..93369498	23611	protein_coding	4.39217	3.72268	1.89583	3.66991	2.82383	3.26309	4.20271	3.18055	2.63492	3.60821	3.34545	3.08424	3.27134	4.08246	3.66583	4.68032	0.431638	0.985824	0.642924	0.876543	0.956862	0.854371	0.599912	0.969249	0.761685	0.828498	0.744811	1.09664	0.834627	1.25724
ENSG00000260464	AL049796.1	1	93847174..93848939	1766	lincRNA	0	0.14553	0.149981	0	0.359562	0.152541	0.800416	1.10093	0.151846	0	0	0	0.164425	0.299898	0	0.695275	#DIV/0!	0	#DIV/0!	1.04817	#DIV/0!	7.56492	#DIV/0!	0	#DIV/0!	0	#DIV/0!	2.06072	#DIV/0!	4.77752
ENSG00000067334	DNTTIP2	1	complement(93866283..93879918)	13636	protein_coding	4.00609	6.4836	3.30209	3.72937	10.5474	11.2607	2.65374	3.40412	6.43064	8.09188	6.14193	3.62166	5.66439	6.36973	5.28199	9.47275	0.824268	0.575202	2.63284	1.7368	0.662428	0.525036	1.60522	1.24805	1.53315	0.558588	1.41395	0.982438	1.31849	1.46103
ENSG00000023909	GCLM	1	complement(93885205..93909456)	24252	protein_coding	15.2975	4.42969	10.9542	5.63466	33.0035	24.4262	1.97004	6.13285	14.1643	6.06283	15.8347	5.28064	12.7395	5.02279	8.80763	7.4931	0.716074	1.27202	2.15743	5.5142	0.128782	1.38449	0.92592	1.36868	1.03511	1.1921	0.832781	1.13389	0.575754	1.69156
ENSG00000117525	F3	1	complement(94529225..94541800)	12576	protein_coding	1.04529	67.8689	15.9012	117.878	7.32132	52.845	0.404638	15.5565	23.6047	70.0486	26.5494	59.1479	24.8444	72.2037	34.1419	36.5154	15.2123	1.73684	7.00413	0.778634	0.387107	0.229214	22.582	1.03212	25.3991	0.871502	23.768	1.06387	32.6627	0.538029
ENSG00000137970	RPL7P9	1	complement(96678874..96679620)	747	processed_pseudogene	12.905	20.2991	4.25488	25.1011	11.0506	17.31	24.2212	22.7738	9.69252	12.3666	20.2485	15.3139	18.2699	15.9524	20.6908	10.8485	0.329707	1.23657	0.856304	0.852751	1.87688	1.12192	0.751065	0.60922	1.56904	0.754413	1.41572	0.78587	1.60332	0.534435
ENSG00000137992	DBT	1	complement(100186919..100249834)	62916	protein_coding	3.80267	2.45504	1.54501	2.04102	3.47185	2.77883	4.68212	3.00909	1.96061	1.5213	1.88321	1.9069	2.11841	1.81826	3.11008	1.68616	0.406296	0.831361	0.913005	1.13189	1.23127	1.22568	0.515587	0.619666	0.495235	0.776732	0.557085	0.740626	0.817867	0.686819
ENSG00000224616	RTCA-AS1	1	complement(100264009..100266120)	2112	antisense	0	0.365066	0.12541	0.40355	0.450984	0.510204	0.803144	0.805495	0	0.485998	0.530501	1.05686	0	0.626918	0.292728	0.581371	#DIV/0!	1.10542	#DIV/0!	1.39756	#DIV/0!	2.20643	#DIV/0!	1.33126	#DIV/0!	2.89498	#DIV/0!	1.71727	#DIV/0!	1.59251
ENSG00000137996	RTCA	1	100266207..100292769	26563	protein_coding	2.45241	4.0056	1.70508	2.79147	1.91239	4.07687	2.93743	3.38519	2.19067	4.15393	2.26716	2.794	1.82557	3.58889	2.63002	4.46526	0.695268	0.696892	0.779801	1.01779	1.19777	0.845114	0.89327	1.03703	0.924461	0.697523	0.744397	0.895967	1.07242	1.11476
ENSG00000162695	SLC30A7	1	100896076..100981753	85678	protein_coding	0.917167	0.830912	1.33858	1.11082	0.874534	0.980986	0.890903	0.468029	1.15805	1.00333	1.24886	1.02906	1.59289	1.1034	1.43235	1.22101	1.45947	1.33687	0.953517	1.18061	0.971364	0.563272	1.26263	1.2075	1.36165	1.23847	1.73675	1.32794	1.56171	1.46948
ENSG00000117543	DPH5	1	complement(100989623..101026088)	36466	protein_coding	0.368498	0.761167	0.101687	0.257096	0.322142	0.384143	0.752003	0.7331	0.294148	0.358881	0.153625	0.336656	0.238886	0.341306	0.127154	0.437726	0.27595	0.337766	0.874203	0.504676	2.04073	0.963126	0.798234	0.471487	0.416895	0.442289	0.64827	0.448398	0.345061	0.575072
ENSG00000228399	AL109741.2	1	101256274..101256616	343	processed_pseudogene	142.229	144.613	57.1431	173.11	130.515	139.799	159.898	290.501	97.7258	107.73	158.427	124.457	170.161	122.755	174.838	85.1981	0.401769	1.19706	0.917638	0.966709	1.12423	2.00882	0.687102	0.744953	1.11388	0.86062	1.19639	0.848848	1.22927	0.589145
ENSG00000198890	PRMT6	1	107056679..107059294	2616	protein_coding	1.67502	3.24206	0.101249	1.73761	0.606829	1.64763	4.1066	3.25154	0.82006	0.588548	0.963663	1.81315	0.665996	1.21472	0.472662	1.40809	0.0604463	0.535959	0.362282	0.508205	2.45168	1.00292	0.489583	0.181535	0.575315	0.559258	0.397606	0.374677	0.282184	0.43432
ENSG00000224550	AC114491.1	1	107505203..107505448	246	processed_pseudogene	7.12495	19.8501	2.15338	25.4072	7.74373	25.1866	2.29843	31.6136	4.36032	3.12935	15.9409	6.80515	12.9842	9.68817	22.6186	5.98954	0.302231	1.27995	1.08685	1.26884	0.322589	1.59261	0.611979	0.157649	2.23734	0.342827	1.82236	0.488066	3.17456	0.301738
ENSG00000226822	AL390036.1	1	108040263..108076020	35758	lincRNA	0.669894	0.955923	0.355545	0.564099	0.328521	0.180807	0.561334	0.265064	0.217479	0.47363	0.2115	0.288702	0.211134	0.35547	0.146962	0.130484	0.530748	0.590109	0.490407	0.189144	0.837944	0.277285	0.324647	0.495468	0.315722	0.302014	0.315175	0.37186	0.219381	0.136501
ENSG00000085491	SLC25A24	1	complement(108134036..108200849)	66814	protein_coding	2.12051	2.0387	1.31216	1.96021	1.35429	2.12885	1.68827	1.58954	1.70575	1.39414	2.37284	1.88335	2.17301	1.80334	2.36419	1.80097	0.618795	0.961503	0.638663	1.04422	0.796163	0.779686	0.804405	0.68384	1.119	0.9238	1.02476	0.884556	1.11492	0.883391
ENSG00000162639	HENMT1	1	complement(108648290..108661526)	13237	protein_coding	0.132412	0.582473	0.0600286	0.3434	0.45572	0.54948	0.683434	0.917992	0.101292	0.232627	0.169286	0.105391	0.241302	0.460122	0.16347	0.426693	0.453347	0.589555	3.44168	0.943356	5.16142	1.57602	0.764974	0.399377	1.27848	0.180936	1.82236	0.789944	1.23455	0.732553
ENSG00000134186	PRPF38B	1	108692323..108701803	9481	protein_coding	3.54331	5.88234	1.87175	2.66689	2.27714	3.77898	3.4291	5.84439	2.94153	4.89883	3.45662	3.88456	3.49148	4.55269	2.77136	4.29963	0.528248	0.453373	0.642658	0.642429	0.967767	0.993549	0.830163	0.832803	0.975535	0.660376	0.985371	0.773959	0.782139	0.730939
ENSG00000085433	WDR47	1	complement(108970214..109042113)	71900	protein_coding	0.434731	0.386046	0.291021	0.525524	0.388587	0.524538	0.581928	0.500255	0.365503	0.467531	0.506448	0.488949	0.34328	0.522991	0.412735	0.614782	0.669428	1.3613	0.893856	1.35874	1.33859	1.29584	0.840756	1.21108	1.16497	1.26655	0.789638	1.35474	0.949403	1.59251
ENSG00000197780	TAF13	1	complement(109062486..109076002)	13517	protein_coding	5.40288	7.7005	5.72175	6.38945	6.41234	5.91907	4.78951	4.08135	6.86419	5.46739	6.42394	6.02732	6.16538	7.26822	7.08941	7.21253	1.05902	0.829744	1.18684	0.768661	0.886474	0.530011	1.27047	0.710004	1.18899	0.782717	1.14113	0.943863	1.31215	0.93663
ENSG00000273382	AL356488.3	1	complement(109087971..109090858)	2888	antisense	0.910355	1.51285	0.366851	0.688606	0.989417	1.3059	1.27257	0.925665	1.11424	0.533116	0.678924	0.966105	0.402181	0.916932	0.749255	1.27547	0.402975	0.455171	1.08685	0.863202	1.39789	0.611868	1.22396	0.352392	0.745779	0.638599	0.441784	0.606095	0.823035	0.843092
ENSG00000215717	TMEM167B	1	109089803..109096934	7132	protein_coding	7.00407	5.62157	3.71377	5.17848	6.23234	6.94999	5.31165	5.9292	3.98555	4.56941	6.16607	4.18595	7.125	5.56948	6.3714	6.5077	0.530231	0.921179	0.889817	1.23631	0.758367	1.05472	0.569033	0.812836	0.880356	0.744623	1.01727	0.990733	0.909671	1.15763
ENSG00000031698	SARS	1	109213918..109238169	24252	protein_coding	1.71043	1.97111	0.884635	1.42916	1.76734	3.21017	2.34307	1.69355	1.39321	1.92571	1.54767	1.70269	1.28113	1.889	1.22364	1.78214	0.517199	0.725057	1.03327	1.62861	1.36987	0.859187	0.814536	0.976972	0.904839	0.863825	0.749011	0.958348	0.715395	0.904133
ENSG00000134243	SORT1	1	complement(109309568..109397951)	88384	protein_coding	3.28863	2.89039	2.14868	2.44614	2.2092	2.51454	4.11023	2.80744	1.99943	2.57524	1.90785	2.26659	2.31947	2.48379	1.81869	2.30612	0.653367	0.846299	0.67177	0.869963	1.24983	0.9713	0.607981	0.890965	0.580134	0.784179	0.705301	0.859326	0.553023	0.797856
ENSG00000143106	PSMA5	1	complement(109399031..109426427)	27397	protein_coding	1.25819	1.79174	1.37281	1.92877	1.47175	2.33036	1.18667	1.49027	1.15497	1.71402	1.52336	1.55815	1.6746	1.96213	1.18472	1.81061	1.09111	1.07648	1.16974	1.30061	0.943162	0.831745	0.917969	0.956624	1.21076	0.869631	1.33097	1.0951	0.941608	1.01053
ENSG00000174151	CYB561D1	1	109494052..109502932	8881	protein_coding	1.64465	1.76528	0.596478	0.863718	0.929492	0.576328	1.27331	1.724	0.966232	0.924605	1.13543	0.816833	1.01358	0.983981	0.661333	1.29961	0.362678	0.489282	0.565161	0.32648	0.774213	0.976618	0.5875	0.523774	0.690379	0.462723	0.616289	0.557409	0.402112	0.736208
ENSG00000065135	GNAI3	1	109548611..109618321	69711	protein_coding	2.41372	2.69501	2.68244	3.68822	3.59799	3.73683	1.61405	2.04991	2.89659	3.46015	3.13009	3.28597	2.7575	3.40362	2.971	3.72702	1.11133	1.36854	1.49064	1.38657	0.6687	0.760631	1.20005	1.28391	1.29679	1.21928	1.14243	1.26293	1.23088	1.38293
ENSG00000116337	AMPD2	1	109616104..109632051	15948	protein_coding	0.45793	0.966918	0.332162	1.15792	0.955585	0.82769	1.94995	1.96581	0.285849	1.39985	0.403963	1.45209	0.163868	1.06269	0.44581	0.893098	0.725355	1.19753	2.08675	0.856008	4.25817	2.03307	0.624219	1.44774	0.88215	1.50177	0.357845	1.09905	0.973533	0.923654
ENSG00000235045	RPL7P8	1	109651370..109652099	730	processed_pseudogene	0	0	0.36283	0	0	0	0.774539	0	0.734684	1.40606	0	0.382207	0	0	1.69381	0.336399	#DIV/0!	#DIV/0!	#DIV/0!	#DIV/0!	#DIV/0!	#DIV/0!	#DIV/0!	#DIV/0!	#DIV/0!	#DIV/0!	#DIV/0!	#DIV/0!	#DIV/0!	#DIV/0!
ENSG00000168765	GSTM4	1	109656081..109674836	18756	protein_coding	1.09024	3.6449	1.1721	4.87737	0.914087	3.69123	1.37163	5.17001	1.20097	5.58198	0.970719	5.3553	0.836011	5.71807	0.725172	2.78879	1.07508	1.33813	0.838425	1.01271	1.2581	1.41842	1.10156	1.53145	0.890369	1.46926	0.766811	1.56878	0.665147	0.765122
ENSG00000235005	AL450468.1	1	complement(109884176..109886264)	2089	antisense	0.279677	1.7224	2.66261	6.39189	1.51983	3.35284	0.135331	0.46535	1.28367	3.93079	2.01128	2.67124	1.80702	4.81703	0.591902	1.64576	9.52029	3.71104	5.43424	1.94661	0.483883	0.270176	4.58984	2.28216	7.19144	1.55088	6.46109	2.7967	2.11638	0.955504
ENSG00000184371	CSF1	1	109910242..109930992	20751	protein_coding	30.3652	79.662	21.5201	114.812	23.654	66.3505	4.90456	26.5153	13.22	54.6206	12.3375	62.4686	24.992	83.5611	14.3157	38.2599	0.70871	1.44123	0.778983	0.8329	0.161519	0.332847	0.435365	0.685654	0.406304	0.78417	0.823046	1.04894	0.471451	0.480278
ENSG00000168710	AHCYL1	1	109984686..110023741	39056	protein_coding	12.0122	23.9792	10.064	21.6842	17.7379	22.4996	15.3167	16.3965	11.6654	20.5648	12.1133	18.4812	12.4385	21.5273	10.8196	24.4842	0.837817	0.904293	1.47665	0.938294	1.27509	0.68378	0.971126	0.857609	1.00841	0.770717	1.03548	0.89775	0.900712	1.02106
ENSG00000143093	STRIP1	1	110031577..110074641	43065	protein_coding	3.43913	3.12717	1.91892	2.1902	1.50397	2.10181	2.13351	2.34762	3.05739	2.84821	2.96593	2.98674	2.77799	2.48423	2.82096	2.76563	0.557966	0.700378	0.437311	0.672111	0.620363	0.750717	0.888999	0.910794	0.862406	0.955095	0.807759	0.794401	0.820252	0.884389
ENSG00000162775	RBM15	1	110338506..110346681	8176	protein_coding	3.17991	3.17486	1.03666	3.89177	2.91242	3.75614	2.90452	3.71559	2.65667	2.47944	2.1926	2.01341	3.94222	2.94737	3.36494	3.78449	0.326002	1.22581	0.915883	1.18309	0.913398	1.17031	0.835455	0.780961	0.689517	0.634173	1.23973	0.928346	1.05819	1.19202
ENSG00000259834	AL365361.1	1	complement(110653560..110657040)	3481	lincRNA	1.00703	0.147663	26.2507	6.03945	3.19226	0.696492	0.974571	0	17.3329	1.99034	15.2887	1.6832	21.1045	4.94474	25.9303	5.78478	26.0675	40.9004	3.16997	4.71678	0.967767	0	17.2119	13.479	15.1819	11.399	20.9571	33.4868	25.7492	39.1757
ENSG00000177272	KCNA3	1	complement(110672465..110675033)	2569	protein_coding	1.25082	0	36.807	11.9434	4.4491	1.99236	0.660273	0.0946007	19.9371	7.69121	12.4297	4.01846	31.1963	9.89559	34.6543	6.30895	29.4264	#DIV/0!	3.55695	#DIV/0!	0.527873	#DIV/0!	15.9393	#DIV/0!	9.93727	#DIV/0!	24.9407	#DIV/0!	27.7053	#DIV/0!
ENSG00000143119	CD53	1	110873154..110899928	26775	protein_coding	17.5437	17.0858	13.1567	15.7992	15.6167	14.7094	19.6918	15.0764	13.8311	11.9989	14.9912	13.5155	18.9679	13.9452	16.7635	14.0693	0.74994	0.924699	0.89016	0.860916	1.12244	0.882396	0.78838	0.702276	0.854506	0.791038	1.08118	0.816186	0.955528	0.823452
ENSG00000261654	AL360270.2	1	complement(110936369..110942353)	5985	sense_overlapping	0.0488092	0.128825	0	0.0474685	0.265241	0.360084	0.755774	0.812128	0	0	0.0468011	0	0.048517	0	0	0.164124	0	0.368472	5.43424	2.79513	15.4843	6.3041	0	0	0.958859	0	0.994015	0	0	1.27401
ENSG00000232811	AL360270.1	1	110943467..110952848	9382	antisense	0.0934096	0.273936	0.338776	0.272532	1.45515	1.26338	0.42186	1.03615	0.114329	0.164106	0.0597111	0.327129	0.247601	0.479831	0.0329483	0.340271	3.62678	0.994874	15.5781	4.61196	4.51624	3.78246	1.22396	0.599066	0.639239	1.19418	2.65071	1.75162	0.352729	1.24216
ENSG00000156171	DRAM2	1	complement(111117333..111140216)	22884	protein_coding	2.41266	2.19002	1.52781	1.81255	1.92849	1.90704	3.53322	2.52757	1.58196	1.70443	2.12979	1.88982	1.64957	1.9325	1.86413	1.97453	0.633247	0.827644	0.799322	0.87079	1.46445	1.15413	0.655692	0.778274	0.882759	0.862927	0.683714	0.882413	0.772645	0.901604
ENSG00000134255	CEPT1	1	111139627..111185102	45476	protein_coding	0.353302	0.582102	0.227148	0.249889	0.726081	0.616068	0.851676	0.822995	0.194592	0.299062	0.227898	0.239279	0.274565	0.36103	0.278696	0.291601	0.642929	0.429287	2.05513	1.05835	2.41062	1.41383	0.550781	0.513762	0.645051	0.411059	0.777139	0.620218	0.788831	0.500944
ENSG00000162777	DENND2D	1	complement(111187174..111204535)	17362	protein_coding	4.05493	3.95236	1.96796	2.91266	2.63328	2.74632	5.32457	4.03136	2.0851	3.16288	1.72625	2.28197	2.60905	2.53188	2.18995	3.05514	0.485326	0.736944	0.649403	0.694857	1.31311	1.01999	0.514215	0.800251	0.425718	0.57737	0.643428	0.6406	0.540071	0.772992
ENSG00000116459	ATP5F1	1	111448864..111462773	13910	protein_coding	16.7377	29.4699	11.2725	26.7351	14.6535	27.7715	26.0757	34.0171	14.7478	23.078	19.2912	23.2275	16.5958	26.2716	15.7783	24.9632	0.673479	0.907203	0.875478	0.94237	1.5579	1.1543	0.881112	0.783105	1.15256	0.788179	0.99152	0.891473	0.942677	0.847074
ENSG00000143110	C1orf162	1	111473792..111478512	4721	protein_coding	9.21972	10.8878	4.71272	5.9576	9.61692	6.6762	19.4619	12.5092	5.90735	7.77267	4.56854	8.7468	4.85905	6.89931	7.59543	5.82588	0.511157	0.547181	1.04308	0.613182	2.1109	1.14892	0.64073	0.713887	0.495518	0.803357	0.527028	0.633673	0.823824	0.535083
ENSG00000064703	DDX20	1	111755245..111768016	12772	protein_coding	1.28084	1.30797	0.373285	0.333659	0.397736	0.548393	0.973935	0.875301	0.797844	0.803654	0.789521	0.458756	1.04582	0.414673	0.411451	0.730637	0.291437	0.255096	0.310528	0.419269	0.760388	0.669204	0.622907	0.614427	0.616409	0.350738	0.816512	0.317035	0.321236	0.558603
ENSG00000143079	CTTNBP2NL	1	112396181..112463456	67276	protein_coding	0.547112	0.82134	0.444882	0.679885	0.306752	0.748788	0.247929	0.372079	0.562021	0.587393	0.520439	0.646973	0.51794	0.767554	0.487051	0.649736	0.813146	0.827776	0.560675	0.911667	0.453161	0.453015	1.02725	0.715164	0.951249	0.787704	0.94668	0.934515	0.890222	0.791069
ENSG00000116489	CAPZA1	1	112619173..112671619	52447	protein_coding	7.53046	7.9042	6.84803	7.44279	7.04639	7.89975	6.96431	6.13516	7.57741	7.67663	7.84552	6.93711	8.42106	7.69987	7.36746	8.03009	0.909377	0.941625	0.935718	0.999436	0.924818	0.776189	1.00623	0.971208	1.04184	0.877648	1.11827	0.974149	0.978355	1.01593
ENSG00000155363	MOV10	1	112673141..112700746	27606	protein_coding	0.28571	0.660997	1.09377	0.895335	0.39103	0.731872	0.573483	1.17967	0.446836	0.725035	0.172491	0.596307	0.273482	0.585141	0.201557	0.773914	3.82826	1.35452	1.36862	1.10723	2.00722	1.78468	1.56395	1.09688	0.603726	0.902133	0.957199	0.885241	0.705459	1.17083
ENSG00000155366	RHOC	1	complement(112701106..112707434)	6329	protein_coding	1.56931	9.09615	2.00878	11.2221	2.10692	11.1092	1.51873	7.37267	1.39821	11.393	1.59326	11.6824	1.3764	8.20078	2.14905	7.72138	1.28004	1.23372	1.34258	1.22131	0.967767	0.810527	0.89097	1.25251	1.01526	1.28433	0.877072	0.901567	1.36942	0.848863
ENSG00000155380	SLC16A1	1	complement(112911847..112957013)	45167	protein_coding	0.756711	1.70704	1.18456	1.86812	1.08954	1.39564	1.75256	1.2268	1.8583	2.40887	1.97829	1.80996	1.49151	1.8175	1.29351	1.61478	1.5654	1.09436	1.43984	0.817575	2.31602	0.718667	2.45576	1.41113	2.61433	1.06029	1.97104	1.06471	1.70938	0.945949
ENSG00000233839	AL357055.1	1	113168994..113169403	410	processed_pseudogene	5.69996	10.6564	5.16812	6.23632	6.96936	5.25634	15.8592	8.89131	3.92429	8.76218	8.19819	6.80515	12.7481	7.75054	17.3409	2.39582	0.906694	0.58522	1.2227	0.493258	2.78233	0.834366	0.688476	0.822248	1.43829	0.638599	2.23653	0.727315	3.04229	0.224825
ENSG00000118655	DCLRE1B	1	113905141..113914086	8946	protein_coding	2.02455	1.80991	0.384894	1.39731	0.603329	1.95732	1.61168	1.22248	0.989187	1.40551	0.845386	1.46585	0.973757	2.33847	1.96958	2.74504	0.190113	0.772036	0.298007	1.08145	0.796066	0.675439	0.488596	0.776567	0.417568	0.809906	0.480975	1.29204	0.972851	1.51667
ENSG00000163349	HIPK1	1	113929192..113977869	48678	protein_coding	1.34425	0.886995	0.876031	1.05053	1.15445	1.20643	1.02796	1.0135	1.38823	1.26516	1.48459	1.27818	1.48534	1.19137	1.77174	1.78082	0.651687	1.18437	0.858803	1.36013	0.764708	1.14262	1.03271	1.42635	1.1044	1.44103	1.10495	1.34315	1.31801	2.0077
ENSG00000197323	TRIM33	1	complement(114392777..114511160)	118384	protein_coding	1.13756	2.21221	0.48103	1.05832	0.933298	1.84774	0.475222	1.52735	0.625186	1.25936	0.529999	1.10535	0.569054	1.06699	0.451733	1.00192	0.422862	0.478399	0.82044	0.835247	0.417756	0.690419	0.549586	0.569279	0.46591	0.499661	0.500242	0.482319	0.397108	0.452904
ENSG00000236480	PKMP1	1	114535995..114537840	1846	processed_pseudogene	0	0.278447	0	0.1539	0	0	0.612582	0.658259	0	0.417021	0	0	0	0.143451	0.167455	0.266057	#DIV/0!	0.552708	#DIV/0!	0	#DIV/0!	2.36404	#DIV/0!	1.49767	#DIV/0!	0	#DIV/0!	0.515181	#DIV/0!	0.955504
ENSG00000116752	BCAS2	1	complement(114567557..114581639)	14083	protein_coding	2.92476	3.68638	1.65506	2.90494	2.50243	3.65356	2.46914	3.91732	2.03743	2.91536	2.16796	1.94157	1.87631	3.04617	2.32669	3.38286	0.56588	0.788019	0.855603	0.991095	0.844222	1.06265	0.696614	0.790846	0.741246	0.526686	0.641527	0.82633	0.795517	0.917663
ENSG00000213281	NRAS	1	complement(114704469..114716894)	12426	protein_coding	3.33828	5.02596	3.3039	6.79039	3.75595	6.33037	2.50264	4.24411	3.94924	5.45181	5.11699	4.87248	5.42144	5.37036	5.99535	4.52565	0.989702	1.35106	1.12512	1.25953	0.749678	0.844438	1.18302	1.08473	1.53282	0.969462	1.62402	1.06852	1.79594	0.900455
ENSG00000009307	CSDE1	1	complement(114716913..114758676)	41764	protein_coding	9.46371	11.7107	5.8473	10.3126	8.46111	13.0037	10.9186	16.6077	7.91047	11.4282	9.18167	9.60011	8.53102	11.2166	8.35642	11.5541	0.617866	0.880615	0.894058	1.11041	1.15374	1.41817	0.835874	0.975883	0.970198	0.819776	0.901446	0.957809	0.882997	0.986635
ENSG00000052723	SIKE1	1	complement(114769479..114780685)	11207	protein_coding	0.834115	2.27034	0.307242	1.11541	0.453278	1.70666	1.2613	1.38787	0.78962	1.16775	0.824793	1.34439	0.414561	1.13419	0.634406	1.29283	0.368345	0.491296	0.543424	0.75172	1.51214	0.611306	0.946655	0.51435	0.988823	0.592155	0.497007	0.49957	0.760573	0.569442
ENSG00000163399	ATP1A1	1	116372668..116410261	37594	protein_coding	0.396294	0.909238	0.345226	0.68769	0.574281	0.594754	0.6392	0.38141	0.606309	0.805437	0.37999	0.653109	0.548401	0.605779	0.402908	0.757734	0.871138	0.756337	1.44913	0.654123	1.61294	0.419483	1.52995	0.885837	0.958859	0.718304	1.38382	0.666249	1.01669	0.833372
ENSG00000116815	CD58	1	complement(116514535..116571039)	56505	protein_coding	3.04505	2.22871	2.85936	2.90107	1.99469	2.03096	1.26581	1.35052	3.74916	3.04722	4.54572	3.32315	3.24779	3.30397	3.50671	4.52419	0.939021	1.30168	0.655061	0.911269	0.415696	0.605965	1.23123	1.36726	1.49282	1.49106	1.06658	1.48246	1.15161	2.02996
ENSG00000116830	TTF2	1	117060303..117107453	47151	protein_coding	0.700089	0.566874	0.353896	0.361518	0.478081	0.377078	0.713497	0.881381	0.386733	0.506128	0.516831	0.502979	0.461879	0.482994	0.340911	0.645815	0.505502	0.63774	0.682886	0.665187	1.01915	1.55481	0.552406	0.892839	0.738237	0.887284	0.659744	0.85203	0.486954	1.13926
ENSG00000203855	HSD3BP4	1	119564066..119572067	8002	unprocessed_pseudogene	0.547593	0.28906	0.1324	0.142014	0.991918	1.00995	0.176648	0.607421	0.234581	0.320678	0.0350043	0.313809	0	0.0992789	0.0386305	0.0306887	0.241785	0.491296	1.81141	3.49391	0.322589	2.10137	0.428385	1.10938	0.0639239	1.08562	0	0.343454	0.0705459	0.106167
ENSG00000260941	LINC00622	1	complement(119597702..119599271)	1570	sense_overlapping	8.93115	10.8041	6.41077	8.68583	27.3004	35.6896	1.98075	11.3001	3.58685	11.1142	7.49325	15.1057	2.21942	6.57808	1.37825	3.12829	0.7178	0.803938	3.05676	3.30333	0.22178	1.04591	0.401611	1.0287	0.839002	1.39814	0.248504	0.60885	0.154319	0.289547
ENSG00000198857	HSD3BP5	1	119601340..119609250	7911	transcribed_unprocessed_pseudogene	0.48004	0.519796	0.200884	0.17956	1.24413	0.74915	0.107208	0.184323	0.101691	0.129747	0.247849	0.28215	0.0734103	0.267789	0.117225	0.0620834	0.418474	0.345442	2.59171	1.44124	0.223331	0.354605	0.211839	0.249611	0.516309	0.542809	0.152925	0.515181	0.244197	0.119438
ENSG00000143067	ZNF697	1	complement(119619422..119647773)	28352	protein_coding	3.03951	3.43558	3.78354	3.32678	3.34828	3.37305	0.598279	2.61442	5.74114	3.85562	6.04628	3.37545	4.96725	3.62395	3.02012	2.30396	1.24478	0.968332	1.10158	0.981798	0.196834	0.760983	1.88884	1.12226	1.98923	0.982499	1.63423	1.05483	0.993621	0.670618
ENSG00000261662	AL359752.1	1	complement(119909255..119910613)	1359	sense_overlapping	1.71963	0.756458	0.584693	2.5086	6.30781	2.3787	3.53643	1.78829	1.38125	0.755281	2.26722	0.410612	1.70934	0.974283	2.72955	2.8912	0.34001	3.31625	3.66811	3.14452	2.0565	2.36404	0.803223	0.998444	1.31843	0.542809	0.994015	1.28795	1.58728	3.82202
ENSG00000134250	NOTCH2	1	complement(119911553..120069626)	158074	protein_coding	0.528532	0.395085	0.435652	0.487056	0.554348	0.606691	0.350535	0.416646	0.483479	0.5357	0.650318	0.571882	0.519857	0.47409	0.64533	0.64005	0.824268	1.23279	1.04885	1.5356	0.663225	1.05457	0.914759	1.35591	1.23042	1.44749	0.983588	1.19997	1.22099	1.62003
ENSG00000265808	SEC22B	1	complement(120150898..120176515)	25618	protein_coding	8.08475	7.97566	7.07192	8.46154	8.36551	9.98978	5.97019	7.48497	10.9805	9.70614	10.5731	8.4298	8.85246	9.02409	8.84479	11.5222	0.874723	1.06092	1.03473	1.25253	0.738451	0.938478	1.35818	1.21697	1.30778	1.05694	1.09496	1.13145	1.09401	1.44467
ENSG00000273727	U1_1	1	120354987..120355148	162	snRNA	0	0	1.63498	0	0	0	0	0	1.65531	7.91996	1.72904	3.44458	0	1.63463	0	0	#DIV/0!	#DIV/0!	#DIV/0!	#DIV/0!	#DIV/0!	#DIV/0!	#DIV/0!	#DIV/0!	#DIV/0!	#DIV/0!	#DIV/0!	#DIV/0!	#DIV/0!	#DIV/0!
ENSG00000196369	SRGAP2B	1	complement(144887265..145095528)	208264	protein_coding	0.513372	1.42779	0.269618	1.4528	0.385692	1.8885	0.169681	0.262559	0.155799	0.6444	0.457283	1.03023	0.493568	1.08969	0.569962	0.376144	0.525189	1.01752	0.751291	1.32267	0.330521	0.183892	0.303481	0.451328	0.890743	0.721556	0.961424	0.763198	1.11023	0.263445
ENSG00000276216	AC245014.3	1	145281116..145281462	347	lincRNA	0	0.740653	4.57982	0.81873	9.14965	3.10533	0.814717	2.10112	1.54559	1.479	2.42165	0	3.34726	0	0.890839	1.4154	#DIV/0!	1.10542	#DIV/0!	4.19269	#DIV/0!	2.83684	#DIV/0!	1.99689	#DIV/0!	0	#DIV/0!	0	#DIV/0!	1.91101
ENSG00000270722	U1_8	1	complement(145465617..145465780)	164	snRNA	0	0	0	0	0	0	6.89529	1.48189	0	0	0	0	0	0	0	0	#DIV/0!	#DIV/0!	#DIV/0!	#DIV/0!	#DIV/0!	#DIV/0!	#DIV/0!	#DIV/0!	#DIV/0!	#DIV/0!	#DIV/0!	#DIV/0!	#DIV/0!	#DIV/0!
ENSG00000265491	RNF115	1	complement(145738868..145824077)	85210	protein_coding	0.870781	0.889766	1.31796	1.35365	0.890515	0.774557	0.710002	0.718735	1.90081	1.77074	2.07424	1.58153	2.04124	1.85843	2.14038	3.04622	1.51354	1.52135	1.02266	0.870517	0.815362	0.807779	2.18289	1.99012	2.38205	1.77747	2.34415	2.08867	2.458	3.42362
ENSG00000186141	POLR3C	1	145824088..145842505	18418	protein_coding	0.967504	0.8512	0.661518	0.97178	0.586098	0.658185	0.552581	0.606979	1.25213	1.04493	1.06457	1.3331	1.75	1.63907	1.61123	2.09331	0.683737	1.14166	0.605784	0.773243	0.571141	0.713086	1.29419	1.22759	1.10033	1.56614	1.80878	1.9256	1.66535	2.45925
ENSG00000131779	PEX11B	1	complement(145911350..145918837)	7488	protein_coding	3.51109	3.08902	0.84893	1.55556	1.39921	1.33111	5.2479	3.57014	1.28923	2.70726	1.15962	3.01815	1.35725	3.32427	2.02283	4.55854	0.241785	0.503578	0.398511	0.430916	1.49466	1.15575	0.367187	0.876412	0.330274	0.977056	0.386561	1.07616	0.576125	1.47572
ENSG00000265241	RBM8A	1	complement(145917714..145927678)	9965	protein_coding	11.9605	13.695	12.2001	12.0026	13.509	12.976	10.0997	11.1454	12.0288	14.1372	11.9463	11.3396	11.3935	13.1807	8.90293	15.5007	1.02003	0.876422	1.12947	0.947501	0.844424	0.813834	1.00572	1.03229	0.998812	0.828014	0.952597	0.962448	0.744363	1.13185
ENSG00000121851	POLR3GL	1	145964702..145978848	14147	protein_coding	2.354	3.46987	0.861232	2.20901	2.44622	3.12289	5.17573	3.72781	1.45955	2.24919	1.18797	1.81445	1.06733	2.37724	1.22364	3.36755	0.365859	0.636627	1.03918	0.900002	2.1987	1.07434	0.620031	0.648204	0.504663	0.522916	0.45341	0.68511	0.519812	0.970512
ENSG00000265972	TXNIP	1	complement(145992435..145996600)	4166	protein_coding	18.5119	24.7383	4.45046	22.0269	11.6602	13.5146	39.902	20.0094	3.34717	14.7829	3.96692	13.8635	3.27595	14.1749	1.33562	2.35786	0.240411	0.890397	0.629877	0.546305	2.15548	0.808842	0.180812	0.597572	0.21429	0.560406	0.176965	0.572995	0.0721492	0.0953122
ENSG00000276509	AC239799.2	1	146235806..146237807	2002	lincRNA	0.145916	0.25675	0	0.141908	0.475764	0.269119	0.564849	0.606966	0.133946	0	0	0	0	0	0.154406	0	0	0.552708	3.26054	1.04817	3.87107	2.36404	0.917969	0	0	0	0	0	1.05819	0
ENSG00000230832	AC241584.1	1	complement(147082338..147083578)	1241	processed_pseudogene	0	1.86387	0	0.457855	0	0.868292	0.683417	0.783334	0	0.413548	0	0.224828	0	0.213384	0	0.197882	#DIV/0!	0.245648	#DIV/0!	0.465855	#DIV/0!	0.420273	#DIV/0!	0.221876	#DIV/0!	0.120624	#DIV/0!	0.114485	#DIV/0!	0.106167
ENSG00000131791	PRKAB2	1	complement(147155106..147172550)	17445	protein_coding	0.552597	0.618761	0.531402	0.846842	0.272995	0.710337	0.275495	0.571178	0.522638	0.809021	0.899161	0.623757	0.565935	0.941142	1.09862	1.57661	0.961645	1.36861	0.494022	1.148	0.498546	0.9231	0.945786	1.30749	1.62715	1.00807	1.02414	1.52101	1.98811	2.54801
ENSG00000234283	LINC01731	1	complement(148271884..148280749)	8866	lincRNA	0	0	0	0	0.358102	0.121537	0.669619	2.19291	0.0302458	0	0.0315931	0	0	0	0	0.0830942	#DIV/0!	#DIV/0!	#DIV/0!	#DIV/0!	#DIV/0!	#DIV/0!	#DIV/0!	#DIV/0!	#DIV/0!	#DIV/0!	#DIV/0!	#DIV/0!	#DIV/0!	#DIV/0!
ENSG00000274210	U1_11	1	148522601..148522765	165	snRNA	1.77044	1.55762	3.2105	0	1.9242	0	1.71337	0	0	0	0	0	0	0	1.87346	1.48831	1.81339	0	1.08685	0	0.967767	0	0	0	0	0	0	0	1.05819	0.955504
ENSG00000178104	PDE4DIP	1	148808181..149048286	240106	protein_coding	1.07064	1.21061	0.890219	1.33468	1.25751	1.83888	0.538083	0.794557	0.633247	1.06979	0.668455	0.9947	0.898554	1.19222	0.789198	0.824345	0.83148	1.10248	1.17454	1.51897	0.502579	0.656328	0.591464	0.88368	0.624348	0.821653	0.839265	0.984811	0.737124	0.680934
ENSG00000234232	AC243772.3	1	complement(149676851..149747818)	70968	transcribed_unprocessed_pseudogene	0	0	0.0335897	0	0.174476	0.0911017	1.6731	0.681474	0	0	0.0236815	0	0.0163665	0.0037314	0.00435578	0.00692061	#DIV/0!	#DIV/0!	#DIV/0!	#DIV/0!	#DIV/0!	#DIV/0!	#DIV/0!	#DIV/0!	#DIV/0!	#DIV/0!	#DIV/0!	#DIV/0!	#DIV/0!	#DIV/0!
ENSG00000261716	AC239868.2	1	complement(149844498..149849024)	4527	sense_overlapping	0.903406	0.681264	0.468065	1.00411	0.911732	1.01162	0.686939	0.590528	0.829299	0.62352	0.618742	0.739592	0.513142	1.87186	0.409703	1.24766	0.518111	1.47389	1.00922	1.48491	0.760388	0.866813	0.917969	0.91524	0.684899	1.08562	0.568008	2.74763	0.453509	1.83138
ENSG00000264207	AC239868.3	1	149861271..149862504	1234	antisense	0	0.416542	0	0.230226	0	0.218304	0.687294	0.590833	0	0	0	0.452206	0	0.643785	0	0.199004	#DIV/0!	0.552708	#DIV/0!	0.524087	#DIV/0!	1.41842	#DIV/0!	0	#DIV/0!	1.08562	#DIV/0!	1.54554	#DIV/0!	0.477752
ENSG00000184678	HIST2H2BE	1	complement(149884459..149886652)	2194	protein_coding	4.92641	7.61415	5.55326	4.7911	5.20955	7.12146	1.4174	5.64927	2.56671	4.2105	2.80871	2.41623	3.83813	4.82789	2.53609	4.92485	1.12724	0.629236	1.05747	0.935293	0.287714	0.741944	0.521009	0.552984	0.570132	0.317335	0.779092	0.634069	0.514794	0.646803
ENSG00000143368	SF3B4	1	complement(149923317..149928344)	5028	protein_coding	3.31166	4.85593	2.15981	5.65034	3.85184	4.12547	4.55435	3.23846	3.04	3.36835	3.1197	3.44047	3.8116	4.26603	6.45539	2.97928	0.652184	1.1636	1.16312	0.849572	1.37525	0.666907	0.917969	0.693656	0.942037	0.708509	1.15096	0.878519	1.94929	0.613534
ENSG00000014914	MTMR11	1	complement(149928651..149936869)	8219	protein_coding	0.533136	0.531587	0.676748	0.311095	0.502179	0.557195	0.481554	0.561815	0.261014	0.249769	0.340801	0.339471	0.105989	0.225535	0.601769	0.209149	1.26937	0.58522	0.941934	1.04817	0.903249	1.05686	0.489583	0.469856	0.639239	0.638599	0.198803	0.424267	1.12873	0.393443
ENSG00000023902	PLEKHO1	1	150149183..150164720	15538	protein_coding	7.68942	22.8425	10.6881	20.2954	10.5436	26.3874	4.07558	26.4645	7.92156	21.3371	6.48975	21.0093	6.98932	16.9575	5.093	12.7069	1.38997	0.888495	1.37118	1.15519	0.530024	1.15857	1.03019	0.934098	0.843984	0.919749	0.908952	0.742368	0.662338	0.556282
ENSG00000143401	ANP32E	1	complement(150218417..150236156)	17740	protein_coding	1.82783	3.46249	1.13471	2.12994	2.16554	3.32559	3.87248	4.52084	1.23952	2.63261	1.84736	3.00401	1.35857	2.65706	1.46371	3.25306	0.6208	0.615147	1.18476	0.96046	2.11862	1.30566	0.678139	0.760321	1.01069	0.867586	0.743272	0.767383	0.800791	0.939513
ENSG00000117362	APH1A	1	complement(150265399..150269580)	4182	protein_coding	350.52	279.254	289.63	269.629	327.514	291.933	362.881	302.537	273.289	318.641	240.721	349.464	253.991	290.582	274.528	331.891	0.826288	0.965535	0.934368	1.04541	1.03527	1.08338	0.77967	1.14105	0.686756	1.25142	0.724612	1.04057	0.783203	1.18849
ENSG00000118292	C1orf54	1	150268200..150280916	12717	protein_coding	1.28638	3.65796	1.08304	4.55738	1.69769	3.68589	1.6673	5.17897	1.39172	3.99529	1.12333	4.03696	1.32435	4.26878	0.996616	4.63451	0.84193	1.24588	1.31974	1.00764	1.29612	1.41581	1.08189	1.09222	0.873247	1.10361	1.02952	1.16698	0.774745	1.26697
ENSG00000266472	MRPS21	1	150293720..150308979	15260	protein_coding	2.85231	4.21046	2.41261	3.38834	3.05842	3.51298	5.22433	5.04851	2.60076	3.41358	3.1755	3.54706	2.79718	3.45329	3.28163	3.73345	0.845842	0.804742	1.07226	0.834346	1.83161	1.19904	0.911808	0.810736	1.11331	0.84244	0.980672	0.820168	1.15051	0.886708
ENSG00000117360	PRPF3	1	150321476..150353195	31720	protein_coding	0.626241	0.502346	2.25454	1.3793	0.750693	0.73037	0.481279	0.444379	1.93596	1.68267	1.46587	1.38098	1.75763	1.59454	1.60798	1.81933	3.60011	2.74571	1.19873	1.45392	0.768521	0.884607	3.09139	3.34962	2.34074	2.74907	2.80663	3.17418	2.56766	3.62167
ENSG00000143374	TARS2	1	150487364..150507609	20246	protein_coding	0.404003	0.647404	0.170071	0.350809	0.203863	0.18628	0.642325	0.624198	0.251656	0.316861	0.207526	0.248059	0.258162	0.34007	0.198487	0.533692	0.420965	0.54187	0.504608	0.287734	1.5899	0.964156	0.622907	0.489433	0.513674	0.383159	0.639009	0.525283	0.491302	0.824357
ENSG00000143369	ECM1	1	150508062..150513789	5728	protein_coding	1.22398	5.6983	0.73985	4.86063	1.05314	4.60894	0.740328	5.43082	1.02994	4.65906	1.12472	6.52715	0.608326	5.03916	0.9714	4.2872	0.604463	0.852998	0.860421	0.808827	0.604854	0.95306	0.841471	0.817623	0.918907	1.14546	0.497007	0.884327	0.793641	0.752366
ENSG00000228126	FALEC	1	150515757..150518032	2276	lincRNA	0.256698	0.338761	0.116374	0	0.836976	0	1.11791	0.533896	0.117821	0	0	0	0	0	0	0	0.453347	0	3.26054	0	4.35495	1.57602	0.458984	0	0	0	0	0	0	0
ENSG00000203804	ADAMTSL4-AS1	1	complement(150560202..150574552)	14351	processed_transcript	1.30276	0.662619	8.56372	1.44514	3.27426	1.37031	1.95025	1.40558	4.74619	1.62715	3.96218	2.02196	4.51212	1.71607	3.83413	1.96785	6.57353	2.18095	2.51333	2.06802	1.49701	2.12124	3.64319	2.45563	3.04138	3.05147	3.46352	2.58983	2.94309	2.96981
ENSG00000143384	MCL1	1	complement(150574551..150579738)	5188	protein_coding	49.6068	58.5547	97.9208	79.9508	68.1741	70.8778	49.6426	55.5576	97.4844	58.9582	100.855	58.8354	80.5974	66.1004	79.1274	73.6997	1.97394	1.3654	1.37429	1.21045	1.00072	0.948814	1.96514	1.00689	2.03309	1.00479	1.62472	1.12887	1.59509	1.25865
ENSG00000143420	ENSA	1	complement(150600851..150629612)	28762	protein_coding	3.85949	4.04784	2.04437	3.90165	2.9142	3.98059	4.82613	5.97391	3.28184	3.23859	3.43776	3.24973	3.36189	3.91295	3.97659	3.47498	0.5297	0.963883	0.755073	0.983386	1.25046	1.47583	0.850329	0.800077	0.89073	0.80283	0.871071	0.966675	1.03034	0.858478
ENSG00000163131	CTSS	1	complement(150730196..150765957)	35762	protein_coding	47.2549	41.6535	36.2467	43.6135	41.0072	40.9708	57.6607	34.1146	40.2442	37.7785	43.8775	38.3151	44.3332	39.8155	42.3375	40.5829	0.767046	1.04705	0.867787	0.983612	1.22021	0.81901	0.85164	0.906971	0.928527	0.919854	0.938171	0.955876	0.895939	0.974298
ENSG00000143387	CTSK	1	complement(150796208..150808323)	12116	protein_coding	5.25609	10.0334	4.19728	8.1131	4.95264	8.18213	7.07	7.82283	3.62976	5.083	5.20168	6.05645	5.22463	6.53501	5.33231	8.99914	0.798556	0.808612	0.942267	0.815492	1.34511	0.779682	0.690582	0.50661	0.989648	0.603631	0.994015	0.651328	1.0145	0.896922
ENSG00000143437	ARNT	1	complement(150809705..150876768)	67064	protein_coding	0.426876	0.513523	0.193523	0.300773	0.359798	0.397671	0.543797	0.674034	0.243912	0.306104	0.258954	0.303707	0.320406	0.315889	0.267342	0.432086	0.453347	0.585705	0.842861	0.774397	1.2739	1.31257	0.571389	0.596086	0.606625	0.591419	0.750582	0.615142	0.626275	0.841414
ENSG00000143418	CERS2	1	complement(150960583..150975004)	14422	protein_coding	0.931747	0.694998	0.936637	0.689465	1.45296	0.859231	1.15655	1.02793	0.762345	0.907429	0.582661	0.909272	1.08724	0.844631	0.814492	1.14084	1.00525	0.992039	1.55939	1.23631	1.24127	1.47904	0.818189	1.30566	0.625343	1.30831	1.16689	1.2153	0.874156	1.64151
ENSG00000143412	ANXA9	1	150982017..150995634	13618	protein_coding	0.386122	0.868138	0.0388994	0.417241	0.396342	0.672579	0.518995	0.785232	0.0590747	0.320334	0.0411374	0.225373	0.0639685	0.466694	0.0680983	0.162295	0.100744	0.480615	1.02647	0.774737	1.34412	0.904501	0.152995	0.36899	0.10654	0.259604	0.165669	0.53758	0.176365	0.186947
ENSG00000143363	PRUNE1	1	151008420..151035713	27294	protein_coding	0.599358	0.57439	0.145563	0.218586	0.418764	0.463883	0.849343	0.534248	0.176847	0.253843	0.236037	0.224894	0.223414	0.213447	0.237838	0.170948	0.242865	0.380553	0.698688	0.807609	1.41709	0.930113	0.295061	0.441934	0.393817	0.391534	0.372755	0.371606	0.396821	0.297616
ENSG00000143443	C1orf56	1	151047740..151051986	4247	protein_coding	0.61905	0.786693	0.68602	0.735835	0.672813	0.697731	1.06506	0.972804	1.19968	0.966731	1.12121	0.656961	1.02557	1.55881	0.655072	2.19725	1.10818	0.935351	1.08685	0.886916	1.72047	1.23657	1.93793	1.22885	1.81118	0.835091	1.65669	1.98147	1.05819	2.79301
ENSG00000197622	CDC42SE1	1	complement(151050971..151070325)	19355	protein_coding	3.13932	2.89473	3.0243	4.99063	2.29651	2.72798	2.46848	3.16421	4.29499	5.35619	4.12451	6.60228	5.38592	5.62319	5.87737	4.32652	0.963363	1.72404	0.731532	0.942395	0.78631	1.0931	1.36813	1.85033	1.31382	2.28079	1.71563	1.94256	1.87218	1.49462
ENSG00000163156	SCNM1	1	151156664..151170297	13634	protein_coding	1.94977	1.75309	0.971344	1.52114	1.60679	1.6202	3.02737	1.06951	1.02276	1.4304	1.06832	1.39158	1.19268	1.80632	1.3377	1.92725	0.498184	0.867692	0.824093	0.924196	1.55268	0.610074	0.524554	0.815932	0.547919	0.793785	0.611701	1.03036	0.686078	1.09934
ENSG00000163159	VPS72	1	complement(151169987..151195321)	25335	protein_coding	1.27988	1.17674	0.658637	1.02045	0.676717	0.776211	1.48411	1.13193	0.603319	1.01285	0.862371	1.1123	0.779375	0.84664	1.22013	0.6882	0.51461	0.867179	0.528737	0.659626	1.15958	0.961918	0.471389	0.860727	0.673793	0.945237	0.608946	0.719477	0.953323	0.584835
ENSG00000143398	PIP5K1A	1	151197949..151249536	51588	protein_coding	0.88903	0.767214	0.86769	0.985767	0.750836	0.621407	0.843934	3.70753	1.17997	1.14406	0.961048	1.14659	1.05257	1.0677	1.09656	1.19006	0.975996	1.28487	0.844557	0.809952	0.949274	4.83246	1.32725	1.49118	1.08101	1.49449	1.18395	1.39166	1.23343	1.55114
ENSG00000159352	PSMD4	1	151254703..151267479	12777	protein_coding	16.37	22.7901	14.2207	16.8543	18.4378	24.9843	21.9713	21.912	16.0976	21.0676	15.6308	19.4131	14.1131	20.0623	12.2661	26.235	0.868704	0.739545	1.12631	1.09628	1.34217	0.961472	0.983355	0.92442	0.954842	0.851822	0.862127	0.88031	0.749304	1.15116
ENSG00000143373	ZNF687	1	151281618..151292180	10563	protein_coding	0.608416	0.997565	0.777322	0.403435	0.751427	0.382544	1.49878	3.31309	0.583894	0.607324	0.715973	0.66035	0.879672	0.551531	1.02426	1.02292	1.27761	0.40442	1.23505	0.383478	2.46341	3.32118	0.959694	0.608807	1.17678	0.661962	1.44584	0.552877	1.68348	1.02542
ENSG00000143393	PI4KB	1	complement(151291797..151327715)	35919	protein_coding	1.21179	0.593879	0.877504	0.680212	1.0607	0.704987	0.527335	0.311238	0.903347	0.657252	0.842209	0.520442	1.1237	0.685635	0.869212	0.998173	0.724138	1.14537	0.875313	1.18709	0.43517	0.524075	0.745464	1.10671	0.695012	0.876342	0.927302	1.1545	0.717295	1.68077
ENSG00000143390	RFX5	1	complement(151340640..151347357)	6718	protein_coding	2.43508	1.33898	0.985658	0.845785	1.37054	0.801988	2.27243	1.26615	0.997915	1.03132	0.875588	0.830638	1.55604	1.41905	1.70251	1.42561	0.404774	0.631666	0.562832	0.598956	0.933204	0.945614	0.409807	0.770228	0.359572	0.620353	0.639009	1.0598	0.69916	1.06471
ENSG00000237976	AL391069.3	1	151346967..151348027	1061	antisense	0.550656	1.93785	1.24819	1.33883	1.19696	0.507799	1.33227	1.37434	0	1.45112	0.264001	1.31485	0.82104	0.998341	2.03944	0.694357	2.26674	0.690885	2.17369	0.262043	2.41942	0.709211	0	0.748833	0.47943	0.678511	1.49102	0.515181	3.70366	0.358314
ENSG00000159377	PSMB4	1	151399534..151401944	2411	protein_coding	36.9546	34.6442	32.7375	41.8313	37.0035	36.7601	47.2546	44.1505	40.3741	36.2932	45.8902	44.0909	45.6457	38.1124	43.8488	46.3438	0.885885	1.20745	1.00132	1.06107	1.27872	1.2744	1.09253	1.0476	1.2418	1.27268	1.23519	1.10011	1.18656	1.33771
ENSG00000143442	POGZ	1	complement(151402724..151459465)	56742	protein_coding	0.998763	0.652232	0.653506	0.390535	0.587515	0.313341	0.458373	0.424023	0.623825	0.520069	0.676295	0.447464	0.629446	0.462024	0.626501	0.731407	0.654315	0.598767	0.588242	0.480413	0.458941	0.65011	0.624597	0.797368	0.677132	0.68605	0.630226	0.708374	0.627277	1.12139
ENSG00000143376	SNX27	1	151612065..151699091	87027	protein_coding	0.839173	0.623122	0.593481	0.293804	0.747884	0.637662	1.21819	0.597611	0.542316	0.507157	0.518194	0.477698	0.623944	0.559884	0.532802	0.434554	0.707222	0.471504	0.891215	1.02334	1.45165	0.959059	0.64625	0.813897	0.617505	0.766621	0.743523	0.898515	0.634913	0.697382
ENSG00000143436	MRPL9	1	complement(151759643..151763564)	3922	protein_coding	0.297933	0.393177	0.0675334	0.289749	0	0.343431	0.720823	1.17735	0.0683732	0.0654275	0.0714188	0.49798	1.03652	0.270077	0.315269	0.187841	0.226674	0.736944	0	0.873478	2.41942	2.99445	0.229492	0.166407	0.239715	1.26655	3.47905	0.686908	1.05819	0.477752
ENSG00000197747	S100A10	1	complement(151982915..151994390)	11476	protein_coding	23.7496	24.7242	18.6486	19.3591	30.4601	29.6477	31.212	19.9489	27.1758	19.6547	27.9226	20.5198	25.2521	18.5755	27.2326	21.5271	0.785219	0.783002	1.28255	1.19913	1.31421	0.806856	1.14426	0.794957	1.17571	0.829947	1.06327	0.751306	1.14665	0.870686
ENSG00000163220	S100A9	1	153357854..153361027	3174	protein_coding	75.5617	17.3281	78.1914	20.4974	79.3232	17.5688	112.851	48.3149	73.0807	30.0749	72.6295	33.8435	81.8794	20.8578	49.8645	23.0561	1.0348	1.1829	1.04978	1.01389	1.4935	2.78824	0.967165	1.73561	0.961195	1.9531	1.08361	1.20369	0.659918	1.33056
ENSG00000143546	S100A8	1	complement(153390032..153391188)	1157	protein_coding	568.339	36.4296	466.549	51.5651	493.665	41.4443	749.161	63.2254	595.885	65.6487	607.66	91.6372	527.543	43.9443	501.487	35.8699	0.820899	1.41547	0.868609	1.13765	1.31816	1.73555	1.04847	1.80207	1.06919	2.51546	0.928218	1.20628	0.882372	0.984636
ENSG00000238279	BX470102.1	1	153533603..153535115	1513	antisense	5.21303	2.71785	2.80096	3.19213	3.77718	3.73902	4.48444	1.44565	3.19027	3.73123	2.59185	3.50378	4.79799	2.45032	3.06465	2.75923	0.5373	1.1745	0.724565	1.37573	0.860237	0.531908	0.611979	1.37286	0.497186	1.28917	0.920384	0.901567	0.587882	1.01522
ENSG00000197956	S100A6	1	complement(153534599..153536244)	1646	protein_coding	3.90444	11.086	0.804575	19.1586	4.43641	17.6755	4.98086	20.9661	2.76957	4.83281	7.31744	6.44133	7.76213	9.97462	13.1461	1.9395	0.206067	1.72818	1.13625	1.5944	1.27569	1.89123	0.709339	0.43594	1.87413	0.581035	1.98803	0.899753	3.36696	0.174952
ENSG00000196154	S100A4	1	complement(153543613..153550136)	6524	protein_coding	104.464	43.294	94.6356	37.0148	102.343	32.2076	133.943	26.0016	73.6165	39.8834	70.2408	43.3656	82.163	32.1068	95.4276	38.1682	0.905917	0.854962	0.9797	0.743927	1.2822	0.600581	0.704707	0.921221	0.672393	1.00165	0.78652	0.741598	0.913498	0.881603
ENSG00000188643	S100A16	1	complement(153606886..153613145)	6260	protein_coding	0.513315	13.9999	0.126933	6.17212	0.405742	10.0267	0.180643	7.9198	0.385533	4.38609	0.178981	5.39303	0.0927714	6.93752	0.345662	7.10038	0.24728	0.440869	0.790434	0.716201	0.351915	0.565705	0.751065	0.313295	0.348676	0.385219	0.18073	0.495541	0.673393	0.507174
ENSG00000189171	S100A13	1	complement(153618787..153631360)	12574	protein_coding	1.25454	4.2923	1.11642	3.61507	1.28775	3.57784	2.04599	5.74039	0.874387	3.1836	0.957889	3.08434	1.15466	3.34856	0.762108	4.17943	0.889904	0.842221	1.02647	0.833548	1.63087	1.33737	0.696976	0.741701	0.763536	0.718576	0.920384	0.780131	0.607478	0.973705
ENSG00000160679	CHTOP	1	153633982..153646306	12325	protein_coding	5.87801	7.86138	5.00721	6.75384	4.40497	5.85768	5.18391	7.74933	4.85189	5.5173	5.818	6.7008	5.25383	6.01597	6.24512	6.17664	0.851854	0.859116	0.749399	0.745121	0.881916	0.985747	0.825431	0.701824	0.98979	0.852369	0.893811	0.765256	1.06246	0.785693
ENSG00000143553	SNAPIN	1	153658654..153661830	3177	protein_coding	15.0797	15.0467	9.50417	9.21064	10.793	11.2775	20.1997	18.5886	9.53794	7.75393	7.58231	9.22133	7.86031	7.91846	8.07587	9.66207	0.630263	0.612139	0.715729	0.7495	1.33953	1.2354	0.632503	0.515326	0.502816	0.612849	0.521252	0.52626	0.535547	0.64214
ENSG00000143621	ILF2	1	complement(153661788..153671048)	9261	protein_coding	4.35298	8.88048	3.03162	6.84096	6.85656	9.54099	7.87586	5.27469	4.66188	6.42833	5.05102	8.91775	3.69984	7.09134	5.20709	6.81479	0.696446	0.770336	1.57514	1.07438	1.8093	0.593964	1.07096	0.723872	1.16036	1.0042	0.849954	0.798531	1.19621	0.76739
ENSG00000143554	SLC27A3	1	153774354..153780157	5804	protein_coding	18.2703	49.5061	16.7937	33.8726	17.5048	22.6965	29.7125	42.7102	10.95	26.9251	8.20431	27.8819	12.4075	29.5197	12.3563	35.2448	0.919183	0.684211	0.958102	0.458459	1.62627	0.862725	0.599335	0.543875	0.449052	0.563201	0.679106	0.596283	0.676308	0.711928
ENSG00000198837	DENND4B	1	complement(153929501..153946696)	17196	protein_coding	3.31263	2.73507	2.12558	1.93298	1.86478	1.0496	2.87705	1.97861	1.82453	1.88023	2.24787	2.15797	2.97196	1.75554	2.62454	2.15639	0.641661	0.706741	0.562931	0.383758	0.868509	0.723421	0.550781	0.687453	0.678577	0.789001	0.897162	0.641865	0.792285	0.788422
ENSG00000143570	SLC39A1	1	complement(153959099..153968184)	9086	protein_coding	11.7672	9.47581	7.98738	8.22343	12.1951	9.72476	18.3887	18.0012	8.76551	8.10545	9.61839	9.18164	12.0483	9.6178	12.2478	9.54068	0.678782	0.867833	1.03637	1.02627	1.56271	1.8997	0.744909	0.855383	0.817388	0.968955	1.02389	1.01498	1.04084	1.00685
ENSG00000143543	JTB	1	complement(153974269..153977688)	3420	protein_coding	49.883	47.6439	31.5981	36.9661	49.9448	47.261	83.6548	59.265	35.5194	43.218	37.5111	43.3202	35.66	38.4826	42.7527	35.256	0.633444	0.775883	1.00124	0.991962	1.67702	1.24392	0.712054	0.907103	0.751982	0.909248	0.714873	0.807713	0.85706	0.739988
ENSG00000143545	RAB13	1	complement(153981617..153986358)	4742	protein_coding	19.0354	27.5326	20.8899	23.2456	21.9607	25.3936	42.4477	49.1491	22.3372	29.7084	25.695	18.5341	24.3714	29.8763	20.469	26.1003	1.09742	0.844294	1.15368	0.92231	2.22993	1.78513	1.17346	1.07903	1.34985	0.673169	1.28032	1.08513	1.07531	0.947981
ENSG00000177954	RPS27	1	153990759..153992150	1392	protein_coding	1.67887	2.21558	0.570832	1.83685	0.456168	1.74173	1.01547	1.57131	0.192643	0.368688	1.00612	0.801756	1.04301	1.5219	0.22207	1.41133	0.34001	0.829061	0.271712	0.78613	0.604854	0.709211	0.114746	0.166407	0.599287	0.361873	0.621259	0.686908	0.132274	0.637003
ENSG00000143549	TPM3	1	complement(154155304..154194648)	39345	protein_coding	2.51696	3.71025	2.41002	3.92085	2.97763	3.51241	1.73166	3.35404	2.93752	2.6414	3.20364	2.67346	2.80448	2.93448	3.03268	2.35304	0.957512	1.05676	1.18303	0.946678	0.687999	0.903994	1.16709	0.711918	1.27282	0.72056	1.11423	0.790912	1.2049	0.634199
ENSG00000143612	C1orf43	1	complement(154206706..154220637)	13932	protein_coding	14.4468	17.9123	10.4372	15.1919	17.2511	19.858	21.8341	21.7003	12.4918	14.477	12.9276	13.498	12.5262	15.4149	14.1115	15.617	0.72246	0.84813	1.19411	1.10862	1.51135	1.21148	0.864676	0.808215	0.894842	0.75356	0.867058	0.860581	0.976789	0.871861
ENSG00000143569	UBAP2L	1	154220179..154271510	51332	protein_coding	0.546322	0.645871	0.608864	0.686283	0.69273	0.697977	0.743501	0.961095	0.694795	0.559884	0.693004	0.538107	0.639217	0.717069	0.602199	0.593213	1.11448	1.06257	1.26799	1.08068	1.36092	1.48806	1.27177	0.866866	1.26849	0.833149	1.17004	1.11024	1.10228	0.918469
ENSG00000143575	HAX1	1	154272511..154275875	3365	protein_coding	28.7348	28.7939	21.0948	20.0938	25.8523	24.8173	37.3862	23.1835	19.6836	23.1823	17.5638	22.0556	17.69	23.0578	24.3439	22.6232	0.734121	0.697848	0.899686	0.861893	1.30108	0.805152	0.68501	0.805111	0.611236	0.76598	0.615628	0.800786	0.84719	0.785693
ENSG00000228013	AL162591.1	1	complement(154402328..154406564)	4237	antisense	0.0689457	1.03118	0.125025	1.34104	0.599467	3.17899	0.266893	0.860382	0	0.484506	0.132218	0.460958	0	1.24999	0	0.173876	1.81339	1.30049	8.69478	3.08286	3.87107	0.834366	0	0.469856	1.91772	0.447019	0	1.21219	0	0.168618
ENSG00000160712	IL6R	1	154405193..154469450	64258	protein_coding	1.75934	3.36367	1.64464	4.1029	3.67604	4.57378	0.888711	1.93643	1.83202	3.5581	1.51259	3.32166	1.17943	3.29271	1.20266	2.14394	0.934809	1.21977	2.08944	1.35976	0.505139	0.575689	1.04131	1.0578	0.859752	0.987512	0.670382	0.978905	0.683584	0.637382
ENSG00000160714	UBE2Q1	1	complement(154548577..154559028)	10452	protein_coding	8.94368	11.4586	3.8772	7.66513	6.04488	7.29398	10.116	8.62647	6.38842	7.31619	5.38663	7.55455	7.19546	6.00459	6.00379	8.76368	0.433513	0.668942	0.675883	0.636552	1.13108	0.752839	0.714294	0.63849	0.602283	0.659292	0.80453	0.524025	0.671288	0.764814
ENSG00000160710	ADAR	1	complement(154582062..154627999)	45938	protein_coding	1.72331	1.66161	3.90917	1.72545	1.31315	1.04968	1.78469	1.50776	2.621	1.34062	1.48168	1.19651	1.64978	1.37772	1.60825	1.56629	2.26841	1.03842	0.761996	0.631727	1.03562	0.907408	1.52091	0.806823	0.859789	0.72009	0.957335	0.829147	0.933236	0.942636
ENSG00000163344	PMVK	1	complement(154924734..154936991)	12258	protein_coding	1.09624	1.97085	1.1452	1.13565	1.42455	1.25266	2.28324	1.58609	0.918804	1.13043	0.685523	1.41122	0.923854	0.928931	1.18524	0.781308	1.04467	0.576227	1.29949	0.635595	2.0828	0.804778	0.838145	0.573574	0.625343	0.716046	0.842751	0.471336	1.08119	0.396433
ENSG00000163346	PBXIP1	1	complement(154944076..154956123)	12048	protein_coding	2.30343	1.10926	1.27509	1.22619	1.63384	1.34157	3.75441	2.74336	1.37997	1.23532	1.20895	1.15791	1.39788	1.16492	1.71905	1.32488	0.553561	1.10542	0.709311	1.20943	1.62992	2.47315	0.599095	1.11365	0.524849	1.04386	0.606872	1.05018	0.746301	1.19438
ENSG00000163348	PYGO2	1	complement(154957026..154963853)	6828	protein_coding	4.66336	2.63481	1.3189	2.0804	1.99944	1.73595	3.89198	2.88304	1.68876	2.0294	2.25626	2.69694	2.38151	2.17185	2.48999	1.29475	0.282822	0.789582	0.428756	0.658852	0.834588	1.09421	0.362134	0.770228	0.483828	1.02358	0.510686	0.82429	0.533948	0.491402
ENSG00000173207	CKS1B	1	154974653..154979249	4597	protein_coding	7.81621	16.4368	5.12793	8.77574	9.66914	16.5254	14.6365	21.9398	6.30003	13.6202	6.76346	12.3816	4.61112	10.8873	4.10189	10.4169	0.656063	0.533908	1.23706	1.00539	1.87259	1.3348	0.806021	0.82864	0.865312	0.753286	0.589944	0.662376	0.524793	0.633753
ENSG00000160688	FLAD1	1	154983338..154993111	9774	protein_coding	0.956408	1.0255	0.379387	0.697604	0.422284	1.10247	2.16933	2.16324	0.54872	0.840128	0.487188	1.1704	0.77243	0.677333	0.695791	1.08037	0.396679	0.680256	0.441532	1.07505	2.2682	2.10945	0.57373	0.819236	0.509394	1.14129	0.807637	0.660489	0.727504	1.0535
ENSG00000160685	ZBTB7B	1	155002630..155018522	15893	protein_coding	0.422754	0.565987	0.0999935	0.303888	0.199769	0.339002	0.996135	1.23862	0.236219	0.387502	0.0352488	0.421334	0.200976	0.233269	0.252852	0.30903	0.236529	0.536916	0.472542	0.598956	2.3563	2.18842	0.558764	0.684647	0.083379	0.744424	0.475398	0.412145	0.598106	0.546003
ENSG00000143537	ADAM15	1	155050566..155062775	12210	protein_coding	6.31617	11.3874	6.03053	8.81847	5.92862	10.2592	6.83034	14.7689	5.7102	10.8443	4.72576	11.8825	4.87525	10.15	3.54439	11.7255	0.954777	0.774404	0.938641	0.900925	1.08141	1.29694	0.90406	0.952305	0.748201	1.04348	0.771867	0.89133	0.56116	1.02968
ENSG00000169241	SLC50A1	1	155135344..155138857	3514	protein_coding	22.7779	24.1355	16.6578	13.7441	22.9491	20.8519	35.4791	25.7968	15.415	14.5318	13.7103	12.3864	15.8656	15.0717	22.6959	20.8253	0.731312	0.569456	1.00752	0.863949	1.55761	1.06883	0.676751	0.602092	0.601912	0.513201	0.696536	0.624462	0.996396	0.86285
ENSG00000179085	DPM3	1	complement(155139891..155140595)	705	protein_coding	47.2369	40.4649	33.8127	32.2382	45.0345	31.7151	71.3784	39.6431	31.1902	28.3905	27.0172	38.3888	39.5403	26.6688	41.6546	40.406	0.715811	0.796696	0.953375	0.783769	1.51107	0.979691	0.660293	0.701609	0.571951	0.948693	0.837065	0.659061	0.881824	0.998545
ENSG00000163463	KRTCAP2	1	complement(155169408..155173475)	4068	protein_coding	0.933529	0.631777	0.651097	0.5587	0.390232	0.331106	0.903439	0.597417	0.461435	0.630793	0.275422	0.342934	0.356901	0.976438	0.683896	0.422566	0.697457	0.884332	0.418018	0.524087	0.967767	0.945614	0.494291	0.998444	0.295034	0.542809	0.382313	1.54554	0.732592	0.668853
ENSG00000236675	MTX1P1	1	155230975..155234325	3351	unprocessed_pseudogene	3.22547	5.29199	1.50178	3.98468	3.88458	4.66263	6.58046	6.67224	2.32069	3.2162	1.67177	5.99487	3.81273	4.26731	3.6899	2.93132	0.4656	0.752964	1.20434	0.881073	2.04016	1.26082	0.719489	0.607748	0.518302	1.13282	1.18207	0.806371	1.14399	0.553916
ENSG00000160767	FAM189B	1	complement(155247205..155255483)	8279	protein_coding	1.97595	1.86259	1.85557	1.57852	2.45435	1.82217	4.54161	2.84743	1.29561	1.2088	1.18416	1.21324	1.64846	1.63127	1.30683	1.80938	0.939076	0.847485	1.24211	0.978295	2.29845	1.52874	0.655692	0.648988	0.599287	0.651371	0.834262	0.875808	0.661368	0.97143
ENSG00000116521	SCAMP3	1	complement(155255979..155262430)	6452	protein_coding	4.61819	4.30203	2.99678	4.49134	4.42876	4.17526	5.74002	5.42409	3.03404	3.65899	4.55843	4.58388	4.27551	4.4737	3.35376	2.58816	0.648909	1.044	0.958983	0.970531	1.24292	1.26082	0.656978	0.850526	0.987061	1.06551	0.925798	1.0399	0.726208	0.601614
ENSG00000176444	CLK2	1	complement(155262868..155278491)	15624	protein_coding	1.34619	1.44755	0.949341	1.14556	0.650267	0.948305	1.41136	0.839963	1.47605	1.4453	1.77486	2.00008	1.24521	1.16948	1.74108	1.33599	0.705207	0.791377	0.483043	0.655108	1.04841	0.580263	1.09646	0.998444	1.31843	1.3817	0.924986	0.807898	1.29334	0.92293
ENSG00000160752	FDPS	1	155308748..155320666	11919	protein_coding	3.77439	1.14283	5.44443	2.40742	9.00349	2.19235	1.51802	0.856383	4.99467	3.07868	3.97162	2.66862	6.99198	4.86563	8.48079	5.52169	1.44247	2.10655	2.38542	1.91836	0.402189	0.749355	1.32331	2.69391	1.05225	2.3351	1.85248	4.25753	2.24693	4.83161
ENSG00000160753	RUSC1	1	155320896..155331114	10219	protein_coding	1.42931	1.006	1.78841	1.36225	3.07582	1.55533	2.62816	1.80744	0.997169	1.35598	0.959356	2.15695	1.44917	1.37342	1.57298	1.6341	1.25124	1.35413	2.15196	1.54606	1.83876	1.79667	0.697656	1.3479	0.671201	2.1441	1.01389	1.36523	1.10052	1.62436
ENSG00000235919	ASH1L-AS1	1	155562042..155563944	1903	antisense	1.68857	1.08043	1.53102	1.4929	2.1689	1.98183	0.891351	3.44813	2.9592	1.07875	1.91348	2.19925	2.28882	1.11323	1.46195	1.54853	0.906694	1.38177	1.28446	1.8343	0.527873	3.19145	1.75249	0.998444	1.1332	2.03553	1.35547	1.03036	0.86579	1.43326
ENSG00000163374	YY1AP1	1	complement(155659443..155689000)	29558	protein_coding	0.494152	0.33041	0.50181	0.249901	0.698188	0.51949	0.353886	0.320662	0.680424	0.41671	0.568587	0.405896	0.638552	0.483786	0.564738	0.822503	1.0155	0.756337	1.4129	1.57226	0.716147	0.970499	1.37695	1.26119	1.15063	1.22846	1.29222	1.4642	1.14284	2.48934
ENSG00000132676	DAP3	1	155687960..155739010	51051	protein_coding	2.07715	1.98352	1.00652	2.00897	1.97147	2.29015	2.09326	1.89945	1.75443	1.6889	2.18922	1.91287	1.92821	2.08005	1.78021	2.14059	0.484569	1.01283	0.94912	1.15459	1.00776	0.957615	0.844632	0.851465	1.05395	0.964382	0.928295	1.04867	0.857045	1.07919
ENSG00000132718	SYT11	1	155859509..155885199	25691	protein_coding	0.147818	0.430162	0.144336	0.243283	0.346028	0.377485	0.506189	0.766236	0.104379	0.159811	0.15264	0.271507	0.124328	0.16492	0.0962582	0.477932	0.97644	0.565561	2.3409	0.877541	3.4244	1.78127	0.70613	0.371514	1.03262	0.631173	0.841089	0.383391	0.651193	1.11105
ENSG00000143622	RIT1	1	complement(155897808..155911404)	13597	protein_coding	11.1504	8.39236	6.46728	9.13079	17.3726	18.4056	5.34351	18.7317	10.1174	10.4175	11.8453	8.51582	9.48196	11.2374	8.77552	12.9856	0.580005	1.08799	1.55802	2.19314	0.479222	2.23199	0.907356	1.24131	1.06232	1.01471	0.850371	1.33901	0.787015	1.54731
ENSG00000132680	KIAA0907	1	complement(155913043..155934400)	21358	protein_coding	2.14736	1.84109	0.620063	1.55631	2.24466	2.45953	1.32366	1.87751	1.39366	1.29757	1.31147	1.2541	1.26439	1.76061	1.33154	1.82816	0.288756	0.845318	1.04531	1.33591	0.616412	1.01978	0.64901	0.704784	0.610738	0.681172	0.588811	0.956284	0.620085	0.992975
ENSG00000116584	ARHGEF2	1	complement(155946851..156007070)	60220	protein_coding	0.848912	1.56628	1.14356	1.87292	0.738111	1.81172	0.591515	0.956459	1.54074	1.35931	1.89775	1.76525	2.2904	1.66221	3.11072	1.52513	1.34709	1.19578	0.869478	1.1567	0.696792	0.610656	1.81496	0.867857	2.23551	1.12703	2.69804	1.06125	3.66435	0.973729
ENSG00000163479	SSR2	1	complement(156009048..156020959)	11912	protein_coding	10.6186	12.7295	7.4488	11.3525	18.1508	15.6721	15.8299	15.7096	9.16227	12.0634	9.10011	14.4518	9.28749	11.2931	8.77123	10.2046	0.701484	0.891827	1.70934	1.23116	1.49076	1.23411	0.862848	0.947675	0.856994	1.1353	0.874641	0.887159	0.826022	0.801652
ENSG00000116586	LAMTOR2	1	156054752..156058510	3759	protein_coding	20.0499	22.9727	11.6262	15.5691	18.7506	19.3495	26.0972	68.2732	13.8396	20.8207	12.8167	18.2593	14.7543	18.9502	15.9536	20.3826	0.579863	0.677725	0.935194	0.842282	1.30161	2.97193	0.690255	0.906325	0.639239	0.794828	0.735879	0.824903	0.795692	0.887254
ENSG00000160789	LMNA	1	156082573..156140089	57517	protein_coding	1.07165	1.01432	0.741406	0.903909	1.23648	0.98356	0.579992	0.921126	1.04901	0.820899	0.998339	1.13997	1.12077	0.930014	1.26299	1.34064	0.691838	0.89115	1.15381	0.969676	0.541215	0.908123	0.978876	0.809311	0.931593	1.12388	1.04584	0.916886	1.17855	1.32171
ENSG00000160785	SLC25A44	1	156193932..156212796	18865	protein_coding	2.41565	1.9754	1.61461	2.07822	1.59882	2.41328	2.14297	2.93722	1.86212	1.98593	2.0787	2.42554	2.64746	2.24594	2.27765	2.25199	0.668396	1.05205	0.661862	1.22166	0.887119	1.4869	0.770858	1.00533	0.860515	1.22787	1.09596	1.13695	0.942873	1.14002
ENSG00000198952	SMG5	1	complement(156249224..156282825)	33602	protein_coding	1.0954	0.550696	0.567537	0.372012	0.727545	0.553174	0.622591	0.658165	0.68632	0.618569	0.61686	0.606149	0.916008	0.614701	0.689961	0.789289	0.518111	0.675532	0.664184	1.0045	0.568371	1.19515	0.62655	1.12325	0.563139	1.1007	0.836234	1.11623	0.629874	1.43326
ENSG00000163468	CCT3	1	complement(156308968..156367873)	58906	protein_coding	0.753789	0.706806	0.467628	0.790959	0.803084	0.905489	1.00305	1.14695	0.696507	0.784117	0.599144	0.956783	0.867584	0.728266	0.624476	1.17562	0.62037	1.11906	1.0654	1.2811	1.33068	1.62272	0.924008	1.10938	0.794844	1.35367	1.15096	1.03036	0.82845	1.66329
ENSG00000116604	MEF2D	1	complement(156463727..156500828)	37102	protein_coding	0.29132	1.75947	0.142777	1.2175	0.753042	1.3505	0.480042	1.0808	0.455341	1.07202	0.498273	1.22578	0.180007	1.0706	0.308271	0.39051	0.490105	0.691973	2.58493	0.76756	1.64782	0.614277	1.56303	0.609286	1.7104	0.696676	0.617901	0.608482	1.05819	0.221948
ENSG00000163382	NAXE	1	156591762..156594299	2538	protein_coding	16.5743	15.6958	17.5325	10.2983	18.3891	11.6756	27.9588	23.3645	14.5808	11.9305	10.9261	17.3695	16.5896	15.129	12.7887	14.7072	1.05781	0.656117	1.10949	0.743865	1.68687	1.48858	0.87972	0.760106	0.659216	1.10663	1.00092	0.963887	0.771596	0.937011
ENSG00000160818	GPATCH4	1	complement(156594487..156601496)	7010	protein_coding	4.79232	6.45266	2.00255	4.33646	2.71749	3.18961	3.30698	4.0216	3.86364	5.41766	3.23659	3.38316	4.05944	4.26869	3.57187	4.5541	0.417868	0.672042	0.567051	0.494309	0.69006	0.623246	0.806216	0.8396	0.67537	0.524304	0.847073	0.661539	0.745333	0.70577
ENSG00000143320	CRABP2	1	complement(156699606..156705816)	6211	protein_coding	0.423298	115.903	0.554381	88.9211	1.58465	107.13	0.910342	108.191	0.302225	72.3424	0.450982	80.0961	0.701274	84.4612	0.597239	80.8159	1.30967	0.7672	3.74359	0.924309	2.15059	0.933461	0.713976	0.624161	1.0654	0.691059	1.65669	0.728721	1.41092	0.697269
ENSG00000143319	ISG20L2	1	complement(156721891..156728799)	6909	protein_coding	5.24291	3.75708	2.18517	3.04289	2.80317	2.49541	3.23257	1.54773	3.95894	3.15698	3.81095	3.02878	4.8753	3.41122	5.95066	2.70132	0.416787	0.809908	0.534659	0.664189	0.616561	0.411951	0.755103	0.840274	0.726877	0.806152	0.929885	0.907943	1.13499	0.718993
ENSG00000143303	RRNAD1	1	156728442..156736960	8519	protein_coding	0.617233	0.482698	0.435277	0.233442	0.63357	0.505952	0.896007	0.770254	0.566601	0.903651	0.42744	0.786039	0.613539	0.652777	0.544291	0.835962	0.705207	0.483619	1.02647	1.04817	1.45165	1.59572	0.917969	1.87208	0.692509	1.62843	0.994015	1.35235	0.881824	1.73185
ENSG00000143314	MRPL24	1	complement(156737303..156741590)	4288	protein_coding	8.65196	11.0283	8.2153	8.41432	9.55144	9.23507	14.5045	11.4487	7.31686	11.43	8.03472	9.63005	7.04266	12.1659	7.0648	14.6037	0.94953	0.762977	1.10396	0.837399	1.67645	1.03812	0.845688	1.03643	0.928659	0.873215	0.813996	1.10316	0.816555	1.3242
ENSG00000143321	HDGF	1	complement(156742107..156766925)	24819	protein_coding	5.86153	4.61844	4.05533	4.1552	4.6692	5.22082	6.6408	6.0417	6.20185	5.24194	5.83481	5.7221	6.59862	4.95072	6.16523	6.02574	0.691855	0.899699	0.796585	1.13043	1.13295	1.30817	1.05806	1.135	0.995442	1.23897	1.12575	1.07195	1.05181	1.30471
ENSG00000117036	ETV3	1	complement(157121191..157138474)	17284	protein_coding	0.540843	0.78809	0.536352	1.62727	0.551076	1.02867	0.392557	0.590559	0.76023	1.03925	0.988567	1.01699	1.00801	1.3789	1.53809	0.951936	0.991697	2.06483	1.01892	1.30527	0.725825	0.749355	1.40564	1.3187	1.82783	1.29045	1.86378	1.74967	2.84388	1.2079
ENSG00000231700	AL356276.2	1	157709086..157709643	558	processed_pseudogene	0.523518	2.76351	0.949341	0	1.70695	0.482774	0	0	0	0.919737	0.50198	1.00004	0	0.94914	2.7699	0.440092	1.81339	0	3.26054	0.174696	0	0	0	0.332815	0.958859	0.361873	0	0.343454	5.29094	0.159251
ENSG00000231434	AL365440.1	1	158523672..158525838	2167	processed_pseudogene	9.30156	19.569	8.18922	12.7169	24.6141	38.1643	18.5253	36.5609	10.1472	23.3279	8.27259	13.3905	8.84389	17.8414	5.84862	20.3982	0.880413	0.64985	2.64624	1.95024	1.99164	1.8683	1.09092	1.19208	0.889377	0.684268	0.950796	0.911715	0.628779	1.04237
ENSG00000163563	MNDA	1	158831317..158849506	18190	protein_coding	18.2276	14.5953	16.7452	14.244	18.6062	14.8245	35.4666	21.2166	12.2802	12.9079	14.5365	13.3293	14.4628	11.7192	13.0684	10.1117	0.918677	0.975933	1.02077	1.0157	1.94577	1.45366	0.673716	0.884391	0.7975	0.913264	0.79346	0.802945	0.716958	0.69281
ENSG00000163565	IFI16	1	158999968..159055155	55188	protein_coding	1.23862	1.18752	1.18064	1.00898	0.483247	0.53694	1.07063	1.0877	0.568505	0.492866	0.213169	0.252782	0.242031	0.307093	0.156835	0.235835	0.953191	0.849653	0.39015	0.452153	0.864373	0.915948	0.458984	0.415039	0.172103	0.212866	0.195405	0.258601	0.126621	0.198595
ENSG00000158716	DUSP23	1	159780932..159782543	1612	protein_coding	20.1152	21.3641	11.9946	15.1567	17.726	21.5577	28.9371	26.5342	11.3119	15.441	15.8124	15.5775	14.7709	14.6204	12.081	15.8433	0.596294	0.709446	0.881228	1.00906	1.43857	1.242	0.562359	0.722754	0.786092	0.729147	0.734317	0.684345	0.600593	0.741586
ENSG00000188004	C1orf204	1	complement(159834474..159855347)	20874	protein_coding	2.43506	1.66216	0.723262	0.462747	1.0647	1.03243	2.89831	1.85119	0.449631	0.39338	0.483078	0.387627	0.431235	0.380584	0.236942	0.494107	0.297021	0.278401	0.437237	0.62114	1.19024	1.11372	0.184649	0.236668	0.198385	0.233207	0.177095	0.228969	0.0973047	0.297268
ENSG00000158710	TAGLN2	1	complement(159918107..159925732)	7626	protein_coding	61.7496	84.6242	60.9546	73.3159	59.7433	68.9189	53.0122	52.9655	61.5368	75.9793	54.9851	81.1496	57.5342	88.5131	68.3017	125.136	0.987127	0.866371	0.96751	0.814411	0.858503	0.625891	0.996554	0.897844	0.890454	0.958941	0.931734	1.04596	1.10611	1.47873
ENSG00000162723	SLAMF9	1	complement(159951492..159954254)	2763	protein_coding	0.31718	1.67431	0.958618	0.308468	0.459635	0.779986	0.306956	0.879585	0.679377	1.20734	1.3179	1.00981	1.6815	1.05426	1.11879	0.977663	3.02231	0.184236	1.44913	0.465855	0.967767	0.525341	2.14193	0.721098	4.15506	0.603121	5.30141	0.629666	3.52729	0.583919
ENSG00000162729	IGSF8	1	complement(160091340..160098943)	7604	protein_coding	1.88243	0.844972	1.91579	1.38239	2.29644	1.06281	3.38326	1.08666	1.30483	1.55233	1.28928	2.38502	1.37473	1.393	2.88632	1.67934	1.01772	1.63601	1.21993	1.25781	1.79728	1.28604	0.69316	1.83714	0.684899	2.82261	0.730296	1.64858	1.53329	1.98745
ENSG00000162734	PEA15	1	160205337..160215376	10040	protein_coding	51.6743	63.6629	77.7715	80.5891	63.3721	70.7277	29.8757	53.7133	67.2269	83.8828	55.6303	79.118	64.7847	77.8077	51.8486	74.3073	1.50503	1.26587	1.22638	1.11097	0.578153	0.843715	1.30097	1.31761	1.07656	1.24276	1.25371	1.22218	1.00337	1.1672
ENSG00000132716	DCAF8	1	complement(160215715..160262531)	46817	protein_coding	0.985869	1.11439	0.435626	0.594692	1.05793	0.857354	1.54587	1.40158	0.360853	0.679651	0.364961	0.470809	0.446568	0.825817	0.45559	0.92318	0.44187	0.533649	1.07309	0.769349	1.56803	1.25771	0.366025	0.609887	0.370192	0.422482	0.452969	0.741049	0.46212	0.828418
ENSG00000122218	COPA	1	complement(160289273..160343400)	54128	protein_coding	2.67686	2.69219	1.89861	2.18869	2.75683	2.43866	3.6665	1.74657	2.53158	2.75437	2.64953	2.45362	2.54818	2.35319	2.38146	2.92174	0.709269	0.812977	1.02988	0.905829	1.3697	0.648755	0.94573	1.0231	0.98979	0.911383	0.951929	0.874082	0.889646	1.08526
ENSG00000162736	NCSTN	1	160343272..160358952	15681	protein_coding	2.21686	2.62235	0.861436	2.53644	1.43754	2.74868	2.39781	2.20076	1.21417	1.52187	1.32184	1.86826	1.40734	1.79006	1.87274	1.29981	0.388583	0.967238	0.648455	1.04817	1.08162	0.839233	0.547696	0.580345	0.596265	0.712437	0.634833	0.682615	0.844772	0.495668
ENSG00000117090	SLAMF1	1	complement(160608100..160647295)	39196	protein_coding	0.268303	0.111468	2.14888	2.42814	0.0729012	0.14433	0.0504885	0.0372022	0.129989	0.386259	0.0500238	0.398628	1.37053	1.98628	0.670356	1.33449	8.00913	21.7832	0.271712	1.2948	0.188177	0.333746	0.484483	3.46519	0.186445	3.57615	5.10813	17.8192	2.4985	11.9719
ENSG00000026751	SLAMF7	1	160739057..160754821	15765	protein_coding	3.31684	13.9385	83.7693	71.2906	9.64663	26.3321	0.340719	14.5525	41.9632	70.0399	33.4207	60.2976	39.0297	67.7101	22.4316	68.3674	25.2557	5.11465	2.90838	1.88916	0.102724	1.04405	12.6516	5.02492	10.0761	4.32597	11.7671	4.85777	6.76295	4.90492
ENSG00000213080	AL354714.2	1	160894980..160896076	1097	processed_pseudogene	2.39663	3.51422	3.1388	2.07183	1.4471	0.736703	2.8348	0.66462	6.35565	0.935667	6.38342	2.79774	3.70578	0.724184	3.94503	3.134	1.30967	0.589555	0.603804	0.209635	1.18283	0.189123	2.65191	0.266252	2.6635	0.79612	1.54624	0.206072	1.64607	0.891804
ENSG00000158769	F11R	1	complement(160995211..161021348)	26138	protein_coding	2.74934	4.33621	1.54027	3.59771	3.32822	4.16377	5.6351	6.05295	2.3494	3.98586	2.65766	4.44061	2.47737	4.05249	2.70827	5.69348	0.560234	0.829688	1.21055	0.960232	2.04962	1.39591	0.854532	0.919202	0.966655	1.02408	0.901078	0.934569	0.985061	1.31301
ENSG00000186517	ARHGAP30	1	complement(161046946..161069970)	23025	protein_coding	6.33091	6.94281	1.26538	3.65226	4.0264	4.36402	9.1473	5.57305	2.50399	4.43559	2.04376	3.7565	1.9043	3.36979	2.1615	2.19707	0.199872	0.52605	0.635991	0.628567	1.44486	0.802708	0.395518	0.638876	0.322822	0.541064	0.300794	0.485364	0.341419	0.316453
ENSG00000143256	PFDN2	1	complement(161100556..161118111)	17556	protein_coding	2.94519	3.67445	1.99147	3.80288	2.98396	3.7594	2.5765	3.83454	2.10789	3.31794	3.20694	2.66996	2.15019	3.42401	2.69398	2.25205	0.676179	1.03495	1.01316	1.02312	0.874817	1.04357	0.715704	0.902975	1.08887	0.726629	0.730067	0.931842	0.914705	0.612893
ENSG00000158793	NIT1	1	161118086..161125445	7360	protein_coding	0.436597	0.733307	0.467834	0.501806	0.474514	0.768633	1.11393	1.08967	0.510086	0.418381	0.532808	0.682364	0.157812	1.07939	0.336001	0.834141	1.07155	0.684305	1.08685	1.04817	2.55138	1.48597	1.16832	0.570539	1.22037	0.93053	0.36146	1.47195	0.769592	1.13751
ENSG00000158864	NDUFS2	1	161197104..161214395	17292	protein_coding	16.2178	19.931	10.3698	13.9979	16.7449	19.2086	21.2046	30.3435	12.5613	16.5759	11.2904	16.1998	11.8387	16.0644	12.6208	20.8903	0.639408	0.702322	1.0325	0.963757	1.30749	1.52243	0.774536	0.831664	0.696172	0.812797	0.729979	0.806003	0.778209	1.04813
ENSG00000158869	FCER1G	1	161215234..161220699	5466	protein_coding	273.204	182.481	221.352	186.333	233.153	162.737	315.705	221.776	230.04	223.838	247.359	245.475	231.832	197.421	276.15	129.57	0.810207	1.02111	0.853405	0.891798	1.15556	1.21534	0.84201	1.22664	0.905402	1.3452	0.848568	1.08187	1.01079	0.710042
ENSG00000158887	MPZ	1	complement(161304735..161309972)	5238	protein_coding	0.501929	0.637856	0.252831	0.162714	0.303067	0.360006	0.593695	1.29913	0.20478	0.342926	0.374329	0.479401	0.221744	0.202222	0.177045	0.234413	0.503719	0.255096	0.603804	0.564401	1.18283	2.03671	0.407986	0.537624	0.745779	0.751582	0.441784	0.317035	0.352729	0.367502
ENSG00000143252	SDHC	1	161314257..161375340	61084	protein_coding	1.7838	4.08962	0.797842	4.5998	1.84516	4.85995	2.4159	5.12445	1.32139	2.75998	1.98555	3.61302	1.81116	3.63721	2.68717	2.42017	0.44727	1.12475	1.0344	1.18836	1.35435	1.25304	0.740774	0.674874	1.1131	0.883461	1.01533	0.889377	1.50643	0.591784
ENSG00000273112	AL590385.2	1	161513176..161605099	91924	processed_transcript	0.0349566	0.0335503	0.031695	0.037087	1.20885	0.53336	1.01182	2.37943	0.061261	0.0977028	0.0639898	0.0424933	0.0252708	0.0950647	0.0269023	0.0480862	0.906694	1.10542	34.5815	15.8973	28.945	70.9211	1.75249	2.91213	1.83055	1.26655	0.72292	2.8335	0.769592	1.43326
ENSG00000072694	FCGR2B	1	161663147..161678654	15508	protein_coding	2.93856	0.464031	2.51066	0.696142	3.15282	0.642723	6.12519	0.955944	3.61396	0.661869	4.49742	1.34936	4.21294	0.683028	3.40854	0.475054	0.854385	1.50021	1.07291	1.38509	2.08442	2.06009	1.22984	1.42635	1.53049	2.90791	1.43367	1.47195	1.15994	1.02375
ENSG00000213075	RPL31P11	1	complement(161683695..161685252)	1558	transcribed_processed_pseudogene	1.87499	1.31968	2.21005	1.45879	2.44539	0.691624	3.26619	1.55988	1.03271	0.658811	3.05634	2.14899	3.1684	1.01981	2.77772	1.26096	1.1787	1.10542	1.30422	0.524087	1.74198	1.18202	0.550781	0.499222	1.63006	1.62843	1.68982	0.772772	1.48146	0.955504
ENSG00000162746	FCRLB	1	161721563..161728143	6581	protein_coding	0.798999	0.27337	0.321977	0.215848	0.289463	0.163737	1.11691	0.553934	0.203738	0.155968	0.0425626	0.127189	0.264739	0.0804771	0.328802	0.186576	0.402975	0.789582	0.362282	0.598956	1.39789	2.02632	0.254991	0.570539	0.0532699	0.465265	0.331338	0.294389	0.411518	0.682503
ENSG00000081721	DUSP12	1	161749758..161757238	7481	protein_coding	1.48385	1.71773	1.02675	1.8988	0.721478	1.83649	1.77613	1.36442	1.21874	1.37205	1.72234	1.56643	1.63023	1.76988	1.15698	2.03521	0.691951	1.10542	0.486221	1.06914	1.19697	0.794316	0.82134	0.798755	1.16072	0.911919	1.09865	1.03036	0.779718	1.18483
ENSG00000152332	UHMK1	1	162497251..162529629	32379	protein_coding	2.84193	2.64317	2.23319	2.1409	1.7748	2.17979	2.62808	1.49365	2.17814	2.56773	2.27516	2.2232	2.40342	2.429	2.42493	2.91994	0.785802	0.809974	0.624506	0.824689	0.924755	0.565097	0.766431	0.971459	0.800571	0.84111	0.845701	0.918972	0.853269	1.10471
ENSG00000117143	UAP1	1	162561506..162599842	38337	protein_coding	0.58673	0.663684	0.849794	1.03007	1.42444	1.39834	0.648934	0.646607	1.14715	1.20482	1.30054	1.14262	1.61332	1.22261	1.2498	1.2555	1.44836	1.55205	2.42776	2.10693	1.10602	0.974269	1.95515	1.81535	2.21658	1.72164	2.74968	1.84216	2.13012	1.89171
ENSG00000143198	MGST3	1	165630861..165661796	30936	protein_coding	12.0207	10.9911	5.9076	11.3691	9.80107	12.3826	13.0314	12.8522	8.25213	8.35282	8.86419	11.427	10.0621	8.80817	10.8216	7.81896	0.491453	1.03439	0.815349	1.12661	1.08408	1.16933	0.686493	0.759964	0.73741	1.03967	0.837065	0.801393	0.90025	0.711392
ENSG00000143149	ALDH9A1	1	complement(165662216..165698863)	36648	protein_coding	1.55435	2.24411	1.29369	1.90702	1.53341	2.31546	2.77708	4.07834	1.38295	2.20561	1.44455	1.85764	1.48166	2.17496	1.61949	2.35198	0.832299	0.849788	0.986523	1.0318	1.78665	1.81735	0.889723	0.982843	0.929356	0.827784	0.953234	0.969185	1.04191	1.04807
ENSG00000143183	TMCO1	1	complement(165724293..165827755)	103463	protein_coding	1.07291	1.25196	0.816643	1.12857	1.06789	1.1951	1.51377	1.08052	1.13263	1.05656	1.15872	0.941157	1.00194	1.08265	1.05467	0.989756	0.761146	0.90144	0.995323	0.954587	1.4109	0.863061	1.05566	0.843923	1.07998	0.751748	0.93385	0.864768	0.983001	0.790566
ENSG00000143157	POGK	1	166839447..166856344	16898	protein_coding	4.21813	2.38786	1.91228	1.79895	2.83711	2.43912	3.56353	2.68946	2.65018	2.68786	3.1329	2.60882	3.643	2.20962	2.30496	2.13629	0.453347	0.753372	0.672598	1.02147	0.844813	1.12631	0.628282	1.12563	0.742723	1.09253	0.863652	0.925357	0.546442	0.894644
ENSG00000152382	TADA1	1	complement(166856510..166876327)	19818	protein_coding	1.01708	1.38761	0.294028	1.49088	0.801022	1.64476	0.698992	0.956518	1.02836	1.7739	0.904566	1.53458	1.20147	1.80388	0.748704	1.83391	0.289091	1.07442	0.787571	1.18532	0.687255	0.689326	1.0111	1.27838	0.889377	1.10591	1.18129	1.29999	0.736131	1.32163
ENSG00000143162	CREG1	1	complement(167529677..167553767)	24091	protein_coding	12.5138	13.7193	9.05939	14.1277	11.8478	17.0527	14.8447	14.4359	9.90669	11.6528	11.127	13.203	11.3059	12.3661	12.9084	14.8621	0.72395	1.02977	0.946779	1.24297	1.18626	1.05224	0.791659	0.849376	0.889175	0.962368	0.903474	0.901367	1.03153	1.0833
ENSG00000198771	RCSD1	1	167630093..167706249	76157	protein_coding	0.352893	0.33747	0.0869474	0.522262	0.408555	0.378488	1.34751	0.864805	0.211269	0.771603	0.209645	0.714408	0.217332	0.886676	0.576378	1.28337	0.246384	1.54758	1.15773	1.12155	3.81847	2.56262	0.598675	2.28644	0.594076	2.11696	0.615857	2.62742	1.63329	3.80291
ENSG00000197965	MPZL1	1	167721192..167791919	70728	protein_coding	0.677358	0.704944	0.434403	1.04436	0.655384	0.982666	0.839391	0.886517	0.750701	0.867111	0.819784	0.867866	0.784152	0.936016	1.32865	1.40965	0.64132	1.48148	0.967559	1.39396	1.23921	1.25757	1.10828	1.23004	1.21027	1.23111	1.15766	1.32779	1.96152	1.99966
ENSG00000143158	MPC2	1	complement(167916729..167937040)	20312	protein_coding	4.44397	7.80687	2.67318	5.95836	4.81429	7.32089	7.43233	7.33443	3.60415	5.8492	3.87502	7.28022	3.81695	5.41041	3.54594	5.45257	0.601529	0.76322	1.08333	0.93775	1.67245	0.939484	0.811021	0.749237	0.871972	0.932541	0.858906	0.693031	0.797922	0.698432
ENSG00000143155	TIPRL	1	168178933..168202114	23182	protein_coding	3.74258	3.92461	3.82755	3.37017	3.7937	3.18403	3.71951	2.62088	4.34941	4.2063	4.55524	3.49035	4.15858	4.95762	3.94702	6.02752	1.0227	0.858727	1.01366	0.811298	0.993834	0.667807	1.16214	1.07178	1.21714	0.889348	1.11115	1.26321	1.05463	1.53583
ENSG00000213064	SFT2D2	1	168225938..168253025	27088	protein_coding	6.20092	5.55039	6.45347	5.59011	4.7352	5.21113	3.90329	4.45003	4.78149	5.45649	5.4081	5.9535	5.30624	5.27899	5.29504	6.1284	1.04073	1.00716	0.763628	0.938877	0.629469	0.801752	0.771094	0.983083	0.872145	1.07263	0.855717	0.951104	0.853912	1.10414
ENSG00000143153	ATP1B1	1	169105697..169132722	27026	protein_coding	6.50699	9.98509	7.0661	19.994	3.10139	8.75166	4.84323	3.55201	10.0612	24.9619	10.385	16.931	7.52098	19.3811	3.93464	12.1123	1.08592	2.00238	0.476624	0.876473	0.744312	0.355731	1.54621	2.49991	1.59597	1.69563	1.15583	1.94101	0.604679	1.21304
ENSG00000117475	BLZF1	1	169367970..169396540	28571	protein_coding	0.347631	0.548718	1.79847	0.606561	0.422272	0.377148	0.316636	0.263691	0.666387	0.502957	0.529406	0.537105	0.355714	0.444888	0.324582	0.550087	5.17349	1.10542	1.21471	0.687327	0.910839	0.480558	1.91693	0.916604	1.52289	0.978836	1.02325	0.810777	0.933696	1.0025
ENSG00000117479	SLC19A2	1	complement(169463909..169486003)	22095	protein_coding	0.264424	0.279165	0.25174	0.257161	0.718472	0.633997	0.409442	0.329979	0.267007	0.232276	0.215514	0.202045	0.473115	0.323597	0.223849	0.211172	0.952029	0.921179	2.71712	2.27104	1.54843	1.18202	1.00977	0.832036	0.81503	0.723745	1.78923	1.15916	0.846551	0.756441
ENSG00000120370	GORAB	1	170532129..170553446	21318	protein_coding	1.3155	1.07297	0.285764	0.413129	0.476582	0.518102	1.12722	0.62701	0.616372	0.625929	0.394181	0.431906	0.490359	0.732892	0.507516	0.645088	0.217229	0.385032	0.362282	0.482866	0.856877	0.584368	0.468546	0.58336	0.299643	0.402533	0.372755	0.683049	0.385798	0.601216
ENSG00000117523	PRRC2C	1	171485551..171593511	107961	protein_coding	1.43679	1.63068	1.55788	1.64205	1.50864	1.7766	1.23336	1.36866	1.98709	2.18195	1.95366	1.74445	1.97149	2.02113	2.08446	2.58853	1.08428	1.00698	1.05001	1.08949	0.858414	0.839319	1.383	1.33806	1.35974	1.06977	1.37215	1.23944	1.45077	1.58739
ENSG00000117533	VAMP4	1	complement(171700160..171742247)	42088	protein_coding	1.01335	0.983132	0.742592	0.749264	0.731724	0.825675	1.22922	1.33387	0.503341	0.597497	0.352726	0.656294	0.952092	0.805353	0.866667	0.542628	0.732808	0.762119	0.722084	0.839841	1.21302	1.35675	0.496709	0.607748	0.348079	0.667554	0.939548	0.81917	0.855248	0.551937
ENSG00000010165	METTL13	1	171781664..171814023	32360	protein_coding	0.857592	1.15161	0.22918	0.430187	0.451319	0.44121	0.786267	0.728487	0.273463	0.428207	0.268333	0.293151	0.430716	0.507362	0.286577	0.584332	0.267236	0.373554	0.526263	0.383125	0.916832	0.632583	0.318873	0.371834	0.312891	0.254559	0.502239	0.440569	0.334165	0.507406
ENSG00000094975	SUCO	1	172532349..172611833	79485	protein_coding	0.327092	0.284539	0.199937	0.253772	0.83083	0.559212	0.362787	0.501438	0.394725	0.374491	0.391163	0.29837	0.368973	0.329826	0.381127	0.423265	0.611255	0.891869	2.54005	1.96533	1.10913	1.76228	1.20677	1.31613	1.19588	1.04861	1.12804	1.15916	1.1652	1.48755
ENSG00000117592	PRDX6	1	173477266..173488807	11542	protein_coding	12.6295	17.8137	11.2216	15.1378	14.4415	16.9447	16.9987	22.3616	11.2217	15.5849	13.7601	16.9215	14.013	13.743	13.3644	17.17	0.888524	0.849788	1.14348	0.951217	1.34595	1.2553	0.888535	0.874886	1.08953	0.949916	1.10955	0.771484	1.05819	0.963865
ENSG00000076321	KLHL20	1	173714941..173786702	71762	protein_coding	0.578042	0.906088	0.446599	0.459233	0.446849	0.495515	0.902147	0.995661	0.455889	0.522067	0.45668	0.509329	0.445099	0.557207	0.512603	0.622808	0.772606	0.506831	0.773039	0.546873	1.56069	1.09886	0.788677	0.576177	0.790046	0.562119	0.770011	0.614959	0.886792	0.687359
ENSG00000120334	CENPL	1	complement(173799550..173824720)	25171	protein_coding	0.290138	0.510521	0.063136	0.112868	0.302723	0.353176	0.561572	0.878617	0.0745746	0.305836	0.100153	0.321454	0.173041	0.284052	0.14737	0.380488	0.217607	0.221083	1.04337	0.691795	1.93553	1.72102	0.257031	0.599066	0.345189	0.629659	0.596409	0.556396	0.50793	0.745294
ENSG00000117593	DARS2	1	173824503..173858546	34044	protein_coding	0.626394	0.641686	0.194503	0.358837	0.550232	0.917899	2.00961	2.60562	0.259936	0.384413	0.403159	0.360607	0.579998	0.723397	0.399522	0.605921	0.310512	0.55921	0.878411	1.43045	3.20821	4.06058	0.414972	0.599066	0.643618	0.561967	0.925931	1.12734	0.637812	0.944263
ENSG00000270084	GAS5-AS1	1	173863248..173863941	694	antisense	0	4.07359	0.381652	0.81873	0.457483	3.10533	1.22208	0.700372	0	0.36975	0.807218	0	0.418407	0	1.33626	1.4154	#DIV/0!	0.200985	#DIV/0!	0.762308	#DIV/0!	0.17193	#DIV/0!	0.0907676	#DIV/0!	0	#DIV/0!	0	#DIV/0!	0.347456
ENSG00000234741	GAS5	1	complement(173863900..173868882)	4983	processed_transcript	2.4622	2.06307	0.372078	1.48236	2.48489	1.89215	5.61669	2.68244	1.0763	1.08143	1.34909	1.5118	1.34028	2.17885	0.930527	1.47845	0.151116	0.71852	1.00922	0.917152	2.28116	1.30022	0.437128	0.524183	0.547919	0.732792	0.544341	1.05612	0.377924	0.716628
ENSG00000135870	RC3H1	1	complement(173931214..174022297)	91084	protein_coding	0.673508	0.682838	0.974157	0.89206	0.972515	0.683199	0.428325	0.346864	1.1953	0.952232	1.35618	0.937348	1.03928	0.87801	1.19462	0.916672	1.44639	1.3064	1.44395	1.00053	0.635961	0.507975	1.77474	1.39452	2.0136	1.37272	1.54309	1.28582	1.77373	1.34244
ENSG00000116161	CACYBP	1	174999163..175011715	12553	protein_coding	3.53722	6.71538	1.70909	3.75691	6.27247	8.00459	9.77414	12.2744	2.73436	4.57898	3.10161	4.11193	2.82209	4.66207	2.41328	4.24511	0.483173	0.559448	1.77328	1.19198	2.76323	1.8278	0.773026	0.681864	0.876851	0.612315	0.797827	0.694238	0.682253	0.632148
ENSG00000120333	MRPS14	1	complement(175010789..175023425)	12637	protein_coding	1.15582	1.8914	0.586868	1.57371	0.602978	1.74802	1.72259	2.73088	1.01857	2.01029	0.975279	1.70008	0.7353	1.38304	1.10077	1.67121	0.507749	0.832033	0.521687	0.924196	1.49036	1.44384	0.88125	1.06286	0.843796	0.898845	0.636169	0.731225	0.952369	0.883585
ENSG00000235750	KIAA0040	1	complement(175156987..175192999)	36013	protein_coding	0.438026	0.991973	1.82397	1.19121	0.414355	0.680706	0.682961	0.701831	0.536126	0.790918	0.427783	0.844479	0.491846	1.16916	0.497849	0.845551	4.16408	1.20085	0.94596	0.686214	1.55918	0.70751	1.22396	0.797318	0.976616	0.851312	1.12287	1.17862	1.13657	0.852392
ENSG00000227740	AL513329.1	1	complement(175904762..175920513)	15752	lincRNA	0.593444	0.407895	0.302666	0.523037	0.584516	0.701174	0.484579	0.416569	0.425596	0.472422	0.871326	0.38968	0.239644	0.487525	0.608351	0.826261	0.510016	1.28228	0.984955	1.719	0.816553	1.02126	0.717163	1.15819	1.46825	0.955344	0.403818	1.19522	1.02512	2.02567
ENSG00000230777	RPS29P5	1	175921975..175922145	171	processed_pseudogene	80.2911	114.225	26.3317	137.896	85.4075	103.974	89.2758	147.807	53.3183	54.0225	111.387	122.373	84.9048	68.1383	139.195	37.3383	0.327953	1.20723	1.06372	0.910256	1.1119	1.294	0.664062	0.472947	1.38729	1.07133	1.05746	0.596526	1.73363	0.326883
ENSG00000224687	RASAL2-AS1	1	complement(178091508..178093984)	2477	lincRNA	2.94835	3.52775	1.28316	2.52329	5.12706	5.00276	1.82612	3.434	2.05694	2.07192	1.47007	2.14017	1.05505	2.67269	0.499186	2.28023	0.435213	0.715269	1.73896	1.41812	0.619371	0.973427	0.697656	0.58732	0.498607	0.606669	0.357845	0.757619	0.16931	0.646371
ENSG00000075391	RASAL2	1	178094141..178484147	390007	protein_coding	1.00668	1.52949	0.272332	0.894532	0.958974	1.04645	0.680659	0.548987	0.378855	0.783623	0.348329	0.644576	0.284413	0.833118	0.208455	0.535839	0.270524	0.584856	0.952609	0.68418	0.676141	0.358934	0.37634	0.512342	0.346017	0.421431	0.282525	0.544703	0.207071	0.350338
ENSG00000186283	TOR3A	1	179081377..179098023	16647	protein_coding	3.08846	2.70176	1.41606	2.11619	1.7737	2.88046	2.95495	10.0295	1.59475	2.15804	1.51435	2.53083	1.1338	2.60881	1.16986	4.51401	0.458499	0.783266	0.5743	1.06614	0.956769	3.71221	0.516357	0.798755	0.490326	0.936733	0.367108	0.965597	0.378783	1.67077
ENSG00000143322	ABL2	1	complement(179099327..179229684)	130358	protein_coding	1.92048	1.82368	4.13276	2.14451	2.94458	1.99626	0.683139	1.15588	4.28289	2.16139	4.55961	1.96698	3.41924	2.10251	4.11899	2.40564	2.15194	1.17592	1.53325	1.09463	0.355714	0.633817	2.23012	1.18518	2.37421	1.07858	1.78041	1.15289	2.14478	1.31911
ENSG00000057252	SOAT1	1	179293714..179358680	64967	protein_coding	6.04777	6.43239	3.90163	4.24179	4.9945	6.34834	6.05735	5.78703	3.73138	4.23024	3.60441	4.05416	3.88852	4.16982	2.76923	4.44142	0.645135	0.659442	0.825842	0.986933	1.00158	0.899671	0.616984	0.657646	0.59599	0.630273	0.642968	0.648254	0.457893	0.690478
ENSG00000169905	TOR1AIP2	1	complement(179839967..179877803)	37837	protein_coding	2.64043	2.53359	2.85608	2.29009	2.41663	2.10743	2.42083	1.92049	2.45927	2.55678	2.57622	2.05735	2.28696	2.40755	2.14049	2.35596	1.08167	0.903892	0.91524	0.831795	0.916832	0.758013	0.931389	1.00915	0.975681	0.812031	0.86613	0.950254	0.810659	0.929888
ENSG00000143337	TOR1AIP1	1	179882042..179925000	42959	protein_coding	1.42121	1.11875	1.63387	0.786978	1.27857	0.978246	1.61889	0.939101	0.917607	0.764582	0.919359	0.772884	1.12205	0.69656	0.964227	0.868894	1.14964	0.703446	0.899639	0.874412	1.13909	0.839422	0.645653	0.683427	0.646886	0.690848	0.789504	0.622625	0.678456	0.776667
ENSG00000260360	AL353708.1	1	complement(179953184..179954440)	1257	lincRNA	0.232397	0.613381	2.31784	2.48615	0.25258	1.71448	0.224906	2.12675	1.28	0	1.33702	1.10983	1.61704	0.632005	0.737759	1.95363	9.97364	4.05319	1.08685	2.79513	0.967767	3.46725	5.50781	0	5.75315	1.80936	6.9581	1.03036	3.17456	3.18501
ENSG00000135837	CEP350	1	179954738..180114880	160143	protein_coding	0.505286	0.527998	0.582185	0.473667	0.396512	0.39531	0.372487	0.421886	0.679847	0.517562	0.643665	0.43905	0.703529	0.578755	0.739298	0.820395	1.15219	0.8971	0.784727	0.748695	0.73718	0.79903	1.34547	0.980235	1.27386	0.831537	1.39234	1.09613	1.46313	1.55378
ENSG00000116260	QSOX1	1	180154834..180204030	49197	protein_coding	3.74083	3.52622	3.35948	3.01441	3.29774	3.00068	3.47659	3.58638	2.98155	3.19213	3.10297	3.27801	3.21084	3.00352	3.19822	2.4908	0.898059	0.854854	0.881554	0.850962	0.929363	1.01706	0.79703	0.905256	0.829489	0.929611	0.858324	0.851766	0.854949	0.706366
ENSG00000153029	MR1	1	181033425..181061938	28514	protein_coding	2.46902	2.80315	1.62557	1.30522	2.36054	2.35244	4.45168	4.11668	1.35425	1.54788	0.933224	1.65367	0.936889	1.67166	0.769713	2.19614	0.658388	0.465625	0.956065	0.839213	1.80302	1.46859	0.548496	0.552194	0.377973	0.589934	0.379458	0.596351	0.311748	0.783452
ENSG00000162783	IER5	1	181088712..181092899	4188	protein_coding	124.229	92.2352	155.201	90.2225	184.446	147.044	115.702	277.789	138.754	68.4407	131.023	74.8827	183.876	93.7078	213.536	156.795	1.24931	0.978179	1.48473	1.59423	0.93136	3.01175	1.11692	0.742024	1.05469	0.811866	1.48014	1.01597	1.71889	1.69995
ENSG00000231684	EIF1P3	1	182336001..182336334	334	processed_pseudogene	0.874619	2.30844	0.793012	2.55179	0	1.6131	3.38571	0.727632	0.802873	0	0.838637	0	0	3.96422	1.85102	0	0.906694	1.10542	0	0.698782	3.87107	0.315205	0.917969	0	0.958859	0	0	1.71727	2.11638	0
ENSG00000135821	GLUL	1	complement(182381704..182392206)	10503	protein_coding	27.9802	19.6737	14.677	11.2255	28.7476	18.3131	55.6639	26.1702	8.19568	8.79543	10.4009	7.94291	13.3811	9.78257	17.0704	11.0826	0.524549	0.570581	1.02743	0.930841	1.9894	1.33021	0.29291	0.447064	0.371725	0.403731	0.478234	0.49724	0.610089	0.56332
ENSG00000135828	RNASEL	1	complement(182573634..182589256)	15623	protein_coding	0.654439	0.888329	0.305165	0.527356	0.28451	0.362103	0.560962	0.793349	0.291795	0.427048	0.251006	0.446475	0.408899	0.66105	0.277008	0.44012	0.4663	0.593649	0.434739	0.407623	0.857165	0.89308	0.44587	0.480732	0.383544	0.502601	0.624809	0.744151	0.423275	0.495447
ENSG00000143333	RGS16	1	complement(182598623..182604408)	5786	protein_coding	0	0.266512	0.0457771	1.03112	0.438981	0.558702	1.66126	2.89821	0	0.487845	0.0484108	0.626883	0.0501857	0.686511	0.0534257	0	#DIV/0!	3.86895	#DIV/0!	2.09635	#DIV/0!	10.8746	#DIV/0!	1.83048	#DIV/0!	2.35217	#DIV/0!	2.57591	#DIV/0!	0
ENSG00000135838	NPL	1	182789293..182830384	41092	protein_coding	4.00236	2.6894	0.837939	1.69386	2.12476	2.73374	3.42616	2.92756	1.48136	2.19189	1.89499	2.17277	1.59702	2.04285	0.977945	1.63746	0.209361	0.62983	0.530876	1.01648	0.856035	1.08856	0.370122	0.815009	0.473469	0.807902	0.399018	0.759593	0.244342	0.608856
ENSG00000135829	DHX9	1	182839369..182887751	48383	protein_coding	0.652073	0.94021	0.437949	0.839679	0.636521	1.1414	0.864779	0.99456	0.448937	0.869799	0.659982	0.582439	0.630166	0.755302	0.453622	0.807015	0.671625	0.893076	0.97615	1.21399	1.3262	1.05781	0.688476	0.925112	1.01213	0.619477	0.966403	0.803333	0.695661	0.858335
ENSG00000116698	SMG7	1	183472216..183598246	126031	protein_coding	0.551652	0.434357	0.683018	0.484653	0.488718	0.538643	0.589949	0.449301	0.657468	0.777775	0.617857	0.542388	0.550654	0.552602	0.443946	0.641056	1.23813	1.11579	0.885918	1.24009	1.06942	1.0344	1.19182	1.79064	1.12001	1.24872	0.998191	1.27223	0.804757	1.47587
ENSG00000162704	ARPC5	1	complement(183620846..183635757)	14912	protein_coding	36.104	37.6238	23.7832	37.2842	33.0864	32.7341	45.7086	30.2157	29.4738	31.2326	32.3833	34.4273	30.6692	30.5973	31.364	35.1922	0.658743	0.990975	0.916419	0.870037	1.26603	0.803101	0.81636	0.830131	0.896947	0.915042	0.84947	0.813245	0.868713	0.93537
ENSG00000198860	TSEN15	1	184051677..184074212	22536	protein_coding	1.94437	3.26162	1.09303	2.11788	1.28203	2.09189	2.948	2.65288	1.15422	1.34361	1.47908	1.11426	1.71369	1.42181	2.0438	1.75439	0.56215	0.649335	0.659354	0.641365	1.51617	0.813361	0.59362	0.411945	0.760695	0.341628	0.88136	0.435923	1.05113	0.537889
ENSG00000116406	EDEM3	1	complement(184690231..184754913)	64683	protein_coding	0.514849	1.03307	0.348061	0.601728	0.775534	1.30773	0.633744	0.710117	0.509927	0.682349	0.645233	0.685849	0.448919	0.769666	0.406216	0.64541	0.676044	0.582469	1.50633	1.26587	1.23093	0.687389	0.99044	0.660509	1.25325	0.663897	0.871943	0.745031	0.789	0.624753
ENSG00000135842	FAM129A	1	complement(184790724..184974550)	183827	protein_coding	1.14575	1.48477	3.58194	1.95657	1.87221	1.74094	0.5844	0.921472	2.94961	1.66253	3.08253	1.42521	3.78158	2.22995	3.44221	3.20879	3.12627	1.31775	1.63404	1.17253	0.510057	0.620615	2.57439	1.11972	2.69039	0.959883	3.30051	1.50188	3.00432	2.16113
ENSG00000121481	RNF2	1	185045364..185102608	57245	protein_coding	1.02571	0.817106	0.615376	0.545915	0.987226	0.644704	0.854368	0.802385	0.885355	0.614117	0.724177	0.511768	0.928265	0.550483	1.04219	0.797908	0.599952	0.668108	0.962482	0.78901	0.832953	0.981984	0.863165	0.751576	0.706026	0.626318	0.904998	0.673698	1.01607	0.976505
ENSG00000121486	TRMT1L	1	complement(185118098..185157072)	38975	protein_coding	0.682057	1.29245	0.543664	0.976762	0.260674	0.898535	0.812397	1.09745	0.46098	0.664972	0.40246	0.587015	0.417215	0.801734	0.428288	0.648975	0.797094	0.755743	0.382188	0.695217	1.1911	0.849123	0.675867	0.514504	0.590067	0.454187	0.611701	0.62032	0.627936	0.502127
ENSG00000279838	AL356273.3	1	complement(185292384..185294372)	1989	TEC	4.11234	5.29778	6.39194	2.14253	7.02347	6.6365	8.1017	5.13184	3.775	1.41914	4.92894	1.68333	4.81767	2.79588	4.97329	2.71622	1.55433	0.40442	1.7079	1.2527	1.9701	0.968678	0.917969	0.267875	1.19857	0.317742	1.17152	0.527747	1.20936	0.51271
ENSG00000116679	IVNS1ABP	1	complement(185296388..185317329)	20942	protein_coding	10.3363	17.9544	5.74201	9.00782	10.4153	21.8165	12.0821	19.0784	6.13353	9.97411	7.07551	8.43349	7.62611	10.3688	8.79745	10.2839	0.555518	0.501706	1.00764	1.21511	1.16889	1.0626	0.593397	0.555525	0.68453	0.469717	0.737798	0.57751	0.85112	0.57278
ENSG00000273004	AL078644.1	1	185317779..185318530	752	lincRNA	0.388461	0.683528	0	0.377791	2.11099	2.14937	0.75188	1.29271	0.356595	0	0	0	0	0	0.411065	0	0	0.552708	5.43424	3.14452	1.93553	1.89123	0.917969	0	0	0	0	0	1.05819	0
ENSG00000261024	GS1-279B7.1	1	complement(185321157..185335039)	13883	lincRNA	0.0210418	0	0.0572354	0	0.27443	0.426891	0.549815	0.577682	0	0.0184835	0.0403522	0	0.0627475	0	0.0667985	0	2.72008	#DIV/0!	13.0422	#DIV/0!	26.1297	#DIV/0!	0	#DIV/0!	1.91772	#DIV/0!	2.98204	#DIV/0!	3.17456	#DIV/0!
ENSG00000073756	PTGS2	1	complement(186671791..186680427)	8637	protein_coding	0.777912	0.981964	459.169	183.281	27.7903	8.63962	1.14562	1.32249	492.946	155.117	552.718	168.176	414.633	149.467	635.386	165.079	590.258	186.648	35.7242	8.7983	1.47269	1.34678	633.678	157.966	710.515	171.264	533.008	152.213	816.783	168.111
ENSG00000273129	PACERR	1	186680622..186681446	825	lincRNA	0	0	0.96315	0	0	0	0.342675	0	1.30017	0	1.01856	0	0.351969	0	0	1.19065	#DIV/0!	#DIV/0!	#DIV/0!	#DIV/0!	#DIV/0!	#DIV/0!	#DIV/0!	#DIV/0!	#DIV/0!	#DIV/0!	#DIV/0!	#DIV/0!	#DIV/0!	#DIV/0!
ENSG00000226723	AL513175.1	1	complement(192246708..192247487)	780	processed_pseudogene	0.374517	1.31798	0.339572	1.82115	0.407042	0.690738	0.362445	0.311576	1.03138	0.657966	0.718217	1.07312	0.74455	1.358	0	1.88901	0.906694	1.38177	1.08685	0.524087	0.967767	0.236404	2.75391	0.499222	1.91772	0.814214	1.98803	1.03036	0	1.43326
ENSG00000090104	RGS1	1	192575727..192580031	4305	protein_coding	1.42499	12.0593	0.676778	16.6302	2.43374	17.4586	2.62678	10.8389	0.622903	13.1731	0.78078	11.3419	0.404703	11.1337	0.502636	5.19093	0.474935	1.37903	1.7079	1.44772	1.84336	0.898802	0.437128	1.09236	0.547919	0.940511	0.284004	0.923245	0.352729	0.43045
ENSG00000231767	AL136454.1	1	192716183..192716648	466	processed_pseudogene	6.8956	15.994	2.84191	21.9476	8.17578	24.8577	8.49334	34.4205	3.4527	6.05724	18.6336	12.5735	9.96994	14.7748	28.524	5.79674	0.412134	1.37224	1.18565	1.55419	1.2317	2.15209	0.50071	0.37872	2.70224	0.786137	1.44584	0.923773	4.13655	0.362433
ENSG00000116741	RGS2	1	192809039..192812283	3245	protein_coding	0.900225	18.7706	1.22434	4.37749	7.53373	26.3161	16.2916	124.698	1.3222	6.08897	2.33061	4.64302	1.43174	4.16188	1.42891	2.72436	1.36004	0.23321	8.36872	1.40199	18.0972	6.64324	1.46875	0.324389	2.58892	0.247356	1.59042	0.221724	1.58728	0.14514
ENSG00000116750	UCHL5	1	complement(193012250..193060080)	47831	protein_coding	0.58631	1.03703	0.321177	0.588025	0.464647	0.861707	0.738817	0.980633	0.426086	0.831554	0.392361	0.670826	0.248904	0.68651	0.374841	0.811194	0.547794	0.567026	0.792493	0.830935	1.26011	0.945614	0.726725	0.801859	0.669204	0.646871	0.424527	0.661994	0.639322	0.782226
ENSG00000116747	TROVE2	1	193059422..193091777	32356	protein_coding	1.18272	1.63628	1.58808	1.36096	1.12844	1.65682	1.25818	0.901332	1.40064	1.34029	1.61019	0.879563	1.39103	1.42406	1.37574	1.67732	1.34274	0.831744	0.954103	1.01256	1.0638	0.550843	1.18425	0.819112	1.36143	0.537539	1.17612	0.870306	1.1632	1.02508
ENSG00000023572	GLRX2	1	complement(193096468..193106114)	9647	protein_coding	12.2033	14.5727	4.06346	6.00769	9.08345	12.0913	10.8136	15.0146	6.83811	7.4213	7.75246	7.57758	6.77249	7.1919	6.34456	6.74576	0.33298	0.412257	0.744342	0.829724	0.886119	1.03032	0.560348	0.509261	0.635274	0.519985	0.554971	0.493519	0.519904	0.462904
ENSG00000134371	CDC73	1	193122017..193253901	131885	protein_coding	0.571465	0.574872	0.688851	0.510532	0.577763	0.600523	0.276523	0.416458	0.39039	0.531172	0.456629	0.501389	0.411722	0.481893	0.318766	0.556741	1.20541	0.888079	1.01102	1.04462	0.483883	0.724437	0.683139	0.923983	0.799049	0.872175	0.720468	0.838261	0.557805	0.96846
ENSG00000177888	ZBTB41	1	complement(197153680..197200542)	46863	protein_coding	1.24671	0.932316	1.09647	0.915412	1.34821	1.4371	0.410218	0.617128	1.27605	1.04038	1.46439	1.05382	1.41894	1.33922	1.26648	1.90219	0.879493	0.981869	1.08141	1.54143	0.329041	0.66193	1.02354	1.11591	1.1746	1.13032	1.13815	1.43645	1.01586	2.04028
ENSG00000081237	PTPRC	1	198638671..198757283	118613	protein_coding	1.19693	1.60557	1.02496	1.41315	0.543373	1.09696	1.25846	1.34205	1.27283	1.29371	1.24215	0.971492	1.1506	1.38418	1.19361	1.50722	0.856322	0.880155	0.453971	0.683222	1.0514	0.835867	1.06341	0.805762	1.03778	0.605075	0.96129	0.862112	0.997223	0.938741
ENSG00000118200	CAMSAP2	1	200739558..200860704	121147	protein_coding	0.605239	0.530361	0.389165	0.417424	0.482213	0.602607	0.263695	0.41325	0.542309	0.432101	0.497103	0.36619	0.661538	0.566137	0.495014	0.735819	0.642994	0.787056	0.796733	1.13622	0.435688	0.779186	0.896025	0.81473	0.821333	0.690453	1.09302	1.06746	0.817883	1.38739
ENSG00000231333	RPL34P6	1	200863808..200864152	345	processed_pseudogene	2.5402	2.97979	3.83864	3.2939	4.60135	3.12333	7.37496	7.04433	2.33182	2.23136	4.05949	3.23491	2.52499	3.83783	5.37602	1.4236	1.51116	1.10542	1.81141	1.04817	2.9033	2.36404	0.917969	0.748833	1.5981	1.08562	0.994015	1.28795	2.11638	0.477752
ENSG00000174307	PHLDA3	1	complement(201464383..201469237)	4855	protein_coding	39.8322	47.8546	7.25586	32.0672	20.1417	37.287	39.48	69.5299	13.2561	35.9937	14.8274	37.6996	8.19388	27.5992	8.4682	19.0185	0.182161	0.670097	0.505663	0.779173	0.991157	1.45294	0.332798	0.752146	0.372246	0.787794	0.20571	0.576729	0.212597	0.397422
ENSG00000159176	CSRP1	1	complement(201483530..201509456)	25927	protein_coding	1.6112	1.38778	0.817267	0.876612	1.21232	0.789658	1.06859	0.83425	0.889487	0.900652	0.550983	1.23756	1.11997	1.22564	0.989588	1.37339	0.507242	0.631666	0.752433	0.569008	0.663225	0.601141	0.552065	0.648988	0.341971	0.891758	0.695115	0.883168	0.614193	0.98963
ENSG00000198700	IPO9	1	201829141..201884294	55154	protein_coding	1.00104	0.619754	0.48023	0.494498	0.690778	0.464007	0.953393	0.471482	0.787647	0.600179	0.771946	0.622228	0.858161	0.528141	0.532445	0.756918	0.479732	0.797894	0.690062	0.748695	0.952405	0.760757	0.78683	0.968415	0.771146	1.00399	0.857272	0.852179	0.531894	1.22132
ENSG00000134375	TIMM17A	1	201955491..201970661	15171	protein_coding	4.33245	7.48777	2.4093	9.5505	5.69231	11.5596	4.99409	8.29801	3.97706	7.91589	4.96659	8.01851	5.05299	8.8846	4.17704	10.651	0.556106	1.27548	1.31388	1.5438	1.15272	1.10821	0.917969	1.05718	1.14637	1.07088	1.16631	1.18655	0.964127	1.42245
ENSG00000143862	ARL8A	1	complement(202133404..202144743)	11340	protein_coding	7.8054	4.66873	3.99401	8.76849	8.84725	10.3812	3.88909	6.1936	6.12463	6.15494	7.85479	7.086	8.60369	6.9355	10.5494	5.19727	0.511699	1.87813	1.13348	2.22355	0.498256	1.32661	0.784666	1.31833	1.00633	1.51776	1.10227	1.48552	1.35155	1.11321
ENSG00000143851	PTPN7	1	complement(202147013..202161588)	14576	protein_coding	0.661365	1.88664	0.0726855	0.935562	0.522766	0.924079	0.659442	1.36721	0.349549	0.827423	0.384337	0.861382	0.219135	0.908377	0.402943	1.11194	0.109902	0.495887	0.790434	0.489801	0.997093	0.724676	0.528527	0.438569	0.581127	0.456568	0.331338	0.481478	0.60926	0.589377
ENSG00000117139	KDM5B	1	complement(202724491..202809470)	84980	protein_coding	0.354068	0.492964	0.286746	0.381117	0.328776	0.418442	0.592161	0.591987	0.429156	0.534472	0.494419	0.403841	0.464708	0.448725	0.407408	0.525935	0.809863	0.773113	0.928569	0.848828	1.67245	1.20087	1.21208	1.0842	1.3964	0.819209	1.31249	0.910259	1.15065	1.06688
ENSG00000183155	RABIF	1	complement(202878957..202889135)	10179	protein_coding	5.30924	2.9541	3.56486	3.01431	3.24386	3.30813	2.80513	2.55468	3.60918	3.22681	4.67804	3.75523	4.47871	3.59012	4.58564	3.66704	0.671444	1.02038	0.610984	1.11984	0.528348	0.864793	0.679793	1.09231	0.881114	1.27119	0.843569	1.2153	0.86371	1.24134
ENSG00000117153	KLHL12	1	complement(202891100..202928636)	37537	protein_coding	1.56424	0.965393	0.550379	0.764419	1.2518	1.24873	0.896239	1.10065	1.2859	0.724627	1.47003	0.854791	1.23771	0.902994	1.36703	1.24954	0.351852	0.791822	0.800266	1.29349	0.572956	1.1401	0.822061	0.750603	0.939777	0.885433	0.791255	0.935364	0.873927	1.29434
ENSG00000159346	ADIPOR1	1	complement(202940823..202958572)	17750	protein_coding	3.43964	2.31668	2.87995	2.38483	3.95301	2.62558	4.88963	2.51929	4.03373	2.28416	3.51906	3.08091	3.14095	2.55113	2.94318	2.2136	0.837282	1.02942	1.14925	1.13334	1.42155	1.08746	1.17272	0.985963	1.02309	1.32988	0.913162	1.1012	0.855664	0.955504
ENSG00000159348	CYB5R1	1	complement(202961869..202967280)	5412	protein_coding	45.9343	22.6519	26.0364	17.4806	47.2837	27.6257	43.6702	27.7068	27.6979	17.0692	25.8264	18.0955	28.0609	18.1531	28.616	19.0122	0.566817	0.771705	1.02938	1.21957	0.950708	1.22315	0.60299	0.753542	0.562245	0.798851	0.610893	0.801393	0.622976	0.839322
ENSG00000163444	TMEM183A	1	203007386..203024848	17463	protein_coding	0.418203	0.603406	0.288178	0.422984	0.61815	0.632474	0.906578	0.835009	0.537456	0.573078	0.352878	0.495296	0.482211	0.56107	0.513343	0.787492	0.689088	0.700995	1.47811	1.04817	2.1678	1.38383	1.28516	0.949739	0.843796	0.820833	1.15306	0.929839	1.2275	1.30508
ENSG00000133048	CHI3L1	1	complement(203178931..203186749)	7819	protein_coding	408.24	931.818	338.035	975.617	470.575	817.224	494.655	845.614	257.905	1055.27	235.863	1014.92	295.276	1025.88	325.607	892.649	0.828032	1.047	1.15269	0.877021	1.21168	0.907488	0.631749	1.13249	0.577755	1.08918	0.723292	1.10095	0.797588	0.957965
ENSG00000133063	CHIT1	1	complement(203212827..203273641)	60815	protein_coding	8.1707	3.95135	8.02242	4.03153	8.5514	3.33108	13.6856	7.08927	7.1521	5.63298	6.6923	5.88623	8.29368	4.18453	7.72104	3.12541	0.981852	1.02029	1.04659	0.843023	1.67496	1.79414	0.875335	1.42559	0.819061	1.48968	1.01505	1.05901	0.944967	0.790974
ENSG00000231507	LINC01353	1	203287152..203288801	1650	lincRNA	0.885221	0.467285	1.76577	1.37745	1.53936	1.79592	2.05605	0.589162	2.43781	1.24415	1.6976	1.01459	1.58386	2.08638	0.749384	2.23246	1.99473	2.94777	1.73896	3.8433	2.32264	1.26082	2.75391	2.66252	1.91772	2.17124	1.78923	4.4649	0.846551	4.77752
ENSG00000159388	BTG2	1	203305491..203309602	4112	protein_coding	52.0735	43.8136	62.4162	139.01	18.5307	60.7957	28.6007	38.1211	56.1492	116.946	57.0155	130.481	65.1083	117.271	31.4985	85.4004	1.19862	3.17275	0.355857	1.3876	0.549237	0.870073	1.07827	2.66916	1.0949	2.97809	1.25032	2.67659	0.604885	1.94917
ENSG00000229652	AL359837.1	1	complement(203353365..203353651)	287	processed_pseudogene	0	1.79099	0.922879	1.97978	0	0.938633	2.95512	0.846792	0.934354	0	0	0	0	0.922683	0	0	#DIV/0!	1.10542	#DIV/0!	0.524087	#DIV/0!	0.472807	#DIV/0!	0	#DIV/0!	0	#DIV/0!	0.515181	#DIV/0!	0
ENSG00000182004	SNRPE	1	203861603..203870550	8948	protein_coding	4.83172	5.94551	4.05528	4.3815	3.44175	4.48578	6.7928	5.10611	4.67511	5.04725	4.44511	5.45674	3.82926	5.17901	3.48918	5.90051	0.839305	0.736944	0.712326	0.754482	1.40588	0.858819	0.967589	0.848918	0.919986	0.917793	0.792525	0.871079	0.722142	0.992432
ENSG00000232917	HSPE1P6	1	complement(203903723..203904013)	291	processed_pseudogene	0	0	0	0	1.09104	0.925731	0.971501	2.50546	0	0	0	0	0.99785	0	0	4.21943	#DIV/0!	#DIV/0!	#DIV/0!	#DIV/0!	#DIV/0!	#DIV/0!	#DIV/0!	#DIV/0!	#DIV/0!	#DIV/0!	#DIV/0!	#DIV/0!	#DIV/0!	#DIV/0!
ENSG00000226330	AL606489.1	1	204377850..204435846	57997	antisense	0.458354	0.261451	0.383619	0.416374	0.788299	0.339074	0.126737	0.263994	0.476239	0.411477	0.473305	0.240539	0.595799	0.456593	1.03401	1.05008	0.836949	1.59255	1.71985	1.29689	0.276505	1.00972	1.03902	1.57382	1.03262	0.920015	1.29987	1.74638	2.25592	4.01636
ENSG00000198625	MDM4	1	204516379..204558120	41742	protein_coding	1.13372	1.23756	0.691639	0.912014	0.56285	0.703446	0.961726	0.512351	1.1949	1.36473	1.36892	1.07615	1.29389	1.43374	1.30337	1.50018	0.61006	0.736944	0.496461	0.568413	0.848289	0.414	1.05396	1.10276	1.20745	0.869575	1.14128	1.15852	1.14964	1.21221
ENSG00000174529	TMEM81	1	complement(205083129..205084460)	1332	protein_coding	0.438623	1.35064	0.397697	0.426575	1.90686	1.01121	1.06121	1.45964	1.00661	0.385295	0.210289	1.04734	0.653996	0.397613	0	0.368725	0.906694	0.315833	4.34739	0.748695	2.41942	1.0807	2.29492	0.28527	0.47943	0.775442	1.49102	0.294389	0	0.273001
ENSG00000117222	RBBP5	1	complement(205086142..205122015)	35874	protein_coding	0.879447	0.7594	0.509443	0.578113	0.575265	0.51063	0.693488	0.589384	0.545678	0.543628	0.554369	0.497762	0.550411	0.391229	0.43946	0.595548	0.579277	0.761277	0.654121	0.672413	0.788551	0.776118	0.620479	0.715865	0.630361	0.655468	0.625861	0.515181	0.4997	0.784235
ENSG00000133059	DSTYK	1	complement(205142505..205211566)	69062	protein_coding	0.955949	1.09037	0.2071	0.617052	0.418347	0.631907	0.753208	0.587673	0.333928	0.765413	0.308244	0.585801	0.445682	1.1158	0.537119	1.79924	0.216644	0.565912	0.437624	0.579536	0.787916	0.538968	0.349315	0.701977	0.322448	0.537251	0.466219	1.02333	0.56187	1.65012
ENSG00000158711	ELK4	1	complement(205597556..205631962)	34407	protein_coding	0.713178	0.649856	0.600446	0.833959	0.673613	0.759456	0.575158	0.536816	0.631294	0.656302	0.748965	0.770368	0.8355	0.985139	0.808582	0.920704	0.84193	1.2833	0.944522	1.16865	0.806472	0.826054	0.885184	1.00992	1.05018	1.18545	1.17152	1.51594	1.13377	1.41678
ENSG00000158715	SLC45A3	1	complement(205657851..205680459)	22609	protein_coding	0.865683	0.875294	0.175726	0.439801	1.43236	0.929375	1.7881	2.55832	0.201633	0.544788	0.359283	0.481288	0.269709	0.327953	0.314467	0.32585	0.202991	0.502461	1.6546	1.06179	2.06553	2.92281	0.232917	0.622406	0.415029	0.549859	0.311557	0.374677	0.363259	0.372274
ENSG00000069275	NUCKS1	1	complement(205712819..205750276)	37458	protein_coding	6.97202	9.94874	3.64157	4.32315	6.32308	6.9544	11.5398	6.6762	4.8466	7.51502	5.12979	5.2066	4.44965	6.75846	4.38206	8.5489	0.522313	0.434543	0.906922	0.699023	1.65516	0.67106	0.695151	0.755374	0.735769	0.523343	0.638215	0.679329	0.628521	0.859295
ENSG00000117280	RAB29	1	complement(205767986..205775460)	7475	protein_coding	3.67352	4.22901	4.25203	3.53461	2.46349	2.91912	7.03458	4.74679	3.15693	3.39854	4.12194	3.62061	4.73922	4.92423	4.54894	10.1842	1.15748	0.835802	0.670608	0.690261	1.91494	1.12244	0.859375	0.803625	1.12207	0.856138	1.2901	1.16439	1.23831	2.40818
ENSG00000276600	RAB7B	1	complement(205976740..206003461)	26722	protein_coding	4.76632	6.66513	8.69275	6.57036	3.36242	1.75411	1.62925	1.30055	9.92478	6.75079	8.77358	6.5049	4.40093	4.23149	3.92156	3.64837	1.82379	0.985782	0.705454	0.263178	0.341826	0.195127	2.08227	1.01285	1.84075	0.97596	0.923339	0.63487	0.822766	0.547381
ENSG00000261000	AC244034.2	1	206503948..206504456	509	lincRNA	0	0	0.520366	2.79076	0	0.529249	0	0	0	1.00828	0	0	0	0	0	0.482458	#DIV/0!	#DIV/0!	#DIV/0!	#DIV/0!	#DIV/0!	#DIV/0!	#DIV/0!	#DIV/0!	#DIV/0!	#DIV/0!	#DIV/0!	#DIV/0!	#DIV/0!	#DIV/0!
ENSG00000162889	MAPKAPK2	1	206684944..206734283	49340	protein_coding	5.38775	2.67737	7.61745	4.96914	10.4437	4.82648	4.59527	4.6744	6.57084	4.6235	5.84166	4.57479	8.18627	4.39561	7.42417	4.60881	1.41385	1.85598	1.93841	1.8027	0.852911	1.74589	1.21959	1.72688	1.08425	1.70869	1.51942	1.64176	1.37797	1.7214
ENSG00000162892	IL24	1	206897443..206904139	6697	protein_coding	1.61394	3.37712	1.7402	1.78172	1.46966	2.77553	3.71483	4.13698	1.40146	2.91207	1.67302	2.20809	1.4742	2.49112	1.06164	2.71349	1.07823	0.527585	0.910602	0.821863	2.30172	1.225	0.868349	0.862292	1.0366	0.653838	0.913419	0.737646	0.657793	0.803492
ENSG00000162894	FCMR	1	complement(206904386..206923247)	18862	protein_coding	1.9669	4.42833	1.31998	3.49438	2.4407	5.0844	5.3208	7.25403	1.79133	3.60517	1.57412	4.08266	1.40092	3.31328	1.83552	3.12465	0.671097	0.789096	1.24089	1.14815	2.70517	1.6381	0.910741	0.814116	0.800308	0.92194	0.712247	0.748202	0.933205	0.705603
ENSG00000123836	PFKFB2	1	207034366..207081024	46659	protein_coding	0.795122	0.572852	0.380335	0.213109	0.537559	0.300224	0.896732	0.359395	0.396558	0.274981	0.3722	0.197333	0.435633	0.346201	0.503508	0.452627	0.478335	0.372015	0.67607	0.524087	1.12779	0.627379	0.498739	0.480021	0.468104	0.344475	0.547882	0.604347	0.633247	0.790129
ENSG00000196352	CD55	1	207321508..207386804	65297	protein_coding	1.42713	0.924952	1.89025	1.55761	1.46355	1.06027	1.81408	0.863482	2.46817	1.4226	2.77544	1.20497	2.35245	1.47214	1.96938	1.9782	1.32451	1.68399	1.02552	1.1463	1.27114	0.933543	1.72946	1.53803	1.94477	1.30274	1.64838	1.59158	1.37996	2.1387
ENSG00000117335	CD46	1	207752057..207795513	43457	protein_coding	3.03167	2.79734	2.23683	2.41233	2.91506	2.89491	4.00735	2.53895	2.93108	2.11393	2.81671	2.22146	2.9868	2.37651	3.10138	2.57681	0.73782	0.862364	0.961535	1.03488	1.32183	0.90763	0.966818	0.755693	0.929094	0.794131	0.985198	0.849559	1.02299	0.921163
ENSG00000227887	RPS26P13	1	complement(208697369..208697698)	330	processed_pseudogene	0	3.11523	0	0	1.9242	0.816326	1.71337	0.736452	0	0.777596	0.848802	0.845488	0	0	0.93673	0	#DIV/0!	0	#DIV/0!	0.262043	#DIV/0!	0.236404	#DIV/0!	0.249611	#DIV/0!	0.271405	#DIV/0!	0	#DIV/0!	0
ENSG00000117594	HSD11B1	1	209686178..209734950	48773	protein_coding	0.401292	0.869459	0.570212	1.53778	0.0781153	1.01629	0.0869457	0.687635	0.560808	1.41001	0.763823	1.68758	0.440566	1.75914	0.183801	1.39469	1.42094	1.76866	0.194659	1.16887	0.216664	0.790878	1.3975	1.62171	1.90341	1.94095	1.09787	2.02326	0.458022	1.60409
ENSG00000236136	ADORA2BP1	1	209744373..209745214	842	processed_pseudogene	0	0	0	0	0	0	0	0	0	0	0	0	0.689725	0.943504	0.367127	0	#DIV/0!	#DIV/0!	#DIV/0!	#DIV/0!	#DIV/0!	#DIV/0!	#DIV/0!	#DIV/0!	#DIV/0!	#DIV/0!	#DIV/0!	#DIV/0!	#DIV/0!	#DIV/0!
ENSG00000162757	C1orf74	1	complement(209779208..209784559)	5352	protein_coding	0.81873	0.912393	0.296935	0.318497	0.118645	0.402672	0.686694	0.817363	0.200418	0.287676	0.209346	0.364925	0.217021	0.692702	0.346548	0.550608	0.362678	0.349079	0.144913	0.441336	0.838731	0.895845	0.244792	0.315298	0.255696	0.399965	0.265071	0.759214	0.423275	0.603477
ENSG00000117597	DIEXF	1	209828007..209857565	29559	protein_coding	0.504018	0.495598	0.170251	0.576675	0.21482	0.300747	0.286925	0.230211	0.517105	0.529551	0.559091	0.500274	0.530472	0.528563	0.376479	0.731089	0.337788	1.1636	0.426215	0.606837	0.569274	0.464512	1.02596	1.06851	1.10927	1.00943	1.05249	1.06652	0.746956	1.47516
ENSG00000226986	AC092017.1	1	211207239..211207897	659	processed_pseudogene	2.21641	3.11996	1.60769	3.01775	2.4089	4.49661	4.71893	7.00691	1.62768	2.33633	1.27514	1.27016	3.0844	2.81285	6.56706	1.11793	0.725355	0.967238	1.08685	1.44124	2.12909	2.24583	0.734375	0.748833	0.575315	0.407107	1.39162	0.901567	2.96293	0.358314
ENSG00000117625	RCOR3	1	211258377..211316385	58009	protein_coding	0.594227	0.434185	0.086753	0.244875	0.273658	0.371511	0.58482	0.51531	0.249627	0.376003	0.159345	0.288587	0.225256	0.324114	0.255785	0.554566	0.145993	0.563987	0.460529	0.855652	0.984169	1.18684	0.420087	0.865997	0.268156	0.664664	0.379073	0.746487	0.430449	1.27726
ENSG00000170385	SLC30A1	1	complement(211571568..211578742)	7175	protein_coding	60.8267	35.9272	23.5149	28.1921	32.1697	51.1743	8.82597	19.002	31.0579	22.3167	34.9399	23.6819	39.0943	24.9124	33.4325	26.3197	0.386589	0.784702	0.528874	1.42439	0.1451	0.528903	0.510597	0.621165	0.574417	0.659164	0.642716	0.693414	0.549635	0.732585
ENSG00000123684	LPGAT1	1	complement(211743457..211830772)	87316	protein_coding	0.46169	0.429738	0.524782	0.4848	0.389067	0.367139	0.391767	0.2839	0.795425	0.461396	0.878976	0.393036	0.621879	0.554998	0.771776	0.773421	1.13665	1.12813	0.8427	0.854333	0.848549	0.660635	1.72285	1.07367	1.90382	0.914596	1.34696	1.29148	1.67163	1.79975
ENSG00000066027	PPP2R5A	1	212285537..212361863	76327	protein_coding	1.44288	1.91929	0.378246	1.11292	1.31029	1.85293	1.7149	1.7576	0.976697	1.14978	1.0202	1.19168	0.798913	1.12756	0.801891	1.06816	0.262148	0.579858	0.908109	0.965423	1.18853	0.915753	0.676911	0.599066	0.707063	0.620897	0.553695	0.587487	0.555759	0.556539
ENSG00000065600	TMEM206	1	complement(212363931..212414901)	50971	protein_coding	0.704932	0.736163	0.239035	0.356719	0.597974	0.502086	0.593467	0.562623	0.378794	0.312131	0.483593	0.317487	0.296236	0.405234	0.26078	0.366157	0.339089	0.484566	0.848271	0.682031	0.841878	0.764264	0.537347	0.423997	0.686013	0.431273	0.420234	0.550468	0.369936	0.497386
ENSG00000117691	NENF	1	212432887..212446379	13493	protein_coding	6.86304	4.74281	4.27932	5.15855	7.60025	6.14922	7.94085	6.48414	5.38585	5.05873	5.89563	5.99668	4.5408	4.71018	6.18563	4.67737	0.623531	1.08766	1.10742	1.29654	1.15705	1.36715	0.784762	1.06661	0.859041	1.26437	0.661631	0.99312	0.901296	0.986203
ENSG00000260805	AC092803.2	1	complement(212557833..212559731)	1899	lincRNA	0.769149	0.135338	1.67372	0.748023	7.02196	2.41158	0.744357	1.66371	1.12969	0.540509	1.32751	0.734627	0.611636	0.278894	0	0.258632	2.17607	5.52708	9.12952	17.8189	0.967767	12.293	1.46875	3.99377	1.72595	5.42809	0.795212	2.06072	0	1.91101
ENSG00000162772	ATF3	1	212565334..212620777	55444	protein_coding	0.927307	6.95778	2.35515	9.73574	6.21884	9.2899	0.928011	4.53236	0.996337	5.51683	0.924521	5.53554	0.576098	5.99409	0.429304	1.8824	2.53977	1.39926	6.70634	1.33518	1.00076	0.651409	1.07444	0.792901	0.996996	0.79559	0.621259	0.861495	0.462957	0.270546
ENSG00000226036	AL590648.1	1	212647296..212647755	460	processed_pseudogene	0.63505	0	0	0	0	0	0	0	0.582956	0.557841	0	0	0.631249	0	0.672002	0	0	#DIV/0!	0	#DIV/0!	0	#DIV/0!	0.917969	#DIV/0!	0	#DIV/0!	0.994015	#DIV/0!	1.05819	#DIV/0!
ENSG00000117697	NSL1	1	complement(212726153..212791782)	65630	protein_coding	0.298221	0.509079	0.157394	0.333318	0.266069	0.336581	0.671983	0.573968	0.204297	0.301062	0.213397	0.318846	0.221221	0.290512	0.221373	0.441527	0.527777	0.654746	0.892188	0.661156	2.25331	1.12746	0.685051	0.591386	0.715566	0.626318	0.741802	0.570662	0.742311	0.867304
ENSG00000203705	TATDN3	1	212791828..212816626	24799	protein_coding	0.412287	0.54927	0.41654	0.309314	0.320066	0.477965	0.672596	0.656597	0.216266	0.372509	0.24849	0.303774	0.222473	0.331026	0.386417	0.475318	1.01032	0.563136	0.77632	0.870182	1.63138	1.1954	0.524554	0.678188	0.602711	0.553051	0.539608	0.602665	0.937253	0.865363
ENSG00000198468	FLVCR1-AS1	1	complement(212852108..212858088)	5981	lincRNA	1.07452	1.1602	0.442846	0.475003	1.38017	0.900811	2.07977	1.42217	0.313847	0.600651	0.374659	0.326547	0.582594	1.10688	0.930309	0.574819	0.412134	0.409413	1.28446	0.776425	1.93553	1.2258	0.292081	0.517712	0.348676	0.281457	0.54219	0.954039	0.86579	0.495447
ENSG00000162769	FLVCR1	1	212858255..212899363	41109	protein_coding	0.945106	0.787731	0.380138	0.691087	0.787766	0.773255	0.508898	0.603006	0.684929	0.661663	0.613234	0.570117	0.805242	0.766557	0.849709	0.91397	0.402218	0.877314	0.833522	0.981623	0.538457	0.765497	0.724712	0.839961	0.648852	0.723745	0.852012	0.97312	0.899062	1.16026
ENSG00000143499	SMYD2	1	214281102..214337131	56030	protein_coding	0.573506	0.821064	0.808355	0.73522	0.560982	0.69234	0.777027	0.77641	0.43074	0.686971	0.509917	0.652337	0.404233	0.675849	0.424814	0.701256	1.4095	0.895448	0.978163	0.843223	1.35487	0.945614	0.751065	0.836685	0.889124	0.794503	0.704847	0.823139	0.740732	0.854082
ENSG00000232480	TGFB2-AS1	1	complement(218344196..218345678)	1483	antisense	0.196981	0.173302	0	0.191571	2.99724	0.363301	8.00653	2.29427	0.361645	0.173032	0	0	0.195802	0.178564	0.625329	0.496772	0	1.10542	15.2159	2.09635	40.6462	13.2386	1.83594	0.998444	0	0	0.994015	1.03036	3.17456	2.86651
ENSG00000143353	LYPLAL1	1	219173844..219212865	39022	protein_coding	0.801013	1.29748	0.217204	0.779012	0.504448	1.02172	0.782439	1.40753	0.412321	0.670747	0.337372	0.500507	0.379506	0.950064	0.261416	0.836988	0.271161	0.600403	0.629762	0.78746	0.976811	1.08482	0.514749	0.516961	0.421181	0.385753	0.473783	0.732237	0.326357	0.645087
ENSG00000136628	EPRS	1	complement(219968601..220046658)	78058	protein_coding	0.449086	1.0997	0.139121	0.480426	0.370133	0.821367	0.586724	0.719206	0.209559	0.608166	0.22607	0.432503	0.252959	0.536011	0.213848	0.688976	0.309787	0.436871	0.824193	0.746902	1.30648	0.654003	0.466634	0.55303	0.503401	0.393293	0.563275	0.487417	0.476185	0.626513
ENSG00000162813	BPNT1	1	complement(220057482..220090462)	32981	protein_coding	0.398579	0.84939	0.152587	0.516841	0.365809	0.612597	0.61717	0.817933	0.268314	0.583533	0.280266	0.642941	0.360976	0.642334	0.393653	0.573329	0.382826	0.608485	0.917782	0.72122	1.54843	0.962965	0.673177	0.687003	0.703163	0.756945	0.905658	0.756229	0.987642	0.674989
ENSG00000067704	IARS2	1	220094102..220148041	53940	protein_coding	0.319526	0.681349	0.13258	0.779508	0.217783	0.928923	0.560801	1.26606	0.263486	0.390096	0.43101	0.403464	0.322997	0.594031	0.326657	0.532662	0.414928	1.14407	0.681582	1.36336	1.7551	1.85817	0.824616	0.572534	1.3489	0.592155	1.01086	0.871845	1.02232	0.781776
ENSG00000118873	RAB3GAP2	1	complement(220148293..220272454)	124162	protein_coding	1.39048	1.13846	0.972753	1.01593	1.04585	1.16293	1.02917	0.71835	1.15979	1.17182	1.19115	1.00223	0.991598	1.08985	0.995864	1.43788	0.699581	0.892372	0.75215	1.02149	0.740153	0.630983	0.834093	1.0293	0.856646	0.880338	0.713134	0.9573	0.716202	1.263
ENSG00000186205	MARC1	1	220786759..220819657	32899	protein_coding	0.159829	0.929627	0.0644071	0.233158	0.164059	0.433981	0.54137	1.14501	0.065208	0.397792	0.0681126	0.186578	0.0794361	0.321967	0.0751685	0.395613	0.402975	0.250809	1.02647	0.466834	3.38718	1.23168	0.407986	0.427904	0.42616	0.200703	0.497007	0.34634	0.470306	0.425561
ENSG00000221571	RNU6ATAC35P	1	220825620..220826063	444	lincRNA	0	0	0	0.639863	0.715074	0	1.27345	1.09473	0	0.577943	0	0	0	0	0	0	#DIV/0!	#DIV/0!	#DIV/0!	#DIV/0!	#DIV/0!	#DIV/0!	#DIV/0!	#DIV/0!	#DIV/0!	#DIV/0!	#DIV/0!	#DIV/0!	#DIV/0!	#DIV/0!
ENSG00000272823	AL445423.1	1	complement(220828676..220829211)	536	lincRNA	0.545005	0.95898	0	0	0	0	0	1.36024	0	0.478744	0	0.520543	0	0	0	0.91631	0	0	0	0	0	1.41842	0	0.499222	0	0.542809	0	0	0	0.955504
ENSG00000136630	HLX	1	220879400..220885059	5660	protein_coding	8.10306	7.49225	2.19942	3.61398	13.5187	11.4228	2.7971	9.23168	1.61085	3.49094	0.841304	2.46476	4.51465	3.78968	3.60459	3.42758	0.271431	0.482363	1.66835	1.52462	0.345191	1.23216	0.198796	0.46594	0.103826	0.328975	0.557155	0.505814	0.444843	0.457484
ENSG00000232679	LINC01705	1	complement(222041705..222064763)	23059	lincRNA	0.0886795	0.980814	0.183783	1.36758	1.22542	1.65892	0.0980812	0.537512	0.174439	0.90139	0.145768	0.544495	0.214075	1.09098	0.321736	0.532484	2.07244	1.39433	13.8185	1.69137	1.10602	0.548027	1.96708	0.919022	1.64376	0.555146	2.41404	1.11232	3.62807	0.5429
ENSG00000154305	MIA3	1	222618086..222668012	49927	protein_coding	0.497335	0.586832	1.37932	0.375559	0.553246	0.598915	0.775749	0.603594	0.794913	0.447149	0.762999	0.452659	0.436198	0.37658	0.371488	0.349221	2.77342	0.639977	1.11242	1.02059	1.55981	1.02856	1.59835	0.76197	1.53417	0.77136	0.877072	0.641717	0.746956	0.595095
ENSG00000162819	BROX	1	222712553..222735196	22644	protein_coding	7.23728	8.51241	5.15836	6.69974	7.93592	10.4809	7.46594	7.23378	5.32909	6.34604	6.40762	6.4935	5.5782	7.005	5.89738	7.89506	0.712749	0.787056	1.09653	1.23125	1.03159	0.849792	0.736338	0.745505	0.885364	0.762828	0.77076	0.822916	0.814862	0.927476
ENSG00000197520	FAM177B	1	222737207..222750805	13599	protein_coding	11.2562	6.38784	59.8914	31.0234	14.9886	16.422	1.12259	5.43282	60.9714	40.6638	57.9818	31.6988	51.6947	35.2067	48.9402	45.8854	5.32077	4.85663	1.3316	2.57082	0.0997317	0.850493	5.41672	6.36582	5.15112	4.96237	4.59257	5.51152	4.34786	7.18325
ENSG00000162909	CAPN2	1	223701593..223776018	74426	protein_coding	0.588752	0.590495	1.22778	0.687097	1.16032	0.694951	0.759699	0.568176	1.21783	0.720592	1.3624	0.652298	1.15485	0.676026	1.09234	0.696202	2.0854	1.1636	1.97082	1.1769	1.29036	0.962204	2.06849	1.22032	2.31405	1.10466	1.96152	1.14485	1.85536	1.17901
ENSG00000143514	TP53BP2	1	complement(223779899..223845972)	66074	protein_coding	0.552643	0.579562	1.49121	0.75245	1.08596	0.937724	0.410749	0.53333	1.48946	0.967023	1.57276	0.696747	1.20854	0.769494	1.19767	1.15215	2.69832	1.29831	1.96502	1.61799	0.743245	0.920229	2.69516	1.66854	2.84589	1.20219	2.18683	1.32772	2.16717	1.98796
ENSG00000143756	FBXO28	1	224114087..224162047	47961	protein_coding	1.09635	1.13068	0.530163	0.971461	0.800998	0.999791	0.754498	0.795555	0.916957	0.759746	0.90524	0.977333	0.744689	1.0601	0.773431	1.11109	0.48357	0.859185	0.730603	0.884241	0.68819	0.703609	0.836371	0.671938	0.825684	0.864378	0.679243	0.937581	0.705459	0.982675
ENSG00000143753	DEGS1	1	224175756..224193441	17686	protein_coding	9.34872	5.79813	6.72424	4.9315	12.8713	9.83967	11.7808	7.69515	8.58184	6.38397	10.1361	6.6574	7.05988	5.34531	7.00879	8.23384	0.719268	0.850533	1.3768	1.69704	1.26015	1.32718	0.917969	1.10104	1.08422	1.1482	0.75517	0.921903	0.749706	1.42009
ENSG00000143771	CNIH4	1	224356850..224379459	22610	protein_coding	5.07759	6.49053	2.87007	4.92556	4.80241	5.576	8.3024	6.09454	3.1904	5.05042	3.10952	5.12117	3.12079	3.84156	3.77344	3.87744	0.565242	0.758884	0.945806	0.859098	1.63511	0.93899	0.62833	0.778122	0.612401	0.789022	0.61462	0.591872	0.743155	0.597399
ENSG00000162923	WDR26	1	complement(224385143..224437033)	51891	protein_coding	1.95908	2.03066	1.38836	2.15164	2.04968	2.47111	1.55815	1.64389	1.97408	2.28959	2.34271	1.8604	2.17679	2.17907	2.04329	2.15799	0.708681	1.05958	1.04625	1.2169	0.795348	0.809538	1.00766	1.12751	1.19582	0.916156	1.11113	1.07308	1.04298	1.06271
ENSG00000143815	LBR	1	complement(225401502..225428925)	27424	protein_coding	0.990644	1.49946	0.734022	0.870199	1.1693	1.36541	1.75249	1.86986	0.752928	0.748561	0.949888	0.640961	0.518828	0.646961	0.935569	0.608913	0.740954	0.580343	1.18034	0.910601	1.76904	1.24703	0.760039	0.499222	0.958859	0.427462	0.523728	0.431464	0.944405	0.406089
ENSG00000143742	SRP9	1	225777813..225790466	12654	protein_coding	9.71896	13.5064	5.40031	10.597	8.58089	12.6455	13.3824	12.5413	7.50186	9.9974	8.30087	9.90011	7.34312	9.68919	7.93933	8.73297	0.555646	0.784596	0.882902	0.936263	1.37694	0.928551	0.771879	0.7402	0.854091	0.732996	0.755545	0.71738	0.816891	0.646582
ENSG00000143819	EPHX1	1	225810092..225845563	35472	protein_coding	0.872943	0.463702	0.231474	0.512583	0.8503	0.470851	0.613679	0.589212	0.325069	0.419576	0.465894	0.527	0.327441	0.373266	0.322437	0.671527	0.265165	1.10542	0.974061	1.01542	0.703	1.27067	0.372383	0.90484	0.533705	1.13651	0.3751	0.804971	0.369368	1.44819
ENSG00000196187	TMEM63A	1	complement(225845536..225882369)	36834	protein_coding	1.2372	0.927998	0.913232	0.825287	0.491315	0.607025	0.882643	0.362888	0.735302	0.77329	0.517107	0.734758	0.662199	0.913039	0.55389	1.16005	0.738142	0.889319	0.397117	0.654123	0.713418	0.391044	0.594326	0.833288	0.417964	0.791767	0.535239	0.98388	0.447695	1.25006
ENSG00000143751	SDE2	1	complement(225982702..225999331)	16630	protein_coding	0.667509	0.695448	0.366321	0.649174	0.973671	1.11772	0.339996	0.643012	0.467627	0.648075	0.640047	0.855657	0.733357	0.764334	0.483292	0.886005	0.548789	0.933462	1.45866	1.6072	0.509351	0.924601	0.700555	0.931881	0.958859	1.23037	1.09865	1.09905	0.724024	1.27401
ENSG00000163041	H3F3A	1	226061851..226072001	10151	protein_coding	1.92811	1.54442	1.72211	1.5393	1.87662	1.40652	3.09137	1.29284	1.4001	1.82009	1.93157	2.08894	1.88796	1.74783	2.16211	2.32241	0.893162	0.996686	0.973296	0.910708	1.60331	0.837101	0.726154	1.17849	1.00179	1.35257	0.979178	1.13171	1.12136	1.50374
ENSG00000270598	AL512343.1	1	226127178..226127346	169	processed_pseudogene	0	0	0	0	0	0	0	0	1.58674	0	0	1.65095	0	0	1.82912	2.90617	#DIV/0!	#DIV/0!	#DIV/0!	#DIV/0!	#DIV/0!	#DIV/0!	#DIV/0!	#DIV/0!	#DIV/0!	#DIV/0!	#DIV/0!	#DIV/0!	#DIV/0!	#DIV/0!
ENSG00000182827	ACBD3	1	complement(226144679..226186730)	42052	protein_coding	2.14653	1.90072	0.642451	1.70924	2.37825	2.88273	1.93616	1.98228	1.58146	2.31271	1.83175	1.83123	1.52603	2.49369	1.55104	2.65706	0.299297	0.899261	1.10795	1.51665	0.901996	1.04291	0.736752	1.21675	0.853354	0.963443	0.710929	1.31197	0.722582	1.39792
ENSG00000229965	AL359704.1	1	226438564..226439344	781	processed_pseudogene	3.36633	3.94889	0	1.45505	1.62608	1.72463	2.53386	2.80059	2.40348	1.64281	1.07595	3.57249	1.85899	1.0172	1.97901	1.25773	0	0.368472	0.483043	0.436739	0.752707	0.709211	0.713976	0.416018	0.31962	0.904682	0.55223	0.257591	0.587882	0.318501
ENSG00000143801	PSEN2	1	226870184..226896105	25922	protein_coding	0.709966	1.37813	0.41893	1.98372	0.722633	1.17432	1.34144	1.84695	0.724141	1.82145	0.637535	1.75445	0.828937	2.23723	1.07325	1.9989	0.590071	1.43943	1.01784	0.852112	1.88945	1.34019	1.01997	1.32168	0.897979	1.27306	1.16757	1.62338	1.5117	1.45044
ENSG00000143761	ARF1	1	228082660..228099212	16553	protein_coding	47.3136	43.986	43.779	49.7727	52.0556	49.2133	39.4864	38.9951	52.0832	48.0721	55.6047	54.4942	54.7664	46.8733	55.8371	44.4321	0.925295	1.13156	1.10023	1.11884	0.834568	0.886534	1.10081	1.0929	1.17524	1.2389	1.15752	1.06564	1.18015	1.01014
ENSG00000143793	C1orf35	1	complement(228100726..228105411)	4686	protein_coding	1.99486	6.3621	0.282614	3.45575	1.62608	5.51882	5.18839	4.4602	1.48787	4.98319	2.03234	3.81065	1.85899	4.35134	1.38531	4.08761	0.141671	0.543178	0.815136	0.867454	2.60087	0.701059	0.74585	0.783262	1.01879	0.598962	0.931889	0.683947	0.694436	0.642494
ENSG00000162910	MRPL55	1	complement(228106679..228109312)	2634	protein_coding	5.87795	7.31796	1.70946	2.15717	5.42414	5.62503	8.15707	4.15198	3.76686	4.87105	2.97757	2.7541	2.31506	2.91552	2.69923	5.03449	0.290826	0.294777	0.922795	0.768661	1.38774	0.567369	0.640846	0.665629	0.506567	0.376348	0.393855	0.398407	0.459214	0.687963
ENSG00000143774	GUK1	1	228139962..228148984	9023	protein_coding	5.05056	5.0131	5.72414	4.534	5.34844	4.56792	5.38907	5.17141	4.13102	4.74934	3.97356	5.99891	5.95359	4.98922	5.65277	6.53187	1.13337	0.904431	1.05898	0.911196	1.06702	1.03158	0.817934	0.947387	0.786756	1.19665	1.1788	0.995236	1.11924	1.30296
ENSG00000181873	IBA57	1	228165815..228182257	16443	protein_coding	0.515208	0.547056	0.306055	0.1555	0.270322	0.26213	0.103159	0.147801	0.456636	0.327723	0.238488	0.169684	0.229573	0.338199	0.507588	0.134412	0.594041	0.28425	0.524685	0.479165	0.200228	0.270176	0.886315	0.599066	0.462897	0.310177	0.445593	0.618217	0.98521	0.245701
ENSG00000154370	TRIM11	1	complement(228393673..228406840)	13168	protein_coding	7.80887	4.27434	5.29008	5.37217	10.9946	7.6512	6.50518	6.18278	6.35372	6.23589	7.27489	6.71678	7.45341	5.69116	9.06142	9.47373	0.677445	1.25684	1.40796	1.79003	0.833049	1.44649	0.813654	1.45891	0.931619	1.57142	0.95448	1.33147	1.1604	2.21642
ENSG00000181218	HIST3H2A	1	complement(228456979..228457873)	895	protein_coding	0	1.72295	0.29594	0.634858	0.354741	0	1.57937	0.814623	0.898859	0.573423	0.625932	0.311744	1.6222	1.18351	0.345387	0.548762	#DIV/0!	0.368472	#DIV/0!	0	#DIV/0!	0.472807	#DIV/0!	0.332815	#DIV/0!	0.180936	#DIV/0!	0.686908	#DIV/0!	0.318501
ENSG00000168159	RNF187	1	228487061..228495766	8706	protein_coding	14.3612	15.5574	8.00135	8.7129	14.2956	15.2548	19.3862	20.9084	9.88735	13.411	9.97386	12.4988	7.97145	11.4368	10.794	11.4521	0.557151	0.560049	0.99543	0.980549	1.3499	1.34396	0.688476	0.862034	0.694501	0.803399	0.555069	0.735135	0.75161	0.736119
ENSG00000234975	FTH1P2	1	228687415..228687826	412	processed_pseudogene	0	0	0	0.689561	0	2.61541	0	5.89877	0.650873	0.622832	0	1.35442	0	1.92823	0	0.596046	#DIV/0!	#DIV/0!	#DIV/0!	#DIV/0!	#DIV/0!	#DIV/0!	#DIV/0!	#DIV/0!	#DIV/0!	#DIV/0!	#DIV/0!	#DIV/0!	#DIV/0!	#DIV/0!
ENSG00000116574	RHOU	1	228735077..228746669	11593	protein_coding	9.27294	1.41882	10.8067	1.64191	5.94289	1.81249	8.43755	2.07538	12.4908	1.26167	11.3318	1.22743	13.8763	1.34769	16.1587	3.17741	1.1654	1.15723	0.640886	1.27746	0.909911	1.46275	1.34702	0.889239	1.22202	0.865102	1.49642	0.949865	1.74256	2.23946
ENSG00000168118	RAB4A	1	229271062..229305894	34833	protein_coding	1.07346	1.48303	0.585499	1.0195	1.112	1.423	2.2238	2.16984	0.73905	1.01661	0.892591	0.857066	0.825282	1.07192	0.843065	1.30424	0.545433	0.687447	1.0359	0.959522	2.07163	1.46311	0.688476	0.685499	0.831511	0.577916	0.768808	0.722791	0.785374	0.879444
ENSG00000154429	CCSAP	1	complement(229321005..229343294)	22290	protein_coding	0.655278	1.00312	0.273303	0.471587	0.327606	0.592194	0.520008	0.828633	0.300762	0.518049	0.238761	0.225312	0.299624	0.53461	0.22189	0.627974	0.417079	0.470119	0.49995	0.590351	0.793569	0.826054	0.458984	0.516436	0.364366	0.224611	0.457247	0.532946	0.33862	0.62602
ENSG00000069248	NUP133	1	complement(229440260..229508341)	68082	protein_coding	0.39904	0.468095	0.225643	0.262892	0.26115	0.280934	0.527361	0.585423	0.208755	0.361832	0.242739	0.319657	0.32841	0.385068	0.245183	0.353485	0.565465	0.561622	0.654446	0.600164	1.32157	1.25065	0.523143	0.772989	0.608308	0.682889	0.823001	0.822628	0.614432	0.755157
ENSG00000135801	TAF5L	1	complement(229593111..229626047)	32937	protein_coding	0.82483	0.608632	0.434246	0.595162	0.520528	0.80153	0.566495	0.723104	0.76531	0.615476	0.773887	0.855577	0.793445	0.651232	0.581884	0.857415	0.526468	0.977867	0.631073	1.31694	0.686802	1.18808	0.927839	1.01124	0.938238	1.40574	0.96195	1.06999	0.705459	1.40876
ENSG00000173409	ARV1	1	230978981..231000595	21615	protein_coding	0.973067	1.56951	0.269584	0.814904	0.484722	0.847484	1.05941	1.19182	0.272936	0.6292	0.349888	0.619595	0.389584	0.882088	0.443338	0.60214	0.277045	0.51921	0.498138	0.539968	1.08874	0.759357	0.28049	0.40089	0.359572	0.39477	0.400367	0.562016	0.455609	0.38365
ENSG00000182118	FAM89A	1	complement(231018958..231040246)	21289	protein_coding	2.88157	1.94364	0.908226	1.08094	2.47564	1.88542	3.82449	1.95209	1.48635	1.3982	1.57887	0.95673	1.33669	1.0573	1.24874	1.38421	0.315184	0.556141	0.859127	0.970049	1.32722	1.00435	0.515811	0.719376	0.547919	0.492237	0.463873	0.54398	0.433353	0.712177
ENSG00000143633	C1orf131	1	complement(231223763..231241187)	17425	protein_coding	1.12323	1.43068	0.744817	0.798901	0.455514	0.618393	0.876107	0.641569	0.800247	1.36955	1.01272	0.640485	0.849876	0.759857	0.745084	0.718745	0.663105	0.558406	0.40554	0.432236	0.779991	0.448436	0.712453	0.957271	0.901614	0.447678	0.756638	0.531115	0.663342	0.502379
ENSG00000116906	GNPAT	1	231241207..231277973	36767	protein_coding	0.627674	0.845808	0.742003	0.780428	0.578563	0.769323	1.23026	0.846078	0.634533	0.984077	0.853258	0.834749	0.71869	0.957917	0.571715	1.00187	1.18215	0.922702	0.921757	0.909572	1.96003	1.00032	1.01093	1.16348	1.3594	0.986926	1.145	1.13255	0.910846	1.18451
ENSG00000116903	EXOC8	1	complement(231332753..231337852)	5100	protein_coding	6.98804	8.56689	4.15476	6.18333	5.72732	6.39135	4.04659	5.24181	6.88802	6.64159	9.66636	6.29143	7.91413	5.97121	8.48567	8.23385	0.594554	0.721771	0.81959	0.746053	0.579073	0.611868	0.985688	0.775262	1.38327	0.734389	1.13252	0.69701	1.21431	0.961125
ENSG00000010072	SPRTN	1	231337104..231355023	17920	protein_coding	0.749869	0.674069	0.32517	0.348782	0.354345	0.435951	0.536386	0.447543	0.643463	0.601422	0.500187	0.560513	0.777789	0.561539	0.655502	0.65778	0.433636	0.517428	0.472542	0.646745	0.715306	0.663942	0.858101	0.892226	0.667032	0.831537	1.03723	0.833059	0.874156	0.975834
ENSG00000233461	AL445524.1	1	complement(231522388..231528556)	6169	antisense	0.189413	0.083322	0.8587	0.552632	0.308795	0.305676	0.549924	0.630324	0.434689	0.415962	0.499457	0.587963	0.18828	0.472185	0.40087	0.477687	4.53347	6.63249	1.63027	3.66861	2.9033	7.56492	2.29492	4.99222	2.63686	7.05652	0.994015	5.66699	2.11638	5.73303
ENSG00000135778	NTPCR	1	232950605..232983882	33278	protein_coding	0.421356	0.501996	0.0955104	0.196354	0.45795	0.364278	0.756082	0.613452	0.233687	0.393261	0.277765	0.33537	0.24432	0.262598	0.260093	0.273037	0.226674	0.391147	1.08685	0.725659	1.7944	1.22202	0.554606	0.783394	0.659216	0.668073	0.579842	0.523107	0.617277	0.543903
ENSG00000225486	AL663058.1	1	complement(233836080..233836432)	353	processed_pseudogene	2.48263	2.18419	0	4.02407	1.79883	4.57883	0	4.81928	1.51932	2.18079	1.587	2.3712	0.82259	3.00068	1.75139	1.39134	0	1.84236	0.724565	2.09635	0	2.20643	0.611979	0.998444	0.639239	1.08562	0.331338	1.37382	0.705459	0.637003
ENSG00000235605	AL355472.2	1	complement(234356704..234357141)	438	processed_pseudogene	0	1.17355	1.20943	0.648628	1.44974	3.0752	1.93635	1.66458	1.22447	1.17172	0.639508	0	0.662955	1.20918	1.41151	0.560665	#DIV/0!	0.552708	#DIV/0!	2.62043	#DIV/0!	1.41842	#DIV/0!	0.998444	#DIV/0!	0	#DIV/0!	1.03036	#DIV/0!	0.477752
ENSG00000236358	AL355472.3	1	234357006..234365828	8823	antisense	0.562857	0.466067	0.12008	1.03039	0.251893	1.00757	0.865135	3.36049	0.151966	0.174503	0.76193	0.379478	0.559488	0.570258	0.630645	0.306164	0.21334	2.21083	0.447525	2.16186	1.53704	7.21031	0.269991	0.374416	1.35368	0.814214	0.994015	1.22356	1.12043	0.656909
ENSG00000231663	AL355472.1	1	complement(234372807..234373593)	787	antisense	1.11356	0.979695	0	0.72198	0.806844	0.342297	0.359221	0.926414	0.681473	0	1.06774	0	0	0	1.57114	0.624069	0	0.736944	0.724565	0.349391	0.322589	0.945614	0.611979	0	0.958859	0	0	0	1.41092	0.637003
ENSG00000168275	COA6	1	234373456..234384049	10594	protein_coding	2.86773	4.19692	1.50009	3.86165	2.78713	5.54337	4.64329	5.09274	2.75905	3.51217	3.41075	3.95051	3.45357	4.27435	2.42185	3.77837	0.523093	0.920114	0.971892	1.32082	1.61915	1.21345	0.962102	0.836846	1.18935	0.941287	1.20429	1.01845	0.844516	0.900273
ENSG00000168264	IRF2BP2	1	complement(234604269..234609525)	5257	protein_coding	33.5633	17.551	0.85652	5.18804	14.0719	8.8139	82.6556	30.9276	2.95858	4.88124	2.82396	3.39675	2.15419	6.44772	2.41087	6.44642	0.0255195	0.295599	0.419264	0.502189	2.46268	1.76216	0.0881493	0.278118	0.0841383	0.193536	0.0641831	0.367372	0.0718307	0.367297
ENSG00000258082	AL391832.3	1	complement(234979647..234980804)	1158	lincRNA	0.756795	0	0.228727	0.736008	0	0	0.488267	0	0.231571	0.44319	0.241887	0	0.50151	0.686036	0	0.42413	0.302231	#DIV/0!	0	#DIV/0!	0.645178	#DIV/0!	0.30599	#DIV/0!	0.31962	#DIV/0!	0.662676	#DIV/0!	0	#DIV/0!
ENSG00000173726	TOMM20	1	complement(235109336..235128936)	19601	protein_coding	4.14316	4.86452	2.41881	4.04386	3.36914	5.07138	5.63942	5.12071	3.06453	4.29402	3.44397	3.5444	3.62949	3.6342	3.57994	4.35992	0.583807	0.831296	0.813181	1.04252	1.36114	1.05267	0.739658	0.882721	0.831241	0.728622	0.87602	0.747082	0.86406	0.896268
ENSG00000054267	ARID4B	1	complement(235131634..235328219)	196586	protein_coding	0.347719	0.445806	0.65076	0.406091	0.505505	0.419321	0.504767	0.48461	0.68477	0.562591	0.612684	0.374691	0.525843	0.5698	0.509473	0.856937	1.87151	0.910914	1.45377	0.94059	1.45165	1.08704	1.96932	1.26196	1.76201	0.840479	1.51226	1.27813	1.46518	1.92222
ENSG00000152904	GGPS1	1	235327350..235344532	17183	protein_coding	0.561023	0.598281	0.80155	0.595214	0.905381	0.595748	1.03652	0.721323	0.452577	0.492814	0.668352	0.373465	0.557665	0.446924	0.431758	0.400162	1.42873	0.994874	1.6138	0.995765	1.84755	1.20566	0.8067	0.823716	1.19131	0.62423	0.994015	0.747013	0.769592	0.668853
ENSG00000116957	TBCE	1	235367360..235448968	81609	protein_coding	0.458181	0.525924	0.259644	0.442115	0.622467	0.580968	0.585443	0.655154	0.338448	0.396187	0.387847	0.300861	0.323789	0.522423	0.359844	0.454377	0.566684	0.840645	1.35856	1.10466	1.27775	1.24572	0.738678	0.753317	0.846493	0.572062	0.706682	0.993343	0.785374	0.863959
ENSG00000143669	LYST	1	complement(235661041..235883640)	222600	protein_coding	0.708654	1.01833	0.326026	1.0006	0.589059	0.808405	0.486418	0.38103	0.551739	1.12049	0.660624	0.968893	0.58701	1.09445	0.617964	1.56764	0.460063	0.982591	0.831237	0.793855	0.686397	0.374172	0.778573	1.10033	0.932224	0.951455	0.828345	1.07475	0.872026	1.53942
ENSG00000077585	GPR137B	1	236142505..236221865	79361	protein_coding	0.86502	0.553775	0.944508	0.544135	0.828128	0.488802	0.972505	0.762519	1.36173	0.591714	1.41533	0.713691	1.23305	0.690713	1.63206	0.64672	1.09189	0.982591	0.957351	0.882672	1.12426	1.37695	1.57422	1.06851	1.63618	1.28877	1.42546	1.24728	1.88673	1.16784
ENSG00000244020	MT1HL1	1	complement(237004103..237004418)	316	protein_coding	2.77332	0	0	2.69714	0	2.55748	0	0.76908	0	0	1.77281	0.882947	1.83781	0	0	0	0	#DIV/0!	0	#DIV/0!	0	#DIV/0!	0	#DIV/0!	0.639239	#DIV/0!	0.662676	#DIV/0!	0	#DIV/0!
ENSG00000228844	AL358176.3	1	complement(240636599..240637052)	454	processed_pseudogene	1.28688	0.566094	0	0.625769	0	0.593365	0	0	0	0	0.616971	0	0.639591	0	0.680883	0	0	1.10542	0	1.04817	0	0	0	0	0.47943	0	0.497007	0	0.529094	0
ENSG00000091483	FH	1	complement(241497603..241519761)	22159	protein_coding	1.16011	4.45375	1.31483	4.0386	1.34683	4.80203	1.79889	5.05603	1.58531	3.97203	2.04779	3.11006	2.25391	4.49337	2.45522	3.79012	1.13337	0.906786	1.16095	1.0782	1.55063	1.13523	1.36652	0.891839	1.76517	0.698301	1.94285	1.0089	2.11638	0.850996
ENSG00000117009	KMO	1	241532134..241595642	63509	protein_coding	1.07173	0.841729	3.15709	1.57463	1.02983	0.784719	0.427339	0.604617	4.39551	2.23034	4.07969	1.67822	3.62116	1.63033	2.77439	2.4863	2.94578	1.8707	0.960904	0.93227	0.398736	0.718303	4.10131	2.64972	3.80663	1.99378	3.3788	1.93688	2.5887	2.9538
ENSG00000143702	CEP170	1	complement(243124428..243255348)	130921	protein_coding	0.669387	0.789153	0.453174	0.831112	0.363761	0.771613	0.427555	0.456651	0.579656	0.605644	0.541292	0.479507	0.510125	0.586574	0.620976	0.641496	0.676998	1.05317	0.543424	0.977774	0.638726	0.57866	0.86595	0.76746	0.808638	0.607622	0.762078	0.743296	0.927678	0.812892
ENSG00000179456	ZBTB18	1	244048939..244057476	8538	protein_coding	3.01087	1.86629	1.17884	0.831867	2.49145	1.19896	4.60251	2.33408	2.22995	1.29235	2.09964	1.50322	2.17662	0.992495	1.66544	1.35182	0.391527	0.445732	0.827486	0.642429	1.52863	1.25065	0.740634	0.692469	0.697352	0.805459	0.72292	0.5318	0.553144	0.724334
ENSG00000121644	DESI2	1	244652935..244709033	56099	protein_coding	0.395753	0.508525	0.358827	0.440589	0.956458	0.830747	0.801269	1.00506	0.516252	0.466566	0.364492	0.477461	0.486554	0.448439	0.40225	0.455256	0.906694	0.866407	2.41681	1.63364	2.02467	1.97642	1.30448	0.917489	0.921009	0.938913	1.22944	0.881842	1.01642	0.895247
ENSG00000153187	HNRNPU	1	complement(244840638..244864560)	23923	protein_coding	15.2881	20.6052	11.8909	20.3072	17.9828	27.2957	14.6063	21.4453	14.9308	18.4922	16.2984	17.7742	16.3012	20.7106	20.8553	19.2367	0.777787	0.985537	1.17626	1.3247	0.955399	1.04077	0.976625	0.897454	1.06608	0.862608	1.06626	1.00511	1.36415	0.933585
ENSG00000143653	SCCPDH	1	246724047..246768137	44091	protein_coding	1.57023	2.18005	0.907096	1.6753	1.42577	2.30951	2.8597	2.55756	1.16774	2.1883	1.49928	2.01866	1.09983	1.95795	1.07268	2.04406	0.577683	0.768471	0.907999	1.05938	1.8212	1.17317	0.743671	1.00378	0.954813	0.925968	0.700424	0.898123	0.683134	0.937621
ENSG00000188295	ZNF669	1	complement(247099962..247104372)	4411	protein_coding	0.927164	0.46612	0.840654	0.515256	0.863731	0.610718	0.51273	1.76308	0.54714	0.465394	0.381008	0.316267	0.526637	1.02058	1.05119	0.890759	0.906694	1.10542	0.931583	1.31022	0.553009	3.78246	0.590123	0.998444	0.41094	0.678511	0.568008	2.18952	1.13377	1.91101
ENSG00000196418	ZNF124	1	complement(247121975..247172016)	50042	protein_coding	1.65203	0.806324	0.836275	0.579076	1.0976	0.624455	1.16377	0.845032	0.712706	0.584572	0.615713	0.618885	0.789155	0.502717	0.636255	0.579061	0.506211	0.718168	0.664398	0.774447	0.704452	1.04801	0.431413	0.724985	0.372701	0.767539	0.477689	0.623468	0.385136	0.71815
ENSG00000259865	AL390728.6	1	complement(247187281..247188526)	1246	lincRNA	44.7797	55.4854	61.4336	77.295	44.5917	68.9684	39.0253	51.4926	50.5759	97.4117	43.387	79.0457	48.9395	85.0112	38.4541	104.851	1.37191	1.39307	0.995803	1.243	0.871497	0.928038	1.12944	1.75563	0.968899	1.42462	1.0929	1.53214	0.858739	1.8897
ENSG00000227671	AL390728.4	1	complement(247189851..247210856)	21006	transcribed_unprocessed_pseudogene	0.389386	0.734095	0.441317	0.919677	0.498775	0.936175	0.376835	0.647893	0.421273	0.965054	0.573384	1.00947	0.6497	0.907661	0.544486	1.19243	1.13337	1.2528	1.28093	1.27528	0.967767	0.882573	1.08189	1.31462	1.47253	1.37512	1.66852	1.23643	1.39832	1.62436
ENSG00000175137	SH3BP5L	1	complement(248810446..248826633)	16188	protein_coding	5.88288	6.93797	2.29066	3.5451	6.60953	6.97266	6.72363	12.6109	2.38541	4.7238	1.90336	4.58469	1.73995	3.23897	1.71861	3.80766	0.389378	0.51097	1.12352	1.005	1.14291	1.81766	0.405483	0.680861	0.323541	0.660811	0.295765	0.466846	0.292138	0.548814
ENSG00000171161	ZNF672	1	248838210..248849517	11308	protein_coding	2.11833	1.34094	0.89007	0.904454	2.13384	1.00056	1.80004	1.50443	1.77856	0.862315	0.891738	1.06097	1.33529	0.819628	1.50351	0.846947	0.420175	0.674491	1.00732	0.746157	0.849746	1.12192	0.839605	0.643065	0.420963	0.791213	0.630351	0.611232	0.70976	0.631605
ENSG00000171163	ZNF692	1	complement(248850006..248859144)	9139	protein_coding	0.543395	0.449952	0.115928	0.279778	0.138962	0.17686	0.587748	0.611628	0.234739	0.168469	0.122598	0.213708	0.190639	0.260782	0.0676488	0.188095	0.21334	0.621796	0.255729	0.393065	1.08162	1.35932	0.431985	0.374416	0.225614	0.474958	0.350829	0.579579	0.124493	0.418033
ENSG00000143727	ACP1	2	264140..278283	14144	protein_coding	7.31133	9.90304	4.17599	6.64853	7.11576	9.38971	8.13502	8.74589	6.33239	6.9667	6.93132	7.29879	5.62518	7.93831	5.48567	7.69146	0.571166	0.671362	0.97325	0.948164	1.11266	0.883152	0.866106	0.703491	0.948025	0.737025	0.769378	0.801603	0.750297	0.776676
ENSG00000151353	TMEM18	2	complement(667335..677439)	10105	protein_coding	9.36643	5.92603	6.86739	4.52647	8.04336	4.2121	9.70799	2.21264	5.17478	5.18038	5.32213	5.77074	6.98278	5.31979	6.69941	4.81178	0.733191	0.763828	0.858744	0.710779	1.03647	0.373376	0.552481	0.874174	0.568213	0.973795	0.745511	0.897698	0.715257	0.811974
ENSG00000182551	ADI1	2	complement(3497361..3519736)	22376	protein_coding	5.92706	4.89296	5.26749	5.92931	3.90197	4.97216	6.24138	4.59427	7.57405	6.04361	7.86136	6.20967	7.70837	6.49717	8.50995	8.79078	0.88872	1.21181	0.658333	1.01619	1.05303	0.938955	1.27788	1.23516	1.32635	1.2691	1.30054	1.32786	1.43578	1.79662
ENSG00000255767	AC108488.2	2	complement(3531984..3547957)	15974	protein_coding	0.640059	0.772275	0.182392	0.320132	0.914278	0.843207	0.60173	0.547706	0.537192	0.690753	0.789077	0.751063	0.61805	0.447594	0.77406	1.01463	0.284961	0.414531	1.42843	1.09185	0.940116	0.709211	0.839286	0.894439	1.23282	0.972533	0.965614	0.579579	1.20936	1.31382
ENSG00000234171	RNASEH1-AS1	2	3558492..3561745	3254	antisense	0.897735	1.26371	0.732574	1.135	1.75626	2.06967	1.04256	2.91277	0.659274	0.788589	0.0860801	1.3719	1.16007	1.30208	1.13997	1.13201	0.816025	0.89815	1.95633	1.63777	1.16132	2.30494	0.734375	0.624027	0.0958859	1.08562	1.29222	1.03036	1.26983	0.895785
ENSG00000171863	RPS7	2	3575205..3580919	5715	protein_coding	6.28716	8.27458	2.64171	7.25783	5.44432	8.48465	7.22226	11.8219	4.50452	5.25337	5.39134	5.6144	7.7738	6.25536	7.1398	3.35163	0.420175	0.877123	0.865943	1.02539	1.14873	1.4287	0.716463	0.63488	0.857516	0.678511	1.23646	0.755972	1.13562	0.405051
ENSG00000118004	COLEC11	2	3594832..3644644	49813	protein_coding	8.80245	8.70396	7.00276	8.48083	6.69238	6.99252	12.4631	5.41062	6.69686	7.91255	8.06356	8.93387	7.61888	7.76148	8.18523	7.942	0.795547	0.974364	0.760286	0.803372	1.41587	0.621628	0.760795	0.909075	0.916059	1.02641	0.865541	0.891718	0.92988	0.912459
ENSG00000134326	CMPK2	2	complement(6840570..6866635)	26066	protein_coding	0.638802	0.285935	31.2767	4.74116	3.90989	0.434063	0.477215	0.484828	5.49364	0.531603	0.247158	0.342529	0.278499	0.203184	0.106732	0.122475	48.9615	16.5812	6.12067	1.51804	0.747048	1.69558	8.59992	1.85917	0.386908	1.19792	0.435971	0.710595	0.167082	0.42833
ENSG00000134321	RSAD2	2	6865806..6898239	32434	protein_coding	0.171127	0.0633919	17.8189	1.62923	1.81095	0.17442	0.0435819	0.0974095	0.876393	0.14241	0.189995	0.0344097	0.0716222	0.0244937	0.0476539	0.0151428	104.127	25.7009	10.5825	2.75146	0.254675	1.53662	5.1213	2.2465	1.11026	0.542809	0.418532	0.386386	0.278471	0.238876
ENSG00000115738	ID2	2	8678845..8684453	5609	protein_coding	107.183	151.94	47.4105	117.256	33.2267	51.6779	91.2787	69.3255	59.8566	70.4994	56.9298	69.7404	97.8441	95.6508	121.797	67.8177	0.442333	0.771724	0.31	0.340119	0.851616	0.456268	0.558453	0.463993	0.531146	0.458998	0.91287	0.629528	1.13634	0.446344
ENSG00000134313	KIDINS220	2	complement(8721081..8837630)	116550	protein_coding	0.661694	0.692408	0.454511	0.563079	0.670127	0.776613	0.523935	0.621388	0.589008	0.546019	0.677731	0.57454	0.612888	0.611187	0.702849	0.750093	0.68689	0.81322	1.01274	1.12161	0.791809	0.89743	0.890151	0.78858	1.02424	0.829772	0.926241	0.882699	1.0622	1.08331
ENSG00000223640	RPL30P3	2	complement(9081395..9081727)	333	processed_pseudogene	0	0	0	1.7063	0	0.808972	0.848969	1.45964	0	1.54118	2.52347	0.837871	1.74399	0.795225	2.78487	0	#DIV/0!	#DIV/0!	#DIV/0!	#DIV/0!	#DIV/0!	#DIV/0!	#DIV/0!	#DIV/0!	#DIV/0!	#DIV/0!	#DIV/0!	#DIV/0!	#DIV/0!	#DIV/0!
ENSG00000119185	ITGB1BP1	2	complement(9403475..9423547)	20073	protein_coding	2.18295	7.8102	1.57022	5.84531	2.48326	6.38811	2.30976	5.6541	2.85887	5.75265	2.442	4.61474	2.25668	5.02629	1.75558	4.67335	0.719311	0.748421	1.13757	0.817919	1.05809	0.723938	1.30964	0.736557	1.11867	0.590861	1.03378	0.643554	0.804223	0.598365
ENSG00000119203	CPSF3	2	9423568..9473101	49534	protein_coding	0.36564	0.622619	0.556104	0.711194	0.942211	0.712435	1.0159	1.3983	0.438505	0.787423	0.361907	0.608334	0.392762	0.78052	0.262104	0.892373	1.52091	1.14226	2.57688	1.14426	2.77843	2.24583	1.19928	1.2647	0.98979	0.977056	1.07418	1.25361	0.716837	1.43326
ENSG00000134330	IAH1	2	9473658..9496543	22886	protein_coding	1.57	2.0663	2.44196	2.56963	2.44161	2.30709	2.8288	2.75035	1.75758	2.67976	1.83587	2.07253	1.85243	2.696	1.70188	2.83277	1.55539	1.24359	1.55516	1.11653	1.80178	1.33106	1.11947	1.29689	1.16934	1.00302	1.17989	1.30475	1.084	1.37094
ENSG00000151694	ADAM17	2	complement(9488486..9555792)	67307	protein_coding	0.707445	0.328385	1.79051	0.776654	0.693412	0.460273	0.298218	0.411626	1.43429	0.785371	1.05705	0.858088	1.16914	0.747529	0.725647	0.747947	2.53096	2.36507	0.980163	1.40163	0.421543	1.25349	2.02742	2.39162	1.49417	2.61306	1.65263	2.27638	1.02573	2.27766
ENSG00000271855	AC073195.1	2	9555899..9556775	877	lincRNA	0.333093	0	0.906042	0.323944	1.44809	0.614339	0.644713	1.66269	0.305769	1.75558	0	0	0.662199	0.90585	0.352476	1.12005	2.72008	#DIV/0!	4.34739	#DIV/0!	1.93553	#DIV/0!	0.917969	#DIV/0!	0	#DIV/0!	1.98803	#DIV/0!	1.05819	#DIV/0!
ENSG00000134308	YWHAQ	2	complement(9583972..9631014)	47043	protein_coding	2.80678	5.15183	2.77011	5.79153	5.14948	6.62546	2.88458	5.89453	3.6425	5.86929	3.71544	5.34975	2.88874	5.52778	2.63498	5.40285	0.986933	1.12417	1.83466	1.28604	1.02772	1.14416	1.29775	1.13926	1.32373	1.03842	1.0292	1.07298	0.938791	1.04872
ENSG00000269973	AC010969.2	2	9936360..9939590	3231	lincRNA	1.35619	1.74997	0.819765	1.23101	0.589588	0.500256	2.09996	1.05305	0.497975	1.11188	0.346771	1.20896	1.2582	1.55722	1.53078	0.836051	0.604463	0.703446	0.434739	0.285866	1.54843	0.601755	0.367187	0.635373	0.255696	0.690848	0.927747	0.889858	1.12873	0.477752
ENSG00000260077	AC104794.2	2	complement(10039092..10040663)	1572	lincRNA	0.929144	0.817451	0.50547	0.903623	1.21181	0.514099	2.69758	1.54599	0.68234	0.489707	0.356367	1.59739	0.55415	0.842271	0.983209	0.624863	0.544017	1.10542	1.30422	0.628904	2.9033	1.89123	0.734375	0.599066	0.383544	1.95411	0.596409	1.03036	1.05819	0.764404
ENSG00000271787	AC104794.4	2	complement(10054421..10054866)	446	antisense	0	0	0	0.636994	2.1356	0	0.633872	0.544909	1.80376	0.575351	0	0	0	0	0	1.10122	#DIV/0!	#DIV/0!	#DIV/0!	#DIV/0!	#DIV/0!	#DIV/0!	#DIV/0!	#DIV/0!	#DIV/0!	#DIV/0!	#DIV/0!	#DIV/0!	#DIV/0!	#DIV/0!
ENSG00000272524	AC104794.5	2	10120734..10121065	332	lincRNA	0	0	0	0	1.91261	0	0.851526	0.732016	0	0	0	0	0	1.59524	0	0	#DIV/0!	#DIV/0!	#DIV/0!	#DIV/0!	#DIV/0!	#DIV/0!	#DIV/0!	#DIV/0!	#DIV/0!	#DIV/0!	#DIV/0!	#DIV/0!	#DIV/0!	#DIV/0!
ENSG00000171848	RRM2	2	10122328..10131419	9092	protein_coding	3.18084	5.99268	1.22353	5.71823	2.47932	4.35548	3.85566	5.05197	1.94661	7.08406	2.83432	8.22426	1.66074	5.03873	2.71994	3.86237	0.384658	0.954203	0.779456	0.7268	1.21215	0.843024	0.611979	1.18212	0.891061	1.37239	0.522109	0.840815	0.855102	0.644515
ENSG00000115756	HPCAL1	2	10302889..10427617	124729	protein_coding	5.06822	5.32233	2.65017	3.18655	4.67347	4.92431	5.2743	6.27988	2.79922	3.374	2.75773	3.66187	2.62603	2.72604	3.52172	1.70108	0.522899	0.598713	0.922113	0.925217	1.04066	1.17991	0.552308	0.633932	0.544122	0.688021	0.518137	0.512189	0.694864	0.319611
ENSG00000115758	ODC1	2	complement(10439968..10448504)	8537	protein_coding	4.92746	9.06162	0.992821	5.1249	5.76449	8.01505	4.10632	6.43371	1.94751	3.09599	3.05139	2.8107	3.02721	4.83898	4.67103	5.58051	0.201488	0.565561	1.16987	0.884505	0.833355	0.709996	0.395236	0.34166	0.619263	0.310177	0.614356	0.534008	0.94796	0.61584
ENSG00000162976	PQLC3	2	11155198..11178874	23677	protein_coding	2.01107	3.28897	1.26409	3.3957	1.51526	3.19711	3.11638	3.27433	1.43837	2.80699	1.81003	3.46451	1.6679	3.07568	1.84086	2.49958	0.628567	1.03245	0.753459	0.972069	1.54961	0.995548	0.715227	0.853455	0.900033	1.05337	0.829362	0.935147	0.915365	0.759989
ENSG00000169016	E2F6	2	complement(11444375..11466177)	21803	protein_coding	1.16565	0.919439	0.388741	0.820907	1.51444	1.28498	0.842817	1.24842	0.860945	0.776776	1.13054	0.755018	1.09208	1.15383	0.836497	1.1939	0.333497	0.892835	1.29922	1.39756	0.723044	1.35781	0.738595	0.844837	0.96988	0.821173	0.936887	1.25493	0.717622	1.29851
ENSG00000134324	LPIN1	2	11677595..11827409	149815	protein_coding	1.01979	0.900634	0.779668	0.752844	1.15074	0.875692	0.462325	0.472059	0.982676	0.803314	0.942314	0.702114	1.03501	0.768897	0.804707	1.01792	0.764536	0.835904	1.12841	0.972306	0.453351	0.524141	0.963604	0.891943	0.924025	0.779577	1.01492	0.853729	0.789089	1.13023
ENSG00000079785	DDX1	2	15591178..15631111	39934	protein_coding	0.49743	0.772294	0.258671	0.384168	0.373671	0.607124	0.481396	0.486862	0.409619	0.488359	0.554121	0.447156	0.53808	0.517233	0.418003	0.657988	0.520016	0.497437	0.751203	0.78613	0.967767	0.63041	0.823472	0.632348	1.11397	0.578996	1.08172	0.669736	0.840326	0.851992
ENSG00000197872	FAM49A	2	complement(16549459..16666331)	116873	protein_coding	0.182463	0.167126	0.403397	0.187174	0.309688	0.152127	0.355582	0.203784	0.321223	0.155888	0.301979	0.152787	0.300628	0.226579	0.825218	0.563116	2.21084	1.11996	1.69727	0.910256	1.94879	1.21934	1.76049	0.932757	1.65502	0.914205	1.64761	1.35574	4.52267	3.36941
ENSG00000240857	RDH14	2	complement(18554723..18560680)	5958	protein_coding	2.64764	3.58032	2.17832	4.81605	1.49208	3.93366	3.9858	6.44488	2.83552	4.73762	3.573	2.90344	2.29063	4.08904	3.113	4.94604	0.822741	1.34514	0.56355	1.09869	1.50541	1.80009	1.07096	1.32324	1.34951	0.810944	0.865161	1.14209	1.17576	1.38145
ENSG00000213403	CISD1P1	2	19826249..19826575	327	processed_pseudogene	0	0.785953	0	0	0.970927	3.29526	0.864547	0.743209	0	0	0	0.853245	0	0.809817	0.945324	0	#DIV/0!	0	#DIV/0!	4.19269	#DIV/0!	0.945614	#DIV/0!	0	#DIV/0!	1.08562	#DIV/0!	1.03036	#DIV/0!	0
ENSG00000183891	TTC32	2	complement(19896643..19901986)	5344	protein_coding	2.95184	1.20231	1.33821	0.691109	2.6735	1.91556	2.32768	1.22788	1.85664	1.29648	2.35867	0.678732	2.11912	1.68479	2.19809	1.33263	0.453347	0.574816	0.905706	1.59322	0.788551	1.02126	0.628979	1.07832	0.799049	0.564521	0.717899	1.40129	0.744651	1.10839
ENSG00000271991	AC013400.1	2	19902025..19902569	545	lincRNA	0	0	0.971986	0	0	0.494289	0	0.89185	0	0.470838	0.513954	0.511947	0.532797	0	0	0	#DIV/0!	#DIV/0!	#DIV/0!	#DIV/0!	#DIV/0!	#DIV/0!	#DIV/0!	#DIV/0!	#DIV/0!	#DIV/0!	#DIV/0!	#DIV/0!	#DIV/0!	#DIV/0!
ENSG00000068697	LAPTM4A	2	complement(20032650..20052028)	19379	protein_coding	75.4162	58.9236	50.0921	47.4256	78.0011	71.4651	90.783	60.7855	53.6347	52.039	52.5549	54.4373	51.6198	46.392	55.0481	49.2561	0.664208	0.804866	1.03428	1.21284	1.20376	1.0316	0.711183	0.883161	0.696864	0.923863	0.684465	0.787324	0.729924	0.835932
ENSG00000213729	AC098828.1	2	complement(20155618..20156057)	440	processed_pseudogene	0	0	0	0.64568	0.721575	0	0	1.10468	0	0.583197	0.636602	0	0	0	1.4051	1.11623	#DIV/0!	#DIV/0!	#DIV/0!	#DIV/0!	#DIV/0!	#DIV/0!	#DIV/0!	#DIV/0!	#DIV/0!	#DIV/0!	#DIV/0!	#DIV/0!	#DIV/0!	#DIV/0!
ENSG00000055917	PUM2	2	complement(20248691..20352234)	103544	protein_coding	0.789948	0.508831	0.363237	0.362175	0.496734	0.55936	0.647082	0.690051	0.650043	0.572473	0.752039	0.425749	0.569285	0.401522	0.65679	0.630861	0.459824	0.71178	0.628819	1.0993	0.819145	1.35615	0.822893	1.12508	0.95201	0.83672	0.720661	0.789107	0.831434	1.23983
ENSG00000143878	RHOB	2	20447074..20449445	2372	protein_coding	3.94095	7.15111	10.2731	4.79088	12.1804	5.33778	3.33718	6.55728	9.72248	5.51726	7.79381	7.88101	10.1607	6.81004	12.1198	14.3905	2.60675	0.669949	3.09072	0.746427	0.846796	0.916959	2.46704	0.771525	1.97765	1.10207	2.57823	0.952305	3.07536	2.01235
ENSG00000279307	AC012065.5	2	complement(20529467..20529976)	510	processed_pseudogene	0	0.503935	0	0	0	0	0	0.953056	2.10321	0.50315	0	0	0	0	0.60612	0	#DIV/0!	0	#DIV/0!	0	#DIV/0!	1.89123	#DIV/0!	0.998444	#DIV/0!	0	#DIV/0!	0	#DIV/0!	0
ENSG00000119782	FKBP1B	2	24049701..24063681	13981	protein_coding	0.564145	0.202208	0.378894	0.162563	0.499596	0.289022	0.970598	0.55625	0.383606	0.495557	0.320555	0.239477	0.228461	0.113644	0.508532	0.245905	0.671625	0.803938	0.885579	1.42933	1.72047	2.75088	0.679977	2.45073	0.568213	1.18431	0.404969	0.562016	0.90142	1.2161
ENSG00000115128	SF3B6	2	complement(24067584..24076443)	8860	protein_coding	3.16521	3.68396	1.73389	3.91197	4.04929	4.68236	4.40333	4.90996	2.17918	3.12794	2.56078	3.30657	3.73619	3.67626	2.37249	3.7972	0.547794	1.06189	1.27931	1.27101	1.39116	1.3328	0.688476	0.84907	0.809037	0.897558	1.18039	0.99791	0.74955	1.03074
ENSG00000198399	ITSN2	2	complement(24202864..24360714)	157851	protein_coding	0.688432	0.783145	0.59735	0.705519	0.760289	0.907908	0.610722	0.788281	0.803539	0.785177	0.786098	0.634554	0.739498	0.697879	0.824448	0.948986	0.867697	0.900879	1.10438	1.15931	0.887119	1.00656	1.1672	1.0026	1.14187	0.810264	1.07418	0.891124	1.19757	1.21176
ENSG00000184924	PTRHD1	2	complement(24789734..24793382)	3649	protein_coding	8.96623	8.31099	7.47635	6.46211	8.96185	6.05365	9.91682	8.79141	8.89211	7.03225	7.59944	8.86963	9.39002	6.24107	7.62425	5.58575	0.833835	0.777538	0.999511	0.728392	1.10602	1.05781	0.991734	0.846139	0.847563	1.06722	1.04727	0.750942	0.85033	0.672092
ENSG00000119772	DNMT3A	2	complement(25227855..25342590)	114736	protein_coding	0.733261	1.12223	0.219306	0.727977	0.376334	0.819414	0.510043	0.398214	0.268777	0.324292	0.368636	0.464467	0.382151	0.579307	0.466096	0.455887	0.299083	0.648687	0.513233	0.730165	0.695582	0.354841	0.36655	0.288971	0.502735	0.413878	0.521167	0.516209	0.635648	0.406232
ENSG00000268412	TRMT112P6	2	complement(26028208..26028612)	405	processed_pseudogene	0.721291	6.34584	0.65399	11.9251	1.56787	9.97732	2.79217	14.4017	0.662123	3.16798	2.76647	1.37783	2.8679	2.61541	5.34283	0.606348	0.906694	1.87921	2.17369	1.57226	3.87107	2.26947	0.917969	0.499222	3.83544	0.217124	3.97606	0.412145	7.40732	0.0955504
ENSG00000084733	RAB10	2	26034107..26137454	103348	protein_coding	4.21163	2.73549	3.42141	3.08983	5.42836	5.03336	1.99417	2.37743	4.86251	3.29238	4.78911	3.18028	4.08246	3.32845	4.45669	4.85924	0.812374	1.12953	1.2889	1.84002	0.473491	0.869106	1.15455	1.20358	1.13712	1.1626	0.969331	1.21676	1.05819	1.77637
ENSG00000084754	HADHA	2	complement(26190635..26244726)	54092	protein_coding	1.73896	2.0193	1.04787	1.38131	1.74324	1.6584	2.36756	1.71179	1.56656	1.88807	1.39296	1.68154	1.23468	1.90926	1.20009	2.00209	0.602586	0.684057	1.00246	0.821275	1.36149	0.847716	0.900864	0.935013	0.801034	0.832733	0.71001	0.945509	0.690123	0.991476
ENSG00000138029	HADHB	2	26243170..26290468	47299	protein_coding	4.31091	5.86835	1.94874	4.99136	3.30925	6.25357	5.78575	7.22937	3.09552	4.18283	3.87891	4.58933	3.08798	4.83163	3.79057	4.34561	0.452048	0.850556	0.767644	1.06564	1.34212	1.23193	0.718067	0.712778	0.899789	0.782047	0.716317	0.823336	0.879297	0.740516
ENSG00000138018	SELENOI	2	26308547..26395891	87345	protein_coding	0.53846	0.426653	0.609515	0.530175	1.06503	0.814223	0.317193	0.434055	0.574112	0.534689	0.743995	0.491931	0.774598	0.512369	0.644113	0.688819	1.13196	1.24264	1.97793	1.9084	0.589075	1.01735	1.06621	1.25322	1.38171	1.153	1.43854	1.20091	1.19621	1.61447
ENSG00000225024	AC015977.1	2	complement(26678219..26678510)	292	processed_pseudogene	0	0	0	0	2.17461	0	0	0	0.918355	0.87879	0.959263	0	0	0.906884	0	1.68199	#DIV/0!	#DIV/0!	#DIV/0!	#DIV/0!	#DIV/0!	#DIV/0!	#DIV/0!	#DIV/0!	#DIV/0!	#DIV/0!	#DIV/0!	#DIV/0!	#DIV/0!	#DIV/0!
ENSG00000119777	TMEM214	2	27032910..27041695	8786	protein_coding	2.12792	2.19389	1.38673	1.58444	3.10772	2.05429	2.67069	2.46183	2.0144	2.04444	1.4984	1.84187	1.45419	2.2605	1.93508	1.09006	0.651687	0.722205	1.46045	0.936368	1.25507	1.12213	0.946655	0.931881	0.704162	0.839545	0.683385	1.03036	0.909381	0.496862
ENSG00000084693	AGBL5	2	27042364..27070622	28259	protein_coding	0.330795	0.409261	0.29993	0.392083	0.831398	0.552903	0.800331	0.550404	0.379574	0.263335	0.317186	0.493668	0.277438	0.468541	0.404738	0.451881	0.906694	0.958027	2.51333	1.35098	2.41942	1.34487	1.14746	0.643441	0.958859	1.20624	0.8387	1.14485	1.22353	1.10414
ENSG00000228474	OST4	2	complement(27070472..27071773)	1302	protein_coding	38.3664	50.7302	15.8676	65.897	29.0182	70.347	41.9066	58.4241	20.8019	33.7018	32.055	54.0022	28.3238	42.3045	39.8866	21.313	0.41358	1.29897	0.756344	1.38669	1.09227	1.15166	0.542192	0.664334	0.835497	1.0645	0.738245	0.833912	1.03962	0.420125
ENSG00000138080	EMILIN1	2	27078567..27086408	7842	protein_coding	0.372511	1.73697	0.202652	1.81139	1.33605	2.74815	0.612856	1.58053	0.170977	2.06149	0.25003	1.81453	0.259197	1.41826	0.315349	1.25259	0.544017	1.04284	3.5866	1.58215	1.6452	0.909931	0.458984	1.18683	0.671201	1.04465	0.69581	0.816514	0.846551	0.721135
ENSG00000138073	PREB	2	complement(27130756..27134675)	3920	protein_coding	13.1157	15.8662	6.14868	9.49413	17.4945	21.9908	22.1406	28.2088	9.91917	12.2412	11.5758	14.2353	8.81494	10.8761	6.70288	10.9003	0.468802	0.598386	1.33386	1.38601	1.68809	1.77791	0.756281	0.771525	0.882586	0.897205	0.672089	0.685489	0.511057	0.687016
ENSG00000138074	SLC5A6	2	complement(27199587..27212958)	13372	protein_coding	1.3326	1.8451	1.24787	1.46596	1.56705	1.22888	1.75476	1.43578	1.02274	1.30491	1.34061	1.37711	1.02061	1.22781	1.04027	1.52426	0.936422	0.794517	1.17593	0.666027	1.3168	0.778162	0.767482	0.707231	1.00602	0.746363	0.76588	0.665442	0.780631	0.826113
ENSG00000138085	ATRAID	2	27212027..27217178	5152	protein_coding	7.31441	11.6232	5.19245	10.1464	6.96365	9.30726	10.6454	12.2647	5.56931	7.17224	5.92613	8.7191	7.77789	8.37811	9.48003	8.43674	0.709892	0.872946	0.952045	0.800751	1.4554	1.05519	0.761416	0.617064	0.810199	0.750148	1.06336	0.720811	1.29608	0.725855
ENSG00000163794	UCN	2	complement(27307400..27308445)	1046	protein_coding	0.558552	0	0.253218	0	1.21412	0.515082	0.540548	0.464683	0	0.490644	0	0.800223	0	0.253164	0.295527	0	0.453347	#DIV/0!	2.17369	#DIV/0!	0.967767	#DIV/0!	0	#DIV/0!	0	#DIV/0!	0	#DIV/0!	0.529094	#DIV/0!
ENSG00000115204	MPV17	2	complement(27309492..27325680)	16189	protein_coding	6.74865	7.49318	4.69557	5.86133	5.43243	6.40646	9.16802	8.60188	4.96929	6.75239	3.9795	7.13513	4.52	6.28124	6.11024	4.92993	0.695779	0.782222	0.804964	0.854972	1.3585	1.14796	0.736338	0.901138	0.589673	0.952216	0.669764	0.838261	0.905402	0.657922
ENSG00000115207	GTF3C2	2	complement(27325849..27357034)	31186	protein_coding	1.23646	1.19496	0.62849	0.847214	0.580296	0.50101	1.2238	0.903976	0.730891	0.674718	0.790393	0.787308	1.07077	0.815166	0.713676	1.02367	0.508298	0.70899	0.46932	0.419269	0.989761	0.756492	0.591116	0.564637	0.639239	0.658858	0.865997	0.682171	0.577194	0.856659
ENSG00000115234	SNX17	2	27370496..27377533	7038	protein_coding	5.02229	5.62362	3.98917	4.15775	5.18779	5.47349	10.4037	8.04573	6.21057	5.14088	4.53707	7.25477	4.08455	5.45573	4.26041	5.37339	0.794294	0.739336	1.03295	0.973304	2.0715	1.4307	1.2366	0.914159	0.903388	1.29005	0.813285	0.970146	0.8483	0.955504
ENSG00000115241	PPM1G	2	complement(27381194..27409687)	28494	protein_coding	2.13243	1.66864	1.36644	1.14661	1.69365	1.92865	2.27205	2.14081	1.64694	1.53096	1.97589	1.49816	1.68147	1.45909	1.5839	1.30137	0.640789	0.68715	0.794235	1.15582	1.06547	1.28297	0.772329	0.917489	0.92659	0.897836	0.788521	0.874416	0.742767	0.779898
ENSG00000115216	NRBP1	2	27427790..27442259	14470	protein_coding	11.3256	9.99964	14.6436	8.50138	21.1955	13.7766	7.60006	12.2102	14.0659	11.3673	11.421	9.93025	9.23098	8.9124	6.7934	11.727	1.29297	0.850168	1.87147	1.37771	0.671054	1.22107	1.24196	1.13677	1.00843	0.993061	0.815056	0.891273	0.599829	1.17274
ENSG00000157992	KRTCAP3	2	27442366..27446481	4116	protein_coding	0.354863	0.249764	0.579153	0.828277	0.694227	0.261796	0.13737	0.531405	0.390903	0.685781	0.680526	0.474509	0.564382	0.450357	0.600818	0.4773	1.63205	3.31625	1.95633	1.04817	0.387107	2.12763	1.10156	2.74572	1.91772	1.89983	1.59042	1.80313	1.6931	1.91101
ENSG00000198522	GPN1	2	27628247..27651508	23262	protein_coding	1.99671	2.41959	0.910897	1.73425	1.62418	2.13083	2.35771	2.288	1.55625	2.36067	1.46904	1.57125	1.53538	2.16292	1.42189	2.31193	0.456198	0.716753	0.813427	0.880657	1.1808	0.945614	0.779407	0.975648	0.735728	0.649388	0.768955	0.893922	0.712114	0.955504
ENSG00000119760	SUPT7L	2	complement(27650812..27663840)	13029	protein_coding	1.74884	2.18956	1.24007	1.54816	1.58393	1.84016	2.82078	1.92125	1.44072	1.67408	1.22542	1.41337	1.87209	1.68695	1.63707	2.4314	0.709081	0.707067	0.905706	0.840427	1.61294	0.877462	0.823818	0.764574	0.700705	0.645503	1.07048	0.770451	0.93609	1.11045
ENSG00000163798	SLC4A1AP	2	27663471..27694976	31506	protein_coding	1.26099	2.52063	0.580072	1.25341	1.13873	1.88963	1.15753	2.39897	0.672399	1.55564	0.969066	1.01842	0.940081	1.52972	0.922281	1.70698	0.460014	0.497258	0.903042	0.749665	0.917955	0.951735	0.533232	0.617161	0.768497	0.404033	0.745511	0.60688	0.731395	0.677202
ENSG00000075426	FOSL2	2	28392448..28417312	24865	protein_coding	3.46577	2.8941	3.9413	2.50222	6.02681	5.64452	2.21709	3.14721	5.48937	3.02376	7.06317	3.11945	4.74128	2.80093	4.61226	3.70357	1.13721	0.864593	1.73896	1.95035	0.63971	1.08746	1.58388	1.0448	2.03798	1.07786	1.36803	0.967805	1.33081	1.27969
ENSG00000270210	AC104695.2	2	28425945..28426719	775	lincRNA	0	0	0.683526	0	2.04834	0.695194	1.09435	0.313586	0.692025	0	1.4457	1.08004	1.12403	0.34169	0	0	#DIV/0!	#DIV/0!	#DIV/0!	#DIV/0!	#DIV/0!	#DIV/0!	#DIV/0!	#DIV/0!	#DIV/0!	#DIV/0!	#DIV/0!	#DIV/0!	#DIV/0!	#DIV/0!
ENSG00000163811	WDR43	2	28894643..28948222	53580	protein_coding	2.15903	1.87071	0.548715	1.20893	1.12586	1.52844	1.14497	0.920772	1.51146	1.57087	1.47946	1.58825	1.39822	1.5173	1.00963	1.32456	0.254149	0.646243	0.521467	0.817038	0.530317	0.492204	0.700067	0.839717	0.685245	0.849009	0.647616	0.81108	0.467634	0.708053
ENSG00000115295	CLIP4	2	29097705..29189643	91939	protein_coding	1.80156	1.84497	0.328421	0.488233	1.46075	1.63498	1.81421	1.71291	0.592093	0.66148	0.566674	0.585705	0.581134	0.62214	0.64555	1.11916	0.182298	0.26463	0.810823	0.886183	1.00702	0.928421	0.328655	0.358532	0.314546	0.317461	0.322573	0.337209	0.358328	0.606601
ENSG00000119801	YPEL5	2	30146941..30160533	13593	protein_coding	5.28671	5.23732	3.78018	4.28458	15.4157	11.4945	11.3141	9.77981	6.6088	4.45517	7.50078	4.2489	6.0241	4.63656	6.23109	8.05743	0.715035	0.818087	2.91593	2.19473	2.1401	1.86733	1.25008	0.85066	1.4188	0.811274	1.13948	0.885293	1.17863	1.53847
ENSG00000231712	AC104698.1	2	30209995..30210307	313	processed_pseudogene	0.9333	0.821108	0	0	0	0	0	0	0	0	0	0	0	0	0	0	0	0	0	0	0	0	0	0	0	0	0	0	0	0
ENSG00000021574	SPAST	2	32063611..32157637	94027	protein_coding	0.406991	0.412733	0.163381	0.24776	0.361298	0.38964	0.574271	0.55829	0.248119	0.267449	0.285982	0.234421	0.225439	0.281632	0.236706	0.308182	0.401437	0.600292	0.88773	0.94405	1.41102	1.35267	0.609643	0.647997	0.702675	0.567972	0.553916	0.682359	0.5816	0.746686
ENSG00000152683	SLC30A6	2	32165841..32224379	58539	protein_coding	0.573876	0.540013	0.230755	0.363987	0.249486	0.42337	0.589184	0.489886	0.229044	0.341914	0.334945	0.309806	0.367066	0.402605	0.295714	0.39433	0.402099	0.674034	0.434739	0.784	1.02667	0.907175	0.399117	0.633159	0.583653	0.573701	0.639627	0.745547	0.515292	0.730223
ENSG00000091106	NLRC4	2	complement(32224453..32265854)	41402	protein_coding	1.68633	0.869063	0.518191	0.34996	1.31899	0.65717	3.34588	1.56142	0.699513	0.415261	0.730673	0.606517	0.750448	0.364576	0.462912	0.415197	0.30729	0.402687	0.782166	0.756182	1.98412	1.79667	0.414814	0.477827	0.433292	0.697897	0.445019	0.419505	0.274509	0.477752
ENSG00000119820	YIPF4	2	32277910..32316594	38685	protein_coding	1.19311	1.89342	1.0407	1.94614	1.41163	1.88714	1.64428	1.57685	1.49729	1.89711	1.46261	1.98341	1.69638	2.1768	1.47029	2.20274	0.872263	1.02784	1.18315	0.996684	1.37815	0.832804	1.25494	1.00195	1.22588	1.04753	1.42182	1.14967	1.23232	1.16337
ENSG00000272754	AL133245.1	2	32321638..32323002	1365	lincRNA	0.642028	0.56485	0	1.04066	0.232596	0	0.828445	0.178043	0.98227	0.751961	0.82082	1.02202	0.638185	0.388	0.452925	0.539717	0	1.84236	0.362282	0	1.29036	0.315205	1.52995	1.33126	1.27848	1.80936	0.994015	0.686908	0.705459	0.955504
ENSG00000230876	LINC00486	2	32825443..32926693	101251	lincRNA	2.03114	2.8556	1.91487	2.79747	1.91278	2.89472	2.30631	2.37386	1.77977	1.98187	2.061	2.28442	2.0706	2.44015	1.94477	1.86996	0.942756	0.979644	0.941729	1.0137	1.13548	0.8313	0.876243	0.694029	1.0147	0.79998	1.01943	0.854514	0.95748	0.654839
ENSG00000119812	FAM98A	2	complement(33583658..33599382)	15725	protein_coding	2.91658	2.89286	1.16221	2.51127	1.77675	2.70672	2.37312	2.36461	2.40448	3.41054	2.06627	2.30661	1.9943	3.11541	1.39571	3.34195	0.398483	0.868094	0.609188	0.935658	0.813664	0.817396	0.824418	1.17895	0.708456	0.797347	0.683781	1.07693	0.478544	1.15524
ENSG00000260025	AC009414.2	2	complement(36354749..36355114)	366	lincRNA	4.7889	3.51102	2.89471	0.776227	11.2771	13.2486	13.9036	5.97613	5.12874	1.40222	7.65313	3.0493	0.793373	2.17057	4.22296	2.68384	0.604463	0.221083	2.35484	3.77342	2.9033	1.70211	1.07096	0.399377	1.5981	0.868495	0.165669	0.618217	0.881824	0.764404
ENSG00000171055	FEZ2	2	complement(36531805..36646087)	114283	protein_coding	0.48311	0.726382	0.438033	0.512101	0.538957	0.730731	0.769334	0.650726	0.58192	0.496225	0.607842	0.507812	0.569147	0.639531	0.586957	0.775716	0.906694	0.705002	1.1156	1.00599	1.59246	0.895845	1.20453	0.683146	1.25819	0.699098	1.17809	0.880433	1.21496	1.06792
ENSG00000279519	AC007382.1	2	complement(36839922..36842539)	2618	TEC	2.67798	0.981691	0.809369	0.976659	1.21273	1.33768	3.88749	0.742641	0.307288	1.27421	1.17691	0.319722	1.44189	0.303449	0.590376	1.40702	0.302231	0.994874	0.452853	1.36263	1.45165	0.756492	0.114746	1.29798	0.439477	0.325685	0.538425	0.309109	0.220456	1.43326
ENSG00000115808	STRN	2	complement(36843640..36966472)	122833	protein_coding	0.908477	0.830654	0.467919	0.559719	0.672036	0.848738	0.603007	0.80922	0.591627	0.599563	0.631662	0.590582	0.645366	0.603639	0.59895	0.757707	0.515059	0.67383	0.739739	1.02177	0.663756	0.974197	0.651229	0.721797	0.695298	0.710984	0.710382	0.726704	0.65929	0.912182
ENSG00000152133	GPATCH11	2	37084451..37099244	14794	protein_coding	0.434413	0.95548	0.411783	0.537703	0.23607	0.546277	0.802601	0.73924	0.344399	0.797885	0.340806	0.584652	0.45144	0.644394	0.16716	0.315388	0.947908	0.562757	0.543424	0.571731	1.84755	0.773685	0.792791	0.835062	0.784521	0.611894	1.0392	0.674419	0.384796	0.330083
ENSG00000055332	EIF2AK2	2	complement(37099210..37157065)	57856	protein_coding	0.615995	0.497524	4.04697	1.21288	0.949362	0.433024	0.654776	0.504071	2.31747	0.430221	0.295326	0.284528	0.441665	0.283777	0.261804	0.407474	6.56982	2.43784	1.54119	0.870358	1.06296	1.01316	3.76217	0.864724	0.47943	0.571888	0.716994	0.570379	0.42501	0.819004
ENSG00000115828	QPCT	2	37344574..37373322	28749	protein_coding	6.54378	7.83116	4.12745	8.39975	6.14025	8.39582	7.56205	7.71803	5.32607	5.77497	6.0115	6.04626	5.72689	7.24914	5.32244	5.70599	0.630744	1.07261	0.938334	1.0721	1.15561	0.985555	0.813913	0.737435	0.918658	0.772078	0.875165	0.925679	0.813359	0.728627
ENSG00000138061	CYP1B1	2	complement(38066973..38109902)	42930	protein_coding	212.413	195.063	74.8757	78.6385	89.9748	90.8438	46.8478	42.107	121.037	94.5374	121.666	76.5347	96.6156	92.7113	72.4667	104.103	0.3525	0.403144	0.423584	0.465715	0.22055	0.215863	0.569819	0.484651	0.572778	0.392359	0.454847	0.475289	0.341159	0.53369
ENSG00000143889	HNRNPLL	2	complement(38561978..38603586)	41609	protein_coding	0.744191	1.24152	0.598366	0.600849	0.480715	0.712169	0.713408	0.835232	0.605807	0.635211	0.753965	0.925366	0.495484	0.738253	0.46061	0.802655	0.80405	0.483963	0.645956	0.573627	0.958637	0.672751	0.814048	0.51164	1.01313	0.74535	0.665802	0.594637	0.61894	0.64651
ENSG00000143891	GALM	2	38665910..38741237	75328	protein_coding	0.519654	1.24532	0.298875	0.607211	0.758665	1.02637	1.90278	2.52295	0.295471	0.783501	0.409031	0.825981	0.39319	0.73824	0.398056	0.792186	0.575142	0.487594	1.45994	0.82418	3.66162	2.02595	0.568593	0.629156	0.787123	0.663268	0.756638	0.592811	0.766002	0.63613
ENSG00000115875	SRSF7	2	complement(38743599..38751494)	7896	protein_coding	36.9593	47.5866	25.6279	37.4553	43.5467	40.5992	47.082	49.8308	37.867	49.1375	47.0389	43.9577	34.789	39.9764	25.1337	29.8878	0.693408	0.787098	1.17823	0.853164	1.27389	1.04716	1.02456	1.03259	1.27272	0.923741	0.941279	0.840077	0.680037	0.628071
ENSG00000236533	AC009413.1	2	complement(41850203..41850601)	399	processed_pseudogene	0	0	0	0	0	0.675157	0.708538	1.21819	1.34416	0.643125	0	0.699276	0	0	0.774739	0	#DIV/0!	#DIV/0!	#DIV/0!	#DIV/0!	#DIV/0!	#DIV/0!	#DIV/0!	#DIV/0!	#DIV/0!	#DIV/0!	#DIV/0!	#DIV/0!	#DIV/0!	#DIV/0!
ENSG00000143924	EML4	2	42169350..42332548	163199	protein_coding	2.17662	2.16851	0.891007	1.77389	0.904627	1.42948	1.61795	2.17715	0.75749	0.737434	1.05212	0.666759	1.58177	1.35651	1.39977	1.04128	0.409355	0.818023	0.415612	0.6592	0.743334	1.00399	0.348013	0.340065	0.483372	0.307474	0.72671	0.62555	0.643093	0.480181
ENSG00000115944	COX7A2L	2	complement(42333546..42425088)	91543	protein_coding	0.95733	0.861902	0.512123	0.850345	1.22429	1.02702	2.11236	1.48138	0.694251	0.793285	0.853688	0.868643	0.843752	0.775254	0.857703	0.713565	0.53495	0.986592	1.27886	1.19157	2.20651	1.71874	0.725195	0.920389	0.891739	1.00782	0.88136	0.899469	0.895933	0.827896
ENSG00000162881	OXER1	2	complement(42762481..42764261)	1781	protein_coding	1.14815	4.32914	0.446153	1.59517	0.178267	1.81508	0.158735	3.41142	0.150567	1.29672	0.157274	1.5666	0.48912	0.892117	0.694264	1.93037	0.388583	0.368472	0.155264	0.419269	0.138252	0.788012	0.131138	0.299533	0.13698	0.361873	0.426006	0.206072	0.604679	0.445902
ENSG00000152518	ZFP36L2	2	complement(43222402..43226609)	4208	protein_coding	56.1615	59.0602	19.5125	25.6553	24.4458	28.424	59.9274	47.0696	23.7699	24.8191	25.4278	27.185	34.0196	30.584	35.9221	38.5747	0.347435	0.434393	0.435276	0.481271	1.06706	0.796976	0.423241	0.420234	0.452762	0.460293	0.605747	0.517845	0.639622	0.653142
ENSG00000138095	LRPPRC	2	complement(43886508..43996005)	109498	protein_coding	0.688302	0.725265	0.270918	0.653829	0.461026	0.929958	0.570588	0.823429	0.494696	0.754602	0.547429	0.710918	0.580759	0.84644	0.460161	1.11462	0.393604	0.901504	0.669801	1.28223	0.828978	1.13535	0.71872	1.04045	0.795333	0.980218	0.843757	1.16708	0.668545	1.53685
ENSG00000138032	PPM1B	2	44167969..44244384	76416	protein_coding	0.680458	0.884537	0.409001	0.713817	0.598291	0.846067	0.825005	0.954104	0.736934	0.822716	0.678122	0.682777	0.695385	0.679213	0.703872	1.05085	0.601067	0.806995	0.879247	0.956508	1.21243	1.07865	1.083	0.930109	0.996567	0.771903	1.02194	0.767875	1.03441	1.18802
ENSG00000226972	RPL12P19	2	44270621..44271106	486	processed_pseudogene	0.601076	1.05764	0	1.16913	0	0	0	0	0	0	0	0	0	0	0	0	0	1.10542	0	0	0	0	0	0	0	0	0	0	0	0
ENSG00000276670	Six3os1_7	2	44940045..44940245	201	misc_RNA	0	1.27864	0	0	0	0	0	0	0	0	0	0	1.44465	1.31746	0	0	#DIV/0!	0	#DIV/0!	0	#DIV/0!	0	#DIV/0!	0	#DIV/0!	0	#DIV/0!	1.03036	#DIV/0!	0
ENSG00000231848	AC012354.2	2	44996413..44996873	461	processed_pseudogene	25.3469	32.3349	12.64	17.8717	26.8595	26.8803	31.2756	41.6471	19.7775	22.2652	17.6205	24.8144	18.8964	22.4026	17.4342	12.7846	0.498682	0.552708	1.05968	0.83131	1.2339	1.28799	0.780273	0.688582	0.695173	0.76742	0.745511	0.69283	0.687822	0.395381
ENSG00000116016	EPAS1	2	46293667..46386703	93037	protein_coding	1.80228	1.94474	0.922392	1.18175	2.33418	2.10213	1.72595	1.87554	0.75516	1.12807	0.764713	1.08261	1.07365	1.13567	1.13964	1.20097	0.511793	0.607664	1.29513	1.08093	0.957651	0.964419	0.419003	0.580062	0.424303	0.556688	0.595716	0.58397	0.632332	0.617549
ENSG00000119729	RHOQ	2	46541806..46583121	41316	protein_coding	0.593918	0.267482	0.666717	0.419451	0.376541	0.208646	0.164221	0.0588221	0.486784	0.459602	0.528806	0.438952	0.555223	0.531979	0.448912	0.487386	1.12257	1.56815	0.633994	0.780036	0.276505	0.21991	0.819615	1.71825	0.890369	1.64105	0.934847	1.98884	0.755849	1.82212
ENSG00000151665	PIGF	2	complement(46580937..46617119)	36183	protein_coding	1.42093	1.38508	0.702737	1.28768	1.64963	1.51136	1.09385	1.44408	0.941223	0.9645	1.17668	0.848222	1.10747	1.09048	1.05937	1.01125	0.494561	0.929683	1.16095	1.09118	0.769814	1.0426	0.662398	0.69635	0.828106	0.6124	0.779398	0.787302	0.745542	0.730103
ENSG00000119878	CRIPT	2	46616416..46625742	9327	protein_coding	1.37809	1.98397	0.596353	1.61437	1.80413	2.13731	1.84895	1.92818	0.94878	1.04547	1.11117	1.6752	1.05851	1.87386	0.994278	1.73772	0.43274	0.813708	1.30916	1.07729	1.34168	0.971881	0.688476	0.526956	0.806313	0.84437	0.768102	0.944499	0.721492	0.875879
ENSG00000230979	AC079250.1	2	complement(47690716..47691246)	531	processed_pseudogene	1.65041	2.42003	1.99523	1.60508	2.39166	2.53661	4.25924	0.915364	1.51503	2.41626	4.22003	2.10178	1.09369	0.498701	3.49289	0	1.20893	0.663249	1.44913	1.04817	2.58071	0.378246	0.917969	0.998444	2.55696	0.868495	0.662676	0.206072	2.11638	0
ENSG00000138081	FBXO11	2	complement(47789316..47905793)	116478	protein_coding	0.689691	0.653119	0.67764	0.365862	0.883152	0.413987	0.359215	0.281675	0.835711	0.561777	0.738269	0.414404	0.715478	0.566096	0.57855	0.655683	0.982527	0.560177	1.2805	0.633862	0.520834	0.431277	1.21172	0.860146	1.07044	0.6345	1.03739	0.866757	0.838855	1.00393
ENSG00000170802	FOXN2	2	48314637..48379294	64658	protein_coding	0.768055	0.532632	0.344099	0.413024	0.373186	0.233315	0.271085	0.270626	0.696756	0.365118	0.840427	0.319324	0.705076	0.466893	0.559361	0.622872	0.448014	0.775441	0.485885	0.438043	0.35295	0.508091	0.907169	0.685499	1.09423	0.59952	0.918002	0.876577	0.728283	1.16942
ENSG00000068878	PSME4	2	complement(53864067..53970840)	106774	protein_coding	0.861808	1.03742	0.664807	0.84878	0.981256	1.12777	0.836677	0.878578	1.01966	0.966114	1.05196	0.726442	0.807698	1.04412	0.587705	1.05566	0.77141	0.818161	1.1386	1.08708	0.970839	0.846884	1.18316	0.931263	1.22064	0.700236	0.937214	1.00646	0.681944	1.01758
ENSG00000115310	RTN4	2	complement(54972187..55112621)	140435	protein_coding	11.0892	20.8354	11.5671	17.159	15.0161	22.2113	13.5017	15.7497	14.0806	18.8241	13.3934	16.1385	12.0814	17.7533	12.2583	20.8456	1.0431	0.823551	1.35412	1.06603	1.21756	0.75591	1.26976	0.903467	1.20779	0.77457	1.08948	0.852074	1.10543	1.00049
ENSG00000143947	RPS27A	2	55231903..55235853	3951	protein_coding	415.819	337.407	380.976	342.199	406.369	351.206	586.593	677.111	457.656	374.616	451.953	373.498	382.242	362.463	358.177	403.38	0.916206	1.0142	0.977274	1.0409	1.4107	2.00681	1.10062	1.11028	1.0869	1.10697	0.919251	1.07426	0.861377	1.19553
ENSG00000085760	MTIF2	2	complement(55236595..55269347)	32753	protein_coding	0.633247	1.12994	0.283037	0.520439	0.630081	0.954079	0.837253	1.27625	0.392992	0.689445	0.46181	0.681492	0.398951	0.62255	0.264262	1.07217	0.446962	0.46059	0.995001	0.844362	1.32216	1.12948	0.620599	0.61016	0.729273	0.603121	0.630009	0.550958	0.417314	0.948869
ENSG00000115355	CCDC88A	2	complement(55287842..55419921)	132080	protein_coding	0.608221	0.531215	0.407085	0.344154	0.192303	0.24475	0.192638	0.220802	0.458844	0.427419	0.402937	0.299967	0.391328	0.354871	0.308934	0.498282	0.669305	0.647862	0.316174	0.460736	0.316724	0.415655	0.754403	0.804607	0.662484	0.564681	0.643398	0.668037	0.50793	0.938004
ENSG00000163001	CFAP36	2	55519604..55545879	26276	protein_coding	0.444699	0.645549	0.141122	0.573042	0.386656	0.87144	0.537956	0.786173	0.275548	0.712905	0.426404	0.584016	0.331528	0.745773	0.341167	0.682246	0.317343	0.887682	0.869478	1.34992	1.20971	1.21784	0.619629	1.10434	0.958859	0.904682	0.745511	1.15525	0.767187	1.05685
ENSG00000275052	PPP4R3B	2	complement(55547292..55618880)	71589	protein_coding	1.37107	1.69449	0.954553	1.31753	1.02891	1.44875	1.2084	1.41902	1.03385	1.36567	1.40856	1.31342	1.0911	1.32795	1.20472	1.55049	0.696212	0.777538	0.750442	0.854972	0.881359	0.83743	0.754046	0.805947	1.02735	0.775113	0.795803	0.783687	0.878674	0.915017
ENSG00000233426	EIF3FP3	2	58251440..58252525	1086	processed_pseudogene	2.6899	3.31316	0.975566	4.70883	2.04646	4.71304	2.34287	2.68541	0.987697	2.83543	2.83716	3.083	1.06952	3.6576	4.55427	1.58287	0.362678	1.42125	0.760793	1.42252	0.87099	0.810527	0.367187	0.855809	1.05474	0.93053	0.397606	1.10396	1.6931	0.477752
ENSG00000119866	BCL11A	2	complement(60451167..60553567)	102401	protein_coding	0.473554	0.496942	0.913055	1.89767	0.418566	0.778691	0.623937	0.434316	1.66813	2.49838	1.70414	2.1743	1.23351	2.00933	0.751664	1.88253	1.92809	3.81871	0.883882	1.56697	1.31756	0.873977	3.52257	5.02752	3.59861	4.37537	2.6048	4.04339	1.58728	3.78824
ENSG00000271134	AC012498.2	2	complement(60682873..60683244)	372	processed_pseudogene	0.785277	0	2.84802	1.52741	0	0	0	0	0	0	0	0	0	0	0	0	3.62678	#DIV/0!	0	#DIV/0!	0	#DIV/0!	0	#DIV/0!	0	#DIV/0!	0	#DIV/0!	0	#DIV/0!
ENSG00000162924	REL	2	60881521..60931610	50090	protein_coding	0.635684	1.33916	3.32074	3.54486	1.36277	1.78552	0.637769	0.824815	4.13295	4.13931	4.81474	3.33655	3.90142	4.07603	4.40015	6.57438	5.22389	2.64707	2.14378	1.33331	1.00328	0.615917	6.50158	3.09097	7.57411	2.49151	6.13736	3.04371	6.92191	4.90932
ENSG00000232713	AC010733.1	2	complement(60938204..60938604)	401	processed_pseudogene	16.0267	13.4592	10.5682	7.08477	14.2516	6.04611	21.8551	9.09087	15.3807	10.2387	13.9703	11.1326	8.68951	9.24524	18.501	10.4107	0.659414	0.526388	0.889239	0.449217	1.36367	0.675439	0.959694	0.760719	0.87169	0.827138	0.54219	0.686908	1.15439	0.773504
ENSG00000162927	PUS10	2	complement(60940222..61018259)	78038	protein_coding	0.19091	0.299695	0.560021	1.04483	0.687566	0.624813	1.2136	0.984101	0.731926	0.996333	0.714278	0.979639	0.487443	1.12998	0.495145	1.4853	2.93342	3.48631	3.60151	2.08483	6.3569	3.28367	3.83387	3.32449	3.74143	3.26878	2.55325	3.77045	2.5936	4.95602
ENSG00000173209	AHSA2	2	61177418..61191203	13786	protein_coding	1.58924	2.29304	1.40253	1.27768	1.03635	1.54371	1.29193	2.37987	1.206	1.34018	1.50354	1.49767	0.758268	1.47906	1.25568	2.26226	0.882516	0.557201	0.652108	0.673217	0.812924	1.03787	0.758854	0.584455	0.946074	0.653136	0.477127	0.645024	0.790114	0.986578
ENSG00000115484	CCT4	2	complement(61868089..61888804)	20716	protein_coding	0.944788	0.918058	0.831063	0.534846	0.873581	0.806238	0.941628	1.0441	0.854341	0.7556	0.824792	0.525267	0.897082	0.766972	0.671483	0.616417	0.879629	0.582584	0.924631	0.878199	0.996655	1.13729	0.904268	0.823041	0.872991	0.57215	0.949506	0.835429	0.710723	0.671436
ENSG00000170340	B3GNT2	2	62196113..62224731	28619	protein_coding	2.78659	4.57994	2.18416	3.10713	5.40267	5.0359	2.20286	2.64947	1.63038	3.09338	1.64428	2.21306	1.55237	2.64634	1.79301	2.47124	0.783809	0.678422	1.93881	1.09955	0.79052	0.578494	0.585079	0.675418	0.590067	0.483207	0.557085	0.577811	0.643441	0.539579
ENSG00000169764	UGP2	2	63840940..63891562	50623	protein_coding	4.16057	2.42167	4.02874	2.5591	2.70938	2.38933	4.35595	2.4964	3.31074	2.49394	3.40289	1.82983	4.07831	2.90322	2.94936	3.27441	0.968314	1.05675	0.651204	0.986646	1.04696	1.03086	0.795743	1.02984	0.817889	0.755608	0.980228	1.19885	0.708883	1.35213
ENSG00000197329	PELI1	2	complement(64092652..64144454)	51803	protein_coding	0.468046	0.451472	5.67537	1.10233	1.51383	0.660429	0.311069	0.455067	4.34311	1.28791	4.13644	1.27648	0.745513	0.429397	0.417707	0.355536	12.1257	2.44163	3.23435	1.46284	0.664611	1.00796	9.27923	2.8527	8.83768	2.82738	1.59282	0.951104	0.892448	0.787504
ENSG00000119862	LGALSL	2	64453969..64461381	7413	protein_coding	0.512289	1.8375	0.643139	1.30303	0.770926	2.68915	1.1441	2.0654	0.325568	1.66156	0.377856	1.2797	0.626735	1.10739	0.875697	2.08701	1.25542	0.709134	1.50487	1.46349	2.23331	1.12403	0.635517	0.904251	0.737584	0.696434	1.2234	0.602665	1.70938	1.13579
ENSG00000260101	AC008074.3	2	complement(64522187..64524093)	1907	lincRNA	3.21687	18.194	3.75007	11.6202	3.66274	6.49808	2.07546	6.75435	3.93732	6.05522	3.08453	8.04699	3.65442	9.85921	3.56616	5.27971	1.16575	0.638684	1.1386	0.357155	0.645178	0.371241	1.22396	0.332815	0.958859	0.442289	1.13602	0.541894	1.10858	0.29019
ENSG00000119844	AFTPH	2	64524305..64593005	68701	protein_coding	1.8369	2.60744	1.08335	2.28682	1.08602	2.45857	0.835351	1.22751	1.47935	1.97215	1.79395	1.79507	1.72447	2.06988	1.40835	1.76937	0.589771	0.877037	0.591225	0.942905	0.454761	0.470772	0.805347	0.756353	0.976616	0.688441	0.938791	0.793837	0.766697	0.678586
ENSG00000179833	SERTAD2	2	complement(64631621..64751005)	119385	protein_coding	0.592149	2.13984	0.155301	1.23744	0.574431	1.22977	0.497285	0.869234	0.197663	0.838268	0.222892	0.689436	0.262683	0.938264	0.183839	0.580065	0.262267	0.578286	0.970079	0.574703	0.839797	0.406215	0.333807	0.391743	0.376412	0.322191	0.44361	0.438474	0.31046	0.271079
ENSG00000115902	SLC1A4	2	64988477..65023865	35389	protein_coding	1.44456	6.23834	0.45655	3.69283	2.35054	3.6234	1.07845	2.78128	0.515269	4.01707	0.482816	4.03667	0.631802	3.32238	0.74247	2.59526	0.316048	0.591957	1.62717	0.580827	0.746563	0.445837	0.356696	0.643932	0.334231	0.647074	0.437366	0.532574	0.513977	0.416017
ENSG00000232613	AC007386.2	2	65030727..65053017	22291	antisense	0.235889	0.334359	0.0475288	0.22941	1.01126	0.422976	1.0907	0.926719	0.0481198	0.0805817	0.100527	0.162718	0	0.201955	0.0554701	0.0771162	0.201488	0.68612	4.28701	1.26504	4.62377	2.77163	0.203993	0.241004	0.42616	0.486656	0	0.604006	0.235153	0.230639
ENSG00000138069	RAB1A	2	complement(65070701..65130106)	59406	protein_coding	11.3985	15.3713	7.61525	14.6674	16.3968	23.4579	10.4363	18.0658	8.84296	13.153	9.85454	11.0419	9.55597	12.731	9.50685	11.5208	0.668091	0.95421	1.4385	1.52609	0.915579	1.1753	0.775798	0.855688	0.864545	0.718347	0.838351	0.828234	0.834042	0.749505
ENSG00000273763	AC007318.2	2	complement(65203571..65203813)	243	processed_pseudogene	0	0	0	0	1.30656	2.21718	0	4.00048	0	1.05599	0	0	0	0	0	1.01058	#DIV/0!	#DIV/0!	#DIV/0!	#DIV/0!	#DIV/0!	#DIV/0!	#DIV/0!	#DIV/0!	#DIV/0!	#DIV/0!	#DIV/0!	#DIV/0!	#DIV/0!	#DIV/0!
ENSG00000172974	AC007318.1	2	65205108..65205988	881	processed_pseudogene	0	1.16689	0.300643	2.25731	0.360378	1.52887	0.320893	1.93099	0	0	0.953818	1.26679	0.329596	0	0.350875	0	#DIV/0!	1.93448	#DIV/0!	1.31022	#DIV/0!	1.65483	#DIV/0!	0	#DIV/0!	1.08562	#DIV/0!	0	#DIV/0!	0
ENSG00000138071	ACTR2	2	65227753..65271253	43501	protein_coding	12.974	9.82511	10.6796	8.62727	10.9551	9.05369	11.5615	5.91637	12.2796	8.99578	12.7557	8.3509	11.5079	8.69896	11.6895	10.692	0.823158	0.878084	0.844388	0.921485	0.891127	0.602168	0.946477	0.91559	0.983178	0.849955	0.886998	0.88538	0.900994	1.08823
ENSG00000198369	SPRED2	2	complement(65310851..65432637)	121787	protein_coding	0.419762	0.763927	0.332749	0.683497	0.338904	0.426908	0.331949	0.431034	0.706802	0.701635	0.664687	0.49256	0.877415	0.674055	1.23865	1.01425	0.79271	0.894715	0.807372	0.558833	0.790804	0.564234	1.68382	0.918458	1.58349	0.644773	2.09027	0.882354	2.95083	1.32768
ENSG00000115956	PLEK	2	68365173..68397453	32281	protein_coding	6.51555	35.2776	20.931	53.7554	7.62235	25.5109	3.74829	13.9429	21.6149	47.1544	23.2632	49.2057	20.59	44.3059	13.6266	24.4194	3.21247	1.52378	1.16987	0.723147	0.575283	0.395233	3.31744	1.33667	3.57042	1.39481	3.16014	1.25592	2.09139	0.692207
ENSG00000204923	FBXO48	2	complement(68459419..68467258)	7840	protein_coding	0.63343	0.393378	0.270272	0.25366	0.404966	0.549771	0.360595	0.495978	0.273632	0.556418	0.500187	0.569411	0.333338	0.540429	0.394287	0.43852	0.42668	0.644826	0.639322	1.39756	0.569274	1.26082	0.431985	1.41446	0.789649	1.44749	0.526243	1.37382	0.622464	1.11476
ENSG00000198380	GFPT1	2	complement(69319769..69387254)	67486	protein_coding	0.480479	0.609327	0.384626	0.728287	1.73599	2.0318	0.645124	0.957914	0.723188	0.8023	0.81351	0.661497	0.654016	0.882883	0.632112	0.738685	0.800505	1.19523	3.61303	3.3345	1.34267	1.57208	1.50514	1.3167	1.69312	1.08562	1.36117	1.44895	1.31559	1.2123
ENSG00000169599	NFU1	2	complement(69395750..69437628)	41879	protein_coding	0.844024	1.19669	0.392123	1.02436	0.871838	1.23504	1.57288	1.44498	0.742771	1.01101	0.775858	0.779491	0.741901	1.08759	0.575741	1.29004	0.464587	0.855988	1.03295	1.03205	1.86355	1.20748	0.880036	0.844837	0.919237	0.651371	0.879005	0.908832	0.682138	1.07801
ENSG00000115977	AAK1	2	complement(69457997..69674349)	216353	protein_coding	0.910044	0.598704	0.309731	0.324343	0.572316	0.591437	0.456036	0.454936	0.446204	0.409189	0.409114	0.268239	0.377139	0.329248	0.28147	0.442669	0.340347	0.541741	0.628888	0.987862	0.501114	0.759869	0.49031	0.683458	0.449554	0.448033	0.414419	0.549935	0.309292	0.739378
ENSG00000196975	ANXA4	2	69644425..69827100	182676	protein_coding	0.598075	0.505077	0.591569	0.576982	0.345864	0.591344	0.485942	0.525502	0.459469	0.481815	0.463069	0.433769	0.453024	0.417489	0.433199	0.630476	0.989121	1.14237	0.578296	1.1708	0.81251	1.04044	0.768246	0.953945	0.774266	0.858818	0.757471	0.826586	0.724321	1.24828
ENSG00000087338	GMCL1	2	69829642..69881396	51755	protein_coding	0.42897	0.432028	0.0767654	0.323869	0.39261	0.458045	0.781124	0.657407	0.165802	0.297486	0.167776	0.355806	0.179538	0.250714	0.161265	0.327396	0.178953	0.749649	0.91524	1.06022	1.82093	1.52168	0.386513	0.688582	0.391114	0.823572	0.418532	0.580319	0.375935	0.757814
ENSG00000124380	SNRNP27	2	69893560..69905575	12016	protein_coding	1.02107	1.43304	0.683326	0.496511	0.475605	0.73983	1.15285	0.525862	1.07121	0.875572	0.909128	0.789479	0.966626	0.550953	0.48879	0.81748	0.669227	0.346473	0.465792	0.516265	1.12906	0.366955	1.04911	0.610988	0.890369	0.550911	0.94668	0.384464	0.478704	0.57045
ENSG00000059728	MXD1	2	69897688..69942945	45258	protein_coding	1.87829	0.834769	2.90277	1.1613	3.50759	1.8452	1.44296	1.13841	4.65123	1.45716	6.07147	1.74467	2.73962	1.28725	2.42472	1.98593	1.54543	1.39117	1.86744	2.21043	0.768227	1.36374	2.47631	1.74558	3.23244	2.09	1.45857	1.54204	1.29092	2.37901
ENSG00000231327	LINC01816	2	complement(70124036..70125317)	1282	lincRNA	1.59505	0	1.03302	0.664819	0	0.420262	0	0.18957	0.209173	0.200161	0.21849	0.435275	0	0.61968	0	0.766212	0.647639	#DIV/0!	0	#DIV/0!	0	#DIV/0!	0.131138	#DIV/0!	0.13698	#DIV/0!	0	#DIV/0!	0	#DIV/0!
ENSG00000116005	PCYOX1	2	70257386..70281191	23806	protein_coding	1.37435	1.98644	0.723192	1.15759	1.33367	1.98029	2.24446	1.9907	0.946207	1.29349	1.18838	1.45331	1.04899	1.66855	1.06477	1.67111	0.526207	0.582746	0.970399	0.996904	1.63311	1.00215	0.688476	0.651159	0.864685	0.731612	0.763261	0.839969	0.774745	0.841259
ENSG00000143977	SNRPG	2	complement(70281362..70293771)	12410	protein_coding	5.10803	4.74251	4.01248	4.55566	3.32587	3.75536	5.37621	4.99375	4.1272	3.86668	4.01762	4.8338	4.67968	4.41706	5.2309	5.14492	0.785523	0.960601	0.651107	0.791852	1.0525	1.05298	0.807982	0.815323	0.78653	1.01925	0.916142	0.931376	1.02405	1.08485
ENSG00000035141	FAM136A	2	complement(70295975..70302090)	6116	protein_coding	3.39122	3.31974	1.2126	1.95098	1.97265	2.4666	4.52996	3.33788	1.62229	2.43348	2.47313	2.64595	1.61425	2.38139	1.31412	2.08792	0.35757	0.587689	0.581693	0.743009	1.33579	1.00546	0.478378	0.733035	0.729273	0.797036	0.476007	0.717341	0.387506	0.62894
ENSG00000124357	NAGK	2	71064344..71079805	15462	protein_coding	5.17667	4.571	4.31679	3.6748	4.20942	4.66925	7.7524	7.27736	2.80959	3.41877	2.60866	4.15034	3.39916	3.40817	3.21876	2.92233	0.833894	0.803938	0.813152	1.02149	1.49757	1.59207	0.542741	0.747925	0.503926	0.907972	0.65663	0.745608	0.621782	0.639319
ENSG00000124383	MPHOSPH10	2	71130314..71150101	19788	protein_coding	1.37292	2.13003	0.3614	1.57929	0.593655	1.42944	0.757199	1.04394	0.880856	1.43943	0.934248	1.1985	1.01252	1.39176	0.749839	2.01044	0.263234	0.741437	0.432402	0.671087	0.551523	0.490105	0.641591	0.675776	0.680481	0.562668	0.737495	0.6534	0.546162	0.943852
ENSG00000233971	RPS20P10	2	complement(71984182..71984434)	253	processed_pseudogene	106.227	57.9027	51.2982	51.6544	81.5693	38.3318	106.155	86.4531	64.6551	41.5845	79.7136	57.3462	76.8976	43.9606	74.5312	44.6493	0.482913	0.89209	0.767881	0.662004	0.999324	1.49308	0.608653	0.718179	0.750411	0.990389	0.723902	0.759214	0.701625	0.771109
ENSG00000116096	SPR	2	72887360..72892158	4799	protein_coding	2.73922	4.71277	1.10384	1.65759	2.18322	3.76099	4.3593	6.48213	1.50871	1.60413	0.992244	2.2093	0.484058	2.20721	1.28827	2.04685	0.402975	0.351723	0.797021	0.798041	1.59144	1.37544	0.550781	0.340379	0.362236	0.46879	0.176714	0.468347	0.470306	0.43432
ENSG00000135617	PRADC1	2	complement(73228006..73233238)	5233	protein_coding	3.40522	2.35741	1.06291	2.00873	2.66954	2.21358	3.29545	3.25092	1.43483	1.42205	1.33816	2.82583	1.49821	2.17597	1.29957	2.58101	0.312141	0.852091	0.783955	0.938989	0.967767	1.37902	0.421363	0.603226	0.392975	1.1987	0.439974	0.923033	0.381642	1.09485
ENSG00000135624	CCT7	2	73233420..73253021	19602	protein_coding	4.14295	4.83805	2.93215	4.07264	3.36897	4.39772	4.39881	3.24832	3.06437	4.45089	3.40092	4.02817	3.09602	4.40404	3.46937	3.821	0.707743	0.841793	0.813181	0.908985	1.06176	0.671412	0.739658	0.919975	0.820894	0.832601	0.747299	0.910293	0.837415	0.78978
ENSG00000144034	TPRKB	2	complement(73729104..73737400)	8297	protein_coding	3.73207	4.86321	2.68154	3.25291	3.52047	4.12345	5.7584	5.91683	2.84417	3.55668	4.32125	3.16103	3.63974	3.7023	2.6825	3.55171	0.718512	0.668882	0.943301	0.847886	1.54295	1.21665	0.762087	0.731344	1.15787	0.649988	0.97526	0.761287	0.718769	0.730322
ENSG00000144048	DUSP11	2	complement(73762184..73780157)	17974	protein_coding	0.845131	1.1868	0.501026	1.53319	0.406272	1.75355	0.754975	0.987044	0.731046	1.02791	1.10646	1.16423	1.32473	1.01657	1.0147	1.24329	0.592839	1.29187	0.480721	1.47755	0.893323	0.831685	0.865009	0.86612	1.30921	0.98098	1.56748	0.856566	1.20064	1.0476
ENSG00000124356	STAMBP	2	73828916..73873659	44744	protein_coding	0.568002	0.717992	0.355175	0.622245	0.667002	0.608085	0.78979	0.852753	0.551374	0.4588	0.419431	0.561215	0.441298	0.751629	0.635597	0.8013	0.625306	0.866646	1.17429	0.846924	1.39047	1.18769	0.970725	0.639004	0.738432	0.781645	0.776931	1.04685	1.119	1.11603
ENSG00000187605	TET3	2	73986404..74108176	121773	protein_coding	0.909188	0.31447	0.641649	0.403613	0.385873	0.276526	0.343595	0.179618	0.709085	0.410915	0.621059	0.309317	1.11359	0.469718	0.903707	0.578773	0.705738	1.28347	0.424415	0.87934	0.377914	0.571176	0.77991	1.30669	0.683092	0.983614	1.22481	1.49368	0.993971	1.84047
ENSG00000163170	BOLA3	2	complement(74135398..74147994)	12597	protein_coding	1.57691	4.18245	0.630784	4.44293	0.630096	4.21286	1.68318	6.21223	0.61734	2.11853	1.28968	3.45525	1.1756	3.34245	1.20242	2.28085	0.400012	1.06228	0.399576	1.00727	1.06739	1.48531	0.391487	0.506528	0.81785	0.826129	0.745511	0.799159	0.762518	0.545337
ENSG00000225439	BOLA3-AS1	2	74148009..74150061	2053	antisense	0.284581	0.751116	0.387043	0.691912	0.309297	1.5746	0.826225	0.828643	0.261237	1.49989	0.40931	0.679521	0.141439	1.41886	0.602282	1.19616	1.36004	0.921179	1.08685	2.09635	2.9033	1.10322	0.917969	1.99689	1.43829	0.904682	0.497007	1.889	2.11638	1.59251
ENSG00000114978	MOB1A	2	complement(74152528..74178898)	26371	protein_coding	4.99592	4.44409	4.27868	4.36313	4.14158	4.12698	5.70323	4.13788	4.2912	3.67818	5.54452	4.15803	5.15321	3.65518	5.26318	4.00423	0.856434	0.981783	0.828992	0.928645	1.14158	0.931098	0.858942	0.827657	1.10981	0.935631	1.03148	0.822482	1.0535	0.901024
ENSG00000115275	MOGS	2	complement(74461057..74465410)	4354	protein_coding	5.90418	3.1875	6.63078	3.65401	3.64599	4.02163	4.93471	4.85612	7.08276	2.88786	6.81927	4.61387	8.40312	4.98724	7.66768	5.47092	1.12306	1.14636	0.617527	1.26169	0.835798	1.52349	1.19962	0.905995	1.15499	1.44749	1.42325	1.56462	1.29869	1.71637
ENSG00000204822	MRPL53	2	complement(74471958..74473322)	1365	protein_coding	3.42415	5.83678	3.10466	4.78702	3.72153	3.94707	7.04178	4.45109	3.14326	3.75981	3.07807	5.72331	3.40366	4.85	3.39693	3.95792	0.906694	0.820147	1.08685	0.676241	2.0565	0.762592	0.917969	0.644157	0.89893	0.980558	0.994015	0.830937	0.992052	0.6781
ENSG00000115282	TTC31	2	74483073..74494886	11814	protein_coding	1.11271	1.19649	0.470813	0.529049	0.859978	0.66127	2.03403	0.843423	0.817145	0.564735	0.54532	0.614042	0.884838	0.694863	0.732638	1.41348	0.423124	0.442166	0.772869	0.552673	1.828	0.704913	0.734375	0.471992	0.490084	0.513201	0.795212	0.58075	0.658428	1.18135
ENSG00000115289	PCGF1	2	complement(74505043..74508580)	3538	protein_coding	0.90824	1.38019	0.598906	0.642395	1.07686	0.837553	0.95887	0.755603	0.90953	0.797816	0.870874	0.552029	1.55939	0.748474	1.13583	0.624686	0.659414	0.465438	1.18565	0.606837	1.05575	0.547461	1.00142	0.578046	0.958859	0.399965	1.71693	0.542296	1.25059	0.452607
ENSG00000115307	AUP1	2	complement(74526645..74529939)	3295	protein_coding	43.5303	33.4616	39.5491	26.901	36.2299	30.5769	47.1035	30.1666	42.9706	35.9795	36.2988	38.2741	37.2772	31.9862	33.492	39.351	0.908541	0.803938	0.83229	0.913792	1.08209	0.90153	0.987143	1.07525	0.833875	1.14382	0.856351	0.955907	0.769396	1.17601
ENSG00000115325	DOK1	2	74549026..74557554	8529	protein_coding	13.529	20.581	1.73907	7.36146	7.37057	8.74902	18.9267	22.0262	3.11265	7.01013	2.79152	7.9166	3.33646	7.35842	3.6606	6.30555	0.128544	0.357682	0.544799	0.425101	1.39897	1.07022	0.230073	0.340611	0.206337	0.384655	0.246616	0.357534	0.270575	0.306377
ENSG00000272711	AC019069.1	2	complement(74832655..74833987)	1333	lincRNA	0.876588	3.66326	0.993496	1.27877	0.952717	3.63764	4.45375	5.65184	0.80468	1.15502	2.10131	2.09311	0.871341	2.7812	1.39139	3.13181	1.13337	0.349079	1.08685	0.993006	5.08077	1.54284	0.917969	0.315298	2.39715	0.571378	0.994015	0.759214	1.58728	0.854925
ENSG00000159399	HK2	2	74833981..74893359	59379	protein_coding	3.0059	6.36252	3.02429	5.48783	3.01565	5.50761	2.21389	4.55125	3.10254	4.35176	3.50962	4.52496	3.5356	4.92346	3.30575	4.3962	1.00612	0.862525	1.00324	0.865634	0.736516	0.715322	1.03215	0.683968	1.16758	0.711191	1.17622	0.773823	1.09975	0.690953
ENSG00000115350	POLE4	2	74958492..74970128	11637	protein_coding	1.93293	5.10171	1.57049	3.46671	1.17317	4.28261	2.47797	5.36724	1.22132	3.39584	1.42014	3.83619	1.14782	3.23133	1.96571	3.48193	0.812492	0.679519	0.606941	0.839446	1.28198	1.05205	0.631849	0.665629	0.73471	0.751943	0.593827	0.633383	1.01696	0.682503
ENSG00000237077	AC105399.1	2	77788382..77793087	4706	transcribed_processed_pseudogene	0.496596	0.928414	0.281413	0.422587	0.404793	0.858652	0.660811	2.0657	0.341895	0.21811	0.833291	0.652172	0.678733	0.506437	0.853925	0.313095	0.566684	0.455171	0.815136	0.924859	1.33068	2.22498	0.688476	0.234928	1.678	0.702459	1.36677	0.545486	1.71956	0.337237
ENSG00000163541	SUCLG1	2	complement(84423523..84460045)	36523	protein_coding	0.847823	1.21034	0.623675	0.85565	1.04316	1.0695	1.46296	1.69015	0.712195	1.14522	0.874297	0.901441	0.858649	1.06582	0.668635	1.55991	0.73562	0.706952	1.23039	0.883635	1.72555	1.39643	0.840028	0.9462	1.03123	0.744785	1.01277	0.8806	0.78865	1.28882
ENSG00000176407	KCMF1	2	84971093..85059472	88380	protein_coding	0.91557	0.968355	0.683294	0.96757	1.03819	1.42649	0.886058	1.08618	0.986104	1.10621	1.08074	0.991282	1.05465	1.11461	0.884902	1.30315	0.746304	0.999189	1.13393	1.47311	0.967767	1.12167	1.07704	1.14236	1.1804	1.02368	1.15191	1.15104	0.966504	1.34574
ENSG00000225787	LSM3P3	2	complement(85102389..85102694)	306	processed_pseudogene	0	0.839891	0	1.85686	0	0	0	4.76528	0	0	0.915375	0.911801	0	0	1.0102	0	#DIV/0!	2.21083	#DIV/0!	0	#DIV/0!	5.67369	#DIV/0!	0	#DIV/0!	1.08562	#DIV/0!	0	#DIV/0!	0
ENSG00000152291	TGOLN2	2	complement(85318020..85328425)	10406	protein_coding	74.7291	55.3975	52.9936	49.6341	52.9969	38.6504	80.6608	50.0025	64.2439	54.6701	60.5915	45.5813	61.7248	48.7071	60.0953	57.2275	0.709143	0.895963	0.709186	0.697692	1.07938	0.902613	0.85969	0.98687	0.810816	0.822805	0.825981	0.87923	0.804175	1.03304
ENSG00000042445	RETSAT	2	complement(85342088..85354620)	12533	protein_coding	7.13234	5.59825	6.19212	4.12559	6.51047	5.35207	9.83485	8.26063	6.73983	5.81475	5.74379	5.29838	6.69578	4.92306	5.69751	7.32814	0.868175	0.736944	0.91281	0.956026	1.37891	1.47557	0.944968	1.03867	0.805316	0.946436	0.938791	0.879393	0.798828	1.30901
ENSG00000115459	ELMOD3	2	85354394..85391752	37359	protein_coding	1.24328	0.77737	0.836591	0.570343	0.654379	0.634549	0.718894	0.526924	0.768037	0.714342	0.727272	0.896205	0.909387	0.574148	0.752965	1.11088	0.672893	0.733683	0.526335	0.816277	0.578225	0.67783	0.617752	0.918922	0.584964	1.15287	0.731445	0.738578	0.60563	1.42903
ENSG00000042493	CAPG	2	complement(85394748..85418432)	23685	protein_coding	89.1477	59.5179	90.1451	66.2238	88.1903	64.7167	113.668	64.5513	80.3743	72.9355	70.7919	83.2969	79.7993	71.0856	83.1631	71.1467	1.01119	1.11267	0.98926	1.08735	1.27505	1.08457	0.901585	1.22544	0.794097	1.39953	0.895136	1.19436	0.932869	1.19538
ENSG00000168906	MAT2A	2	85539165..85545280	6116	protein_coding	6.11376	8.06823	6.14961	6.41035	6.07369	5.59389	5.31577	5.72208	4.25302	4.95088	3.5723	4.88133	4.60535	7.36065	6.72222	7.62892	1.00586	0.794517	0.993446	0.693323	0.869478	0.709211	0.695648	0.613627	0.584305	0.605006	0.753277	0.9123	1.09952	0.945551
ENSG00000115486	GGCX	2	complement(85544723..85561547)	16825	protein_coding	1.61471	1.49698	0.991772	1.48593	1.37753	1.5851	3.86464	2.86002	1.0041	1.70817	1.11542	1.54223	1.08729	1.52669	1.15748	1.43037	0.614212	0.992618	0.853117	1.05887	2.3934	1.91053	0.62185	1.14108	0.690791	1.03023	0.673365	1.01985	0.716837	0.955504
ENSG00000118640	VAMP8	2	85561562..85582031	20470	protein_coding	11.4737	12.367	8.82456	8.68813	11.8808	10.5281	19.2799	15.2324	9.02599	9.5021	9.25016	10.5771	8.45448	9.87054	8.35095	8.94949	0.769111	0.702528	1.03548	0.851308	1.68035	1.2317	0.786667	0.768345	0.806205	0.855269	0.736857	0.798139	0.727834	0.723661
ENSG00000168894	RNF181	2	85595725..85597613	1889	protein_coding	26.2895	24.6258	21.7333	23.9131	29.9173	24.2435	53.5781	31.0058	19.0224	26.8968	21.9457	30.5745	24.2875	23.1306	22.7463	33.4101	0.826692	0.971055	1.13799	0.984472	2.038	1.25908	0.723575	1.09222	0.834771	1.24156	0.923849	0.939281	0.865225	1.35671
ENSG00000168890	TMEM150A	2	complement(85598548..85603196)	4649	protein_coding	1.31955	1.60318	1.19643	1.22219	2.45854	1.73836	3.34456	0.940961	1.15362	0.662353	1.38576	1.20031	2.24854	1.02529	1.79528	0.950802	0.906694	0.762355	1.86317	1.08432	2.53463	0.586933	0.874256	0.413149	1.05018	0.748702	1.70402	0.639535	1.36053	0.593072
ENSG00000168883	USP39	2	85602856..85649282	46427	protein_coding	0.522243	0.498214	0.268135	0.41611	0.444505	0.452587	0.828141	0.539169	0.39854	0.38137	0.380093	0.384619	0.412792	0.416377	0.366202	0.61886	0.513429	0.835203	0.851146	0.908417	1.58574	1.0822	0.763131	0.765473	0.727809	0.771995	0.790421	0.835738	0.701209	1.24216
ENSG00000115525	ST3GAL5	2	complement(85837120..85905199)	68080	protein_coding	0.656504	1.42698	0.435737	1.04325	0.307793	0.834912	0.63119	0.760359	0.307233	0.844299	0.333262	0.83605	0.332685	0.906298	0.290596	0.64567	0.663724	0.731095	0.468836	0.585092	0.961441	0.532846	0.467984	0.59167	0.507631	0.585889	0.506752	0.635118	0.442641	0.452474
ENSG00000132300	PTCD3	2	86106182..86142157	35976	protein_coding	1.03935	1.25017	0.522723	0.931835	0.529508	0.950974	1.40662	1.25649	0.827377	1.1769	0.910947	0.791059	0.758706	0.9937	0.558508	1.00342	0.502932	0.745366	0.50946	0.760674	1.35336	1.00505	0.796051	0.94139	0.876457	0.63276	0.729979	0.794851	0.537361	0.802624
ENSG00000132305	IMMT	2	complement(86143932..86195770)	51839	protein_coding	1.36372	1.79968	0.735753	1.54	1.16367	1.80842	1.87602	2.39096	1.13287	1.46522	1.2806	1.34018	1.09789	1.49163	1.17473	1.61538	0.539521	0.855707	0.85331	1.00486	1.37567	1.32855	0.830724	0.814158	0.939048	0.74468	0.80507	0.828831	0.861418	0.897595
ENSG00000273080	AC009309.1	2	86195590..86196049	460	antisense	0	0	0.575796	0.617607	0	2.92813	0.61458	0	0	0	0.608923	0	0	1.15135	0.672002	0	#DIV/0!	#DIV/0!	#DIV/0!	#DIV/0!	#DIV/0!	#DIV/0!	#DIV/0!	#DIV/0!	#DIV/0!	#DIV/0!	#DIV/0!	#DIV/0!	#DIV/0!	#DIV/0!
ENSG00000132313	MRPL35	2	86199355..86213794	14440	protein_coding	1.31496	2.0824	0.476906	1.39689	1.05538	1.88422	2.11443	2.67601	0.427124	1.19063	1.08628	1.37187	0.703816	1.33872	0.94192	1.63261	0.362678	0.670808	0.802595	0.904834	1.60798	1.28507	0.32482	0.571758	0.826094	0.658794	0.535239	0.642876	0.716312	0.784004
ENSG00000115548	KDM3A	2	86440647..86492716	52070	protein_coding	0.258069	0.276404	0.0305204	0.109122	0.207312	0.465621	0.608088	0.504075	0.0720998	0.108418	0.0806908	0.0750174	0.105956	0.142398	0.0771764	0.150917	0.118264	0.394791	0.803322	1.68456	2.3563	1.82368	0.279382	0.392246	0.312671	0.271405	0.410571	0.515181	0.299053	0.546003
ENSG00000115561	CHMP3	2	complement(86503431..86563479)	60049	protein_coding	2.64155	2.60649	1.54379	1.9303	2.1519	2.62887	2.60349	2.21381	1.54513	1.73496	1.6466	1.85856	1.62961	2.05501	1.6473	2.30648	0.584425	0.740574	0.814635	1.00859	0.985589	0.849345	0.58493	0.665629	0.623347	0.71305	0.616911	0.788422	0.62361	0.884901
ENSG00000153561	RMND5A	2	86720173..86778041	57869	protein_coding	0.398792	0.666177	0.027462	0.284742	0.48829	0.674994	0.59112	0.936521	0.162187	0.36361	0.15489	0.347143	0.150534	0.279138	0.117518	0.301293	0.0688629	0.427427	1.22442	1.01323	1.48228	1.40581	0.406695	0.545816	0.388399	0.521097	0.377474	0.419014	0.294685	0.452272
ENSG00000222041	CYTOR	2	87455368..87606805	151438	lincRNA	0.461029	0.758607	0.631392	0.746652	0.863767	1.03886	0.377097	0.401203	0.648096	0.837067	0.617777	0.775655	0.35281	0.606777	0.27965	0.381075	1.36953	0.98424	1.87356	1.36943	0.817945	0.528867	1.40576	1.10343	1.34	1.02247	0.765266	0.799856	0.606577	0.502335
ENSG00000222724	RNU2-63P	2	complement(88016354..88016547)	194	snRNA	1.50579	10.5982	6.82645	5.85771	3.27312	4.16579	4.37175	1.25273	0	1.32272	8.66303	2.8764	1.49678	4.095	3.18681	6.32915	4.53347	0.552708	2.17369	0.393065	2.9033	0.118202	0	0.124805	5.75315	0.271405	0.994015	0.386386	2.11638	0.59719
ENSG00000172086	KRCC1	2	complement(88027205..88055729)	28525	protein_coding	1.03434	1.35148	1.04925	0.796772	1.17982	1.30326	0.832511	0.894586	1.25031	1.17846	1.36493	0.919441	1.18084	0.909777	0.931969	1.40326	1.01442	0.589555	1.14065	0.96432	0.804875	0.66193	1.20881	0.871974	1.31962	0.680321	1.14164	0.67317	0.901032	1.03831
ENSG00000224291	AC012671.1	2	88428078..88428615	538	processed_pseudogene	0	0	0	0	0.590136	1.50216	0	0	0	0	0.520641	0.518608	0	0	0	0	#DIV/0!	#DIV/0!	#DIV/0!	#DIV/0!	#DIV/0!	#DIV/0!	#DIV/0!	#DIV/0!	#DIV/0!	#DIV/0!	#DIV/0!	#DIV/0!	#DIV/0!	#DIV/0!
ENSG00000153574	RPIA	2	88691644..88750935	59292	protein_coding	0.872053	0.507147	0.540525	0.618107	0.423024	0.540665	0.562629	0.467269	0.633177	0.588587	0.713348	0.607037	0.675836	0.656532	0.849806	0.824203	0.619831	1.21879	0.48509	1.06609	0.645178	0.921368	0.726077	1.16058	0.81801	1.19696	0.774994	1.29456	0.97449	1.62517
ENSG00000144029	MRPS5	2	complement(95087207..95149434)	62228	protein_coding	1.09849	1.36706	0.608663	0.735038	0.806131	0.839834	1.59008	0.84358	0.831697	0.952564	0.720202	0.833967	0.671947	1.07664	0.71036	1.11681	0.554091	0.537679	0.733854	0.614337	1.44751	0.617078	0.757128	0.696799	0.65563	0.610045	0.611701	0.787558	0.646671	0.816942
ENSG00000274286	ADRA2B	2	complement(96112875..96116245)	3371	protein_coding	0.173315	12.5034	0.550004	2.69688	1.03602	7.51185	4.948	14.3467	0.159098	3.121	0.249277	2.73135	0.172278	2.12099	0.2751	4.66228	3.17343	0.215691	5.97766	0.600782	28.5491	1.14742	0.917969	0.249611	1.43829	0.218448	0.994015	0.169633	1.58728	0.37288
ENSG00000158050	DUSP2	2	complement(96143166..96145440)	2275	protein_coding	7.57593	122.685	62.7529	51.45	11.5833	29.7214	10.9355	64.7366	71.077	46.9224	95.9128	62.7928	35.866	45.1632	68.4822	34.326	8.28319	0.419366	1.52895	0.242257	1.44345	0.527663	9.38195	0.382461	12.6602	0.51182	4.7342	0.368122	9.03944	0.279789
ENSG00000084090	STARD7	2	complement(96184859..96208825)	23967	protein_coding	14.3459	13.3828	2.35392	6.21137	10.4122	12.6	12.3972	18.374	5.70624	6.88439	6.53309	6.7637	4.77354	7.02713	4.0757	8.115	0.164083	0.464133	0.725796	0.941508	0.864165	1.37296	0.39776	0.514423	0.455397	0.505404	0.332746	0.525088	0.284102	0.606378
ENSG00000135956	TMEM127	2	complement(96248516..96265994)	17479	protein_coding	9.45944	9.0428	6.71295	7.31418	8.04676	7.38238	8.60461	7.49429	7.53283	7.19362	7.16327	7.37474	8.52234	5.87827	8.47125	7.88176	0.709656	0.80884	0.85066	0.816382	0.909632	0.828758	0.79633	0.795508	0.757261	0.815538	0.900935	0.65005	0.895534	0.871607
ENSG00000144021	CIAO1	2	96266132..96273349	7218	protein_coding	2.50923	4.37958	1.5412	1.84991	2.68316	2.83644	4.66086	3.40066	2.48915	2.66632	2.17316	2.86046	2.01146	2.23793	1.92719	3.50427	0.614212	0.422394	1.06932	0.647652	1.85749	0.77648	0.991998	0.608807	0.866066	0.653136	0.801625	0.510993	0.76804	0.800138
ENSG00000144028	SNRNP200	2	complement(96274336..96305515)	31180	protein_coding	4.04737	4.09661	2.56541	3.1435	2.91222	2.97208	4.6604	4.00632	3.26814	3.62936	2.85674	3.22142	3.05461	3.80484	3.44019	3.38664	0.633846	0.767341	0.719533	0.725496	1.15146	0.977959	0.807472	0.885943	0.705827	0.786363	0.754715	0.928777	0.84998	0.826694
ENSG00000198885	ITPRIPL1	2	96325331..96330517	5187	protein_coding	0.506864	1.73419	0.510635	0.219086	0.795722	0.727092	1.63509	1.26505	0.155095	0.544182	0.378009	0.484114	0.0559812	0.510526	0.417167	0.426092	1.00744	0.126333	1.56989	0.419269	3.22589	0.729474	0.30599	0.313797	0.745779	0.279159	0.110446	0.294389	0.823035	0.245701
ENSG00000163121	NEURL3	2	complement(96497643..96508109)	10467	protein_coding	0.0558179	0.073662	3.21372	0.678559	0.242662	0.0257369	0	0	0.53801	0.367737	0.187325	0.239906	0.110968	0.050599	0.147665	0.0938458	57.5751	9.21179	4.34739	0.349391	0	0	9.63867	4.99222	3.35601	3.25685	1.98803	0.686908	2.64547	1.27401
ENSG00000196843	ARID5A	2	96536743..96552638	15896	protein_coding	7.60813	5.04442	17.7622	4.78979	6.1717	3.16907	5.61999	4.14324	4.74037	2.76043	1.93832	2.21159	2.64873	4.0148	1.36125	3.24421	2.33463	0.949523	0.811198	0.628232	0.738682	0.821351	0.623066	0.547224	0.254769	0.438423	0.348145	0.795889	0.178921	0.643128
ENSG00000114982	KANSL3	2	complement(96593170..96642787)	49618	protein_coding	2.47272	2.03045	1.69218	1.33982	2.84744	2.8232	3.15651	2.90942	2.10775	1.68596	1.79518	1.48452	2.04827	1.66514	1.7444	2.51916	0.684338	0.659865	1.15154	1.39043	1.27653	1.4329	0.852399	0.830338	0.725993	0.731131	0.828345	0.820084	0.705459	1.24069
ENSG00000114988	LMAN2L	2	complement(96705929..96740064)	34136	protein_coding	0.290959	0.338801	0.155183	0.191419	0.399935	0.34723	0.712233	0.63363	0.109979	0.255584	0.1477	0.237032	0.161622	0.21721	0.235445	0.410052	0.53335	0.56499	1.37454	1.02488	2.44788	1.87022	0.377987	0.75438	0.507631	0.699621	0.555479	0.641114	0.809203	1.21031
ENSG00000158158	CNNM4	2	96760902..96811891	50990	protein_coding	0.796334	0.45363	0.498669	0.607311	0.660017	0.73964	0.582157	0.657738	0.541684	0.462989	0.714132	0.459638	0.654894	0.472597	0.703237	0.539399	0.626206	1.33878	0.828819	1.63049	0.731047	1.44994	0.680221	1.02063	0.896775	1.01324	0.822386	1.04181	0.883092	1.18907
ENSG00000135940	COX5B	2	97646040..97648383	2344	protein_coding	175.349	339.898	141.699	286.766	170.26	279.616	240.614	342.874	118.407	257.592	119.738	290.557	129.826	272.266	154.824	299.84	0.808099	0.843681	0.970979	0.822647	1.37221	1.00876	0.675265	0.757851	0.682855	0.854837	0.740389	0.801024	0.882952	0.882146
ENSG00000115073	ACTR1B	2	complement(97655963..97664107)	8145	protein_coding	7.60344	9.11908	7.25171	7.46436	7.75704	9.85605	16.4522	12.4722	9.15266	9.23091	8.97573	7.81026	7.73619	9.91615	11.955	8.95453	0.95374	0.818543	1.0202	1.08082	2.16378	1.36771	1.20375	1.01226	1.18048	0.856474	1.01746	1.08741	1.57231	0.981954
ENSG00000228486	LINC01125	2	97664217..97703064	38848	protein_coding	0.0676767	1.23052	0.586349	0.884885	0.155281	0.422998	0.130991	0.62559	0.559126	0.81907	0.461457	0.509931	0.583021	0.879337	0.771848	0.821773	8.66397	0.719114	2.29446	0.343756	1.93553	0.508395	8.26172	0.665629	6.81855	0.414403	8.61479	0.714606	11.4049	0.667826
ENSG00000183513	COA5	2	complement(98599310..98608515)	9206	protein_coding	2.18949	4.21551	1.63995	3.11688	1.65541	2.92622	4.14571	3.98625	2.76724	3.40061	2.12984	2.60645	2.39718	2.56008	1.98111	2.18736	0.749008	0.739384	0.756068	0.694155	1.89346	0.945614	1.26387	0.80669	0.972756	0.618299	1.09486	0.6073	0.904828	0.518883
ENSG00000115446	UNC50	2	98608579..98618515	9937	protein_coding	3.5571	4.29336	1.54596	4.05978	2.588	4.5273	3.72694	2.83701	2.23984	2.3241	3.72082	3.03242	3.44814	3.41106	3.11081	3.13853	0.434614	0.945596	0.727559	1.05449	1.04775	0.660791	0.629681	0.541325	1.04603	0.706306	0.96937	0.794496	0.874536	0.731018
ENSG00000158417	EIF5B	2	99337353..99401326	63974	protein_coding	1.70322	2.27383	0.935689	1.66976	1.26056	2.50127	1.90021	3.27463	1.49224	2.85591	1.65066	1.60933	1.49331	2.54155	1.14518	3.05937	0.549364	0.734339	0.740105	1.10003	1.11566	1.44014	0.876131	1.25599	0.969142	0.707762	0.876758	1.11774	0.672361	1.34547
ENSG00000071082	RPL31	2	101001715..101024032	22318	protein_coding	19.2148	18.6669	15.084	14.9573	17.8108	16.633	29.9326	20.6789	17.3022	16.2808	18.098	15.7145	18.3452	14.3689	20.2913	15.4376	0.785019	0.801273	0.92693	0.891044	1.55779	1.10779	0.90046	0.872175	0.941877	0.84184	0.954741	0.769752	1.05603	0.827004
ENSG00000158435	CNOT11	2	101252802..101270316	17515	protein_coding	4.40311	3.90316	2.96396	3.17919	3.91541	3.78358	4.53558	3.99614	2.86302	3.39896	3.24643	2.96295	3.41519	3.64369	2.24141	4.09402	0.673152	0.814517	0.889239	0.969363	1.03008	1.02382	0.650228	0.870823	0.737305	0.759116	0.775633	0.933524	0.509053	1.0489
ENSG00000163162	RNF149	2	complement(101271219..101308701)	37483	protein_coding	3.06284	4.34024	5.92156	4.13836	3.42201	3.91688	3.35631	2.83987	4.67883	4.38825	4.42392	3.82605	2.37828	3.44056	1.7566	3.76058	1.93336	0.953486	1.11727	0.902456	1.09582	0.654311	1.52761	1.01106	1.44439	0.881529	0.776495	0.792712	0.573522	0.866445
ENSG00000071054	MAP4K4	2	101696850..101894689	197840	protein_coding	0.903655	0.559896	0.902344	0.680666	1.15706	0.928641	0.654467	0.831636	1.38797	0.845671	1.46112	0.716426	1.03768	0.783026	1.83904	1.11838	0.998549	1.2157	1.28042	1.65859	0.724244	1.48534	1.53595	1.51041	1.6169	1.27957	1.14831	1.39852	2.03511	1.99747
ENSG00000228968	AC096554.1	2	complement(104125268..104147229)	21962	lincRNA	0.864584	2.08302	0.434167	2.08269	0.852932	2.33055	0.540647	0.442636	0.378515	0.864625	1.03308	1.42288	0.832965	1.62778	0.914892	0.603808	0.502169	0.999842	0.986523	1.11884	0.625326	0.212498	0.4378	0.415083	1.19489	0.683086	0.963429	0.781455	1.05819	0.289872
ENSG00000272861	AC012360.2	2	complement(105249404..105249794)	391	lincRNA	5.97694	4.60114	2.70963	1.45319	8.12002	7.57868	20.968	6.21558	2.05749	3.28142	0.71638	10.7038	4.45587	4.74084	1.58118	6.28059	0.453347	0.315833	1.35856	1.64713	3.50815	1.35088	0.344238	0.713174	0.119857	2.32632	0.745511	1.03036	0.264547	1.36501
ENSG00000071051	NCK2	2	105744897..105894274	149378	protein_coding	0.16427	0.0774231	0.320936	0.429825	0.176411	0.30297	0.0624545	0.118767	0.554709	0.630445	0.611296	0.711639	0.695913	0.608054	0.749118	0.726629	1.95371	5.55164	1.07391	3.91318	0.380194	1.534	3.37681	8.14286	3.72129	9.19157	4.2364	7.85365	4.56029	9.38518
ENSG00000115652	UXS1	2	complement(106093303..106194339)	101037	protein_coding	1.42538	1.83146	1.77998	2.94399	1.11553	2.27962	1.30389	1.70058	2.12326	2.89783	2.2012	2.15947	2.19282	3.32857	1.86628	2.93848	1.24877	1.60746	0.782618	1.24471	0.914765	0.928541	1.4896	1.58226	1.54429	1.1791	1.5384	1.81744	1.30932	1.60445
ENSG00000169756	LIMS1	2	108534355..108687246	152892	protein_coding	2.06923	4.03769	1.62497	2.50295	1.6405	2.21301	1.42748	1.39403	2.30114	2.98915	2.40181	2.75558	2.38351	2.90631	2.84269	3.71508	0.785299	0.619898	0.792806	0.548087	0.689858	0.345256	1.11207	0.740311	1.16072	0.682466	1.15188	0.719795	1.37379	0.920101
ENSG00000233648	AC010095.1	2	complement(108694750..108694893)	144	processed_pseudogene	24.3436	39.2649	23.9115	65.1061	33.0722	61.7347	25.5221	60.7573	18.6222	32.0758	17.5065	44.5643	18.1484	40.4571	30.0534	22.1696	0.982252	1.65812	1.35856	1.57226	1.04841	1.54737	0.764974	0.816908	0.719144	1.13496	0.745511	1.03036	1.23455	0.564616
ENSG00000153201	RANBP2	2	108719481..108785811	66331	protein_coding	1.05256	1.88306	0.359379	1.17784	0.497795	1.26305	0.903557	0.992913	0.760037	1.10255	0.76011	0.984285	0.713558	1.04198	0.801568	1.09215	0.341433	0.625492	0.472938	0.670745	0.858437	0.527287	0.722084	0.585507	0.722153	0.522705	0.677926	0.553343	0.761541	0.579987
ENSG00000198142	SOWAHC	2	109614334..109618990	4657	protein_coding	18.1283	11.9756	3.86749	11.5909	31.7698	30.4269	14.5087	12.9421	9.09796	7.65908	6.19514	7.06964	8.3552	8.8706	13.5411	5.53682	0.21334	0.967875	1.75249	2.54073	0.800333	1.0807	0.501865	0.639556	0.341739	0.590336	0.460893	0.740721	0.746956	0.462341
ENSG00000175701	LINC00116	2	complement(110211529..110245420)	33892	protein_coding	0.758492	0.978221	0.242265	0.855013	0.543332	0.922016	0.900871	1.29073	0.25319	0.673846	0.55373	0.76561	0.634005	0.703201	0.647574	0.804272	0.319404	0.874049	0.716331	0.942544	1.18771	1.31946	0.333807	0.688849	0.73004	0.782655	0.835876	0.718857	0.853766	0.822178
ENSG00000172965	MIR4435-2HG	2	complement(111196350..111495100)	298751	lincRNA	0.48304	0.494656	0.265087	0.413666	0.737538	0.635708	0.443813	0.339223	0.299799	0.388237	0.228771	0.374504	0.173009	0.302259	0.167623	0.24742	0.548789	0.836271	1.52687	1.28515	0.918791	0.685776	0.620651	0.784864	0.473607	0.757101	0.358167	0.61105	0.347017	0.500186
ENSG00000153214	TMEM87B	2	112055223..112119318	64096	protein_coding	0.56514	1.01045	0.19422	0.523023	0.465619	0.945647	0.930653	1.06924	0.29286	0.504438	0.327756	0.513656	0.385076	0.56601	0.284544	0.739441	0.343666	0.517615	0.8239	0.935869	1.64676	1.05819	0.518208	0.499222	0.579955	0.508345	0.681381	0.560157	0.503493	0.731795
ENSG00000114999	TTL	2	112482154..112541739	59586	protein_coding	2.19634	1.49668	1.32464	1.23488	1.57718	1.62756	2.13503	2.26364	1.65614	1.82165	1.93675	1.4188	2.07598	1.85766	2.05956	2.32441	0.603114	0.825079	0.718096	1.08744	0.972087	1.51244	0.754046	1.21712	0.881808	0.947961	0.945201	1.24119	0.937725	1.55304
ENSG00000125611	CHCHD5	2	112584240..112589275	5036	protein_coding	1.04412	1.02068	0.683729	0.62055	0.819581	1.06985	1.29115	1.06168	0.479237	0.866226	0.778687	0.554033	0.922556	0.788751	0.368294	0.585157	0.654835	0.607978	0.784945	1.04817	1.23659	1.04018	0.458984	0.848677	0.745779	0.542809	0.883568	0.772772	0.352729	0.573303
ENSG00000231747	AC079922.1	2	complement(112621809..112622167)	359	processed_pseudogene	6.5097	2.14769	2.95115	3.95681	14.1501	5.25268	7.87484	7.44658	14.9393	4.28869	3.12094	2.33157	4.04421	3.68816	6.88849	2.05213	0.453347	1.84236	2.17369	2.44574	1.20971	3.46725	2.29492	1.99689	0.47943	1.08562	0.621259	1.71727	1.05819	0.955504
ENSG00000237753	AC079922.2	2	complement(112641832..112645690)	3859	lincRNA	0.681292	0.99899	0.549088	0.736199	1.97456	0.698076	0.439554	0.755727	0.416936	0.332478	0.290339	0.723014	0.827706	0.205864	0.320416	0.381816	0.80595	0.736944	2.89826	0.698782	0.645178	0.756492	0.611979	0.332815	0.42616	0.723745	1.21491	0.206072	0.470306	0.382202
ENSG00000144136	SLC20A1	2	112645857..112663827	17971	protein_coding	8.37145	25.1987	1.62124	8.6632	4.29307	9.24891	5.19132	12.3063	3.07389	6.73966	4.3798	6.62945	3.52243	6.30675	3.28541	4.31809	0.193663	0.343795	0.512823	0.367039	0.620122	0.488371	0.367187	0.267461	0.523183	0.263087	0.420767	0.250281	0.392454	0.171362
ENSG00000115008	IL1A	2	complement(112773915..112784590)	10676	protein_coding	6.12922	1.05923	191.306	50.1884	23.464	7.51944	1.56235	1.2065	140.41	18.8441	134.228	14.2955	194.771	43.9779	192.636	33.0771	31.2121	47.3821	3.82823	7.09899	0.254903	1.13904	22.9082	17.7905	21.8997	13.4962	31.7774	41.5189	31.4291	31.2276
ENSG00000125538	IL1B	2	complement(112829751..112836903)	7153	protein_coding	12.9869	33.1992	1053.24	1579.29	136.354	139.081	4.94035	13.4205	985.889	669.875	1267.5	812.538	1612.63	1094.97	1832.51	683.363	81.1007	47.5699	10.4994	4.18929	0.380411	0.40424	75.9143	20.1774	97.5986	24.4746	124.174	32.9816	141.105	20.5837
ENSG00000136688	IL36G	2	112973203..112985665	12463	protein_coding	0.0234392	0.0206216	1.84894	1.003	0.356648	0.08646	0.0680511	0.0780002	2.25923	0.370611	2.53966	0.447743	2.77257	0.488697	1.83543	0.078816	78.8824	48.6383	15.2159	4.19269	2.9033	3.78246	96.3867	17.972	108.351	21.7124	118.288	23.6983	78.3059	3.82202
ENSG00000136696	IL36B	2	complement(113022091..113052867)	30777	protein_coding	0.047458	0.484335	0.550783	0.267696	1.11412	0.840277	0.0183713	0.323755	0.0522779	0.216778	0.154719	0.154115	0.160391	0.275333	0.160702	0.279267	11.6057	0.552708	23.4759	1.73491	0.387107	0.668452	1.10156	0.447578	3.26012	0.318198	3.37965	0.568476	3.3862	0.576598
ENSG00000136695	IL36RN	2	113058638..113065382	6745	protein_coding	0.303167	0.800169	2.55245	2.27448	2.11819	1.47774	0.0419135	0.252217	1.70954	1.10328	0.955138	0.744581	0.516604	1.02077	0.274978	0.873789	8.4193	2.8425	6.98688	1.84678	0.138252	0.315205	5.63895	1.3788	3.15054	0.93053	1.70402	1.27569	0.907019	1.09201
ENSG00000136689	IL1RN	2	113107214..113134016	26803	protein_coding	65.6113	612.605	582.235	575.735	82.8232	377.06	13.2267	214.177	194.064	468.513	146.558	448.762	219.522	421.495	171.462	340.921	8.87401	0.939814	1.26233	0.615503	0.201591	0.349617	2.95778	0.764789	2.23373	0.732548	3.3458	0.688037	2.6133	0.55651
ENSG00000125637	PSD4	2	113157325..113209396	52072	protein_coding	1.07151	1.46587	0.956269	1.05844	0.579233	0.786352	0.917527	0.980107	1.169	1.2714	0.833773	1.13058	1.10413	1.06286	1.7928	1.05167	0.892453	0.722056	0.540579	0.536439	0.856296	0.668616	1.09099	0.867335	0.778132	0.771264	1.03044	0.72507	1.67316	0.717433
ENSG00000146556	WASH2P	2	113588550..113599043	10494	transcribed_unprocessed_pseudogene	0.501068	0.710234	0.555275	0.297798	0.877387	0.385059	1.05065	0.602131	0.434411	0.244527	0.400378	0.292465	0.359717	0.378516	0.294569	0.561626	1.10818	0.419295	1.75103	0.542159	2.09683	0.847792	0.86697	0.344291	0.799049	0.411786	0.717899	0.532946	0.587882	0.790762
ENSG00000279267	AL078621.3	2	complement(113605867..113607908)	2042	TEC	0.429172	0.12586	0	0.417384	0.621926	2.50654	0.969122	1.07114	0.131322	0	0.274343	0.136636	0	1.03745	0	0.24052	0	3.31625	1.44913	19.9153	2.25812	8.51053	0.30599	0	0.639239	1.08562	0	8.2429	0	1.91101
ENSG00000144134	RABL2A	2	113627229..113643396	16168	protein_coding	1.44544	1.70087	0.688049	1.40574	1.68879	1.86612	1.67862	1.80378	0.696605	1.19035	0.606362	1.3633	0.790232	1.29391	0.55446	0.987266	0.476014	0.826479	1.16836	1.09715	1.16132	1.0605	0.481934	0.699844	0.419501	0.801531	0.546708	0.760735	0.383593	0.580447
ENSG00000144158	AL078621.1	2	113657908..113658675	768	processed_pseudogene	0.380368	3.34644	0	1.8496	1.24021	2.80612	2.20865	4.74667	1.74583	2.33886	0.729439	3.63296	0.378092	2.41363	1.2075	2.55803	0	0.552708	3.26054	0.838539	5.8066	1.41842	4.58984	0.698911	1.91772	1.08562	0.994015	0.721254	3.17456	0.764404
ENSG00000227359	AC017074.1	2	complement(113677702..113704078)	26377	lincRNA	0.0775244	0.935385	0.090374	0.560077	0.782388	1.30726	0.235794	0.644958	0.132163	0.262668	0.0743349	0.24329	0.121095	0.291143	0.0937547	0.214131	1.16575	0.598767	10.0922	1.39756	3.04155	0.689511	1.7048	0.280812	0.958859	0.260096	1.56202	0.311255	1.20936	0.228923
ENSG00000115084	SLC35F5	2	complement(113705011..113756823)	51813	protein_coding	1.24037	1.55257	1.08885	2.02329	1.82605	2.79718	0.9112	1.69796	1.55783	1.56005	1.69751	1.70165	1.66447	1.4566	1.48556	1.54984	0.877845	1.30319	1.47218	1.80165	0.734623	1.09365	1.25595	1.00482	1.36855	1.09602	1.34192	0.938189	1.19768	0.998243
ENSG00000270019	AC110769.2	2	complement(113888203..113889750)	1548	lincRNA	0.943549	0.166025	1.19772	0.183527	1.02549	0.174023	0.182627	0	1.7323	0.331533	0.904731	1.44192	0.750321	0.342132	0.798762	0	1.26937	1.10542	1.08685	1.04817	0.193553	0	1.83594	1.99689	0.958859	8.68495	0.795212	2.06072	0.846551	0
ENSG00000115091	ACTR3	2	113889960..113962596	72637	protein_coding	5.01504	4.76954	5.528	6.51609	4.71189	5.60382	2.58821	3.24209	6.33509	6.68392	7.29598	6.26111	6.81992	6.95228	6.23034	6.58241	1.10228	1.36619	0.939552	1.17492	0.51609	0.679748	1.26322	1.40138	1.45482	1.31273	1.35989	1.45764	1.24233	1.38009
ENSG00000234199	LINC01191	2	113979569..114007302	27734	lincRNA	0.189594	0.0834016	0.525263	0.338043	0.950166	0.44681	0.795094	0.324226	0.580139	0.499631	0.464586	0.593555	0.450209	0.47741	0.512712	0.699507	2.77045	4.05319	5.01157	5.35733	4.19366	3.88753	3.0599	5.99066	2.45042	7.11683	2.37459	5.72424	2.70426	8.38721
ENSG00000088205	DDX18	2	117814650..117832379	17730	protein_coding	3.83895	4.76905	1.3445	3.23678	2.13095	3.43382	4.62408	5.64738	3.53916	4.47216	3.68101	3.11586	3.47205	4.2268	2.5455	5.23553	0.350225	0.678705	0.555085	0.720022	1.20452	1.18417	0.921908	0.937748	0.958859	0.653351	0.904425	0.8863	0.663071	1.09781
ENSG00000125633	CCDC93	2	complement(117915478..118014133)	98656	protein_coding	0.538907	0.315215	0.569166	0.351323	0.469855	0.4287	0.29802	0.135487	0.535471	0.364144	0.60759	0.336546	0.523908	0.442889	0.538931	0.56504	1.05615	1.11455	0.871867	1.36003	0.553009	0.429825	0.993625	1.15522	1.12745	1.06767	0.972168	1.40504	1.00005	1.79256
ENSG00000125629	INSIG2	2	118088452..118110997	22546	protein_coding	0.751491	1.10572	0.575643	1.82713	0.253476	0.633263	1.31661	0.851562	1.15371	1.6617	0.993896	1.72015	0.579564	1.51515	0.616981	1.64469	0.766	1.65242	0.337297	0.572713	1.75199	0.77014	1.53522	1.50281	1.32256	1.55568	0.771218	1.37028	0.821008	1.48743
ENSG00000019169	MARCO	2	118942166..118994660	52495	protein_coding	3.98438	0.396562	3.65802	0.497897	3.36272	0.569617	6.274	0.805545	4.77114	0.591474	4.66352	0.579335	4.30348	0.575071	3.77458	0.346171	0.918091	1.25553	0.843976	1.43639	1.57465	2.03132	1.19746	1.4915	1.17045	1.46089	1.08009	1.45014	0.947345	0.87293
ENSG00000144119	C1QL2	2	complement(119156243..119158889)	2647	protein_coding	0.66216	0.194187	0.900565	0.321986	0.239889	0.305313	0.320408	0.183626	1.62091	0.581655	1.48148	0.737846	0.438798	0.600249	0.467127	0.185547	1.36004	1.65812	0.362282	1.57226	0.483883	0.945614	2.44792	2.99533	2.23734	3.79966	0.662676	3.09109	0.705459	0.955504
ENSG00000155368	DBI	2	119366921..119372560	5640	protein_coding	358.99	350.513	272.897	349.583	319.576	335.923	443.81	606.841	322.077	342.097	343.178	378.347	338.822	327.632	317.397	276.659	0.760179	0.997346	0.890208	0.958373	1.23627	1.73129	0.897175	0.975988	0.955954	1.07941	0.943819	0.93472	0.884139	0.789297
ENSG00000144120	TMEM177	2	119679167..119686507	7341	protein_coding	0.47752	1.29536	0.0721608	0.425704	0.129748	0.366963	2.42617	1.62218	0.109587	0.419463	0.343406	0.380072	0.395552	0.505018	0.336871	0.133808	0.151116	0.328637	0.271712	0.28329	5.08077	1.2523	0.229492	0.32382	0.719144	0.29341	0.828345	0.389867	0.705459	0.103298
ENSG00000226479	TMEM185B	2	complement(120221278..120223408)	2131	protein_coding	7.12829	7.23623	8.70044	9.59884	6.1085	8.34331	2.91861	8.6674	10.6962	6.38205	9.201	7.33206	9.40208	8.07727	8.26837	9.10376	1.22055	1.3265	0.856937	1.15299	0.40944	1.19778	1.50053	0.881959	1.29077	1.01324	1.31898	1.11623	1.15994	1.25808
ENSG00000144118	RALB	2	120240064..120294713	54650	protein_coding	1.45393	2.81226	1.17772	2.03782	1.2723	2.49424	1.74849	2.84164	1.30522	2.22565	1.2301	1.74605	1.20613	1.90431	1.30662	1.86931	0.810025	0.72462	0.875072	0.886916	1.20259	1.01045	0.897719	0.791409	0.846052	0.620872	0.829564	0.677144	0.898682	0.664699
ENSG00000155438	NIFK	2	complement(121726945..121736923)	9979	protein_coding	1.02458	1.59679	0.398135	1.33808	0.699954	0.836859	0.934896	0.414019	1.58547	2.28861	1.93679	0.726956	0.931153	1.53913	1.33202	1.62418	0.388583	0.837976	0.683161	0.524087	0.912466	0.259281	1.54743	1.43325	1.89032	0.455259	0.908813	0.963887	1.30006	1.01715
ENSG00000211460	TSN	2	121737103..121767853	30751	protein_coding	3.06838	3.90303	1.06804	2.1249	1.81714	3.09238	3.15334	3.60383	1.59582	2.80381	1.85819	2.58587	1.52973	2.46287	1.64859	3.09849	0.348081	0.544423	0.592214	0.792302	1.02769	0.923341	0.520087	0.718366	0.605595	0.662529	0.498546	0.631014	0.537284	0.793867
ENSG00000136732	GYPC	2	126655933..126696675	40743	protein_coding	1.31926	0.864196	2.58736	1.43643	1.97931	1.19014	3.15715	4.03229	3.0276	1.68161	3.23121	2.15714	3.07885	1.71587	4.09703	2.87503	1.96122	1.66216	1.50032	1.37716	2.39312	4.66595	2.29492	1.94587	2.44926	2.49613	2.33377	1.98552	3.10555	3.32683
ENSG00000163161	ERCC3	2	complement(127257290..127294176)	36887	protein_coding	1.2671	1.67218	0.624701	1.16298	0.576681	1.13928	1.35655	2.02925	0.814213	1.22436	0.987166	1.07408	0.897408	1.31375	0.745839	1.10513	0.493015	0.69549	0.455117	0.681313	1.07059	1.21354	0.642578	0.732192	0.779073	0.642324	0.708235	0.785651	0.588617	0.660891
ENSG00000169967	MAP3K2	2	complement(127298730..127388465)	89736	protein_coding	2.14528	2.19958	0.870726	1.06376	0.824372	1.23082	1.03964	1.48955	1.44635	1.3726	1.67621	1.24059	1.54351	1.505	1.49504	2.59976	0.40588	0.483619	0.384272	0.559572	0.484618	0.677198	0.674199	0.624027	0.781346	0.564013	0.719492	0.684225	0.696895	1.18194
ENSG00000274010	AC006011.2	2	complement(127840606..127841763)	1158	processed_pseudogene	1.00906	2.44134	0.228727	0	0.548347	0.930527	1.95307	1.25922	0.463143	0.44319	0.483773	0.240942	0	0	0.266944	1.27239	0.226674	0	0.543424	0.381154	1.93553	0.51579	0.458984	0.181535	0.47943	0.0986926	0	0	0.264547	0.521184
ENSG00000144231	POLR2D	2	complement(127843551..127858157)	14607	protein_coding	2.63985	2.3577	1.1061	1.94495	2.67349	2.01022	1.76123	2.07973	2.14792	2.51214	2.41618	2.27304	1.9084	1.86729	1.39673	2.37047	0.419003	0.824937	1.01274	0.852619	0.667172	0.882103	0.813654	1.0655	0.915275	0.964094	0.72292	0.791995	0.529094	1.00542
ENSG00000144233	AMMECR1L	2	complement(127861630..127885922)	24293	protein_coding	1.38287	0.952151	1.1012	1.27472	2.03881	1.97386	0.942627	0.990404	1.6889	1.11968	1.83331	1.14852	1.76904	1.34078	1.65421	1.33435	0.796314	1.33878	1.47433	2.07305	0.681644	1.04018	1.2213	1.17594	1.32573	1.20624	1.27925	1.40816	1.19621	1.40141
ENSG00000234044	AC108059.3	2	128067194..128067407	214	processed_pseudogene	1.36506	9.60773	1.23769	14.6032	5.93445	18.8823	3.96318	23.8487	0	5.99548	10.4712	11.7341	0	11.1369	5.77796	3.44259	0.906694	1.51995	4.34739	1.96533	2.9033	2.48224	0	0.624027	7.67087	1.22132	0	1.15916	4.23275	0.358314
ENSG00000136731	UGGT1	2	128091200..128195677	104478	protein_coding	0.78009	0.622358	0.461395	0.511214	0.692858	0.572408	0.690004	0.558271	0.603165	0.660687	0.635395	0.587516	0.58643	0.532266	0.488189	0.695735	0.591464	0.821415	0.888176	0.919741	0.884518	0.897026	0.773199	1.06159	0.814515	0.944016	0.751746	0.855241	0.62581	1.1179
ENSG00000229758	DYNLT3P2	2	128199901..128200195	295	processed_pseudogene	3.96099	7.84088	8.08066	5.77829	9.68623	7.30543	5.74997	5.7668	6.36311	7.82868	7.59606	7.5664	8.85888	7.18129	17.8138	9.98933	2.04006	0.736944	2.44541	0.93171	1.45165	0.735478	1.60645	0.998444	1.91772	0.964994	2.23653	0.915878	4.4973	1.27401
ENSG00000136699	SMPD4	2	complement(130151392..130182750)	31359	protein_coding	1.11785	2.40132	0.768609	1.89345	0.901077	1.87272	0.80235	2.20872	0.795269	2.1521	0.884287	2.46456	1.1019	1.56223	0.975891	2.43543	0.687576	0.788504	0.806078	0.77987	0.71776	0.919796	0.711426	0.896214	0.791059	1.02634	0.985731	0.65057	0.873005	1.0142
ENSG00000152082	MZT2B	2	130181737..130190729	8993	protein_coding	5.61962	4.37251	5.18364	3.9173	5.71932	4.25365	8.36206	9.3504	4.86045	4.56545	4.32943	5.58457	4.87563	3.56299	3.67797	6.7175	0.922417	0.895892	1.01774	0.972815	1.48801	2.13845	0.864907	1.04412	0.770413	1.2772	0.867608	0.814862	0.654486	1.5363
ENSG00000136710	CCDC115	2	complement(130338241..130342349)	4109	protein_coding	30.4991	48.912	15.277	53.7223	23.7985	56.5786	32.9561	62.9901	18.469	38.4692	20.7914	46.7848	39.0793	57.8084	64.3971	70.2827	0.500901	1.09835	0.780301	1.15674	1.08056	1.28783	0.60556	0.786498	0.681706	0.95651	1.28133	1.18189	2.11144	1.43692
ENSG00000136718	IMP4	2	130342225..130347810	5586	protein_coding	4.49742	4.64692	2.79755	4.93334	3.12605	3.80981	4.50428	7.35266	5.28062	6.29343	3.35965	5.74405	5.0423	6.25759	3.76302	6.19863	0.622034	1.06164	0.695077	0.819858	1.00153	1.58227	1.17415	1.35432	0.747018	1.2361	1.12116	1.34661	0.836707	1.33392
ENSG00000072135	PTPN18	2	130356007..130375409	19403	protein_coding	3.19178	2.22528	1.72	1.4642	2.78172	1.87431	4.37108	2.06668	2.0178	1.75894	1.66016	1.2798	2.0802	1.74693	2.4694	1.93642	0.538884	0.657985	0.871529	0.842282	1.36948	0.928728	0.632186	0.790435	0.520136	0.575119	0.651736	0.785038	0.773675	0.870192
ENSG00000152102	FAM168B	2	complement(131047876..131093460)	45585	protein_coding	1.03174	0.648366	0.540365	0.573371	0.780064	0.874616	0.700798	0.63443	0.817685	0.754312	0.725071	0.685516	0.987343	0.708716	0.895118	0.727259	0.523743	0.884332	0.756068	1.34895	0.67924	0.978505	0.792532	1.1634	0.702766	1.0573	0.95697	1.09308	0.867583	1.12168
ENSG00000115762	PLEKHB2	2	131104847..131353709	248863	protein_coding	0.962541	0.80759	0.749271	0.856191	1.27067	1.05541	1.08715	0.947262	0.837248	0.791897	0.810387	0.784801	0.96028	0.801252	0.862041	0.943354	0.77843	1.06018	1.32012	1.30687	1.12945	1.17295	0.869831	0.980569	0.841925	0.971781	0.997651	0.992152	0.895589	1.16811
ENSG00000232742	RHOQP2	2	131460999..131461577	579	processed_pseudogene	0	0.887761	0.914909	0.981344	1.64504	0.465264	0	1.67896	0	0	1.45132	0.481885	2.50755	0.457358	1.06778	0	#DIV/0!	1.10542	#DIV/0!	0.524087	#DIV/0!	1.89123	#DIV/0!	0	#DIV/0!	0.542809	#DIV/0!	0.515181	#DIV/0!	0
ENSG00000173272	MZT2A	2	complement(131464900..131492743)	27844	protein_coding	0.419656	0.433821	0.34245	0.43874	0.4447	0.309596	0.842719	0.706988	0.260031	0.285692	0.352092	0.270554	0.417145	0.152168	0.222038	0.396879	0.816025	1.01134	1.05968	0.71365	2.00812	1.62968	0.619629	0.658548	0.839002	0.623653	0.994015	0.350762	0.529094	0.914845
ENSG00000082258	CCNT2	2	134918235..134959342	41108	protein_coding	0.767473	0.875278	0.747409	1.02283	0.725998	0.969869	0.275087	0.567549	0.795842	0.917612	1.08341	0.617642	1.05955	0.843877	0.970045	0.949835	0.973857	1.16858	0.94596	1.10807	0.358432	0.648421	1.03696	1.04837	1.41165	0.705652	1.38058	0.964125	1.26395	1.08518
ENSG00000144224	UBXN4	2	135741619..135785055	43437	protein_coding	1.66785	2.63296	1.00002	2.07987	2.09045	3.31796	1.72473	2.47298	2.12369	2.46345	2.15381	1.76642	1.87847	2.84093	1.60122	2.72499	0.599588	0.789937	1.25338	1.26016	1.03411	0.939239	1.27331	0.93562	1.29137	0.670888	1.12628	1.07899	0.96005	1.03495
ENSG00000076003	MCM6	2	complement(135839626..135876426)	36801	protein_coding	0.277827	0.439972	0.086367	0.440033	0.172546	0.468487	0.583835	0.799069	0.131161	0.439288	0.266397	0.462479	0.20515	0.402961	0.218395	0.320301	0.310867	1.00014	0.621056	1.06481	2.10144	1.81618	0.472098	0.998444	0.958859	1.05115	0.738411	0.915878	0.786083	0.728003
ENSG00000115866	DARS	2	complement(135906677..135986100)	79424	protein_coding	1.27995	1.66972	1.01046	1.34137	1.05133	1.34992	2.125	1.18724	1.23573	1.62835	1.3472	1.27168	1.17723	1.56371	0.973009	2.02519	0.789449	0.803354	0.821382	0.808475	1.66022	0.711043	0.96545	0.975224	1.05254	0.761616	0.919749	0.936511	0.760193	1.2129
ENSG00000121966	CXCR4	2	complement(136114349..136118165)	3817	protein_coding	25.2556	10.0325	1.596	3.27492	10.8964	13.5505	64.0664	45.5242	1.75635	2.28573	0.660451	2.3391	2.28222	3.12194	1.70069	2.63778	0.0631938	0.326431	0.431445	1.35067	2.53672	4.53768	0.0695431	0.227833	0.0261507	0.233153	0.090365	0.311183	0.0673393	0.262924
ENSG00000230037	UBBP1	2	complement(136329441..136329913)	473	processed_pseudogene	0	1.08671	0	0	0.671233	0	0.597689	0.513804	0	0	0	0	0	0	0	0	#DIV/0!	0	#DIV/0!	0	#DIV/0!	0.472807	#DIV/0!	0	#DIV/0!	0	#DIV/0!	0	#DIV/0!	0
ENSG00000150540	HNMT	2	137964020..138016364	52345	protein_coding	1.40076	1.38458	0.966462	1.31344	0.994724	0.869739	2.09552	1.67606	2.19774	1.47067	2.22607	1.24194	2.08024	1.47215	1.95471	1.50594	0.689955	0.948619	0.710131	0.628161	1.49599	1.21052	1.56896	1.06217	1.58918	0.896982	1.48508	1.06325	1.39546	1.08765
ENSG00000234645	YWHAEP5	2	complement(138288029..138288793)	765	processed_pseudogene	1.52744	1.00787	0	0.371371	0.415023	1.05642	1.10865	1.90611	0.701071	2.34804	0.36615	0.36472	0.759149	2.07694	2.0204	0.963024	0	0.368472	0.271712	1.04817	0.725825	1.89123	0.458984	2.3297	0.239715	0.361873	0.497007	2.06072	1.32274	0.955504
ENSG00000115919	KYNU	2	142877498..143055832	178335	protein_coding	2.47019	1.9124	7.16766	5.17109	2.69896	3.90785	0.497771	1.3982	8.78453	4.81313	8.33081	3.84562	7.1692	5.56838	6.41521	6.75704	2.90166	2.70398	1.09261	2.04342	0.201511	0.731123	3.55622	2.5168	3.37254	2.01089	2.90229	2.91172	2.59705	3.53328
ENSG00000169554	ZEB2	2	complement(144364364..144524583)	160220	protein_coding	2.64373	1.98586	1.42501	0.991208	1.13546	0.904572	1.36042	0.81303	2.04693	1.16275	1.80944	0.900317	1.63293	1.14043	1.08044	1.43615	0.539014	0.499133	0.429492	0.455507	0.514585	0.40941	0.774259	0.585517	0.684427	0.453364	0.61766	0.574273	0.40868	0.723189
ENSG00000232238	RPS29P8	2	148595158..148595328	171	processed_pseudogene	0	0	0	0	3.71337	3.15073	1.65326	0	1.56819	0	0	0	1.6981	0	0	0	#DIV/0!	#DIV/0!	#DIV/0!	#DIV/0!	#DIV/0!	#DIV/0!	#DIV/0!	#DIV/0!	#DIV/0!	#DIV/0!	#DIV/0!	#DIV/0!	#DIV/0!	#DIV/0!
ENSG00000168288	MMADHC	2	complement(149569634..149587816)	18183	protein_coding	4.24135	5.44176	3.00074	3.98423	4.62716	6.78543	5.47285	5.19927	3.0233	4.3043	3.31202	4.14305	2.71482	4.06325	3.36611	4.76745	0.707496	0.732158	1.09096	1.24692	1.29036	0.955439	0.712817	0.790975	0.780889	0.761343	0.640085	0.746678	0.793641	0.876086
ENSG00000184898	RBM43	2	complement(151247940..151261879)	13940	protein_coding	0.188602	0.848085	1.02602	0.733685	0.15943	0.270547	0.283924	0.540452	0.673285	0.404975	0.321497	0.200151	0.624909	0.493907	1.24181	0.933663	5.44017	0.865108	0.845326	0.319009	1.50541	0.637262	3.56988	0.477517	1.70464	0.236004	3.31338	0.582379	6.58428	1.10091
ENSG00000123609	NMI	2	complement(151270465..151290057)	19593	protein_coding	0.417467	0.708333	1.47351	0.725002	0.453723	0.632462	0.317437	0.806252	0.793817	0.70723	0.729104	0.498412	0.874398	0.662262	0.899296	1.39123	3.52963	1.02353	1.08685	0.892889	0.760388	1.13824	1.90151	0.998444	1.74649	0.703641	2.09453	0.934958	2.15417	1.96409
ENSG00000123610	TNFAIP6	2	151357592..151380048	22457	protein_coding	7.8699	0.766774	149.73	29.6535	7.98787	2.67504	0.264365	0.562743	140.474	31.4117	145.734	33.9803	174.507	37.109	158.091	56.1193	19.0256	38.673	1.01499	3.4887	0.0335919	0.73391	17.8496	40.966	18.5179	44.3159	22.1739	48.3963	20.0881	73.1888
ENSG00000162980	ARL5A	2	complement(151788984..151828492)	39509	protein_coding	1.52313	2.03607	1.00559	1.21524	1.35004	1.37731	2.27545	1.35327	1.3371	1.40939	1.503	1.2994	1.18328	1.15283	0.813703	1.33635	0.660214	0.596854	0.886361	0.676457	1.49393	0.664649	0.877863	0.692212	0.986787	0.638191	0.776875	0.566205	0.534231	0.656337
ENSG00000115145	STAM2	2	complement(152116801..152175992)	59192	protein_coding	0.799498	0.803255	0.496691	0.715143	0.520287	0.609845	0.434625	0.517328	0.742975	0.654609	0.799731	0.655199	0.672072	0.563692	0.57968	0.871231	0.621253	0.890307	0.650767	0.759218	0.543622	0.64404	0.929302	0.814946	1.00029	0.815681	0.840617	0.70176	0.725055	1.08463
ENSG00000157827	FMNL2	2	152335237..152649834	314598	protein_coding	1.22198	1.28014	0.924427	1.43495	1.13636	2.10819	0.806969	1.97298	1.03565	1.56118	0.826252	1.40925	0.647024	1.4318	0.548286	1.54634	0.756497	1.12093	0.929932	1.64684	0.660376	1.54122	0.847517	1.21954	0.676156	1.10086	0.529486	1.11847	0.448685	1.20795
ENSG00000196504	PRPF40A	2	complement(152651593..152717997)	66405	protein_coding	2.93861	3.78127	2.46897	2.8365	2.93563	3.90664	4.67453	4.18316	3.26694	4.54824	3.04549	2.81091	2.76797	3.9878	2.81633	5.60629	0.840185	0.750144	0.998988	1.03315	1.59073	1.10628	1.11173	1.20283	1.03637	0.743376	0.941933	1.05462	0.958389	1.48265
ENSG00000177917	ARL6IP6	2	152717893..152761253	43361	protein_coding	1.91331	1.04318	2.90149	1.23177	2.27717	1.75819	1.69516	1.14338	1.9357	1.21909	1.50514	1.49283	1.53354	1.40463	1.66819	1.52346	1.51648	1.18078	1.19017	1.68542	0.885984	1.09605	1.0117	1.16863	0.78667	1.43104	0.801512	1.3465	0.871888	1.4604
ENSG00000227682	ATP5A1P2	2	155269633..155270134	502	transcribed_processed_pseudogene	4.07343	21.5026	1.05524	16.4121	5.69211	15.5622	6.19477	19.3649	5.87601	8.1787	3.34786	5.00219	3.47061	7.38514	4.92623	7.82697	0.259056	0.763263	1.39738	0.723739	1.52078	0.900585	1.44252	0.380359	0.821879	0.232632	0.852012	0.343454	1.20936	0.364002
ENSG00000153234	NR4A2	2	complement(156324432..156342348)	17917	protein_coding	0.195651	0.272542	0.842628	0.475692	0.531606	0.5112	0.710041	1.72265	0.838139	0.272117	1.59461	0.327021	0.307926	0.576413	0.414071	0.356357	4.3068	1.74539	2.71712	1.87568	3.62912	6.32069	4.28385	0.998444	8.1503	1.19989	1.57386	2.11495	2.11638	1.30753
ENSG00000115159	GPD2	2	156435290..156613735	178446	protein_coding	2.61435	1.86944	3.54449	2.35786	1.68491	1.83269	0.998091	1.39733	3.07913	2.05923	2.88509	1.85595	2.93066	2.49012	2.69718	2.83077	1.35578	1.26126	0.644486	0.980341	0.381774	0.747458	1.17778	1.10152	1.10356	0.99278	1.12099	1.33201	1.03168	1.51423
ENSG00000230562	FAM133DP	2	complement(157379724..157380414)	691	processed_pseudogene	4.65029	7.43869	3.06647	4.9337	1.37841	2.33911	6.54603	5.62731	6.2092	4.08491	3.24289	3.23023	6.30335	8.81423	3.13147	10.3062	0.659414	0.663249	0.296413	0.314452	1.40766	0.756492	1.33523	0.549144	0.697352	0.434247	1.35547	1.18492	0.673393	1.38548
ENSG00000115165	CYTIP	2	complement(157414619..157488961)	74343	protein_coding	1.48531	0.732892	0.138948	0.374504	0.516749	0.902271	0.825194	1.02647	0.321028	0.58333	0.414451	0.600484	0.144517	0.484432	0.116425	0.439328	0.0935478	0.510994	0.347906	1.23111	0.55557	1.40058	0.216135	0.795929	0.279033	0.819334	0.0972977	0.660987	0.0783843	0.599444
ENSG00000224152	AC009506.1	2	159615296..159617082	1787	antisense	0.980827	1.29438	1.48218	0.317962	0.888341	1.50749	2.37303	2.17598	1.20049	1.57956	0.940475	2.02974	2.59988	1.92643	1.72983	1.51163	1.51116	0.245648	0.905706	1.16464	2.41942	1.68109	1.22396	1.22032	0.958859	1.56812	2.65071	1.4883	1.76365	1.16784
ENSG00000136536	MARCH7	2	159712457..159771027	58571	protein_coding	1.27181	1.42608	1.13958	1.34844	1.77797	1.65576	1.34183	1.02488	1.65279	1.38882	1.85075	1.16233	1.53191	1.46486	1.74165	1.97477	0.896027	0.945555	1.39798	1.16105	1.05506	0.718667	1.29956	0.973867	1.45521	0.815049	1.20451	1.02719	1.36942	1.38475
ENSG00000153250	RBMS1	2	complement(160272151..160493794)	221644	protein_coding	0.993759	1.33348	1.04324	0.69088	0.806467	0.738967	0.58673	0.407892	0.839647	0.541824	0.893478	0.461989	0.952438	0.60574	0.917695	0.679175	1.04979	0.518103	0.811532	0.554165	0.590415	0.305886	0.844921	0.406323	0.899089	0.346454	0.95842	0.454255	0.923459	0.509325
ENSG00000115233	PSMD14	2	161308038..161411717	103680	protein_coding	0.487435	0.765963	0.464946	0.619275	0.597137	0.914588	0.515351	0.740714	0.537975	0.668247	0.659197	0.594729	0.70017	0.595107	0.569465	0.682142	0.953863	0.808491	1.22506	1.19404	1.05727	0.967036	1.10368	0.872427	1.35238	0.776445	1.43644	0.77694	1.16829	0.890567
ENSG00000224674	EIF3EP2	2	162088259..162090072	1814	processed_pseudogene	0	0	0.146012	0	1.22517	0.891029	1.24678	3.88525	0	0	0	0	0	0	0	0	#DIV/0!	#DIV/0!	#DIV/0!	#DIV/0!	#DIV/0!	#DIV/0!	#DIV/0!	#DIV/0!	#DIV/0!	#DIV/0!	#DIV/0!	#DIV/0!	#DIV/0!	#DIV/0!
ENSG00000115267	IFIH1	2	complement(162267079..162318703)	51625	protein_coding	0.362147	0.243939	5.44354	1.14465	0.719548	0.281781	0.191666	0.25421	2.18164	0.685941	0.998339	0.594503	0.584967	0.441136	0.622733	0.556548	15.0313	4.69238	1.98689	1.15513	0.529247	1.04211	6.02417	2.81194	2.75672	2.4371	1.61527	1.80839	1.71956	2.28151
ENSG00000115271	GCA	2	162318840..162371595	52756	protein_coding	1.04654	0.682026	0.818356	0.35542	0.71014	0.55148	2.01489	1.02729	0.365977	0.311298	0.270781	0.322611	0.451336	0.401562	0.333989	0.330494	0.781964	0.521124	0.678561	0.808591	1.92529	1.50623	0.349702	0.456431	0.25874	0.473019	0.431266	0.588778	0.319136	0.484577
ENSG00000138399	FASTKD1	2	complement(169529749..169573875)	44127	protein_coding	1.25781	2.07926	0.450177	1.08162	0.748278	0.964562	1.23649	1.48702	0.717086	1.27934	0.831548	0.967406	0.881777	1.6683	0.742557	1.70292	0.357906	0.520195	0.594906	0.463898	0.983047	0.715171	0.570107	0.615287	0.661108	0.465265	0.701042	0.802355	0.590358	0.819004
ENSG00000138398	PPIG	2	169584340..169641406	57067	protein_coding	1.55104	2.28332	0.66835	1.12013	1.02369	1.64747	1.98158	2.4104	1.13717	1.98299	1.09947	0.933834	1.45526	1.47563	1.24045	2.09996	0.430904	0.490569	0.66	0.721524	1.27758	1.05566	0.733163	0.868469	0.70886	0.40898	0.938245	0.646263	0.799753	0.919697
ENSG00000138385	SSB	2	169791933..169812064	20132	protein_coding	0.304718	0.804263	0.697293	0.62092	0.220788	0.441575	0.589792	0.567374	0.439562	0.637311	0.292182	0.3049	0.375012	0.578762	0.291739	0.365941	2.28832	0.772036	0.724565	0.549043	1.93553	0.705458	1.44252	0.792416	0.958859	0.379105	1.23068	0.719618	0.957408	0.455002
ENSG00000138382	METTL5	2	complement(169810081..169824931)	14851	protein_coding	0.491756	0.657616	0.214019	0.401729	0.555843	0.616738	0.418797	0.867319	0.722267	0.518363	0.509247	0.582408	0.39105	0.695414	0.582815	0.479534	0.435213	0.610887	1.13032	0.937839	0.851635	1.31888	1.46875	0.788245	1.03557	0.885636	0.795212	1.05748	1.18517	0.729201
ENSG00000115806	GORASP2	2	170928464..170967129	38666	protein_coding	1.51856	1.58859	0.938464	2.2116	2.65221	2.98189	1.85712	2.36958	1.58818	2.14359	1.83279	1.84728	1.80986	2.0546	1.85476	2.10221	0.617996	1.39218	1.74653	1.87706	1.22295	1.49162	1.04584	1.34936	1.20692	1.16284	1.19183	1.29334	1.22139	1.32331
ENSG00000198586	TLK1	2	complement(170990823..171231314)	240492	protein_coding	1.06528	0.64334	0.54627	0.589481	0.969013	0.964451	0.360889	0.414326	0.987931	0.628467	1.00166	0.581244	0.687021	0.602311	0.553994	0.558552	0.512794	0.916283	0.909631	1.49913	0.338773	0.644023	0.927389	0.976883	0.940272	0.90348	0.644919	0.936226	0.520045	0.868208
ENSG00000234061	AC007969.2	2	171492905..171493095	191	processed_pseudogene	4.58832	5.38234	0	7.43715	1.66227	4.23122	1.48014	1.2724	0	5.37396	2.93303	4.38237	1.52028	1.38644	4.8553	2.57142	0	1.38177	0.362282	0.78613	0.322589	0.236404	0	0.998444	0.639239	0.814214	0.331338	0.257591	1.05819	0.477752
ENSG00000233762	AC007969.1	2	complement(171517270..171517716)	447	processed_pseudogene	160.112	108.092	136.877	125.207	206.69	106.068	224.521	258.796	152.977	119.405	167.311	145.435	176.693	120.26	141.767	103.832	0.854883	1.15833	1.29091	0.981269	1.40227	2.39422	0.955437	1.10466	1.04496	1.34547	1.10356	1.11257	0.885423	0.960587
ENSG00000071967	CYBRD1	2	171522247..171558133	35887	protein_coding	0.577945	1.15301	0.317364	1.30622	0.654679	1.719	1.51252	1.70656	0.478229	1.22987	0.515142	1.26728	0.469298	1.02568	0.551279	1.03328	0.549125	1.13288	1.13277	1.49088	2.61706	1.48009	0.827465	1.06666	0.891334	1.0991	0.812012	0.889567	0.95386	0.896156
ENSG00000077380	DYNC1I2	2	171687409..171748420	61012	protein_coding	2.4658	4.53254	2.73931	3.37127	2.40935	4.99373	2.53923	4.6764	3.87656	4.88719	4.08138	3.25601	3.28392	4.74828	3.45539	5.1439	1.11092	0.743792	0.977107	1.10175	1.02978	1.03174	1.57213	1.07824	1.6552	0.718364	1.33179	1.0476	1.40133	1.13488
ENSG00000213148	AC073465.1	2	complement(173431349..173431812)	464	processed_pseudogene	0.629575	0	1.7125	1.22457	0	0	1.21856	0.52377	0	0.553032	2.4147	0	1.25161	0	0.666209	0	2.72008	#DIV/0!	0	#DIV/0!	1.93553	#DIV/0!	0	#DIV/0!	3.83544	#DIV/0!	1.98803	#DIV/0!	1.05819	#DIV/0!
ENSG00000172845	SP3	2	complement(173906459..173965702)	59244	protein_coding	1.04041	0.689759	0.393428	0.445973	0.509112	0.459256	0.4247	0.311765	0.697059	0.489443	0.652462	0.579272	0.676384	0.549788	0.631349	0.899482	0.378147	0.646564	0.489339	0.665821	0.408205	0.451992	0.669987	0.709586	0.627121	0.839818	0.650114	0.797073	0.606828	1.30405
ENSG00000138433	CIR1	2	complement(174348022..174395715)	47694	protein_coding	7.27643	12.9543	6.26984	13.7302	13.1673	25.2194	6.94112	15.0982	6.13977	14.7419	5.78486	8.68729	6.14916	13.9806	5.20452	12.3007	0.861665	1.05989	1.80958	1.94679	0.953918	1.1655	0.843789	1.13799	0.795014	0.670609	0.84508	1.07922	0.715257	0.949543
ENSG00000144306	SCRN3	2	174395730..174429575	33846	protein_coding	0.371131	0.508759	0.140861	0.344149	0.234513	0.453675	0.534575	0.545714	0.102998	0.303264	0.0910344	0.222576	0.197323	0.37555	0.246595	0.457099	0.379546	0.676448	0.631888	0.89173	1.4404	1.07264	0.277525	0.596086	0.24529	0.437488	0.531682	0.73817	0.664444	0.898459
ENSG00000226853	AC010894.2	2	174487389..174488386	998	lincRNA	0	2.83274	0.530794	1.13867	0.318129	1.07971	0.84982	0.974065	0.268697	0.514242	0	0.838711	0	0.530681	0.30974	1.47638	#DIV/0!	0.401969	#DIV/0!	0.381154	#DIV/0!	0.34386	#DIV/0!	0.181535	#DIV/0!	0.296078	#DIV/0!	0.187339	#DIV/0!	0.521184
ENSG00000115966	ATF2	2	complement(175072250..175168382)	96133	protein_coding	0.486198	0.395671	0.39675	0.398962	0.58787	0.582866	0.52346	0.379208	0.474209	0.459118	0.45454	0.348281	0.477247	0.537151	0.49198	0.554325	0.816025	1.00832	1.20912	1.47311	1.07664	0.958393	0.975342	1.16035	0.934888	0.880231	0.981589	1.35757	1.01189	1.40098
ENSG00000154518	ATP5G3	2	complement(175176258..175184607)	8350	protein_coding	125.98	168.701	86.597	166.207	117.986	160.407	148.802	215.205	103.731	148.555	106.272	167.306	117.993	161.011	120.168	143.431	0.687386	0.985213	0.936542	0.950834	1.18115	1.27566	0.823393	0.880583	0.843562	0.991733	0.936599	0.954415	0.953868	0.850209
ENSG00000144320	LNPK	2	complement(175923892..176002839)	78948	protein_coding	0.740039	0.918021	0.365689	0.752099	0.695727	0.928123	0.97043	0.81884	0.540069	0.731323	0.652825	0.763368	0.592165	0.764765	0.66172	0.923831	0.494148	0.819262	0.940123	1.011	1.31132	0.891963	0.729785	0.796631	0.88215	0.831537	0.800182	0.833059	0.894169	1.00633
ENSG00000218175	AC016739.1	2	complement(176200908..176201252)	345	processed_pseudogene	310.751	280.845	173.507	326.096	299.088	307.648	363.012	379.689	216.86	200.079	264.679	286.29	318.149	236.41	400.513	175.103	0.558346	1.16113	0.962467	1.09544	1.16818	1.35195	0.697856	0.712417	0.851739	1.01939	1.02381	0.841781	1.28886	0.623486
ENSG00000170144	HNRNPA3	2	177212563..177223958	11396	protein_coding	12.0735	18.8763	6.22886	14.1601	11.3669	20.2348	13.4705	18.9373	11.3184	16.0548	12.8549	14.4451	11.4662	15.9407	9.79227	13.1017	0.515911	0.75015	0.941473	1.07197	1.11571	1.00323	0.937458	0.850526	1.06472	0.765251	0.949695	0.844479	0.811053	0.694082
ENSG00000116044	NFE2L2	2	complement(177227595..177392697)	165103	protein_coding	0.957211	0.773652	0.802124	0.896505	0.924963	0.949611	0.577047	0.834616	1.09958	0.763123	1.31313	0.821302	1.30675	1.05216	1.01853	1.07538	0.83798	1.1588	0.96631	1.22744	0.602842	1.0788	1.14873	0.98639	1.37182	1.06159	1.36516	1.36	1.06406	1.39
ENSG00000018510	AGPS	2	177392644..177559299	166656	protein_coding	0.671341	0.66312	0.354414	0.310256	0.819184	0.76942	0.978793	0.748092	0.453755	0.488097	0.539516	0.443656	0.395515	0.44332	0.411776	0.405218	0.527919	0.467873	1.22022	1.1603	1.45797	1.12814	0.675893	0.736062	0.803639	0.669044	0.589142	0.668537	0.613362	0.611078
ENSG00000116095	PLEKHA3	2	178480468..178516462	35995	protein_coding	0.795334	0.835388	0.890368	0.962914	0.996714	1.20493	0.863946	1.04652	1.14729	0.912506	1.20617	0.930166	1.14552	1.3463	1.2796	1.43952	1.11949	1.15266	1.2532	1.44236	1.08627	1.25274	1.44252	1.09231	1.51656	1.11345	1.44031	1.61159	1.60888	1.72317
ENSG00000281131	SCHLAP1	2	180692104..180916939	224836	lincRNA	3.76789	4.81353	4.61321	4.58681	3.67713	4.38404	3.66907	3.50758	3.81899	5.40865	3.60166	5.69226	3.94035	4.87017	4.0765	6.20492	1.22435	0.952899	0.975914	0.910773	0.973773	0.728691	1.01356	1.12363	0.955883	1.18255	1.04577	1.01177	1.08191	1.28906
ENSG00000170035	UBE2E3	2	180967248..181076585	109338	protein_coding	0.702668	0.580591	0.300384	0.244246	0.421047	0.443485	0.804129	0.751284	0.456179	0.427138	0.430386	0.344496	0.366493	0.346337	0.429735	0.433474	0.427491	0.420684	0.599212	0.763851	1.14439	1.294	0.64921	0.735695	0.612503	0.593354	0.521574	0.596526	0.611577	0.746609
ENSG00000223873	SAP18P2	2	181694442..181694900	459	processed_pseudogene	1.27287	2.23971	2.88525	6.18952	6.22535	10.5642	6.15919	5.29475	5.84226	5.59056	9.15375	3.03934	4.42837	6.34621	6.0612	5.88515	2.26674	2.76354	4.89081	4.71678	4.83883	2.36404	4.58984	2.49611	7.19144	1.35702	3.47905	2.8335	4.76185	2.62764
ENSG00000138434	SSFA2	2	181891833..181930738	38906	protein_coding	0.660742	0.653978	0.510589	0.686406	0.489631	0.768571	0.421452	0.743342	0.558293	0.494667	0.791948	0.638256	0.918009	0.619383	0.83426	0.631191	0.772751	1.04959	0.741032	1.17522	0.637846	1.13665	0.844948	0.756397	1.19857	0.97596	1.38936	0.947101	1.26261	0.965156
ENSG00000077232	DNAJC10	2	182716041..182794464	78424	protein_coding	0.826932	1.60252	0.493095	1.44542	0.631553	1.68659	1.03459	1.63003	0.622323	1.31209	0.710762	1.33059	0.733119	1.37092	0.654316	1.7097	0.596294	0.901965	0.763731	1.05246	1.25112	1.01716	0.752569	0.818765	0.859518	0.830309	0.886553	0.855475	0.791258	1.06688
ENSG00000163002	NUP35	2	183117513..183161680	44168	protein_coding	0.601865	0.535334	0.1859	0.360205	0.107825	0.213471	0.396844	0.374162	0.291425	0.354397	0.399533	0.404291	0.262973	0.407695	0.321943	0.467034	0.308874	0.672861	0.179151	0.398762	0.659357	0.698932	0.484203	0.662012	0.663826	0.755213	0.436929	0.761572	0.534908	0.872417
ENSG00000177855	CACYBPP2	2	complement(183607442..183608119)	678	processed_pseudogene	0	1.1372	0	0.419025	0.936557	0.794654	1.25091	1.4338	0.395516	0	0.826267	0	0	0	0.455931	0.362199	#DIV/0!	0.368472	#DIV/0!	0.698782	#DIV/0!	1.26082	#DIV/0!	0	#DIV/0!	0	#DIV/0!	0	#DIV/0!	0.318501
ENSG00000283839	AC096667.1	2	complement(184593577..184599008)	5432	antisense	0.484003	0.662388	0.341322	1.04602	1.11052	0.991854	1.92565	1.02903	1.08607	0.283439	1.6501	0.410915	1.65714	0.43875	1.13815	0.542499	0.705207	1.57916	2.29446	1.49739	3.9786	1.55351	2.24392	0.427904	3.40928	0.620353	3.42383	0.662376	2.35153	0.819004
ENSG00000170396	ZNF804A	2	184598366..184939492	341127	protein_coding	0.545493	0.638134	0.383564	0.667926	0.833923	0.784961	0.459953	0.575644	0.639099	0.76502	0.606804	0.570083	0.552442	0.670706	0.305381	0.519035	0.703151	1.04669	1.52875	1.23009	0.843188	0.902074	1.1716	1.19884	1.1124	0.89336	1.01274	1.05104	0.559826	0.813363
ENSG00000065548	ZC3H15	2	186486156..186509363	23208	protein_coding	6.20547	9.71195	4.30259	6.81848	5.7047	8.6244	6.57798	6.2726	6.20483	11.1121	7.14503	6.34772	6.34349	9.26516	4.72845	11.6606	0.693354	0.702071	0.919301	0.888019	1.06003	0.645864	0.999897	1.14417	1.15141	0.653599	1.02224	0.953996	0.761981	1.20065
ENSG00000138381	ASNSD1	2	189661385..189670831	9447	protein_coding	0.649368	1.38746	0.47663	1.29314	0.470509	1.28321	0.53866	0.823218	1.22058	1.24949	1.15635	0.915565	0.860642	1.06518	1.27614	1.4557	0.733991	0.932017	0.724565	0.924859	0.829514	0.593327	1.87965	0.900557	1.78074	0.659886	1.32535	0.767721	1.96521	1.04918
ENSG00000128699	ORMDL1	2	complement(189770323..189784371)	14049	protein_coding	3.55563	5.36002	1.8476	5.37906	3.68363	5.40731	6.31859	8.38986	2.97764	4.36536	3.44922	3.67407	2.79027	4.67456	2.79439	4.38738	0.519626	1.00355	1.036	1.00882	1.77707	1.56527	0.837445	0.81443	0.970074	0.685459	0.784748	0.872116	0.785906	0.818538
ENSG00000151689	INPP1	2	190343470..190371665	28196	protein_coding	1.18109	0.938846	1.11786	0.957207	0.979639	0.74522	1.19315	0.818832	1.07469	1.01019	1.28151	1.00933	1.20492	0.976743	0.96477	1.30641	0.946462	1.01956	0.829436	0.793762	1.01021	0.872169	0.909916	1.07599	1.08502	1.07508	1.02017	1.04037	0.816847	1.39151
ENSG00000151690	MFSD6	2	190408355..190509205	100851	protein_coding	0.518488	0.820578	0.291521	0.526782	0.305369	0.601008	0.507381	0.527743	0.348325	0.590304	0.408279	0.453717	0.351267	0.619678	0.367815	0.922861	0.562252	0.641965	0.588962	0.732419	0.97858	0.643135	0.671809	0.719376	0.787443	0.552924	0.677485	0.755172	0.7094	1.12465
ENSG00000115419	GLS	2	190880827..190965552	84726	protein_coding	2.26179	3.89487	4.1484	5.56623	3.54119	4.64527	1.83853	2.20581	3.58913	4.90038	2.6977	4.53131	2.47788	5.4571	2.5138	5.8461	1.83412	1.42912	1.56566	1.19266	0.812865	0.566338	1.58685	1.25816	1.19273	1.1634	1.09554	1.4011	1.11142	1.50098
ENSG00000115415	STAT1	2	complement(190964358..191020960)	56603	protein_coding	3.00365	3.02398	11.0105	4.42689	3.52814	2.58903	3.0267	3.26312	5.56189	2.6566	1.94974	2.3069	2.09818	2.531	1.83497	2.92847	3.66572	1.46393	1.17462	0.856166	1.00767	1.07908	1.85171	0.878511	0.649125	0.762867	0.698543	0.836976	0.610913	0.968417
ENSG00000173559	NABP1	2	191678068..191696659	18592	protein_coding	8.21753	19.6017	11.0551	22.1418	9.11904	22.7484	2.82828	8.56197	10.2839	21.1171	10.3503	16.2376	9.66769	18.6871	6.86677	16.3388	1.34531	1.12958	1.10971	1.16053	0.344177	0.436797	1.25146	1.07731	1.25953	0.828377	1.17647	0.953339	0.835625	0.83354
ENSG00000234919	LINC01827	2	complement(195569628..195572970)	3343	lincRNA	1.39814	1.99886	1.50537	1.35973	3.32404	2.09515	4.65117	3.12601	1.44387	2.53306	1.25683	1.66923	1.82407	1.1882	2.58911	0.587666	1.0767	0.680256	2.37748	1.04817	3.3267	1.5639	1.03271	1.26726	0.89893	0.835091	1.30464	0.59444	1.85183	0.294001
ENSG00000081320	STK17B	2	complement(196133566..196176503)	42938	protein_coding	0.952471	0.502785	2.22685	0.780747	1.4049	0.665031	1.16538	0.60562	2.89781	0.88448	2.8899	1.15664	2.71182	1.32596	3.10287	2.68231	2.33798	1.55285	1.47501	1.3227	1.22353	1.20453	3.04241	1.75916	3.0341	2.30048	2.84714	2.63724	3.25771	5.3349
ENSG00000119041	GTF3C3	2	complement(196763032..196799725)	36694	protein_coding	0.851833	1.22571	0.505277	0.774239	0.692196	1.06451	0.97076	1.02659	0.650412	1.04198	0.732819	0.828806	0.466891	1.00312	0.707641	1.05071	0.593164	0.631666	0.812596	0.868487	1.13961	0.837544	0.763544	0.850103	0.860285	0.676185	0.548101	0.818402	0.830727	0.857224
ENSG00000115524	SF3B1	2	complement(197389784..197435091)	45308	protein_coding	2.63702	2.84756	1.85315	2.14448	2.88006	3.49012	3.45677	3.37928	2.41479	2.90543	2.29361	2.1307	2.36488	2.18006	1.92399	2.85094	0.702743	0.753092	1.09216	1.22565	1.31086	1.18673	0.915724	1.02032	0.869772	0.748255	0.8968	0.765588	0.729607	1.00119
ENSG00000115520	COQ10B	2	197453423..197475308	21886	protein_coding	1.62839	2.14896	1.44015	3.02454	2.69824	2.83099	2.28635	2.40964	3.03864	2.97807	2.75165	2.57517	2.83926	2.81919	2.8107	2.62559	0.884399	1.40744	1.657	1.31738	1.40405	1.1213	1.86603	1.38582	1.68979	1.19833	1.7436	1.31188	1.72606	1.22179
ENSG00000144381	HSPD1	2	complement(197486581..197516737)	30157	protein_coding	1.00742	1.46583	0.579672	0.951488	1.95821	2.20641	1.48117	2.32899	0.782506	1.54864	1.11459	0.85118	0.731785	1.47522	0.697027	1.62862	0.575402	0.64911	1.94378	1.50523	1.47026	1.58885	0.776743	1.05649	1.10638	0.58068	0.726395	1.0064	0.691892	1.11105
ENSG00000115540	MOB4	2	197515571..197553699	38129	protein_coding	1.60124	1.73904	1.02115	2.56314	0.974237	2.08422	1.34202	2.10338	1.42769	2.03245	1.88064	1.98306	1.89628	1.91685	1.93763	1.89996	0.637723	1.47389	0.608427	1.19849	0.838114	1.20951	0.891615	1.16872	1.17449	1.14032	1.18426	1.10225	1.21008	1.09253
ENSG00000178074	C2orf69	2	199911256..199955935	44680	protein_coding	1.41877	1.90972	0.85957	1.38616	0.8385	1.236	1.89821	1.43598	1.62648	1.65405	1.32906	1.14277	1.31279	1.35131	1.29377	1.61039	0.605856	0.725845	0.591005	0.647216	1.33793	0.751934	1.1464	0.86612	0.936766	0.598398	0.925304	0.707598	0.911895	0.843261
ENSG00000082153	BZW1	2	200810594..200827338	16745	protein_coding	2.02366	4.12868	1.91393	2.85032	2.3511	3.121	1.68831	2.10446	2.30606	3.09552	2.44224	2.74929	1.78612	2.51447	2.2891	3.43169	0.945776	0.690371	1.1618	0.755932	0.834282	0.509718	1.13955	0.749761	1.20684	0.6659	0.882616	0.609025	1.13117	0.831182
ENSG00000013441	CLK1	2	complement(200853009..200864744)	11736	protein_coding	7.69137	7.66465	5.48419	6.72968	13.9052	13.4969	7.46754	10.354	7.97441	7.49967	7.23174	6.8469	5.66596	7.19789	8.1916	8.13967	0.713031	0.878016	1.80789	1.76093	0.970899	1.35088	1.0368	0.978475	0.94024	0.893309	0.736664	0.939102	1.06504	1.06197
ENSG00000240344	PPIL3	2	complement(200870907..200889303)	18397	protein_coding	1.06388	2.8918	0.359931	1.4825	1.27708	2.22574	2.12065	1.57202	0.422712	1.86907	0.624248	1.50145	0.662919	1.79927	1.24341	1.80204	0.338319	0.512656	1.2004	0.769673	1.99331	0.543614	0.39733	0.646336	0.586765	0.519209	0.623114	0.622199	1.16875	0.623155
ENSG00000196290	NIF3L1	2	200889327..200903930	14604	protein_coding	0.840123	1.14389	0.0906827	0.564152	0.521763	0.866969	1.58737	1.91375	0.183621	0.333849	0.32606	0.534943	0.278365	0.453318	0.317503	0.437199	0.10794	0.493185	0.621056	0.75791	1.88945	1.67301	0.218564	0.291853	0.38811	0.467651	0.331338	0.396293	0.377924	0.382202
ENSG00000119013	NDUFB3	2	201071433..201085750	14318	protein_coding	6.36558	11.8649	4.08824	13.4926	4.92272	11.1947	8.72722	11.7458	4.56984	8.69215	6.20151	10.1331	5.25262	10.1167	6.17465	8.93578	0.642242	1.13719	0.773334	0.943515	1.371	0.989962	0.717899	0.732595	0.974225	0.854042	0.825159	0.85266	0.970006	0.753128
ENSG00000003402	CFLAR	2	201116104..201176687	60584	protein_coding	2.76288	2.57075	8.87492	4.47832	3.04475	3.66393	1.73122	1.44412	5.93559	5.16314	5.77002	4.09417	6.30269	5.89642	7.5821	9.63898	3.2122	1.74203	1.10202	1.42524	0.626599	0.561751	2.14833	2.00842	2.08841	1.5926	2.2812	2.29366	2.74427	3.74949
ENSG00000064012	CASP8	2	201233443..201287711	54269	protein_coding	0.285292	0.681954	0.390449	0.910893	0.245715	0.471574	0.630333	0.617996	0.30142	0.557954	0.356137	0.426725	0.417351	0.644105	0.336069	0.764737	1.3686	1.33571	0.861275	0.691503	2.20943	0.906214	1.05653	0.818169	1.24833	0.625738	1.46289	0.944499	1.17798	1.12139
ENSG00000115993	TRAK2	2	complement(201377207..201451579)	74373	protein_coding	0.490976	0.922657	0.320519	0.695226	0.661684	1.19892	0.66521	0.999919	0.342532	0.741807	0.440647	0.712787	0.409951	0.608857	0.436418	0.673584	0.65282	0.753504	1.34769	1.29942	1.35487	1.08374	0.697656	0.80399	0.897492	0.772537	0.834972	0.659895	0.888878	0.730048
ENSG00000155760	FZD7	2	202034587..202038445	3859	protein_coding	3.02796	0.93239	0.34318	0.22086	1.06955	0.767884	1.2454	1.19657	0.277958	0.0664957	0.435509	0.289206	0.902952	0.205864	0.480624	0.763631	0.113337	0.236875	0.353225	0.823565	0.411301	1.28333	0.0917969	0.0713174	0.143829	0.310177	0.298204	0.220792	0.158728	0.819004
ENSG00000116030	SUMO1	2	complement(202206180..202238608)	32429	protein_coding	1.05394	1.26803	0.555395	0.911108	0.851765	1.12144	1.43842	1.56629	0.85999	0.830852	1.09696	0.722715	0.725287	1.0289	0.781644	1.15103	0.526968	0.71852	0.808169	0.884396	1.3648	1.23521	0.815972	0.655229	1.04081	0.56995	0.688164	0.81141	0.741636	0.907729
ENSG00000055044	NOP58	2	202265716..202303666	37951	protein_coding	1.18539	1.32733	0.390833	0.965687	0.987172	1.63261	1.22913	2.0428	0.996298	1.62277	1.23996	1.191	0.971715	1.41647	0.733074	1.52709	0.329707	0.727544	0.832779	1.23	1.03689	1.53904	0.840478	1.22258	1.04603	0.897297	0.819739	1.06716	0.618422	1.15051
ENSG00000264275	RN7SL753P	2	202333439..202333728	290	misc_RNA	1.00732	0	0	0	2.18961	1.85785	2.92455	1.67606	0	0	0.965878	0	0	0	0	0	0	#DIV/0!	2.17369	#DIV/0!	2.9033	#DIV/0!	0	#DIV/0!	0.958859	#DIV/0!	0	#DIV/0!	0	#DIV/0!
ENSG00000273456	AC064836.3	2	complement(202374932..202375604)	673	lincRNA	1.30218	2.29129	1.57424	2.95497	3.3023	5.6039	0.840139	5.05559	1.99227	2.28773	0.416203	0.829156	1.72585	1.96739	2.29659	2.91912	1.20893	1.28965	2.53598	2.44574	0.645178	2.20643	1.52995	0.998444	0.31962	0.361873	1.32535	0.858635	1.76365	1.27401
ENSG00000204217	BMPR2	2	202376936..202567751	190816	protein_coding	0.526634	0.482184	1.46997	0.482392	0.495833	0.340236	0.59559	0.532378	0.602887	0.318714	0.287714	0.315835	0.298263	0.355271	0.327239	0.48132	2.79125	1.00043	0.941513	0.705614	1.13094	1.1041	1.14479	0.660981	0.546327	0.65501	0.566357	0.736795	0.621378	0.998209
ENSG00000144426	NBEAL1	2	203014879..203226378	211500	protein_coding	0.665736	0.569911	0.56605	0.480886	0.550922	0.494196	0.672348	0.525127	0.538855	0.612702	0.512532	0.555384	0.531323	0.464513	0.533471	0.695494	0.850261	0.843792	0.827537	0.867146	1.00993	0.92142	0.809412	1.07508	0.769872	0.97451	0.798099	0.815063	0.801325	1.22036
ENSG00000119004	CYP20A1	2	203238940..203305611	66672	protein_coding	1.23558	1.09476	0.969333	0.754223	1.04288	0.90507	0.627559	0.564998	1.08194	0.931408	1.06711	0.895554	1.07575	1.06048	0.941198	1.53224	0.784516	0.688938	0.844041	0.826728	0.507906	0.516092	0.875651	0.850787	0.863653	0.818036	0.870644	0.968686	0.761745	1.39961
ENSG00000118257	NRP2	2	205681990..205798133	116144	protein_coding	0.807372	1.4494	1.59407	2.32134	0.669736	1.72565	0.890883	1.28688	2.43122	2.64463	2.24288	2.34223	1.62258	2.20933	2.17181	2.5753	1.97439	1.60159	0.829525	1.1906	1.10343	0.887867	3.01128	1.82464	2.778	1.616	2.00971	1.52431	2.68997	1.7768
ENSG00000114933	INO80D	2	complement(205993721..206086303)	92583	protein_coding	0.681535	1.47959	0.474901	2.07437	0.541826	1.85347	0.387801	0.454123	0.466324	0.640249	0.641394	0.807654	0.649228	1.17556	0.654415	0.686983	0.696811	1.40199	0.795009	1.2527	0.569011	0.306926	0.684227	0.432721	0.941102	0.545864	0.952597	0.79452	0.960208	0.464307
ENSG00000023228	NDUFS1	2	complement(206114817..206159603)	44787	protein_coding	1.15448	1.44034	0.544079	0.970531	0.864852	1.4977	1.15514	1.6279	0.993916	1.36935	1.00066	1.10889	0.933617	1.44269	0.862753	2.21517	0.471276	0.673819	0.749126	1.03982	1.00057	1.13022	0.86092	0.950709	0.866765	0.769881	0.80869	1.00163	0.747308	1.53794
ENSG00000114942	EEF1B2	2	206159585..206162928	3344	protein_coding	28.8279	33.663	25.4252	27.6113	27.5338	37.7819	43.708	34.6666	34.803	36.1429	32.7515	25.7818	22.4033	32.2302	24.4967	40.4634	0.881966	0.820228	0.955108	1.12236	1.51617	1.02981	1.20727	1.07367	1.1361	0.765881	0.777139	0.957437	0.849757	1.20202
ENSG00000118246	FASTKD2	2	206765357..206792509	27153	protein_coding	0.946739	1.86463	0.585275	1.7473	0.85357	1.28974	1.22857	1.32465	0.809822	1.20965	0.856211	1.19196	0.823439	1.5604	0.557836	1.32946	0.618201	0.937078	0.901589	0.691688	1.29769	0.710411	0.85538	0.648735	0.904378	0.639247	0.869763	0.836842	0.589218	0.712991
ENSG00000118263	KLF7	2	complement(207074137..207167267)	93131	protein_coding	0.232115	0.460858	0.281558	0.40267	0.156819	0.318182	0.327843	0.407089	0.345526	0.405034	0.42107	0.395459	0.414682	0.628395	0.574223	0.809508	1.21301	0.873741	0.675608	0.690414	1.41242	0.883328	1.4886	0.87887	1.81406	0.858093	1.78654	1.36353	2.47387	1.75653
ENSG00000144401	METTL21A	2	complement(207580631..207625928)	45298	protein_coding	0.18057	0.295032	0.116944	0.163066	0.161207	0.279509	0.530489	0.574068	0.260476	0.175611	0.179324	0.221741	0.185899	0.157841	0.272967	0.287325	0.647639	0.552708	0.892767	0.947388	2.93786	1.94578	1.44252	0.595226	0.993104	0.751582	1.02952	0.534996	1.5117	0.97388
ENSG00000224137	LINC01857	2	207662375..207667024	4650	lincRNA	1.82184	3.20568	1.76577	2.13838	2.04834	2.54904	3.34384	4.91285	1.73006	2.04182	1.62641	1.98008	1.24892	2.22099	1.7949	3.06304	0.969225	0.667061	1.12432	0.795166	1.83542	1.53255	0.949623	0.636938	0.892731	0.617679	0.685527	0.69283	0.98521	0.955504
ENSG00000163249	CCNYL1	2	207711540..207761839	50300	protein_coding	0.940833	0.526276	1.09001	0.581754	1.22453	0.926522	0.809339	0.860024	0.890311	0.73462	1.08032	0.698915	0.83129	0.60543	0.743611	0.786023	1.15855	1.10542	1.30153	1.76052	0.860237	1.63417	0.946301	1.39588	1.14826	1.32804	0.883568	1.1504	0.790375	1.49356
ENSG00000163251	FZD5	2	complement(207762586..207769563)	6978	protein_coding	1.38149	0.957606	1.78399	1.66926	2.18396	2.12329	1.70159	2.68175	2.26733	1.32385	1.16409	1.11956	1.58129	1.17643	2.39217	1.3725	1.29135	1.74315	1.58087	2.21729	1.2317	2.80047	1.64122	1.38246	0.842634	1.16913	1.14462	1.22851	1.73158	1.43326
ENSG00000178385	PLEKHM3	2	complement(207821288..208025560)	204273	protein_coding	0.201639	0.135881	0.35009	0.470084	0.645017	0.90599	0.0941096	0.203443	1.01344	0.601717	0.958488	0.565472	0.915447	0.618361	0.783876	1.1649	1.73622	3.45954	3.19888	6.66755	0.466724	1.49722	5.02604	4.42828	4.75349	4.16154	4.54004	4.55077	3.88753	8.573
ENSG00000138413	IDH1	2	complement(208236227..208266074)	29848	protein_coding	6.66496	5.61406	2.67102	3.86439	5.81844	6.63361	9.51891	7.18145	3.48586	4.33295	4.06343	3.73909	4.4459	4.29402	3.76977	4.54975	0.400756	0.688341	0.872989	1.18161	1.4282	1.27919	0.523013	0.771803	0.609671	0.666023	0.667055	0.76487	0.56561	0.81042
ENSG00000115020	PIKFYVE	2	208266267..208358751	92485	protein_coding	0.593816	0.897585	0.277797	0.645086	0.875393	0.818489	0.403496	0.538693	0.463919	0.618731	0.511842	0.506827	0.439557	0.584108	0.444538	0.507153	0.467816	0.718691	1.47418	0.911879	0.679496	0.600158	0.78125	0.689328	0.861953	0.564656	0.740224	0.650755	0.748612	0.56502
ENSG00000197713	RPE	2	210002565..210022259	19695	protein_coding	0.578461	0.913454	0.376555	0.793372	0.419133	0.574475	1.23446	1.46842	0.149772	0.4039	0.440886	0.637497	0.265384	0.618495	0.408081	0.723185	0.65096	0.868541	0.724565	0.628904	2.13405	1.60754	0.258914	0.442168	0.76217	0.697897	0.458776	0.677095	0.705459	0.791704
ENSG00000138363	ATIC	2	215311817..215349773	37957	protein_coding	1.04668	1.30003	0.411705	0.778415	0.811361	1.12135	1.57154	1.58148	0.515732	1.02759	0.612501	0.933541	0.558456	0.858119	0.578223	1.28747	0.393345	0.598767	0.775178	0.862559	1.50146	1.21649	0.492733	0.790435	0.585186	0.718091	0.533552	0.660076	0.552437	0.990341
ENSG00000118242	MREG	2	complement(215942805..216034096)	91292	protein_coding	0.563178	1.61593	0.580261	2.30909	0.330389	2.02427	0.185804	1.4615	0.969337	2.36953	0.96956	2.03852	1.17369	2.30895	1.13772	2.43441	1.03033	1.42895	0.586651	1.2527	0.32992	0.904429	1.72119	1.46636	1.72159	1.26151	2.08404	1.42886	2.02018	1.5065
ENSG00000079246	XRCC5	2	216107464..216206303	98840	protein_coding	1.56938	2.73284	0.913794	2.0379	1.26882	2.53198	1.71329	3.05631	1.42707	2.14445	1.64651	1.86026	1.44247	2.1621	1.35733	2.31807	0.582265	0.745708	0.808483	0.926502	1.0917	1.11836	0.909325	0.784695	1.04915	0.680706	0.919136	0.791154	0.864885	0.848226
ENSG00000260804	LINC01963	2	216217045..216220192	3148	lincRNA	0.185593	1.30626	0.42069	0.72198	0.403422	0.684594	1.7063	0.849213	0.511105	0.407571	0.711829	0.531787	0.737927	0.672961	0.687372	0.468052	2.26674	0.552708	2.17369	0.524087	9.19378	0.65011	2.75391	0.312014	3.83544	0.407107	3.97606	0.515181	3.70366	0.358314
ENSG00000197756	RPL37A	2	216498189..216579180	80992	protein_coding	19.4876	18.9823	16.5574	17.8193	18.5262	18.0075	27.4462	32.3981	20.5907	17.8755	20.2629	17.9136	17.3991	17.113	18.114	15.6726	0.849638	0.938734	0.950665	0.948648	1.40839	1.70675	1.05661	0.941695	1.03978	0.9437	0.892829	0.901524	0.929514	0.825644
ENSG00000115457	IGFBP2	2	216632828..216664436	31609	protein_coding	5.39719	0.325232	4.80143	0.422432	4.90166	0.562485	7.23559	1.04565	4.57269	0.787461	3.9877	0.873868	3.78482	0.72048	4.19542	0.512756	0.889616	1.29886	0.908188	1.72949	1.34062	3.21509	0.847235	2.42123	0.738847	2.68691	0.701257	2.21528	0.777334	1.57658
ENSG00000163466	ARPC2	2	218217094..218254356	37263	protein_coding	23.7615	27.7608	19.9451	24.4507	22.1443	24.6666	27.3428	22.3509	24.7628	26.1889	26.9709	23.0544	25.4193	25.3774	22.8628	28.1007	0.839388	0.880762	0.931942	0.888539	1.15072	0.805123	1.04214	0.943374	1.13507	0.830464	1.06977	0.914143	0.96218	1.01224
ENSG00000261338	AC021016.2	2	218255319..218257366	2048	sense_overlapping	0.998467	0.627458	0.129329	0.554881	0.310052	0.657685	0.690202	1.66133	0.392812	0	0.820619	0	0.567137	0.905112	0	1.07917	0.129528	0.884332	0.310528	1.04817	0.691262	2.64772	0.393415	0	0.821879	0	0.568008	1.44251	0	1.71991
ENSG00000127837	AAMP	2	complement(218264123..218270257)	6135	protein_coding	15.0466	32.2149	7.42575	32.9249	18.4751	35.0841	20.1835	38.3459	11.2771	24.3431	13.2861	30.1978	15.1932	26.2868	12.9997	18.613	0.493517	1.02204	1.22786	1.08906	1.3414	1.19032	0.749481	0.755649	0.883	0.937387	1.00974	0.815983	0.863964	0.577776
ENSG00000018280	SLC11A1	2	218382029..218396894	14866	protein_coding	6.87764	5.51494	3.74155	2.54172	6.42845	3.42488	10.6685	5.10057	5.42957	2.88264	5.46417	3.22817	4.90273	2.40477	7.00752	2.19702	0.544017	0.460878	0.934689	0.621018	1.55119	0.924864	0.789453	0.522696	0.794483	0.585349	0.71285	0.436047	1.01888	0.398376
ENSG00000144579	CTDSP1	2	218398256..218405941	7686	protein_coding	12.6184	9.09522	3.51501	4.10292	8.01374	4.97698	19.2002	9.58078	4.36117	5.37519	4.91987	5.40888	6.00696	4.51342	7.15893	5.68718	0.278563	0.451107	0.635085	0.547208	1.52161	1.05339	0.345621	0.590991	0.389898	0.594695	0.476049	0.496241	0.567342	0.625293
ENSG00000144580	CNOT9	2	218568580..218597080	28501	protein_coding	3.26961	3.43565	2.21179	2.53188	2.9743	2.96789	2.16238	3.36818	2.60623	2.73704	2.24076	2.9858	2.76101	2.6573	2.71149	2.69688	0.676468	0.736944	0.909681	0.863849	0.661358	0.980361	0.797108	0.796658	0.685329	0.869064	0.844445	0.773448	0.829301	0.784968
ENSG00000074582	BCS1L	2	218658764..218663443	4680	protein_coding	1.43565	0.988487	0.339572	0.36423	0.949765	1.26635	2.11426	1.19437	0.515692	0.712796	1.19703	0.953884	0.992733	0.84875	0.924721	0.577197	0.236529	0.368472	0.661559	1.2811	1.47269	1.20829	0.359205	0.721098	0.83379	0.964994	0.691488	0.858635	0.644115	0.583919
ENSG00000163482	STK36	2	218672026..218702716	30691	protein_coding	0.552055	0.669921	0.112191	0.351757	0.465517	0.412538	1.05931	1.03733	0.192223	0.367883	0.374191	0.381821	0.198686	0.284733	0.271945	0.576101	0.203225	0.525072	0.843244	0.615802	1.91885	1.54844	0.348195	0.549144	0.677814	0.56995	0.359902	0.425024	0.492605	0.859954
ENSG00000135912	TTLL4	2	218710845..218755416	44572	protein_coding	3.34907	1.51072	1.62823	0.943343	3.73253	1.98239	3.65974	2.17555	2.95402	1.76168	2.57029	1.50235	2.20198	1.36647	1.07497	1.17904	0.486173	0.624433	1.1145	1.31222	1.09276	1.44008	0.88204	1.16612	0.767463	0.994459	0.657489	0.904517	0.320977	0.78045
ENSG00000135929	CYP27A1	2	218781749..218815293	33545	protein_coding	27.414	17.2385	17.0629	14.3892	28.006	20.9037	33.8709	21.6984	21.1042	16.5308	21.1592	19.1885	19.6497	15.2358	18.3012	17.1083	0.622416	0.834711	1.0216	1.21262	1.23553	1.25872	0.769834	0.95895	0.771839	1.11312	0.716777	0.883822	0.667586	0.992451
ENSG00000272555	AC009974.1	2	218818690..218819144	455	lincRNA	56.4985	27.6776	18.6279	15.6098	33.4938	23.0904	33.552	36.3209	18.2702	23.1228	28.9339	20.236	20.4219	19.788	15.6259	19.4298	0.329707	0.563987	0.592826	0.834261	0.593857	1.31228	0.323375	0.835432	0.512118	0.731131	0.36146	0.714945	0.276572	0.702003
ENSG00000115592	PRKAG3	2	complement(218822383..218832086)	9704	protein_coding	1.44496	0.423754	0.163767	0.292765	1.34143	0.58297	0.87399	0.601062	0.359241	0.15866	0.490703	0.373778	0.329155	0.409331	0.19113	0.430205	0.113337	0.690885	0.928349	1.37573	0.604854	1.41842	0.248617	0.374416	0.339596	0.882065	0.227795	0.965965	0.132274	1.01522
ENSG00000272644	AC097468.3	2	complement(219069354..219069809)	456	lincRNA	1.28124	0.563611	0	0	1.39251	0	0	1.06592	0.588069	1.12547	0	0	0.636786	0.580724	0	0.538533	0	0	1.08685	0	0	1.89123	0.458984	1.99689	0	0	0.497007	1.03036	0	0.955504
ENSG00000115649	CNPPD1	2	complement(219171897..219178106)	6210	protein_coding	14.2063	8.11164	6.22713	7.31978	12.986	9.93394	14.2947	10.5665	7.55683	8.88413	7.66792	10.3787	7.52822	8.61379	8.86047	8.66024	0.438336	0.90238	0.914103	1.22465	1.00622	1.30263	0.531935	1.09523	0.539755	1.27948	0.529922	1.0619	0.6237	1.06763
ENSG00000144567	RETREG2	2	219176225..219185479	9255	protein_coding	6.50214	6.44252	2.23226	3.00829	6.58656	5.44306	11.3633	9.95225	3.5349	4.15894	4.11607	4.73309	3.32574	3.86271	3.90785	4.88223	0.343311	0.466943	1.01298	0.844864	1.74762	1.54478	0.543651	0.645545	0.633033	0.734664	0.511483	0.599564	0.60101	0.757814
ENSG00000158552	ZFAND2B	2	219195237..219209651	14415	protein_coding	1.3983	0.730994	0.587979	0.236503	2.24657	0.990464	1.74547	1.09587	0.892935	0.39163	0.466355	0.406468	0.966907	0.385779	0.686221	0.630325	0.420496	0.323536	1.60664	1.35496	1.24828	1.49914	0.638587	0.53575	0.333516	0.556048	0.691488	0.527747	0.490754	0.862285
ENSG00000198925	ATG9A	2	complement(219209772..219229717)	19946	protein_coding	1.58173	1.12101	0.810029	0.797631	1.0824	1.41811	1.68666	2.15663	0.497438	0.784769	0.477467	1.38484	0.465857	0.849686	0.526928	1.20656	0.512114	0.711532	0.684311	1.26504	1.06634	1.92384	0.314489	0.700058	0.301863	1.23536	0.294523	0.757968	0.333133	1.07632
ENSG00000163516	ANKZF1	2	219229757..219236669	6913	protein_coding	0.71837	1.48709	0.153257	0.493156	0.642977	0.623492	2.33101	2.00386	0.232744	0.593911	0.405185	0.363243	0.168016	0.421367	0.268295	1.03017	0.21334	0.331625	0.895051	0.419269	3.24486	1.3475	0.323989	0.399377	0.564035	0.244264	0.233886	0.28335	0.373478	0.692741
ENSG00000163521	GLB1L	2	complement(219236606..219245478)	8873	protein_coding	1.64613	1.27446	0.925375	0.960552	2.03957	1.15369	2.58078	1.09559	1.2391	0.578399	1.04175	0.503119	1.11267	0.626734	1.25418	1.07937	0.56215	0.753692	1.23901	0.905241	1.56778	0.859649	0.752734	0.453838	0.632847	0.39477	0.67593	0.491764	0.761896	0.846924
ENSG00000115661	STK16	2	219245455..219250337	4883	protein_coding	7.05929	10.3687	3.47152	5.11995	6.63205	7.72359	10.4213	18.5146	4.39336	7.98776	3.95806	6.85672	4.69784	7.32119	4.11486	7.94598	0.491766	0.49379	0.939478	0.744895	1.47625	1.78563	0.622352	0.770373	0.560689	0.66129	0.665484	0.706086	0.5829	0.766344
ENSG00000127824	TUBA4A	2	complement(219249711..219278170)	28460	protein_coding	1.52939	4.48814	0.828288	2.37581	1.60643	2.37584	1.45029	4.47461	1.27202	2.56066	1.27947	2.65678	0.908058	2.43782	0.825481	3.82249	0.541582	0.529354	1.05038	0.529359	0.948281	0.996986	0.831717	0.570539	0.836588	0.591957	0.59374	0.543169	0.539747	0.851687
ENSG00000135924	DNAJB2	2	219279267..219286900	7634	protein_coding	3.9414	5.89156	1.45721	2.12125	2.70331	4.09339	2.25899	5.60298	2.213	2.08405	1.65113	2.74114	2.39633	2.32411	2.42956	1.70491	0.36972	0.36005	0.685875	0.694789	0.573143	0.951018	0.561476	0.353734	0.418919	0.465265	0.607989	0.394482	0.61642	0.289381
ENSG00000123992	DNPEP	2	complement(219373546..219400022)	26477	protein_coding	1.21364	0.601821	1.26046	0.890593	1.45094	1.00727	1.37739	1.06475	1.3369	0.930402	1.13197	1.09594	1.32701	1.03016	1.31928	1.06661	1.03858	1.47983	1.19553	1.6737	1.13493	1.76921	1.10156	1.54598	0.932708	1.82104	1.09342	1.71173	1.08705	1.77231
ENSG00000144589	STK11IP	2	219597860..219616451	18592	protein_coding	1.11557	0.691176	0.441634	0.382018	0.580613	0.50713	1.00358	0.575155	0.620206	0.607288	1.05461	0.585275	0.859003	0.583972	0.465544	0.620796	0.395881	0.552708	0.520462	0.733721	0.899614	0.832141	0.555953	0.87863	0.945354	0.846782	0.770011	0.844897	0.417314	0.898174
ENSG00000233868	AC009302.1	2	221944223..221944612	390	processed_pseudogene	1.49807	3.29496	0	2.18538	0.814085	0.690738	5.07422	1.86946	0.687589	2.63186	0	0.715413	2.9782	1.358	0	3.14835	0	0.663249	0.543424	0.209635	3.38718	0.567369	0.458984	0.798755	0	0.217124	1.98803	0.412145	0	0.955504
ENSG00000226666	HSPA9P1	2	221961737..221963765	2029	processed_pseudogene	0.719869	0.633333	0.522161	0.560077	1.72125	0.796612	0.557332	1.67689	0.528654	0	0.276101	0.275023	0.143112	0.130513	0.457054	0.484122	0.725355	0.884332	2.39106	1.25781	0.774213	2.64772	0.734375	0	0.383544	0.434247	0.198803	0.206072	0.634913	0.764404
ENSG00000267034	AC010980.2	2	complement(222317242..222318653)	1412	lincRNA	1.4482	0.182016	23.8229	8.04813	3.59765	3.24334	0	0.344234	68.9391	18.9002	75.779	26.4784	69.7145	16.6913	75.3099	34.7834	16.45	44.2166	2.48422	17.8189	0	1.89123	47.6032	103.838	52.3263	145.473	48.1387	91.7022	52.0024	191.101
ENSG00000163082	SGPP2	2	222424517..222560948	136432	protein_coding	0.0877876	0.0470943	2.68493	0.591387	0.635302	0.242866	0.0559479	0.049877	3.63621	0.76174	3.05292	0.74031	2.85198	0.964661	2.52405	1.49216	30.5843	12.5575	7.23681	5.15701	0.63731	1.05909	41.4205	16.1748	34.7762	15.7198	32.4873	20.4836	28.7518	31.6845
ENSG00000235225	AC016712.1	2	222726457..222726834	378	processed_pseudogene	1.54562	0	0	0	0	0	1.4958	0.642935	2.12825	1.35771	2.96407	0.738125	2.30456	0.700556	0	3.24829	0	#DIV/0!	0	#DIV/0!	0.967767	#DIV/0!	1.37695	#DIV/0!	1.91772	#DIV/0!	1.49102	#DIV/0!	0	#DIV/0!
ENSG00000123983	ACSL3	2	222860934..222944639	83706	protein_coding	2.84075	2.84928	2.22446	2.45726	4.85119	4.46373	3.41115	2.79885	2.37706	1.54505	3.01835	1.51329	2.66071	1.83171	2.31547	2.02134	0.783054	0.862414	1.70771	1.56661	1.20079	0.982298	0.836772	0.542258	1.06252	0.531111	0.936621	0.642866	0.815091	0.709421
ENSG00000226539	AC012512.1	2	223704621..223705338	718	processed_pseudogene	0.406856	2.14769	0	0	0	1.50077	0	0	0.746963	1.42956	0.780236	0.77719	1.61768	0.737632	0.430531	2.05213	0	0	0	0.698782	0	0	1.83594	0.665629	1.91772	0.361873	3.97606	0.343454	1.05819	0.955504
ENSG00000085449	WDFY1	2	complement(223855716..223945387)	89672	protein_coding	1.28353	1.15216	1.25238	1.05501	0.909935	0.943301	0.428764	0.617926	0.956944	1.0588	1.0558	0.824538	1.15927	1.15466	1.23411	0.966707	0.975732	0.91568	0.708933	0.818723	0.334051	0.536319	0.745558	0.918966	0.822575	0.715644	0.903191	1.00217	0.961501	0.839038
ENSG00000135900	MRPL44	2	223957404..223967714	10311	protein_coding	0.736611	0.77269	0.282565	0.440848	0.523458	0.391894	0.493524	0.471398	0.338093	0.622167	0.488981	0.541191	0.366101	0.487963	0.569615	0.59541	0.383601	0.570537	0.710631	0.507181	0.669992	0.610074	0.458984	0.805197	0.663826	0.700399	0.497007	0.631512	0.773291	0.770568
ENSG00000168958	MFF	2	227325151..227357836	32686	protein_coding	1.3674	1.95	0.761715	1.31246	1.36959	1.55768	2.10175	1.77703	0.935269	1.209	1.07976	1.21213	0.879492	1.23145	1.04976	1.75054	0.557054	0.673055	1.0016	0.79881	1.53704	0.911298	0.683977	0.620001	0.789649	0.621604	0.643186	0.631512	0.767705	0.897712
ENSG00000173744	AGFG1	2	227472152..227561214	89063	protein_coding	1.93846	1.10521	1.15685	0.96334	1.39741	1.13728	1.16494	0.657625	1.46631	1.18993	1.56936	1.24683	1.72797	1.15661	1.54451	1.47238	0.596792	0.871633	0.720887	1.02902	0.600965	0.595021	0.756431	1.07665	0.809595	1.12814	0.891417	1.0465	0.796775	1.33222
ENSG00000115009	CCL20	2	227813842..227817564	3723	protein_coding	0.549251	0.897418	42.9705	195.275	5.71368	21.9967	0	0.456945	68.6425	36.0476	179.288	57.1062	163.399	79.3079	177.352	28.8907	78.2348	217.597	10.4027	24.5111	0	0.509177	124.975	40.1682	326.423	63.6339	297.494	88.3734	322.899	32.1932
ENSG00000153827	TRIP12	2	complement(229763838..229923239)	159402	protein_coding	1.25718	1.43174	1.50045	1.28859	1.23291	1.3334	1.00205	1.00626	1.32228	1.29751	1.2529	1.10973	1.35531	1.30078	1.27409	1.62839	1.19351	0.900017	0.980698	0.931316	0.797067	0.702822	1.05178	0.906245	0.996598	0.775092	1.07806	0.908529	1.01345	1.13735
ENSG00000135899	SP110	2	complement(230167293..230225729)	58437	protein_coding	0.274942	0.391423	3.46737	0.816754	0.287953	0.239714	0.44024	0.253688	1.06462	0.316164	0.162971	0.171884	0.238513	0.17673	0.142825	0.168093	12.6113	2.08663	1.04733	0.612416	1.60121	0.648118	3.87216	0.80773	0.592749	0.439126	0.867504	0.451507	0.519474	0.42944
ENSG00000067066	SP100	2	230415942..230544090	128149	protein_coding	0.633717	0.974688	1.17811	1.19272	0.403837	1.0784	0.46107	0.474115	0.772155	0.644776	0.62076	0.616159	0.516628	0.8493	0.615111	0.555725	1.85905	1.22369	0.637252	1.10641	0.727566	0.486427	1.21845	0.66152	0.979554	0.63216	0.815235	0.871356	0.97064	0.570157
ENSG00000235419	AC010149.1	2	complement(230520594..230580006)	59413	antisense	0.531016	0.934365	0.68654	0.817682	0.587821	0.743601	0.651891	0.584942	0.59578	0.548517	0.546886	0.633978	0.518063	0.512567	0.447451	0.537327	1.29288	0.87512	1.10697	0.795835	1.22763	0.626032	1.12196	0.587048	1.02989	0.678511	0.975607	0.548573	0.842631	0.575072
ENSG00000135932	CAB39	2	230712845..230821075	108231	protein_coding	0.801623	1.18256	0.535943	0.900352	0.657098	0.781548	0.634733	0.682622	0.733387	0.851159	0.771232	0.74502	0.879996	1.08145	0.78829	0.993801	0.668573	0.76136	0.81971	0.660897	0.791809	0.577243	0.914878	0.719762	0.962088	0.630007	1.09777	0.914498	0.983367	0.840383
ENSG00000173692	PSMD1	2	231056864..231172827	115964	protein_coding	1.71801	2.15421	1.37727	1.66593	2.0397	2.72723	1.88448	2.04753	2.09969	2.54474	2.03139	1.79489	1.76282	2.23332	1.58074	2.55177	0.801667	0.773336	1.18725	1.266	1.0969	0.950479	1.22216	1.18129	1.18241	0.833201	1.02608	1.03672	0.920096	1.18455
ENSG00000135931	ARMC9	2	231198546..231374837	176292	protein_coding	2.50876	1.06277	2.4114	1.23443	2.62759	1.08952	3.21527	0.915364	2.11282	1.31875	1.913	1.41807	2.20879	1.32035	1.98667	1.41527	0.961192	1.16152	1.04736	1.02517	1.28162	0.8613	0.842179	1.24086	0.762527	1.33431	0.880432	1.24237	0.791894	1.33168
ENSG00000156966	B3GNT7	2	231395543..231401164	5622	protein_coding	0.831371	0.960004	0.612462	6.56935	0.734153	2.25208	3.21829	1.21039	0.667776	3.7884	0.398584	2.92808	0.671446	4.33343	0.824763	1.65985	0.736689	6.84305	0.883063	2.34591	3.87107	1.26082	0.803223	3.94623	0.47943	3.05007	0.807637	4.51397	0.992052	1.72901
ENSG00000172799	ZBTB8OSP2	2	complement(231433923..231434426)	504	processed_pseudogene	0.579609	0	0.525528	0.563689	0.629946	0.534499	0	0.964402	0.532063	0	0.555763	0	2.30456	0	0.613335	0.487244	0.906694	#DIV/0!	1.08685	#DIV/0!	0	#DIV/0!	0.917969	#DIV/0!	0.958859	#DIV/0!	3.97606	#DIV/0!	1.05819	#DIV/0!
ENSG00000233538	AC017104.3	2	231452195..231453153	959	lincRNA	2.13228	0	0	0.296245	1.32427	1.12362	4.12711	1.77394	0.279624	1.07031	0.29208	0	2.42231	0.828394	0	0	0	#DIV/0!	0.621056	#DIV/0!	1.93553	#DIV/0!	0.131138	#DIV/0!	0.13698	#DIV/0!	1.13602	#DIV/0!	0	#DIV/0!
ENSG00000115053	NCL	2	complement(231453531..231483641)	30111	protein_coding	5.41346	9.39738	3.17547	5.06663	5.09279	8.08762	5.81168	8.44238	4.42613	8.8203	4.71632	5.21681	4.00204	7.65118	3.14141	7.87824	0.586589	0.539153	0.940766	0.860626	1.07356	0.898377	0.817617	0.938591	0.871221	0.555134	0.739276	0.814183	0.580297	0.838345
ENSG00000187514	PTMA	2	231706895..231713541	6647	protein_coding	28.4344	47.79	14.1459	40.4757	30.6173	60.7105	36.2794	43.3628	16.3792	30.0732	23.0084	34.6298	17.8672	34.0624	19.1602	18.5462	0.497491	0.846948	1.07677	1.27036	1.2759	0.907361	0.576036	0.629278	0.809176	0.724624	0.628365	0.712751	0.673839	0.388077
ENSG00000135930	EIF4E2	2	232550052..232583644	33593	protein_coding	0.826115	0.933374	0.89884	0.642739	0.964019	0.753801	1.55689	0.904315	1.11756	1.03122	1.19236	0.730896	1.00269	0.788289	1.14104	1.27928	1.08803	0.688619	1.16693	0.807609	1.8846	0.968867	1.3528	1.10484	1.44334	0.783069	1.21374	0.844559	1.38121	1.3706
ENSG00000168918	INPP5D	2	233059967..233207903	147937	protein_coding	0.392954	0.378725	0.241704	0.109463	0.540826	0.216694	0.968874	0.543763	0.134137	0.1405	0.162833	0.139565	0.155063	0.150362	0.144179	0.232396	0.615094	0.289031	1.37631	0.572168	2.46562	1.43577	0.341355	0.370981	0.414381	0.368513	0.394609	0.39702	0.36691	0.613627
ENSG00000188042	ARL4C	2	complement(234493041..234497053)	4013	protein_coding	0.363971	0.832566	0.066002	0.0707947	3.16464	0.671287	2.04298	1.9985	0.334114	0.0639439	0.767793	0.139054	0.144717	0.131976	0.0770299	0.550745	0.181339	0.0850319	8.69478	0.806287	5.61305	2.40041	0.917969	0.0768034	2.10949	0.167018	0.397606	0.158517	0.211638	0.661503
ENSG00000198612	COPS8	2	237085312..237100466	15155	protein_coding	3.37324	4.91798	2.42932	3.39307	2.72346	3.73285	3.73087	3.20725	2.21181	3.86053	2.6615	4.08713	2.73992	3.75679	3.24317	3.88895	0.720174	0.689932	0.807372	0.759022	1.10602	0.652148	0.655692	0.784983	0.789004	0.831059	0.812252	0.763889	0.96144	0.790762
ENSG00000124831	LRRFIP1	2	237627576..237813682	186107	protein_coding	2.86304	4.71046	1.91846	2.47757	2.96498	4.34391	2.31504	2.29047	1.90342	2.81416	1.77298	1.90848	1.7428	2.5484	1.76729	3.15628	0.670079	0.525972	1.0356	0.922184	0.808594	0.486253	0.664823	0.597427	0.619263	0.405157	0.608725	0.541008	0.617277	0.670058
ENSG00000132323	ILKAP	2	complement(238170401..238203729)	33329	protein_coding	1.19202	1.07957	0.731126	0.681927	1.05739	1.06691	0.924571	0.685432	0.876996	1.13178	1.01691	1.10503	1.06291	0.921659	1.09443	1.25994	0.613352	0.631666	0.887059	0.988278	0.775636	0.634913	0.735725	1.04837	0.853103	1.02358	0.891689	0.853729	0.918134	1.16708
ENSG00000065802	ASB1	2	238426742..238452250	25509	protein_coding	0.65275	1.09819	0.446479	0.712782	0.94592	1.21446	1.72889	1.76253	0.504593	0.814816	0.549031	0.754705	0.478095	0.757816	0.593788	0.885669	0.683997	0.649051	1.44913	1.10587	2.64862	1.60494	0.773026	0.741963	0.841104	0.687226	0.732432	0.690059	0.909671	0.806481
ENSG00000222020	AC062017.1	2	239401436..239402364	929	antisense	0.314449	0.829946	0.855327	2.44649	1.36703	1.73986	0.608626	1.04641	0.288654	1.93353	0.904536	0.901005	0.312567	1.42524	1.33098	1.3217	2.72008	2.94777	4.34739	2.09635	1.93553	1.26082	0.917969	2.3297	2.87658	1.08562	0.994015	1.71727	4.23275	1.59251
ENSG00000130414	NDUFA10	2	complement(239892450..240025402)	132953	protein_coding	0.498762	0.76936	0.304803	0.696609	0.508646	0.798318	0.674058	1.22106	0.397339	0.777813	0.459281	0.610684	0.44336	0.818612	0.362706	0.735127	0.61112	0.905441	1.01982	1.03764	1.35146	1.58711	0.796651	1.01099	0.920843	0.793756	0.88892	1.06402	0.727213	0.955504
ENSG00000172428	COPS9	2	complement(240126563..240136807)	10245	protein_coding	7.18545	5.84505	4.78284	5.07468	6.01207	4.54896	8.1956	6.71325	4.68527	5.53539	5.03067	5.22891	4.6766	4.93692	4.64662	6.06437	0.665629	0.868202	0.8367	0.778258	1.14058	1.14854	0.652049	0.947022	0.700119	0.894587	0.650843	0.844632	0.646671	1.03752
ENSG00000142327	RNPEPL1	2	240565804..240581372	15569	protein_coding	2.17652	0.660304	1.36099	0.638671	1.69259	0.899747	3.50455	2.15415	1.67072	0.708722	1.15144	1.57704	1.32421	0.680352	0.456663	1.4038	0.625306	0.967238	0.777658	1.36263	1.61016	3.26237	0.767612	1.07333	0.529026	2.38836	0.608405	1.03036	0.209813	2.126
ENSG00000115685	PPP1R7	2	241149576..241183652	34077	protein_coding	1.25158	1.41034	0.777258	1.32558	1.24847	1.22532	2.05744	1.48341	0.944307	1.21236	0.928833	1.21996	0.962887	1.22004	1.20648	1.75115	0.621023	0.939899	0.997517	0.868807	1.64388	1.05181	0.754495	0.859623	0.742131	0.865011	0.76934	0.865064	0.963966	1.24164
ENSG00000115677	HDLBP	2	complement(241227264..241317061)	89798	protein_coding	1.18088	1.25644	0.84063	1.02189	1.61579	1.42497	1.42616	1.27201	1.15867	1.20019	1.12606	1.14652	1.09944	1.33588	1.05338	1.1896	0.711867	0.813324	1.36829	1.13413	1.20771	1.01239	0.98119	0.955231	0.953576	0.912513	0.931033	1.06322	0.892027	0.946798
ENSG00000168385	SEPT2	2	241315100..241354027	38928	protein_coding	2.58144	2.09947	1.66698	1.96318	2.11238	2.42205	2.76694	2.37236	2.21813	1.95777	2.10827	1.92802	2.4541	2.16321	2.27108	2.45394	0.645756	0.935084	0.818295	1.15365	1.07186	1.12998	0.859261	0.932509	0.816703	0.918337	0.950671	1.03036	0.879773	1.16884
ENSG00000115694	STK25	2	complement(241492674..241509730)	17057	protein_coding	3.51089	3.43539	2.22055	3.16461	2.8665	3.19026	5.4032	5.05806	2.89273	2.73802	2.66031	3.40238	2.48547	2.51505	3.20774	3.22495	0.632475	0.921179	0.816461	0.928645	1.53898	1.47234	0.823933	0.797003	0.757733	0.990389	0.707932	0.7321	0.913655	0.938741
ENSG00000168397	ATG4B	2	241637213..241673857	36645	protein_coding	1.08415	1.76738	0.498725	1.17842	1.29094	1.39674	1.38865	1.96307	0.826908	1.1134	0.75673	0.966965	0.744854	0.982785	0.641102	0.904683	0.460014	0.666758	1.19074	0.79029	1.28087	1.11072	0.762724	0.62997	0.697993	0.547117	0.687039	0.556069	0.591341	0.511877
ENSG00000168393	DTYMK	2	complement(241675742..241686991)	11250	protein_coding	1.27236	1.11941	0.329611	0.530318	1.35464	1.31701	1.85958	1.46898	0.66742	0.843951	0.647353	1.66167	0.748521	1.12986	0.686936	1.15691	0.259056	0.473749	1.06467	1.17652	1.46153	1.31228	0.524554	0.753927	0.508782	1.48442	0.588294	1.00933	0.539892	1.0335
ENSG00000168395	ING5	2	241687085..241729478	42394	protein_coding	0.633941	0.491049	0.181184	0.321667	0.688997	0.368554	0.800227	0.5446	0.366874	0.363174	0.251073	0.302744	0.410965	0.306074	0.22604	0.307007	0.285806	0.655061	1.08685	0.750544	1.2623	1.10905	0.578719	0.739588	0.39605	0.616524	0.64827	0.623306	0.356563	0.625207
ENSG00000261186	LINC01238_2	2	complement(242087351..242088457)	1107	antisense	0	0	0.47853	0.256639	0	0	0	0	0	0	0.506061	1.51226	0	0.478428	0	1.10917	#DIV/0!	#DIV/0!	#DIV/0!	#DIV/0!	#DIV/0!	#DIV/0!	#DIV/0!	#DIV/0!	#DIV/0!	#DIV/0!	#DIV/0!	#DIV/0!	#DIV/0!	#DIV/0!
ENSG00000184423	RPL23AP38	3	complement(1595777..1596245)	469	processed_pseudogene	0.622863	0.547989	0	0	0	1.72316	0.602786	1.55456	0	0	0	1.78472	0.619135	0	0	0	0	0	0	3.14452	0.967767	2.83684	0	0	0	3.25685	0.994015	0	0	0
ENSG00000134107	BHLHE40	3	4979116..4985323	6208	protein_coding	15.8108	20.5754	3.02924	27.8241	7.41567	21.8704	10.5651	17.1076	4.83793	17.4433	4.91807	18.0674	6.45484	21.5841	6.87157	13.4494	0.191593	1.3523	0.469026	1.06294	0.66822	0.831456	0.30599	0.847773	0.311058	0.878106	0.408256	1.04902	0.434613	0.653665
ENSG00000134109	EDEM1	3	5187646..5219957	32312	protein_coding	0.587645	0.628359	0.434449	1.01112	0.461815	0.867056	0.472461	0.443759	0.489645	0.738562	0.650156	0.638983	0.781832	0.622851	1.14801	0.8892	0.739305	1.60915	0.785874	1.37987	0.803991	0.706218	0.833233	1.17538	1.10638	1.01691	1.33045	0.991235	1.95358	1.41511
ENSG00000206573	THUMPD3-AS1	3	complement(9349689..9398579)	48891	antisense	0.436174	0.483619	0.325049	0.255678	0.915639	0.754865	0.202384	0.422521	0.334576	0.241433	0.418229	0.205445	0.332596	0.249151	0.303488	0.351598	0.745228	0.528677	2.09925	1.56087	0.463998	0.873666	0.76707	0.499222	0.958859	0.424807	0.762532	0.515181	0.695795	0.727014
ENSG00000168137	SETD5	3	9397615..9479240	81626	protein_coding	3.34618	1.62782	1.79117	1.59059	5.40655	4.04943	1.46504	1.82214	2.86143	2.09055	3.07811	2.07141	2.85302	2.03411	2.6017	3.0115	0.535289	0.977127	1.61574	2.48764	0.437824	1.11937	0.855134	1.28427	0.919889	1.2725	0.85262	1.24959	0.777514	1.85002
ENSG00000163719	MTMR14	3	9649433..9702393	52961	protein_coding	1.3955	0.844379	1.03024	0.745639	1.37282	0.737547	0.950167	0.761746	1.34179	0.964195	1.1424	0.995697	1.51325	1.09502	1.56425	1.33541	0.738257	0.883062	0.983747	0.873478	0.680879	0.902138	0.961509	1.1419	0.818631	1.17921	1.08438	1.29684	1.12093	1.58152
ENSG00000156983	BRPF1	3	9731729..9748018	16290	protein_coding	5.46946	3.59715	1.41457	1.91841	2.45575	2.7286	4.00892	3.08822	1.4157	2.78818	1.6679	2.24374	2.17469	2.48717	1.85966	2.54767	0.258631	0.533314	0.448993	0.758547	0.732964	0.858518	0.258837	0.775108	0.304949	0.623754	0.397606	0.691427	0.340008	0.708247
ENSG00000171135	JAGN1	3	9890554..9894349	3796	protein_coding	14.1598	14.9627	8.02413	6.96028	8.44752	9.08367	15.0439	10.5637	9.60741	9.73429	9.88778	8.67316	10.1738	8.02243	11.1564	10.1567	0.566684	0.465175	0.596585	0.607087	1.06244	0.706002	0.678499	0.65057	0.6983	0.579651	0.7185	0.536161	0.78789	0.678797
ENSG00000163702	IL17RC	3	9917074..9933630	16557	protein_coding	0.141148	0.108658	0.0159972	0.102953	1.11219	0.650813	0.461018	0.748595	0.0323923	0.0619935	0.0338352	0.117961	0.157841	0.143945	0.112021	0.148319	0.113337	0.947499	7.87964	5.98956	3.26621	6.88948	0.229492	0.570539	0.239715	1.08562	1.11827	1.32475	0.793641	1.36501
ENSG00000163703	CRELD1	3	9933822..9945413	11592	protein_coding	0.554408	0.931184	0.502679	0.784263	1.2325	1.23167	0.853583	1.29985	0.485796	0.885461	0.5316	0.529524	0.651288	0.86808	0.693336	0.741459	0.906694	0.842221	2.2231	1.3227	1.53963	1.39591	0.876243	0.950899	0.958859	0.568657	1.17474	0.932233	1.25059	0.796254
ENSG00000269982	AC018809.2	3	9958717..9962539	3823	antisense	0.611296	0.134453	0.346411	0.222939	1.49487	1.05697	0.887387	0.635703	0.280575	0.268487	0.293073	0	0.379773	0.346338	0.323433	0.835057	0.566684	1.65812	2.44541	7.8613	1.45165	4.72807	0.458984	1.99689	0.47943	0	0.621259	2.57591	0.529094	6.21078
ENSG00000125037	EMC3	3	complement(9962537..10011116)	48580	protein_coding	1.9543	2.51293	1.34123	1.60822	2.7645	2.91679	2.45579	2.49132	1.89335	1.98081	1.8566	1.62536	1.3389	1.97327	1.32989	2.42639	0.686298	0.639977	1.41457	1.16071	1.25661	0.991402	0.96881	0.788245	0.950008	0.6468	0.685105	0.785245	0.680496	0.965562
ENSG00000186162	CIDECP	3	complement(10014238..10026365)	12128	transcribed_unprocessed_pseudogene	0.987553	0.974795	0.633338	0.866727	0.863891	0.932906	1.16551	0.861664	0.84021	1.05791	0.415723	0.87421	0.885872	0.851549	0.739158	0.890924	0.64132	0.889138	0.87478	0.957028	1.1802	0.883944	0.8508	1.08526	0.420963	0.896815	0.897037	0.873568	0.748475	0.913961
[truncated: 5,713 more rows]
