# Supplementary material for: A searchable atlas of pathogen-sensitive lncRNA networks in human macrophages
Source: Nat Commun. 2025 May 21;16:4733. doi: 10.1038/s41467-025-60084-x (PMC12095776; doi:10.1038/s41467-025-60084-x)
Supplement: Supplementary file 6 — Supplementary Data 4 [file 41467_2025_60084_MOESM6_ESM.xlsx]

## Sheet: Sheet1
Supplementary Data 4: RNA-seq profiles of THP1 MФs upon lncRNA knockdown
Gene IDs & coordinates						RPKM																																	individual fold-changes (vs respective control)
						LINC01268 CRISPRi									AC010980.1 CRISPRi						LINC00158 CRISPRi						LINC01215 CRISPRi						AC022816.1 CRISPRi						LPS			LINC01268			AC010980.1			linc00158
Gene ID	Name	Chromosome	Region	Gene length	Biotype	C_mock	C_mock	C_mock	Ctrl_LPS	Ctrl_LPS	Ctrl_LPS	KD_LPS	KD_LPS	KD_LPS	Ctrl_LPS	Ctrl_LPS	Ctrl_LPS	KD_LPS	KD_LPS	KD_LPS	Ctrl_LPS	Ctrl_LPS	Ctrl_LPS	KD_LPS	KD_LPS	KD_LPS	Ctrl_LPS	Ctrl_LPS	Ctrl_LPS	KD_LPS	KD_LPS	KD_LPS	Ctrl_LPS	Ctrl_LPS	Ctrl_LPS	KD_LPS	KD_LPS	KD_LPS	R1	R2	R3	KD1	KD2	KD3	KD1	KD2	KD3	KD1	KD2
ENSG00000230021	AL669831.3	1	complement(585989..827796)	241808	lincRNA	10.0054	24.1277	16.1959	11.5226	19.1847	22.6292	10.652	19.3365	24.2398	16.3444	18.4789	16.7632	25.467	21.8298	19.5449	19.0575	30.1119	20.5098	25.3964	37.4366	26.4268	13.1904	17.4848	19.2635	19.1043	25.4029	23.3021	14.5013	18.3912	17.3898	14.2014	13.0421	23.1574	1.15164	0.795132	1.39722	0.924444	1.00791	1.07117	1.55815	1.18134	1.16594	1.33262	1.24325
ENSG00000187961	KLHL17	1	960587..965715	5129	protein_coding	0.993803	1.2579	1.25924	0.766162	0.722338	1.23588	0.96746	0.285174	0.985682	0.979529	0.940812	0.602285	0.717073	1.86454	2.92068	1.12561	0.592859	1.02463	1.27915	1.52787	1.88923	1.01156	1.5095	0.905838	1.02871	1.64117	1.33134	1.2169	1.36957	0.784138	1.41424	0.950972	1.24807	0.770939	0.574243	0.981445	1.26274	0.394793	0.797557	0.732059	1.98184	4.84932	1.1364	2.57712
ENSG00000272512	AL645608.8	1	complement(995966..998051)	2086	lincRNA	0	0.193305	0.093824	2.72829	0.807303	0.729297	1.28582	0.382461	1.35956	3.03285	4.16384	3.12043	5.45465	5.57922	8.01482	2.41619	2.04699	2.33038	2.2335	2.53576	1.45162	2.3877	1.51391	1.70319	3.73904	2.65332	2.10437	3.21789	4.13549	3.31224	3.14079	1.28046	2.99565	#DIV/0!	4.17632	7.77304	0.471291	0.473751	1.86421	1.79852	1.33992	2.5685	0.924392	1.23877
ENSG00000188290	HES4	1	complement(998962..1000172)	1211	protein_coding	0	4.77266	0.969695	7.04939	4.86715	17.4828	6.86613	10.8703	22.4008	7.29854	15.3256	12.5722	12.338	11.0259	22.973	6.35648	14.5315	9.65572	11.2278	14.3981	7.20138	9.51112	13.2071	11.961	9.28213	14.854	13.2912	11.4749	12.8224	14.3063	13.4288	5.65795	8.80999	#DIV/0!	1.0198	18.0291	0.974002	2.2334	1.28131	1.69048	0.719444	1.82728	1.76636	0.990817
ENSG00000187608	ISG15	1	1001138..1014541	13404	protein_coding	1.19222	4.18156	2.24861	66.6506	59.0115	58.7915	60.582	56.6536	66.6392	21.0937	51.3192	34.0262	32.7034	29.097	42.0792	21.7749	59.4024	44.8627	26.8424	40.1205	40.4015	48.9565	44.4605	31.7664	49.2638	50.7896	49.9681	42.1713	34.6525	46.8614	58.0521	59.3915	40.582	55.9048	14.1123	26.1457	0.90895	0.960043	1.13348	1.55039	0.566981	1.23667	1.23272	0.675402
ENSG00000217801	AL390719.1	1	1059734..1069355	9622	transcribed_unprocessed_pseudogene	3.14984	8.32563	5.41059	2.18284	3.02783	7.00945	1.798	4.36688	5.38232	6.67176	3.39476	2.57985	6.07993	6.71344	2.01558	6.4858	4.45794	6.74528	7.80668	6.05732	8.91241	6.09307	3.5997	3.91966	8.97626	6.93866	7.97871	2.68033	2.81774	7.54515	5.61749	5.84159	4.11841	0.692999	0.363676	1.29551	0.823696	1.44225	0.767866	0.911294	1.97759	0.78128	1.20366	1.35877
ENSG00000186891	TNFRSF18	1	complement(1203508..1206691)	3184	protein_coding	0	0.295503	0.122938	0.595813	1.05781	2.07047	0.379082	1.37813	1.12308	0.116881	0.303105	0.658351	0.541458	0.793383	0.798139	0.0863436	0.894059	0.371371	0.0597257	1.84589	0.342371	0.162948	0.255959	0.0858344	0.648433	1.01402	1.68505	0.147944	0.580579	0.388659	0	0.109421	0.57442	#DIV/0!	3.5797	16.8416	0.636243	1.30282	0.542429	4.63256	2.61752	1.21233	0.691722	2.06462
ENSG00000078808	SDF4	1	complement(1216908..1232031)	15124	protein_coding	12.1057	11.7135	12.9149	16.6828	15.3104	11.8025	15.5269	12.4669	14.276	6.22544	7.72119	6.55068	5.22839	7.84435	6.18171	5.83501	10.4763	6.53266	5.02954	8.76962	4.78919	8.32923	8.20415	5.58375	11.4519	9.02709	11.2681	6.53289	7.67586	10.412	5.93327	5.81273	5.42172	1.37809	1.30708	0.913865	0.930712	0.814278	1.20957	0.839842	1.01595	0.943674	0.861959	0.83709
ENSG00000176022	B3GALT6	1	1232265..1235041	2777	protein_coding	25.6972	30.4931	18.1833	17.42	14.069	26.4783	18.4481	26.431	26.4196	17.5219	17.3764	22.6452	15.5617	23.3263	17.0982	18.7767	15.7026	20.0599	18.1127	17.9544	18.7551	19.4303	15.2239	14.7129	24.1627	18.5192	17.4233	19.7191	22.4109	21.5755	13.1024	12.8385	17.1238	0.677895	0.461383	1.45619	1.05902	1.87867	0.997785	0.888129	1.34241	0.755048	0.964642	1.14341
ENSG00000160087	UBE2J2	1	complement(1253909..1273885)	19977	protein_coding	2.39983	3.32378	2.86075	2.33337	2.15804	3.03344	2.43692	3.0019	3.1788	3.8096	2.45265	4.16407	5.4196	5.52776	7.24428	4.14687	2.63298	3.99864	5.2832	4.00609	5.16579	4.47744	5.02805	3.9742	4.75981	5.41421	4.81471	5.22882	4.62673	4.57366	4.48019	3.71468	5.21089	0.972306	0.649273	1.06036	1.04438	1.39103	1.04792	1.42262	2.25379	1.73971	1.27402	1.52151
ENSG00000230415	LINC01786	1	1275223..1280420	5198	lincRNA	0.821593	0.284441	1.61905	14.1814	19.8922	0	17.4669	1.27904	3.08385	26.1499	16.3099	35.3391	22.6417	37.2123	9.44339	35.0126	29.6602	82.5503	32.1396	51.4841	37.3995	106.001	59.951	32.7294	65.5369	53.4396	48.8121	64.5909	51.0921	43.5669	77.3586	64.0534	33.5437	17.2608	69.9343	0	1.23168	0.0642985	#DIV/0!	0.865844	2.28157	0.267223	0.917942	1.7358
ENSG00000169972	PUSL1	1	1308567..1311677	3111	protein_coding	2.08127	2.41949	2.20189	1.0018	1.29916	2.3228	1.20704	2.13707	2.14032	0.5084	1.40791	1.48945	1.55166	0.696	0.730882	0.736414	1.31017	1.35141	0.702963	1.41691	1.12908	1.06734	0.916877	1.05418	1.25356	0.963687	0.533055	1.32488	0.990337	1.09389	0.639314	0.522612	0.685882	0.481342	0.536955	1.05491	1.20487	1.64497	0.921439	3.05204	0.49435	0.490705	0.954576	1.08147
ENSG00000127054	INTS11	1	complement(1311585..1324691)	13107	protein_coding	1.37689	0.902434	1.09005	1.04418	1.00217	1.04462	0.798097	0.882603	1.21359	1.32738	1.12146	1.24576	1.24518	1.24587	1.16332	0.811029	1.10075	0.471122	1.17521	0.769773	0.767012	1.06877	0.971538	0.68809	0.805101	0.862155	0.79635	0.718781	0.629962	0.975617	0.598049	0.753124	0.604674	0.758357	1.11052	0.95832	0.764332	0.880691	1.16175	0.938073	1.11094	0.933823	1.44904	0.699318
ENSG00000224051	CPTP	1	1324756..1328897	4142	protein_coding	1.86256	4.28351	2.7406	1.24317	1.46367	2.63224	1.42465	2.21508	2.32204	2.04403	1.00369	1.46497	3.2188	2.87516	3.32602	2.16819	1.48388	2.82305	1.83647	3.4528	4.03549	2.07932	2.28731	2.27637	3.07382	3.73042	3.36782	2.21766	2.88606	3.41092	5.19724	3.729	2.3918	0.667451	0.341699	0.960462	1.14598	1.51337	0.882153	1.57473	2.86458	2.27037	0.847006	2.32687
ENSG00000107404	DVL1	1	complement(1335276..1349350)	14075	protein_coding	2.81887	3.97266	2.40561	1.7233	1.73488	2.61209	1.63887	2.19174	3.22393	2.57794	2.24162	1.71661	1.86996	2.44216	2.44221	2.02485	2.10065	2.55765	2.81028	1.93475	2.15139	1.90206	2.51874	2.07764	2.41218	2.76086	2.79306	1.80724	1.71613	2.11011	1.76219	1.88946	2.21987	0.611342	0.436706	1.08583	0.951008	1.26334	1.23423	0.725372	1.08946	1.42269	1.38789	0.921024
ENSG00000175756	AURKAIP1	1	complement(1373730..1375495)	1766	protein_coding	42.7485	55.9413	37.0155	33.224	27.9401	29.9353	28.5536	27.1058	33.0958	17.8067	33.9239	22.1151	20.9561	20.2814	23.9329	21.4309	35.5726	22.6907	20.1366	19.0808	25.5141	22.7391	21.8049	21.124	22.2776	26.1175	23.4206	22.6058	18.4228	20.0292	26.0356	27.8164	19.0732	0.777197	0.499453	0.808722	0.859427	0.970139	1.10558	1.17687	0.59785	1.08219	0.939603	0.536391
ENSG00000221978	CCNL2	1	complement(1385711..1399328)	13618	protein_coding	5.2402	11.3507	6.62545	5.8409	5.58954	6.60972	5.97777	7.2255	7.13507	7.03005	6.11103	5.80875	7.31732	7.16823	6.50194	6.25823	4.58934	6.86919	6.75875	6.41624	8.07607	6.2177	5.10181	5.97046	6.84767	5.8933	7.03431	9.57292	8.72382	8.59495	8.49666	8.01615	7.96871	1.11463	0.492442	0.997625	1.02343	1.29268	1.07948	1.04086	1.173	1.11933	1.07998	1.39807
ENSG00000224870	AL391244.1	1	1399522..1402046	2525	processed_transcript	6.11066	3.83272	4.6507	3.86391	3.40141	3.51459	4.19595	3.00167	4.19974	3.42671	3.3223	2.09728	1.18347	2.14382	0.741592	4.06479	4.04839	1.97725	2.37238	2.0561	1.91878	3.69857	2.82416	2.43532	2.453	2.28334	3.39973	2.28531	2.44035	4.4517	1.71437	3.35747	1.75048	0.632322	0.887467	0.755712	1.08593	0.882477	1.19495	0.345367	0.64528	0.353597	0.58364	0.50788
ENSG00000242485	MRPL20	1	complement(1401908..1407313)	5406	protein_coding	21.4824	17.2552	15.0969	16.2426	12.5228	13.9534	15.877	18.7917	15.5102	13.9229	16.932	13.7958	7.3986	12.3997	7.10075	14.4087	15.7615	11.4711	9.11084	8.51629	6.49755	16.2769	11.9095	11.7033	11.6271	11.0488	10.9531	12.8307	13.4499	12.9716	11.3618	11.3425	5.63865	0.756086	0.72574	0.924252	0.977493	1.5006	1.11158	0.531399	0.73232	0.514703	0.632315	0.540324
ENSG00000197785	ATAD3A	1	1512151..1534687	22537	protein_coding	0.513469	0.435374	0.538423	0.426892	0.545478	0.399393	0.398697	0.395301	0.33922	0.544922	0.63904	0.484636	0.882259	0.652513	0.979233	0.622124	0.614333	0.810321	0.653943	0.678043	0.951272	0.736676	0.691589	0.618456	0.671806	0.982353	0.683887	0.600913	0.71087	0.494184	0.59699	0.6132	0.649227	0.831386	1.25289	0.741782	0.933954	0.724688	0.849339	1.61906	1.02108	2.02055	1.05115	1.10371
ENSG00000160075	SSU72	1	complement(1541673..1574869)	33197	protein_coding	2.11642	2.34027	1.73921	1.39599	1.42547	1.35189	1.64422	1.70632	1.42632	1.99263	1.95002	2.14357	2.45467	1.96489	2.79614	1.95441	1.72867	2.41814	2.17967	2.11272	2.94444	2.07237	2.00079	2.18986	2.25276	1.91736	1.98936	2.51866	2.13087	2.11859	2.13922	1.50425	2.48382	0.659599	0.609106	0.777304	1.17782	1.19702	1.05506	1.23187	1.00762	1.30443	1.11525	1.22217
ENSG00000215014	AL645728.1	1	1574975..1577075	2101	lincRNA	0.72127	0.5118	0.186308	0.193486	0.801539	0.543068	0.510656	0.443018	0.176068	0.841364	0.706686	1.83789	0.273521	1.54587	0.381965	0.523404	0.43111	0.812935	1.08615	0.699349	1.49891	0.642052	0.824282	0.325198	1.25565	0.76836	0.185719	1.00892	0.410596	1.12892	1.1137	1.05022	0.870515	0.268258	1.56612	2.91489	2.63923	0.55271	0.32421	0.325092	2.1875	0.207828	2.07517	1.6222
ENSG00000228594	FNDC10	1	complement(1598012..1600096)	2085	protein_coding	5.74837	4.57708	4.03637	2.0147	2.26153	3.70904	2.18694	1.7219	4.3172	0.847821	2.24314	1.74616	1.54347	1.29811	0.384896	2.41734	2.11003	0.9452	1.77854	1.64434	1.80087	2.33908	2.19867	2.09724	0.605135	1.65912	1.73109	1.52499	1.41856	1.68164	1.45892	0.556987	2.11989	0.350482	0.494099	0.918906	1.08549	0.761386	1.16397	1.82051	0.578703	0.220424	0.73574	0.779294
ENSG00000272106	AL691432.2	1	complement(1613758..1615795)	2038	antisense	3.51504	2.6381	2.68894	1.26329	2.23106	2.67487	1.77674	2.60979	1.87561	1.82605	1.16565	2.00297	0.281976	0.486952	0.459401	1.30399	1.46029	0.644666	1.11973	1.10548	0.475459	1.83295	0.849763	0.603452	1.51959	0.452635	0.622247	0.808973	0.604698	1.77103	1.32035	1.48156	0.149571	0.359397	0.845704	0.994764	1.40643	1.16976	0.701199	0.154419	0.417752	0.22936	0.858689	0.757029
ENSG00000248333	CDK11B	1	complement(1635227..1659012)	23786	protein_coding	0.747136	0.412513	1.01207	0.803254	0.842512	0.442379	0.851373	0.452807	0.585791	0.927008	0.621089	0.932291	1.33846	1.08857	0.551065	0.967017	0.522235	0.602065	0.787498	1.01308	0.936966	0.79833	0.835153	0.798542	0.906572	0.567188	1.00477	0.930779	0.942959	0.810739	1.02307	0.859295	0.890666	1.07511	2.04239	0.437102	1.0599	0.537449	1.32418	1.44385	1.75269	0.591087	0.814358	1.93989
ENSG00000008130	NADK	1	complement(1751232..1780457)	29226	protein_coding	1.70165	1.4533	1.55363	6.57449	4.07957	6.5197	5.69006	5.51875	5.86872	2.57216	2.95161	3.33325	2.10393	2.23495	2.16008	2.20742	3.47107	1.91055	1.95854	2.2322	2.15921	2.55987	2.40161	2.40325	1.86419	2.45405	2.3431	2.05097	1.75415	2.05359	2.21371	2.18547	1.82524	3.86361	2.80712	4.19644	0.865474	1.35278	0.900152	0.81796	0.757195	0.648041	0.887251	0.643088
ENSG00000078369	GNB1	1	complement(1785285..1891117)	105833	protein_coding	4.64706	4.68261	4.53448	4.49281	4.15467	4.17225	4.37815	4.14487	4.33302	4.26009	4.34483	4.36266	4.67301	4.49761	6.11045	3.98134	3.55908	4.11033	4.2316	3.66339	4.36388	4.00814	3.84161	3.7573	4.14224	3.87984	3.99108	4.18942	4.47965	4.4277	3.58723	3.20525	4.78842	0.966805	0.887255	0.920116	0.974481	0.997641	1.03853	1.09693	1.03516	1.40063	1.06286	1.02931
ENSG00000157916	RER1	1	2391775..2405444	13670	protein_coding	6.72185	7.32528	4.63879	4.76795	4.64434	4.33098	5.80788	6.38094	4.41089	5.32905	6.37018	4.5357	5.38093	6.26979	7.71003	5.49702	5.65096	5.59362	4.83416	5.91172	5.69731	4.84289	4.7545	5.06808	6.5699	4.76587	5.03088	6.26291	6.39176	6.33682	5.4432	5.80234	5.22908	0.709322	0.634015	0.933645	1.21811	1.37392	1.01845	1.00974	0.98424	1.69985	0.879415	1.04615
ENSG00000272449	AL139246.6	1	2546465..2547460	996	lincRNA	1.52147	1.07961	0.196503	0.544197	0.16908	0.127285	0.269299	0.267006	0.371405	0	0.521748	0	0.46158	0	0.537154	0.276022	0.519657	0.659552	1.14558	0.0983489	1.45932	0.312547	0	0.274394	2.18806	0.810404	2.05676	0	0.49493	0.62123	0.352393	0.932785	0	0.357677	0.156612	0.647753	0.494856	1.57917	2.91789	#DIV/0!	0	#DIV/0!	4.15033	0.189257
ENSG00000157873	TNFRSF14	1	2555639..2565382	9744	protein_coding	0.890707	0.731097	0.783349	2.08598	1.72828	1.84752	2.36731	1.84224	2.10066	2.39658	2.04945	2.58151	2.27649	2.5925	3.48654	1.94677	2.3239	2.57534	2.72252	2.86508	2.21264	2.4919	2.58233	2.37003	2.77805	3.28981	3.67411	1.93372	2.13743	2.58234	2.61749	2.06186	2.34626	2.34193	2.36395	2.35849	1.13487	1.06594	1.13702	0.94989	1.26497	1.35058	1.39848	1.23288
ENSG00000158109	TPRG1L	1	3625002..3630127	5126	protein_coding	9.05697	6.39805	7.67442	5.36627	3.94233	3.19043	3.4535	3.63161	3.43988	8.78462	7.5309	7.38231	8.22875	8.95853	8.63669	8.00906	7.18158	8.25308	8.5883	11.8097	11.0821	6.49799	7.75066	7.2776	8.70436	8.66054	8.31622	9.64897	9.13583	9.15364	9.88268	6.75132	10.0498	0.592502	0.616178	0.415722	0.643557	0.921183	1.07819	0.936722	1.18957	1.16992	1.07232	1.64444
ENSG00000116213	WRAP73	1	complement(3630767..3652761)	21995	protein_coding	1.0084	0.323883	0.676266	0.782411	0.551264	0.83576	0.628026	0.725449	0.667127	0.143817	0.35102	0.125399	0.188116	0.196886	0.200673	0.187487	0.361799	0.155306	0.142657	0.0578959	0.0770959	0.18399	0.203789	0.211232	0.130371	0.141548	0.221753	0.198102	0.20731	0.220361	0.148936	0.0791988	0.0554354	0.775893	1.70205	1.23585	0.80268	1.31598	0.798228	1.30802	0.560897	1.60028	0.760894	0.160022
ENSG00000130764	LRRC47	1	complement(3778558..3796504)	17947	protein_coding	3.63079	4.84561	3.05347	2.30284	2.12064	2.9174	2.2642	3.1414	2.56273	4.45824	4.68249	4.99162	5.96857	5.73577	7.93699	4.72315	3.88249	5.28547	5.96026	6.18396	6.85692	4.27273	4.93266	5.1699	5.68167	4.56173	5.70717	5.7612	5.34233	5.36681	5.3846	3.98602	4.71327	0.634253	0.437642	0.955436	0.983222	1.48135	0.878429	1.33877	1.22494	1.59006	1.26192	1.59278
ENSG00000198912	C1orf174	1	complement(3889125..3900293)	11169	protein_coding	2.4052	1.07106	1.47195	1.1283	0.995131	1.60045	1.36885	1.59529	1.20337	0.291548	0.824195	0.207435	0.195517	0.242329	0.239505	0.361011	0.921021	0.25879	0.212829	0.175406	0.206047	0.278715	0.373958	0.269161	0.297817	0.598793	0.279485	0.411207	0.308949	0.406255	0.356148	0.166363	0.245629	0.469107	0.929113	1.0873	1.2132	1.6031	0.751892	0.670618	0.294019	1.1546	0.589536	0.190447
ENSG00000069424	KCNAB2	1	5991466..6101193	109728	protein_coding	3.26679	3.74958	2.9787	0.864442	1.0912	1.80468	0.853104	1.2421	1.79575	0.878413	1.00672	0.915963	0.904987	0.758896	0.905669	0.647241	0.906829	0.896815	0.818011	0.906995	1.2617	0.859605	0.817921	0.828149	0.815348	0.734552	0.711207	0.75448	0.762597	0.637196	0.661058	0.775778	0.797289	0.264615	0.291019	0.605863	0.986884	1.13829	0.995047	1.03025	0.753831	0.988762	1.26384	1.00018
ENSG00000116251	RPL22	1	complement(6181269..6209389)	28121	protein_coding	7.10834	9.38744	6.74405	4.78491	5.28188	5.92834	6.34286	7.12105	5.65207	2.36224	5.29041	2.89536	2.14982	3.20824	1.91202	2.65588	3.79152	2.52758	2.7016	2.59858	2.29575	2.57559	2.47787	2.70177	3.56081	1.8534	2.789	3.80246	3.49716	3.60849	3.06205	3.63828	3.00804	0.673141	0.562654	0.879046	1.3256	1.3482	0.9534	0.910075	0.606426	0.660375	1.01721	0.685368
ENSG00000116237	ICMT	1	complement(6221193..6235972)	14780	protein_coding	4.63248	3.54672	3.17808	2.24619	2.17625	3.39671	2.34104	2.98685	3.44557	1.8129	2.63698	2.105	1.57858	2.23411	1.95469	2.6723	2.96347	1.85785	1.80774	1.70991	1.09814	1.94472	2.88797	2.49628	1.90909	2.75399	2.50803	2.29471	2.29299	1.92573	1.16361	1.41432	1.47463	0.484879	0.613597	1.06879	1.04223	1.37247	1.01438	0.87075	0.847222	0.928594	0.676475	0.576997
ENSG00000162408	NOL9	1	complement(6521347..6554535)	33189	protein_coding	1.18299	0.943622	0.919938	0.632838	0.705296	0.798344	0.642491	0.773237	0.709618	0.68119	0.523412	0.880904	0.865749	0.905207	0.660918	0.839385	0.606251	0.767973	0.77066	0.696541	0.576621	0.606541	0.887067	0.848159	0.863996	0.729605	0.831794	0.865776	0.761207	0.90419	0.768471	0.542361	0.569441	0.534947	0.747435	0.867824	1.01525	1.09633	0.888863	1.27094	1.72943	0.750273	0.918124	1.14893
ENSG00000162413	KLHL21	1	complement(6590724..6614607)	23884	protein_coding	1.05554	1.20995	1.08167	0.828326	0.655732	1.30577	0.482898	0.556727	1.02738	1.601	0.649623	0.789889	0.846938	0.812137	0.627204	1.30453	1.33545	1.17169	1.15052	0.78745	0.938193	1.17303	1.15162	0.98407	0.9989	1.26973	1.42542	0.853	0.779135	1.13124	1.65567	1.19613	0.740239	0.78474	0.54195	1.20718	0.582981	0.849016	0.786803	0.529006	1.25017	0.794041	0.881945	0.589653
ENSG00000116273	PHF13	1	6613685..6624033	10349	protein_coding	1.23799	1.72739	1.21035	0.811799	0.618352	0.808506	0.725694	0.912241	1.08425	0.539398	0.645604	0.447742	0.633028	0.671259	0.529887	0.681827	0.731432	0.469723	0.459384	0.596308	0.526674	0.391038	0.70874	0.607385	0.531996	0.557101	0.904891	0.42103	0.595408	0.677597	0.904393	0.852837	0.603819	0.655741	0.35797	0.667996	0.893933	1.47528	1.34105	1.17358	1.03974	1.18347	0.673755	0.815262
ENSG00000041988	THAP3	1	6624866..6635586	10721	protein_coding	0.809537	1.36656	1.24137	1.52934	1.38229	1.48995	1.42605	1.33949	1.6332	1.83106	2.08427	2.76818	2.19768	2.72651	3.34347	1.85484	2.57076	2.62251	2.52763	2.71363	3.0278	1.6841	2.25199	2.43446	2.4179	2.43072	2.51129	2.30672	2.89673	1.99111	1.53868	1.98229	3.28396	1.88916	1.01151	1.20025	0.932456	0.969036	1.09614	1.20022	1.30814	1.20782	1.36272	1.05558
ENSG00000237436	AL590128.2	1	complement(6783892..6784843)	952	antisense	0.578835	0.282377	1.23351	0.854023	0.530683	0.532673	0.704364	0.977712	1.42476	0.48864	0.701824	2.89721	1.20728	2.27443	1.68594	0.577559	1.22327	0.690036	0.79902	1.95499	0.890612	0.980976	0.53504	1.866	2.04823	1.5746	2.45922	0.742206	2.20067	1.29989	2.58076	0.609936	0.800487	1.47542	1.87934	0.431836	0.82476	1.84237	2.67473	2.4707	3.24074	0.581919	1.38344	1.59817
ENSG00000049245	VAMP3	1	7771269..7781432	10164	protein_coding	3.70024	7.16755	4.62141	3.78625	2.89951	3.91654	3.21951	4.43491	4.6707	4.92463	5.68978	4.13559	4.68147	5.16602	7.26395	4.63426	4.6276	4.79565	4.99553	3.81645	5.55327	5.05351	4.55034	5.63318	5.60864	5.43417	4.95232	4.83149	4.91059	4.2309	6.94094	7.15255	6.463	1.02324	0.404532	0.847477	0.850316	1.52954	1.19256	0.950622	0.907948	1.75645	1.07796	0.824713
ENSG00000049247	UTS2	1	complement(7843083..7853512)	10430	protein_coding	2.3907	2.71916	1.50118	1.45509	1.79221	1.81109	1.58156	2.34576	1.73788	1.07042	1.77942	0.624086	0.837482	0.804445	1.00025	0.869827	0.918045	0.579445	0.793121	0.366276	0.383228	1.15405	0.771606	0.864697	0.967752	0.608052	0.673398	0.858103	0.614415	0.672335	0.325296	0.512182	0.35071	0.608644	0.659106	1.20644	1.08692	1.30886	0.959575	0.782388	0.452083	1.60274	0.911815	0.398975
ENSG00000049249	TNFRSF9	1	complement(7915894..7943165)	27272	protein_coding	0.560709	0.670283	0.602824	7.52254	6.15643	7.61438	6.34362	6.30422	8.3419	2.61658	6.32346	3.66107	5.94221	7.18854	3.54584	5.06046	6.18696	3.55531	4.47316	7.27698	2.42051	2.93353	3.07423	3.25186	6.62834	4.24924	4.77516	3.34221	5.67113	4.99513	1.72025	1.87364	6.13071	13.4161	9.18482	12.6312	0.843282	1.02401	1.09555	2.27098	1.1368	0.968525	0.883943	1.17618
ENSG00000116288	PARK7	1	7954291..7985505	31215	protein_coding	8.16469	11.8113	6.95965	7.43617	8.39994	8.03749	10.2511	9.87841	8.16117	12.4407	12.3265	9.86093	12.8686	13.1073	10.545	13.1932	10.8378	13.9275	12.8514	12.9007	13.4956	14.0581	11.4779	12.4019	16.032	12.024	12.1315	16.7279	18.0346	15.1044	14.0476	15.0229	15.3121	0.910772	0.711176	1.15487	1.37855	1.17601	1.01539	1.03439	1.06334	1.06937	0.97409	1.19034
ENSG00000074800	ENO1	1	complement(8861002..8879249)	18248	protein_coding	59.3086	53.9841	43.9526	54.453	41.2057	52.2306	55.1789	47.6263	51.8282	66.7545	68.6313	54.4374	44.6872	62.1912	30.8065	66.4194	60.1734	52.3429	49.2508	41.2585	36.3675	72.3594	63.1449	55.3692	63.1268	59.3479	48.8975	74.9121	64.1986	62.2656	56.8046	52.4846	39.5565	0.91813	0.763293	1.18834	1.01333	1.15582	0.992295	0.669427	0.906163	0.565907	0.741512	0.685661
ENSG00000142583	SLC2A5	1	complement(9035107..9088478)	53372	protein_coding	0.673688	0.697594	0.90209	1.02825	0.643676	0.722101	0.497526	0.428514	0.695406	0.0784432	0.260106	0.32867	0.139974	0.148753	0.378409	0.0618117	0.338203	0.120621	0.106891	0.300995	0.104393	0.161368	0.17751	0.192023	0.378238	0.267899	0.360061	0.196375	0.0923612	0.45213	0.1381	0.119674	0.0799587	1.52629	0.922709	0.800476	0.483859	0.665729	0.963032	1.78439	0.571895	1.15133	1.7293	0.889983
ENSG00000180758	GPR157	1	complement(9100305..9129170)	28866	protein_coding	0.224307	0.228163	0.454272	0.821499	0.700076	0.803715	0.376325	0.299417	0.50833	0.222392	0.187741	0.279006	0.290658	0.484443	0.23631	0.31429	0.356367	0.341361	0.207519	0.291837	0.176234	0.2049	0.250567	0.132549	0.862261	0.395468	0.827948	0.187664	0.247619	0.575175	0.547158	0.531054	0.12672	3.66239	3.06831	1.76924	0.458095	0.427692	0.632476	1.30696	2.58038	0.846971	0.66028	0.818924
ENSG00000049239	H6PD	1	9234775..9271337	36563	protein_coding	1.84623	2.98137	2.72996	2.55348	1.92064	4.45206	1.85231	2.35295	4.29648	1.34353	1.4761	1.58414	2.09981	1.81114	2.38509	1.3459	1.53944	1.7751	1.62533	2.26383	1.33172	1.66874	1.10333	1.12868	2.79513	1.83861	2.88141	1.52668	1.72909	2.54405	2.25906	2.2424	1.73826	1.38308	0.644213	1.63081	0.725406	1.22509	0.965055	1.5629	1.22698	1.5056	1.20761	1.47055
ENSG00000171621	SPSB1	1	9292880..9369532	76653	protein_coding	0.260598	0.782063	0.525976	1.24628	1.16439	1.61255	1.0375	1.23163	1.4156	2.98824	2.55874	1.80487	2.40953	2.09031	2.52835	2.24158	3.11109	2.09622	2.89767	1.97309	2.31492	2.62618	3.13776	3.49407	1.95724	3.851	2.43704	2.22459	2.44697	2.24941	2.86484	3.14521	2.43771	4.78239	1.48887	3.06582	0.832481	1.05775	0.877861	0.806339	0.816931	1.40085	1.29269	0.634212
ENSG00000188807	TMEM201	1	9588922..9614873	25952	protein_coding	0.536145	0.393622	0.309201	0.370717	0.181693	0.420112	0.341065	0.251058	0.408614	0.59869	0.383315	0.641923	0.730734	0.896905	1.27299	0.589695	0.610776	0.673317	0.773065	0.702055	0.830762	0.531782	0.706569	0.716098	0.543626	0.750894	0.654036	0.490076	0.655317	0.441076	0.540973	0.214794	0.422847	0.69145	0.461593	1.3587	0.920014	1.38177	0.97263	1.22055	2.33986	1.98308	1.31096	1.14945
ENSG00000171608	PIK3CD	1	9651732..9729114	77383	protein_coding	0.704987	0.908432	0.609536	0.539337	0.498357	0.599616	0.59618	0.579074	0.602326	0.425612	0.365512	0.437693	0.810949	0.558454	0.993849	0.457113	0.392951	0.626498	0.498867	0.613939	0.687142	0.537714	0.564761	0.554483	0.594381	0.582631	0.853427	0.445895	0.479362	0.659661	0.677326	0.586789	0.640117	0.765032	0.548591	0.983725	1.10539	1.16197	1.00452	1.90537	1.52787	2.27065	1.09134	1.56238
ENSG00000171603	CLSTN1	1	complement(9729026..9824526)	95501	protein_coding	1.39204	1.13439	1.26036	0.930789	0.865813	0.943842	0.776571	0.657179	0.902516	0.712141	0.676291	0.854871	0.684779	0.854945	0.865523	0.644827	0.728938	0.548913	0.683	0.797995	0.659512	0.683432	0.572821	0.553742	0.798692	0.70875	0.850865	0.572164	0.682638	0.754797	0.583129	0.527756	0.547403	0.668652	0.76324	0.748866	0.834315	0.759031	0.956215	0.961578	1.26417	1.01246	1.0592	1.09474
ENSG00000162441	LZIC	1	complement(9922113..9943407)	21295	protein_coding	1.62378	1.41386	1.32347	0.986301	1.10714	0.952533	1.06432	1.47986	1.23914	0.668452	0.773923	0.891103	0.669253	0.826142	1.07403	0.929518	1.09981	0.740359	0.915337	0.841787	0.756487	0.750405	0.990252	0.673777	1.10419	0.925936	1.12689	0.729972	0.688672	1.23972	1.05485	1.04707	0.780136	0.60741	0.783059	0.719726	1.07911	1.33665	1.30089	1.0012	1.06747	1.20528	0.984743	0.765394
ENSG00000054523	KIF1B	1	10210805..10381603	170799	protein_coding	0.325051	0.236874	0.358663	0.20786	0.243536	0.186306	0.255189	0.171272	0.184094	0.693425	0.353803	0.574886	0.61841	0.507617	0.659364	0.53546	0.305685	0.713071	0.648553	0.384254	0.83184	0.662815	0.529043	0.575239	0.49292	0.553594	0.454052	0.511598	0.467555	0.397284	0.615115	0.523548	0.606799	0.63947	1.02812	0.519444	1.2277	0.703274	0.988131	0.891819	1.43474	1.14695	1.21121	1.25702
ENSG00000142657	PGD	1	10398592..10420144	21553	protein_coding	6.42377	12.2731	7.44619	7.9217	7.68844	11.7406	7.71575	11.4442	10.687	8.81464	10.2712	10.0175	9.84397	8.21694	10.2952	6.19489	8.2669	7.05894	7.18651	9.75328	6.49647	7.94381	9.81234	8.59719	9.18542	8.91312	8.09251	9.26677	9.18292	7.65071	7.63751	8.01763	11.6397	1.23319	0.626447	1.57673	0.974002	1.4885	0.910257	1.11678	0.799996	1.02772	1.16007	1.1798
ENSG00000160049	DFFA	1	complement(10456522..10472526)	16005	protein_coding	2.20351	1.37729	2.21335	1.54935	1.64142	1.19608	1.32393	1.37912	1.10941	2.06943	1.41935	1.51651	1.52957	1.98983	2.23128	1.56883	1.48757	1.45297	1.53274	2.00746	1.24869	1.4004	1.38757	1.42582	1.52647	1.70027	1.54811	1.19198	1.52459	1.64303	1.54969	1.24803	1.15226	0.703129	1.19178	0.540391	0.854505	0.840199	0.927542	0.739128	1.40194	1.47133	0.976994	1.34949
ENSG00000116649	SRM	1	complement(11054584..11060024)	5441	protein_coding	28.4843	44.5897	18.0573	20.4714	13.8041	38.189	17.9932	27.0288	39.4553	52.3067	46.0351	41.8106	93.8521	71.9629	122.689	55.6977	51.2727	63.4578	82.571	58.7445	83.5018	39.5724	49.0354	55.2772	50.0458	56.0968	51.2577	46.8802	59.4557	41.5833	58.0134	39.1446	66.3042	0.718693	0.309579	2.11488	0.878941	1.95803	1.03316	1.79427	1.56322	2.93441	1.48249	1.14573
ENSG00000171824	EXOSC10	1	complement(11066618..11099881)	33264	protein_coding	0.977392	0.80815	0.81784	0.639559	0.76952	0.720319	0.919231	0.783486	0.878536	0.330038	0.636052	0.305134	0.435354	0.325465	0.341777	0.46558	0.696298	0.402869	0.440201	0.412271	0.378692	0.527187	0.324627	0.386152	0.482747	0.377846	0.381235	0.40359	0.359369	0.446425	0.284889	0.34563	0.371135	0.654352	0.9522	0.880758	1.43729	1.01815	1.21965	1.3191	0.511696	1.12009	0.94549	0.592089
ENSG00000120942	UBIAD1	1	11273206..11296049	22844	protein_coding	1.52574	0.453059	0.728241	0.616903	0.700329	0.405124	0.716229	0.605356	0.453412	1.03854	0.688947	0.608521	0.764747	0.78987	0.983638	1.21549	0.727859	1.44358	0.89073	0.677507	1.26192	0.867589	0.927564	0.711835	1.0494	0.772293	0.807073	0.829973	0.782238	0.979599	1.0038	0.538871	0.63383	0.404331	1.54578	0.556306	1.16101	0.864388	1.11919	0.736365	1.14649	1.61644	0.732814	0.930821
ENSG00000132879	FBXO44	1	11654375..11663327	8953	protein_coding	0.707817	1.56135	0.786977	1.04433	0.432623	1.61426	0.614157	1.1733	1.32217	0.862513	1.06965	1.19531	0.937131	0.624771	2.0168	0.757434	0.896065	0.880484	0.584115	1.61928	1.00113	0.637451	0.728223	0.717354	1.29395	0.940193	1.44913	1.10489	0.839662	0.875399	1.00621	0.882046	0.970348	1.47542	0.277082	2.05122	0.58809	2.71205	0.819057	1.08651	0.584087	1.68726	0.771176	1.8071
ENSG00000116663	FBXO6	1	11664124..11674354	10231	protein_coding	0.3097	0.183927	0.133908	1.78801	1.26743	1.22675	1.96624	1.67657	1.30164	1.45498	1.15372	1.80084	1.22449	1.13755	1.45112	0.833003	1.58091	1.19427	1.20817	1.9819	1.26676	2.01831	1.37409	0.854803	1.17716	1.22849	1.80205	1.27766	1.02387	1.37082	0.731859	1.1124	0.908726	5.77338	6.89092	9.16108	1.09968	1.32281	1.06105	0.841582	0.98598	0.805801	1.45038	1.25364
ENSG00000116670	MAD2L2	1	complement(11674480..11691650)	17171	protein_coding	1.26763	1.26028	1.55014	1.45204	1.23574	1.23299	1.67922	0.944743	1.39313	1.06198	0.894947	1.33	1.47925	1.42913	1.81492	1.16877	1.03992	1.26249	1.04104	1.7	1.95394	1.3899	1.83916	1.4245	1.65662	2.2765	2.21561	1.61169	1.33494	1.7837	3.48169	3.28018	1.73973	1.14547	0.980526	0.795403	1.15646	0.764519	1.12988	1.39292	1.59689	1.3646	0.89071	1.63474
ENSG00000177674	AGTRAP	1	11736084..11754802	18719	protein_coding	0.74331	1.12734	0.951452	1.29576	0.755696	1.53061	0.909882	0.880823	1.48213	0.606364	0.860596	1.04909	1.35079	0.713308	1.21469	0.489552	0.950466	0.736962	0.802563	1.11462	0.983532	0.681829	1.05033	1.3067	0.796575	1.37984	0.734784	0.767516	0.697857	0.47378	1.18751	1.42691	1.03405	1.74323	0.670338	1.60871	0.702198	1.16558	0.968327	2.22768	0.828853	1.15784	1.63938	1.17271
ENSG00000116685	KIAA2013	1	complement(11919591..11926428)	6838	protein_coding	10.9396	9.61205	8.90142	6.77723	5.34418	10.6605	6.49177	8.86718	9.43101	2.96609	5.73228	3.51726	1.54634	2.50681	2.30808	3.89983	6.59463	2.90126	2.41949	2.96531	1.8776	3.15636	4.1714	2.45799	2.95222	3.40632	4.70769	2.7555	2.54117	3.00113	2.37821	2.34369	1.71626	0.619513	0.555988	1.19761	0.957879	1.65922	0.884671	0.52134	0.437316	0.656216	0.62041	0.449655
ENSG00000083444	PLOD1	1	11934205..11975538	41334	protein_coding	2.00308	1.92834	1.56255	1.00316	0.798545	1.1011	0.817631	0.768847	1.34839	0.700018	0.775887	0.693973	0.572804	0.779217	1.02253	0.532091	0.643311	0.613463	0.423268	0.720435	0.483508	0.592458	0.830568	0.60499	0.760342	0.70579	0.651366	0.48719	0.55456	0.50397	0.571754	0.564728	0.656348	0.500808	0.41411	0.704677	0.815057	0.96281	1.22459	0.81827	1.00429	1.47345	0.79548	1.11989
ENSG00000116688	MFN2	1	11980181..12013514	33334	protein_coding	2.70285	3.32258	2.17828	1.98375	1.64695	2.3656	2.04381	2.28569	2.87791	2.91945	2.50323	2.72058	2.42045	2.56578	2.53186	2.54294	2.47851	2.11259	2.35897	1.88658	2.19834	3.01951	2.82688	2.79577	2.66674	2.83654	2.56939	2.81567	2.56206	2.89567	2.56915	2.20878	2.8211	0.733949	0.495684	1.08599	1.03027	1.38783	1.21657	0.829078	1.02498	0.930634	0.927655	0.761178
ENSG00000116691	MIIP	1	12019466..12032045	12580	protein_coding	0.427086	0.812025	0.42006	0.840174	0.508691	1.41086	0.596996	0.877298	1.27423	0.680399	1.00321	0.982233	1.51661	1.36261	2.7537	0.699314	1.11086	1.58746	1.45119	1.72084	1.67531	1.14653	1.65197	1.40124	1.01206	1.60406	1.34149	0.842504	1.3323	1.09846	1.29271	1.01546	2.02329	1.96722	0.626447	3.35872	0.710562	1.72462	0.903157	2.229	1.35825	2.80352	2.07517	1.5491
ENSG00000028137	TNFRSF1B	1	12167003..12209228	42226	protein_coding	4.42722	9.37754	8.69523	11.2734	10.8956	15.528	8.39106	10.3444	14.1073	23.6151	19.8999	25.7669	25.346	21.2824	27.1773	16.7106	14.4254	19.4495	21.626	20.848	20.759	23.6769	23.0831	23.9893	20.6959	22.3348	17.3817	22.1298	19.128	14.4944	16.0782	11.8013	22.162	2.54637	1.16188	1.78581	0.744326	0.94941	0.908503	1.07329	1.06947	1.05474	1.29415	1.44523
ENSG00000162496	DHRS3	1	complement(12567910..12617731)	49822	protein_coding	4.53476	5.27157	5.37394	1.72162	1.8692	2.54458	1.41589	1.58531	1.9354	1.43416	1.24419	2.58199	1.2734	1.01406	3.04163	0.630892	0.940165	0.640802	0.782469	1.17967	0.578606	1.20798	2.04062	2.00768	1.15341	1.52289	1.74845	1.52221	1.6276	1.85252	1.38547	1.96032	1.00952	0.37965	0.354581	0.473504	0.822415	0.848126	0.760597	0.887907	0.815036	1.17802	1.24026	1.25474
ENSG00000162493	PDPN	1	13583465..13617957	34493	protein_coding	0.942568	1.39505	1.04403	1.81496	1.52326	1.7789	1.71075	1.35694	2.20924	0.331765	0.718849	0.371026	0.246574	0.57281	0.42654	0.759831	0.540192	0.601817	0.471378	0.917277	0.589937	0.35498	0.271713	0.213928	0.708295	0.354354	0.593898	0.518947	0.475186	0.624851	0.261171	0.114472	0.19884	1.92555	1.09191	1.70387	0.942583	0.890814	1.24191	0.743218	0.796843	1.14962	0.620373	1.69806
ENSG00000171729	TMEM51	1	15152532..15220480	67949	protein_coding	2.47145	2.73772	2.12282	2.82979	2.25285	2.63445	2.81647	2.36979	2.74563	1.96757	2.55874	2.67091	2.63869	2.27177	4.50175	1.69121	1.73576	2.30673	2.18436	2.68715	2.68275	2.09061	2.41977	2.49772	2.00539	2.34185	2.54823	2.45062	2.59719	2.24008	2.38813	2.63885	3.55971	1.14499	0.822891	1.24101	0.995292	1.05191	1.0422	1.34109	0.887848	1.68547	1.2916	1.54811
ENSG00000142634	EFHD2	1	15409895..15430343	20449	protein_coding	4.7293	6.74391	4.67063	6.06986	5.07294	8.93987	5.27288	7.46482	8.92432	5.00014	5.01353	6.27458	4.98537	4.9678	4.50656	4.1587	6.09355	4.81225	4.31035	5.48961	4.15808	5.15554	6.27201	5.41274	5.60911	6.55798	6.3255	4.46889	4.64047	4.89675	5.39517	5.20773	6.49183	1.28346	0.752225	1.91406	0.868699	1.4715	0.998261	0.997047	0.990878	0.718225	1.03646	0.900888
ENSG00000116138	DNAJC16	1	15526813..15592379	65567	protein_coding	0.661846	0.381297	0.549238	0.444333	0.446904	0.276496	0.497033	0.298114	0.340392	0.502313	0.33401	0.50311	0.503087	0.514617	0.722131	0.436065	0.327596	0.520987	0.611972	0.388434	0.611463	0.612461	0.391533	0.527278	0.622774	0.483626	0.526673	0.457999	0.443578	0.468697	0.460362	0.479993	0.541617	0.671354	1.17206	0.503417	1.1186	0.667063	1.23109	1.00154	1.54072	1.43534	1.4034	1.18571
ENSG00000235084	CHCHD2P6	1	15604597..15605043	447	processed_pseudogene	2.15736	0.90209	0.87569	1.21257	1.13022	3.40339	3.00024	2.97469	1.10341	0	1.16255	0	0	0	0.59844	0.20501	2.02632	0	0.212714	0	0.270969	0	0	0	0	0.515923	0	0	0	0	0	0	0	0.562064	1.25289	3.88652	2.47428	2.63195	0.32421	#DIV/0!	0	#DIV/0!	1.03758	0
ENSG00000197312	DDI2	1	15617500..15669044	51545	protein_coding	1.28288	0.544999	0.983425	1.41696	1.26764	0.922322	1.43881	0.866767	0.842057	1.39524	1.20836	1.18791	1.48057	1.28297	1.70222	1.60184	0.745566	1.48601	1.39457	1.32077	1.73419	1.64269	0.869599	0.980888	1.76908	1.03352	1.40613	1.60155	1.83141	1.76058	2.00419	1.73257	1.87467	1.10451	2.32595	0.937867	1.01542	0.683764	0.912976	1.06115	1.06174	1.43295	0.870602	1.7715
ENSG00000224321	RPL12P14	1	15792796..15793285	490	processed_pseudogene	5.62296	1.64585	1.99711	4.42465	3.09312	1.29363	3.01065	4.07047	2.01317	0	2.87859	0	0	1.28884	0	0.374038	3.43292	0.804385	0	0.199909	0	1.2706	0.207901	0	0	0	0.19908	0	0.50301	0.210458	0	0	0.311046	0.78689	1.87934	0.647753	0.680427	1.31598	1.55621	#DIV/0!	0.447734	#DIV/0!	0	0.058233
ENSG00000233954	UQCRHL	1	complement(15807169..15809348)	2180	protein_coding	38.2323	26.574	32.6793	28.5306	23.7155	25.0063	31.1285	43.0014	20.6453	4.35311	13.6215	5.01021	5.95756	4.26264	5.39914	5.50677	12.5537	2.47096	3.44568	2.60616	3.16698	5.14067	3.69168	3.51023	3.84089	4.49599	4.9222	3.29521	3.61798	4.0209	4.56171	2.71684	3.28596	0.746245	0.892433	0.765203	1.09106	1.81322	0.825605	1.36857	0.312934	1.07763	0.625718	0.207601
ENSG00000178715	AL450998.1	1	15828232..15828669	438	processed_pseudogene	316.099	122.136	225.655	234.813	194.933	139.801	234.235	173.649	137.946	8.07172	106.78	3.77828	2.62405	6.79732	4.58053	14.2271	88.0357	2.09973	3.69045	0.894571	6.63689	13.5037	7.67525	6.23965	4.18998	8.16113	6.23602	2.68866	4.22046	6.35698	1.86977	4.5074	0	0.742847	1.59602	0.619534	0.997536	0.890814	0.986727	0.325092	0.0636574	1.21233	0.259396	0.0101615
ENSG00000179743	FLJ37453	1	complement(15834474..15848147)	13674	antisense	2.18623	1.26803	2.04677	0.981059	1.40398	1.18673	1.10827	0.573728	0.838635	1.5445	0.852367	1.58945	1.56338	1.49111	1.84869	1.24652	0.742832	1.4028	1.16125	1.33244	1.22239	1.51012	1.5645	1.56895	1.48472	1.38296	1.89762	1.3435	1.67633	1.6667	0.855598	1.25695	1.24837	0.448745	1.10721	0.579807	1.12967	0.408645	0.706677	1.01222	1.74938	1.1631	0.931593	1.79372
ENSG00000065526	SPEN	1	15847864..15940460	92597	protein_coding	0.694787	0.355636	0.832774	0.554623	0.743836	0.594197	0.556158	0.415002	0.526	0.77366	0.283009	0.761344	0.53869	0.576796	0.752556	0.583898	0.294152	0.523562	0.587359	0.499314	0.676271	0.597287	0.577584	0.525361	0.49796	0.458262	0.607858	0.438765	0.580273	0.507842	0.63174	0.469057	0.59749	0.798263	2.09157	0.713515	1.00277	0.557922	0.885228	0.696288	2.03809	0.988458	1.00593	1.69747
ENSG00000116809	ZBTB17	1	complement(15941869..15976132)	34264	protein_coding	0.297526	0.302057	0.456962	0.355926	0.476743	0.455098	0.285725	0.267769	0.352674	0.616374	0.474491	0.627875	0.74802	0.679328	0.936853	0.497458	0.398411	0.555992	0.654905	0.523169	0.703465	0.578426	0.493541	0.586251	0.461963	0.578833	0.583632	0.515541	0.507136	0.511649	0.665828	0.610078	0.76064	1.19629	1.57832	0.995921	0.802766	0.561664	0.774941	1.21358	1.4317	1.4921	1.3165	1.31314
ENSG00000173641	HSPB7	1	complement(16014028..16019594)	5567	protein_coding	0.767135	0.627752	0.914072	0.292089	0.242002	0.318819	0.554078	0.429933	0.44299	1.16986	0.986808	0.475628	0.578073	0.226884	1.34544	0.691369	1.08081	1.20362	0.768592	0.598255	0.957324	1.39795	0.951557	1.39913	1.09199	0.99422	0.525682	1.69231	1.21754	0.481629	0.357267	0.250329	0.739203	0.380753	0.385506	0.34879	1.89695	1.77657	1.38947	0.49414	0.229917	2.82877	1.1117	0.553526
ENSG00000237276	ANO7L1	1	complement(16215909..16228027)	12119	transcribed_unprocessed_pseudogene	0.0568375	0.0776368	0.0484487	0.883315	0.375187	0.679962	0.66397	0.427905	0.824145	0.982652	0.735084	1.33822	0.692313	0.692331	0.971212	0.945203	1.05169	0.975696	1.10626	1.39832	1.34926	0.650728	0.899435	0.529951	0.993775	1.39866	1.53741	0.728794	0.701658	1.07217	0.801266	0.689949	0.993531	15.5411	4.83259	14.0347	0.75168	1.14051	1.21205	0.704535	0.94184	0.725749	1.17039	1.3296
ENSG00000233929	MT1XP1	1	complement(16241213..16241398)	186	processed_pseudogene	11.8505	5.05849	3.15672	232.398	95.9718	8.8607	195.398	104.373	141.206	45.5182	75.0356	33.8095	10.5047	16.0066	10.0673	45.8197	148.526	8.47631	11.2464	5.79307	12.3728	51.3248	35.6003	11.02	17.8834	29.1372	27.7963	17.7278	12.5888	29.9393	11.951	18.7309	1.63885	19.6108	18.9724	2.80693	0.84079	1.08754	15.9362	0.23078	0.21332	0.297766	0.24545	0.0390038
ENSG00000157191	NECAP2	1	16440672..16460078	19407	protein_coding	4.17398	2.61107	3.30783	4.66416	3.8094	5.21293	4.4987	4.9537	4.63821	1.5197	2.72743	1.48943	1.07193	1.65962	0.709867	1.6338	3.24704	1.10349	1.10237	1.16596	0.699016	1.86603	1.95271	1.42232	1.36527	1.4854	1.84975	1.31071	1.09858	1.30187	1.15747	1.03523	1.09949	1.11744	1.45894	1.57594	0.964525	1.30039	0.88975	0.705357	0.608491	0.476603	0.674729	0.359083
ENSG00000226029	LINC01772	1	16460948..16468481	7534	lincRNA	0.950844	0.428176	0.909223	0.68346	1.05057	0.706743	0.640827	0.194141	0.6874	0.172886	0.344877	0.439312	0.213574	0.263448	0.355061	0.182452	0.317733	0.453405	0.340755	0.36405	0.144692	0.192821	0.17578	0.326476	0.471956	0.290797	0.388436	0.547082	0.179933	0.260069	0.186346	0.539503	0.28322	0.718794	2.45359	0.777304	0.937622	0.184796	0.97263	1.23535	0.763889	0.808221	1.86765	1.14577
ENSG00000215908	CROCCP2	1	complement(16618253..16657232)	38980	transcribed_unprocessed_pseudogene	0.809329	0.993086	0.793311	0.594442	0.652358	0.767552	0.60897	0.73682	0.797158	0.479745	0.443748	0.614179	0.533682	0.54622	0.892133	0.566575	0.529463	0.512319	0.497614	0.723735	0.720898	0.380668	0.577568	0.385616	0.667959	0.499928	0.635646	0.386704	0.54695	0.597898	0.660307	0.452848	0.336262	0.734488	0.6569	0.96753	1.02444	1.12947	1.03857	1.11243	1.23092	1.45256	0.878286	1.36692
ENSG00000280114	AL021920.2	1	complement(16681097..16688749)	7653	unprocessed_pseudogene	1.40409	1.08892	1.38099	0.832188	1.03423	0.430705	1.71735	0.66024	0.708935	1.82354	1.34836	1.62901	2.85344	2.58173	4.96346	2.32301	0.955286	2.78113	2.60911	1.95834	3.27617	2.02026	2.44928	1.94625	2.95257	2.47101	2.17966	2.96986	3.30115	2.62763	3.53139	3.475	3.54495	0.592689	0.949775	0.311881	2.06365	0.638388	1.64599	1.56478	1.91472	3.04692	1.12316	2.05001
ENSG00000117118	SDHB	1	complement(17018722..17054170)	35449	protein_coding	3.20225	2.35464	2.49553	2.25912	2.26128	2.49983	2.55745	3.18834	2.1601	1.43562	1.36332	1.31025	0.755437	1.23434	0.852712	1.52263	1.77216	0.933975	0.751032	0.710163	0.594528	1.43139	1.30468	1.01381	1.03217	1.02464	1.23006	1.0398	0.886501	1.32073	0.993408	1.32679	0.726614	0.705479	0.960351	1.00172	1.13206	1.40997	0.864097	0.526209	0.905391	0.6508	0.493248	0.400734
ENSG00000074964	ARHGEF10L	1	17539835..17697874	158040	protein_coding	0.389648	0.472022	0.305885	0.883132	0.826886	1.16717	0.7213	0.785832	1.05252	0.911298	1.28285	1.02619	1.06614	1.18796	0.987648	1.2142	1.37631	1.06659	1.2454	1.29231	0.938084	0.816125	0.950775	1.01942	1.09228	1.0346	1.05117	1.00372	1.05583	0.876987	0.654411	0.617253	1.29036	2.26649	1.75179	3.81571	0.816753	0.950351	0.901772	1.16991	0.926032	0.962442	1.02569	0.938968
ENSG00000053372	MRTO4	1	19251539..19260128	8590	protein_coding	6.94426	4.24045	3.91889	4.13298	3.15634	2.81889	3.84066	3.93179	3.48818	6.4552	8.02869	5.56124	6.64981	6.60625	8.71953	7.92643	6.19106	7.24976	7.16169	3.89997	7.09255	6.78884	7.30534	8.00164	6.4227	6.34937	5.23517	7.70466	7.58937	5.45034	5.37984	4.25862	7.7892	0.595165	0.74434	0.719308	0.929272	1.24568	1.23743	1.03015	0.82283	1.56791	0.903521	0.629936
ENSG00000270728	AL035413.2	1	19297080..19297903	824	processed_pseudogene	3.67813	0.163121	1.66264	0.986687	1.22624	1.07698	0	0	0.149644	1.35491	0.720751	0	0.836894	0.656934	1.6232	0.444851	0.0785162	0.637781	0.346177	0.713268	1.17595	0	1.35994	0.995012	0.2784	0.69969	0	0.142917	0.747801	0.250302	0.709918	0	0.184967	0.268258	7.51737	0.647753	0	0	0.138947	0.617675	0.911458	#DIV/0!	0.778187	9.08434
ENSG00000053371	AKR7A2	1	complement(19303965..19312146)	8182	protein_coding	12.8805	11.2201	10.5011	7.13794	5.45428	7.15847	6.81864	6.30553	7.59551	5.08282	5.03565	4.00474	3.98938	5.92124	4.49543	5.51046	5.9779	4.78515	4.416	4.09445	3.86374	5.06018	6.03858	4.49259	6.02802	5.0171	6.42618	3.77096	5.0759	5.3188	5.23344	5.05291	3.27849	0.554166	0.486116	0.68169	0.955267	1.15607	1.06105	0.784875	1.17586	1.12253	0.801385	0.684931
ENSG00000077549	CAPZB	1	complement(19338776..19485539)	146764	protein_coding	3.11825	2.31889	3.24185	2.82525	2.84795	2.5802	2.70755	2.13364	2.24997	1.66215	1.99043	1.55982	1.46365	1.76118	1.51008	1.53914	1.81752	1.33474	1.38838	1.17268	1.36091	1.59009	1.50277	1.19364	1.63262	1.38593	1.69556	1.17471	1.25199	1.53881	1.6836	1.46783	1.49023	0.906036	1.22815	0.795903	0.958339	0.749183	0.872013	0.880575	0.884821	0.968112	0.902044	0.645209
ENSG00000158747	NBL1	1	19640554..19658456	17903	protein_coding	2.20845	3.60373	2.74395	2.55827	2.24814	3.03787	2.38962	2.10189	3.7399	1.87602	2.5958	1.65153	1.881	3.22013	2.24874	1.58167	1.95144	2.16489	1.46053	2.78497	1.86729	2.82264	2.71422	2.15242	2.47302	2.37664	1.81444	2.38776	2.36108	1.86629	2.27415	2.03683	2.25601	1.1584	0.623837	1.10712	0.934077	0.934948	1.23109	1.00265	1.24051	1.36161	0.923415	1.42714
ENSG00000090432	MUL1	1	complement(20499448..20508161)	8714	protein_coding	2.56111	2.77646	2.1337	1.55503	1.15954	2.28413	1.41591	1.61748	2.19331	1.45204	1.66127	1.55727	1.39809	1.48053	1.64235	1.13576	1.75219	1.44741	1.38577	1.38266	1.30658	1.44086	1.57823	1.14475	1.90861	1.57468	1.45529	1.37846	1.68295	1.43195	1.98705	1.26607	1.10191	0.607168	0.417632	1.0705	0.910535	1.39493	0.96024	0.962846	0.891203	1.05463	1.22012	0.789106
ENSG00000244038	DDOST	1	complement(20651767..20661544)	9778	protein_coding	6.32598	5.36106	5.3643	5.25224	4.58123	5.10839	4.86903	5.68429	6.1918	1.69366	3.03691	2.58382	1.58683	2.95255	1.39524	2.48358	3.61929	1.19586	1.71146	2.20395	1.06531	2.56814	2.52126	2.23601	2.26398	2.50005	3.26228	1.83064	2.13	3.38545	3.2186	2.32786	1.05994	0.830265	0.854538	0.952294	0.927039	1.24078	1.21209	0.936922	0.972222	0.53999	0.689111	0.608944
ENSG00000127483	HP1BP3	1	complement(20742661..20787323)	44663	protein_coding	2.64032	1.62511	2.59419	1.73238	1.71559	1.50441	1.73258	1.60171	1.49636	0.931142	0.706421	1.05971	0.784871	0.828197	0.943324	0.98281	0.850309	0.626571	0.742989	0.747886	0.599338	0.868913	1.15869	0.758767	0.957914	0.766781	1.22966	0.685544	0.720171	0.932812	0.736078	0.988068	0.641551	0.656124	1.05568	0.579914	1.00011	0.933619	0.994652	0.842912	1.17239	0.890173	0.755984	0.879546
ENSG00000090686	USP48	1	complement(21678298..21783606)	105309	protein_coding	0.739119	0.733903	0.908807	0.419476	0.64765	0.533305	0.61128	0.526526	0.515196	0.576905	0.800821	0.653726	0.874205	0.63739	0.666794	0.594343	0.560908	0.706138	0.609457	0.689257	0.866078	0.661165	0.804842	0.866793	0.736287	0.593467	0.653977	0.769366	0.85077	0.588532	0.742124	0.86347	0.797457	0.567536	0.882474	0.58682	1.45724	0.81298	0.966044	1.51534	0.795921	1.01999	1.02543	1.22882
ENSG00000070831	CDC42	1	22052627..22092946	40320	protein_coding	12.1499	8.40405	9.73244	8.32455	7.44283	8.19077	9.92195	10.0617	8.23878	4.22036	9.25941	2.73625	2.1322	3.47495	1.7117	4.40241	7.76625	2.71107	2.66479	2.1695	1.90757	4.58349	3.94651	3.1383	3.71241	3.28882	3.41857	3.57496	2.98313	4.22011	3.41814	4.06692	2.54021	0.685154	0.885624	0.841595	1.19189	1.35187	1.00586	0.505217	0.375288	0.625563	0.605301	0.27935
ENSG00000173372	C1QA	1	22636506..22639608	3103	protein_coding	1.10991	1.90593	1.63991	1.52842	1.41105	1.59338	0.475417	0.128555	1.94715	0.0899489	0.334941	0.568873	0	0.0872242	0.172416	0.0885975	0.0625498	0	0.0612848	0.189408	0	0	0.36113	0.088075	0.0739289	0	0.282933	0.0379514	0	0.132935	0	0.187128	0.0491179	1.37706	0.740347	0.97163	0.311052	0.091106	1.22202	0	0.260417	0.303083	0.691722	3.02811
ENSG00000169641	LUZP1	1	complement(23084023..23177808)	93786	protein_coding	0.599313	0.227874	0.818043	0.443563	0.770318	0.174377	0.471889	0.138943	0.222195	0.594217	0.274672	0.646996	0.715684	0.469439	0.588993	0.572587	0.175219	0.486105	0.582954	0.485673	0.507554	0.52333	0.572434	0.607579	0.612725	0.38606	0.386926	0.553746	0.604453	0.517897	0.553873	0.414818	0.667921	0.74012	3.38045	0.213164	1.06386	0.180371	1.27422	1.20441	1.70909	0.91035	1.01811	2.7718
ENSG00000125944	HNRNPR	1	complement(23303771..23344336)	40566	protein_coding	2.17684	1.36512	1.33643	1.30274	1.24125	1.52196	1.29926	1.65859	1.49247	1.35544	0.93698	0.957321	1.81328	1.51899	1.58592	1.84336	1.09248	1.60966	1.65246	0.840322	1.85719	1.20223	1.07482	1.05099	1.72761	1.40135	1.52699	1.32377	1.61619	1.46427	1.37281	1.13939	1.46529	0.598454	0.909261	1.13883	0.997325	1.33622	0.980619	1.33777	1.62116	1.65662	0.896441	0.769185
ENSG00000117318	ID3	1	complement(23557918..23559794)	1877	protein_coding	72.5878	85.502	63.7096	9.74596	13.4579	31.6772	8.85975	22.8108	23.2554	1.83398	2.96633	2.88011	0.857255	4.75848	1.3539	3.66167	10.3061	1.8199	1.67168	6.26247	0.645302	1.21622	2.98505	2.54805	9.28849	5.83609	18.7614	2.07043	3.80809	14.3945	3.80216	7.11516	0.893202	0.134265	0.157399	0.497212	0.909069	1.69498	0.734139	0.46743	1.60417	0.470088	0.456536	0.607648
ENSG00000142676	RPL11	1	23691779..23696425	4647	protein_coding	107.109	204.003	117.127	104.013	140.68	132.451	147.733	195.376	126.225	55.9184	121.157	49.3107	58.8888	70.8627	52.096	82.4498	94.7558	69.4093	66.5399	53.2674	70.9224	72.5711	52.569	61.605	82.1194	54.6644	69.3361	84.4389	88.8944	96.9328	102.568	106.61	89.3092	0.971089	0.689598	1.13083	1.42034	1.38879	0.952998	1.05312	0.584884	1.05648	0.807036	0.562154
ENSG00000011007	ELOA	1	23743155..23762059	18905	protein_coding	1.90922	1.72769	2.00841	2.60904	2.85943	3.00427	2.70988	2.6024	2.5307	3.69097	2.61922	2.53857	1.97585	2.70585	1.36546	4.0427	2.58037	2.49492	2.73607	2.0674	2.15914	3.61711	2.79669	2.65996	3.2945	2.9582	3.15274	2.97757	2.60099	2.82017	2.06697	2.11931	2.26543	1.36655	1.65506	1.49584	1.03865	0.910114	0.842367	0.535318	1.03308	0.537885	0.676793	0.801205
ENSG00000057757	PITHD1	1	23778405..23788232	9828	protein_coding	5.36865	3.46012	4.36121	2.52314	2.79301	1.96072	3.0976	2.40827	2.55947	2.89676	3.17254	3.64834	2.77159	3.58012	3.70171	2.45229	3.2849	3.58268	2.8734	3.27914	2.09513	3.69535	3.66937	4.1712	3.15112	2.72198	3.54345	3.55878	2.59566	2.69668	2.71416	2.45782	3.62887	0.469977	0.807201	0.449582	1.22768	0.862246	1.30537	0.95679	1.12847	1.01463	1.17172	0.998246
ENSG00000011009	LYPLA2	1	23790970..23795539	4570	protein_coding	13.927	20.1176	10.4925	10.0813	6.9646	17.8929	8.24621	14.6935	16.4319	17.447	13.3205	15.8608	16.2969	18.6953	16.5945	15.8614	13.9305	15.6107	17.6019	16.183	14.0471	17.597	20.7756	16.2662	14.8082	19.933	18.1224	15.9251	15.2901	15.5927	15.0275	13.5445	15.4414	0.72387	0.346195	1.70531	0.817968	2.10974	0.918344	0.93408	1.4035	1.04626	1.10973	1.1617
ENSG00000117308	GALE	1	complement(23795599..23800804)	5206	protein_coding	2.64623	2.53022	1.87972	1.76995	1.35861	2.31343	1.23652	1.91561	2.93699	0.911428	1.36896	0.720529	0.99347	1.17843	0.899212	1.24979	1.56586	1.31231	1.16891	0.884346	0.721248	0.877003	1.31106	1.65364	1.05755	1.57259	1.40534	0.927449	1.04158	1.5847	0.651717	0.758448	1.08323	0.668856	0.536955	1.23073	0.69862	1.40997	1.26954	1.09001	0.860821	1.24799	0.935286	0.564767
ENSG00000117305	HMGCL	1	complement(23801885..23838620)	36736	protein_coding	0.637512	0.819582	0.713906	0.682394	0.61886	0.728163	0.525696	0.618948	0.641102	0.668603	0.715375	0.804859	0.666398	0.594321	1.11411	0.454006	0.748486	0.718858	0.711779	0.698615	0.794607	0.494309	0.754275	0.57656	0.636948	0.649742	0.852386	0.580226	0.533394	0.567049	0.630578	0.53109	0.655521	1.0704	0.755093	1.01997	0.77037	1.00014	0.880438	0.996702	0.830783	1.38423	1.56778	0.933372
ENSG00000179163	FUCA1	1	complement(23845077..23868294)	23218	protein_coding	1.56643	2.1246	2.52886	0.653655	0.870377	0.720754	0.485198	0.990766	0.706338	0.356633	0.43165	0.361132	0.311862	0.408002	0.299555	0.402585	0.456989	0.311226	0.258	0.527368	0.396475	0.308373	0.175504	0.147136	0.676802	0.332746	0.848692	0.26882	0.408704	0.768391	0.317454	0.475171	0.150982	0.41729	0.409666	0.285012	0.742284	1.13832	0.979999	0.874461	0.945216	0.82949	0.64086	1.15401
ENSG00000189266	PNRC2	1	23959109..23963462	4354	protein_coding	27.5589	23.4309	22.6553	27.8853	26.1849	29.8451	33.4507	38.7851	27.9238	16.7954	26.5986	16.7237	8.52629	15.002	8.72425	17.6586	25.4688	11.4968	11.6397	9.89904	9.65314	16.8017	17.6181	14.3114	15.0159	15.5458	15.7279	17.7429	15.0014	17.5505	18.7288	16.8303	13.9321	1.01184	1.11754	1.31736	1.19958	1.4812	0.935623	0.507656	0.564013	0.52167	0.659156	0.388673
ENSG00000188529	SRSF10	1	complement(23964804..23980927)	16124	protein_coding	10.1331	8.61954	9.18864	7.00888	8.04209	6.69892	8.74998	8.18891	6.69911	7.99159	7.77181	8.57344	7.64844	8.57203	9.65558	8.7013	7.36693	7.51271	7.34178	7.30231	6.34011	8.30819	7.39839	7.7799	9.49673	7.66628	8.97205	7.81486	8.51443	8.44872	8.17742	8.23957	7.77944	0.69168	0.933007	0.729043	1.24841	1.01826	1.00003	0.957061	1.10296	1.12622	0.843756	0.991229
ENSG00000117602	RCAN3	1	24502351..24541040	38690	protein_coding	0.192277	0.267503	0.354101	0.549865	0.622426	0.183496	0.613534	0.281815	0.22628	0.618003	0.569876	0.858311	0.917922	1.14493	0.663744	0.90005	0.655502	2.21065	1.01743	1.62035	2.14447	2.15899	1.32441	0.897097	1.73429	1.42758	1.07912	1.47623	1.18173	1.08482	2.29514	1.80996	1.38664	2.85976	2.3268	0.518203	1.11579	0.452769	1.23316	1.4853	2.00909	0.773314	1.13042	2.47193
ENSG00000133226	SRRM1	1	24631716..24673267	41552	protein_coding	2.51309	0.805459	2.23733	1.6762	2.09937	1.0526	1.94621	0.995218	0.839808	1.4733	1.01837	1.36473	1.73706	1.46992	1.33584	1.72463	1.07123	1.59043	1.59723	1.47339	1.4021	1.21865	1.51758	1.53249	1.86328	1.25432	1.66213	1.85068	2.00789	1.71245	1.16848	1.25209	1.47087	0.666988	2.60642	0.470474	1.16108	0.474056	0.797839	1.17903	1.44341	0.978828	0.926129	1.37542
ENSG00000169504	CLIC4	1	24745357..24844324	98968	protein_coding	3.64563	3.02863	3.5893	7.78379	6.09341	5.85024	6.80935	5.93985	5.95302	5.03503	6.9018	4.57944	3.62099	5.19337	2.7286	5.55014	5.3592	4.1764	4.74322	3.30979	2.72677	5.29585	4.40351	3.88814	5.48191	4.33072	4.79427	4.65851	4.01336	5.15684	3.12559	3.64115	3.56977	2.1351	2.01194	1.62991	0.874811	0.974799	1.01757	0.71916	0.752465	0.595837	0.854612	0.617591
ENSG00000020633	RUNX3	1	complement(24899511..24965121)	65611	protein_coding	3.18733	6.50229	7.05775	11.6089	10.4259	10.0554	8.9222	7.34246	9.61666	4.86662	5.78298	7.67947	7.1033	7.39781	5.60805	7.45562	7.7683	6.69019	6.43879	10.3403	5.07118	4.91696	4.03536	3.89466	11.358	6.60454	12.3774	4.35256	5.91291	10.5889	3.52351	4.4197	4.30912	3.64222	1.60342	1.42473	0.768563	0.704251	0.95637	1.4596	1.27924	0.730266	0.863616	1.33109
ENSG00000117614	SYF2	1	complement(25222679..25232502)	9824	protein_coding	7.75476	8.55122	8.80566	4.7035	7.49107	6.09104	6.45709	5.69827	6.5268	8.0593	6.19652	8.18684	7.35883	6.97948	6.67123	8.98297	6.25636	7.38226	8.27527	6.99967	8.2853	8.10139	7.2795	8.3597	9.00185	6.72557	7.40754	8.91856	9.86001	8.79663	8.34824	9.5752	9.46374	0.606531	0.876024	0.691719	1.37283	0.760676	1.07154	0.913084	1.12635	0.814873	0.921218	1.11881
ENSG00000117616	RSRP1	1	complement(25242237..25338213)	95977	protein_coding	1.18418	1.61192	1.71497	1.23678	1.58793	1.47281	1.30789	1.65281	1.38496	0.538969	0.763436	0.711542	0.262255	0.609124	0.299619	0.580521	0.687574	0.336749	0.411136	0.58175	0.377339	0.518952	0.546629	0.478384	0.64415	0.564668	0.86189	0.519019	0.580382	1.03364	0.810625	0.883297	0.500224	1.04442	0.985117	0.858793	1.0575	1.04086	0.940355	0.486585	0.797872	0.421084	0.708218	0.846091
ENSG00000183726	TMEM50A	1	25337917..25362361	24445	protein_coding	6.56549	3.99193	5.13211	11.1032	9.51381	11.7208	11.8393	14.295	9.45795	2.97628	5.33282	2.68988	1.3823	2.02619	1.47731	3.2727	7.73086	1.70376	1.69201	1.35443	1.75404	3.03507	2.55877	2.02359	2.39771	2.53779	2.96897	1.64758	1.63846	3.37912	2.01013	2.62716	1.27192	1.69114	2.38326	2.28381	1.0663	1.50256	0.806939	0.464441	0.379947	0.54921	0.517009	0.175197
ENSG00000204178	TMEM57	1	25430858..25500209	69352	protein_coding	0.822381	0.517474	0.821225	0.371236	0.628914	0.323558	0.388688	0.347032	0.371598	0.430628	0.279386	0.311799	0.382824	0.310911	0.379932	0.421516	0.251879	0.354259	0.331788	0.364409	0.480287	0.395001	0.418638	0.352694	0.517668	0.374099	0.393842	0.363383	0.485117	0.53977	0.61743	0.616226	0.505464	0.451416	1.21535	0.393994	1.04701	0.551795	1.14847	0.88899	1.11284	1.21852	0.787132	1.44677
ENSG00000157978	LDLRAP1	1	25543580..25568886	25307	protein_coding	0.990746	0.669216	0.734702	0.24095	0.219596	0.395753	0.211974	0.367796	0.336197	0.64336	0.272813	0.540577	0.395116	0.370758	0.470379	0.376595	0.386032	0.436091	0.345662	0.425776	0.469043	0.508433	0.813137	0.72355	0.430575	0.738137	0.67456	0.595634	0.457752	0.334144	0.559384	0.688338	0.277037	0.243201	0.328139	0.538658	0.879744	1.67488	0.849513	0.614145	1.35902	0.870141	0.917862	1.10296
ENSG00000117632	STMN1	1	complement(25884181..25906991)	22811	protein_coding	13.0389	15.1729	10.3646	8.41152	7.7	8.30873	13.3458	13.5295	9.93543	7.13349	11.1888	11.9946	10.1224	11.177	8.7776	6.5844	12.1476	5.2931	4.79773	10.757	1.89031	7.26008	10.0438	10.3395	9.76999	7.55718	8.57847	11.6622	14.3924	10.1402	4.32876	5.57978	5.34524	0.645111	0.507483	0.801648	1.58661	1.75707	1.19578	1.41899	0.998945	0.731798	0.72865	0.885527
ENSG00000158006	PAFAH2	1	complement(25959767..25998157)	38391	protein_coding	0.875572	0.577685	0.764698	0.480026	0.377242	0.396269	0.53098	0.550703	0.353304	0.416827	0.65553	0.784531	0.634677	0.733201	0.947628	0.408177	0.620162	0.520179	0.517632	0.673602	0.394374	0.524355	0.663382	0.690521	0.672231	0.546644	0.584416	0.625764	0.571391	0.496939	0.545493	0.55962	0.432731	0.548243	0.653024	0.518203	1.10615	1.45981	0.891578	1.52264	1.11849	1.20789	1.26816	1.08617
ENSG00000142669	SH3BGRL3	1	26279176..26281522	2347	protein_coding	326.827	81.8953	262.596	238.62	168.26	56.6631	237.251	79.0334	92.6243	102.987	132.723	61.0153	20.7145	58.6212	12.1955	91.6784	138.877	34.3152	30.1415	23.122	16.7725	115.393	79.3878	38.5433	58.2544	49.2777	58.9368	54.0899	49.6731	68.4566	52.2412	61.2079	18.8974	0.730113	2.05457	0.215781	0.994262	0.469711	1.63465	0.201137	0.441682	0.199876	0.328774	0.166492
ENSG00000169442	CD52	1	26317957..26320523	2567	protein_coding	208.012	384.227	187.482	272.594	203.173	376.822	262.214	383.108	352.098	197.056	431.051	302.44	381.693	329.912	811.783	165.322	434.458	140.084	247.061	408.765	113.81	186.794	300.932	329.777	302.413	355.584	375.528	404.579	451.231	325.321	269.858	331.611	248.895	1.31047	0.528784	2.00991	0.961922	1.88562	0.934388	1.93698	0.765368	2.68412	1.49442	0.940862
ENSG00000117682	DHDDS	1	26432282..26471294	39013	protein_coding	0.727427	0.658052	0.481604	0.562679	0.479142	0.347706	0.512202	0.296524	0.407724	0.512726	0.376772	0.548617	0.654018	0.557321	0.59311	0.493278	0.401322	0.319928	0.502068	0.574983	0.428447	0.633024	0.480465	0.598951	0.564492	0.511328	0.720123	0.525231	0.489627	0.481086	0.41984	0.413768	0.48834	0.77352	0.728122	0.721975	0.910291	0.618864	1.17261	1.27557	1.4792	1.0811	1.01782	1.43272
ENSG00000117676	RPS6KA1	1	26529761..26575030	45270	protein_coding	3.04618	3.23336	2.87501	2.28985	1.87487	3.03008	2.52699	2.83737	3.1814	2.57512	2.46146	2.37613	2.77495	2.40743	2.43157	1.2085	1.67924	1.66006	1.7643	1.96041	2.16721	2.76891	3.03117	2.93702	1.79386	2.45034	2.41772	2.4999	2.27855	1.76771	2.7782	2.86802	2.95264	0.751712	0.579852	1.05394	1.10356	1.51337	1.04994	1.0776	0.978051	1.02333	1.45992	1.16743
ENSG00000117713	ARID1A	1	26693236..26782104	88869	protein_coding	1.19984	0.657923	1.42709	0.959082	1.06118	0.728968	0.964306	0.57605	0.700691	0.672111	0.394288	0.698932	0.816066	0.74921	1.1363	0.620766	0.386572	0.557352	0.745739	0.813457	0.603783	0.57447	0.774906	0.610442	0.736973	0.743476	0.83972	0.474398	0.536665	0.635903	0.463402	0.465212	0.60369	0.799344	1.61292	0.510806	1.00545	0.54284	0.96121	1.21418	1.90016	1.62577	1.20132	2.10428
ENSG00000060642	PIGV	1	26787472..26798398	10927	protein_coding	1.29858	1.14398	1.14632	1.01688	0.801407	1.21822	1.43598	1.15604	1.10589	1.13242	1.28405	1.4842	1.02027	0.966012	1.6647	1.13218	1.2493	1.31058	1.0268	0.851631	1.15282	1.13005	1.11875	1.02546	1.0392	1.10803	1.2409	0.797519	1.15038	0.77388	1.59533	0.892749	1.65984	0.78307	0.700543	1.06272	1.41215	1.44251	0.907788	0.900969	0.752315	1.12161	0.906924	0.681684
ENSG00000175793	SFN	1	26863138..26864457	1320	protein_coding	0.313097	1.01827	1.33443	1.64248	1.27578	0.672298	3.35277	0.201468	0	0.281931	0.112481	0	0	0	0	0	0	0.298597	0.360164	0	0	0	0	0	0	0	0	0	0	0	0.0886322	0	0	5.24593	1.25289	0.503808	2.04128	0.157917	0	0	0	#DIV/0!	#DIV/0!	#DIV/0!
ENSG00000142751	GPN2	1	complement(26876133..26890297)	14165	protein_coding	0.622436	0.721163	0.621762	0.80356	0.641989	0.912896	0.397646	0.685261	0.687695	0.840717	0.576499	0.747707	0.908757	0.885311	1.84126	0.718106	0.570926	0.816215	0.879345	0.705362	0.761028	0.688595	0.503424	0.829633	0.882624	0.911725	0.750643	0.814741	0.696011	0.822664	0.578158	0.746064	0.957623	1.29099	0.890215	1.46824	0.494856	1.0674	0.753312	1.08093	1.53567	2.46255	1.22453	1.23547
ENSG00000198746	GPATCH3	1	complement(26890488..26900466)	9979	protein_coding	0.455573	0.47143	1.01987	0.516003	0.675031	0.393833	0.456937	0.373096	0.494264	0.195789	0.34221	0.431176	0.414631	0.415881	0.737181	0.174481	0.531635	0.789956	0.390662	0.687131	1.06813	0.655098	0.622724	0.602518	0.551722	0.751085	0.713607	1.0267	0.481638	1.00241	0.914477	0.73317	0.641481	1.13264	1.43188	0.386161	0.885532	0.55271	1.25501	2.11774	1.21528	1.7097	2.23899	1.29249
ENSG00000090273	NUDC	1	26900238..26946862	46625	protein_coding	0.81845	0.795658	0.742989	0.560911	0.610406	0.617227	0.621297	0.690154	0.449589	0.403078	0.600268	0.489811	0.298272	0.485683	0.45038	0.334127	0.539781	0.532576	0.426218	0.508423	0.537748	0.467362	0.537488	0.416173	0.432972	0.437741	0.343122	0.532934	0.454624	0.325132	0.459195	0.518078	0.457647	0.685333	0.767171	0.830735	1.10766	1.13065	0.728402	0.739987	0.80911	0.919497	1.27562	0.941907
ENSG00000253368	TRNP1	1	26993707..27000898	7192	protein_coding	4.13748	3.13976	2.20426	0.734802	0.538554	0.634586	0.615359	0.443722	0.805812	0.54332	1.13544	1.28857	0.926882	0.965915	1.339	0.458706	0.800621	0.237483	0.528829	0.789964	0.303145	0.649255	1.3173	1.159	0.606038	1.05817	0.583233	1.21169	1.19948	0.34413	0.17894	0.387537	0.042384	0.177597	0.171527	0.28789	0.837449	0.823915	1.26982	1.70596	0.850694	1.03914	1.15287	0.986689
ENSG00000090020	SLC9A1	1	complement(27098815..27166981)	68167	protein_coding	0.323353	0.441682	0.410573	0.373714	0.333511	0.496564	0.361999	0.438892	0.595124	0.77523	0.308201	0.530856	0.391165	0.440725	0.351218	0.459763	0.458416	0.497261	0.492385	0.521628	0.440661	0.643901	0.724804	0.699609	0.376912	0.700308	0.548085	0.393886	0.457393	0.44023	0.544065	0.528127	0.431523	1.15574	0.755093	1.20944	0.968654	1.31598	1.19848	0.504579	1.42999	0.661608	1.07096	1.13789
ENSG00000186501	TMEM222	1	27322145..27336400	14256	protein_coding	2.09698	3.50737	1.75728	1.65389	1.53566	1.90307	1.62747	1.63226	2.08451	1.6707	1.30186	1.83412	2.62825	1.84159	4.13751	1.50418	2.06037	1.75103	1.80749	1.81399	2.21753	1.3684	1.70786	1.67743	2.01949	1.80372	1.5875	1.93298	2.10064	1.45398	2.15015	1.8003	3.43185	0.788703	0.437839	1.08296	0.984024	1.0629	1.09535	1.57314	1.41458	2.25586	1.20164	0.880421
ENSG00000158195	WASF2	1	complement(27404226..27490158)	85933	protein_coding	5.57893	3.78835	4.91495	4.84099	3.96056	3.18073	4.89106	3.2154	3.76808	2.75323	3.46509	3.11721	2.85953	2.92075	2.91836	2.24371	3.22835	2.26124	2.36123	2.65598	2.06916	3.1818	3.29918	2.55223	3.24482	2.85276	3.13763	2.98064	2.93993	3.12734	2.70931	2.36904	3.19962	0.867727	1.04546	0.647153	1.01034	0.811854	1.18466	1.03861	0.842907	0.936211	1.05238	0.822704
ENSG00000000938	FGR	1	complement(27612064..27635277)	23214	protein_coding	4.07698	3.57249	2.2595	1.74533	1.4944	2.38108	2.47262	2.48593	2.93738	4.50477	4.43556	3.29827	4.41137	3.95636	4.20026	4.51209	3.89622	5.67096	5.35341	3.63314	5.96903	4.64875	4.85353	4.8269	3.6267	4.60461	3.76094	6.3006	4.74072	3.33619	2.11169	2.36626	6.25041	0.428093	0.418308	1.05381	1.41671	1.66349	1.23363	0.979267	0.891963	1.27347	1.18646	0.932477
ENSG00000235912	AL031729.1	1	27649419..27649610	192	processed_pseudogene	50.226	26.6023	43.8324	41.6396	33.3298	31.6941	46.7991	67.1769	30.8266	0.969137	17.0127	1.72384	5.3875	0	0.696622	3.34102	19.881	2.05286	0.990452	0.510185	0.63085	3.78312	0	0	1.1948	0	2.54034	4.29346	0.641862	1.61132	1.21869	1.20971	0	0.829045	1.25289	0.723074	1.12391	2.01552	0.97263	5.55907	0	0.40411	0.296452	0.025662
ENSG00000233975	AL445490.2	1	complement(27660328..27662722)	2395	lincRNA	0.172563	0.224487	0.0817189	0.509205	1.12503	2.22322	1.06393	1.05487	1.23564	0.505003	1.08489	0.829171	0.4319	0.602715	1.95461	0.267839	0.918459	0.658286	0.635213	0.8998	1.01147	0.953169	0.850702	0.969947	0.239458	0.240728	0.814606	0.885069	0.720386	0.775047	0.830441	0.484893	0.509103	2.95084	5.01158	27.2056	2.08939	0.937632	0.555789	0.855242	0.555555	2.35731	2.37162	0.979684
ENSG00000126709	IFI6	1	complement(27666061..27672218)	6158	protein_coding	117.405	159.906	75.1021	410.542	268.056	683.558	361.782	540.491	677.625	458.568	924.567	473.856	345.136	372.567	594.8	381.736	872.563	353.057	416.897	454.432	305.385	470.517	441.763	485.415	460.889	494.603	674.717	552.635	481.803	735.066	890.131	911.214	425.434	3.49681	1.67634	9.10172	0.881229	2.01633	0.99132	0.752638	0.402964	1.25523	1.09211	0.520801
ENSG00000117758	STX12	1	27773183..27824452	51270	protein_coding	2.10661	2.02915	1.9125	2.78833	2.36494	1.93614	2.87212	2.21226	2.0539	3.27726	3.77051	3.43867	2.48608	2.98266	2.88008	3.13508	2.74967	3.2109	2.85046	2.09591	2.59162	3.57421	3.02018	2.83318	3.01797	2.32327	2.12717	3.66589	2.63205	2.97284	2.41656	2.38289	2.36036	1.32361	1.16548	1.01236	1.03005	0.935439	1.06083	0.758584	0.79105	0.837555	0.909216	0.76224
ENSG00000117751	PPP1R8	1	27830778..27851676	20899	protein_coding	3.01247	3.5952	2.2944	1.96459	2.19177	2.45679	1.89304	2.50044	2.18894	2.80015	2.57179	3.29937	3.58015	3.15134	3.86553	2.83701	2.46419	3.12442	2.68885	3.03255	3.23397	2.84996	2.9588	4.0408	3.36983	3.58081	3.0293	3.41474	3.59706	3.0396	3.01737	2.69505	3.2526	0.652154	0.609637	1.07078	0.963581	1.14083	0.890977	1.27856	1.22535	1.1716	0.947776	1.23065
ENSG00000130775	THEMIS2	1	27872543..27886685	14143	protein_coding	2.31829	2.45197	3.32122	12.9728	10.7879	10.1919	12.6971	10.1163	10.6715	10.1372	8.89714	10.2658	7.54141	8.59258	9.76915	7.65875	10.1234	8.9366	7.8928	9.8281	9.24075	9.00235	9.92569	9.24644	9.31846	9.06621	9.95976	6.80285	8.07758	9.73421	7.95791	9.07344	9.4187	5.59584	4.3997	3.06873	0.978748	0.937741	1.04705	0.743935	0.965769	0.951625	1.03056	0.97083
ENSG00000117748	RPA2	1	complement(27891524..27914746)	23223	protein_coding	1.32287	1.46433	1.17988	1.51709	1.66061	1.17916	1.6574	1.42571	1.3752	1.71868	1.48647	1.90979	1.08881	1.32475	1.14613	1.80335	1.33167	1.47659	1.65822	1.00389	1.37172	1.61303	1.66255	1.67699	1.86698	1.2016	1.43658	1.28296	1.49649	1.10127	1.62723	1.45521	1.09602	1.14681	1.13404	0.999391	1.09249	0.858544	1.16626	0.633513	0.891203	0.600134	0.919521	0.753861
ENSG00000158156	XKR8	1	27959462..27968096	8635	protein_coding	1.30823	2.41271	1.42793	0.768934	0.897111	1.86457	1.00952	1.84786	1.89922	2.04714	1.71085	2.04425	2.46238	2.02692	2.52478	2.01638	1.73825	2.38878	2.53262	2.45031	2.17419	1.87463	2.3713	2.56364	2.04562	3.00457	2.51922	1.81384	1.59845	1.69585	2.28976	1.69457	2.61229	0.587768	0.371827	1.30579	1.31288	2.05979	1.01858	1.20284	1.18474	1.23506	1.25602	1.40964
ENSG00000158161	EYA3	1	complement(27970344..28088696)	118353	protein_coding	0.487715	0.239629	0.537443	1.46779	1.42431	0.893356	1.27139	0.626909	0.818896	0.522756	0.61659	1.02446	0.690457	0.670813	0.615907	0.525742	0.422012	0.447367	0.403301	0.566116	0.343865	0.534815	0.720442	0.662731	0.651262	0.613796	0.924777	0.437808	0.45087	0.605573	0.5081	0.522016	0.521551	3.00952	5.94383	1.66223	0.866191	0.440148	0.916652	1.3208	1.08794	0.601201	0.767108	1.34147
ENSG00000228589	SPCS2P4	1	complement(28095742..28096422)	681	processed_pseudogene	2.83212	3.7501	2.58657	2.18877	2.22559	2.60627	3.34785	1.95255	2.53493	0.683092	2.72531	0.162006	0	0.39744	0.982022	1.07653	2.47009	0	0.279246	0.287681	0.177861	0.457116	0.299182	0.401317	0.505289	0	0	0.691708	0.361931	0	0	0.170531	0.223807	0.772838	0.593476	1.00762	1.52955	0.877317	0.97263	0	0.145833	6.06166	0.259396	0.116466
ENSG00000126698	DNAJC8	1	complement(28199456..28233025)	33570	protein_coding	2.28578	2.58653	2.33204	2.40979	2.82428	3.10048	2.46889	3.25193	3.36457	2.15064	2.0522	2.3991	1.49273	1.78718	1.19926	2.10467	2.22981	1.75334	1.44169	2.11843	1.15459	2.25644	2.49748	2.34464	2.20039	2.26702	2.42638	2.32229	2.40822	2.39302	1.54389	2.29358	1.9114	1.05425	1.09192	1.32951	1.02453	1.15142	1.08518	0.694088	0.870861	0.499879	0.684993	0.950048
ENSG00000130770	ATPIF1	1	28236109..28246906	10798	protein_coding	12.0565	22.655	11.3464	9.24867	9.84094	8.51202	11.0414	12.5728	11.3509	13.7083	10.3058	15.4587	17.3603	16.092	27.3622	10.3877	8.83762	13.7126	14.6438	17.7169	14.2683	14.8085	14.7835	18.3117	15.9761	15.4841	17.6795	17.7223	23.682	18.7855	16.3823	17.1434	20.4243	0.767113	0.434383	0.750194	1.19383	1.2776	1.33351	1.26641	1.56146	1.77002	1.40972	2.00471
ENSG00000130766	SESN2	1	28259527..28282491	22965	protein_coding	0.581884	0.924755	0.630657	1.78785	1.78193	1.55124	1.18548	1.1059	1.53026	2.09045	1.14435	3.80003	2.2271	2.1882	1.98021	2.62568	1.65089	3.19232	2.72022	2.6275	2.56329	2.08751	2.54623	2.32656	3.5961	3.3842	3.11783	2.01528	2.09286	2.39793	3.03121	2.47283	1.97775	3.07252	1.92692	2.45971	0.663074	0.62062	0.986476	1.06537	1.91217	0.521103	1.03601	1.59157
ENSG00000130772	MED18	1	28329002..28335967	6966	protein_coding	5.04299	6.17451	3.96154	4.31842	4.08558	5.29599	4.08147	5.42106	6.0361	5.74303	7.97151	5.43235	8.44759	6.48862	10.2147	5.23578	7.03071	6.09197	7.84854	5.84977	8.13748	5.67537	5.89352	7.61119	6.99796	6.58813	7.01581	6.74527	6.98806	6.26207	7.59137	6.06833	9.64887	0.856321	0.661685	1.33685	0.94513	1.32688	1.13975	1.47093	0.813976	1.88035	1.49902	0.832031
ENSG00000204138	PHACTR4	1	28369582..28500369	130788	protein_coding	0.949048	0.583736	0.962213	4.63536	3.57697	2.80717	3.81246	1.69276	2.52292	5.30602	3.63388	5.75552	4.77	4.31546	4.99773	4.73794	4.01873	5.44365	5.11084	4.4788	5.71591	5.48389	4.82299	4.27326	5.25847	4.40383	5.05691	4.00954	4.50122	4.76402	3.71679	3.946	4.29312	4.88422	6.12771	2.91741	0.822474	0.473239	0.898743	0.898978	1.18756	0.868337	1.07871	1.11448
ENSG00000180198	RCC1	1	28505943..28539300	33358	protein_coding	0.974638	0.471435	0.850738	0.605259	0.575514	0.56247	0.599033	0.821139	0.561861	0.239858	0.267057	0.214976	0.234291	0.164979	0.276661	0.181312	0.320015	0.200867	0.242283	0.211427	0.177919	0.171086	0.284011	0.176146	0.20287	0.266166	0.350917	0.12003	0.225358	0.163846	0.245507	0.174069	0.251295	0.621009	1.22077	0.661155	0.989712	1.42679	0.998918	0.976788	0.617766	1.28694	1.33628	0.660679
ENSG00000279443	AL513497.1	1	28544460..28546542	2083	TEC	0.925913	0.903389	0.751673	0.325264	0.727619	0.912935	0.772603	0.893693	1.30232	0.62531	0.677153	0.794473	1.37942	1.03949	0.577898	0.659909	0.652254	0.126148	0.182589	0.329183	0.465188	0.398523	0.63578	0.590415	0.22026	0.664285	0.0936621	1.35685	0.236654	0.148523	0.112333	0.50177	0.439019	0.35129	0.805432	1.21454	2.37531	1.22824	1.42652	2.20598	1.53509	0.727399	0.276689	0.504686
ENSG00000180098	TRNAU1AP	1	28553085..28578545	25461	protein_coding	0.746681	0.834099	0.876309	0.526884	0.846614	0.642321	0.74269	0.564024	0.619898	0.741783	0.618134	0.719299	0.622945	0.687423	0.851016	0.665853	0.609849	0.686301	0.496685	0.673273	0.551836	0.647999	0.564153	0.746008	0.725297	0.792547	0.750938	0.559655	0.605031	0.838409	0.459505	0.62944	0.496848	0.705635	1.015	0.732984	1.40959	0.666212	0.965091	0.839794	1.11209	1.18312	0.745938	1.104
ENSG00000197989	SNHG12	1	complement(28578538..28582983)	4446	antisense	3.96618	5.50222	3.1695	2.22489	3.44685	3.13661	3.22759	5.20391	3.74412	5.31521	5.24303	3.84626	4.39466	4.36281	2.9181	4.82312	4.52561	4.31442	4.66221	3.30484	3.5961	4.24771	4.14727	4.641	4.77274	3.34567	4.49788	6.59538	5.40515	6.44817	5.52605	5.82487	4.04514	0.560966	0.626447	0.989623	1.45067	1.50976	1.19368	0.826809	0.832117	0.758685	0.966637	0.730253
ENSG00000120656	TAF12	1	complement(28589323..28643085)	53763	protein_coding	0.96859	1.10753	1.12487	0.597338	0.729832	0.48576	0.598676	0.771651	0.655946	0.8566	0.639322	0.742852	0.528031	0.761851	0.746339	0.755096	0.506623	0.725791	0.649063	0.859978	0.716425	0.963096	0.884884	0.851463	0.787243	0.845036	0.823751	0.714076	0.722055	0.822876	1.04889	0.831626	0.734239	0.616709	0.658972	0.431836	1.00224	1.0573	1.35035	0.616427	1.19165	1.00469	0.859578	1.69747
ENSG00000274978	RNU11	1	28648600..28648733	134	snRNA	0	0	0	1.01123	0	0	0	0	0	0	0	0	0	0	0	0	0.482816	0	2.12873	5.11708	1.80781	0	0	0	0	0	0	0	0	0	0.873093	0	2.27482	#DIV/0!	#DIV/0!	#DIV/0!	0	#DIV/0!	#DIV/0!	#DIV/0!	#DIV/0!	#DIV/0!	#DIV/0!	10.5984
ENSG00000162419	GMEB1	1	28668732..28719353	50622	protein_coding	0.541558	0.515108	0.583802	0.484501	0.668663	0.343099	0.482166	0.491193	0.445756	0.703908	0.371025	0.760612	0.706102	0.591693	0.665824	0.639024	0.391083	0.643652	0.571004	0.770145	0.579033	0.586245	0.549384	0.599264	0.52114	0.407733	0.537636	0.590887	0.613485	0.515397	0.656363	0.445055	0.541944	0.894642	1.2981	0.587697	0.99518	0.734589	1.29921	1.00312	1.59475	0.875379	0.893556	1.96926
ENSG00000198492	YTHDF2	1	28736621..28769775	33155	protein_coding	6.52768	4.29727	5.12978	4.23006	4.42913	2.89075	5.07239	3.67765	2.91205	3.4347	4.16472	4.02637	3.01243	3.11025	4.611	3.64291	3.38171	3.74078	3.1661	3.22037	3.78476	3.64611	3.598	3.53213	3.81586	3.31441	3.11875	3.62649	3.33788	3.46806	3.4652	3.34857	3.28224	0.648019	1.03068	0.563523	1.19913	0.830332	1.00737	0.877058	0.746808	1.1452	0.869113	0.952292
ENSG00000116350	SRSF4	1	complement(29147743..29181987)	34245	protein_coding	2.6229	1.1775	3.38339	3.81052	3.8554	2.06574	3.55593	1.66575	1.63112	2.39623	1.8665	3.02514	3.56094	2.70301	3.60107	2.30135	1.69844	2.63955	2.76823	2.96341	2.97458	2.20288	2.14185	2.42611	3.10156	2.63313	2.9739	2.32466	2.57667	2.53256	2.70237	2.37723	3.49377	1.45279	3.27423	0.610551	0.933186	0.432056	0.789609	1.48606	1.44817	1.19038	1.20287	1.74479
ENSG00000162511	LAPTM5	1	complement(30732469..30757820)	25352	protein_coding	54.3019	66.0764	55.7382	50.8839	41.8086	49.9964	48.9056	46.774	51.9889	32.8632	46.8551	33.8088	34.441	40.8355	38.6767	34.8997	41.4617	42.3968	34.2611	38.7077	39.5399	39.5956	38.7363	33.0571	43.3973	39.8887	39.2359	46.7393	41.0808	43.142	49	44.3236	37.7184	0.937055	0.63273	0.896986	0.961123	1.11877	1.03985	1.04801	0.871527	1.14398	0.9817	0.933577
ENSG00000134644	PUM1	1	complement(30931506..31065991)	134486	protein_coding	1.80493	1.21333	1.83949	1.41464	1.5928	0.97378	1.43997	0.916542	0.859109	0.958832	0.94835	1.09763	1.04434	1.05255	1.29688	1.04596	0.908744	1.06387	1.02446	0.895894	0.934862	0.962149	1.07791	1.0049	1.09595	0.995446	1.21351	0.899298	0.879705	1.1502	0.864718	0.92656	0.911172	0.783764	1.31275	0.529374	1.01791	0.575429	0.882241	1.08918	1.10988	1.18152	0.979451	0.98586
ENSG00000084628	NKAIN1	1	complement(31179745..31239554)	59810	protein_coding	0.00921335	0.0224731	0.0327231	0.684209	0.543418	0.366699	0.562813	0.10449	0.290691	0.746662	0.503935	0.866964	0.62069	0.585269	0.856492	0.697139	0.44783	0.709524	0.909341	0.733724	0.947762	0.728666	0.793716	0.735676	0.609844	0.906122	0.877469	0.291406	0.416218	0.534501	0.473377	0.399986	0.517301	74.2627	24.1809	11.2061	0.822575	0.192282	0.792722	0.831287	1.1614	0.987921	1.30439	1.6384
ENSG00000134668	SPOCD1	1	complement(31790422..31816051)	25630	protein_coding	3.16053	4.10104	4.12357	3.37309	3.05531	3.30419	3.79362	2.49543	3.58902	2.75881	5.61632	3.25855	2.10764	2.10499	1.85258	1.9093	3.75361	2.06583	1.99219	1.94153	1.54535	3.06478	2.37687	1.89804	1.72745	1.54765	1.31309	3.08307	2.85615	2.08019	2.03131	1.96196	1.71264	1.06725	0.745008	0.801295	1.12467	0.816754	1.0862	0.763966	0.374799	0.56853	1.04341	0.517243
ENSG00000121774	KHDRBS1	1	32013829..32060850	47022	protein_coding	7.31851	6.13144	6.27249	5.49259	5.50099	3.84464	6.24893	4.40571	4.48416	4.57054	5.08367	5.08434	4.73206	5.37223	5.72586	4.46874	4.74959	5.04889	5.05122	4.75799	5.31147	4.95193	4.54091	4.41139	5.52989	5.24042	5.13864	4.76844	5.11328	5.75252	5.45885	5.4754	5.81491	0.750506	0.897178	0.612937	1.1377	0.800894	1.16634	1.03534	1.05676	1.12618	1.13035	1.00177
ENSG00000084652	TXLNA	1	32179686..32198285	18600	protein_coding	2.22198	1.31521	1.77829	2.03258	1.76552	2.05159	2.05493	1.27965	1.5579	2.20088	1.62045	1.45322	1.03193	1.45514	0.884485	1.44357	1.41221	0.946522	1.03774	0.890026	0.807488	2.09205	1.5226	1.03588	1.12851	1.35767	1.55239	1.38024	1.2655	1.65775	1.57251	1.30492	1.03247	0.914759	1.34239	1.15369	1.011	0.724799	0.759363	0.468871	0.897988	0.60864	0.718871	0.630236
ENSG00000084623	EIF3I	1	32221928..32231604	9677	protein_coding	10.7055	8.82001	8.47425	7.99559	8.6142	7.66395	9.39622	9.79712	9.39101	11.2679	11.7911	7.31933	8.21886	8.73568	5.08634	12.0172	12.5691	9.58523	9.17721	7.40967	10.1385	12.5458	9.0639	7.72415	9.51789	7.39969	7.85272	10.0398	8.53252	8.56794	10.7721	9.78065	8.33175	0.746865	0.976666	0.904381	1.17517	1.13732	1.22535	0.729404	0.740868	0.694919	0.763674	0.589516
ENSG00000116478	HDAC1	1	32292086..32333635	41550	protein_coding	3.17302	3.26405	2.8121	1.87848	1.8117	1.86122	2.14642	1.95853	2.11001	2.25931	1.80457	1.8454	2.00822	1.96723	1.22002	2.34006	2.15346	2.22292	1.96345	2.08642	2.13678	2.06532	2.15021	1.9634	2.18635	2.2257	2.47688	1.77424	2.21857	2.2114	2.05268	1.97885	1.84142	0.592017	0.555048	0.661859	1.14264	1.08104	1.13367	0.888864	1.09014	0.661113	0.839063	0.968865
ENSG00000175130	MARCKSL1	1	complement(32333832..32336379)	2548	protein_coding	28.9799	19.8347	20.432	34.3549	27.3622	42.8392	33.5277	34.8599	32.2784	24.5738	24.3573	13.0763	17.9978	21.5987	9.02874	30.5345	32.9835	26.7613	27.0174	24.0275	25.0993	24.964	13.8334	13.3538	35.9677	25.7952	32.3505	14.3276	17.4119	31.7305	27.8252	30.218	17.287	1.18547	1.37952	2.09668	0.975923	1.27402	0.753478	0.732399	0.886745	0.690467	0.884817	0.728472
ENSG00000160058	BSDC1	1	complement(32365103..32394731)	29629	protein_coding	1.22284	0.816567	1.49947	1.07017	1.29021	0.894267	0.846426	0.762925	0.873953	0.709656	0.456013	0.647902	0.620653	0.706429	0.817071	0.606207	0.657258	0.438992	0.62899	0.707499	0.568231	0.56735	0.491668	0.608781	0.735533	0.630465	0.730902	0.576317	0.561513	0.859688	0.742346	0.540895	0.663581	0.875153	1.58004	0.59639	0.790924	0.591319	0.977284	0.874584	1.54914	1.2611	1.03758	1.07644
ENSG00000176261	ZBTB8OS	1	complement(32600172..32650903)	50732	protein_coding	0.809218	1.18695	1.19208	1.01231	1.31451	1.12952	1.09177	1.20828	1.06215	0.566673	0.834094	0.717644	0.593561	0.599302	0.651198	0.610543	0.738385	0.543846	0.624118	0.820608	0.520477	0.427481	0.544177	0.546787	0.635316	0.554588	0.884503	0.36212	0.432395	0.743978	0.680308	0.505896	0.53476	1.25097	1.10747	0.947523	1.0785	0.919189	0.940353	1.04745	0.718506	0.907411	1.02223	1.11135
ENSG00000162521	RBBP4	1	32651142..32686211	35070	protein_coding	0.667797	0.310446	0.904081	0.53321	0.696278	0.289196	0.443595	0.254032	0.207444	0.512009	0.215917	0.70153	0.701333	0.892671	0.827603	0.611451	0.164188	0.625633	0.71848	0.667561	0.673482	0.482286	0.557723	0.572778	0.706454	0.746368	0.789962	0.423102	0.576303	0.938028	0.570461	0.500026	0.673623	0.798462	2.24284	0.319878	0.831932	0.364843	0.717315	1.36977	4.13433	1.17971	1.17504	4.06584
ENSG00000134684	YARS	1	complement(32775237..32818153)	42917	protein_coding	2.16353	2.33326	1.62349	1.50291	1.18503	1.63651	1.5562	1.63899	1.69515	1.19881	1.85087	1.22107	1.28278	1.59975	1.58319	1.72103	1.90548	1.72659	1.72146	1.67303	1.65949	1.18957	1.32926	1.315	1.59822	1.45087	1.63199	1.63541	1.55924	1.24229	1.47207	1.16356	1.39923	0.694658	0.507885	1.00802	1.03545	1.38308	1.03583	1.07004	0.864323	1.29656	1.00025	0.878009
ENSG00000116497	S100PBP	1	32816767..32858879	42113	protein_coding	0.929038	0.855372	1.33381	0.917031	0.919734	0.939239	0.840721	0.615698	0.811053	0.607537	0.445992	0.702094	0.600417	0.674827	0.632026	0.587529	0.490073	0.443007	0.553165	0.746651	0.442927	0.623386	0.699092	0.639226	0.65095	0.564045	0.859372	0.265655	0.479922	0.506892	0.566734	0.485342	0.622492	0.987076	1.07525	0.704178	0.916786	0.669431	0.863521	0.98828	1.51309	0.900201	0.94151	1.52355
ENSG00000116514	RNF19B	1	complement(32936445..32964685)	28241	protein_coding	0.429273	0.609209	0.699954	8.65109	6.41031	5.2208	6.44887	3.87969	5.2482	3.34382	4.43463	6.2349	6.64995	6.25824	5.74959	5.66236	5.86242	5.51751	7.04683	7.66551	5.20245	3.28848	3.50983	3.61931	9.35768	6.60634	9.77875	3.36514	4.50342	8.81491	6.16022	7.86247	6.25496	20.1529	10.5224	7.45878	0.74544	0.605226	1.00525	1.98873	1.41122	0.922162	1.2445	1.30757
ENSG00000004455	AK2	1	complement(33007940..33080996)	73057	protein_coding	0.0678847	0.0919908	0.15538	0.693689	0.622376	0.506709	0.613125	0.243889	0.482714	0.234322	0.203231	0.474182	0.522303	0.514958	0.42291	0.34871	0.22405	0.325503	0.407368	0.560458	0.245373	0.218732	0.20219	0.241286	0.733197	0.353548	0.898621	0.212776	0.301949	0.492634	0.174554	0.430783	0.277467	10.2186	6.76563	3.2611	0.88386	0.391868	0.952645	2.229	2.53385	0.891874	1.16821	2.50149
ENSG00000235907	AC115285.1	1	complement(33512008..33512743)	736	processed_pseudogene	13.1024	5.84398	11.4345	17.3063	13.7285	13.9523	26.6035	30.8936	13.5704	2.40177	11.7004	1.19919	0.936957	0.735481	0.181727	4.10883	14.5042	0.535528	1.1627	0.532367	0.658278	3.10168	1.79936	0.742654	1.24675	1.41003	1.59047	0.960027	0.669769	0.980801	0.31792	1.57788	0.207083	1.32085	2.34918	1.22019	1.53721	2.25032	0.97263	0.39011	0.0628592	0.151541	0.282977	0.0367044
ENSG00000116560	SFPQ	1	complement(35176378..35193148)	16771	protein_coding	17.6115	15.3398	16.1395	15.0848	12.7826	13.9241	15.3535	16.3961	15.1238	10.9951	12.2039	9.74256	8.71029	8.44038	8.70887	11.5785	11.0137	10.1919	8.21512	7.09653	8.5944	12.0465	9.5366	8.79158	9.23979	7.54241	7.52078	10.1536	11.3384	11.3202	9.78035	9.85365	8.61531	0.856532	0.833299	0.862735	1.01781	1.28269	1.08616	0.792194	0.69161	0.8939	0.709513	0.644336
ENSG00000201868	Y_RNA_16	1	35195969..35196062	94	misc_RNA	0	0	0	7.20771	0	0	0	0	0	2.96927	1.57952	4.69471	0	0	0	0	0	8.38614	3.03458	3.12624	10.3084	2.20778	0	2.90741	0	2.45338	4.15103	0	0	2.19413	0	18.5317	0	#DIV/0!	#DIV/0!	#DIV/0!	0	#DIV/0!	#DIV/0!	0	0	0	#DIV/0!	#DIV/0!
ENSG00000146463	ZMYM4	1	35268967..35422058	153092	protein_coding	0.592113	0.360849	0.769612	0.953276	0.916312	0.478645	0.863751	0.419512	0.429299	0.57855	0.431579	0.735063	0.567565	0.677709	0.577494	0.546513	0.379076	0.524357	0.563325	0.509958	0.477872	0.555117	0.485762	0.440939	0.592638	0.527993	0.740418	0.363847	0.41618	0.5692	0.465404	0.462731	0.522671	1.60995	2.53932	0.621929	0.906087	0.457827	0.896907	0.981013	1.5703	0.785638	1.03076	1.34527
ENSG00000142687	KIAA0319L	1	complement(35433490..35557950)	124461	protein_coding	0.812445	0.662008	0.811418	0.784978	0.752302	0.660054	0.72518	0.548067	0.660812	0.715377	0.646574	0.796899	0.940071	0.695882	1.14127	0.541173	0.63678	0.691428	0.780768	0.873612	0.857373	0.553589	0.576225	0.623619	0.746479	0.714305	0.880177	0.568658	0.730745	0.700139	0.660826	0.752994	0.837614	0.966191	1.13639	0.813458	0.923823	0.72852	1.00115	1.31409	1.07626	1.43214	1.44273	1.37192
ENSG00000020129	NCDN	1	35557473..35567274	9802	protein_coding	1.95358	2.46828	1.31782	2.29482	2.01012	3.28516	1.58711	2.14334	3.472	4.79328	6.55124	6.97837	7.21118	5.39362	11.2164	4.78671	5.41235	6.80907	6.15976	6.32583	8.72403	5.43069	4.4066	5.13024	4.49347	4.90551	5.0755	5.91099	6.42465	3.47184	3.81945	3.43585	7.79012	1.17467	0.814381	2.49287	0.691606	1.06628	1.05687	1.50444	0.823298	1.60732	1.28685	1.16878
ENSG00000239636	AC004865.2	1	complement(35569813..35577729)	7917	antisense	0.696035	1.1375	0.840517	0.445008	0.489235	0.576474	0.745343	0.436679	0.451672	0.810858	0.421963	0.808247	0.624243	0.364659	0.489932	0.266225	0.465801	0.248925	0.624521	0.717623	0.657863	0.27524	0.373156	0.414243	0.304246	0.378683	0.763932	0.267745	0.280191	0.286565	0.679771	0.32271	0.385027	0.639348	0.430098	0.685857	1.6749	0.892574	0.783508	0.769855	0.864197	0.606166	2.34584	1.54062
ENSG00000126067	PSMB2	1	complement(35599544..35641844)	42301	protein_coding	2.73239	2.46574	2.00802	2.5787	2.09006	2.77223	2.53632	3.07738	2.97036	2.20161	2.8378	2.3786	3.0621	2.7193	3.95869	2.3505	3.06961	2.13997	2.34444	2.3782	2.15325	2.30339	2.39621	1.99315	2.538	2.74227	2.47441	2.65309	2.7939	2.72554	2.37579	2.44063	2.1258	0.943752	0.847641	1.38058	0.983565	1.47239	1.07147	1.39085	0.958243	1.6643	0.997418	0.774757
ENSG00000142686	C1orf216	1	complement(35713875..35719472)	5598	protein_coding	2.04257	3.76967	1.50336	1.86386	1.20331	1.85703	2.20404	2.39904	1.76215	1.62873	2.90425	2.22701	1.31399	2.65919	1.33799	1.98077	2.72751	2.32349	2.17411	2.37977	2.66134	1.72386	1.92897	2.34338	2.7456	2.2864	3.60712	2.41922	2.94995	3.02115	3.0513	2.55166	3.34883	0.912508	0.319209	1.23525	1.18251	1.9937	0.948908	0.806759	0.91562	0.600801	1.09761	0.872508
ENSG00000092853	CLSPN	1	complement(35720218..35769967)	49750	protein_coding	0.650738	0.453892	0.444543	0.40311	0.480669	0.522394	0.692794	0.537221	0.587409	0.817231	0.504366	0.816078	0.937949	0.680042	0.677494	0.596807	0.849193	0.565144	0.477806	0.724575	0.396846	0.586092	0.876402	1.11791	0.569468	0.757909	0.876472	0.48999	0.837272	0.541014	0.336286	0.45519	0.628032	0.619466	1.05899	1.17513	1.71862	1.11765	1.12446	1.14772	1.34831	0.830183	0.800604	0.853251
ENSG00000134698	AGO4	1	35808172..35857890	49719	protein_coding	1.58768	1.41119	2.44848	1.13922	1.51403	1.04799	1.04658	0.834415	1.04907	0.359282	0.427038	0.539214	0.559422	0.582479	0.454635	0.418394	0.405993	0.298603	0.349972	0.744729	0.409274	0.352709	0.434377	0.442495	0.754382	0.463842	0.725943	0.46661	0.35693	0.541351	0.548276	0.572262	0.355596	0.717539	1.07288	0.428017	0.91868	0.55112	1.00103	1.55706	1.364	0.843144	0.836465	1.83434
ENSG00000116863	ADPRHL2	1	36088875..36093932	5058	protein_coding	4.98429	4.06583	3.28903	19.2086	11.2535	11.8054	13.9732	11.5934	9.9708	16.2603	17.3631	13.0655	15.179	13.1993	17.8758	15.7805	15.4388	14.1305	18.3662	14.3893	14.2244	17.1096	16.3542	13.8053	12.5404	15.4794	15.1975	14.7844	14.5946	16.433	12.0048	11.9851	14.494	3.85382	2.76783	3.58932	0.727445	1.0302	0.844598	0.933499	0.76019	1.36817	1.16386	0.932017
ENSG00000054116	TRAPPC3	1	complement(36136570..36156053)	19484	protein_coding	3.6484	3.59415	3.06372	2.76101	2.35958	2.49206	2.91156	2.70251	2.72763	2.97486	3.24245	2.4688	2.0823	3.05607	2.4095	2.93957	2.63983	2.72422	2.29364	2.70479	2.17579	3.27529	3.27825	3.23316	3.09652	2.95315	3.00898	3.34239	3.31433	3.41383	2.9723	3.26032	2.72221	0.756771	0.656507	0.813408	1.05453	1.14533	1.09453	0.699965	0.942518	0.975982	0.780262	1.02461
ENSG00000116871	MAP7D1	1	36155579..36180849	25271	protein_coding	4.02859	5.02627	3.40768	3.49607	2.82549	5.42302	2.93472	4.06204	5.05014	2.48875	3.16091	2.113	2.1967	2.40979	2.04298	2.28817	4.19607	2.09518	2.44942	2.45751	2.21435	2.63201	2.85003	2.4387	2.01978	2.87919	2.71367	1.65897	2.08232	2.5627	2.65276	2.40802	2.90097	0.867815	0.562145	1.59141	0.839434	1.43764	0.931242	0.882654	0.762372	0.966859	1.07047	0.585669
ENSG00000054118	THRAP3	1	36224416..36305357	80942	protein_coding	2.11558	1.11924	2.06738	1.77622	2.04725	1.00867	1.82422	0.81974	0.955167	2.09196	1.35557	1.87279	2.01491	1.56714	1.56486	2.44886	1.60101	1.98514	2.07806	1.58172	1.94535	2.07167	1.66887	1.99886	2.45295	1.66534	1.95118	1.63241	2.03868	2.1455	1.56249	2.03304	1.71728	0.839592	1.82915	0.487898	1.02702	0.400409	0.946955	0.963165	1.15608	0.835573	0.848582	0.987954
ENSG00000196182	STK40	1	complement(36339624..36385896)	46273	protein_coding	1.5124	1.42623	1.37039	1.7336	1.73597	1.73426	1.69548	1.81897	1.59886	2.17347	1.3701	1.79056	1.66912	1.53832	1.15619	1.91901	1.38418	1.50199	1.78565	1.04998	1.60458	1.87694	1.77884	1.5297	1.69796	1.84901	1.84039	1.31829	1.40354	1.9634	1.65354	1.3452	1.97297	1.14626	1.21717	1.26552	0.978009	1.04781	0.921925	0.767951	1.12278	0.645716	0.930505	0.758558
ENSG00000181817	LSM10	1	complement(36391238..36397892)	6655	protein_coding	6.43789	11.27	4.05844	5.5383	3.74511	8.09615	4.2319	9.13099	8.00426	8.59772	9.2476	7.75845	9.27411	9.3947	9.62688	6.85746	7.56342	8.64698	9.95839	9.11111	9.79178	9.32408	9.91927	10.6773	8.08333	10.396	8.60426	9.13086	7.88868	7.6704	8.12193	9.87687	8.1073	0.860265	0.332309	1.99489	0.764116	2.43811	0.98865	1.07867	1.01591	1.24083	1.4522	1.20463
ENSG00000116898	MRPS15	1	complement(36455718..36464437)	8720	protein_coding	3.19129	4.02309	2.35668	2.25324	2.87753	2.09355	3.01442	3.52245	2.29078	2.63534	4.2397	2.87201	4.25728	4.05571	5.73658	3.57309	4.34778	4.12831	4.19806	3.41496	4.91716	3.72461	3.37625	3.902	3.73566	3.38521	3.21062	3.47078	5.31391	3.89081	4.11896	4.00868	4.59685	0.706058	0.715254	0.888348	1.33782	1.22412	1.09421	1.61546	0.956604	1.99741	1.17491	0.785449
ENSG00000119535	CSF3R	1	complement(36466043..36483278)	17236	protein_coding	0.679382	0.483494	0.590466	1.24216	0.996585	0.779663	0.910361	0.594024	0.879942	0.151139	0.262734	0.339247	0.233388	0.198905	0.34144	0.106335	0.236478	0.0990936	0.204113	0.358041	0.0351367	0.319075	0.254147	0.293339	0.326081	0.28767	0.633877	0.327955	0.25025	0.347018	0.237573	0.491855	0.185697	1.82836	2.06121	1.32042	0.732888	0.596059	1.12862	1.54419	0.757058	1.00646	1.91953	1.51406
ENSG00000233621	LINC01137	1	complement(37454879..37474411)	19533	antisense	0.486644	0.756937	0.460911	1.91468	1.44841	1.58365	1.53109	1.44997	1.74862	0.99072	1.50504	1.02232	1.71226	0.785195	1.08875	1.22918	1.62298	1.26453	1.16341	1.26876	1.12237	0.834033	0.839672	0.902454	1.69118	1.28692	1.72795	0.982718	0.807577	1.57329	1.59323	1.53986	1.27966	3.93445	1.91351	3.43591	0.799659	1.00108	1.10417	1.7283	0.52171	1.06498	0.946497	0.781748
ENSG00000163874	ZC3H12A	1	37474552..37484379	9828	protein_coding	2.76142	4.80041	3.16636	35.2826	16.9294	43.0198	25.0537	31.4292	46.196	29.9521	24.6702	39.0653	22.1961	27.4292	15.9364	41.9221	39.399	31.7896	32.8458	30.0903	20.4953	30.9776	34.2474	32.9524	36.4012	41.2873	49.2609	29.7404	29.3924	38.0473	42.6885	41.2275	18.8112	12.777	3.52667	13.5865	0.710086	1.85648	1.07383	0.741053	1.11183	0.407942	0.783495	0.763732
ENSG00000163875	MEAF6	1	complement(37492575..37514774)	22200	protein_coding	3.25169	2.73667	3.04154	1.73959	1.80541	2.48984	2.11436	2.74922	2.18286	1.35365	1.37439	1.33186	1.35124	1.21917	1.10254	1.2425	1.70778	1.00017	0.920852	1.21782	0.932976	1.24799	1.46383	1.21876	1.20901	1.50629	1.75325	1.0291	1.09915	1.2217	0.785233	1.09331	0.871911	0.53498	0.65971	0.81861	1.21544	1.52277	0.876706	0.998224	0.887064	0.827823	0.74113	0.713105
ENSG00000163877	SNIP1	1	complement(37534449..37554344)	19896	protein_coding	1.02477	1.0674	1.10174	1.29403	1.41352	1.11509	1.30094	1.25644	1.09697	0.771569	1.29848	0.720866	0.791409	0.793542	1.23694	0.847489	1.14788	0.640538	1.03227	0.856667	0.998402	0.970063	0.803872	0.817308	1.04347	1.22866	0.995299	0.976626	1.02822	1.0781	1.06433	0.957258	1.04948	1.26275	1.32426	1.01211	1.00534	0.888874	0.983746	1.02571	0.611131	1.71591	1.21803	0.746306
ENSG00000237749	AL034379.1	1	37556247..37556499	253	processed_pseudogene	3.2671	2.12508	1.54717	1.07119	0.665626	3.50764	0.530083	1.05114	1.94951	0.367736	0.586856	0	0	0	0	1.08663	1.02288	0	0	0.774352	0.957496	0	0.805309	0	0	0.911532	0	0	0	0.407606	0.462429	0.459019	0	0.327871	0.313224	2.26714	0.494856	1.57917	0.555789	0	0	#DIV/0!	0	0.757029
ENSG00000134697	GNL2	1	complement(37566816..37595935)	29120	protein_coding	1.82611	2.02171	1.75419	1.25175	1.78697	2.15502	2.07706	2.34704	1.95207	1.72528	3.06178	1.71247	1.08934	1.48093	0.744084	3.08087	2.60611	1.83629	1.3616	1.13362	1.33102	1.94204	2.33339	1.94743	1.85522	1.25129	1.46726	2.54776	2.40381	2.30896	1.84411	2.17747	1.141	0.685471	0.883891	1.2285	1.65933	1.31342	0.905823	0.631401	0.483682	0.434508	0.441953	0.434985
ENSG00000134690	CDCA8	1	37692418..37709719	17302	protein_coding	1.72781	1.16528	1.14249	0.978969	0.837053	1.0478	0.976649	1.11435	1.29706	0.908755	0.737997	1.18602	1.64077	1.18888	2.14132	0.752097	0.886214	0.706196	0.58802	1.27384	0.490037	0.731672	1.27178	1.26365	1.00103	1.02633	1.07122	0.687441	1.26072	1.09073	0.642381	0.785309	0.889706	0.566597	0.718326	0.917116	0.99763	1.33128	1.23789	1.80551	1.61095	1.80546	0.78184	1.4374
ENSG00000196449	YRDC	1	complement(37802944..37808185)	5242	protein_coding	13.9024	13.4873	8.88603	13.4678	9.79836	12.2858	12.2291	16.1835	15.0546	22.0258	19.841	16.9214	16.4003	20.7734	18.2179	23.8975	19.698	20.4267	23.8887	11.5857	16.7521	20.4878	21.552	20.9847	19.8243	23.097	17.1576	23.993	19.1604	19.8301	19.4172	16.1725	18.8989	0.968737	0.726488	1.3826	0.908027	1.65166	1.22536	0.744594	1.04699	1.07662	0.999632	0.588168
ENSG00000197982	C1orf122	1	37806979..37809454	2476	protein_coding	16.7474	15.58	17.8643	29.6075	25.3013	29.2364	26.7572	18.2053	26.7927	20.9296	17.6299	17.3331	10.5835	18.0729	9.07521	15.3226	15.5472	14.5391	13.7863	13.6489	9.49027	23.3011	21.4358	20.5856	16.816	21.3759	17.0987	15.4576	13.7373	12.4116	12.3799	12.6169	9.60274	1.76789	1.62396	1.63658	0.90373	0.719541	0.916419	0.505673	1.02513	0.523577	0.89974	0.877899
ENSG00000188786	MTF1	1	complement(37809567..37859620)	50054	protein_coding	1.10917	0.542436	1.09483	1.97353	1.63511	1.01058	1.94787	0.924464	1.19478	1.42565	1.33335	1.66412	1.48793	1.58254	2.33278	1.29072	0.987509	1.38066	1.54629	1.23682	1.65518	1.32262	1.70553	1.71718	1.22826	1.46054	1.48115	1.4634	1.18919	1.19083	1.68524	1.32711	2.17106	1.77929	3.01439	0.923049	0.986997	0.565382	1.18227	1.04369	1.18689	1.40181	1.198	1.25247
ENSG00000183431	SF3A3	1	complement(37956975..37990921)	33947	protein_coding	1.59486	1.06905	0.991642	1.04182	0.932625	0.888819	1.07061	0.908733	0.711935	0.731756	0.811325	0.607739	0.683906	0.70959	0.567361	0.674871	0.876684	0.8321	0.733845	0.773325	0.599426	0.626621	0.717215	0.712486	0.91228	0.70652	0.761496	0.808285	0.816816	0.838433	0.672045	0.951031	0.731825	0.653239	0.872386	0.89631	1.02763	0.974382	0.80099	0.934609	0.874607	0.93356	1.08739	0.882103
ENSG00000212541	RNU6-510P	1	37991462..37991569	108	snRNA	0	0	0	0	0	0	0	0	0	0	1.37477	3.0646	8.51358	2.50608	16.0997	0	4.7924	1.21651	0.880402	1.81399	1.12151	0	10.3758	0	4.24817	17.0828	24.3873	0	2.28218	4.77427	12.9994	10.7529	8.46737	#DIV/0!	#DIV/0!	#DIV/0!	#DIV/0!	#DIV/0!	#DIV/0!	#DIV/0!	1.82292	5.25343	#DIV/0!	0.378514
ENSG00000183386	FHL3	1	complement(37996770..38005606)	8837	protein_coding	1.32509	1.00386	0.996634	2.0394	1.21962	1.16203	2.21571	1.74543	1.50697	0.431654	0.604853	1.211	1.50869	0.592135	1.48327	0.767377	1.3837	0.78797	0.806977	1.25257	0.94574	0.786725	1.14126	0.556675	1.05135	0.952534	2.14151	1.57249	1.22722	1.05026	1.66813	1.52442	0.517413	1.53906	1.21493	1.16596	1.08645	1.43112	1.29684	3.49514	0.978973	1.22483	1.0516	0.90523
ENSG00000183520	UTP11	1	38009258..38024824	15567	protein_coding	2.84074	3.13428	2.55223	1.63647	1.64433	1.78352	2.11931	2.19522	2.14659	1.96629	1.81218	1.81431	2.77606	1.99366	2.58619	2.57252	1.9201	2.87798	2.33326	2.16462	2.88666	2.01305	2.82704	2.35253	2.83675	2.45921	1.91125	3.69925	3.40413	3.06716	3.25423	3.4615	3.02534	0.576072	0.524628	0.698808	1.29505	1.33502	1.20357	1.41183	1.10015	1.42544	0.906994	1.12735
ENSG00000116954	RRAGC	1	complement(38838198..38859823)	21626	protein_coding	2.36973	1.23062	1.88241	1.7607	1.42504	1.2252	2.08366	1.28505	1.40263	0.894836	1.17401	0.96419	1.17453	0.980369	1.47197	1.28819	1.6843	0.899133	0.989261	0.57072	1.16497	1.0652	0.975095	1.10577	1.14563	1.31166	1.26301	0.903945	0.92317	1.22074	0.925093	1.03104	1.13467	0.742997	1.15798	0.650868	1.18343	0.901767	1.14482	1.31256	0.835059	1.52664	0.767948	0.338848
ENSG00000174574	AKIRIN1	1	38991223..39006059	14837	protein_coding	7.34449	5.61671	6.22621	6.36564	6.62853	6.69042	6.84249	6.64082	6.57379	8.42771	6.45455	6.61791	6.64641	6.24485	6.66188	6.73228	7.14257	6.87154	7.2096	6.41725	5.89411	7.62313	6.90038	7.03642	6.2928	7.05671	6.65362	7.10374	6.88575	6.22068	6.876	5.4164	7.05719	0.866723	1.18015	1.07456	1.07491	1.00185	0.982568	0.788638	0.967511	1.00664	1.0709	0.898451
ENSG00000168653	NDUFS5	1	39026318..39034636	8319	protein_coding	14.1257	17.0781	12.9866	11.7767	14.5549	7.72635	16.4757	13.2985	9.42696	24.3581	22.8807	18.7125	19.2316	24.4011	16.1582	26.3935	18.696	29.6279	22.4364	17.3327	20.7914	27.4912	20.1563	20.8118	21.6193	18.7954	15.326	35.6871	31.539	24.3834	24.0627	24.6251	21.6738	0.833706	0.852253	0.594947	1.39901	0.913678	1.2201	0.789535	1.06645	0.863496	0.850073	0.927077
ENSG00000182109	AL365277.1	1	complement(39522280..39546187)	23908	antisense	1.23311	0.848926	1.18701	0.742478	0.633943	0.811308	0.319739	0.289208	0.381658	0.10507	0.164572	0.129209	0.129798	0.230189	0.206993	0.245312	0.495216	0.412151	0.302256	0.323678	0.248245	0.117185	0.30253	0.137174	0.681257	0.400311	0.962924	0.132994	0.252578	0.927376	0.102764	0.18944	0.108374	0.602118	0.746758	0.683492	0.430638	0.456205	0.470423	1.23535	1.39872	1.60201	1.23213	0.653609
ENSG00000090621	PABPC4	1	complement(39560816..39576790)	15975	protein_coding	58.8995	13.3612	50.8067	27.8899	35.926	19.0144	31.5402	15.59	11.91	10.6578	8.38336	8.20451	8.59033	8.53339	5.54262	13.9223	11.7285	7.74727	8.8804	6.59782	6.95274	10.0031	10.133	9.49481	11.0572	9.86712	13.5928	7.62237	9.11842	14.9635	8.56129	7.58946	6.74528	0.473516	2.68883	0.374251	1.13088	0.433947	0.626364	0.806015	1.0179	0.675558	0.637855	0.562543
ENSG00000084072	PPIE	1	39692182..39763914	71733	protein_coding	1.7246	1.4503	1.14866	0.797166	0.652644	0.789999	0.880574	0.81005	0.874952	0.997387	0.685112	1.29654	1.20008	1.22375	1.7788	1.07438	0.810825	1.04582	1.1585	1.26177	1.2512	1.11963	1.25399	1.17726	1.10331	1.3776	1.42381	0.986656	1.12873	1.30535	1.02588	1.03289	1.40019	0.462232	0.450006	0.687757	1.10463	1.24118	1.10754	1.20322	1.7862	1.37196	1.0783	1.55616
ENSG00000043514	TRIT1	1	complement(39841022..39883511)	42490	protein_coding	45.628	26.7684	40.2627	37.7973	35.7852	35.267	38.1028	24.7943	36.8439	46.4485	41.4202	47.5992	55.3244	41.2153	50.6455	35.8577	44.271	40.8063	45.7179	50.8797	47.8792	39.0445	42.6882	46.51	37.2932	38.1749	44.6375	31.1384	43.9351	31.7964	20.5738	20.7501	47.79	0.828379	1.33685	0.875923	1.00808	0.692865	1.04471	1.19109	0.995054	1.064	1.27498	1.14928
ENSG00000116990	MYCL	1	complement(39895426..39902256)	6831	protein_coding	2.92425	2.06605	1.66177	0.515756	0.640973	1.8559	0.746042	1.32365	1.35383	0.817191	0.695534	0.710633	0.723486	0.92451	0.724462	0.590269	0.74822	0.711633	0.835164	0.487555	0.992959	0.80509	0.909701	0.620129	0.772395	1.5361	1.5994	0.603384	0.649473	0.99637	1.14751	0.935038	0.379303	0.176372	0.310241	1.11682	1.4465	2.06507	0.729473	0.885334	1.32921	1.01946	1.41489	0.65162
ENSG00000168389	MFSD2A	1	39955112..39969968	14857	protein_coding	9.62493	9.11034	7.35074	6.58509	5.22541	7.62006	8.52128	9.648	10.6151	23.4018	18.4382	15.275	21.5834	19.6627	49.8383	25.795	17.545	28.2008	35.4043	10.4832	37.5835	21.323	25.1165	23.6562	13.1014	27.3351	19.2052	29.1614	25.54	18.04	45.5552	25.9825	32.2942	0.68417	0.573569	1.03664	1.29403	1.84636	1.39305	0.922297	1.06641	3.26274	1.37253	0.597506
ENSG00000131236	CAP1	1	40040233..40072649	32417	protein_coding	642.925	316.12	554.56	303.222	295.357	184.871	344.658	218.746	183.193	305.441	204.659	272.018	227.218	270.459	172.172	256.699	159.016	246.842	216.679	197.47	202.215	314.417	245.027	233.803	262.145	210.435	197.039	301.97	277.728	249.49	155.745	159.271	256.131	0.471628	0.934318	0.333365	1.13665	0.740617	0.990922	0.743903	1.32151	0.632945	0.8441	1.24182
ENSG00000131238	PPT1	1	complement(40072705..40097703)	24999	protein_coding	103.982	79.3597	85.5551	78.5798	74.316	59.5872	80.0138	69.9497	64.5264	46.3865	75.1312	63.0162	50.3336	59.6227	75.4334	55.587	65.5177	45.3289	50.1832	53.7288	37.0603	53.6572	53.8474	58.4386	61.3673	50.0922	62.9919	62.6526	62.9128	67.215	43.884	46.9423	51.3895	0.755706	0.936445	0.696477	1.01825	0.941247	1.08289	1.08509	0.793581	1.19705	0.902787	0.820064
ENSG00000117000	RLF	1	40161373..40240921	79549	protein_coding	6.81635	8.74741	10.016	10.476	13.8196	7.19072	10.0597	6.81651	7.86195	7.63487	6.33848	10.6735	7.94647	7.70301	8.79189	9.45665	4.5431	9.64697	8.7387	6.86867	8.96978	7.68043	8.32271	7.83655	10.3052	7.81588	9.6275	7.91267	8.54695	10.1207	6.27851	7.51253	8.49729	1.53689	1.57985	0.717923	0.960262	0.493249	1.09335	1.04081	1.21528	0.823711	0.924079	1.51189
ENSG00000259943	AL050341.2	1	complement(40256427..40257967)	1541	antisense	55.1587	41.8673	39.753	24.973	27.9762	30.3572	35.8557	45.646	28.166	8.21094	15.1269	6.44343	4.1021	5.97166	3.12463	7.07663	16.2058	5.45652	5.183	3.81397	4.00862	7.47434	4.69363	4.07906	8.26202	8.00652	7.7229	5.73151	6.15788	9.50269	7.66804	10.0231	3.65949	0.452749	0.66821	0.763645	1.43578	1.6316	0.927821	0.49959	0.394772	0.484932	0.732411	0.235346
ENSG00000084073	ZMPSTE24	1	40258107..40294184	36078	protein_coding	22.571	20.3752	18.2328	16.9578	15.0582	15.9217	17.7536	16.6294	16.9351	18.1056	23.8692	20.0909	23.4308	24.8441	29.5841	17.1808	19.8102	20.3167	20.4277	21.2267	19.5359	18.9998	21.9652	22.1308	18.8116	22.3471	19.711	23.6193	22.4217	20.1715	15.598	14.6171	23.0026	0.751313	0.739045	0.873243	1.04692	1.10434	1.06365	1.29412	1.04084	1.47251	1.18899	1.0715
ENSG00000049089	COL9A2	1	complement(40300487..40317816)	17330	protein_coding	5.34198	4.99486	4.38189	4.74619	4.02302	5.01106	4.80571	4.32743	6.24003	1.0415	1.97052	2.38731	1.42589	1.64508	1.24258	0.740306	2.37808	0.803611	1.23449	1.9218	0.922577	1.18555	1.75762	1.33258	1.37667	1.40393	2.09396	1.20278	1.44358	1.61262	1.43796	1.42065	1.12573	0.888471	0.805432	1.14359	1.01254	1.07567	1.24525	1.36907	0.834843	0.520494	1.66754	0.808131
ENSG00000227311	AL031985.2	1	complement(40333078..40333557)	480	processed_pseudogene	3.73107	1.1201	3.66969	3.38763	2.80672	4.22587	8.38193	6.64844	2.82577	1.74445	5.5678	4.59691	11.9722	7.14233	8.35946	7.63661	2.42615	6.29543	4.55608	1.83667	9.84126	5.83681	2.75902	5.409	4.54023	5.04476	3.86132	5.15215	10.2698	5.5859	6.58094	6.29047	10.1608	0.90795	2.50579	1.15156	2.47428	2.36876	0.668683	6.86305	1.28279	1.8185	0.59661	0.757029
ENSG00000084070	SMAP2	1	40344850..40423326	78477	protein_coding	8.19445	7.77931	11.2551	15.0705	14.2509	13.3017	14.1875	11.5454	12.2353	9.91581	7.30766	8.51936	7.19093	6.62298	5.68908	8.82097	6.92918	6.51247	6.59478	4.82057	6.41138	9.39055	6.24649	5.46231	7.761	5.54967	6.7571	5.52374	6.20294	7.34171	4.137	4.92632	5.7157	1.83911	1.8319	1.18183	0.941406	0.810154	0.919829	0.725199	0.906306	0.667782	0.747625	0.695692
ENSG00000187801	ZFP69B	1	40450102..40463718	13617	protein_coding	1.28485	1.33257	1.95472	1.05482	1.48406	1.03343	1.2114	1.24991	1.17719	0.64908	0.697832	0.575246	0.565509	0.450532	0.775968	0.410516	0.432361	0.337695	0.656373	0.410036	0.275745	0.510559	0.381541	0.431511	0.884451	0.448804	0.766524	0.311337	0.488715	0.870918	0.438182	0.511706	0.59322	0.820968	1.11368	0.528681	1.14844	0.842224	1.13912	0.871246	0.645616	1.34893	1.5989	0.948365
ENSG00000260920	AL031985.3	1	40464319..40466767	2449	sense_overlapping	13.0506	15.0932	11.6679	7.9123	8.73304	12.0098	8.8166	11.7277	11.7315	6.91415	6.79019	4.09949	6.28872	5.0838	6.38992	5.42577	4.57029	4.56004	4.30962	3.27985	4.89636	5.63528	4.65889	5.46817	4.82408	4.89674	5.25785	4.37585	3.42187	5.68468	5.92377	5.35847	6.2857	0.606278	0.578609	1.02931	1.11429	1.34292	0.976823	0.909543	0.748698	1.55871	0.794287	0.717646
ENSG00000187815	ZFP69	1	40477215..40496343	19129	protein_coding	3.6441	2.69118	5.45335	2.70599	4.4458	2.01474	1.85788	0.987065	1.3859	1.57097	1.18755	2.4281	1.48406	1.88654	2.94366	1.25993	0.76775	1.24315	1.61049	2.27875	1.45001	1.52971	1.43789	2.0359	2.10465	1.77825	2.83535	0.855722	1.65571	2.01084	1.07643	1.34776	1.76085	0.742569	1.65199	0.36945	0.68658	0.222022	0.68788	0.944679	1.5886	1.21233	1.27824	2.96809
ENSG00000238287	AL603839.3	1	complement(40493157..40508661)	15505	antisense	6.99253	3.97903	8.9622	5.98652	8.9931	6.50847	3.97013	2.83861	4.82728	2.14817	2.83926	4.57526	3.07626	3.01409	4.98602	1.57805	2.54533	2.52513	2.04823	3.62003	2.59354	1.76679	2.45727	2.62633	3.23277	3.02681	5.33516	1.50385	1.85989	2.04852	1.75812	1.52795	2.52629	0.85613	2.26012	0.726214	0.663179	0.315643	0.741692	1.43204	1.06157	1.08978	1.29795	1.42222
ENSG00000164002	EXO5	1	40508741..40516556	7816	protein_coding	1.46293	0.5675	1.07674	0.710812	1.29276	0.843445	0.514755	1.25892	0.489061	0.0595171	0.265947	0.804576	0.249983	0.357828	0.06845	0.328288	0.521486	0.235333	0.377122	0.939952	0.247949	0.185864	0.312809	0.524495	0.381553	0.309811	0.399382	0.241071	0.299579	0.290268	0.41912	0.104007	0.234001	0.485881	2.27799	0.78333	0.724179	0.973822	0.579837	4.20019	1.34549	0.0850759	1.14875	1.80245
ENSG00000117010	ZNF684	1	40531561..40548169	16609	protein_coding	3.91498	2.2174	3.16984	3.86714	4.79588	3.22112	3.93233	3.40248	2.73206	3.1257	2.69076	3.28805	2.34586	3.02015	3.11649	2.63182	2.65661	2.03296	2.20405	2.42397	1.96901	2.70519	2.82142	2.7644	2.83143	2.94364	3.4711	2.70851	2.4189	2.4339	1.62717	2.37731	2.60613	0.98778	2.16284	1.01618	1.01686	0.709458	0.848171	0.750508	1.12242	0.947822	0.837462	0.91243
ENSG00000233910	GTF2F2P2	1	complement(40593633..40594353)	721	processed_pseudogene	0	0.186424	0	0	0	0	0	0	0	0	0.205929	0.765089	0	0	0	0.508401	0	0.364446	0.527508	0.679303	0.671973	0.431756	0.423876	1.32668	1.1136	0.159929	0.270594	0.49	0	0.143029	0.486801	0.805352	0	#DIV/0!	0	#DIV/0!	#DIV/0!	#DIV/0!	#DIV/0!	#DIV/0!	0	0	1.03758	#DIV/0!
ENSG00000117016	RIMS3	1	complement(40620679..40665657)	44979	protein_coding	3.25272	4.27927	2.38451	0.659766	0.804969	1.07387	0.745409	1.12928	1.13495	1.0363	0.84505	0.654905	0.81513	0.854471	0.927776	0.849588	1.04427	0.996055	0.813871	0.953879	1.0206	0.867423	0.853856	0.826349	0.851731	1.05621	0.795939	0.785455	0.665793	0.614449	0.582644	0.782319	0.684483	0.202835	0.188109	0.450354	1.12981	1.40289	1.05687	0.78658	1.01115	1.41666	0.95796	0.913439
ENSG00000237899	AL031289.1	1	complement(40669089..40687588)	18500	lincRNA	1.08721	2.59378	2.16875	1.06207	3.41358	1.62411	0.768419	2.07	1.18641	0.739268	0.678168	4.60983	1.95076	0.980217	0.824198	1.50586	1.00718	1.42746	1.53675	4.05059	1.46003	0.661855	1.72906	1.58069	1.43221	1.70782	1.47115	0.795698	0.93927	0.947628	0.385766	0.521024	1.08749	0.976875	1.31607	0.748866	0.723514	0.606401	0.730499	2.63877	1.44539	0.178791	1.02052	4.02171
ENSG00000272145	NFYC-AS1	1	complement(40690380..40692066)	1687	antisense	4.81802	2.31057	5.5687	2.97195	7.18734	1.20238	1.98742	1.33993	1.68112	3.69501	2.15627	6.86675	5.38218	4.22484	7.05624	5.43209	1.22722	3.19306	3.15629	8.5936	7.2516	3.01393	2.35506	4.61705	4.14744	3.55427	3.52727	3.00167	5.4058	2.56741	3.95298	3.64848	6.86625	0.616842	3.11063	0.215918	0.668724	0.18643	1.39816	1.45661	1.95932	1.02759	0.581046	7.00251
ENSG00000066136	NFYC	1	40691648..40771603	79956	protein_coding	17.061	9.59217	17.8886	14.0698	14.3264	11.1339	13.8948	10.1162	10.9495	12.1422	7.83821	13.5969	11.3933	11.2452	13.2671	10.44	7.09149	9.27252	9.98687	9.57429	9.97544	11.6255	12.5549	11.683	10.2183	10.01	11.0425	9.50137	10.3222	10.1298	5.34666	5.74007	10.7434	0.824677	1.49355	0.622403	0.987566	0.706123	0.983434	0.938321	1.43467	0.975746	0.956594	1.35011
ENSG00000117013	KCNQ4	1	40784012..40840452	56441	protein_coding	0.158654	0.119073	0.0832232	0.220876	0.173055	0.325695	0.275631	0.285063	0.316781	0.517596	0.664231	0.222837	0.790102	1.28037	0.263043	1.68695	0.535314	1.40599	1.69307	0.555372	0.907764	0.569928	0.218395	0.319583	0.796631	0.400428	0.385419	0.686454	0.742382	0.774697	0.352387	0.150203	0.34565	1.39219	1.45336	3.91351	1.2479	1.64724	0.97263	1.52648	1.9276	1.18043	1.00363	1.03747
ENSG00000179862	CITED4	1	complement(40861051..40862366)	1316	protein_coding	120.385	304.366	171.475	110.278	107.875	184.673	118.417	165.302	194.704	46.8721	79.8221	77.9658	48.9078	44.1497	51.8337	33.8425	74.8739	41.9307	38.149	54.0393	45.0991	68.5199	84.6091	67.7012	75.3921	76.4929	82.3534	47.6065	43.9198	53.913	121.706	93.7173	34.9762	0.916042	0.354426	1.07697	1.07381	1.53234	1.05432	1.04343	0.553101	0.664827	1.12725	0.721737
ENSG00000171793	CTPS1	1	40979335..41012565	33231	protein_coding	7.06826	7.25226	4.9178	4.15107	4.85988	4.64667	5.93654	5.68992	4.86829	11.3528	8.12051	10.2321	13.9382	11.5112	14.9042	13.7248	6.87644	16.0082	13.345	9.36783	14.4228	11.8501	11.9495	11.3575	11.7976	9.72965	8.6773	15.5785	15.7686	12.8692	9.15015	8.20551	14.1538	0.587283	0.67012	0.944867	1.43012	1.17079	1.04769	1.22773	1.41754	1.45661	0.97233	1.36231
ENSG00000127124	HIVEP3	1	complement(41506365..42035925)	529561	protein_coding	0.961756	0.452809	0.821583	0.804748	0.802646	0.421102	0.922587	0.385678	0.413768	0.59804	0.365046	0.558753	0.521319	0.513822	1.04993	0.462557	0.294434	0.45129	0.52824	0.343868	0.476203	0.458122	0.446683	0.420607	0.492105	0.442021	0.459229	0.488122	0.636945	0.444386	0.405623	0.382675	0.299898	0.836749	1.77259	0.51255	1.14643	0.480508	0.982583	0.871713	1.40756	1.87907	1.142	1.1679
ENSG00000198815	FOXJ3	1	complement(42176539..42335877)	159339	protein_coding	2.61279	1.94187	2.68384	1.79949	2.15394	1.35656	1.98382	1.34856	1.35503	1.55199	1.25283	1.55097	1.43974	1.5616	1.69729	1.67303	1.08736	1.64085	1.62611	1.3869	1.62978	1.48023	1.42189	1.45791	1.73125	1.4003	1.78521	1.20986	1.37748	1.77074	1.03456	1.14937	1.4941	0.688724	1.10921	0.505455	1.10243	0.626089	0.998871	0.927674	1.24646	1.09435	0.971953	1.27547
ENSG00000227527	AC096540.1	1	complement(42335386..42338376)	2991	sense_overlapping	2.07266	1.25828	1.89762	0.815476	0.957157	1.10203	0.538058	0.533476	0.824516	0.746537	0.570866	0.81149	0.192132	0.482616	0.894359	1.1949	0.475875	0.790669	0.731166	0.458501	0.931405	0.936699	1.02178	0.730984	0.498532	0.269864	1.50025	0.629961	0.906461	1.65495	0.860541	0.776541	0.407657	0.393445	0.760686	0.580744	0.659808	0.557354	0.748177	0.257364	0.84541	1.10212	0.611908	0.963491
ENSG00000127125	PPCS	1	42456117..42473385	17269	protein_coding	20.6058	31.0246	18.4508	10.7657	14.3741	12.928	16.0445	20.6741	15.2946	24.5509	24.4434	26.8899	28.918	27.1613	39.4307	24.1662	16.9864	28.0584	27.1226	24.1698	31.0997	28.2112	21.6261	31.1453	24.8145	18.8231	22.5613	36.2653	36.6737	26.5201	22.4315	24.4987	31.6405	0.522461	0.463313	0.700672	1.49034	1.43829	1.18306	1.17788	1.11119	1.46638	1.12234	1.42289
ENSG00000186409	CCDC30	1	42463330..42654664	191335	protein_coding	0.833049	1.02072	1.02188	0.635971	0.873108	0.677827	0.315415	0.162619	0.254559	0.669084	0.993659	0.792263	0.64214	0.633256	0.561331	0.288326	0.167716	0.296639	0.243504	0.304615	0.401982	0.694174	0.633053	0.737752	0.504159	0.482123	0.49148	0.291123	0.28018	0.234453	0.193834	0.239747	1.30559	0.763426	0.855383	0.663315	0.495958	0.186253	0.375551	0.95973	0.637297	0.708517	0.844544	1.81626
ENSG00000171960	PPIH	1	42658425..42676758	18334	protein_coding	6.00373	6.95004	4.83581	3.59937	3.55471	3.3122	5.06189	4.34429	3.75959	4.10533	4.47837	4.30857	3.58579	4.76339	4.99726	4.28357	3.79701	3.87685	3.84814	3.9163	3.29003	4.06934	4.25067	4.04713	5.13006	4.22644	4.13948	5.38908	5.79419	4.64042	3.46504	3.78154	2.73502	0.599523	0.511466	0.684931	1.40633	1.22212	1.13507	0.873449	1.06364	1.15984	0.89835	1.03142
ENSG00000234917	AC098484.2	1	42678735..42681659	2925	lincRNA	0.376787	0.229763	0.602205	0.231632	0.287869	0.216711	0.0916998	0.0909188	0.337248	0.413498	0.126901	0.377182	0.589402	0.555194	0.823085	0.501275	0.0663563	0.404255	0.0975214	0.133956	0.414096	0.603081	0.0696558	0.140152	0.70585	0.275953	1.1339	0.362349	0.252795	0.45833	0.239989	0.555844	0.208428	0.614758	1.25289	0.359863	0.395885	0.315834	1.55621	1.4254	4.375	2.1822	0.194547	2.01874
ENSG00000065978	YBX1	1	42682427..42702349	19923	protein_coding	139.588	70.1034	113.463	121.834	104.687	134.075	137.638	143.194	103.755	24.2738	55.1405	15.3502	13.8742	17.0448	10.6072	29.7139	66.2139	11.0986	12.3657	8.76157	12.0254	28.3802	20.0338	14.6367	17.9912	13.1613	15.7563	13.9439	13.726	19.9644	10.5702	12.3167	10.7713	0.872811	1.49332	1.18166	1.12972	1.36783	0.773857	0.571569	0.309116	0.691011	0.416157	0.132322
ENSG00000117385	P3H1	1	complement(42746335..42767084)	20750	protein_coding	5.24494	3.72465	5.02733	3.24559	3.31126	3.07929	3.22513	2.53121	3.03066	2.42121	2.57952	1.96194	2.29867	2.7957	2.84262	2.00502	2.52554	2.08946	2.26367	2.65778	2.11309	2.29534	2.32218	1.89661	2.41562	2.37286	2.85831	1.93529	1.90053	2.39546	1.91702	1.80774	1.79223	0.618804	0.88901	0.61251	0.993695	0.764427	0.984209	0.949389	1.0838	1.44888	1.129	1.05236
ENSG00000164010	ERMAP	1	42817124..42844989	27866	protein_coding	0.642688	0.245998	0.948172	0.758587	1.00319	0.291168	0.755595	0.295847	0.345148	0.624343	0.370308	0.696811	0.775406	0.770549	0.47998	0.779391	0.427198	0.73551	0.440169	0.787412	0.517249	0.737298	0.669005	0.568837	0.732675	0.508971	0.91717	0.650813	0.650108	0.636524	0.671755	0.837669	0.700094	1.18033	4.07805	0.307083	0.996056	0.294905	1.18539	1.24196	2.08083	0.688824	0.56476	1.8432
ENSG00000164011	ZNF691	1	42846573..42852477	5905	protein_coding	3.14953	2.29899	2.51896	2.54717	2.4241	2.1684	2.67995	2.27432	1.31555	1.43376	2.40124	2.07386	2.27726	2.01675	2.40096	1.03977	1.86258	1.11247	1.4492	2.25604	1.55891	1.42337	1.15587	1.75873	1.94243	1.75746	2.08149	1.79487	1.54438	2.67197	2.41716	1.96667	2.50365	0.808748	1.05442	0.86083	1.05213	0.938213	0.60669	1.58831	0.839878	1.15772	1.39377	1.21125
ENSG00000225099	ATP6V1E1P1	1	42903232..42903912	681	processed_pseudogene	0.202295	0.394747	2.58657	0.198979	0.989153	0	0.196932	0.976276	0	1.22957	0.327037	1.94407	1.35017	2.11968	0	1.48022	0.190007	1.54341	0.698116	2.15761	1.60075	0.609489	0.149591	1.40461	0.336859	0.338646	0.71622	2.93976	1.44772	2.57432	1.88978	2.55797	0.671422	0.983612	2.50579	0	0.989712	0.986981	#DIV/0!	1.09809	6.48148	0	0.471628	11.3554
ENSG00000117394	SLC2A1	1	complement(42925375..42959173)	33799	protein_coding	3.83953	6.50602	4.7483	8.61966	6.3178	11.7478	6.45577	9.60708	11.5466	5.50257	4.28964	6.86455	6.11749	4.55112	11.4919	6.71861	6.46418	6.74426	7.39872	5.00225	6.44696	5.4985	7.18849	6.71537	7.67295	9.27274	9.06252	5.86395	7.12465	9.87337	5.48298	5.04054	8.41451	2.24497	0.97107	2.4741	0.748959	1.52064	0.982878	1.11175	1.06096	1.67409	1.10123	0.773841
ENSG00000117395	EBNA1BP2	1	complement(43164175..43270936)	106762	protein_coding	0.603894	0.391543	0.368474	0.276691	0.378569	0.330115	0.410767	0.496942	0.361504	0.479294	0.488834	0.346182	0.331574	0.344779	0.199195	0.823159	0.526611	0.526703	0.431056	0.320212	0.505994	0.517068	0.408395	0.407019	0.474866	0.333737	0.329848	0.537183	0.52637	0.517737	0.370395	0.444895	0.366892	0.458178	0.966864	0.895898	1.48457	1.31269	1.09508	0.691796	0.70531	0.575405	0.52366	0.608062
ENSG00000066056	TIE1	1	43300993..43323108	22116	protein_coding	0.249164	0.309956	0.247788	0.441145	0.266509	0.435657	0.327455	0.46295	0.507365	0.870803	1.03723	0.997701	0.571653	0.518078	1.97156	0.422645	0.848356	0.392081	0.425631	0.589079	0.28479	0.811694	1.70891	2.06987	0.347483	1.14704	0.763067	1.57082	2.00046	0.643477	0.946917	0.91893	0.785633	1.7705	0.85983	1.75819	0.742284	1.73709	1.1646	0.656466	0.499483	1.9761	1.00707	0.694378
ENSG00000234694	AL139289.2	1	complement(43354684..43358658)	3975	antisense	1.42095	0.541027	1.57558	0.98859	1.65226	0.510294	0.809726	0.501769	0.372246	1.10006	0.504254	1.1102	1.82159	0.839774	1.11039	0.899103	0.553386	1.55346	1.36346	1.23214	1.64545	1.25302	1.43517	1.7876	1.06765	0.667196	1.74239	0.74065	1.11611	0.933956	1.2656	1.66529	1.342	0.695726	3.05393	0.323877	0.819072	0.303687	0.729473	1.65589	1.66538	1.00017	1.51647	2.22655
ENSG00000117399	CDC20	1	43358955..43363203	4249	protein_coding	21.107	21.2578	14.5555	7.43061	7.96636	10.1146	7.98542	15.0525	12.8559	5.07993	3.89619	7.89339	11.6042	7.38908	16.3058	3.25666	8.49638	2.04078	3.11052	7.74607	2.02395	5.51918	12.1076	11.1596	5.66889	9.22688	6.22166	6.20828	11.4855	4.02886	3.22155	5.32965	4.80662	0.352046	0.37475	0.6949	1.07467	1.8895	1.27102	2.28433	1.89649	2.06575	0.955126	0.91169
ENSG00000066322	ELOVL1	1	complement(43363397..43368074)	4678	protein_coding	16.6387	21.7506	14.0575	7.79197	7.4158	13.4961	7.31045	11.7108	12.3886	11.7539	14.9173	9.43358	15.2327	12.6708	18.4987	9.83389	16.0153	16.2614	18.2524	11.9775	18.8753	11.4457	13.0443	12.6483	11.2298	15.3318	10.6766	13.6946	13.3301	11.7497	14.6556	8.68878	21.8617	0.468304	0.340946	0.960063	0.938203	1.57917	0.917944	1.29597	0.849401	1.96095	1.85607	0.747876
ENSG00000159479	MED8	1	complement(43383917..43389808)	5892	protein_coding	18.9389	24.2497	16.2765	11.0391	11.4898	10.4786	13.7935	16.2036	13.2054	14.6851	22.6794	15.4853	14.7666	15.7102	17.7745	17.4973	17.492	15.4083	15.0726	13.9984	17.6175	16.7835	16.2005	17.7188	19.8955	16.7718	15.5297	25.0837	19.682	18.8326	17.6127	16.3002	17.6677	0.582881	0.473813	0.643788	1.24951	1.41025	1.26023	1.00555	0.692708	1.14783	0.861424	0.800274
ENSG00000198198	SZT2	1	43389882..43454247	64366	protein_coding	0.627108	0.611853	0.757131	0.671567	0.604375	0.608611	0.604235	0.510258	0.595785	0.517467	0.464805	0.527924	0.544615	0.723254	0.633784	0.667726	0.527703	0.493966	0.691344	0.782232	0.671799	0.486859	0.447902	0.45432	0.759135	0.503399	0.560749	0.556195	0.511208	0.576776	0.421693	0.460081	0.663014	1.0709	0.987777	0.803839	0.899738	0.844275	0.978926	1.05246	1.55604	1.20052	1.03537	1.48233
ENSG00000236200	KDM4A-AS1	1	complement(43699765..43708138)	8374	antisense	0.444183	1.10752	0.444067	0.533994	0.321764	0.741824	0.400379	0.603393	0.530097	0.45552	0.549644	0.382069	0.809777	0.851122	0.974305	0.558109	0.63353	1.09826	0.84024	1.27504	0.795531	0.458481	0.583931	0.652727	0.808137	1.36322	0.873679	0.745338	0.706401	0.652685	0.768414	0.665671	0.782631	1.20219	0.290526	1.67052	0.749782	1.87526	0.714586	1.7777	1.5485	2.55008	1.50551	2.01259
ENSG00000126091	ST3GAL3	1	43705824..43931165	225342	protein_coding	0.913356	0.755141	1.24374	0.548413	1.4229	0.504647	0.721314	0.633151	0.492477	0.399246	0.297487	0.680044	0.654891	0.468026	0.624413	0.424154	0.331322	0.494999	0.528705	1.0198	0.646623	0.29793	0.526668	0.570626	0.475412	0.493796	0.796957	0.278545	0.391027	0.432007	0.267381	0.322614	0.52621	0.600438	1.88429	0.405751	1.31528	0.444971	0.975883	1.64032	1.57327	0.918195	1.24649	3.07797
ENSG00000117407	ARTN	1	43933320..43937241	3922	protein_coding	0.632261	1.81637	1.59687	0.38005	0.386443	0.743461	0.718085	0.983196	0.911751	0.166053	0.113571	0.02813	0.380962	0.184026	0.170514	0.0934618	0.032992	0	0.26668	0.12488	0	0.264573	0.207795	0.139366	0.146227	0.0882016	0.223851	0.0300263	0.0628442	0.0788814	0.0596606	0.088831	0.233166	0.601096	0.212756	0.465573	1.88945	2.54422	1.22636	2.29422	1.62037	6.06166	2.85335	3.78514
ENSG00000117408	IPO13	1	43946939..43968022	21084	protein_coding	1.54202	1.81689	1.34599	0.867633	0.806713	0.932001	0.750573	0.93338	0.929886	0.516285	1.08096	0.643619	0.735914	0.629017	0.907154	0.425946	1.00955	0.26795	0.487052	0.785168	0.361922	0.467545	0.695765	0.615708	0.62018	0.541433	0.541323	0.703765	0.572817	0.6603	0.48276	0.391072	0.607222	0.562659	0.444008	0.692426	0.865082	1.15702	0.997731	1.4254	0.581908	1.40946	1.14346	0.777738
ENSG00000132768	DPH2	1	43970000..43973369	3370	protein_coding	13.1631	14.2388	7.60798	9.85125	8.09535	13.2419	9.31215	10.8111	14.5626	15.8743	15.9269	13.1605	13.0281	19.5162	17.4234	20.2585	17.2206	20.3507	16.9006	15.7833	15.1674	16.5039	16.4748	16.5032	15.4522	17.0055	17.5994	21.3512	19.9301	14.9331	11.0746	11.9922	13.6584	0.748401	0.56854	1.74053	0.945276	1.33547	1.09974	0.820702	1.22536	1.32391	0.834244	0.916536
ENSG00000117410	ATP6V0B	1	43974487..43978295	3809	protein_coding	110.384	151.985	98.9117	87.4788	74.3203	103.977	89.7476	112.233	126.479	116.022	147.11	103.287	103.588	118.192	130.345	83.0023	121.089	107.203	95.7324	99.7042	96.0654	117.332	123.455	109.706	91.6942	115.49	88.4831	123.298	124.467	93.1069	93.8352	89.637	129.805	0.792497	0.488998	1.05121	1.02594	1.51012	1.21641	0.892833	0.803423	1.26197	1.15337	0.823397
ENSG00000117411	B4GALT2	1	43978943..43991170	12228	protein_coding	1.44207	2.06652	1.36048	0.975175	0.853861	1.78324	1.10772	1.2179	1.321	1.06519	1.44492	1.51576	1.49447	1.64531	1.9798	1.26652	1.6878	1.80506	1.40743	2.44328	1.39666	1.36623	1.57456	1.3857	2.0355	1.53707	1.57955	1.92613	2.10637	1.69512	1.10029	0.721787	0.747855	0.676233	0.413189	1.31075	1.13592	1.42635	0.740782	1.403	1.13868	1.30614	1.11126	1.44761
ENSG00000178028	DMAP1	1	44213455..44220681	7227	protein_coding	1.4106	1.97144	0.920765	0.806243	1.28161	0.842017	0.96496	0.66236	1.10902	0.141609	0.482794	0.549568	0.33397	0.249672	0.2591	0.507205	0.814648	0.490845	0.31576	0.555718	0.569834	0.21537	0.535647	0.642873	0.365036	0.382927	0.661396	0.358488	0.460414	0.271117	0.501844	0.530282	0.421787	0.571558	0.650087	0.914475	1.19686	0.516819	1.3171	2.35839	0.517139	0.471462	0.62255	0.682158
ENSG00000142937	RPS8	1	44775251..44778779	3529	protein_coding	949.778	1165.71	794.625	780.853	736.604	736.983	796.799	983.871	762.515	481.294	1001.63	519.209	443.873	657.558	420.659	625.973	720.379	547.236	477.033	472.984	438.398	610.508	536.175	500.553	620.566	474.109	499.77	702.008	566.529	601.972	550.991	537.582	546.812	0.822143	0.631892	0.927461	1.02042	1.33569	1.03464	0.922249	0.656491	0.810192	0.762068	0.656577
ENSG00000234093	RPS15AP11	1	complement(44780331..44780715)	385	processed_pseudogene	99.4754	19.2016	52.3606	58.4255	41.1167	50.7105	56.4311	61.4765	31.7074	0.241655	21.0178	0	1.19411	0	3.82147	0.476048	19.3252	0.682508	1.72879	0	1.25842	1.07808	3.70442	0.709862	0.297924	0.599007	0	0	0	0.803566	0	0.301641	0	0.587337	2.14131	0.968486	0.965863	1.49517	0.625262	4.9414	0	#DIV/0!	3.63154	0
ENSG00000173846	PLK3	1	44800225..44805990	5766	protein_coding	5.2324	9.02137	4.31079	17.414	13.1136	26.9999	20.1655	25.1363	28.7843	23.3803	22.5184	18.9808	9.10936	12.1418	8.21158	22.2026	28.5786	15.9045	16.7542	10.312	8.48661	23.6109	27.5968	21.3765	13.4275	21.4179	17.2225	22.3844	18.1885	20.657	12.7424	14.3	10.9168	3.32811	1.45362	6.26332	1.158	1.91681	1.06609	0.389617	0.539197	0.432626	0.754606	0.360829
ENSG00000222009	BTBD19	1	44808482..44815585	7104	protein_coding	2.38525	2.61103	2.14892	2.95654	2.34684	3.51561	2.88837	2.26481	3.48882	3.24792	2.38262	2.70224	2.5077	2.99714	3.84083	2.38644	2.42251	2.81112	3.23905	3.13005	3.6487	2.93593	2.91103	2.03895	3.19689	2.95414	3.10334	1.75717	3.07053	2.93231	2.55267	2.04342	2.03818	1.23951	0.898816	1.63599	0.976941	0.965048	0.992379	0.772093	1.25792	1.42135	1.35727	1.29207
ENSG00000226499	AL136380.1	1	complement(44843921..44844082)	162	processed_pseudogene	11.055	3.3188	8.4569	1.6729	2.07905	5.47798	4.96707	2.46238	6.08921	7.46594	3.20779	2.04307	0	0.556907	0	1.13135	0.798733	1.62201	0.586934	0	0	2.56211	3.77302	0	7.78831	2.13535	3.01078	0.726934	1.52145	0.63657	0	5.01804	0	0.151325	0.626447	0.647753	2.96914	1.18438	1.11158	0	0.173611	0	0.518791	0
ENSG00000126107	HECTD3	1	complement(45002540..45011329)	8790	protein_coding	2.57032	4.52626	2.56057	2.17363	1.571	3.33166	1.80035	2.35986	2.59519	1.65117	2.89686	1.79483	1.52983	2.40173	2.13028	1.03212	2.45835	1.19575	1.73076	2.4851	1.81892	2.31377	1.80796	2.02097	1.52673	1.95461	2.27504	1.48711	1.7385	1.54862	0.971626	1.46651	1.42183	0.845667	0.347086	1.30114	0.82827	1.50214	0.778946	0.926512	0.829081	1.1869	1.6769	1.01088
ENSG00000126088	UROD	1	45012147..45015575	3429	protein_coding	17.5166	31.1236	13.5843	10.6697	9.92052	16.1567	9.54303	15.2396	16.0741	8.00407	12.7734	7.2714	9.04987	9.65598	6.47499	7.48294	12.0753	8.58261	8.12465	7.54163	6.8527	9.29017	7.63517	7.5318	7.39249	8.47414	6.62845	8.27675	8.80525	8.05987	8.29095	6.43483	7.77843	0.609118	0.318746	1.18936	0.894406	1.53617	0.994887	1.13066	0.755944	0.890473	1.08576	0.624549
ENSG00000132781	MUTYH	1	complement(45329163..45340470)	11308	protein_coding	1.19391	1.02223	1.05578	1.0665	0.982899	0.896896	0.818328	0.928947	1.90826	1.08604	0.866584	0.946374	1.32131	0.710071	1.3484	0.810394	1.08134	1.04567	0.924936	0.952874	1.45673	1.02774	0.909889	0.821727	0.679602	1.34602	0.707378	0.885204	1.00264	1.17643	1.10704	0.616193	1.14566	0.89328	0.961524	0.849513	0.767305	0.945109	2.12763	1.21663	0.819392	1.4248	1.14134	0.881197
ENSG00000132773	TOE1	1	45339670..45343975	4306	protein_coding	2.39949	1.90411	1.95444	1.69932	1.83812	2.73808	2.36703	3.64383	1.57498	1.90136	1.01719	1.74226	1.01428	1.29902	0.807602	1.29819	1.48747	1.03739	1.41322	1.36492	0.928255	1.44587	2.83897	1.99927	1.81134	0.964031	1.13271	1.69562	1.45962	1.24535	0.978124	1.88788	0.707909	0.708201	0.965345	1.40096	1.39293	1.98236	0.575212	0.533446	1.27707	0.463538	1.08861	0.91761
ENSG00000117450	PRDX1	1	complement(45511036..45523047)	12012	protein_coding	2.16759	0.537109	1.36865	2.00798	1.55617	1.13985	2.27761	1.98147	0.769895	0.11618	0.964121	0.0459231	0.0861139	0.112661	0.189292	0.198354	0.732504	0.0218753	0.079157	0.0897028	0.0907517	0.250516	0.152655	0.11376	0.16233	0.249586	0.0974517	0.137253	0.0615572	0.223213	0.253235	0.290039	0.139572	0.926365	2.89732	0.832826	1.13428	1.27329	0.675438	0.74121	0.116854	4.12193	0.39907	0.122461
ENSG00000117448	AKR1A1	1	45550543..45570049	19507	protein_coding	4.80937	6.04979	4.01326	4.48743	3.9021	4.6273	4.60626	5.24868	5.03162	6.6295	6.75127	5.99504	6.81104	6.59056	6.76745	4.57562	6.55696	5.83265	5.08392	6.36231	5.69385	6.5269	5.46253	5.75118	6.56205	5.91115	5.18075	5.62043	7.45477	5.26538	6.83722	6.45937	5.15673	0.933059	0.644998	1.153	1.02648	1.34509	1.08738	1.02738	0.976195	1.12884	1.11109	0.970314
ENSG00000132780	NASP	1	45583846..45618904	35059	protein_coding	1.67002	1.51821	1.64684	1.74314	1.83971	1.73934	2.14216	2.33631	1.87462	1.84169	1.50766	1.67413	1.50145	1.71385	1.0644	1.88459	1.82693	1.43903	1.34791	1.43054	0.960445	2.25828	1.70566	1.75785	1.6849	1.07221	1.50251	1.73996	1.66618	1.87076	1.32148	1.50717	1.14769	1.04379	1.21176	1.05617	1.22891	1.26993	1.07778	0.815259	1.13676	0.63579	0.715227	0.783028
ENSG00000159592	GPBP1L1	1	complement(45627304..45688113)	60810	protein_coding	3.26453	2.92429	2.92561	2.26622	2.4924	2.0431	2.45683	2.35937	2.19806	1.65083	2.21455	1.75984	1.71805	1.88716	1.7596	1.62302	1.7342	1.51454	1.82317	1.5899	1.55164	1.90945	1.63504	1.81793	1.92394	1.72176	1.91216	1.73711	1.69424	1.90613	1.70845	1.64047	1.79958	0.694194	0.852309	0.698348	1.08411	0.946625	1.07585	1.04072	0.852168	0.999861	1.12333	0.916794
ENSG00000159596	TMEM69	1	45687214..45694443	7230	protein_coding	4.19195	1.59881	2.65287	2.5864	2.02643	2.34966	2.93078	3.27364	2.04658	1.50558	1.68395	1.43439	0.87432	1.77194	1.20247	1.88856	1.70021	1.4901	1.6439	0.663875	1.57477	1.21993	1.564	1.85222	1.34849	1.43538	1.16034	1.69397	1.34658	1.69734	1.27836	1.59019	0.843224	0.616993	1.26746	0.885704	1.13315	1.61547	0.871012	0.58072	1.05225	0.838314	0.870455	0.390467
ENSG00000085998	POMGNT1	1	complement(46188682..46220305)	31624	protein_coding	1.10649	0.969068	0.897386	1.22119	0.990483	1.33495	1.11957	1.0806	1.3764	0.388341	0.772327	0.310492	0.170815	0.348049	0.169177	0.498418	1.23364	0.216036	0.228508	0.319043	0.172355	0.311716	0.512192	0.350004	0.366328	0.23336	0.367074	0.230879	0.237715	0.489142	0.210874	0.227681	0.255435	1.10366	1.0221	1.4876	0.916786	1.09099	1.03105	0.439859	0.45065	0.544868	0.458467	0.25862
ENSG00000132128	LRRC41	1	complement(46261196..46303608)	42413	protein_coding	2.80313	2.18985	2.2842	2.09585	1.66764	4.1907	1.8403	2.89683	3.09044	0.381686	0.953937	0.416196	0.268276	0.39565	0.394193	0.568249	1.23253	0.275695	0.25557	0.36722	0.257022	0.450165	0.499594	0.351182	0.381317	0.421401	0.496796	0.263776	0.293471	0.513032	0.342049	0.353217	0.168896	0.747682	0.761528	1.83465	0.878068	1.73709	0.737451	0.702871	0.414755	0.947134	0.449751	0.297939
ENSG00000173660	UQCRH	1	46303631..46316776	13146	protein_coding	55.3419	97.7157	48.4751	43.179	43.8751	50.7356	49.2026	76.3058	57.376	35.4215	59.5322	35.0045	35.9593	46.4752	40.4327	33.8576	47.9201	32.4509	30.1466	32.0408	26.8856	36.7355	39.5289	37.5144	37.6926	37.1381	33.7333	45.2474	43.7603	37.1439	37.9213	37.5357	39.3379	0.780222	0.449007	1.04663	1.1395	1.73916	1.13088	1.01518	0.780673	1.15507	0.890394	0.66863
ENSG00000117481	NSUN4	1	46340177..46365152	24976	protein_coding	1.55546	1.01175	1.15976	1.50284	1.53731	1.00503	1.57866	0.809227	0.859037	1.3373	1.39106	1.66973	2.15362	1.91087	1.68689	1.44929	1.35995	2.16201	1.72076	1.71391	1.98348	1.47489	1.47244	1.18178	1.80023	1.39427	1.90599	1.52768	1.34705	1.73828	1.18044	1.50186	1.36693	0.966172	1.51947	0.866589	1.05045	0.52639	0.854736	1.61043	1.37368	1.01028	1.18731	1.26027
ENSG00000159658	EFCAB14	1	complement(46675159..46719064)	43906	protein_coding	0.495752	0.217356	0.789001	0.540094	0.525469	0.15881	0.546756	0.148396	0.23029	0.586965	0.380435	0.58045	0.704165	0.7459	0.950449	0.786863	0.218084	0.742107	0.796945	0.600146	0.758641	0.602655	0.617178	0.535314	0.786336	0.785254	0.850939	0.464015	0.592245	0.685835	0.602213	0.640092	0.718568	1.08944	2.41756	0.201279	1.01233	0.282406	1.4501	1.19967	1.96065	1.63743	1.01281	2.7519
ENSG00000162368	CMPK1	1	47333797..47378839	45043	protein_coding	3.39184	2.74236	2.8026	2.26228	2.31053	2.15314	2.59331	3.11145	2.14622	1.29095	2.14918	1.33734	1.96731	1.81868	2.17658	1.92869	2.01232	1.49342	1.57477	1.5397	1.53545	1.38913	1.60125	1.41979	1.75197	1.91486	1.78236	1.69679	1.60056	1.90025	1.67013	1.41288	1.7257	0.666976	0.842534	0.768266	1.14633	1.34664	0.996787	1.52393	0.846221	1.62754	0.816494	0.765134
ENSG00000186564	FOXD2	1	47436017..47440691	4675	protein_coding	1.35553	1.12129	1.17221	0.579701	0.50431	0.461004	0.889292	0.967046	0.422011	0.756238	0.539908	0.802369	0.565448	0.540349	0.543588	1.05851	0.747306	0.927408	0.488129	0.838122	0.362722	0.554895	0.370442	0.847658	0.809651	1.30724	0.688582	0.60456	0.448136	0.816171	0.22523	0.993641	0.652033	0.427657	0.449757	0.393279	1.53405	1.91756	0.915417	0.747712	1.00082	0.677479	0.461148	1.12152
ENSG00000223720	AL109659.1	1	48172972..48206857	33886	lincRNA	1.43918	0.475989	1.571	1.58754	1.5257	0.62479	1.12399	0.600372	0.505802	1.44967	1.34734	2.38975	2.20465	2.21514	2.53009	1.39003	1.47586	1.52762	1.55171	2.26923	1.43335	1.56784	2.44112	2.46795	1.57398	2.32414	1.87406	1.60905	1.78205	1.73162	1.26365	1.07612	2.37934	1.10309	3.20532	0.397702	0.708006	0.393507	0.809555	1.52079	1.64408	1.05873	1.11631	1.53756
ENSG00000225671	FCF1P6	1	complement(50405430..50406024)	595	processed_pseudogene	1.3892	0.677705	1.64468	1.36644	2.26425	1.49148	2.02857	0.670431	0.621713	2.6582	1.87153	3.33759	2.31798	1.97117	9.21648	2.77228	1.30482	4.85785	3.03628	2.30483	4.27494	1.74396	2.39698	3.44492	0.963871	3.10074	5.57424	2.7709	3.72819	2.94641	1.96629	5.6602	4.86696	0.983612	3.34105	0.906855	1.48457	0.296094	0.416842	0.872011	1.05324	2.76142	1.09523	1.7664
ENSG00000142700	DMRTA2	1	complement(50417550..50423500)	5951	protein_coding	9.1209	5.35297	8.22201	2.84627	3.25431	2.36467	3.38038	2.18971	2.36211	1.45395	1.29738	2.87355	2.72317	3.10786	3.79835	3.0798	3.3376	1.34672	2.5085	3.95048	1.66898	1.44724	2.1398	1.53847	3.48863	3.449	4.85205	1.70184	2.02945	4.28024	2.79167	2.65399	1.22934	0.31206	0.607945	0.287603	1.18765	0.672864	0.998918	1.87295	2.3955	1.32183	0.814502	1.18363
ENSG00000123080	CDKN2C	1	50960745..50974633	13889	protein_coding	6.11992	4.71296	5.21385	3.1025	2.77661	3.93409	3.23473	4.44219	4.16378	1.23255	1.76921	1.98585	1.73778	1.85128	1.79118	1.40537	2.49212	0.605407	0.910511	1.40349	0.610456	1.09077	2.04638	1.66272	1.9242	1.72685	2.4231	0.958115	1.36645	2.21262	0.758118	1.0619	0.625497	0.506951	0.589143	0.754545	1.04262	1.59986	1.05838	1.40991	1.04639	0.901974	0.64788	0.563173
ENSG00000123091	RNF11	1	51236271..51273455	37185	protein_coding	7.0354	5.85938	5.81071	5.96535	5.16736	4.79012	6.26103	5.51399	5.69693	6.04485	6.6022	5.7618	4.57755	6.00004	3.82712	4.97566	6.22006	4.56139	5.16521	4.1121	3.67099	6.01915	6.09558	5.89074	5.39804	6.71976	5.44607	5.00379	4.7227	5.957	4.09646	4.50036	4.94312	0.847906	0.881896	0.82436	1.04957	1.06708	1.18931	0.757265	0.908794	0.664223	1.0381	0.661103
ENSG00000085832	EPS15	1	complement(51354263..51519328)	165066	protein_coding	0.863802	0.550459	0.757655	0.692852	0.680486	0.505366	0.678411	0.492191	0.49004	0.3658	0.465934	0.302105	0.390617	0.439983	0.396232	0.383066	0.407234	0.385236	0.391702	0.330542	0.363958	0.374035	0.324007	0.295539	0.533666	0.434506	0.50528	0.291794	0.312824	0.442945	0.319657	0.391876	0.368414	0.802095	1.23621	0.667014	0.979158	0.723293	0.969674	1.06784	0.944303	1.31157	1.02255	0.811675
ENSG00000078618	NRDC	1	complement(51789191..51878937)	89747	protein_coding	0.893376	0.551143	1.26484	1.42983	1.91958	0.673808	1.60938	0.474111	0.761159	0.926774	0.794097	1.18258	1.18331	1.20732	1.49479	1.02211	0.575267	1.31607	1.08171	1.11657	1.08778	0.950396	0.826351	0.794795	1.13235	0.871109	1.07607	0.704635	0.843124	1.06403	0.711767	0.82686	1.09197	1.60048	3.48291	0.532721	1.12558	0.246987	1.12964	1.2768	1.52036	1.264	1.05831	1.94095
ENSG00000117862	TXNDC12	1	complement(52020131..52056171)	36041	protein_coding	3.70772	3.75178	3.3234	2.23329	2.15405	3.41555	2.29962	3.64141	3.19548	0.86994	1.72611	0.967313	0.478344	1.10643	0.786751	1.06282	1.74484	0.663458	0.648997	0.674037	0.423449	0.955859	1.09105	0.936493	0.977029	0.854234	0.998741	0.865883	0.851423	1.02435	0.678445	1.04722	0.570898	0.602336	0.57414	1.02773	1.0297	1.6905	0.935568	0.549859	0.640994	0.813336	0.610635	0.386303
ENSG00000134717	BTF3L4	1	52056125..52090716	34592	protein_coding	3.60815	2.2148	2.26314	1.17909	1.24141	1.0335	1.26776	1.57985	1.13354	1.30175	1.16962	1.06843	0.887119	1.30404	1.34942	1.05436	1.0324	1.11663	1.04176	0.957127	1.04694	1.20888	1.38412	1.22854	1.0478	1.25002	1.03776	1.16088	1.13647	0.948009	0.933467	1.06759	1.12353	0.326785	0.560505	0.456666	1.0752	1.27263	1.0968	0.681484	1.11493	1.263	0.98805	0.927086
ENSG00000154222	CC2D1B	1	complement(52345723..52366193)	20471	protein_coding	2.01216	1.64805	1.74961	1.50922	1.16815	2.0251	1.88021	1.64335	1.99979	0.727172	1.06981	0.555105	0.522144	0.550895	0.646836	0.658052	1.19465	0.699562	0.515571	0.631631	0.349092	0.770473	0.686741	0.447239	0.649957	0.48442	0.528941	0.535	0.523749	0.685111	0.457211	0.680759	0.50628	0.750045	0.708809	1.15746	1.24582	1.4068	0.987502	0.718047	0.514948	1.16525	0.783481	0.528718
ENSG00000224680	PLA2G12AP1	1	52368677..52369244	568	processed_pseudogene	2.18286	1.1832	0.689144	0.715695	1.48242	1.11599	0.472222	2.1069	1.30253	0.818989	0.261399	0.388471	0	0	0	0.968021	0.113904	0	0.1674	0	0.213245	0.182686	1.97286	0	0.403875	1.21805	0	0.829319	0	0	0	0	0	0.327871	1.25289	1.61938	0.659808	1.42125	1.16716	0	0	0	0.17293	0
ENSG00000116157	GPX7	1	52602372..52609051	6680	protein_coding	6.4138	5.53341	4.59993	2.98192	3.47899	4.42198	3.69407	5.19534	5.15007	0.640675	1.55587	0.99095	0.240878	0.634774	0.98111	0.53502	2.2954	0.275353	0.284681	0.498576	0.108793	0.49708	0.64051	0.347758	0.738342	0.690472	1.27048	0.511248	0.590359	1.09608	0.0700566	0.48678	0.205347	0.464923	0.628725	0.961316	1.23882	1.49335	1.16465	0.375976	0.407986	0.99007	0.532094	0.217207
ENSG00000162377	COA7	1	complement(52684451..52698366)	13916	protein_coding	2.10861	1.88346	1.64551	0.817938	1.46427	1.31186	1.40703	1.52882	1.16076	0.96273	1.50971	1.07028	0.611172	0.907635	0.692016	1.09972	1.37149	0.802497	0.92241	0.81653	0.705014	0.917156	1.14931	1.14888	1.19514	0.671171	0.97437	1.3963	1.03613	1.06711	0.882755	1.10157	0.438094	0.387903	0.777437	0.797235	1.72021	1.04408	0.884824	0.634832	0.601197	0.646577	0.838764	0.595358
ENSG00000162378	ZYG11B	1	52726467..52827342	100876	protein_coding	6.28342	10.1865	5.56053	4.86403	4.85464	5.27208	4.35665	5.76291	6.24868	7.46964	8.01056	8.4071	15.4303	14.2578	20.1974	9.34326	6.28272	11.4326	13.5326	11.0059	15.0077	8.17669	9.30392	11.1404	11.7582	12.5921	11.8528	12.0336	12.4757	11.9076	11.207	9.18108	19.906	0.774106	0.476575	0.948125	0.895688	1.18709	1.18524	2.06573	1.77988	2.40242	1.44838	1.75177
ENSG00000121310	ECHDC2	1	complement(52895910..52927212)	31303	protein_coding	2.65377	2.16412	2.50093	1.48046	1.54938	1.40129	1.26386	1.21487	1.31173	0.582541	0.640325	0.764805	0.569104	0.596598	0.713557	0.433269	0.638644	0.51205	0.443477	0.766671	0.266987	0.450823	0.497919	0.589321	0.754826	0.471505	0.959816	0.534211	0.893682	0.75771	0.497085	0.723435	0.710867	0.55787	0.71594	0.560307	0.853699	0.784102	0.936087	0.976935	0.931713	0.932992	1.02356	1.20047
ENSG00000116171	SCP2	1	52927229..53051703	124475	protein_coding	1.88922	1.33359	1.70756	1.0995	1.12427	1.16821	1.10327	1.24984	1.09463	0.528438	0.820055	0.642588	0.54939	0.740741	0.513622	0.647862	0.781722	0.673406	0.619503	0.616968	0.542974	0.834458	0.755392	0.693808	0.846836	0.796671	0.83384	0.838227	0.659379	0.905522	0.788579	0.807954	0.63916	0.581985	0.843041	0.684137	1.00343	1.11169	0.937015	1.03965	0.903282	0.799302	0.956227	0.789243
ENSG00000157184	CPT2	1	53196429..53214197	17769	protein_coding	3.04692	1.08927	2.72058	2.10475	1.92391	1.24144	2.06801	1.29459	1.02703	2.0263	1.20324	1.98684	1.52649	1.3658	1.26457	1.65548	1.28164	1.16824	0.931088	1.37267	0.74982	1.89206	1.66833	1.46884	1.69124	1.24595	1.42736	1.28573	1.06807	1.52054	1.40243	1.43784	1.27804	0.690781	1.76623	0.456312	0.98254	0.672898	0.827295	0.75334	1.1351	0.636474	0.562428	1.07102
ENSG00000162384	C1orf123	1	complement(53214099..53220617)	6519	protein_coding	4.67028	5.09275	3.39254	3.32579	2.89326	3.40326	3.271	4.67094	3.23445	1.88386	2.57365	3.04627	2.89141	2.51877	2.83137	2.30539	3.96977	1.69292	2.46496	2.22387	2.6012	2.37169	2.79721	2.59923	2.60403	2.5294	3.21722	2.27614	2.04167	3.08471	2.76379	2.36931	1.89376	0.712117	0.568114	1.00316	0.983526	1.61442	0.950399	1.53483	0.978675	0.929454	1.06922	0.560201
ENSG00000162385	MAGOH	1	complement(53226892..53238610)	11719	protein_coding	6.48903	14.2796	5.99559	6.03581	8.03289	6.15545	7.56441	10.8699	7.36535	10.4636	12.6632	10.045	10.3959	10.9011	11.3904	13.8565	13.7411	10.8075	12.5761	10.3146	10.8214	10.2358	9.99678	12.7915	12.5868	11.6499	12.5193	15.7768	16.8046	15.9627	14.4359	14.3294	14.5793	0.930155	0.562545	1.02666	1.25326	1.35317	1.19656	0.993528	0.860847	1.13393	0.907592	0.750641
ENSG00000058804	NDC1	1	complement(53765460..53838860)	73401	protein_coding	1.35509	0.963208	0.762592	0.561212	0.619459	0.468064	0.725358	0.675704	0.713958	0.905008	0.843503	0.996526	1.08355	1.17013	1.30287	1.00627	1.05066	0.835899	0.88346	0.767352	0.534651	1.01502	1.45449	1.48003	0.828208	1.15307	0.966175	1.16478	1.26594	1.00594	0.580183	0.681909	0.826423	0.414152	0.643121	0.61378	1.29249	1.0908	1.52534	1.19729	1.38722	1.30742	0.877955	0.730355
ENSG00000058799	YIPF1	1	complement(53851719..53889834)	38116	protein_coding	1.57222	1.80198	1.35044	1.24072	1.12222	1.02775	1.28425	1.42332	0.986684	0.715182	0.995259	0.877026	0.59101	0.755059	1.06325	0.807819	1.18138	0.630787	0.671042	0.72986	0.626017	0.786762	0.74033	0.738523	1.05926	0.837983	1.09025	0.726057	0.527015	1.06328	0.629234	0.645921	0.715759	0.789151	0.622769	0.761049	1.03509	1.26831	0.96004	0.826377	0.758656	1.21233	0.830684	0.617805
ENSG00000081870	HSPB11	1	complement(53916574..53945929)	29356	protein_coding	3.44923	2.84335	2.70014	2.59876	2.67899	2.04269	3.26643	3.15255	2.31021	1.48322	1.53249	1.45818	1.28417	1.45058	1.71768	1.66384	1.89975	1.18601	1.01704	1.18123	1.08514	1.60477	1.89474	1.74092	1.85593	1.63795	2.13667	1.05103	1.32658	2.17448	1.634	2.01359	1.25643	0.753434	0.942193	0.756512	1.25692	1.17677	1.13097	0.8658	0.946553	1.17796	0.611259	0.621782
ENSG00000116209	TMEM59	1	complement(54026681..54053504)	26824	protein_coding	17.9085	19.848	16.7962	14.8013	14.4082	16.589	15.7989	19.8333	14.9168	5.88592	10.943	6.04192	4.84174	6.88818	5.42505	6.39535	10.774	5.28	5.49076	5.90494	4.231	6.27064	6.53217	5.98575	6.90581	6.0354	7.90605	5.83022	6.14258	8.76541	5.33855	6.67593	4.89784	0.826494	0.725926	0.987669	1.0674	1.37653	0.899198	0.822596	0.629461	0.897901	0.858555	0.54807
ENSG00000116205	TCEANC2	1	54053587..54112519	58933	protein_coding	0.423108	0.453869	0.418447	0.857641	0.625801	0.750766	0.903433	0.555042	0.606771	0.697783	0.738179	0.904202	0.803498	0.740943	1.16655	0.713733	0.799207	0.711166	0.824455	0.791183	0.906374	0.795853	0.687983	0.677062	0.803817	0.780687	1.01467	0.765333	0.87619	0.738439	0.833789	0.843405	1.1069	2.027	1.37881	1.79417	1.05339	0.886931	0.808203	1.1515	1.00374	1.29014	1.15513	0.98996
ENSG00000116221	MRPL37	1	54184041..54225464	41424	protein_coding	3.78129	2.14804	2.74506	1.99869	1.66273	1.34354	2.4767	1.26793	1.41393	2.2033	2.51616	2.14132	2.54705	2.7246	2.5863	2.05737	2.37711	2.16942	1.85236	2.40963	1.74562	2.35717	2.55023	2.25636	1.83581	2.47186	1.94279	2.66378	2.3711	1.89698	1.66635	1.41016	1.99788	0.528573	0.774069	0.489438	1.23916	0.762558	1.05239	1.15602	1.08284	1.20781	0.900354	1.01368
ENSG00000157216	SSBP3	1	complement(54225432..54413479)	188048	protein_coding	1.28424	1.14935	1.24581	0.585838	0.8221	0.976197	0.571965	0.683766	0.875383	0.961303	0.57006	0.762696	0.809829	0.676469	1.24613	0.683221	0.742797	0.681899	0.797384	0.885021	0.84507	0.796252	1.02116	1.06239	0.963117	1.10926	1.29479	0.581778	0.773315	0.862623	1.32456	1.15299	0.691356	0.456176	0.715272	0.783581	0.976321	0.831731	0.896728	0.842428	1.18666	1.63385	1.1671	1.19147
ENSG00000116133	DHCR24	1	complement(54849633..54887218)	37586	protein_coding	3.46368	1.46263	1.67671	0.591253	0.528697	0.617252	0.556625	0.55896	0.672533	0.90844	1.70651	0.951034	0.318019	0.816114	0.608511	0.87041	1.2032	0.702601	0.495832	0.492566	0.467271	1.30859	1.39041	1.06524	0.585923	0.727085	0.635863	1.8329	1.40661	0.64751	1.29489	0.77553	0.563651	0.170701	0.361471	0.368133	0.941433	1.05724	1.08956	0.350072	0.478234	0.639841	0.569653	0.40938
ENSG00000162407	PLPP3	1	complement(56494747..56645301)	150555	protein_coding	0.248889	0.457993	0.230094	0.25561	0.173375	0.369664	0.22893	0.316182	0.485674	0.537008	0.754429	0.620676	1.05425	1.13257	1.41343	0.810149	0.715064	0.801972	1.10206	0.673401	0.870481	0.587904	0.778813	0.88494	0.825086	1.07531	0.772981	0.818958	1.00519	0.95826	1.16719	0.829981	1.38083	1.02701	0.378555	1.60657	0.89562	1.82369	1.31383	1.9632	1.50122	2.27724	1.36032	0.941736
ENSG00000184292	TACSTD2	1	complement(58575423..58577773)	2351	protein_coding	0.820365	0.743236	0.915731	2.36312	1.6475	2.2109	7.07348	0.735259	0.314691	0	0	0	0.048887	0	0	0.155915	0	0	0	0	0	0	0	0	0.24394	0.0980935	0	0.100181	0.0524192	0	0	0	0	2.88058	2.21666	2.41435	2.99328	0.446287	0.142336	#DIV/0!	#DIV/0!	#DIV/0!	0	#DIV/0!
ENSG00000177606	JUN	1	complement(58780788..58784327)	3540	protein_coding	47.0105	41.0069	31.7902	44.1731	35.7262	42.0797	49.6286	48.1542	44.7247	64.469	72.2031	57.0951	44.0903	41.1337	70.3139	36.1898	57.7159	30.0993	35.3474	27.6987	22.4454	62.5817	82.2454	83.7261	36.3543	53.6154	40.5628	64.537	51.2445	40.0553	36.3212	38.2841	49.4265	0.939643	0.871226	1.32367	1.1235	1.34787	1.06286	0.683899	0.569694	1.23152	0.976723	0.479915
ENSG00000162604	TM2D1	1	complement(61681046..61725423)	44378	protein_coding	4.60989	4.2403	4.26027	2.99236	2.68289	2.42251	2.8286	3.32886	3.16477	2.59543	2.08938	2.59792	1.33896	2.02687	1.04281	2.2756	1.82234	1.80001	1.57051	1.44799	1.1436	2.76611	2.81893	2.20162	2.46315	2.16701	2.30145	2.19456	1.80505	2.30983	1.78215	1.87107	1.09901	0.649118	0.632712	0.568628	0.945276	1.24078	1.3064	0.515893	0.970081	0.401403	0.690153	0.794577
ENSG00000162607	USP1	1	62436297..62451804	15508	protein_coding	4.86806	3.10287	3.3444	2.05337	2.48674	1.91292	2.30898	3.12958	2.54437	2.42372	1.92439	2.02752	1.63047	2.17577	1.24195	2.09775	2.62828	1.41481	1.41632	1.47805	0.859141	2.15453	2.92319	2.26455	1.9674	1.95552	1.87449	1.71618	1.62907	1.59594	1.40321	1.89459	1.08108	0.421804	0.801433	0.571979	1.12448	1.25851	1.33009	0.672715	1.13063	0.612546	0.675159	0.562364
ENSG00000162434	JAK1	1	complement(64833229..64966504)	133276	protein_coding	0.599525	0.565779	0.67845	0.81643	0.86049	0.683935	0.758724	0.463928	0.634684	0.538917	0.392699	0.579459	0.413076	0.428499	0.347234	0.534258	0.484953	0.42192	0.473005	0.42041	0.320812	0.569917	0.483843	0.521879	0.681615	0.594384	0.805127	0.450639	0.415181	0.646867	0.504756	0.693605	0.429989	1.36179	1.52089	1.00808	0.929319	0.539144	0.92799	0.766493	1.09116	0.599238	0.88535	0.866908
ENSG00000162433	AK4	1	65147549..65232145	84597	protein_coding	0.0700237	0.0571984	0.0717191	0.336372	0.276701	0.154355	0.19182	0.111597	0.134097	0.733546	0.573034	0.62468	0.610011	0.701728	0.313046	0.783187	0.260787	0.568414	0.573218	0.265161	0.40519	0.756803	0.715294	0.605732	0.660298	0.706053	0.447404	0.432928	0.474904	0.438842	1.02892	0.746784	0.947659	4.80369	4.83756	2.15221	0.570263	0.403313	0.868757	0.831592	1.22458	0.501131	0.731905	1.01677
ENSG00000239319	RN7SL854P	1	complement(65761058..65761352)	295	misc_RNA	0	0	0	0.918678	1.71258	0	1.36384	0.901483	0	5.36146	0.754956	0.373986	0.389605	0.305827	0.906789	2.79578	0.438626	3.56292	2.57853	0.332052	2.87411	2.46223	4.14393	3.70572	2.33289	0.781755	0	0.399198	0.417754	0.699148	0.793183	0	0.516653	#DIV/0!	#DIV/0!	#DIV/0!	1.48457	0.52639	#DIV/0!	0.0726676	0.405092	2.42466	0.922296	0.757029
ENSG00000184588	PDE4B	1	65792514..66374579	582066	protein_coding	0.0740804	0.0431823	0.0954936	0.871603	0.761201	0.312984	0.75089	0.245576	0.307384	0.565992	0.386832	0.556115	0.559595	0.568377	0.61583	0.542374	0.154278	0.706272	0.599023	0.221637	0.601386	0.473844	0.51	0.470233	0.474712	0.504964	0.438921	0.298421	0.32288	0.341405	0.356974	0.435345	0.438333	11.7656	17.6276	3.27754	0.861504	0.322616	0.982106	0.988698	1.46931	1.10738	1.10445	1.43661
ENSG00000152760	TCTEX1D1	1	66752459..66778787	26329	protein_coding	4.53122	5.57984	5.9022	4.4724	5.22563	4.31913	5.04782	5.3937	4.25711	3.8764	3.44274	5.00738	3.30888	3.35121	6.50748	2.82968	2.58259	2.59981	2.75185	2.79405	2.86143	3.59823	3.8537	4.39077	3.21069	3.49925	3.58274	3.56479	3.12669	3.45458	4.60353	4.1285	3.61799	0.98702	0.936519	0.731782	1.12866	1.03216	0.985642	0.853596	0.973416	1.29958	0.972494	1.08188
ENSG00000198160	MIER1	1	66924895..66988619	63725	protein_coding	1.30575	0.843697	1.50492	1.90313	1.68866	1.0166	1.77201	0.984877	1.08552	2.29801	1.69269	2.58653	2.25268	2.36289	2.33186	2.18583	1.31882	2.1648	2.35302	1.75544	1.81709	2.16242	2.39472	2.51746	2.19952	2.5206	2.37731	1.96811	2.21431	2.14906	2.21413	2.79737	2.25301	1.4575	2.0015	0.675514	0.931103	0.58323	1.0678	0.980274	1.39594	0.901539	1.07649	1.33106
ENSG00000116704	SLC35D1	1	complement(66999332..67054099)	54768	protein_coding	0.960877	0.942411	1.10423	0.912966	1.0885	0.87036	0.761549	0.772058	0.956858	0.548696	0.532707	0.767494	0.484765	0.629266	0.735085	0.582283	0.504414	0.549348	0.439236	0.647456	0.442314	0.462291	0.745882	0.691126	0.670176	0.795843	0.872755	0.464448	0.454535	0.99607	0.589587	0.693381	0.651194	0.950138	1.15501	0.788205	0.834147	0.709288	1.09938	0.883485	1.18126	0.957773	0.754335	1.28358
ENSG00000142864	SERBP1	1	complement(67407810..67430415)	22606	protein_coding	24.8699	17.5045	17.3155	13.9126	14.0945	11.104	14.3389	12.8287	12.3601	22.8868	16.4461	23.2843	25.7159	24.7158	25.406	25.1901	15.2657	26.9147	25.569	20.6822	22.7233	22.2486	24.659	26.6454	24.4866	22.9689	23.2675	25.4947	26.8052	23.4751	19.9407	21.864	21.9794	0.559413	0.805189	0.641276	1.03065	0.910193	1.11312	1.12361	1.50284	1.09112	1.01504	1.35482
ENSG00000116717	GADD45A	1	67685061..67688338	3278	protein_coding	13.4064	5.37154	6.62738	2.39759	3.3393	4.13821	6.38234	6.5308	3.38547	1.24882	1.29089	0.875067	1.08692	1.04586	0.938463	1.62144	2.32895	1.12225	1.56635	1.25507	1.55191	2.02593	2.11326	1.75083	2.16944	1.75883	1.99384	0.610731	0.751907	2.04487	1.5704	0.956546	1.30188	0.178839	0.621665	0.624411	2.66198	1.95574	0.8181	0.87036	0.810185	1.07245	0.966025	0.538902
ENSG00000116754	SRSF11	1	70205682..70253052	47371	protein_coding	5.44699	2.81472	6.51962	3.40686	5.18317	2.2748	4.02862	2.43645	2.27762	3.23669	2.70019	3.89637	3.78736	3.66048	3.37689	4.48998	2.14697	3.83851	3.71333	3.58976	3.90695	2.97906	3.46446	3.48176	4.50609	2.81633	3.94554	4.89489	5.00796	4.64779	4.26773	4.09652	4.22126	0.625458	1.84145	0.348917	1.1825	0.470068	1.00124	1.17013	1.35564	0.866675	0.827026	1.67201
ENSG00000233020	AL354872.1	1	70530526..70531492	967	processed_pseudogene	0.997248	0.138998	3.44073	0.420388	1.56735	0	0.55475	0.275013	0	1.15455	0.690937	1.36909	0.356567	0.466489	0	1.1372	0.0669052	0	0.393313	0.709088	0.125257	0.429226	1.05348	1.69574	0.47446	0.357732	0.302634	2.19208	0.254886	1.06643	0.483948	2.52199	0.315228	0.421548	11.2761	0	1.31962	0.175463	#DIV/0!	0.308837	0.675154	0	0.345861	10.5984
ENSG00000132485	ZRANB2	1	complement(71063291..71081297)	18007	protein_coding	3.56514	3.74713	4.06498	2.28764	3.01138	2.01355	2.25666	2.14144	2.03376	2.26819	2.3623	3.44328	3.12753	2.86083	3.86243	2.88043	1.84675	2.59745	2.61378	3.12792	3.00672	2.41449	2.26859	2.78502	2.91736	2.54862	3.09869	3.0018	2.96339	2.5542	3.17711	3.81796	2.87779	0.64167	0.803649	0.495341	0.986456	0.711117	1.01004	1.37886	1.21104	1.12173	0.907427	1.69374
ENSG00000227207	RPL31P12	1	72301472..72301829	358	processed_pseudogene	14.238	17.2707	7.10703	9.08413	2.8224	9.20721	6.3684	14.8568	7.23306	3.63832	7.67257	2.46538	0	2.01607	0.373607	4.35159	5.24085	1.83496	1.59358	2.18895	1.69166	2.60863	5.12203	1.9085	1.92236	2.25464	4.35974	0.986844	1.03272	3.45668	4.5752	2.27073	0.425734	0.638019	0.163421	1.29551	0.701046	5.2639	0.785586	0	0.262763	0.151541	0.366206	0.417671
ENSG00000272864	AC135803.1	1	complement(74698769..74699333)	565	lincRNA	0.975311	0.475793	1.0392	0.479664	1.19224	2.24383	0.474729	0.941372	1.30945	0	0	0.390534	1.42395	1.43712	2.13055	0.973161	0.572543	1.16268	1.85118	0	0.428755	0	0.721214	0.967422	1.01505	0.612259	0.863267	0.208431	0.872478	2.19025	0	0.205543	1.8883	0.491806	2.50579	2.15918	0.989712	0.789585	0.583578	#DIV/0!	#DIV/0!	5.45549	1.90223	0
ENSG00000162623	TYW3	1	74733152..74766678	33527	protein_coding	1.03958	0.789783	0.8231	0.521375	0.658002	0.589885	0.760017	0.880457	0.529607	0.832498	0.666491	0.766722	0.459363	0.766916	0.542553	0.899255	0.548037	0.709288	0.864987	0.505452	0.740605	0.649946	0.823432	1.03525	0.848443	0.811671	0.823408	0.839486	0.966727	0.910454	0.886348	0.942161	0.800091	0.501526	0.833143	0.716663	1.45772	1.33808	0.897813	0.551789	1.15068	0.707627	0.961893	0.922295
ENSG00000117054	ACADM	1	75724347..75787575	63229	protein_coding	2.30516	1.97486	1.91294	0.692216	0.639213	0.779958	0.774178	0.670848	0.684505	0.690101	0.697417	0.816595	0.850699	0.75909	0.875754	0.556541	0.544354	0.650379	0.625578	0.807142	0.616832	0.635108	0.961858	0.825565	0.618591	0.917306	0.953445	1.02809	0.949195	0.644231	0.891859	0.795285	0.713504	0.30029	0.323676	0.407728	1.11841	1.04949	0.877618	1.23272	1.08843	1.07245	1.12405	1.48275
ENSG00000137955	RABGGTB	1	75786197..75795079	8883	protein_coding	3.83062	1.93681	2.37954	1.57121	2.04746	1.82679	2.26462	3.1285	1.83231	0.785521	1.2703	0.546475	0.439912	0.5586	0.677565	0.742771	1.64602	0.532453	0.824206	0.275682	0.477239	0.478935	0.871579	0.876838	0.710181	0.623081	0.713801	0.742401	0.485569	0.452758	0.724383	1.00666	0.428945	0.41017	1.05713	0.767708	1.44133	1.52799	1.00303	0.560025	0.439738	1.23988	1.10964	0.167484
ENSG00000077254	USP33	1	complement(77695987..77759852)	63866	protein_coding	1.19285	0.900762	1.25951	1.76526	1.85896	0.909146	1.7177	1.06806	1.14491	2.14726	1.48089	2.1455	2.30889	2.05679	2.48378	1.80363	1.36555	2.29374	1.81186	1.96936	2.10324	2.02442	1.70993	1.92137	1.9558	1.90839	1.9673	1.8015	1.74245	1.99092	1.69998	2.19295	1.90677	1.47986	2.06376	0.721827	0.973058	0.574549	1.25932	1.07527	1.38889	1.15767	1.00456	1.44217
ENSG00000162614	NEXN	1	77888513..77943895	55383	protein_coding	0.134322	0.043685	0.144889	0.660606	0.407454	0.206017	0.971029	0.40335	0.202605	0.505646	0.844474	1.06575	0.892356	0.89595	0.859749	1.01595	0.893658	0.581204	0.748539	0.661491	0.492077	0.481515	0.803818	1.07329	1.03138	0.743283	1.16954	0.671925	0.769915	0.916114	0.800623	0.977148	0.665978	4.91806	9.3271	1.4219	1.46991	0.989928	0.983437	1.76478	1.06096	0.80671	0.736785	0.740206
ENSG00000162613	FUBP1	1	complement(77944055..77979110)	35056	protein_coding	3.72937	3.8917	3.0483	2.99181	2.72858	2.98714	3.14849	2.99271	3.04608	4.19591	4.44501	4.86546	3.80641	5.33243	4.31899	3.63619	3.43086	4.05137	4.24479	3.74989	3.57606	4.71823	4.50425	4.33068	4.77374	4.43394	4.43835	5.55627	5.1431	5.20387	6.56792	6.31079	3.9651	0.80223	0.701127	0.979935	1.05237	1.0968	1.01973	0.907173	1.19964	0.887684	1.16737	1.09299
ENSG00000137959	IFI44L	1	78619922..78646145	26224	protein_coding	0.0998128	0.133263	0.0746327	23.3248	20.0743	11.0223	25.9998	12.9957	10.6454	10.4447	15.284	13.4626	10.0847	10.0905	11.7767	9.85794	14.4548	8.42185	8.75272	12.0726	7.27922	11.1584	9.50967	10.2236	16.8569	12.0612	22.8063	9.25078	8.79731	17.7117	21.3163	28.2314	10.9032	233.686	150.636	147.688	1.11469	0.647379	0.965805	0.965536	0.660198	0.874773	0.887885	0.835199
ENSG00000137965	IFI44	1	78649796..78664078	14283	protein_coding	0.607649	0.677562	0.520706	16.4792	18.4049	17.3704	20.8072	22.7061	14.3741	8.10973	10.0937	5.83182	5.02124	5.51433	4.41062	7.36554	10.45	4.83844	4.6866	3.43595	3.45994	6.77821	5.12817	5.46287	7.08296	6.09523	7.92249	4.65843	3.84821	7.11899	6.38092	7.9275	3.96958	27.1196	27.1634	33.3593	1.26264	1.2337	0.827506	0.619163	0.546312	0.756302	0.636288	0.3288
ENSG00000238015	AC104837.2	1	78666272..78666695	424	processed_pseudogene	0	0	0	3.19587	8.34073	0	8.22378	0	0	15.3599	1.4007	9.62748	24.6673	12.3413	9.14809	8.42909	0.915529	10.5354	12.3339	6.93081	11.141	14.1943	2.40263	5.47883	13.2555	3.80737	13.5741	3.05518	7.55702	8.02618	8.27791	14.5165	5.0325	#DIV/0!	#DIV/0!	#DIV/0!	2.57325	0	#DIV/0!	1.60595	8.81076	0.950205	1.46326	7.57029
ENSG00000226970	AL450063.1	1	84244334..84244577	244	processed_pseudogene	6.77521	2.20347	4.01059	3.33209	5.52142	2.0783	3.84744	0.544954	0	0	1.82551	0	0	0	0	0	3.18184	0	0	0	0	0	0	0	0	0.472577	0	0	0	0	0	0	0	0.491806	2.50579	0.518203	1.15466	0.0986981	0	#DIV/0!	0	#DIV/0!	#DIV/0!	0
ENSG00000117133	RPF1	1	84479259..84497790	18532	protein_coding	3.26343	2.91568	2.42903	2.06197	2.38084	1.99071	2.63417	2.46106	1.86969	2.13867	1.99894	2.05387	1.6373	1.811	2.09302	1.8494	1.88171	2.03469	2.23188	1.96101	2.41828	1.94854	1.83052	1.84341	1.98058	1.83553	1.9055	2.37026	2.1679	1.76956	1.84974	2.20583	1.68598	0.631842	0.816563	0.819549	1.2775	1.03369	0.939207	0.765569	0.905978	1.01906	1.20681	1.04214
ENSG00000174021	GNG5	1	complement(84498325..84506565)	8241	protein_coding	70.8121	72.4005	62.7453	86.6699	60.3645	80.5177	75.119	75.0279	77.1469	85.6086	71.5709	73.1221	30.6405	71.0497	21.1477	77.7839	74.3458	50.5539	44.2707	44.6333	22.8548	96.8402	87.9524	68.9626	68.1857	68.981	73.875	76.1368	60.8337	82.9149	62.2664	76.8575	28.6664	1.22394	0.833758	1.28325	0.866726	1.24291	0.958136	0.357914	0.992719	0.28921	0.56915	0.600347
ENSG00000122432	SPATA1	1	84506300..84566194	59895	protein_coding	1.13393	0.644062	1.18289	1.33028	1.52391	0.855123	1.32107	0.512827	0.71849	0.941322	0.648237	1.06835	0.978646	1.05289	0.75702	1.03581	0.425591	0.912518	0.974726	0.644369	1.00911	0.925131	0.636112	0.602307	0.99773	0.668039	0.980459	0.458116	0.746894	0.692144	0.675851	0.591371	0.804114	1.17315	2.36609	0.722907	0.993078	0.336521	0.840218	1.03965	1.62424	0.708587	0.941028	1.51406
ENSG00000153898	MCOLN2	1	complement(84925583..84997113)	71531	protein_coding	0.140592	0.0770417	0.101236	2.74302	2.19653	1.79359	2.86292	2.26785	1.95309	1.50226	1.78404	1.45135	1.31915	1.82756	0.826468	1.5604	1.08898	1.01204	1.4808	1.03391	0.797543	1.7161	1.02539	1.19396	1.9178	0.965595	1.34055	1.84389	1.74181	1.88138	1.06313	1.37187	1.26778	19.5106	28.511	17.7169	1.04371	1.03247	1.08892	0.878114	1.0244	0.569448	0.948988	0.94943
ENSG00000162642	C1orf52	1	complement(85249953..85259672)	9720	protein_coding	3.57162	4.38358	2.45653	2.63482	2.87602	2.42596	3.14581	3.2695	2.81626	4.08713	3.67368	4.88067	3.39361	3.62918	4.89871	2.95094	3.77401	2.7439	3.59986	4.01093	3.01562	4.28086	3.86735	4.27378	3.55194	3.39283	4.1348	4.22833	5.42651	3.76637	4.47757	4.46844	4.8609	0.737709	0.65609	0.987559	1.19394	1.13681	1.16088	0.830317	0.987887	1.0037	1.21991	1.06278
ENSG00000142867	BCL10	1	complement(85266248..85277090)	10843	protein_coding	2.57916	1.56191	1.82306	1.56213	1.56864	1.97595	1.97895	1.90078	1.48973	1.16693	0.992752	0.61049	0.826783	0.923573	0.851134	0.718375	1.16351	0.72701	0.833065	0.289087	0.960675	0.717736	1.13681	0.945184	0.708747	0.818849	0.674738	1.07522	0.54555	0.42798	1.17609	0.835403	1.12451	0.605673	1.0043	1.08386	1.26683	1.21174	0.753932	0.708509	0.930316	1.39418	1.15965	0.248461
ENSG00000261737	AL049597.2	1	complement(86703502..86704462)	961	antisense	8.02779	7.27304	5.49881	11.8444	8.76188	7.91527	14.6531	11.3459	8.21187	4.45339	8.11126	2.41086	0.597988	1.59596	2.92277	2.76539	5.8571	1.36715	1.08836	0.713515	1.38643	4.31906	3.28618	2.70168	0.358066	2.0398	2.84222	2.32831	2.56478	3.4339	0.973939	2.53774	2.06177	1.47542	1.20471	1.43945	1.23714	1.29492	1.03747	0.134277	0.196759	1.21233	0.393566	0.121821
ENSG00000097033	SH3GLB1	1	86704570..86748184	43615	protein_coding	4.84846	5.8492	4.83739	5.24125	4.24339	4.7641	6.64789	6.48762	5.40269	5.33286	5.08419	5.48657	3.56276	4.60248	3.7137	4.89135	4.24987	3.87386	3.85871	3.45871	3.69354	6.00966	5.60334	5.12255	4.56804	4.52352	4.28308	5.38393	5.02953	4.78559	3.85198	4.56379	4.02916	1.08101	0.725464	0.98485	1.26838	1.52888	1.13404	0.668077	0.905253	0.676871	0.788884	0.813839
ENSG00000183291	SELENOF	1	complement(86862445..86914424)	51980	protein_coding	4.373	3.04094	4.02503	3.49581	3.34992	3.36818	4.26224	4.47663	3.13603	0.970106	2.6193	1.13976	0.65891	0.926836	0.900596	1.1759	2.33871	0.576285	0.742667	0.576652	0.610509	1.24766	1.2876	1.04103	0.734808	0.962756	1.02091	0.75896	0.716001	0.940379	0.616708	0.947285	0.598157	0.799408	1.10161	0.836808	1.21924	1.33634	0.931077	0.679214	0.353848	0.79016	0.631572	0.246568
ENSG00000143013	LMO4	1	87328468..87348923	20456	protein_coding	10.6406	3.81761	7.57761	11.7646	12.4228	6.53217	18.9667	11.9734	8.10148	20.5077	16.1714	26.1091	22.8282	18.1267	27.1674	15.4106	14.4285	18.1698	16.9241	16.7984	17.2898	21.9188	27.1013	29.299	15.8852	21.223	19.7378	24.8526	31.448	23.936	23.4206	28.2495	36.5907	1.10563	3.25408	0.862035	1.61218	0.963827	1.24024	1.11316	1.12091	1.04054	1.09821	1.16425
ENSG00000137947	GTF2B	1	complement(88852932..88891944)	39013	protein_coding	1.27829	1.15073	1.19899	4.17842	3.50939	2.99612	4.3795	4.28085	3.33448	2.28223	2.4395	2.56775	1.94143	2.00959	2.33815	2.37243	2.84242	2.30685	2.14232	1.6898	2.01184	2.36985	1.97931	1.87391	2.28149	2.0128	2.13036	2.03753	1.99957	2.40543	1.81431	2.43498	2.12525	3.26874	3.04971	2.49886	1.04812	1.21983	1.11293	0.850674	0.823772	0.910583	0.903005	0.594493
ENSG00000137944	KYAT3	1	complement(88935773..88992953)	57181	protein_coding	0.636039	0.366698	0.718779	1.13511	1.15153	0.572013	1.0132	0.523215	0.577921	0.826549	0.658231	0.708095	0.783897	0.916689	0.708743	1.02247	0.553278	0.891494	1.06422	0.794868	1.02947	0.947265	0.698373	0.609386	1.07317	0.850988	0.81716	0.869102	0.933209	1.10913	0.918671	0.885494	0.948898	1.78466	3.14027	0.795811	0.8926	0.454365	1.01033	0.948398	1.39266	1.00092	1.04084	1.43665
ENSG00000117226	GBP3	1	complement(89006666..89022894)	16229	protein_coding	0.814912	0.339569	0.41003	8.06567	6.08074	5.50725	7.51167	6.43173	5.38691	4.22505	6.43613	5.63559	3.2223	4.08595	3.09881	3.67596	6.57777	3.16536	3.70866	3.3016	2.58233	4.60356	4.44421	4.24369	3.94374	5.01621	4.03324	4.25948	3.37159	4.25104	3.46031	4.56541	3.56873	9.8976	17.9072	13.4314	0.931313	1.05772	0.978149	0.762665	0.634846	0.549863	1.00889	0.501933
ENSG00000117228	GBP1	1	complement(89052319..89065360)	13042	protein_coding	0.570402	0.504996	0.510226	34.4217	26.3929	22.6879	33.7797	25.4682	21.8589	29.7117	38.3482	40.3507	27.8301	32.8723	38.663	29.4199	28.8861	24.8118	29.4465	25.116	19.6888	30.4088	28.9711	34.314	33.8333	30.7414	29.8586	37.599	26.7415	29.4855	41.6236	42.3139	35.3861	60.3464	52.2636	44.4664	0.981347	0.964963	0.963463	0.936671	0.857206	0.958174	1.00091	0.869484
ENSG00000234518	PTGES3P1	1	complement(89104285..89104767)	483	processed_pseudogene	0	0	0	0.841646	1.39464	1.04991	0.555325	0	0.510586	0	0.461101	0.228418	1.18979	0.186789	0.830754	0.379459	0.535796	0	0.19686	0.811226	1.25386	1.50385	0.210914	0.282916	0.237475	0	1.41376	1.4629	1.0206	0	0.242225	0	0	#DIV/0!	#DIV/0!	#DIV/0!	0.659808	0	0.486315	#DIV/0!	0.405092	3.63699	0.518791	1.51406
ENSG00000162645	GBP2	1	complement(89106132..89150456)	44325	protein_coding	0.198913	0.221366	0.194282	6.61552	5.45577	4.28165	6.61705	4.1668	3.8974	3.15056	7.05108	3.75593	4.21617	5.43247	3.71758	4.68896	3.84754	3.92741	3.8398	4.18783	3.30373	3.1791	2.43159	2.94414	6.32697	3.08011	4.62822	5.80514	5.71077	7.89398	2.46526	3.27239	4.3016	33.2584	24.646	22.0383	1.00023	0.763742	0.910257	1.33823	0.770445	0.989789	0.818903	1.08844
ENSG00000162654	GBP4	1	complement(89181148..89198932)	17785	protein_coding	0.487998	0.400551	0.506212	38.0725	23.0188	24.2076	30.9771	21.8911	23.2538	18.2151	33.9609	18.4486	18.2045	23.4564	20.6813	21.2906	28.6909	17.6039	18.6157	19.6131	15.7184	19.5279	14.3714	16.2042	23.785	18.0825	22.8501	21.1491	20.871	30.1458	18.0508	20.8103	16.9681	78.0176	57.4677	47.8211	0.813636	0.95101	0.960601	0.99942	0.690689	1.12102	0.874362	0.683601
ENSG00000154451	GBP5	1	complement(89258950..89272804)	13855	protein_coding	0.139204	0.0194026	0	3.20791	1.6895	2.48886	4.22999	3.3782	2.27834	1.76606	3.47209	1.62443	1.92454	2.32466	2.23965	2.32819	3.37612	2.08619	2.19608	1.90891	1.95825	2.05209	1.43377	1.65694	3.00515	2.30534	2.22487	1.48745	1.30754	2.70185	3.71545	4.07362	2.14511	23.0446	87.0762	#DIV/0!	1.31861	1.99952	0.915417	1.08974	0.669528	1.37873	0.943257	0.565416
ENSG00000225492	GBP1P1	1	89407679..89426243	18565	transcribed_unprocessed_pseudogene	0.0296822	0.00724005	0	4.91219	3.13857	1.92571	5.42512	2.206	1.66047	3.39775	5.53431	4.23713	2.89113	4.46114	3.92645	3.5787	3.70794	4.13999	3.621	3.4138	3.17732	4.3876	3.58869	3.74651	5.02916	4.14901	4.50833	5.19516	4.01609	4.86042	4.04581	5.36715	4.13768	165.493	433.502	#DIV/0!	1.10442	0.702868	0.862261	0.850897	0.806087	0.926677	1.01182	0.920672
ENSG00000162664	ZNF326	1	89995112..90035531	40420	protein_coding	0.947502	0.94108	0.866732	0.526331	0.920761	0.545746	0.696766	0.654646	0.600974	0.557026	0.536301	0.827034	0.582913	0.687467	0.747843	0.571329	0.468984	0.455062	0.395201	0.571932	0.56636	0.505735	0.54439	0.547675	0.77186	0.590523	0.89054	0.649709	0.865895	0.972052	0.691778	0.741267	0.72775	0.555493	0.978409	0.62966	1.32382	0.710984	1.1012	1.04647	1.28187	0.904247	0.691722	1.21951
ENSG00000122482	ZNF644	1	complement(90915298..91022272)	106975	protein_coding	1.54021	0.887072	1.73625	1.4491	1.98825	0.894751	1.59842	0.87755	0.836835	1.02191	0.739771	1.0932	1.05291	1.06686	1.20029	1.225	0.719699	1.24045	1.14393	0.878143	1.17868	0.846807	0.929438	0.946543	1.11296	0.944244	1.20278	0.919209	0.781071	0.880135	0.811497	0.767517	1.0244	0.940846	2.24137	0.515336	1.10304	0.441367	0.935271	1.03033	1.44214	1.09796	0.933824	1.22015
ENSG00000203914	HSP90B3P	1	91642516..91644082	1567	processed_pseudogene	0.527489	0.257329	1.49879	0.518845	0.644812	0.0809038	0.427923	0	0	0.415609	0	0.563246	0.806807	0.345446	0.51213	0.994173	0	0.251531	0.970858	0.250046	0.154592	0.529753	0	0.959242	0.29279	0.883029	0.373513	1.27759	1.10104	0.85553	0.671953	1.63044	0.583584	0.983612	2.50579	0.0539795	0.82476	0	0	1.94126	#DIV/0!	0.909248	0.976548	#DIV/0!
ENSG00000174842	GLMN	1	complement(92246402..92298987)	52586	protein_coding	1.58757	0.825598	1.49246	1.46879	1.73892	0.757002	1.80307	1.00638	0.776146	0.659926	0.868215	0.923123	0.719071	0.773756	1.13439	0.759798	0.543799	0.9594	0.620195	0.763735	0.951278	0.781408	0.507556	0.592474	0.778689	0.576698	0.864449	0.550903	0.628069	0.756969	0.469437	0.578605	0.640536	0.92518	2.10626	0.507218	1.22759	0.578738	1.02529	1.08962	0.891203	1.22886	0.816263	1.40444
ENSG00000122484	RPAP2	1	92298965..92402056	103092	protein_coding	0.948779	0.452419	0.871396	0.705837	0.909873	0.457463	0.751912	0.392101	0.459295	0.42416	0.474551	0.630329	0.513952	0.525078	0.56826	0.629347	0.330101	0.40909	0.479604	0.557753	0.432365	0.383489	0.399217	0.467901	0.496222	0.333314	0.563009	0.371252	0.486533	0.473148	0.39039	0.468618	0.320816	0.743943	2.01113	0.524977	1.06528	0.43094	1.00401	1.21169	1.10647	0.90153	0.762066	1.68964
ENSG00000162676	GFI1	1	complement(92474762..92486876)	12115	protein_coding	3.36589	2.31878	2.01936	1.7001	1.01473	1.21387	1.70475	2.15121	1.4351	4.30052	2.53688	3.30567	3.37732	3.5745	3.47765	2.79116	2.78762	2.59187	2.66061	1.75455	1.72962	4.62512	3.82596	3.1018	2.35745	3.3027	2.56857	2.10934	2.11584	2.42595	1.41958	2.68402	1.45934	0.505098	0.437614	0.601115	1.00273	2.11998	1.18225	0.785329	1.40902	1.05202	0.953226	0.629407
ENSG00000143033	MTF2	1	93079235..93139081	59847	protein_coding	1.48473	1.1005	1.83136	1.037	1.66583	0.798614	1.47003	0.922052	0.931283	1.21568	0.842267	1.32361	1.28094	1.17283	1.30741	1.11933	0.684302	1.16132	1.09467	1.05408	1.19207	1.06458	1.02813	0.993233	1.20744	1.05007	1.13772	1.09013	1.62884	1.36817	0.905115	1.26519	1.07726	0.698441	1.5137	0.436077	1.41758	0.55351	1.16612	1.05368	1.39247	0.987763	0.977968	1.54037
ENSG00000117500	TMED5	1	complement(93149742..93180728)	30987	protein_coding	5.41946	4.19453	5.00866	4.48229	4.22815	3.43667	4.59198	3.67749	3.52566	5.71368	5.62284	5.04507	3.7981	5.30186	4.7998	4.56023	4.11314	4.21025	4.28668	3.51839	3.1818	5.11008	5.18119	5.43736	3.84593	4.29799	4.17119	4.76192	4.36683	4.28312	3.98703	3.76275	4.17589	0.827073	1.00802	0.686145	1.02447	0.869761	1.02589	0.664739	0.942914	0.951385	0.940015	0.855404
ENSG00000223745	CCDC18-AS1	1	complement(93262186..93346025)	83840	processed_transcript	2.21662	2.12904	2.5982	1.70189	2.14722	1.50758	1.94352	1.28147	1.47221	0.999839	0.907601	1.27248	1.08435	1.20629	1.07205	0.860212	0.588017	1.00762	0.952648	1.21743	0.77869	0.820569	0.811667	0.971403	1.38724	0.801826	1.42996	0.724784	0.933395	1.03321	0.788429	1.12198	0.921675	0.767786	1.00854	0.580243	1.14198	0.596805	0.976533	1.08453	1.3291	0.842489	1.10746	2.0704
ENSG00000117505	DR1	1	93345888..93369498	23611	protein_coding	7.25251	8.02677	5.66154	3.96569	4.12253	4.70357	5.12906	5.78933	5.00829	4.7876	5.59665	4.51377	4.16196	4.56998	4.79808	4.2771	5.52685	4.53505	4.49019	4.36446	4.03727	5.2298	5.81605	4.9483	4.90651	5.20113	5.42468	4.94775	5.25081	5.18002	4.56859	4.83001	4.77036	0.546803	0.513598	0.830794	1.29336	1.40431	1.06479	0.86932	0.816557	1.06299	1.04982	0.789682
ENSG00000067334	DNTTIP2	1	complement(93866283..93879918)	13636	protein_coding	3.72796	3.35141	5.32494	2.48432	4.05077	3.45855	3.56029	2.54509	3.18303	4.15515	4.65481	6.60207	6.38893	5.52455	6.03235	7.69485	3.78145	7.03355	7.00783	6.5227	7.49692	4.33751	5.6255	6.87451	6.08159	4.92151	5.07204	10.0439	9.119	5.33167	6.27185	7.05171	6.39338	0.666404	1.20867	0.649499	1.4331	0.628298	0.920338	1.53759	1.18685	0.913705	0.910717	1.72492
ENSG00000023909	GCLM	1	complement(93885205..93909456)	24252	protein_coding	3.25491	2.82656	3.77682	5.58737	6.58976	5.79725	6.105	6.26684	5.24708	3.76338	3.05802	4.7584	3.89557	3.6345	5.18416	2.89821	4.14562	2.7087	2.71308	5.56584	2.89173	3.46142	3.58306	4.15264	5.01803	4.76888	6.57246	2.94748	2.8914	3.80572	5.7214	6.77579	3.4565	1.7166	2.33137	1.53495	1.09264	0.950997	0.905099	1.03512	1.18851	1.08948	0.936124	1.34258
ENSG00000117525	F3	1	complement(94529225..94541800)	12576	protein_coding	0.92017	0.459581	0.357943	1.41151	0.93736	0.74598	2.68734	2.04063	1.25503	8.44111	3.70714	4.69341	3.26266	3.53673	3.76495	4.598	3.35936	2.48641	3.99961	1.44098	1.65658	7.12892	8.6027	10.6485	3.63912	7.84863	4.38257	3.80184	3.51799	3.73924	6.61443	5.68839	6.9565	1.53397	2.0396	2.08408	1.90387	2.177	1.68239	0.38652	0.954031	0.802178	0.869859	0.428944
ENSG00000137970	RPL7P9	1	complement(96678874..96679620)	747	processed_pseudogene	95.899	48.2226	93.2733	53.8755	71.6898	57.533	84.7394	76.3636	40.1117	1.99276	27.0315	0.147692	0.46158	1.57008	1.07431	8.95538	19.747	0.703523	0.381861	0.262264	2.59434	3.33383	2.31836	0.548789	1.07484	1.54363	1.17529	0.94589	0.49493	1.24246	1.09633	0.777321	0	0.561794	1.48664	0.616821	1.57288	1.06519	0.697195	0.231628	0.0580831	7.27399	0.0426404	0.0132812
ENSG00000122435	TRMT13	1	100133150..100150497	17348	protein_coding	0.460585	0.116219	0.451272	0.343683	0.456246	0.233851	0.378801	0.275932	0.156372	0.396861	0.320948	0.496046	0.649266	0.509653	0.547403	0.702561	0.268516	0.560429	0.58098	0.542064	0.453828	0.460568	0.563735	0.606521	0.495881	0.578272	0.472338	0.59737	0.575412	0.707389	0.384407	0.301241	0.544708	0.746189	3.92574	0.518203	1.10218	0.604789	0.668683	1.636	1.58796	1.10353	0.826946	2.01874
ENSG00000137992	DBT	1	complement(100186919..100249834)	62916	protein_coding	1.4999	0.935727	1.31274	0.771041	0.752135	0.691148	0.769503	0.710114	0.791782	0.547138	0.62655	0.519048	0.520631	0.577885	0.656894	0.570962	0.607733	0.467763	0.556149	0.443724	0.533269	0.573946	0.615284	0.538635	0.472177	0.593809	0.627939	0.50163	0.644433	0.611376	0.688028	0.670034	0.826066	0.514063	0.803798	0.526492	0.998006	0.94413	1.14561	0.951553	0.922329	1.26558	0.974057	0.730129
ENSG00000137996	RTCA	1	100266207..100292769	26563	protein_coding	5.04623	5.51045	3.70612	2.92813	3.284	3.37427	3.65027	4.29997	3.29585	3.25033	3.85957	4.0786	3.31002	3.06017	4.31521	3.37399	3.66561	3.11109	3.0963	2.92063	3.21469	3.29699	3.22531	3.82222	3.45445	3.22099	3.41898	3.47575	3.45175	3.17956	2.99941	3.01226	3.82136	0.58026	0.595959	0.910461	1.24662	1.30937	0.976758	1.01836	0.792878	1.05801	0.917698	0.796766
ENSG00000162692	VCAM1	1	100719742..100739045	19304	protein_coding	0.0214094	0.0278515	0.0202773	1.5443	0.41874	0.525388	1.09073	0.74392	0.542947	0.0530154	0.230742	0.182886	0.0595386	0.31313	0.0485008	0.204128	0.365313	0.0408359	0.0492558	0.11671	0	0.188137	0.226921	0.198205	0.392159	0.298666	1.04604	0.207416	0.102145	0.539554	0.0969701	0.487291	0.039477	72.1316	15.0347	25.9101	0.706294	1.77657	1.03342	1.12304	1.35706	0.265197	0.241298	0.31948
ENSG00000162695	SLC30A7	1	100896076..100981753	85678	protein_coding	1.59505	1.01344	1.08049	1.46453	1.28153	1.07721	1.53242	1.16863	1.14991	1.46053	1.64629	1.15762	1.36695	1.57634	1.28166	1.42147	1.22028	1.55645	1.52816	1.09985	1.29637	1.45939	1.30196	1.15312	1.38961	1.34988	1.31048	1.347	1.20968	1.42148	1.63042	1.36764	1.42134	0.91817	1.26453	0.996965	1.04636	0.911898	1.06749	0.935926	0.957511	1.10715	1.07506	0.901314
ENSG00000117543	DPH5	1	complement(100989623..101026088)	36466	protein_coding	1.21646	0.689271	0.901673	0.561105	0.641915	0.278125	0.573721	0.455797	0.541025	0.727132	0.502842	0.883429	0.488528	0.749639	0.418133	0.962482	0.473707	0.641314	0.526705	0.464715	0.47498	0.762605	0.681639	0.693247	0.780062	0.464828	0.730294	0.668486	0.750253	0.656086	0.397831	0.659224	0.388701	0.461259	0.931296	0.308454	1.02248	0.710058	1.94526	0.671857	1.49081	0.473307	0.547237	0.981018
ENSG00000228399	AL109741.2	1	101256274..101256616	343	processed_pseudogene	312.075	143.816	270.466	280.491	288.2	157.823	356.977	356.263	139.843	22.2421	185.485	11.5794	4.02099	14.9927	11.6984	51.831	132.413	1.14912	5.26701	3.7126	17.6564	44.7734	13.9591	9.5614	10.7009	14.1195	14.7888	6.86667	7.18586	18.6405	6.13965	10.4959	0.888704	0.898796	2.00395	0.583525	1.27269	1.23616	0.886073	0.180783	0.0808294	1.01028	0.101619	0.0280381
ENSG00000185946	RNPC3	1	103525691..103555239	29549	protein_coding	1.35203	0.450328	2.00691	0.852954	1.36779	0.334649	0.853256	0.247497	0.292106	1.03903	0.457247	0.92968	0.746801	1.01671	0.832862	1.05133	0.343751	0.844791	0.881683	0.759139	0.926388	0.870887	0.599873	0.749164	0.947137	0.686804	0.689965	0.848881	0.763223	0.875975	0.938363	0.801749	0.830433	0.630868	3.03732	0.166748	1.00035	0.180947	0.872873	0.718749	2.22356	0.895859	0.838636	2.2084
ENSG00000232952	AL512844.1	1	105891739..105893517	1779	processed_pseudogene	0.154876	0.0755545	1.21017	0.0761692	0.473309	0	0.150771	0	0	0.784462	0.0417298	0	0.904479	0.709986	0.150367	0.30907	0.0363673	0.738521	0.160343	0.550621	0.204255	0.233312	0.629897	0.384059	0.515798	0	0.329002	0.926749	1.24692	0.579675	0.394585	0.587513	0.0856733	0.491806	6.26447	0	1.97942	0	#DIV/0!	1.15299	17.0139	#DIV/0!	0.518791	15.1406
ENSG00000198890	PRMT6	1	107056679..107059294	2616	protein_coding	16.4304	10.3275	11.8208	5.33525	6.05119	7.22082	6.20314	7.98016	7.73022	5.97486	5.30672	7.42253	6.67809	8.17351	5.82861	6.20037	9.39793	4.52005	8.46882	7.82595	2.91696	4.24423	7.2821	7.05181	6.75225	8.81566	10.0309	2.70099	6.07708	5.79483	4.29338	4.79443	5.59313	0.324718	0.585931	0.610856	1.16267	1.31878	1.07055	1.1177	1.54022	0.78526	1.36586	0.832731
ENSG00000224550	AC114491.1	1	107505203..107505448	246	processed_pseudogene	103.042	34.9688	47.7358	55.0833	56.819	94.3091	79.5943	131.347	52.6308	0	23.2369	0	0.467209	0	2.17482	1.49007	36.5566	0.534077	0.386518	0.796386	0.984742	0	0.828224	0.555481	0	0.93747	0	0.957426	0	0.838409	0	0	0	0.534572	1.62485	1.97565	1.44498	2.31168	0.558067	#DIV/0!	0	#DIV/0!	0.259396	0.021785
ENSG00000134215	VAV3	1	complement(107571160..107965144)	393985	protein_coding	2.31618	1.07124	1.75258	1.94357	2.28379	1.01811	2.2684	1.0513	1.08414	2.6859	1.51759	2.4729	2.15319	2.00665	2.25621	2.42737	0.826154	3.23701	2.61344	1.50668	3.5247	2.50232	2.32374	2.44693	1.81752	1.95272	1.85152	1.92613	1.92558	1.61602	2.04718	2.28765	2.30291	0.839129	2.13192	0.580922	1.16713	0.460333	1.06485	0.801663	1.32226	0.912371	1.07666	1.82373
ENSG00000230489	VAV3-AS1	1	107964443..107994607	30165	antisense	1.01843	0.441132	0.986208	1.03768	1.09422	0.231152	1.06257	0.251259	0.429212	1.4126	0.622644	1.33495	0.872526	0.654996	1.06416	0.993405	0.253084	1.53748	1.00552	0.59426	2.0398	1.42413	1.49607	1.25935	0.851747	0.74923	1.16742	0.804218	0.943738	0.765783	1.04719	1.16652	1.15705	1.0189	2.48048	0.234384	1.02399	0.229624	1.85684	0.617675	1.05196	0.797149	1.0122	2.34807
ENSG00000226822	AL390036.1	1	108040263..108076020	35758	lincRNA	1.32145	0.530008	1.35192	0.939796	1.46466	0.421902	1.18516	0.41648	0.513805	1.93578	1.02767	1.62906	1.40139	1.10005	1.58221	1.75293	0.426997	2.13105	1.53961	0.813602	2.33385	1.73823	1.35039	1.55152	1.18685	1.16412	1.0121	1.64008	1.60948	0.948819	1.29238	1.52967	2.14396	0.711183	2.76348	0.312076	1.26108	0.284352	1.21783	0.723941	1.07043	0.971243	0.878305	1.9054
ENSG00000085491	SLC25A24	1	complement(108134036..108200849)	66814	protein_coding	2.29281	0.873089	1.49393	1.38722	0.970385	1.03032	1.51947	1.28165	1.03718	0.89258	0.888884	0.804153	0.588308	0.690003	0.446412	0.842137	0.890855	0.70397	0.583473	0.389981	0.547478	0.976868	0.69679	0.752636	0.597417	0.742102	0.702265	0.682109	0.651104	0.697641	0.660145	0.776946	0.796121	0.605028	1.11144	0.689667	1.09534	1.32076	1.00666	0.65911	0.776258	0.555133	0.692848	0.43776
ENSG00000162639	HENMT1	1	complement(108648290..108661526)	13237	protein_coding	1.14481	1.38097	1.25677	0.61421	0.674275	0.823658	0.80039	0.894026	0.698646	0.646628	0.286024	0.808461	0.581743	0.681566	0.272818	0.664605	0.469211	0.744407	0.6393	0.814014	0.51242	0.73687	1.26214	0.918766	1.04848	0.783999	0.77379	0.898549	0.772737	1.02057	0.547984	0.780821	0.345424	0.536516	0.48826	0.655374	1.30312	1.32591	0.848224	0.899657	2.3829	0.337453	0.961926	1.73486
ENSG00000134186	PRPF38B	1	108692323..108701803	9481	protein_coding	10.8542	6.59227	13.6863	6.53157	7.70879	4.49286	7.44039	4.67025	4.95515	6.58453	5.06609	7.50555	7.61293	6.99409	6.26364	8.09975	4.05339	6.54073	6.54883	7.6765	7.89517	5.40662	6.29646	7.10554	8.54115	6.5797	8.18997	8.2848	10.3337	8.47314	7.82349	7.82704	8.85765	0.601755	1.16937	0.328273	1.13914	0.605834	1.10289	1.15618	1.38057	0.834535	0.808522	1.89385
ENSG00000085433	WDR47	1	complement(108970214..109042113)	71900	protein_coding	0.52116	0.572043	0.449141	0.322272	0.367724	0.269774	0.311495	0.334734	0.277825	0.725923	0.549294	0.58155	0.720931	0.796788	0.878034	0.681878	0.5102	0.708992	0.782884	0.58855	0.764811	0.776437	0.736762	0.644281	0.51049	0.88366	0.558974	0.709201	0.704459	0.77881	0.668772	0.755906	0.824597	0.618374	0.642825	0.600644	0.966561	0.910286	1.02984	0.993124	1.45057	1.50982	1.14813	1.15357
ENSG00000197780	TAF13	1	complement(109062486..109076002)	13517	protein_coding	11.0989	12.3901	10.3382	10.8969	11.3249	12.6523	12.6303	14.8541	13.2274	13.408	12.2914	9.80256	8.34983	10.846	7.09475	13.6337	14.0145	12.0526	11.2128	8.71794	10.1257	12.3517	11.4329	10.3318	13.1443	11.8405	11.3592	10.8032	10.3754	12.5196	10.1441	9.75139	9.62939	0.981806	0.91403	1.22384	1.15906	1.31163	1.04545	0.622748	0.882406	0.723765	0.82243	0.622067
ENSG00000273382	AL356488.3	1	complement(109087971..109090858)	2888	antisense	6.29663	5.81767	5.0149	2.48676	2.09921	2.28267	2.04324	1.74959	2.34829	0.966452	0.873985	0.649425	1.43269	1.81188	1.11151	1.55482	1.25452	1.13732	1.74495	1.4924	1.71955	1.04197	1.44624	0.520475	1.58865	0.718684	1.85776	0.897089	1.10948	1.64256	0.688679	1.16614	1.05549	0.394935	0.360834	0.455178	0.821648	0.833451	1.02874	1.48242	2.07312	1.71153	1.12228	1.18962
ENSG00000215717	TMEM167B	1	109089803..109096934	7132	protein_coding	6.81859	8.08504	7.38191	9.0818	6.91842	7.89241	9.32684	9.82537	9.78567	4.94407	7.15102	5.78545	3.22303	6.14784	3.22564	6.33457	6.09599	4.29223	5.54609	3.85944	3.43058	6.0234	5.14214	4.0619	6.12744	4.70483	4.96499	4.72242	4.66547	5.6247	4.19947	3.69629	3.9535	1.33192	0.855707	1.06915	1.02698	1.42018	1.23988	0.651899	0.859716	0.557543	0.875526	0.63311
ENSG00000031698	SARS	1	109213918..109238169	24252	protein_coding	2.35739	2.77114	2.13051	1.53094	1.8193	1.34868	1.91334	1.71063	1.33211	2.20585	2.23765	2.0926	3.17522	2.23948	2.90092	2.80752	1.74468	3.19085	2.62291	2.29823	4.56484	2.48589	2.11287	2.12421	3.06947	1.84954	2.21629	3.30196	3.14547	2.63211	2.40241	2.31766	3.61361	0.649421	0.656517	0.633032	1.24978	0.940269	0.98771	1.43945	1.00082	1.38627	0.934243	1.31728
ENSG00000134222	PSRC1	1	complement(109279556..109283186)	3631	protein_coding	3.60437	2.73931	2.42557	1.19421	1.43776	1.71083	1.5882	1.90426	2.30924	0.794313	0.776926	0.789994	0.886294	1.01872	1.36293	0.757141	1.51453	0.687489	0.811783	1.24097	0.567087	1.14311	1.20641	2.25803	0.726553	0.920946	0.8597	0.94055	1.45944	0.653224	1.86882	0.927519	0.755558	0.331322	0.524861	0.705332	1.32993	1.32447	1.34977	1.1158	1.31122	1.72524	1.07217	0.819372
ENSG00000143106	PSMA5	1	complement(109399031..109426427)	27397	protein_coding	3.05223	1.88883	2.50745	3.5067	3.41146	2.67925	4.30279	3.83904	2.67793	1.8983	2.57149	1.89668	1.83746	1.77165	1.63058	1.9902	2.62832	1.8223	1.86717	1.31218	1.45894	2.13614	1.88148	1.5811	1.95933	1.82242	2.13991	1.80103	1.83077	2.074	1.75938	2.11519	1.65781	1.1489	1.80612	1.06852	1.22702	1.12534	0.999508	0.967948	0.688956	0.8597	0.938184	0.499244
ENSG00000174151	CYB561D1	1	109494052..109502932	8881	protein_coding	1.48916	1.4832	1.41041	1.34269	1.005	1.39895	1.07216	0.958226	1.16628	1.59235	1.41269	1.0932	1.51415	1.1784	1.15965	1.45492	1.07817	0.96159	1.43466	1.30151	1.22746	0.911351	1.2159	1.53866	1.8598	1.90861	1.50481	1.68404	1.17951	1.26568	1.89699	2.06608	1.32145	0.901644	0.677586	0.991872	0.798518	0.953461	0.833683	0.950894	0.834155	1.06079	0.986071	1.20715
ENSG00000065135	GNAI3	1	109548611..109618321	69711	protein_coding	2.66984	2.42944	2.35834	1.92632	1.87461	1.57127	2.29703	2.0295	1.98993	2.88143	2.92004	2.54326	2.81765	2.99992	2.77054	2.5371	2.31092	2.8289	2.91616	2.08667	2.68966	2.94874	2.71371	2.85407	2.52236	2.6052	2.79727	3.19448	2.95936	2.55329	2.80273	2.44721	2.71545	0.72151	0.771624	0.666261	1.19245	1.08263	1.26645	0.977866	1.02736	1.08936	1.14941	0.902962
ENSG00000116337	AMPD2	1	109616104..109632051	15948	protein_coding	1.77948	2.54529	1.36221	1.03659	0.918679	2.10658	0.815699	1.74257	1.97934	2.66604	1.51752	1.9785	3.61059	2.64185	2.34828	2.95926	1.7079	3.24585	3.36262	1.93479	3.06833	2.49849	2.41456	2.71617	2.68987	2.79813	1.95123	2.49586	2.23324	1.82349	1.98806	1.93699	2.7237	0.582528	0.360933	1.54644	0.786902	1.89682	0.939598	1.35429	1.7409	1.1869	1.1363	1.13285
ENSG00000235045	RPL7P8	1	109651370..109652099	730	processed_pseudogene	3.39689	6.44438	3.75347	3.34122	2.99896	5.20998	1.83714	4.00728	3.71608	2.67641	2.84746	3.32489	3.14886	2.59534	0	3.13833	2.57017	5.03934	1.56301	2.28116	1.4933	3.41147	2.65145	3.18222	4.08523	0.631829	1.46992	3.22639	5.90865	4.09672	2.404	3.02261	4.59326	0.983612	0.465361	1.38804	0.54984	1.33622	0.713262	1.17652	0.911458	0	0.49804	0.887551
ENSG00000184371	CSF1	1	109910242..109930992	20751	protein_coding	0.411608	0.233185	0.188634	1.58027	1.15239	1.81449	2.58515	2.32604	1.47366	1.69028	1.42386	0.988897	1.79454	0.891277	1.953	1.26302	3.67276	0.911721	1.29216	0.641991	1.09152	1.20512	1.57586	1.76482	0.928616	1.67815	1.30216	1.21446	1.24716	0.939255	1.15016	1.1025	1.29269	3.83926	4.94197	9.61914	1.63589	2.01845	0.812163	1.06168	0.625959	1.97493	1.02307	0.174798
ENSG00000168710	AHCYL1	1	109984686..110023741	39056	protein_coding	9.10752	8.47987	7.92769	6.85227	5.98053	5.23257	7.39986	6.41761	5.97968	17.0038	7.97382	13.9856	13.2984	12.5178	10.6402	13.2898	6.74538	12.2953	12.2871	10.1778	11.5119	18.0824	17.1447	15.7515	14.2172	13.7877	12.6257	16.8884	16.6637	14.4405	12.7761	14.2132	13.7599	0.752376	0.705262	0.660037	1.07991	1.07308	1.14278	0.782088	1.56987	0.760798	0.924555	1.50885
ENSG00000143093	STRIP1	1	110031577..110074641	43065	protein_coding	1.26678	1.89765	1.31796	1.39076	1.27481	1.60439	1.05258	1.31224	1.4574	2.08261	1.72729	1.63958	1.95626	2.4888	2.31693	1.85556	1.95001	1.80608	2.72014	2.08808	2.16849	1.97339	1.96812	1.98634	2.22929	1.84483	1.99108	2.11654	2.06612	2.07613	2.08642	1.92811	1.93944	1.09787	0.671782	1.21733	0.756839	1.02937	0.908383	0.939327	1.44087	1.41312	1.46594	1.0708
ENSG00000162775	RBM15	1	110338506..110346681	8176	protein_coding	4.8527	3.51811	4.64396	2.80092	2.53347	2.13981	3.41182	4.08209	2.92581	3.93724	2.00666	4.12912	3.54247	3.29935	4.18791	2.99262	2.24731	2.94069	3.03532	3.22285	2.47402	4.48009	4.47308	3.81064	3.87199	4.45665	4.10432	3.35602	3.70798	4.76773	4.50749	5.32649	2.98264	0.577189	0.720122	0.460773	1.21811	1.61127	1.36732	0.899734	1.6442	1.01424	1.01427	1.43409
ENSG00000143119	CD53	1	110873154..110899928	26775	protein_coding	21.0078	19.9346	16.783	18.9884	14.9314	17.7226	17.7713	19.3134	17.5599	10.7232	12.377	8.78486	6.1212	10.2299	6.51897	9.14169	12.159	6.90404	6.76504	6.61085	4.70469	11.9984	11.749	9.52838	11.5407	11.2617	11.8188	10.1688	8.51501	13.126	7.62485	9.7503	6.9959	0.903873	0.749023	1.05598	0.9359	1.29347	0.99082	0.570839	0.826519	0.742069	0.740021	0.543701
ENSG00000261654	AL360270.2	1	complement(110936369..110942353)	5985	sense_overlapping	0.46036	0.291955	0.228909	0.362252	0.478339	0.190641	0.672235	0.088868	0.206026	0.466352	0.384521	0.276506	0.480089	0.602967	0.648085	0.382787	0.194578	0.21952	0.270078	0.0818342	0.505945	0.190713	0.119148	0.433804	0.536611	0.597256	0.570463	0.511587	0.597141	0.310148	0.430055	0.485095	0.789439	0.78689	1.6384	0.832826	1.85571	0.185785	1.0807	1.02946	1.5681	2.34384	0.705556	0.420571
ENSG00000232811	AL360270.1	1	110943467..110952848	9382	antisense	0.925074	0.888244	1.0639	0.722154	0.95133	0.513483	1.12926	0.552737	0.525715	0.773492	0.822925	1.0701	1.05354	0.846223	0.940907	0.908384	0.744757	1.06428	1.01347	1.09628	0.916622	1.00647	0.54291	0.932157	1.33259	0.540779	0.707028	1.14224	0.577963	0.890329	1.59617	1.54727	1.16966	0.780645	1.07102	0.48264	1.56374	0.581015	1.02382	1.36205	1.02831	0.879273	1.11568	1.472
ENSG00000273010	AL360270.3	1	110963302..110964649	1348	antisense	0.817582	0.997117	0.14519	1.10575	0.874498	0.564286	0.298466	1.28234	0.914736	2.07056	0.771011	0.736596	1.27893	0.602352	0	0.679817	0.767921	0.877185	1.26966	1.52601	0.179708	1.30861	0.529007	0.506856	2.21233	1.36865	0.578927	1.04834	0.639958	1.68304	0.173582	1.03381	0.452263	1.35247	0.877026	3.88652	0.269921	1.46637	1.62105	0.617675	0.78125	0	1.86765	1.9872
ENSG00000156171	DRAM2	1	complement(111117333..111140216)	22884	protein_coding	4.67155	4.35821	4.35325	3.48178	3.53232	3.39599	4.11991	4.06739	3.49702	1.33758	2.47523	1.67292	1.45651	1.4863	1.30922	1.6859	2.21086	1.12529	1.51243	1.50246	1.14856	1.46008	1.79847	1.85709	2.1653	1.61243	1.67953	1.87318	1.79331	1.78904	1.48263	1.85738	1.6917	0.745314	0.810498	0.780104	1.18328	1.15148	1.02975	1.08891	0.600471	0.7826	0.897102	0.679583
ENSG00000116459	ATP5F1	1	111448864..111462773	13910	protein_coding	29.979	43.3093	25.3264	19.8435	21.0413	23.0312	23.2549	35.4647	25.14	18.3265	22.7035	18.0043	14.0961	18.42	13.5001	20.1989	22.7999	17.4547	16.9113	14.4081	11.6682	21.0291	17.5181	17.0344	22.3959	17.2922	17.3148	21.0128	20.2531	22.1521	15.4423	17.9499	14.5619	0.661915	0.485839	0.909374	1.17191	1.68548	1.09156	0.769163	0.811328	0.749829	0.837241	0.631938
ENSG00000064703	DDX20	1	111755245..111768016	12772	protein_coding	2.18962	1.81011	1.36383	0.742668	1.34491	0.972758	0.787529	1.07233	1.01372	0.721162	1.03463	0.846533	0.935881	0.94655	1.91642	0.882527	0.972588	0.658354	1.01248	1.11208	1.0906	0.788071	0.78964	1.28389	1.2034	1.07436	1.60392	0.931263	1.36051	0.985058	1.51144	1.44574	0.883068	0.339177	0.742996	0.713257	1.06041	0.797326	1.0421	1.29774	0.914872	2.26384	1.14725	1.14343
ENSG00000143079	CTTNBP2NL	1	112396181..112463456	67276	protein_coding	1.47027	0.787177	1.43422	1.05139	1.19401	0.659547	0.970807	0.72141	0.716642	1.39951	1.1432	1.12825	1.19929	1.32762	1.21274	1.49972	0.969364	1.5877	1.50096	1.14152	1.52133	1.31257	1.29618	1.20651	1.27358	1.25805	1.13824	1.1623	1.13756	1.10059	0.949506	0.826849	1.51334	0.715105	1.51683	0.459866	0.923352	0.60419	1.08657	0.856932	1.16132	1.07489	1.00083	1.1776
ENSG00000116489	CAPZA1	1	112619173..112671619	52447	protein_coding	14.9039	14.731	13.3819	14.0241	11.4534	13.2101	14.0383	14.1115	13.7702	16.0328	14.5978	15.6821	18.0814	17.109	25.3619	16.1273	14.3712	15.0203	17.3861	14.6148	17.2192	16.2809	17.4833	17.493	16.3214	20.2049	18.2629	17.2602	16.2039	17.0199	15.0819	15.6172	20.9467	0.940967	0.777501	0.987165	1.00102	1.23208	1.0424	1.12778	1.17203	1.61725	1.07805	1.01695
ENSG00000155363	MOV10	1	112673141..112700746	27606	protein_coding	1.37234	1.75768	1.41084	4.76128	3.17823	4.70256	3.97387	3.83406	5.02498	3.14438	4.58773	3.84058	3.88024	3.68641	5.49909	3.25979	5.0153	3.09349	3.80595	3.42415	3.96197	2.883	3.03703	2.95512	3.37795	3.52952	3.85871	2.71309	3.21419	3.13788	2.79709	2.45254	3.76532	3.46947	1.80819	3.33316	0.834623	1.20635	1.06856	1.23403	0.803536	1.43184	1.16754	0.682741
ENSG00000155366	RHOC	1	complement(112701106..112707434)	6329	protein_coding	39.6593	20.8126	29.625	31.8583	25.198	19.0695	31.5942	14.5595	16.8721	34.707	34.8607	21.5283	19.7942	29.8211	16.8008	27.5975	33.3658	24.62	24.6384	21.6527	23.2524	35.6596	26.4457	25.3476	26.2421	27.4927	20.1911	30.4968	25.0019	17.9885	21.2768	16.7344	19.9878	0.803301	1.21071	0.643697	0.991707	0.577806	0.884767	0.570322	0.855437	0.780407	0.892778	0.648948
ENSG00000155380	SLC16A1	1	complement(112911847..112957013)	45167	protein_coding	4.03525	1.95813	2.05393	1.47604	1.76356	1.20413	1.88546	1.63977	1.32679	5.91794	4.01207	3.01663	4.04851	3.7612	4.39451	5.5815	2.42506	4.49704	4.7808	2.17958	4.06542	6.74738	4.46803	5.18251	4.42631	4.14088	2.81415	5.54049	5.21687	3.9362	5.5872	4.83893	4.44075	0.365788	0.900637	0.586258	1.27737	0.929807	1.10186	0.684108	0.937471	1.45676	0.856543	0.898776
ENSG00000233839	AL357055.1	1	113168994..113169403	410	processed_pseudogene	28.5605	1.31133	15.7528	30.7365	18.0726	0	29.7661	9.08079	9.32317	0.68076	8.6912	0.269087	0	1.54032	0.652446	1.56457	9.7835	0.640892	0.927643	0	0.590845	0.759259	0.745402	1.33315	0.559515	0.281241	0	0	0	0	0	0.283248	0	1.07619	13.7818	0	0.968428	0.502463	#DIV/0!	0	0.177228	2.42466	0.592904	0
ENSG00000116793	PHTF1	1	complement(113696831..113759489)	62659	protein_coding	1.33016	0.952436	1.29314	1.09859	1.23362	0.847751	1.25637	0.744858	0.791094	0.8508	0.722718	0.941992	0.893288	1.02085	0.924278	0.735642	0.686633	0.922588	0.716247	1.08963	0.624376	0.866106	0.760878	0.761108	0.847546	0.769229	1.02128	0.682234	0.686412	0.804797	0.651639	0.689462	0.705401	0.825909	1.29522	0.655577	1.14362	0.6038	0.933168	1.04994	1.41251	0.981195	0.973636	1.58691
ENSG00000118655	DCLRE1B	1	113905141..113914086	8946	protein_coding	2.4485	2.77958	1.24702	0.833085	0.865924	1.2329	1.00441	1.7093	1.35077	1.75758	1.47711	1.01126	1.87573	1.7951	1.91372	1.56727	1.48979	1.48331	1.1904	1.30301	1.69242	1.98344	1.73088	2.1232	1.30779	1.75296	1.8101	1.11892	1.50155	1.03747	1.1247	0.688015	1.92518	0.340243	0.311531	0.988676	1.20565	1.97396	1.09561	1.06722	1.21528	1.89242	0.759538	0.874625
ENSG00000163349	HIPK1	1	113929192..113977869	48678	protein_coding	1.55371	1.28674	1.54795	0.890784	1.05862	0.916743	1.09927	1.21829	1.04111	1.02827	0.65578	0.725261	0.656384	0.7395	0.785835	0.721021	0.591444	0.804308	0.732492	0.619793	0.559857	0.729031	0.701076	0.738291	0.666837	0.852771	0.957896	0.546746	0.729126	0.779607	0.7691	0.897028	0.648125	0.573326	0.822716	0.592232	1.23405	1.15083	1.13566	0.63834	1.12766	1.08352	1.01591	1.04793
ENSG00000197323	TRIM33	1	complement(114392777..114511160)	118384	protein_coding	1.09853	0.798176	1.20686	1.10571	1.19492	0.724992	1.19289	0.744681	0.709316	0.764674	0.838418	0.70454	0.557269	0.764374	0.528751	0.79576	0.834512	0.585976	0.605596	0.595756	0.536124	0.688065	0.78049	0.742202	0.80902	0.664284	0.981391	0.613765	0.616271	0.759599	0.710561	0.732788	0.557463	1.00654	1.49706	0.600725	1.07885	0.623208	0.978377	0.728767	0.911685	0.750491	0.761029	0.713897
ENSG00000116752	BCAS2	1	complement(114567557..114581639)	14083	protein_coding	4.14765	6.49008	4.40547	2.51131	3.14493	3.29476	3.29492	4.06941	3.43223	3.67313	3.95356	4.19117	3.97448	3.04296	4.63471	3.27307	3.40875	3.65704	2.89645	4.36811	3.48327	2.77779	4.35466	4.03648	3.98272	3.36519	4.7933	3.67932	3.92036	3.71988	4.56082	4.51894	3.64717	0.605478	0.484575	0.747879	1.31203	1.29396	1.04172	1.08204	0.769676	1.10583	0.884936	1.28144
ENSG00000213281	NRAS	1	complement(114704469..114716894)	12426	protein_coding	13.7364	6.70651	10.1591	9.63998	7.63006	8.62111	10.0373	11.6104	8.81185	2.64302	5.65771	2.18414	2.62684	2.99859	2.74478	3.53253	6.76859	2.33668	3.08374	2.19939	2.37841	3.10645	2.57425	2.68326	2.71382	2.83957	2.8811	3.57289	2.98523	3.31963	2.06195	2.22432	2.62485	0.701786	1.13771	0.848607	1.04121	1.52167	1.02213	0.993879	0.529999	1.25668	0.872956	0.32494
ENSG00000009307	CSDE1	1	complement(114716913..114758676)	41764	protein_coding	23.9049	21.106	21.0975	18.1759	18.4516	17.8247	19.4853	20.9622	18.571	13.4753	14.1368	11.7236	10.8841	12.3089	8.6661	15.3464	14.6206	11.6333	12.0869	10.5569	11.1715	13.5285	11.157	11.2096	14.9514	12.6507	13.1898	14.1522	13.3849	15.6647	9.02867	9.51544	9.69641	0.760342	0.874237	0.844871	1.07204	1.13606	1.04187	0.807705	0.870697	0.7392	0.787607	0.722057
ENSG00000052723	SIKE1	1	complement(114769479..114780685)	11207	protein_coding	3.6386	3.1423	3.99921	2.66004	2.40426	2.08145	2.58481	3.21536	2.34356	1.85958	1.94089	2.33311	1.65114	2.46337	2.61368	1.7744	1.98589	1.95779	1.86654	1.87048	1.36178	1.95365	1.96344	2.25573	2.4154	1.82115	2.47202	1.97551	1.70445	2.0612	1.38844	2.31082	1.71357	0.731063	0.765126	0.520466	0.971717	1.33736	1.12593	0.887907	1.2692	1.12026	1.05193	0.941884
ENSG00000163399	ATP1A1	1	116372668..116410261	37594	protein_coding	0.293159	0.171616	0.307158	0.241497	0.322526	0.0910506	0.196204	0.0919612	0.101678	0.554352	0.195497	0.413788	1.1434	0.885535	0.821848	0.606964	0.166932	0.744389	0.877638	0.591475	0.84091	0.665198	0.647638	0.607019	0.762759	0.794408	0.692813	0.707946	0.727742	0.798243	0.662867	0.497346	0.968948	0.823775	1.87934	0.29643	0.81245	0.285128	1.11672	2.06259	4.52967	1.98616	1.44595	3.54321
ENSG00000224950	AL390066.1	1	complement(116493016..116499212)	6197	lincRNA	0.266766	0.347036	0.410573	0.655987	1.00547	1.00243	0.735803	1.15868	0.656626	0.0300265	0.131775	0.142425	0.0927331	0.509547	0	0.487994	0.292323	0.169608	0.107404	0.347752	0.0586364	0.0669779	0.0821942	0.176406	0.333163	0.316322	0.34631	0.247043	0.218753	0.549153	0.528618	0.20614	0.172162	2.45903	2.89732	2.44153	1.12167	1.15237	0.655037	3.08837	3.86679	0	0.220093	1.18962
ENSG00000116815	CD58	1	complement(116514535..116571039)	56505	protein_coding	2.14306	2.26457	1.67297	2.99284	3.39459	2.7978	3.11869	3.34863	2.50955	1.71568	1.97467	1.90564	1.87945	2.52591	1.3374	2.83651	1.97624	2.20657	1.91328	2.02134	1.49622	1.998	1.57211	1.3712	3.47522	2.00599	2.73113	1.73399	1.76661	2.8489	2.37902	2.86502	1.03578	1.39653	1.499	1.67236	1.04205	0.986461	0.896973	1.09545	1.27915	0.701811	0.674518	1.02282
ENSG00000116830	TTF2	1	117060303..117107453	47151	protein_coding	0.72459	0.590086	0.767907	0.53741	0.600025	0.362978	0.594456	0.380708	0.465495	0.445937	0.374721	0.699612	0.833645	0.818937	0.777245	0.610268	0.52827	0.757908	0.794529	0.847614	0.539456	0.490757	0.563901	0.597009	0.973049	0.789904	0.964092	0.419593	0.663874	0.982011	0.83867	0.731504	0.53012	0.741675	1.01684	0.472685	1.10615	0.634488	1.28243	1.86942	2.18546	1.11097	1.30193	1.60451
ENSG00000198162	MAN1A2	1	117367449..117528872	161424	protein_coding	0.801362	0.566209	0.919029	0.420557	0.890924	0.321213	0.567436	0.42916	0.312421	0.564249	0.465869	0.606907	0.632965	0.618696	0.415943	1.0122	0.370331	0.836688	0.72156	0.730006	1.05198	0.641527	0.483408	0.597642	0.984829	0.461453	0.714287	0.900238	0.904676	0.872657	1.0009	1.27409	0.904521	0.524803	1.57349	0.349513	1.34925	0.481702	0.97263	1.12178	1.32805	0.685349	0.712865	1.97122
ENSG00000196505	GDAP2	1	complement(117863485..117929630)	66146	protein_coding	0.668548	0.680734	0.683497	0.444541	0.455722	0.325824	0.444022	0.458333	0.322499	0.441654	0.444441	0.600449	0.488258	0.51966	0.71581	0.475196	0.426451	0.492591	0.47293	0.576069	0.49441	0.434539	0.465111	0.568111	0.561833	0.526461	0.63267	0.585737	0.530987	0.478625	0.532388	0.467013	0.474663	0.664934	0.669457	0.476702	0.998834	1.00573	0.989794	1.10552	1.16924	1.19213	0.995232	1.35084
ENSG00000260941	LINC00622	1	complement(119597702..119599271)	1570	sense_overlapping	3.33438	4.10939	3.49049	2.15772	2.14527	3.79521	2.56263	3.21835	4.79089	3.14074	3.35723	4.146	1.83015	2.24111	3.1521	2.6266	2.34888	2.59418	1.87744	2.18372	4.08887	3.10635	3.43898	4.52593	3.36065	3.7457	3.66586	4.4255	2.04088	3.08716	4.09853	1.99717	1.65033	0.647113	0.522039	1.0873	1.18765	1.50021	1.26235	0.582712	0.667547	0.760275	0.714779	0.929684
ENSG00000143067	ZNF697	1	complement(119619422..119647773)	28352	protein_coding	2.14768	3.0436	2.40228	2.1794	2.33432	1.8512	2.93273	2.45752	2.66601	5.59824	3.61865	5.00809	4.2119	4.19083	3.20792	5.21354	2.79993	6.02882	5.18478	3.22349	4.97275	5.47887	6.38134	5.46073	4.89112	4.9984	3.85352	6.26781	5.43772	4.23016	6.30529	4.84155	3.28457	1.01477	0.766959	0.770603	1.34566	1.05278	1.44015	0.752361	1.15812	0.640548	0.994484	1.15128
ENSG00000261662	AL359752.1	1	complement(119909255..119910613)	1359	sense_overlapping	0.709594	0.890142	0.720076	0.897384	1.11525	0.559718	0.986835	1.3698	0.635132	0.54768	0.710144	0.324726	0.084572	0.331931	0.196838	0.674314	0.904525	0.193352	0.419794	0.648712	0.53476	1.52709	0.224882	0.603304	0.168801	0.339393	0.717801	0.606581	0.36273	0.682942	0.258266	0.939992	0.112151	1.26464	1.25289	0.777304	1.09968	1.22824	1.13474	0.154419	0.467414	0.606166	0.62255	0.717185
ENSG00000134250	NOTCH2	1	complement(119911553..120069626)	158074	protein_coding	0.582167	0.357979	0.397441	0.810935	0.669037	0.729023	0.857738	0.687244	0.765234	0.514408	0.457896	0.393637	0.428254	0.377829	0.386682	0.455663	0.505877	0.425548	0.472187	0.205114	0.478136	0.562566	0.438874	0.420127	0.348294	0.37859	0.350519	0.396334	0.362523	0.397952	0.478121	0.376884	0.45606	1.39296	1.86893	1.83429	1.05772	1.02721	1.04967	0.832518	0.825142	0.982332	1.03626	0.405464
ENSG00000265808	SEC22B	1	complement(120150898..120176515)	25618	protein_coding	6.23261	6.31185	4.71377	5.36879	5.04198	6.10177	5.76376	5.77177	6.61344	5.86884	7.18669	5.09467	4.84535	5.46216	6.2182	5.53742	6.24547	5.38496	5.32612	4.56167	6.3214	5.39525	5.48368	5.27007	5.2564	5.11774	5.31193	5.69096	5.04149	5.06403	5.6264	5.17693	5.95539	0.861403	0.798811	1.29446	1.07357	1.14474	1.08386	0.825605	0.760038	1.22053	0.961842	0.730396
ENSG00000207205	RNVU1-15	1	144412576..144412740	165	snRNA	0	0	0	0	0	0.768341	1.62559	0.805871	0	0	0.449923	0	2.0897	0.546782	3.24246	1.11078	0.78421	0	0	2.96835	0	1.88664	1.23481	1.65634	0	0	0	1.42743	2.98758	2.49998	7.09057	7.03829	0	#DIV/0!	#DIV/0!	#DIV/0!	#DIV/0!	#DIV/0!	0	#DIV/0!	1.21528	#DIV/0!	0	3.78514
ENSG00000278099	U1_4	1	complement(144551779..144551943)	165	snRNA	0	0	0	0	4.08251	0.768341	1.62559	0	0	3.94703	0	0	2.0897	4.92103	0	0	0.78421	3.18504	1.15253	1.18734	0	0	0	0.828172	1.39031	1.39768	8.2769	0	2.24068	0.624996	4.9634	8.44595	0	#DIV/0!	#DIV/0!	#DIV/0!	#DIV/0!	0	0	0.529435	#DIV/0!	#DIV/0!	#DIV/0!	1.51406
ENSG00000272419	AC241585.2	1	complement(145164099..145216058)	51960	transcribed_unprocessed_pseudogene	0.498448	0.0827784	0.452002	1.15007	0.716265	0.219589	0.797542	0.166339	0.234937	0.705478	0.300035	0.588149	0.707827	0.746616	0.862331	0.894171	0.22537	0.930502	0.860069	0.554252	0.564123	0.738899	0.694044	0.528605	0.882992	0.741208	1.1959	0.412489	0.393715	0.623191	0.711514	0.728617	0.416524	2.3073	8.6528	0.485815	0.693472	0.232231	1.06989	1.00333	2.48842	1.46618	0.961862	2.4593
ENSG00000276216	AC245014.3	1	145281116..145281462	347	lincRNA	0	0	0	0	0	0.365349	1.54595	0	0.35535	1.60871	1.28364	0.635883	1.98732	2.85997	10.7926	1.58454	0.745791	1.13587	1.64409	0.282292	1.39623	1.79422	2.05505	3.15039	0.991648	4.65223	3.65458	3.05438	4.61697	2.08032	2.69728	7.36282	3.51384	#DIV/0!	#DIV/0!	#DIV/0!	#DIV/0!	#DIV/0!	0.97263	1.23535	2.22801	16.9726	1.03758	0.378514
ENSG00000270722	U1_8	1	complement(145465617..145465780)	164	snRNA	0.840016	0.819582	2.38679	0.82625	2.0537	0.773026	0	0	0	0	4.97933	1.34544	7.70895	0.550116	0.815557	3.91143	2.36698	0	1.15955	1.79187	1.47711	0.632716	3.10584	4.16611	3.49697	2.81241	7.73255	0	0.751448	0.628806	4.99367	13.4543	0.929346	0.983612	2.50579	0.323877	0	0	0	#DIV/0!	0.11048	0.606166	0.296452	0.757029
ENSG00000265491	RNF115	1	complement(145738868..145824077)	85210	protein_coding	1.20447	0.806059	1.55039	1.07501	1.43877	0.773661	1.04978	0.733427	0.736568	0.918252	0.856417	1.19247	1.25576	1.05031	1.23219	1.05609	0.71751	1.09164	1.03106	1.11164	0.840087	0.955943	0.925344	0.846735	1.18995	0.840357	1.07383	0.954987	1.19029	1.37604	0.963855	1.02489	1.03922	0.892513	1.78495	0.49901	0.976535	0.50976	0.952056	1.36755	1.2264	1.03331	0.9763	1.54931
ENSG00000186141	POLR3C	1	145824088..145842505	18418	protein_coding	1.45108	1.44497	1.54083	1.25808	1.50866	1.28717	1.34708	1.00351	0.897115	1.69223	1.4833	1.64129	1.89704	1.56749	2.29479	1.58719	1.30322	1.89748	1.47132	1.9306	1.67697	1.43665	1.46021	1.32805	1.93057	1.23961	1.92259	1.66881	1.7397	1.65733	1.24503	1.42501	1.58884	0.866998	1.04408	0.835379	1.07074	0.665166	0.696965	1.12103	1.05676	1.39816	0.926994	1.48141
ENSG00000131779	PEX11B	1	complement(145911350..145918837)	7488	protein_coding	6.20005	8.72382	5.48885	4.52407	3.32849	6.04422	3.58202	4.95437	5.89526	3.57835	4.78855	6.21761	5.08052	7.42186	12.2177	4.93198	4.70023	4.57945	5.09194	6.31844	4.41595	5.98647	5.15616	4.92722	6.38757	5.89788	6.83938	5.44152	5.7603	7.36799	4.8279	5.78488	6.35053	0.729683	0.38154	1.10118	0.79177	1.48847	0.975355	1.41979	1.54992	1.96501	1.03243	1.34428
ENSG00000265241	RBM8A	1	complement(145917714..145927678)	9965	protein_coding	5.22572	13.2995	5.87249	6.86704	7.55407	8.60017	7.32126	9.14035	8.93399	14.2847	14.4303	22.4416	28.9957	20.3977	44.6956	21.4086	14.3418	27.305	28.4248	24.3979	44.4503	16.9211	18.8102	24.2031	24.8739	21.2335	21.2229	28.8115	32.1543	23.4293	24.5142	22.6087	36.3558	1.31409	0.567996	1.46449	1.06615	1.20999	1.03882	2.02985	1.41354	1.99164	1.32773	1.70117
ENSG00000121851	POLR3GL	1	145964702..145978848	14147	protein_coding	2.96033	4.29448	3.02976	1.65706	1.97603	2.58983	2.36995	2.73513	2.71942	2.22284	3.09082	3.42355	2.51851	2.87614	3.65885	2.18945	3.04119	2.54463	3.01105	3.64209	2.64558	2.4865	2.99559	2.87843	2.94312	2.53489	3.15809	3.03836	2.7963	2.5659	3.97783	4.39178	2.69338	0.559753	0.460134	0.854798	1.43022	1.38415	1.05004	1.13301	0.930543	1.06873	1.37526	1.19759
ENSG00000265972	TXNIP	1	complement(145992435..145996600)	4166	protein_coding	107.968	44.2016	77.1874	88.2116	67.0218	55.3847	95.8027	81.9006	51.9746	62.6203	40.7005	64.776	71.9782	59.7273	117.217	58.9079	44.5396	64.02	60.6653	50.1769	77.4537	63.7637	59.0542	61.0096	54.3768	57.516	52.9425	62.4717	58.7493	61.9587	49.5949	50.6787	72.1089	0.817016	1.51628	0.717536	1.08606	1.222	0.938428	1.14944	1.46748	1.80958	1.02983	1.12657
ENSG00000168509	HFE2	1	complement(146017468..146036746)	19279	protein_coding	0.157206	0.153382	0.162429	0.351432	0.262052	0.118366	0.368685	0.0965591	0.0895425	0.521189	0.550648	0.81833	0.816737	0.93593	1.72748	0.865105	0.439616	1.25393	1.13435	1.10256	1.58323	0.441349	0.729201	0.737146	1.00547	0.915102	0.576825	0.769655	0.658409	0.759565	0.394452	0.536113	0.948676	2.23548	1.70849	0.728723	1.04909	0.368473	0.75649	1.56706	1.69969	2.11098	1.31123	2.50802
ENSG00000276509	AC239799.2	1	146235806..146237807	2002	lincRNA	1.85794	1.61133	1.17313	1.3537	2.10294	0.443273	0.669885	0.797016	1.17024	1.81241	2.11365	1.4328	0.574093	1.84764	2.13788	1.69363	2.29446	2.42815	2.04225	1.90822	1.81503	3.10985	2.6969	4.50489	1.77608	1.61271	1.99776	2.88232	2.21606	1.9574	2.92194	1.5082	2.36004	0.728602	1.3051	0.377856	0.494856	0.379001	2.64	0.316756	0.874147	1.4921	1.20584	0.831665
ENSG00000230832	AC241584.1	1	complement(147082338..147083578)	1241	processed_pseudogene	0.333028	0	0.315418	0.21838	0.678499	0.102156	0.432267	0	0.0993605	0.974603	0	1.06681	1.57443	0.799684	0.323331	0.959961	0.260666	0.529343	0.689565	0.157865	0.585608	0.0836144	1.06715	1.10111	0.646982	1.11499	0.393026	0.948939	1.68819	0.830977	0.848469	0.0935792	1.7194	0.655741	#DIV/0!	0.323877	1.97942	0	0.97263	1.61546	#DIV/0!	0.303083	0.718326	0.605623
ENSG00000131791	PRKAB2	1	complement(147155106..147172550)	17445	protein_coding	1.0345	1.1018	1.15556	1.28165	1.26459	1.20635	1.11471	1.29577	1.4278	0.99197	0.995789	1.13203	0.63248	1.13776	0.927711	0.808969	1.10889	0.723001	0.915678	0.993873	0.680428	1.04687	0.946013	1.0418	0.848173	0.938599	0.961791	0.74256	0.692306	1.1941	0.81819	0.825471	0.882413	1.2389	1.14776	1.04395	0.869747	1.02465	1.18356	0.6376	1.14257	0.819509	1.13191	0.896281
ENSG00000263956	NBPF11	1	complement(148102046..148152322)	50277	protein_coding	0.690498	0.352891	0.700699	0.805856	0.810582	0.857329	0.760221	0.67176	0.659734	0.222059	0.274641	0.247963	0.278892	0.27096	0.199522	0.246063	0.382185	0.290063	0.276114	0.19678	0.221639	0.212579	0.259354	0.111434	0.253232	0.215586	0.256111	0.220175	0.139717	0.295362	0.174525	0.187097	0.239485	1.16706	2.29697	1.22353	0.943371	0.828738	0.769522	1.25594	0.986596	0.804645	1.12213	0.514881
ENSG00000274210	U1_11	1	148522601..148522765	165	snRNA	0	0	0	0.821242	2.04125	0	0.812793	0	0.747312	0.563861	0.449923	0	2.0897	1.64034	4.86369	1.66617	3.52895	0	0	0	2.93632	0	12.3481	3.31269	0	2.79537	6.50328	3.56859	0	1.87499	12.763	7.74212	4.61857	#DIV/0!	#DIV/0!	#DIV/0!	0.989712	0	#DIV/0!	3.70605	3.64583	#DIV/0!	0	0
ENSG00000261716	AC239868.2	1	complement(149844498..149849024)	4527	sense_overlapping	3.95607	2.82065	5.01505	2.99326	2.82718	1.96031	3.49571	2.26167	2.1518	5.54894	2.54181	3.85056	1.90413	3.14879	4.72724	3.31983	2.12942	4.73059	3.29757	3.70011	5.16386	4.92811	4.92818	4.73907	3.54718	5.11974	4.74062	4.0321	3.81119	2.98416	2.32593	4.13016	3.87176	0.756625	1.00232	0.390886	1.16786	0.799974	1.09768	0.343153	1.2388	1.22768	0.993296	1.73761
ENSG00000203819	HIST2H2BC	1	complement(149850193..149850772)	580	processed_pseudogene	0.237522	0.231744	0.337443	0.233629	0.290351	2.62296	0	0	0.425194	0.320818	0.895968	1.71195	0	0	0	0.631995	0.892377	2.71827	0.163937	0.675555	1.04417	0.715624	0	1.6492	1.18656	0	0.504564	0.609121	0.212479	0	2.01715	0.600682	0	0.983612	1.25289	7.77304	0	0	0.162105	0	0	0	0.259396	0.757029
ENSG00000264207	AC239868.3	1	149861271..149862504	1234	antisense	2.67934	1.30708	1.42743	0.878477	0.818817	0.719152	0.652079	0.969788	1.59879	0.527763	0.3008	0.35762	0.372556	0.073111	0.108388	0.297048	0.734006	0.106469	0.308212	0.317522	0	0.168177	0.0825539	0.442944	0.836552	0.0934432	0.474307	0.286297	0.0998683	0.91926	0.853282	0.28233	0.247022	0.327871	0.626447	0.503808	0.742284	1.18438	2.22316	0.705914	0.243055	0.303083	1.03758	0.432588
ENSG00000184678	HIST2H2BE	1	complement(149884459..149886652)	2194	protein_coding	7.66046	7.96421	4.81709	8.2143	6.75456	6.58728	5.56249	7.03025	7.13761	22.1355	10.6923	7.24107	10.0056	12.254	13.4727	17.7097	11.9428	17.6055	17.2918	10.2242	17.5557	16.3641	10.215	10.2767	17.1999	12.6661	14.6279	8.2123	8.65022	17.3911	11.0382	12.9153	12.7126	1.0723	0.848113	1.36748	0.677171	1.04082	1.08354	0.452015	1.14605	1.86059	0.976404	0.856097
ENSG00000184260	HIST2H2AC	1	149886975..149887364	390	protein_coding	2.8259	3.44645	2.00735	1.04235	2.59082	2.9256	5.15811	2.38662	1.58085	2.62412	2.47458	0	1.4735	1.38798	0	0.469945	1.49302	0.673758	0.487607	0.753504	0.621145	1.06426	0.783627	3.85418	0.588208	0	0.500252	0.603915	1.26397	2.37979	1.49993	3.27551	1.17241	0.368855	0.751737	1.45745	4.94856	0.921183	0.54035	0.561522	0.560897	#DIV/0!	1.03758	0.504686
ENSG00000184270	HIST2H2AB	1	complement(149887524..149887916)	393	protein_coding	0.350541	0	0	0	0.428507	0	0.682498	0	0	0	0	0	2.33961	1.14782	0.680668	0.699537	0.329249	0	0	0	0	0.264034	0	0	0	0	0.992866	0	1.25433	0	2.97696	0	0	0	#DIV/0!	#DIV/0!	#DIV/0!	0	#DIV/0!	#DIV/0!	#DIV/0!	#DIV/0!	0	0
ENSG00000178096	BOLA1	1	149887890..149900798	12909	protein_coding	0.800387	1.49936	0.83387	0.356896	0.521817	1.03118	0.561003	1.25666	1.26086	0.273872	0.414059	0.264939	0.276004	0.209665	0.103611	0.340746	0.571345	0.407105	0.383015	0.311114	0.159508	0.249185	0.378793	0.254052	0.328757	0.491284	0.521411	0.182452	0.181386	0.49529	0.416899	0.197916	0.165294	0.445904	0.348026	1.23662	1.5719	2.40823	1.22274	1.00779	0.506366	0.391075	1.12405	0.544529
ENSG00000143368	SF3B4	1	complement(149923317..149928344)	5028	protein_coding	21.3713	9.62373	15.3755	22.6111	14.536	23.6003	21.6583	18.8558	20.6246	3.94131	9.72999	2.5453	0.914347	1.38163	1.59608	4.84806	14.463	1.04521	1.2292	0.623424	1.27676	4.39579	3.58617	1.57629	1.98468	2.36213	2.69676	1.47555	1.12747	3.11752	1.41938	1.45511	0.575943	1.05801	1.51043	1.53493	0.957862	1.29718	0.873913	0.231991	0.141997	0.627068	0.253545	0.0431048
ENSG00000014914	MTMR11	1	complement(149928651..149936869)	8219	protein_coding	4.94464	5.21684	4.95305	5.35821	3.29881	4.70456	4.66671	4.28723	5.40094	1.91304	2.49294	1.7316	1.45432	3.07353	1.25305	2.22994	2.56617	1.59853	2.19806	1.7043	1.09054	1.65388	2.09469	1.47971	2.65155	1.64146	2.8485	1.36118	1.99423	2.78545	0.654793	1.59665	0.982829	1.08364	0.632339	0.949831	0.870947	1.29963	1.14802	0.760215	1.23289	0.723639	0.985704	0.664142
ENSG00000264522	OTUD7B	1	complement(149937812..150010676)	72865	protein_coding	0.40271	0.335729	0.459309	0.704816	0.600904	0.441929	0.636827	0.293803	0.343528	0.915496	0.640847	0.572334	0.769745	0.669848	0.978377	0.622541	0.552278	0.665344	0.709879	0.564624	0.649958	0.753337	0.809492	0.857041	0.598178	0.789667	0.692142	0.761223	0.7594	0.625553	0.560366	0.500451	0.635881	1.75018	1.78985	0.96216	0.903537	0.488935	0.777338	0.840796	1.04525	1.70945	1.14029	1.02235
ENSG00000136631	VPS45	1	150067293..150145327	78035	protein_coding	1.22342	0.812997	1.53744	1.18774	1.59911	1.04137	1.39207	0.708849	0.850117	0.703427	0.744894	0.9529	0.908745	0.84629	1.26835	0.679941	0.539732	0.723965	0.731083	0.721784	0.737278	0.723373	0.69581	0.630402	0.878977	0.69302	0.835046	0.507061	0.693295	0.794229	0.635685	0.626533	0.652346	0.970838	1.96694	0.677341	1.17203	0.443276	0.816342	1.29188	1.13612	1.33105	1.07522	1.3373
ENSG00000023902	PLEKHO1	1	150149183..150164720	15538	protein_coding	15.2321	21.3927	14.435	32.1452	22.8035	34.6354	26.7393	30.3797	33.3462	34.3994	33.1292	37.7314	32.7684	36.3593	46.4575	38.8603	37.9157	36.4774	38.8521	33.7845	32.5765	36.75	40.9243	39.6015	36.8728	41.6323	36.8713	36.3795	32.2172	38.0494	27.5507	27.5493	34.9692	2.11036	1.06595	2.3994	0.831831	1.33224	0.962778	0.952585	1.0975	1.23127	0.999789	0.891042
ENSG00000143401	ANP32E	1	complement(150218417..150236156)	17740	protein_coding	5.94849	5.4098	4.63366	3.6817	3.63577	3.63749	4.27129	5.01444	4.6014	2.9474	3.46915	3.60082	4.01036	2.83269	3.58882	3.15107	5.32823	2.68839	2.86215	3.5836	1.50209	3.14689	4.23795	4.0594	3.1811	3.94546	3.61273	3.00715	3.98751	3.13326	2.39397	3.00476	1.65815	0.618931	0.672071	0.785015	1.16014	1.3792	1.26499	1.36064	0.816537	0.996666	0.90831	0.672569
ENSG00000117362	APH1A	1	complement(150265399..150269580)	4182	protein_coding	107.819	119.659	84.9416	113.018	79.7721	117.955	93.7686	98.9794	120.446	161.936	170.007	109.693	89.2919	149.092	96.5556	134.523	176.688	96.5736	112.477	102.078	62.4442	143.168	145.743	136.648	121.256	147.155	149.216	124.156	114.692	150.248	90.5574	98.1927	90.5292	1.04822	0.666662	1.38865	0.829678	1.24078	1.02112	0.551401	0.876974	0.880237	0.836117	0.577731
ENSG00000118292	C1orf54	1	150268200..150280916	12717	protein_coding	5.35148	7.84252	5.956	5.62606	6.0915	5.69232	6.05329	6.88004	5.74984	8.17925	10.3852	7.72116	6.1728	7.82508	4.79599	6.80972	5.7641	5.93015	5.67495	4.51379	3.17166	9.20401	7.20959	7.50024	5.1411	3.74479	4.13454	9.0751	7.63633	4.41139	2.57596	2.72134	6.98723	1.05131	0.776727	0.955729	1.07594	1.12945	1.0101	0.75469	0.753486	0.621149	0.83336	0.783087
ENSG00000159208	CIART	1	150282543..150287093	4551	protein_coding	0.756771	1.50626	1.6342	1.99491	1.55415	2.28426	1.5913	1.28557	1.35472	1.0426	0.750366	0.727263	0.707127	1.16962	0.881683	0.442994	0.810316	0.721725	0.417857	0.839434	0.159688	1.18563	0.828224	1.26109	0.504068	1.19084	0.707344	0.672786	0.568664	0.521173	0.257074	0.229661	0.502349	2.63608	1.0318	1.39778	0.797678	0.827184	0.593067	0.678231	1.55873	1.21233	0.943257	1.03593
ENSG00000266472	MRPS21	1	150293720..150308979	15260	protein_coding	13.2436	17.3343	10.6195	8.34697	8.90573	9.36283	10.177	13.2794	10.3186	11.3644	10.7707	8.14791	8.17187	10.3403	9.65885	10.0827	8.70828	7.95529	8.71701	7.87624	7.73093	12.9741	10.2539	10.4053	10.8537	8.46304	9.69738	12.4632	10.644	11.6843	11.9908	11.9252	9.81794	0.630263	0.513763	0.881664	1.21924	1.49111	1.10208	0.719074	0.960036	1.18544	0.864549	0.904454
ENSG00000117360	PRPF3	1	150321476..150353195	31720	protein_coding	1.25949	0.99156	1.35743	1.85401	1.95373	1.17504	1.73769	1.05218	1.27893	2.63683	2.12742	3.83984	3.67772	3.20545	4.31782	3.24724	1.64191	4.12953	3.33631	3.70267	4.04762	2.87874	3.23728	3.05434	2.98684	3.23534	3.30904	3.72373	3.54327	3.2966	3.27894	3.1193	3.3106	1.47203	1.97036	0.865634	0.937262	0.538548	1.08842	1.39475	1.50673	1.12448	1.02743	2.2551
ENSG00000163125	RPRD2	1	150363091..150476566	113476	protein_coding	0.881382	0.843358	1.20387	0.45974	0.713825	0.527322	0.554285	0.440589	0.532449	0.670665	0.507668	0.596955	0.879148	0.629679	1.39437	0.569334	0.519399	0.612478	0.661116	0.704393	0.784532	0.515736	0.728064	0.808021	0.635788	0.841374	0.857067	0.613329	0.720033	0.615241	0.546433	0.623253	0.86766	0.521613	0.846408	0.438022	1.20565	0.617222	1.00972	1.31086	1.24033	2.33581	1.16121	1.35617
ENSG00000143374	TARS2	1	150487364..150507609	20246	protein_coding	0.775706	0.524474	0.618684	0.615749	0.598886	0.713844	0.675655	0.486007	0.688216	0.289506	0.370343	0.523129	0.249781	0.423333	0.436016	0.43905	0.578397	0.467231	0.220731	0.420929	0.131617	0.240886	0.29687	0.236229	0.385244	0.330333	0.298728	0.279198	0.225219	0.361643	0.219589	0.154873	0.240897	0.793792	1.14188	1.15381	1.09729	0.811518	0.964099	0.862784	1.14308	0.833478	0.502746	0.727751
ENSG00000143369	ECM1	1	150508062..150513789	5728	protein_coding	8.63422	6.05415	7.38038	7.71205	6.52681	10.7565	7.23469	6.49987	9.25659	1.4131	3.603	0.905257	1.98645	2.11057	1.37768	1.43986	6.0202	1.37622	1.04578	2.25735	1.20531	1.03258	1.01374	1.02582	1.56191	1.24811	1.15806	1.25411	1.37696	2.0344	0.796576	1.15564	0.638601	0.893197	1.07807	1.45745	0.938101	0.995873	0.860558	1.40574	0.585781	1.52186	0.726308	0.374963
ENSG00000203804	ADAMTSL4-AS1	1	complement(150560202..150574552)	14351	processed_transcript	2.89905	3.39986	9.49194	12.8225	10.831	7.68555	7.21438	2.40902	5.98016	5.82171	5.36955	6.98041	6.91154	5.93455	9.6928	5.664	3.63362	7.51622	5.65823	6.67553	7.56229	5.06861	5.16776	5.01803	7.473	4.4433	6.83816	3.11825	4.27652	5.08759	4.06803	4.14323	5.49072	4.423	3.18573	0.809692	0.562634	0.222418	0.778104	1.1872	1.10522	1.38857	0.99898	1.83716
ENSG00000143384	MCL1	1	complement(150574551..150579738)	5188	protein_coding	158.103	220.012	224.312	234.652	199.5	198.131	230.403	214.806	185.696	207.558	203.409	193.687	131.903	162.926	170.18	178.916	170.398	146.679	141.562	113.042	127.263	227.352	198.304	180.108	191.794	177.964	158.057	173.467	157.966	191.996	171.387	178.048	140.427	1.48417	0.90677	0.88328	0.98189	1.07672	0.937242	0.635499	0.80098	0.878634	0.791222	0.663397
ENSG00000143420	ENSA	1	complement(150600851..150629612)	28762	protein_coding	6.87328	5.19196	6.87275	5.43678	5.89019	6.46179	5.42748	7.84535	4.99451	1.72734	4.84213	1.86037	1.79821	2.00124	2.4879	1.70458	4.26712	1.42976	1.55045	1.69946	1.25494	1.99868	1.82761	1.76262	1.80653	1.68381	1.70937	1.53131	1.7953	1.54174	1.12268	1.26783	2.04015	0.791002	1.13448	0.940204	0.998288	1.33193	0.772929	1.04102	0.413298	1.33731	0.909582	0.398268
ENSG00000143457	GOLPH3L	1	complement(150646225..150697144)	50920	protein_coding	1.51506	1.34623	1.64507	1.12034	1.06492	0.898787	0.908646	0.678945	0.958942	0.613914	0.591916	0.695494	0.550741	0.625438	0.696074	0.719869	0.509498	0.665687	0.580733	0.592504	0.509041	0.672478	0.45214	0.66553	0.813176	0.645385	0.716484	0.444041	0.500985	0.704777	0.792677	0.604378	0.502854	0.739466	0.791043	0.546353	0.811047	0.637553	1.06693	0.897099	1.05663	1.00083	0.806721	1.16292
ENSG00000163131	CTSS	1	complement(150730196..150765957)	35762	protein_coding	18.6023	16.8832	17.4307	27.5163	23.3661	25.0596	24.6119	20.818	22.0532	23.6638	22.3634	25.7073	16.9948	23.2977	16.9424	22.9137	19.9997	18.2882	18.7683	16.4784	13.2463	24.7474	22.3957	21.2871	22.4193	20.9098	22.1246	20.749	18.2572	24.5195	19.7728	19.4679	17.61	1.47919	1.38399	1.43767	0.894448	0.890949	0.880032	0.718176	1.04178	0.65905	0.819089	0.823932
ENSG00000143387	CTSK	1	complement(150796208..150808323)	12116	protein_coding	0.466183	1.16484	0.743065	0.805246	0.681063	0.837083	0.664135	0.592631	0.742932	0.806281	0.949718	0.956108	0.65454	0.625486	0.662354	0.998382	0.582041	0.878344	0.580734	0.82465	0.849742	1.26752	1.52185	1.11656	2.34778	2.10327	2.06112	1.40935	1.05783	1.66824	2.51061	2.67421	0.427702	1.72732	0.584684	1.12653	0.82476	0.870155	0.887525	0.811801	0.658602	0.692761	0.581675	1.41682
ENSG00000143437	ARNT	1	complement(150809705..150876768)	67064	protein_coding	0.938768	0.821733	1.0331	0.652632	0.765881	0.565223	0.697911	0.573005	0.555269	0.403701	0.31327	0.477074	0.623818	0.488332	0.514551	0.501486	0.383955	0.362427	0.368628	0.483468	0.438878	0.337303	0.399502	0.344351	0.441261	0.429846	0.525099	0.338905	0.373035	0.499752	0.315758	0.374038	0.370441	0.695201	0.932031	0.547114	1.06938	0.748164	0.982389	1.54525	1.55882	1.07856	0.735072	1.25918
ENSG00000143379	SETDB1	1	150926263..150964744	38482	protein_coding	0.508349	0.405169	0.701858	0.725379	0.77458	0.352504	0.439114	0.272973	0.336447	0.498042	0.380041	0.573389	0.749656	0.595489	0.702089	0.552474	0.25891	0.556504	0.504054	0.46837	0.456392	0.434131	0.31767	0.379954	0.551417	0.494412	0.621058	0.471274	0.448346	0.477005	0.355708	0.26255	0.308929	1.42693	1.91174	0.502244	0.605358	0.352414	0.95445	1.50521	1.56691	1.22445	0.912357	1.809
ENSG00000143418	CERS2	1	complement(150960583..150975004)	14422	protein_coding	3.48657	2.48841	2.79557	1.61606	1.4129	1.50317	2.02719	1.32766	1.82112	3.41906	4.44745	3.56482	4.1281	6.22437	8.25397	3.17707	3.05946	3.85348	4.21948	4.91747	3.3426	3.72698	3.87793	4.548	3.66641	4.79721	3.86896	4.0746	3.90511	4.26169	3.01775	2.64924	4.51257	0.46351	0.567791	0.537698	1.2544	0.939671	1.21152	1.20738	1.39954	2.3154	1.32811	1.6073
ENSG00000143363	PRUNE1	1	151008420..151035713	27294	protein_coding	0.711678	0.822405	0.903507	0.685121	0.586148	0.789622	0.49627	0.721015	0.926131	0.310192	0.456946	0.363791	0.193703	0.304101	0.269522	0.315604	0.647116	0.264749	0.222955	0.269168	0.15532	0.315547	0.332182	0.280366	0.285764	0.388672	0.439604	0.254563	0.239305	0.449615	0.227182	0.204233	0.251285	0.962684	0.712724	0.873953	0.724354	1.23009	1.17288	0.624462	0.665509	0.740869	0.706439	0.41595
ENSG00000143443	C1orf56	1	151047740..151051986	4247	protein_coding	3.56814	1.61408	2.90326	3.12679	2.89462	1.85075	2.39991	2.00377	2.1485	1.70871	2.18499	2.41589	3.00391	2.8678	4.72397	2.41667	1.37103	2.10361	2.306	2.9984	2.50973	1.58812	1.91894	1.38354	2.75476	2.38926	3.51425	1.49734	1.79909	2.40389	1.04681	1.20315	1.90202	0.876309	1.79336	0.637472	0.767532	0.692239	1.16088	1.758	1.3125	1.95537	0.954205	2.18697
ENSG00000197622	CDC42SE1	1	complement(151050971..151070325)	19355	protein_coding	4.08555	3.31254	3.24594	4.29863	3.16708	5.63304	3.40907	4.5342	4.74623	2.68224	2.42791	3.29467	1.30046	2.6243	1.29225	3.24324	3.19225	1.51374	1.72432	1.48793	0.969987	2.33747	2.81588	2.04037	2.89789	2.75836	3.50784	2.07478	1.78282	2.78657	1.57766	1.57202	0.818958	1.05216	0.956087	1.73541	0.793059	1.43167	0.842569	0.484841	1.08089	0.392225	0.531666	0.466108
ENSG00000143458	GABPB2	1	151070578..151125542	54965	protein_coding	0.912319	0.775192	1.24982	0.746985	1.02026	0.966419	0.71246	0.645914	0.827801	0.264055	0.352514	0.596138	0.376385	0.34305	0.800586	0.326777	0.488482	0.329861	0.408254	0.52395	0.407674	0.285065	0.465201	0.367942	0.482049	0.396495	0.544848	0.250674	0.322864	0.467169	0.438477	0.36552	0.471394	0.818776	1.31613	0.773244	0.953782	0.633091	0.856565	1.4254	0.973153	1.34295	1.24933	1.07261
ENSG00000163156	SCNM1	1	151156664..151170297	13634	protein_coding	5.87062	7.93613	4.52184	4.39293	4.19958	4.92822	4.7412	5.63708	5.42642	4.74944	7.21464	5.14649	6.59219	5.14157	9.61393	3.81775	5.40489	5.92639	5.69078	5.40285	5.71235	5.4341	5.39469	5.35208	6.08248	5.07447	5.25165	5.82166	6.62558	5.41565	5.23446	4.30149	7.99289	0.74829	0.529173	1.08987	1.07928	1.34229	1.10109	1.38799	0.712657	1.86806	1.49061	0.999623
ENSG00000163159	VPS72	1	complement(151169987..151195321)	25335	protein_coding	2.57744	2.53596	1.61456	1.94152	1.55541	2.1317	2.01153	2.34604	2.09769	2.01608	1.65558	1.40221	1.1296	1.41729	0.966114	2.02558	2.00208	1.10977	1.21599	0.811946	0.922707	1.70383	1.82553	1.48865	1.56194	1.59753	1.50549	1.41772	1.4593	1.86426	1.18218	1.23764	0.896369	0.753273	0.613342	1.3203	1.03606	1.50831	0.984046	0.560295	0.856071	0.688996	0.600316	0.405551
ENSG00000159352	PSMD4	1	151254703..151267479	12777	protein_coding	15.0949	22.828	13.7095	15.6748	17.3847	12.6211	16.5631	16.2243	13.1056	26.3085	25.228	27.9678	34.3712	29.0209	43.6417	31.2206	21.3075	33.5527	33.9419	31.5862	37.995	26.3698	23.8075	28.1061	36.6625	25.928	27.8515	35.411	40.3751	35.4159	24.3475	27.8854	37.3248	1.03841	0.761552	0.920606	1.05667	0.933255	1.03839	1.30647	1.15034	1.56042	1.08716	1.48239
ENSG00000232671	AL391069.2	1	complement(151280024..151281929)	1906	antisense	0.795062	0.564161	0.308054	0.853127	1.41367	2.328	0.773988	1.53479	1.68204	0.927443	0.817935	0.115767	0.783911	0.994018	0.421043	0.76927	0.610993	1.24076	0.648522	0.513932	0.762581	1.03439	0.48103	1.07541	1.56465	0.362987	0.35826	1.48285	0.646577	0.649261	0.859351	0.426507	1.03954	1.07303	2.50579	7.55712	0.907236	1.08568	0.722525	0.845239	1.21528	3.63699	0.843036	0.841143
ENSG00000143373	ZNF687	1	151281618..151292180	10563	protein_coding	0.808604	0.839833	1.11171	0.808181	0.701481	1.44023	0.520548	0.981877	1.00391	0.748666	0.737946	0.417782	0.456992	0.700365	0.468503	0.858875	1.01061	0.845786	0.432074	0.769697	0.229335	0.736761	0.59794	0.569206	0.629806	0.88422	0.905028	0.624325	0.466676	0.429562	0.56487	0.54971	0.317436	0.999477	0.835263	1.29551	0.644098	1.39972	0.697052	0.610408	0.949074	1.12141	0.50307	0.761617
ENSG00000143393	PI4KB	1	complement(151291797..151327715)	35919	protein_coding	1.33471	0.972938	1.48753	1.58446	1.6597	1.79652	1.60923	1.1661	1.87093	1.32359	0.911458	1.35454	1.10393	1.03735	1.41873	0.964383	0.994263	0.899807	1.24946	1.06085	0.886868	1.21333	0.986979	0.897826	0.945221	0.953443	1.24112	0.822924	0.87147	1.01347	0.885952	0.766258	0.87835	1.18712	1.70586	1.20772	1.01563	0.702597	1.04142	0.834042	1.13812	1.04739	1.29561	1.06697
ENSG00000143390	RFX5	1	complement(151340640..151347357)	6718	protein_coding	2.09166	2.58099	1.45666	4.61903	3.40918	3.94407	4.21218	4.11693	4.91904	3.60072	3.50301	4.31909	3.88358	3.43794	4.83798	3.77852	4.03516	2.5815	3.227	4.12644	3.08307	3.3672	3.7455	2.94939	4.23426	4.15373	5.99699	2.03342	2.73331	4.40558	2.769	2.593	3.42577	2.20831	1.32088	2.70761	0.911918	1.2076	1.2472	1.07856	0.981423	1.12014	0.854039	1.02262
ENSG00000237976	AL391069.3	1	151346967..151348027	1061	antisense	1.94763	1.14015	0.922322	3.32058	1.58721	1.43385	3.28641	3.25842	2.67299	4.38441	4.19815	4.88719	4.658	2.21083	3.02548	2.24564	6.34168	1.48595	2.33004	3.8776	1.59823	7.23717	5.47284	4.8941	4.64856	7.28152	4.78092	3.32978	8.13066	2.52708	1.87456	1.09455	4.0222	1.70493	1.39211	1.55461	0.989712	2.05292	1.86421	1.0624	0.52662	0.619063	1.03758	0.611446
ENSG00000159377	PSMB4	1	151399534..151401944	2411	protein_coding	133.134	161.171	111.699	122.241	98.4856	122.675	118.425	138.98	119.368	102.954	81.9043	93.9439	57.1092	103.129	48.652	100.533	85.2524	67.4624	76.469	71.7907	43.6566	106.778	107.956	92.667	101.142	105.648	97.711	92.6574	79.79	113.946	65.5577	74.9486	57.463	0.918179	0.611062	1.09826	0.96878	1.41117	0.973047	0.554703	1.25914	0.517883	0.760632	0.842096
ENSG00000143442	POGZ	1	complement(151402724..151459465)	56742	protein_coding	1.17266	0.86225	1.44523	1.19166	1.27619	0.857955	1.23849	0.857682	0.982244	0.605032	0.461841	0.729128	0.625893	0.658254	0.89573	0.571716	0.567821	0.490874	0.614987	0.678448	0.629716	0.508385	0.536809	0.486464	0.652926	0.408464	0.840674	0.3715	0.423519	0.628829	0.56289	0.644699	0.590934	1.0162	1.48007	0.593645	1.0393	0.672065	1.14487	1.03448	1.42528	1.2285	1.07569	1.19483
ENSG00000143376	SNX27	1	151612065..151699091	87027	protein_coding	0.983035	0.580724	0.906315	1.48231	1.12428	0.907553	1.29754	0.796037	0.733941	1.34488	0.894837	1.36787	1.49895	1.25334	2.26846	1.05405	0.901765	1.33607	1.32857	1.26402	1.37091	1.24361	1.23847	1.17293	1.29822	1.32763	1.57487	1.0636	1.0918	1.64	1.11984	1.22101	1.30649	1.50789	1.93599	1.00137	0.875354	0.708044	0.808704	1.11456	1.40064	1.65839	1.26044	1.40172
ENSG00000143436	MRPL9	1	complement(151759643..151763564)	3922	protein_coding	1.96703	0.582609	1.39726	1.3129	0.901701	0.743461	0.649696	0.440743	0.628793	0.26094	0.529996	0.16878	0.410267	0.253036	0.682057	0.397213	0.692832	0.334989	0.387897	0.0249759	0.277947	0.185201	0.129872	0.209049	0.350945	0.411607	0.223851	0.450395	0.219955	0.341819	0.507115	0.266493	0.116583	0.667451	1.54769	0.532083	0.494856	0.488791	0.845766	1.57226	0.47743	4.0411	0.976548	0.036049
ENSG00000197747	S100A10	1	complement(151982915..151994390)	11476	protein_coding	42.9518	44.0035	28.5491	26.8507	29.657	32.865	27.1003	35.0497	28.0652	22.4405	19.9243	7.40248	18.1674	28.4037	15.198	24.1955	17.736	20.2524	22.0806	15.9105	26.7873	25.0643	13.2532	12.0859	28.995	18.699	19.8056	13.607	12.7898	25.4126	54.1747	41.9657	18.4473	0.625135	0.673969	1.15117	1.0093	1.18184	0.853953	0.809582	1.42558	2.05309	0.912593	0.897076
ENSG00000230779	AL161636.2	1	153225080..153226006	927	processed_pseudogene	3.12084	0.434988	1.68903	1.02323	1.63498	1.77788	1.44672	0.717199	1.72922	0.200727	0.720751	0.357041	0	0	0	0.296567	0.488545	0	0	0	0	0.111937	0	0	0	0.124389	0	0.127037	0.132942	0.111245	0.252415	0.125277	0	0.327871	3.75868	1.0526	1.41387	0.438658	0.97263	0	0	0	0	0
ENSG00000203782	LOR	1	153259700..153262122	2423	protein_coding	0	0	0	0.838867	0.556016	1.04644	0.276746	0.439022	0.81424	0.191988	0.0306386	0.0455327	0	0.260641	0	0.264744	0.267013	0.0542232	0.156968	0.808547	0.399912	0	0	0.451171	0.189353	0.0951786	0.0805193	0.0486023	0.152585	0.510727	0	0	0.25161	#DIV/0!	#DIV/0!	#DIV/0!	0.329904	0.789585	0.778104	0	8.50694	0	0.592904	3.02811
ENSG00000163220	S100A9	1	153357854..153361027	3174	protein_coding	2.25698	2.28677	2.77481	12.8077	7.69328	2.83589	7.60553	2.38791	2.25324	0.820744	0.491173	4.31014	1.91918	1.76231	6.02597	1.55908	2.91485	0.372541	1.9472	8.24011	2.02254	0.228846	1.28383	1.76515	6.5409	4.28684	10.511	0.927563	2.5626	13.0936	4.20207	3.69543	1.53661	5.67469	3.36425	1.02201	0.593827	0.310389	0.794543	2.33834	3.58796	1.39809	1.24894	2.82695
ENSG00000163221	S100A12	1	complement(153373706..153375649)	1944	protein_coding	0.354328	0.207425	0.201355	2.23054	1.55929	2.21728	0.896832	0.752395	1.5223	0	0.0381879	0.510767	0	0.0464089	1.10083	0.282837	0.931855	0.0675838	0.39129	1.3101	0.934593	0	0	0.281169	0.472019	0.830414	1.05377	0.242311	0	1.75057	0.541641	1.25451	0.392008	6.29512	7.51737	11.0118	0.40207	0.482524	0.686563	#DIV/0!	1.21528	2.15526	1.38344	1.40591
ENSG00000143546	S100A8	1	complement(153390032..153391188)	1157	protein_coding	5.11996	7.08651	7.78131	5.973	5.67652	4.05421	21.5598	4.82687	3.19723	0.241237	0.898291	2.28852	0.794699	0.779766	1.61843	1.10886	2.85183	0.454219	0.575267	0.846633	1.04687	0.896849	0.528288	2.1259	1.0905	1.09628	3.11955	1.2214	0.106515	1.24783	5.05594	6.12276	1.05385	1.16661	0.801031	0.521019	3.60954	0.850322	0.788619	3.29427	0.868055	0.707193	0.518791	0.296874
ENSG00000238279	BX470102.1	1	153533603..153535115	1513	antisense	0.637368	1.06605	0.517427	0.806044	0.556521	1.50824	0.443195	0.615189	0.570486	1.04536	0.834127	0.437511	1.21542	1.19258	1.59123	1.09022	0.384849	1.64988	1.50826	1.16537	1.92132	0.891574	1.00996	1.62569	0.60648	1.82909	1.4829	1.01185	0.570167	0.272635	4.33026	1.61188	1.91397	1.26464	0.522039	2.91489	0.54984	1.10542	0.378245	1.16268	1.42974	3.63699	1.38344	3.02811
ENSG00000197956	S100A6	1	complement(153534599..153536244)	1646	protein_coding	20.0869	3.26638	11.6526	9.38492	8.69641	10.0127	10.2661	8.72456	4.04529	0.678278	3.74344	0	0.139652	0.109622	0.162517	0.222696	3.96989	0.638556	0.115533	0	0.441518	0.126082	0.123781	0	0.0696845	0.490378	0	0.14309	0	0.501211	0	0.0705539	0	0.467216	2.6624	0.859265	1.09389	1.00324	0.404016	0.205892	0.0292838	#DIV/0!	0.518791	0
ENSG00000196154	S100A4	1	complement(153543613..153550136)	6524	protein_coding	206.771	143.703	187.077	172.538	142.048	98.4439	113.369	84.3589	74.3354	75.0401	61.4586	67.2202	83.1875	140.168	65.7891	79.6015	62.7834	57.3541	57.0442	115.252	34.1611	97.1489	61.023	50.332	145.609	80.3132	126.422	53.6289	78.1474	127.198	65.778	80.7618	62.0024	0.834443	0.988484	0.526222	0.657068	0.593875	0.755104	1.10857	2.2807	0.97871	0.716622	1.83571
ENSG00000196754	S100A2	1	complement(153561108..153567890)	6783	protein_coding	1.17798	1.18896	0.86562	0.739155	0.769645	0.691541	3.16346	0.66651	0.43629	0.548649	0.328339	0.16265	0.338887	0.372421	0.690151	0.418815	0.46737	0.619822	0.378483	0.259944	0.85713	0.351851	0.345429	0.523788	0.744041	1.08798	0.661545	0.4514	0.199854	0.668947	0.75892	0.410904	0.584215	0.627477	0.647329	0.798896	4.27984	0.865996	0.630895	0.617675	1.13426	4.24316	0.903701	0.556184
ENSG00000188643	S100A16	1	complement(153606886..153613145)	6260	protein_coding	10.5413	14.0853	7.22214	6.60208	4.60016	6.64259	6.34135	4.92792	6.75625	52.1513	56.5911	35.4417	50.9673	53.3243	195.392	34.738	27.8839	49.1951	44.3976	28.7294	64.3153	50.0594	71.8796	88.1666	29.573	59.4412	24.9639	81.0987	65.9695	30.4266	45.2466	29.404	123.708	0.626308	0.326593	0.919754	0.960507	1.07125	1.01711	0.977296	0.942273	5.51306	1.27807	1.03032
ENSG00000189171	S100A13	1	complement(153618787..153631360)	12574	protein_coding	1.34761	2.44793	1.432	1.86435	1.51341	2.07698	1.45054	1.44876	1.63768	3.41842	2.98154	3.15868	3.76591	3.16419	4.10593	2.78402	2.089	3.63617	3.78095	2.99927	4.88385	3.87037	4.14	4.2166	3.94072	2.9437	3.07993	4.28946	4.17522	3.27235	3.35892	3.57428	4.26668	1.38345	0.618241	1.4504	0.778039	0.957285	0.788492	1.10165	1.06126	1.29989	1.35809	1.43574
ENSG00000160679	CHTOP	1	153633982..153646306	12325	protein_coding	8.78551	11.0365	7.71751	9.27921	7.11871	8.32146	9.3796	8.81424	8.66396	12.9308	10.33	11.4488	10.8079	9.90395	15.5184	11.0413	9.8319	13.9324	11.8343	10.6499	15.5175	13.7989	11.6212	12.5506	10.5906	11.9472	10.2733	12.2302	12.4887	12.2327	9.78672	9.5261	11.5252	1.05619	0.645018	1.07826	1.01082	1.23818	1.04116	0.835826	0.958758	1.35546	1.07182	1.0832
ENSG00000143553	SNAPIN	1	153658654..153661830	3177	protein_coding	13.5291	13.8769	11.3968	13.478	9.64728	9.53715	14.8168	14.858	9.66424	17.0436	11.1928	10.4179	7.77799	10.0527	10.104	12.9801	11.6076	10.7108	8.17053	6.56736	6.51938	19.1723	14.1087	13.8068	8.77313	11.1425	11.3915	12.9365	10.8226	11.5881	9.39049	11.3683	8.7792	0.996223	0.695204	0.836827	1.09933	1.54012	1.01333	0.456358	0.898138	0.969865	0.629467	0.565779
ENSG00000143621	ILF2	1	complement(153661788..153671048)	9261	protein_coding	14.6673	7.88094	10.292	9.8033	9.23754	8.11773	11.7877	10.9982	8.57459	10.7795	8.07224	8.43436	5.60953	8.44615	5.8203	10.8847	7.65666	7.07915	6.95081	4.57993	4.45989	10.8124	8.96505	8.11539	8.39726	7.54532	7.59453	8.96482	7.02618	7.08207	8.2999	7.56154	4.65747	0.668377	1.17214	0.788743	1.20243	1.19059	1.05628	0.52039	1.04632	0.69007	0.638585	0.598163
ENSG00000169418	NPR1	1	153678637..153693992	15356	protein_coding	0.035885	0.105036	0.0509812	0.0529454	0.0767663	0.165116	0.165936	0.155863	0.0722687	0.393814	0.628474	0.39515	0.314353	0.199755	1.45458	0.226771	0.214871	0.273786	0.167182	0.133958	0.331283	0.641946	0.935393	1.11234	0.283838	0.818486	0.273158	0.736213	0.545725	0.315632	0.518079	0.257129	0.67492	1.47542	0.730855	3.23877	3.13409	2.03036	0.437684	0.798226	0.317842	3.68108	0.73723	0.623435
ENSG00000143554	SLC27A3	1	153774354..153780157	5804	protein_coding	1.87513	2.70953	1.21396	1.96113	1.47977	2.18429	3.23493	2.15353	2.91057	9.42554	7.41862	8.51584	11.525	8.2851	36.5028	15.8522	12.3175	20.6899	18.0206	12.6748	25.1888	9.35033	12.7603	13.4671	12.5096	17.4036	14.1685	16.4146	11.9118	12.3486	23.5037	16.4673	16.0711	1.04587	0.546134	1.79932	1.64952	1.45531	1.3325	1.22274	1.1168	4.28646	1.13679	1.02901
ENSG00000143614	GATAD2B	1	complement(153789030..153923360)	134331	protein_coding	1.13631	0.784469	1.202	0.847341	0.977843	0.870147	0.764745	0.570159	0.712313	0.556847	0.381325	0.54452	0.616886	0.507742	1.16097	0.391577	0.37615	0.456751	0.571218	0.56295	0.554532	0.515231	0.602898	0.54016	0.499511	0.650662	0.676078	0.431319	0.523845	0.512815	0.509501	0.456466	0.681898	0.745699	1.2465	0.723914	0.902523	0.583078	0.818613	1.10782	1.33152	2.13209	1.45876	1.49661
ENSG00000198837	DENND4B	1	complement(153929501..153946696)	17196	protein_coding	3.76532	4.11145	3.25512	4.48374	3.55492	4.54141	3.7747	3.61883	4.91189	3.49511	3.23353	5.37642	5.13979	4.76383	8.33807	3.47458	3.31839	3.61387	4.34057	4.71663	4.5784	3.4335	4.13505	4.04478	4.4757	4.09039	4.7311	4.0405	3.56899	3.85007	2.78267	3.10657	4.24551	1.1908	0.86464	1.39516	0.841864	1.01798	1.08158	1.47056	1.47326	1.55086	1.24924	1.42136
ENSG00000143570	SLC39A1	1	complement(153959099..153968184)	9086	protein_coding	15.5563	19.675	12.4073	14.9733	11.2874	22.2549	12.4576	17.8101	23.3015	10.0655	15.0991	11.851	10.6888	12.3026	11.8648	9.62183	19.2469	8.97961	10.9462	11.5572	7.97179	10.8265	13.5552	13.0542	10.3768	16.4092	12.293	12.0407	12.4106	11.0434	7.99621	7.1448	9.71241	0.962521	0.573694	1.79369	0.831989	1.57787	1.04703	1.06192	0.814788	1.00117	1.13764	0.60047
ENSG00000143578	CREB3L4	1	153967534..153974363	6830	protein_coding	0.90766	1.04302	0.659076	0.436473	0.591754	0.835275	0.70688	0.506177	0.830468	0.354168	0.326079	0.145378	0.437521	0.422695	0.587488	0.509853	0.757802	0.50014	0.29235	0.803149	0.35468	0.455778	0.387798	0.700248	0.503809	0.43895	0.414191	0.275873	0.144349	0.362369	0.411108	0.782147	0.446304	0.480877	0.567348	1.26734	1.61953	0.855384	0.994244	1.23535	1.2963	4.0411	0.573401	1.05984
ENSG00000143543	JTB	1	complement(153974269..153977688)	3420	protein_coding	103	99.5509	75.9404	73.5768	58.301	79.2537	76.0746	76.1654	85.4492	45.9745	74.1288	52.7112	46.6791	57.2706	65.0767	46.7307	71.9049	51.9001	47.9031	49.7224	42.641	57.2834	56.0889	53.3408	53.7617	56.0023	50.3719	54.7152	47.6014	53.2206	42.0428	44.7549	42.3369	0.71434	0.58564	1.04363	1.03395	1.30642	1.07817	1.01533	0.772582	1.23459	1.02509	0.691503
ENSG00000143545	RAB13	1	complement(153981617..153986358)	4742	protein_coding	34.1066	68.6797	41.4794	38.9198	48.511	52.7744	51.4441	51.3144	56.3746	51.9925	96.9531	66.819	80.8072	53.4617	63.4064	67.9468	77.9452	90.9318	75.6737	86.0777	128.531	61.0514	59.9371	76.3352	84.6588	48.4142	65.7459	96.7785	104.63	71.7651	68.3907	64.2374	104.169	1.14112	0.706337	1.2723	1.3218	1.05779	1.06822	1.55421	0.551418	0.948928	1.11372	1.10434
ENSG00000177954	RPS27	1	153990759..153992150	1392	protein_coding	3.26592	5.11768	3.65563	3.11506	1.33077	4.09837	4.52817	3.62989	3.45471	0.935718	3.83986	1.50588	2.55958	2.33325	1.44129	0.987493	2.23094	1.51015	0.478149	0.774074	0.609097	0.89453	1.61004	0.687168	1.4832	2.81645	0.560627	1.0998	1.41652	2.44476	2.01715	1.91884	0.218984	0.953806	0.260035	1.12111	1.45364	2.72766	0.842946	2.73542	0.607639	0.957103	0.484205	0.346971
ENSG00000143549	TPM3	1	complement(154155304..154194648)	39345	protein_coding	6.33053	2.87988	5.47679	6.23023	5.36734	3.64749	6.06388	4.62662	3.83286	7.08213	4.01706	7.54012	10.8609	7.78481	15.1853	6.84529	3.63568	8.82564	8.90055	6.63991	10.9132	6.96517	6.88206	7.31083	7.44556	7.32092	6.47848	7.85388	8.72012	7.60622	6.31285	5.66417	11.4469	0.984156	1.86374	0.665992	0.973299	0.861995	1.05082	1.53357	1.93794	2.01394	1.30024	1.82632
ENSG00000143612	C1orf43	1	complement(154206706..154220637)	13932	protein_coding	40.6406	36.8831	32.8442	27.8266	26.2178	26.3526	31.2945	36.0863	27.8794	28.0607	27.0424	26.8212	12.5889	23.0145	13.354	28.1588	26.9247	20.3411	17.6285	15.8548	11.1021	29.2036	25.2485	25.2464	22.7886	21.0307	21.8106	26.2711	22.3176	23.8936	13.7888	17.8299	14.4733	0.684699	0.710837	0.80235	1.12463	1.3764	1.05794	0.44863	0.851053	0.49789	0.62604	0.588858
ENSG00000143569	UBAP2L	1	154220179..154271510	51332	protein_coding	1.87595	1.5737	1.48317	1.59443	1.38772	1.39046	1.45	1.26151	1.51815	1.58771	1.80777	1.42281	1.50014	1.79798	2.25125	1.67454	1.75444	1.79419	1.71525	1.19267	1.5361	1.37459	1.50033	1.55198	1.71608	1.58142	1.33025	1.89267	1.85581	1.82414	1.4222	1.28729	1.7132	0.849931	0.881821	0.937494	0.909421	0.909049	1.09183	0.944845	0.994583	1.58226	1.02431	0.679803
ENSG00000143575	HAX1	1	154272511..154275875	3365	protein_coding	34.6351	46.5347	32.3965	39.9065	26.8745	35.5275	41.0503	44.5732	39.5753	39.6756	54.0068	52.8842	42.4212	44.6403	83.7486	34.94	60.2945	39.2782	46.3973	47.333	40.0265	39.3168	46.6823	46.4564	45.9825	58.1513	49.5718	44.2006	42.1168	41.0352	36.9237	41.9317	39.9036	1.1522	0.577514	1.09665	1.02866	1.65857	1.11394	1.0692	0.826567	1.58362	1.32791	0.785031
ENSG00000143515	ATP8B2	1	154325553..154351307	25755	protein_coding	2.10749	0.798484	1.23107	1.79411	1.41235	2.23969	1.64026	1.74504	1.44588	0.671905	1.12415	0.578295	0.53997	0.609516	0.934779	0.601322	1.49466	0.392797	0.516858	0.48683	0.442073	0.656718	0.68033	0.588933	0.54333	0.765592	0.950683	0.356651	0.40194	0.480486	0.481515	0.590692	0.585861	0.851299	1.76879	1.81931	0.91425	1.23555	0.64557	0.803641	0.542201	1.61644	0.859536	0.325713
ENSG00000228013	AL162591.1	1	complement(154402328..154406564)	4237	antisense	0.61777	0.793081	0.138577	1.11935	0.794918	0.718109	1.51931	1.12978	0.64025	7.55364	4.22261	2.23932	4.2588	2.53388	3.85123	3.61193	4.03118	3.00782	3.45595	2.56622	3.03022	9.6002	5.98679	6.06323	3.54633	5.79674	4.21324	6.14248	7.44603	3.65085	2.09856	2.52162	4.35259	1.81192	1.00232	5.18203	1.35732	1.42125	0.891578	0.563808	0.600075	1.71982	0.956813	0.636592
ENSG00000160712	IL6R	1	154405193..154469450	64258	protein_coding	2.55767	1.83237	2.61025	4.16903	3.47248	2.84496	4.04683	2.5204	2.55985	4.19448	2.96219	4.83656	3.52001	3.03266	4.26286	2.79233	2.8272	2.31246	2.54363	2.54119	1.9792	4.14849	3.91423	3.33019	2.77211	2.76707	2.9208	3.32629	3.18748	2.47146	2.05557	2.61151	3.03127	1.63001	1.89507	1.08992	0.970689	0.725822	0.899784	0.839202	1.02379	0.881382	0.910932	0.898837
ENSG00000160714	UBE2Q1	1	complement(154548577..154559028)	10452	protein_coding	21.2733	16.4735	19.0062	17.1391	17.3527	21.566	18.2074	21.3982	20.5747	15.8177	15.2282	14.0493	8.74206	12.8872	13.6157	17.2459	17.4309	11.1497	11.6352	9.11889	11.5769	17.4729	15.0195	12.9562	13.7505	12.3782	12.945	13.0811	12.4157	15.6877	11.9659	13.6776	12.2782	0.80566	1.05337	1.13469	1.06233	1.23313	0.954031	0.552675	0.846273	0.969136	0.674666	0.523145
ENSG00000160710	ADAR	1	complement(154582062..154627999)	45938	protein_coding	3.94953	3.87686	3.49357	14.2	10.5467	15.3772	12.2176	11.9833	14.0813	6.77252	9.06756	6.39552	4.14569	5.09639	6.83053	7.17547	11.0373	4.74761	4.68814	4.61012	4.16593	6.44214	6.06288	5.1699	5.92005	6.19994	6.79731	4.62717	4.46668	6.5056	4.58677	5.23804	4.00126	3.59538	2.72044	4.40156	0.860396	1.13621	0.915725	0.612133	0.562047	1.06802	0.653357	0.417684
ENSG00000163344	PMVK	1	complement(154924734..154936991)	12258	protein_coding	3.01194	2.11628	2.10757	1.24915	0.796818	1.148	1.24724	1.20407	0.94557	0.925969	1.35054	0.765026	0.825105	1.02304	1.30936	1.33818	1.18227	0.986068	0.798955	0.926973	0.958472	1.59144	1.36294	0.992144	1.57201	0.714919	0.748052	1.21049	0.834452	0.841281	0.983067	0.786338	0.584386	0.414732	0.376518	0.544702	0.99847	1.5111	0.823669	0.891072	0.757505	1.71153	0.597045	0.784065
ENSG00000163346	PBXIP1	1	complement(154944076..154956123)	12048	protein_coding	2.97297	3.04568	3.31393	1.19219	1.64937	1.82041	0.868248	1.40165	1.46355	0.193055	0.61618	0.503645	0.181253	0.434321	0.588382	0.129305	0.843085	0.294434	0.292006	0.479696	0.140747	0.310056	0.279031	0.204156	0.399853	0.325407	0.259095	0.283461	0.36824	0.368056	0.339874	0.298812	0.240359	0.401011	0.541544	0.54932	0.728279	0.849808	0.803966	0.938866	0.704861	1.16825	2.25827	0.568977
ENSG00000163348	PYGO2	1	complement(154957026..154963853)	6828	protein_coding	4.98351	3.66147	4.84419	2.52038	2.19506	2.17235	2.78907	1.55792	2.7269	2.77967	2.77248	2.5691	3.63585	3.97714	4.01567	2.56343	2.92787	3.05944	3.53708	2.72577	2.76731	2.67468	3.32709	3.10201	2.97335	4.54278	3.18592	3.44942	2.99611	3.50393	3.18702	3.09549	2.45539	0.505744	0.599503	0.448445	1.10661	0.709739	1.25528	1.30802	1.4345	1.56307	1.37982	0.930974
ENSG00000173207	CKS1B	1	154974653..154979249	4597	protein_coding	11.3878	14.444	9.36648	8.66619	9.70783	9.34895	14.2659	15.9667	11.0243	13.2766	15.2286	17.3276	7.72556	12.5408	8.49584	10.047	16.6212	8.80268	7.46685	8.65128	3.84685	12.8889	18.0164	16.4382	10.3797	12.4916	9.29443	17.4711	16.782	14.2674	6.10804	8.05874	7.75823	0.761005	0.672099	0.998129	1.64615	1.64472	1.17921	0.581895	0.823502	0.490306	0.743189	0.520497
ENSG00000160688	FLAD1	1	154983338..154993111	9774	protein_coding	4.8909	4.89569	3.8847	4.04824	3.58378	4.05985	4.25357	3.10179	4.41551	4.99739	5.78769	5.16976	6.12649	6.01829	8.58012	3.75033	4.40186	4.71817	3.70644	5.45199	5.2172	4.58632	5.49277	5.06105	4.34205	4.91956	4.78065	5.92793	5.32088	4.01988	4.17752	3.6358	4.63133	0.827708	0.732028	1.04509	1.05072	0.865507	1.08761	1.22594	1.03984	1.65968	0.988297	1.23857
ENSG00000143537	ADAM15	1	155050566..155062775	12210	protein_coding	5.86704	5.4381	4.61642	3.50693	3.47565	4.15319	3.45986	2.18892	2.68628	2.26307	5.72132	2.77396	5.53488	4.44075	11.3705	2.11649	4.40323	2.37802	3.35634	4.1958	3.45216	2.15859	3.4124	3.07767	3.7482	4.15527	3.3555	4.79348	4.94565	3.15032	1.88763	1.70251	4.46878	0.597734	0.639128	0.899658	0.98658	0.629788	0.646799	2.44574	0.776176	4.09902	1.58581	0.95289
ENSG00000169241	SLC50A1	1	155135344..155138857	3514	protein_coding	6.31183	7.4588	5.29115	5.97703	5.12782	5.98886	5.34306	5.63812	6.21094	7.88989	14.0278	8.66531	14.6202	14.0694	13.9689	7.14547	10.4392	8.82366	8.22577	8.41848	10.2028	7.97287	7.94331	8.47733	9.07421	7.44881	6.88451	9.88622	8.90789	7.07255	7.29135	5.25468	12.9685	0.946956	0.687486	1.13186	0.893933	1.09952	1.03708	1.85302	1.00297	1.61205	1.15119	0.806429
ENSG00000179085	DPM3	1	complement(155139891..155140595)	705	protein_coding	214.558	240.034	215.15	193.936	150.727	131.092	164.547	158.242	178.751	275.284	182.382	244.751	294.751	316.086	364.828	253.21	157.66	216.921	262.457	236.483	185.894	343.383	385.522	307.023	277.397	346.581	245.187	381.186	286.68	292.551	254.899	270.645	311.527	0.903884	0.62794	0.609306	0.848465	1.04986	1.36355	1.07072	1.7331	1.49061	1.03652	1.49996
ENSG00000163463	KRTCAP2	1	complement(155169408..155173475)	4068	protein_coding	1.65938	3.9319	1.73201	2.73142	2.02846	3.67738	1.97804	3.92238	4.00109	1.09778	2.90161	1.97979	2.26024	2.72786	5.42502	1.86973	3.24441	2.22847	2.36072	2.91362	1.42918	1.70902	2.40405	2.01546	2.0301	2.69281	2.90153	1.73692	2.24178	2.40826	2.96225	2.4551	2.43531	1.64604	0.515898	2.12319	0.724179	1.93368	1.08803	2.05892	0.94012	2.7402	1.2626	0.898044
ENSG00000173171	MTX1	1	155208699..155213824	5126	protein_coding	0.564381	1.88795	0.610899	0.581567	0.262822	1.33553	0.497095	1.27106	1.05842	0.308551	0.69516	0.408933	0.515698	0.66881	1.35682	0.357547	0.466992	0.640767	0.741969	0.267534	0.5671	0.54656	0.476964	0.5065	0.53703	0.832311	0.532847	0.36758	0.793375	0.583419	0.433651	0.475764	0.445999	1.03045	0.139211	2.18617	0.854751	4.83621	0.792514	1.67136	0.962095	3.31796	2.07517	0.572886
ENSG00000236675	MTX1P1	1	155230975..155234325	3351	unprocessed_pseudogene	4.64553	6.97929	3.56273	2.38579	1.80917	2.76176	1.36072	3.65059	4.04766	2.80416	2.61415	2.20586	2.77816	2.74615	9.29993	1.31265	2.14306	1.99956	2.0146	3.56627	2.45789	2.32241	2.55363	2.77293	1.50607	1.89257	1.30997	3.83056	1.65494	1.10787	3.07237	2.49522	3.63862	0.513567	0.25922	0.77518	0.570342	2.01783	1.46561	0.990726	1.05049	4.21602	1.53476	1.6641
ENSG00000160767	FAM189B	1	complement(155247205..155255483)	8279	protein_coding	7.22176	8.58843	6.97384	10.5078	6.02094	11.8982	8.66643	7.38805	10.4704	16.2273	12.7331	13.8857	17.2282	17.1306	20.2267	15.3525	17.1375	16.0598	17.1355	15.121	17.761	15.9302	14.938	13.5179	13.0231	17.2566	14.7048	13.9399	14.1115	13.6145	11.6726	9.21592	14.1385	1.45502	0.701053	1.70612	0.82476	1.22706	0.879999	1.06168	1.34536	1.45666	1.11613	0.882337
ENSG00000116521	SCAMP3	1	complement(155255979..155262430)	6452	protein_coding	9.95	11.9995	8.31159	8.90485	7.90859	14.0098	7.79473	8.90305	13.9131	8.46448	11.3105	10.0716	10.3141	11.3403	12.6454	9.6298	13.2062	10.7925	10.4338	10.2935	8.93593	9.02238	9.78927	8.23872	9.91986	11.5094	8.19461	9.52766	10.7155	10.2773	7.57962	6.47976	9.49627	0.89496	0.659075	1.68558	0.875335	1.12575	0.993092	1.21851	1.00263	1.25556	1.08349	0.779446
ENSG00000176444	CLK2	1	complement(155262868..155278491)	15624	protein_coding	3.61512	5.01548	3.46989	3.93749	3.02876	4.30052	3.18453	3.62549	4.26963	3.41208	3.0172	3.12816	2.75858	3.48195	4.21183	3.77138	3.00629	3.38043	3.50538	3.12851	2.89939	3.87194	3.29922	3.01739	3.70736	3.1735	3.84602	3.32397	3.38383	4.07243	3.20492	2.21501	2.97529	1.08917	0.603882	1.23938	0.808773	1.19702	0.992817	0.808475	1.15403	1.34643	0.929468	1.04065
ENSG00000160752	FDPS	1	155308748..155320666	11919	protein_coding	1.28296	0.620239	1.37933	1.12551	1.62483	0.840282	0.697615	0.446241	0.496578	0.710326	0.529421	1.24034	1.10893	1.1354	1.54859	0.830359	0.721935	1.32276	0.957295	1.03552	1.18898	0.696471	1.23931	0.91718	0.817984	1.02548	1.69416	0.711382	0.816827	0.770036	0.67729	0.604092	0.984628	0.877276	2.61969	0.609197	0.61982	0.274638	0.590965	1.56116	2.14461	1.24852	1.15287	1.43437
ENSG00000160753	RUSC1	1	155320896..155331114	10219	protein_coding	4.4757	4.81403	3.79214	4.81342	4.1693	4.54057	4.00272	4.17682	5.28508	14.0935	6.31297	11.6598	20.3571	15.0438	26.4649	11.1646	8.08479	15.8652	14.9431	16.7365	23.8477	12.2865	15.1028	14.0005	13.514	17.8735	15.4166	11.2359	12.1199	11.1308	8.84986	7.94365	16.4061	1.07546	0.866072	1.19736	0.831576	1.00181	1.16397	1.44443	2.38301	2.26975	1.33844	2.07012
ENSG00000116539	ASH1L	1	complement(155335268..155562807)	227540	protein_coding	0.997166	0.424134	1.41063	0.869462	1.33811	0.480272	0.781538	0.258878	0.412936	0.421149	0.30277	0.633231	0.587951	0.552717	0.99517	0.453887	0.240547	0.572209	0.605919	0.551037	0.586612	0.389907	0.517998	0.446206	0.538872	0.426188	0.656358	0.323986	0.398624	0.491737	0.390256	0.365432	0.50639	0.871933	3.15492	0.340466	0.898875	0.193466	0.859796	1.39606	1.82554	1.57157	1.33496	2.29077
ENSG00000235919	ASH1L-AS1	1	155562042..155563944	1903	antisense	2.53373	3.53157	2.36547	3.98754	3.71673	3.26434	3.94651	4.05265	4.01734	7.43124	7.84115	6.43519	7.60988	5.87869	7.09873	7.36774	5.5416	6.07551	8.59398	8.13293	7.38323	5.18009	4.12197	2.80047	6.75064	6.11991	4.10086	4.95064	6.0874	6.1777	6.82417	4.21077	7.36835	1.57378	1.05243	1.38	0.989712	1.09038	1.23068	1.02404	0.749723	1.10311	1.16643	1.46761
ENSG00000225082	DAP3P1	1	155586644..155602197	15554	unprocessed_pseudogene	0.655422	0.311098	1.11989	2.18669	2.07879	0.611304	1.22436	0.384698	0.705559	1.35781	0.887755	1.32641	0.908886	0.991863	2.51955	0.718786	0.35772	0.751773	0.892515	1.29104	0.895536	0.847255	1.25751	0.852185	0.936542	1.0453	1.37976	0.431562	0.705165	0.556927	0.774748	0.806367	0.734921	3.33631	6.6821	0.54586	0.559917	0.185059	1.15419	0.669374	1.11727	1.89953	1.2417	3.60909
ENSG00000163374	YY1AP1	1	complement(155659443..155689000)	29558	protein_coding	1.02071	0.336506	1.31105	1.12776	1.35598	0.407461	0.807624	0.134957	0.329562	0.616932	0.514874	1.06377	0.987654	0.88821	1.61092	0.843288	0.367723	0.862314	1.10981	1.09362	1.01626	0.747751	0.782355	0.758182	0.95849	0.7061	1.2046	0.589653	0.550354	0.87222	0.811417	0.479331	0.634237	1.10488	4.02958	0.310791	0.716133	0.0995275	0.808819	1.60091	1.7251	1.51435	1.31605	2.97404
ENSG00000132676	DAP3	1	155687960..155739010	51051	protein_coding	3.6781	3.06731	3.56539	2.89585	3.33172	2.74407	3.1918	2.8156	2.768	2.54959	2.51137	2.66462	2.08024	2.39637	2.47586	3.18981	2.28876	2.16179	2.29835	1.95523	2.00959	2.78871	2.55821	2.47327	2.59728	2.14576	2.72865	2.37367	2.06156	2.76743	1.89754	2.02914	1.72263	0.787323	1.0862	0.769643	1.1022	0.845091	1.00872	0.815913	0.954207	0.929159	0.720527	0.854277
ENSG00000132718	SYT11	1	155859509..155885199	25691	protein_coding	0.536229	0.402852	0.556122	0.374484	0.334303	0.409576	0.438493	0.383001	0.398366	0.923455	0.748413	0.807335	0.496579	0.6005	0.957933	0.752633	0.936803	0.623904	0.621774	0.568112	0.754339	0.799718	1.17372	0.904216	0.308059	0.821358	0.603725	0.623402	0.460504	0.481683	0.232249	0.149171	0.765297	0.698365	0.829839	0.736487	1.17093	1.14567	0.97263	0.53774	0.802365	1.18654	0.826132	0.606437
ENSG00000143622	RIT1	1	complement(155897808..155911404)	13597	protein_coding	3.10034	4.64613	3.97278	4.36502	6.20505	4.8111	5.7207	6.20006	4.77918	4.05075	5.48713	5.46882	3.49103	4.85697	4.30853	4.1786	4.51078	3.79742	3.73424	5.36713	3.34944	4.5789	4.14319	4.7335	4.90116	3.55331	4.24719	5.59499	5.83695	5.49106	3.20085	3.7922	6.2772	1.40792	1.33553	1.21102	1.31058	0.999195	0.993365	0.861823	0.885157	0.787835	0.89366	1.18984
ENSG00000132680	KIAA0907	1	complement(155913043..155934400)	21358	protein_coding	3.70885	2.78162	3.79374	2.54413	3.69008	3.1697	2.58703	3.12531	3.7642	1.6858	2.23498	1.35337	1.72739	1.93465	3.26269	1.58324	1.86598	1.31026	1.66501	1.56395	1.33838	1.3312	1.44045	1.68267	1.77223	1.64665	1.87261	1.44461	1.71372	2.17277	1.84053	1.70734	1.18459	0.685963	1.32659	0.835508	1.01686	0.846948	1.18756	1.02467	0.865625	2.41078	1.05164	0.838139
ENSG00000116584	ARHGEF2	1	complement(155946851..156007070)	60220	protein_coding	4.59133	2.60698	3.72453	4.47333	3.78922	6.2546	4.26028	4.4448	5.08009	1.04593	2.67881	1.28976	1.1146	0.934849	1.84125	1.03022	4.04708	0.983953	1.14631	1.07357	1.0097	1.10106	1.42945	1.08239	1.10472	1.18717	1.42549	0.821332	0.910673	0.952127	0.852882	0.757884	0.989595	0.9743	1.45349	1.6793	0.952374	1.17301	0.812217	1.06565	0.34898	1.42759	1.11268	0.265271
ENSG00000163479	SSR2	1	complement(156009048..156020959)	11912	protein_coding	29.9881	31.6056	24.3824	21.841	18.4916	28.7992	19.8712	24.8591	27.5659	14.7928	24.6731	14.2445	10.8932	16.6775	16.0003	14.7321	21.7142	12.0442	14.3599	12.8447	10.0665	17.1607	18.9256	16.2436	15.4064	17.124	14.5767	16.2528	13.5735	14.0593	12.218	11.7185	14.4454	0.728321	0.585072	1.18115	0.909813	1.34435	0.957175	0.736383	0.675939	1.12326	0.974732	0.591535
ENSG00000160803	UBQLN4	1	complement(156035301..156053794)	18494	protein_coding	0.826844	0.777659	0.751373	0.937852	0.855949	0.993974	0.949958	0.762122	0.973437	1.65509	1.43304	1.75982	1.62823	1.30738	1.85866	1.25859	0.976023	1.58421	1.40872	1.23411	1.42775	1.42513	1.22286	1.21915	1.63734	1.06617	1.58767	1.32447	1.35938	1.03158	0.847694	0.634222	1.02191	1.13426	1.10067	1.32288	1.01291	0.890383	0.979338	0.983774	0.912309	1.05617	1.11928	1.26443
ENSG00000116586	LAMTOR2	1	156054752..156058510	3759	protein_coding	15.0626	13.6593	11.7149	12.4366	10.1696	9.61192	12.5584	12.4515	9.61127	12.7218	16.9448	11.2997	11.0378	13.1524	15.1222	12.555	14.8534	10.101	12.9257	9.51151	6.8311	16.7283	15.3119	15.6315	14.3719	13.2825	12.1709	14.2231	14.163	11.824	13.0409	12.574	12.0422	0.82566	0.744521	0.820488	1.00979	1.22438	0.999932	0.867629	0.776191	1.33829	1.02952	0.64036
ENSG00000160789	LMNA	1	156082573..156140089	57517	protein_coding	4.73763	3.43992	4.87616	1.98603	2.5297	1.46135	2.1498	1.0172	1.0762	1.06921	1.30748	0.629151	1.08305	1.13093	0.925518	1.10253	1.64564	1.58298	1.07123	1.15468	1.71418	2.08372	1.26815	1.02397	1.9623	1.60382	1.69261	0.923401	0.908474	1.30167	2.0768	1.87775	1.15004	0.419204	0.735395	0.299693	1.08246	0.402103	0.736441	1.01295	0.86497	1.47106	0.971609	0.701661
ENSG00000196189	SEMA4A	1	156147366..156177752	30387	protein_coding	0.0725377	0.0486565	0.148139	0.927536	0.581905	0.659185	0.626707	0.455088	0.726358	0.159211	0.15147	0.170642	0.128599	0.103915	0.158458	0.165866	0.257623	0.155652	0.13768	0.119273	0.0876925	0.105859	0.164271	0.125914	0.245353	0.182145	0.231136	0.120139	0.0770564	0.115386	0.192507	0.233127	0.0501572	12.787	11.9594	4.44978	0.675669	0.782065	1.1019	0.807728	0.686044	0.928594	0.830066	0.462976
ENSG00000160785	SLC25A44	1	156193932..156212796	18865	protein_coding	2.18346	1.46061	1.15158	2.16923	1.41043	1.92869	2.26776	2.00176	2.0197	1.6472	2.03449	1.37432	0.785921	1.55426	0.808251	1.70989	1.91023	0.961083	1.04836	0.685403	0.597109	1.80964	1.22581	1.04306	0.997132	1.10022	1.02901	1.29218	1.2216	1.4814	1.04188	1.24966	0.686726	0.993481	0.965646	1.67482	1.04542	1.41925	1.04719	0.477126	0.763956	0.58811	0.613117	0.358807
ENSG00000160781	PAQR6	1	complement(156243321..156248117)	4797	protein_coding	0.976429	1.84931	1.55039	0.875684	0.807437	1.77069	0.670974	0.914732	1.28524	0.484872	0.510701	0.137993	0.0479189	0.244496	0.223058	0.210138	0.256254	0.109554	0.218036	0.265462	0.151499	0.432626	0.339784	0.341835	0.167376	0.144226	0.366038	0.294592	0.256905	0.193479	0.414615	0.217883	0.0317725	0.896823	0.436615	1.14209	0.766229	1.13288	0.725844	0.098828	0.478746	1.61644	1.03758	1.03593
ENSG00000198952	SMG5	1	complement(156249224..156282825)	33602	protein_coding	1.44314	0.872022	1.49109	1.5445	1.50852	1.15827	1.61243	0.918063	1.10455	1.23212	1.11791	1.13603	0.916676	1.21359	1.85887	0.809978	0.90879	1.0596	1.00737	0.94743	1.07418	1.12406	1.0035	0.691334	0.911406	1.10155	1.33541	0.728968	0.751851	0.810214	0.776435	0.763797	0.96613	1.07024	1.72991	0.776798	1.04398	0.608584	0.953621	0.743986	1.08558	1.6363	1.2437	1.04252
ENSG00000163468	CCT3	1	complement(156308968..156367873)	58906	protein_coding	4.65632	4.99257	3.8342	3.54716	2.9875	4.16877	3.23291	4.6049	4.55706	4.86618	3.84256	4.71599	4.392	4.84897	5.7287	4.84908	3.31252	4.94252	4.42117	3.25432	4.75807	5.37975	5.90587	5.31691	4.47462	5.14824	3.82042	5.27982	4.78464	4.45192	3.65844	3.93507	4.80996	0.761793	0.598389	1.08726	0.911408	1.54139	1.09314	0.902555	1.26191	1.21474	0.911755	0.98243
ENSG00000116604	MEF2D	1	complement(156463727..156500828)	37102	protein_coding	6.92489	8.63665	8.97295	3.56823	4.52077	8.36473	3.74117	5.99223	7.48107	1.86064	1.62673	1.74847	1.19264	1.38847	1.17882	1.37822	2.14484	1.07296	1.11736	1.78739	1.16546	1.33685	1.45798	1.14911	1.70032	1.31774	2.06393	1.11726	1.17584	1.71494	1.06898	1.11117	1.07217	0.515276	0.523441	0.932217	1.04847	1.32549	0.894359	0.640983	0.853534	0.674205	0.810728	0.833347
ENSG00000183856	IQGAP3	1	complement(156525405..156572604)	47200	protein_coding	0.720919	0.92835	0.758817	0.318666	0.38533	0.572105	0.551219	0.526804	0.739316	0.228651	0.284681	0.420734	0.728074	0.49888	0.699928	0.267929	0.430402	0.261652	0.342461	0.552037	0.159103	0.272604	0.612956	0.440054	0.318343	0.400649	0.388543	0.329338	0.511749	0.476294	0.282571	0.23374	0.342283	0.442028	0.415069	0.753943	1.72977	1.36715	1.29227	3.18422	1.75242	1.66359	1.27818	1.28261
ENSG00000163382	NAXE	1	156591762..156594299	2538	protein_coding	45.0524	54.9191	38.0175	22.0503	17.7162	27.2734	18.283	21.0089	27.7415	18.1089	28.9286	18.2137	18.6574	24.3854	30.0914	18.4506	17.793	25.2619	20.8674	21.6907	19.0896	18.5617	17.8616	18.629	22.0091	17.4463	17.3344	25.3344	23.89	22.8352	18.2084	14.0475	18.316	0.489436	0.322587	0.71739	0.829153	1.18586	1.01716	1.03029	0.842953	1.65213	1.13099	1.21905
ENSG00000160818	GPATCH4	1	complement(156594487..156601496)	7010	protein_coding	11.3197	5.10035	6.30984	4.96787	5.69352	3.88829	6.88729	4.15409	4.34475	9.70188	10.3784	8.46723	10.9523	8.59718	15.0733	12.7066	7.79875	12.6135	11.7328	9.73965	13.6501	8.68906	8.74845	9.90262	9.96472	7.40214	9.35136	14.7666	12.7457	10.1212	10.8316	8.34956	11.0015	0.438869	1.1163	0.616226	1.38637	0.729617	1.11739	1.12888	0.828373	1.78019	0.923363	1.24887
ENSG00000132688	NES	1	complement(156668763..156677397)	8635	protein_coding	3.44606	1.75895	1.26927	0.643394	0.682585	0.469813	1.38227	0.538959	0.713992	1.90707	2.72533	1.78872	1.7037	1.65079	4.35253	2.68497	2.60737	2.3127	2.14722	2.05326	2.53889	2.45144	2.45388	2.43704	1.44787	1.52232	1.62676	3.55949	4.08175	2.34075	1.8291	1.25075	2.20632	0.186704	0.388065	0.370145	2.1484	0.789585	1.51974	0.89336	0.605722	2.43332	0.799718	0.787484
ENSG00000143320	CRABP2	1	complement(156699606..156705816)	6211	protein_coding	1.97406	1.57978	1.3865	1.30902	1.24723	1.91869	2.46154	3.38256	3.33529	4.28411	5.70137	3.41049	3.29386	3.87835	8.44156	4.83943	8.33326	2.09417	3.87314	1.93987	1.17008	3.69219	11.6945	11.3965	2.32688	7.42611	3.78511	7.12913	6.96448	4.01804	2.80666	3.27211	2.99378	0.663109	0.789495	1.38384	1.88045	2.71205	1.73832	0.768854	0.68025	2.47518	0.800331	0.232786
ENSG00000143319	ISG20L2	1	complement(156721891..156728799)	6909	protein_coding	11.0465	3.28782	7.08195	5.43275	5.45989	6.51405	5.57097	6.08165	4.4975	10.2612	5.44772	7.9363	10.6632	9.64999	15.1581	9.45706	4.77575	10.2117	9.35833	9.24403	9.11624	7.85487	7.78523	9.29581	8.99808	8.44497	6.2689	13.5507	11.951	6.6421	6.57025	5.86626	6.26505	0.491806	1.66064	0.91981	1.02544	1.11388	0.690431	1.03919	1.77138	1.90997	0.98956	1.93562
ENSG00000143303	RRNAD1	1	156728442..156736960	8519	protein_coding	2.81379	3.25024	2.29741	2.0519	1.64074	3.40788	2.06228	1.52963	3.12644	1.88936	1.69058	2.05914	1.2547	2.03334	1.78984	1.99005	1.66319	2.17455	2.2211	1.63278	1.62085	1.57128	1.74589	1.97297	2.46393	2.38225	1.92373	1.34089	1.41769	2.04578	1.24974	0.84519	1.28815	0.72923	0.504807	1.48336	1.00506	0.932281	0.917416	0.66409	1.20275	0.869219	1.1161	0.981717
ENSG00000143314	MRPL24	1	complement(156737303..156741590)	4288	protein_coding	31.7098	34.7	23.0953	20.509	16.4947	20.4592	19.3285	19.66	19.7267	29.2043	27.4754	36.8953	41.0093	39.8495	62.8831	37.4208	26.2229	49.575	40.2242	35.7739	47.3702	33.1285	37.0377	34.9906	41.1135	39.0189	32.4405	39.877	43.5412	37.902	37.6249	27.4621	32.0252	0.646772	0.475353	0.88586	0.942438	1.1919	0.964197	1.40422	1.45037	1.70437	1.07491	1.36422
ENSG00000143321	HDGF	1	complement(156742107..156766925)	24819	protein_coding	14.9036	15.7325	12.3964	15.6476	13.8216	22.6643	14.1465	16.7959	21.577	13.0377	16.8312	14.5892	11.2623	12.7918	12.6104	13.4769	19.629	12.7418	12.2709	15.0965	11.127	12.5259	15.4045	15.4768	13.1158	13.6406	14.8098	12.9678	11.8426	13.0884	9.88506	8.20255	12.7978	1.04992	0.878536	1.8283	0.90407	1.21519	0.952025	0.863821	0.760007	0.864368	0.910514	0.769093
ENSG00000132694	ARHGEF11	1	complement(156934840..157045370)	110531	protein_coding	0.427505	0.156871	0.396636	0.86797	0.801406	0.536784	0.637	0.304359	0.444002	0.81311	0.472836	0.699698	0.640535	0.923158	0.394486	0.908674	0.453632	0.918828	0.753572	0.848119	0.693661	0.644949	0.504146	0.452482	1.02423	0.542478	0.861369	0.444285	0.53518	0.800505	0.518654	0.409762	0.565355	2.03031	5.1087	1.35334	0.733897	0.379781	0.827152	0.787759	1.95238	0.563794	0.829309	1.86962
ENSG00000237842	AL157713.1	1	complement(157059232..157060762)	1531	processed_pseudogene	0.449911	0.26338	0.63918	0.0885075	0.439983	0	0.350388	0.173702	0.0805398	0.729226	0.387916	0.504429	1.50142	0	0.960983	0.299279	0.126775	0.257445	1.73895	0.575832	0.553797	0.203329	0.399235	0.357017	0.374594	0.75316	0.573444	0.307677	0.482969	0.26943	0.76417	0.530975	0	0.196722	1.67053	0	3.95885	0.394793	#DIV/0!	2.05892	0	1.90509	5.81046	4.54217
ENSG00000253831	ETV3L	1	complement(157092044..157099808)	7765	protein_coding	0.0887074	0.173099	0.10082	4.65935	4.03387	6.64493	3.76512	3.57894	5.98667	9.15394	10.7938	6.43626	10.5682	7.80774	5.63254	10.3382	10.8232	12.03	12.49	11.0634	14.7251	9.27408	6.82205	5.71934	11.0048	8.44955	9.43456	8.1441	8.98293	9.15037	5.42408	5.05506	9.95148	52.5249	23.3038	65.9089	0.808079	0.887222	0.900938	1.1545	0.723354	0.875126	1.20814	1.02219
ENSG00000117036	ETV3	1	complement(157121191..157138474)	17284	protein_coding	1.2992	0.769887	1.13236	4.14731	4.50141	3.85815	3.15802	2.75416	3.31737	1.79787	3.72389	1.95962	1.74222	1.84781	0.959568	4.05601	4.70894	3.09378	2.55807	2.84504	2.99935	1.5249	1.23184	1.05151	3.05267	1.44103	2.75422	2.01678	1.85384	2.61928	1.47563	1.53866	2.07226	3.19221	5.84684	3.40718	0.761461	0.611843	0.859835	0.969047	0.496203	0.489671	0.630687	0.604179
ENSG00000231700	AL356276.2	1	157709086..157709643	558	processed_pseudogene	2.71575	0.481761	4.20896	1.2142	3.92338	0.454395	1.92274	0.238295	0	5.66893	0.532167	3.5589	2.05974	3.23365	1.19849	2.62765	0.46378	0.941812	1.8744	1.93102	0.868267	1.48768	0.365131	3.42845	4.52225	1.03323	1.74819	4.22091	1.9877	0.924053	4.40302	2.49746	1.91199	0.447096	8.14381	0.107959	1.58354	0.0607373	0	0.363338	6.07639	0.336759	0.713338	4.16366
ENSG00000163534	FCRL1	1	complement(157794403..157820105)	25703	protein_coding	0.321587	0.146423	0.114218	0.511379	0.393114	0.246618	0.120007	0.0155198	0.0623656	0.687743	0.609426	0.618096	0.95245	0.6283	0.416298	0.0499144	0.0276882	0.0920084	0.0887834	0.0800321	0.108386	0.593453	0.305183	0.345568	0.383778	0.336465	0.406091	0.0412353	0.139046	0.0722187	0.063725	0.0180729	0.604836	1.59017	2.68477	2.15918	0.234674	0.0394793	0.252884	1.38489	1.03097	0.673517	1.77871	2.89047
ENSG00000227295	ELL2P1	1	complement(158175850..158177755)	1906	processed_pseudogene	0.289114	0.14104	0.718792	1.42188	0.971898	0.399086	0.773988	1.74408	1.09979	0.634566	0.623189	0.0578834	0	0.142003	0	0.0961588	0.33944	0.137862	0	0.0513932	0.254194	0.108883	0.267239	0	0	0.0604978	0.15354	0.247142	0.517261	0.162315	0.429675	0.0609296	0.239894	4.91806	6.89092	0.555217	0.544342	1.79451	2.75579	0	0.227864	0	0	0.151406
ENSG00000158473	CD1D	1	158179947..158184896	4950	protein_coding	9.26767	6.02815	6.64251	3.01122	1.70104	2.7148	1.40884	1.50429	1.56935	0.319522	0.5849	1.47101	0.232189	0.656138	0.162123	0.833085	0.901842	0.583924	0.499428	0.850926	0.783019	0.545031	0.699724	0.717749	0.88053	1.00167	1.59626	0.666136	0.821584	1.95832	0.330893	1.57188	0.615809	0.324917	0.282183	0.408702	0.467864	0.884335	0.578073	0.726676	1.12179	0.110212	0.599492	0.943543
ENSG00000229914	AL138899.2	1	complement(158195633..158196131)	499	processed_pseudogene	0.828232	0	0	0	0	0	0	0	0	2.05092	0.446317	0.221094	1.38196	0	0	0	0	3.4228	1.71493	0.981518	0.970928	0.62384	0.816606	1.91691	1.60903	0	0.390978	1.17999	2.22272	0.826647	0	0.698187	0.305436	0	#DIV/0!	#DIV/0!	#DIV/0!	#DIV/0!	#DIV/0!	0.673827	0	0	#DIV/0!	#DIV/0!
ENSG00000158477	CD1A	1	158254137..158258269	4133	protein_coding	0.466653	0.455301	0.236773	0.459006	0.325968	0.153371	0.0648976	0.160862	0.149173	2.16104	0.43109	0.987673	0.500557	0.654868	0.129447	1.46339	0.422654	0.921873	1.15029	0.118504	2.25659	1.75746	0.961285	1.81845	0.721562	0.948585	0.637267	0.854803	0.71563	0.673689	0.990759	0.871059	0.774418	0.983612	0.71594	0.647753	0.141387	0.493491	0.97263	0.231628	1.5191	0.131063	0.786047	0.280381
ENSG00000230942	HMGN1P5	1	complement(158266753..158267320)	568	processed_pseudogene	0.24254	0	0.344572	0.238565	0.889454	0	0	0	0	5.89672	1.56839	4.85589	0.404695	1.7472	0	7.26016	0.569519	11.3341	10.3788	1.55211	14.9272	11.3265	3.40767	3.36809	2.82713	2.23309	0.343483	2.48796	4.55632	4.35736	8.03307	4.49806	0	0.983612	#DIV/0!	0	0	0	#DIV/0!	0.0686305	1.114	0	1.42956	2.7253
ENSG00000158481	CD1C	1	158289786..158293630	3845	protein_coding	0.931555	1.85275	1.17074	0.810563	0.700768	0.725378	0.383672	0.726227	1.12242	3.1214	1.71837	0.946879	1.61415	2.08829	0.382644	2.76467	1.73311	3.89536	3.04168	1.88523	4.72522	4.47986	2.70244	2.77206	2.14784	2.27919	1.64907	2.17456	2.3077	2.78932	1.24754	1.66118	2.2198	0.870118	0.378232	0.61959	0.47334	1.03633	1.54737	0.517123	1.21528	0.40411	1.1002	1.08777
ENSG00000231434	AL365440.1	1	158523672..158525838	2167	processed_pseudogene	20.7248	38.8286	31.34	16.008	32.9502	31.0066	27.602	30.6804	30.2718	19.5348	48.9548	35.8419	21.9047	16.2369	17.8376	20.1294	37.1405	30.0113	23.0359	33.1792	44.8832	19.3932	30.4627	43.0061	28.0003	21.6038	29.6204	46.4097	48.4533	31.7415	38.1703	46.5706	43.4661	0.772407	0.848606	0.989364	1.72426	0.931114	0.976301	1.12132	0.331671	0.497676	1.14439	0.893342
ENSG00000163563	MNDA	1	158831317..158849506	18190	protein_coding	0.681618	0.162565	0.215192	1.49733	0.685093	0.453021	2.61734	0.972229	0.779562	0.383606	0.236711	0.873387	0.423339	0.238071	0.397063	0.523941	0.583308	0.187793	0.141135	0.317723	0.0998817	0.55334	0.660849	0.623519	0.964772	0.652931	1.17981	0.420815	0.338751	1.17354	2.57272	5.33095	0.100547	2.19673	4.21428	2.1052	1.748	1.41912	1.72081	1.10358	1.00575	0.454624	0.269372	0.544691
ENSG00000163565	IFI16	1	158999968..159055155	55188	protein_coding	2.23164	1.12277	1.74127	8.8122	8.96821	9.13355	10.6534	9.36043	6.4169	7.31141	6.25505	6.84688	7.48479	7.42997	8.23525	9.03807	6.27771	7.61805	8.23718	5.75081	8.29611	6.96809	6.25391	7.71785	7.98714	6.88034	7.6218	8.69334	8.36054	8.38627	7.27347	8.21937	8.4729	3.94875	7.98754	5.24535	1.20894	1.04374	0.702564	1.02371	1.18784	1.20277	0.911388	0.916068
ENSG00000163568	AIM2	1	complement(159062484..159147096)	84613	protein_coding	0.0407037	0.0397136	0.0115654	0.377946	0.304512	0.307153	0.489763	0.317442	0.209851	0.583867	0.830874	0.400293	0.528395	0.647216	0.883635	0.714807	0.669813	0.937861	0.671999	0.608944	1.08651	0.710059	0.760909	0.631457	0.653395	0.636418	0.477295	1.2039	0.818544	0.773923	1.6302	1.86112	0.855614	9.2853	7.66771	26.5579	1.29585	1.04246	0.683214	0.904992	0.778958	2.20747	0.940113	0.909126
ENSG00000158716	DUSP23	1	159780932..159782543	1612	protein_coding	80.5894	74.7101	50.1433	46.4853	36.8774	50.4903	47.9205	45.4502	57.2166	23.4324	43.3819	26.6917	19.0367	20.7638	27.7127	20.8064	35.2785	21.9243	18.5802	25.1573	21.7902	26.7138	23.3824	21.8705	23.054	24.1777	22.2693	25.7151	20.9473	22.4545	22.5715	22.9814	19.6662	0.576816	0.493607	1.00692	1.03088	1.23247	1.13322	0.81241	0.478628	1.03825	0.893001	0.713105
ENSG00000181036	FCRL6	1	159800511..159816251	15741	protein_coding	0.227548	0.128084	0.161636	0.361553	0.213968	0.257724	0.468592	0.278761	0.321172	0.721081	0.504631	0.525661	0.175237	0.498637	0.985653	0.232868	0.291818	0.492446	0.404713	0.528951	0.453991	0.586692	0.886627	1.02436	0.473638	0.593356	0.508165	0.463841	0.461916	0.445489	1.1669	1.35749	0.455079	1.58891	1.67053	1.59447	1.29605	1.30282	1.24618	0.24302	0.988123	1.87507	1.73795	1.8126
ENSG00000188004	C1orf204	1	complement(159834474..159855347)	20874	protein_coding	2.09211	2.3503	1.32203	1.81115	1.34729	1.67019	2.08163	2.28048	1.94937	3.18681	4.36021	4.13312	1.64631	2.06595	3.74201	1.67263	2.91346	2.50505	2.08169	1.71753	1.85103	3.75313	3.56262	4.19621	2.17598	3.13766	2.17773	3.57115	2.30842	1.94155	3.19473	3.13779	2.13936	0.865703	0.573242	1.26335	1.14934	1.69264	1.16716	0.516601	0.473819	0.905373	1.24455	0.589516
ENSG00000158710	TAGLN2	1	complement(159918107..159925732)	7626	protein_coding	76.7215	93.6262	65.7522	91.9359	73.4915	92.1314	87.5959	77.661	99.9096	88.1937	153.673	74.65	138.445	132.465	189.928	95.3164	155.058	119.823	128.099	126.921	144.122	96.4042	98.9995	107.315	122.958	139.169	131.946	127.6	127.714	115.592	137.813	116.223	124.732	1.19831	0.784946	1.40119	0.952794	1.05673	1.08443	1.56978	0.861995	2.54425	1.34394	0.818537
ENSG00000162723	SLAMF9	1	complement(159951492..159954254)	2763	protein_coding	1.09692	1.94588	2.26672	0.392342	0.426646	1.23886	0.679534	1.20312	0.669416	0.067345	0.0806051	0.119789	0.0415973	0.0326525	0.048408	0.199	0.280987	0	0.0344131	0.14181	0	0.0375554	0.0737398	0.14837	0.166052	0.375599	0.141222	0.127865	0.31222	0.410556	0.0423433	0.546404	0.165486	0.357677	0.219257	0.546542	1.732	2.81995	0.54035	0.617675	0.405092	0.40411	0.17293	0.504686
ENSG00000162729	IGSF8	1	complement(160091340..160098943)	7604	protein_coding	1.28632	1.59088	1.1325	2.92252	2.10393	2.96767	2.8219	2.32573	3.03239	3.40141	2.42121	4.35267	2.88694	3.13227	4.60848	3.19364	3.80322	3.64568	4.23899	3.86463	3.74329	3.13862	3.97894	3.98947	3.74089	5.2165	4.118	2.71023	3.45208	5.19419	3.50799	3.03922	4.87063	2.27201	1.3225	2.62046	0.965573	1.10542	1.02181	0.848747	1.29368	1.05877	1.32732	1.01615
ENSG00000162734	PEA15	1	160205337..160215376	10040	protein_coding	43.2086	66.5497	32.5545	73.3806	51.3093	75.1313	70.7021	80.7481	92.1359	220.463	197.039	246.552	254.296	223.301	556.507	152.547	112.524	212.058	213.852	180.876	257.471	226.134	247.323	287.588	147.043	195.198	135.811	305.915	264.936	137.492	118.987	107.098	402.953	1.69828	0.770993	2.30786	0.963499	1.57375	1.22633	1.15346	1.13328	2.25716	1.40188	1.60744
ENSG00000132716	DCAF8	1	complement(160215715..160262531)	46817	protein_coding	1.64784	1.82882	1.39627	1.33719	1.31652	1.83867	1.17734	1.43713	1.54604	0.920097	1.06558	1.10521	1.38459	1.15045	1.34846	1.10397	1.3529	1.24039	1.16374	1.26585	1.10472	1.02176	1.06404	1.14416	1.23969	1.26843	1.27726	1.22248	1.16349	1.21369	1.12454	1.02199	0.999439	0.81148	0.719873	1.31684	0.880458	1.09161	0.840845	1.50483	1.07964	1.22009	1.05414	0.935653
ENSG00000122218	COPA	1	complement(160289273..160343400)	54128	protein_coding	3.49191	3.36724	3.51819	2.96655	2.83742	2.51313	2.55943	1.99964	2.41929	3.26923	2.94053	3.11443	3.89212	3.40855	5.30775	2.91706	2.3224	3.07049	3.3745	2.59692	3.34986	3.21871	3.24465	3.29705	3.36295	3.7685	3.34307	3.32439	2.90745	2.94543	2.98927	2.96079	4.04628	0.849548	0.842655	0.714326	0.862762	0.704739	0.962659	1.19053	1.15916	1.70425	1.15682	1.1182
ENSG00000162736	NCSTN	1	160343272..160358952	15681	protein_coding	8.72383	5.40012	8.08778	7.60439	5.4878	12.7657	6.54262	9.62436	9.21594	0.824703	2.15881	0.865383	0.732947	0.650133	1.39884	0.993475	2.69418	0.410545	0.60636	0.65591	0.517522	1.14479	0.967978	0.583856	0.877755	0.757401	0.883361	0.811073	0.919507	0.920694	0.559568	0.807242	0.69009	0.87168	1.01624	1.5784	0.860375	1.75377	0.721927	0.888741	0.301154	1.61644	0.610343	0.243455
ENSG00000026751	SLAMF7	1	160739057..160754821	15765	protein_coding	0.88259	1.17658	0.484171	8.0624	4.99922	4.93756	8.98326	6.15713	5.59239	12.34	19.0338	12.3797	9.59419	11.0277	5.61645	10.1608	11.4785	10.6923	9.91545	5.39951	8.40525	13.2233	9.71221	11.9963	10.1859	10.0571	9.39912	21.7599	16.8147	18.2176	18.7013	28.6996	12.3361	9.13493	4.24895	10.198	1.11422	1.23162	1.13262	0.777484	0.579376	0.453682	0.97585	0.470402
ENSG00000213080	AL354714.2	1	160894980..160896076	1097	processed_pseudogene	0.125581	0	0.535233	0.123523	0.921076	0	1.71153	0.363634	0	4.57977	1.08277	3.31882	8.9055	2.30276	5.73046	3.75913	0.35386	4.79062	7.19409	2.32164	7.94975	3.49984	4.08601	4.23523	2.82308	3.2585	2.75663	6.44102	7.86384	2.25614	5.65242	4.55211	9.03084	0.983612	#DIV/0!	0	13.856	0.394793	#DIV/0!	1.94453	2.12674	1.72665	1.91376	6.56091
ENSG00000158769	F11R	1	complement(160995211..161021348)	26138	protein_coding	1.09101	1.48615	1.34781	1.23903	1.18549	1.56664	1.06209	1.37863	1.29732	1.01445	0.871944	1.32536	1.49504	1.13559	0.803388	1.02725	1.26484	1.10583	1.47329	1.16926	1.21411	1.0163	1.15754	1.422	1.68071	1.222	1.34355	1.71657	1.47104	1.31776	1.33386	1.58172	0.588939	1.13567	0.797691	1.16236	0.857198	1.16292	0.828091	1.47375	1.30237	0.606166	1.4342	0.924434
ENSG00000158773	USF1	1	complement(161039251..161045977)	6727	protein_coding	0.348144	0.759274	0.581884	1.59133	1.97768	1.52652	1.45534	0.691825	1.00815	1.81178	1.854	2.26326	1.69145	2.07878	1.86898	1.60747	1.21181	1.81635	1.80923	2.15511	1.2964	1.44997	1.0752	1.0563	1.82443	1.9541	1.46461	1.71559	1.7587	0.904464	0.939156	0.759595	1.40473	4.5709	2.6047	2.6234	0.914544	0.349816	0.660428	0.933585	1.12124	0.825791	1.12551	1.77842
ENSG00000186517	ARHGAP30	1	complement(161046946..161069970)	23025	protein_coding	12.6784	8.9199	11.5348	11.6231	10.3053	11.2818	10.2163	7.70959	10.3893	17.6377	17.3688	13.1337	17.0017	13.8238	9.73001	12.9151	13.8302	17.9514	16.192	14.0435	18.659	15.976	14.0696	14.291	13.3606	12.3697	11.4644	13.6559	14.2533	10.7805	14.0952	11.1416	15.5027	0.916769	1.15532	0.978074	0.878964	0.748116	0.92089	0.96394	0.795897	0.740844	1.25373	1.01542
ENSG00000143256	PFDN2	1	complement(161100556..161118111)	17556	protein_coding	4.73177	3.88167	3.37789	2.84039	3.29018	3.96446	4.7744	5.9683	3.96131	3.55593	4.16517	2.8656	2.44191	2.33307	0.982794	3.95663	3.84366	1.95323	2.52927	1.3391	2.07667	3.25671	3.2669	3.23018	2.26709	2.74545	2.25592	3.59542	3.62216	3.01337	2.67896	3.06271	2.81281	0.600281	0.847619	1.17365	1.6809	1.81397	0.999205	0.686714	0.560138	0.342962	0.639249	0.348393
ENSG00000158793	NIT1	1	161118086..161125445	7360	protein_coding	0.935888	1.27837	0.744575	0.865317	0.869474	1.1713	0.819972	1.24658	1.13924	0.733173	0.645542	0.524647	0.296703	0.330966	0.218073	0.485589	1.14275	0.285615	0.310054	0.332729	0.230397	0.578041	0.387555	0.334194	0.374024	0.297672	0.278333	0.288008	0.251163	0.532435	0.190752	0.378691	0.144958	0.924595	0.680143	1.57312	0.947597	1.43372	0.97263	0.404683	0.512695	0.415656	0.638512	0.291165
ENSG00000143258	USP21	1	161159450..161165723	6274	protein_coding	1.2955	1.07118	1.12302	0.691132	0.483146	1.33364	0.919154	0.974906	1.27748	0.459699	0.532464	0.65063	0.54957	0.373875	0.490322	0.452792	0.866206	0.293172	0.287948	1.04607	0.289584	0.31424	0.828092	0.326702	0.365638	0.937321	0.824052	0.319091	0.392852	0.410919	0.186475	0.25914	0.947417	0.533485	0.451042	1.18755	1.32993	2.01783	0.957894	1.1955	0.70216	0.753611	0.635938	1.20764
ENSG00000158864	NDUFS2	1	161197104..161214395	17292	protein_coding	13.1612	14.761	11.0807	6.9978	6.79768	6.48837	8.09691	7.42048	7.58721	16.9212	16.5544	19.351	18.9495	20.6295	7.70393	16.0205	13.9706	17.0421	17.5463	17.085	17.0351	18.8004	15.0522	18.7445	15.0772	14.3436	11.779	18.9598	19.5632	12.4462	12.5235	11.1081	19.6025	0.531698	0.460516	0.585559	1.15707	1.09162	1.16935	1.11987	1.24616	0.398115	1.09525	1.22292
ENSG00000158869	FCER1G	1	161215234..161220699	5466	protein_coding	550.395	585.499	527.963	487.258	452.218	402.247	425.372	390.173	402.291	240.933	377.842	216.877	165.314	281.154	78.6456	249.871	331.464	211.857	201.874	269.53	159.57	269.171	180.148	176.698	211.879	154.589	176.913	210.125	193.942	224.662	131.528	142.52	196.999	0.885287	0.772364	0.761885	0.872991	0.862798	1.00011	0.68614	0.744106	0.362627	0.807914	0.813149
ENSG00000143252	SDHC	1	161314257..161375340	61084	protein_coding	5.18268	2.63612	4.0243	3.61811	3.17045	2.60468	3.75214	3.86168	2.50917	0.728043	1.83029	0.628534	0.523074	0.553862	0.372237	0.874627	2.24858	0.490395	0.502782	0.495518	0.450117	0.803501	0.662088	0.709147	0.491971	0.65126	0.699472	0.370155	0.484202	0.636465	0.559269	0.587465	0.46659	0.698116	1.2027	0.647238	1.03704	1.21802	0.96333	0.718467	0.302609	0.592231	0.574853	0.220369
ENSG00000213075	RPL31P11	1	complement(161683695..161685252)	1558	transcribed_processed_pseudogene	7.69278	7.07429	7.16037	6.17513	5.94492	4.39404	5.59513	8.87596	5.22351	1.01517	3.33544	1.27462	0.885238	0.521162	1.28772	1.76456	3.07292	0.843279	0.488233	0.377235	0.0777428	1.33203	0.980791	0.70166	1.10431	0.592087	0.751341	0.982621	0.553699	1.3238	1.12639	1.26716	0.489129	0.802718	0.840356	0.613661	0.906074	1.49303	1.18877	0.872011	0.15625	1.01028	0.276689	0.122761
ENSG00000132185	FCRLA	1	161706972..161714352	7381	protein_coding	0.597264	0.273157	0.185614	0.495683	0.479132	0.532457	0.74496	0.82869	0.484472	5.92433	7.72446	5.39596	3.2233	4.10697	2.10204	5.38836	4.74208	7.77866	7.03367	4.00793	8.64814	7.73215	7.28738	7.57203	3.43434	4.98354	3.31728	21.603	11.3537	6.00778	14.6461	11.5959	9.64324	0.829923	1.75405	2.86862	1.5029	1.72957	0.90988	0.544079	0.531684	0.389558	1.30535	0.845185
ENSG00000162746	FCRLB	1	161721563..161728143	6581	protein_coding	0.209334	0.326787	0.208178	0.370626	0.127947	0.0770559	0.366813	0.262664	0.224841	0.339294	0.597869	0.335286	0.279431	0.383852	0.0406477	0.37597	0.570194	0.539027	0.433445	0.223269	0.202455	0.819906	0.526308	0.602158	0.662304	0.192736	0.459508	0.912617	0.355799	0.64247	0.266664	0.335284	0.509509	1.7705	0.39153	0.370145	0.989712	2.05292	2.91789	0.823566	0.642033	0.121233	1.15287	0.391567
ENSG00000081721	DUSP12	1	161749758..161757238	7481	protein_coding	3.99606	3.80901	3.71498	2.95246	3.44415	3.38929	3.45989	3.82145	2.85149	2.42511	2.19308	1.7697	1.16762	2.05016	1.01909	2.75616	2.27448	1.93184	2.26238	1.38795	1.53812	2.37186	2.49198	2.70338	2.11585	1.91128	2.76439	1.76307	1.71323	2.19179	2.11125	2.20435	1.79285	0.738842	0.904212	0.912329	1.17187	1.10955	0.841325	0.48147	0.934829	0.575857	0.820843	0.610228
ENSG00000152332	UHMK1	1	162497251..162529629	32379	protein_coding	4.5355	2.88923	3.45749	3.85017	3.46907	2.43537	3.92653	2.7843	2.80666	4.58879	3.19382	4.85544	5.56582	5.61726	5.39483	4.65852	2.95723	4.88542	4.82479	4.12648	4.87052	4.98013	4.92069	5.44416	5.05506	5.22788	4.89568	4.10984	4.97837	4.78374	4.70449	4.50123	5.73801	0.848896	1.20069	0.704375	1.01983	0.802607	1.15246	1.21292	1.75879	1.11109	1.03569	1.39539
ENSG00000117143	UAP1	1	162561506..162599842	38337	protein_coding	0.707912	0.666149	0.62283	0.512513	0.404129	0.525795	0.643671	0.714494	0.582165	0.45867	0.518966	0.279145	0.215854	0.350644	0.108154	0.439827	0.536655	0.253602	0.277782	0.20952	0.192725	0.43036	0.510195	0.381391	0.50264	0.333862	0.376588	0.3594	0.311815	0.373902	0.418088	0.472561	0.174927	0.723978	0.606665	0.844203	1.25591	1.76798	1.10721	0.470609	0.675658	0.387446	0.631572	0.390417
ENSG00000213070	HMGB3P6	1	164356767..164357364	598	processed_pseudogene	0.460745	3.82106	5.89114	2.26597	3.09772	0.636001	2.01839	1.55649	0.618594	2.95603	2.97942	0.922456	1.53757	2.86649	2.68397	1.22594	0.757327	4.17437	1.74903	2.12947	2.43057	2.42929	0.681415	2.97062	3.45253	1.92824	1.63126	2.95393	2.67908	0.172449	2.54336	3.68981	3.56819	4.91806	0.810696	0.107959	0.890741	0.502463	0.97263	0.520147	0.962095	2.90959	1.42668	2.81182
ENSG00000143198	MGST3	1	165630861..165661796	30936	protein_coding	6.45261	4.04937	4.28937	3.52166	2.4224	3.5202	3.28601	4.18214	3.34015	1.0165	1.6318	0.834504	0.746755	0.825316	0.497201	1.16712	1.76508	0.951311	0.817565	0.53512	0.544224	1.09682	1.09327	1.13962	1.14567	0.790195	0.857686	0.685202	0.760873	1.06004	0.843347	0.968516	0.70452	0.545772	0.598217	0.820679	0.933087	1.72644	0.948852	0.734631	0.50577	0.595804	0.7005	0.30317
ENSG00000143149	ALDH9A1	1	complement(165662216..165698863)	36648	protein_coding	1.73293	1.54407	1.22296	0.883696	0.827128	0.944387	0.914858	1.02317	0.928634	1.54351	1.05741	1.19514	1.22937	0.883775	0.817515	1.47281	1.16691	1.44475	1.35433	1.01302	1.36498	1.46384	1.61224	1.53621	1.17993	1.20192	1.20047	1.54241	1.2005	1.08336	1.64408	1.68266	1.35994	0.509942	0.535679	0.772213	1.03526	1.23702	0.983319	0.796475	0.835794	0.684036	0.919555	0.868121
ENSG00000143183	TMCO1	1	complement(165724293..165827755)	103463	protein_coding	1.78823	1.59663	1.62683	1.3097	1.5121	0.96801	1.5088	1.52294	1.14293	1.33446	1.69193	1.32652	1.36192	1.48675	1.57069	1.62441	1.40822	1.36255	1.32521	1.09352	1.44229	1.49636	1.14806	1.38282	1.58643	1.38086	1.27755	1.55367	1.39243	1.31668	1.62494	1.52877	1.02087	0.732399	0.947062	0.595029	1.15202	1.00717	1.1807	1.02058	0.878731	1.18407	0.815809	0.776526
ENSG00000143157	POGK	1	166839447..166856344	16898	protein_coding	4.49208	4.37485	2.74499	2.8708	2.50143	2.88094	2.29365	2.69903	3.43693	3.27045	4.10331	2.9576	2.79546	3.90817	2.0263	3.2647	4.06608	3.20332	3.11168	3.18248	2.59478	3.14404	3.35794	3.52578	2.66083	3.28226	3.11732	3.10124	2.82969	2.97814	2.82482	2.48785	2.59764	0.63908	0.571775	1.04952	0.798957	1.07899	1.19299	0.854762	0.952444	0.685114	0.953128	0.782691
ENSG00000143162	CREG1	1	complement(167529677..167553767)	24091	protein_coding	2.98502	2.12014	2.66469	4.85413	4.86525	5.61497	4.58708	5.72366	4.58605	2.94663	2.81961	2.015	1.76997	1.68896	1.79327	2.42307	3.72216	2.07237	2.24575	1.50444	2.43845	2.46804	2.17351	2.43336	1.68544	2.34533	2.12988	1.2074	1.25841	1.51534	4.30273	4.11193	3.17592	1.62616	2.29478	2.10717	0.944986	1.17644	0.816754	0.600674	0.599006	0.889961	0.92682	0.404186
ENSG00000198771	RCSD1	1	167630093..167706249	76157	protein_coding	0.401582	0.254149	0.375207	0.852278	0.689915	0.978826	0.86288	0.895689	0.913177	1.36336	0.985516	0.831532	0.985484	0.728556	0.656841	0.912097	0.790909	0.957463	1.18609	0.430887	0.947903	1.14588	1.11694	0.977892	0.826853	0.888773	0.808245	0.590695	0.928849	0.878811	1.28582	1.00796	1.66708	2.1223	2.7146	2.60876	1.01244	1.29826	0.932931	0.722834	0.739264	0.789916	1.3004	0.5448
ENSG00000197965	MPZL1	1	167721192..167791919	70728	protein_coding	0.572648	0.592925	0.464885	1.75493	2.01909	2.41622	1.60414	1.8612	2.03628	2.98864	1.77595	1.59262	1.66888	1.61488	0.593795	2.39826	1.65293	1.99318	2.05955	1.01379	1.83925	3.13667	2.14321	1.7253	1.92497	1.9417	1.41783	1.50185	1.41833	1.59364	3.611	2.79131	2.86604	3.06459	3.4053	5.19745	0.914079	0.921803	0.842754	0.558408	0.909303	0.372842	0.858766	0.613331
ENSG00000143158	MPC2	1	complement(167916729..167937040)	20312	protein_coding	7.31135	6.58425	5.70423	4.60311	4.93304	5.71092	4.42371	6.42194	5.94921	4.98348	7.41569	3.15573	2.91408	3.05586	1.69889	3.98373	4.94021	3.89388	3.34702	2.34376	3.17835	6.00258	4.86989	4.90432	3.53498	4.64937	3.00639	3.73953	3.00935	2.55374	3.05849	2.83583	4.56218	0.629585	0.749218	1.00117	0.961025	1.30182	1.04172	0.584747	0.41208	0.53835	0.840172	0.474424
ENSG00000143155	TIPRL	1	168178933..168202114	23182	protein_coding	6.13282	5.22988	5.59746	9.74991	9.5091	5.88983	10.4364	7.79504	6.31372	9.8407	9.97538	11.6313	7.97722	11.2822	6.5716	10.606	8.46463	9.72535	9.85615	9.02989	7.61265	11.2216	9.50514	9.17787	10.6972	8.97819	9.43847	10.1447	9.98893	9.24391	8.43317	9.29275	9.67783	1.58979	1.81822	1.05223	1.07041	0.819745	1.07197	0.810635	1.13101	0.564994	0.9293	1.06678
ENSG00000213064	SFT2D2	1	168225938..168253025	27088	protein_coding	3.80414	2.70431	2.85396	4.95738	3.00898	2.82214	4.97569	2.99435	3.12272	7.49779	5.84844	8.74037	7.75189	8.75278	7.03617	6.41421	4.14151	5.24309	6.50785	5.44599	5.79056	8.02527	6.99878	6.64879	7.17302	6.75132	6.44974	7.53845	7.07451	7.19144	6.15033	5.98494	6.0542	1.30315	1.11266	0.988849	1.00369	0.995138	1.10651	1.03389	1.4966	0.805019	1.0146	1.31498
ENSG00000143178	TBX19	1	168281040..168314426	33387	protein_coding	0.330099	0.305965	0.334138	0.888837	0.741465	0.429081	0.89576	0.314629	0.424723	0.721737	0.615921	0.690631	0.736686	0.624212	0.548834	0.526994	0.406938	0.424996	0.572431	0.824437	0.35553	0.842257	0.689579	0.609836	0.604646	0.590584	0.821017	0.6349	0.653339	0.691881	0.588704	0.546101	0.739535	2.69264	2.42336	1.28414	1.00779	0.424335	0.989845	1.02071	1.01346	0.794686	1.08622	2.02595
ENSG00000143153	ATP1B1	1	169105697..169132722	27026	protein_coding	2.57419	0.537129	1.6801	1.76488	1.94412	0.497235	2.14867	0.915126	0.524689	5.5803	2.36507	5.93553	6.08136	4.95727	5.142	5.04549	1.61109	4.24396	4.62646	2.98658	2.21846	5.53267	5.92548	6.49719	5.22871	4.94071	3.77188	6.71041	8.82809	6.75005	3.12118	4.32712	3.50776	0.685607	3.61947	0.295956	1.21746	0.470714	1.05521	1.08979	2.09604	0.866308	0.91695	1.85376
ENSG00000117475	BLZF1	1	169367970..169396540	28571	protein_coding	1.07043	0.875032	1.01383	5.21702	3.91375	3.45217	5.17274	3.59287	3.35337	4.54261	4.7108	3.80354	3.63655	4.71446	2.70115	5.12867	4.87534	4.27658	4.83554	3.17136	4.26057	4.53254	3.84011	4.04144	5.05837	4.40313	4.36344	4.26192	3.80871	4.60199	4.35694	4.87354	3.74484	4.87375	4.4727	3.40508	0.991511	0.918012	0.97138	0.800542	1.00078	0.710168	0.942844	0.650489
ENSG00000120370	GORAB	1	170532129..170553446	21318	protein_coding	0.749623	1.00251	0.853817	0.90896	0.868954	1.12991	1.01914	1.13521	1.08742	1.36601	1.1666	1.11785	1.34784	1.08764	1.05405	1.2896	1.21091	1.46063	1.4139	1.24524	1.68748	1.38237	1.19467	1.39097	1.74865	1.41175	1.29041	1.24293	1.19087	1.08842	1.54763	1.5907	2.00186	1.21256	0.866782	1.32337	1.12121	1.3064	0.962392	0.986701	0.932317	0.942924	1.09638	1.02834
ENSG00000117523	PRRC2C	1	171485551..171593511	107961	protein_coding	3.69031	2.82739	3.72721	4.54231	4.53137	3.48291	4.46204	3.19979	3.48352	4.19249	3.35564	4.42689	3.82717	3.69613	2.2907	5.24146	3.73283	4.01593	4.47934	3.62838	3.88295	3.81956	3.34505	3.50098	4.459	3.33448	4.02987	3.85814	3.84229	3.74725	3.47751	3.44003	3.54911	1.23088	1.60267	0.934454	0.982328	0.706142	1.00018	0.912864	1.10147	0.517452	0.854598	0.97202
ENSG00000233328	PFN1P1	1	complement(171670517..171670939)	423	processed_pseudogene	5.53656	0.953273	1.85075	0	0	3.29678	1.90228	1.88608	1.45752	0	0.87751	0	0	0	0.316197	0	1.37654	0	0	0	0	0	0	0	0.81348	0	0	0	0	0	0	0.274543	0	0	0	1.78132	#DIV/0!	#DIV/0!	0.442105	#DIV/0!	0	#DIV/0!	#DIV/0!	0
ENSG00000117533	VAMP4	1	complement(171700160..171742247)	42088	protein_coding	0.77575	0.926138	0.837032	0.5924	0.552168	0.460862	0.586305	0.789826	0.606454	0.731688	0.596185	0.6396	0.475157	0.533751	0.556132	0.568282	0.508811	0.455757	0.483459	0.342127	0.546793	0.742097	0.827791	0.805189	0.643161	0.501367	0.607248	0.749871	0.547553	0.507193	1.03685	0.830538	0.608376	0.763648	0.596205	0.55059	0.989712	1.43041	1.31591	0.649398	0.895278	0.8695	0.850738	0.672406
ENSG00000010165	METTL13	1	171781664..171814023	32360	protein_coding	1.16221	1.2004	0.967697	0.92542	0.69214	0.818796	0.866168	1.06424	0.964046	0.945897	1.52329	1.22395	1.58406	1.53896	1.57476	1.25452	1.32354	1.40883	1.52204	1.33796	1.30256	1.81173	1.73144	1.64687	1.4249	1.7674	1.34145	1.67402	1.48525	1.35757	2.01378	1.70465	1.45065	0.796257	0.576592	0.846128	0.935972	1.53761	1.17739	1.67467	1.01029	1.28662	1.21325	1.0109
ENSG00000094975	SUCO	1	172532349..172611833	79485	protein_coding	0.313707	0.277329	0.354573	0.282995	0.315683	0.170662	0.325639	0.207437	0.237351	0.476393	0.34744	0.308138	0.608756	0.530065	0.168272	0.774758	0.411862	0.795058	0.699802	0.561964	0.672018	0.483025	0.429351	0.471053	0.604637	0.411999	0.509315	0.484476	0.497695	0.50988	0.546077	0.508446	0.318306	0.902097	1.1383	0.481317	1.15069	0.657104	1.39077	1.27784	1.52563	0.546095	0.903253	1.36445
ENSG00000231615	AL645568.2	1	complement(173362397..173363733)	1337	processed_pseudogene	0.412154	0	0.439155	0	0.251912	0.284464	0.501537	0	0.0922262	1.25256	0	1.4028	1.11753	0	1.20046	0.68541	0	0	1.77792	1.31877	0.54356	1.4746	0.761941	0.715436	1.97316	0.517467	1.82403	1.49736	1.56697	0.539918	0.875052	1.04232	0.797972	0	#DIV/0!	0.647753	#DIV/0!	0	0.32421	0.892197	#DIV/0!	0.855763	2.59396	#DIV/0!
ENSG00000203739	AL645568.1	1	complement(173417793..173461362)	43570	antisense	0.992827	0.333175	0.911878	0.839714	1.12475	0.451006	0.920339	0.390636	0.769781	0.839192	0.499232	0.731791	0.833577	0.778571	0.656938	0.698284	0.377166	0.8202	0.76381	0.8903	1.30103	0.676369	0.816001	0.765256	0.805563	0.920989	1.06572	0.408131	0.577013	0.655621	0.518245	0.477108	0.961981	0.845781	3.37585	0.49459	1.09601	0.347309	1.70681	0.993309	1.55954	0.897712	1.09384	2.3605
ENSG00000117592	PRDX6	1	173477266..173488807	11542	protein_coding	34.2557	30.6158	27.4872	29.0921	27.9408	23.5165	27.7006	30.0914	23.5566	23.4165	27.9532	27.395	22.684	27.6785	17.0579	23.6601	25.3588	18.4063	21.8802	23.8566	15.6258	24.1208	25.8518	26.8632	25.3411	28.2827	29.5048	28.1399	26.2021	27.5993	20.0701	19.1977	24.1256	0.849265	0.912626	0.855546	0.952168	1.07697	1.0017	0.968718	0.990174	0.622663	0.924772	0.940764
ENSG00000076321	KLHL20	1	173714941..173786702	71762	protein_coding	1.1096	0.337143	1.2982	1.62956	1.96888	0.667783	1.57355	0.542904	0.709645	1.97841	1.13484	1.65884	1.59679	1.64693	1.0661	1.56687	0.772632	1.46465	1.55553	1.43189	1.36716	1.67009	1.56721	1.42243	1.78056	1.44293	1.85822	1.5918	1.57821	1.55774	1.57325	1.69273	1.35078	1.46861	5.83988	0.514392	0.965629	0.275743	1.06269	0.807106	1.45124	0.642682	0.992764	1.85326
ENSG00000117593	DARS2	1	173824503..173858546	34044	protein_coding	1.40822	0.876493	1.39699	0.871684	0.984381	0.796913	1.02817	0.683514	0.796834	0.822588	1.00091	1.11804	0.894647	0.951375	0.911477	0.829072	0.678444	1.13461	1.14511	0.88046	1.11005	0.835147	0.879751	0.774678	1.09836	0.7587	0.928384	0.771391	1.01359	0.787578	0.869451	0.620843	0.841664	0.618997	1.12309	0.57045	1.17952	0.694359	0.9999	1.0876	0.950511	0.815249	1.3812	1.29776
ENSG00000270084	GAS5-AS1	1	173863248..173863941	694	antisense	0.992526	2.13044	1.69208	0.781009	0.970625	1.4614	1.3527	1.72438	0.888375	0.134059	0.641821	1.27177	0.82805	1.16999	0.385451	0	0.466119	1.13587	0.685039	1.27032	1.57076	0	2.05505	1.3783	0.495824	0	1.12449	0.848439	0.355151	0.445782	0.8429	1.00402	0.219615	0.78689	0.455598	0.863671	1.732	1.77657	0.607894	6.17675	1.82292	0.303083	#DIV/0!	2.7253
ENSG00000234741	GAS5	1	complement(173863900..173868882)	4983	processed_transcript	23.7484	49.2006	27.1403	13.7327	16.4922	17.5802	18.5974	28.3389	19.5489	9.46615	14.5406	10.1403	6.55049	9.32425	3.70413	11.4204	10.4258	8.75358	8.43405	8.49223	7.17065	11.7863	12.4503	9.8174	11.7164	9.64957	10.4342	14.2743	9.91737	13.3898	11.4576	12.4219	7.12666	0.578259	0.335204	0.647753	1.35424	1.71832	1.11198	0.691991	0.641258	0.365288	0.738505	0.814536
ENSG00000185278	ZBTB37	1	173868082..173903549	35468	protein_coding	0.885584	0.750351	1.09811	0.901635	0.816662	0.718451	0.820516	0.51361	0.855232	0.925965	0.747229	0.746537	0.709665	1.00729	0.539259	0.705355	0.598306	0.688993	0.745268	0.560645	0.672755	0.786988	0.528487	0.577908	1.01868	0.572188	0.745343	0.647453	0.865178	0.796663	0.86753	0.785825	0.683253	1.01812	1.08837	0.654264	0.910032	0.628914	1.19038	0.766407	1.34804	0.722347	1.05659	0.937054
ENSG00000135870	RC3H1	1	complement(173931214..174022297)	91084	protein_coding	1.1752	0.845568	1.6395	1.06816	1.35708	0.615202	1.08073	0.637953	0.694482	0.9622	0.612097	0.952045	1.10159	1.13512	0.907496	1.08155	0.507157	0.914504	1.07731	0.694735	1.04389	0.888598	0.838826	0.754623	1.07039	0.903897	1.17701	0.815826	0.933577	1.02803	1.13675	1.01235	0.958813	0.908923	1.60493	0.375239	1.01177	0.470094	1.12887	1.14486	1.85447	0.953207	0.996079	1.36986
ENSG00000116161	CACYBP	1	174999163..175011715	12553	protein_coding	18.6237	19.3699	14.1101	7.53465	10.2628	10.1094	10.128	14.2788	10.4712	8.38246	10.6036	7.44411	4.64202	6.20961	3.53744	5.94966	10.0141	6.10182	4.75682	5.04877	5.22008	10.2831	11.1991	10.2326	6.2956	8.13858	7.42906	7.46751	7.45139	7.84543	7.53991	9.09404	7.41848	0.404574	0.529831	0.716465	1.34419	1.39132	1.03579	0.553777	0.58561	0.475199	0.799512	0.504166
ENSG00000120333	MRPS14	1	complement(175010789..175023425)	12637	protein_coding	3.19415	3.27599	1.98241	2.51988	2.10554	2.75884	3.20499	2.99882	2.41012	1.65651	1.96799	1.70242	1.55524	1.53494	1.17484	1.7259	2.22194	1.63228	1.44465	1.92237	1.53357	1.28095	1.84605	1.88152	1.77901	2.26293	2.10738	1.75196	1.6091	1.47705	1.62017	1.38766	1.68852	0.788904	0.642719	1.39166	1.27189	1.42425	0.873599	0.938866	0.779954	0.690096	0.837041	0.865176
ENSG00000235750	KIAA0040	1	complement(175156987..175192999)	36013	protein_coding	0.283077	0.209009	0.239123	1.83242	0.724808	0.943438	1.56406	0.819678	0.571798	1.75673	1.49864	1.14881	1.96912	1.6434	1.44474	1.10691	1.62044	1.0215	1.34125	1.13152	0.924913	1.77778	1.09472	1.33563	1.37591	1.53049	1.59544	1.38976	1.53307	1.66085	1.87773	2.48948	1.22733	6.47323	3.46783	3.94541	0.85355	1.13089	0.606079	1.1209	1.09659	1.25759	1.21171	0.698279
ENSG00000227740	AL513329.1	1	complement(175904762..175920513)	15752	lincRNA	0.935792	0.392517	1.05612	0.696794	1.176	0.571427	0.595973	0.472718	0.500991	0.720577	0.565546	0.87549	0.583715	0.738842	0.55192	0.715569	0.254649	0.692279	0.887332	0.509926	0.653598	0.797081	0.446238	0.555199	0.567969	0.446536	0.613088	0.411185	0.547653	0.458272	0.542191	0.619291	0.677304	0.744604	2.99605	0.541065	0.855307	0.401971	0.876737	0.810065	1.30642	0.630412	1.24004	2.00246
ENSG00000230777	RPS29P5	1	175921975..175922145	171	processed_pseudogene	527.687	165.853	420.047	425.533	330.898	380.329	407.038	426.122	281.946	5.44077	118.085	5.16144	7.39338	6.33115	8.60389	16.0771	124.855	0.768321	1.11209	0.572839	9.91652	12.7431	4.17018	6.39291	3.35382	8.09185	5.70463	2.06602	2.16206	3.6184	0.684178	1.35827	0	0.806412	1.99513	0.905443	0.956537	1.28778	0.741323	1.35888	0.0536152	1.66696	0.0691722	0.00458805
ENSG00000224687	RASAL2-AS1	1	complement(178091508..178093984)	2477	lincRNA	1.94659	3.1473	1.7383	0.765874	1.35974	1.48426	1.13699	1.50308	1.14495	3.53068	2.00803	1.60344	4.82562	2.03967	2.21389	1.25787	1.38432	2.81118	2.61028	1.81912	4.35202	3.35133	3.08452	2.70318	2.13009	2.93276	1.85095	3.85096	3.83096	2.24817	2.36162	3.37565	4.79943	0.393445	0.432033	0.853857	1.48457	1.10542	0.771397	1.36677	1.01575	1.38071	2.07517	1.31409
ENSG00000075391	RASAL2	1	178094141..178484147	390007	protein_coding	2.77675	1.29584	2.47903	1.65174	1.95258	0.972259	1.915	0.894966	1.00351	1.56705	1.08879	1.22912	1.55953	1.39143	0.959906	1.03715	0.415051	1.26631	1.12952	0.752486	1.23543	1.52453	1.23628	1.2659	1.04435	0.961481	0.939706	0.914008	1.08921	0.906948	0.905341	1.08953	1.59327	0.594847	1.50681	0.392192	1.15938	0.45835	1.03214	0.9952	1.27795	0.78097	1.08906	1.813
ENSG00000186283	TOR3A	1	179081377..179098023	16647	protein_coding	1.42339	1.21921	1.41083	2.0187	1.93218	1.36319	2.08655	1.61349	1.69623	1.80519	1.93988	2.57142	2.04363	2.12446	1.70333	1.53585	2.52618	1.77576	1.59358	2.42432	1.41154	1.42742	1.64615	1.78947	1.78455	2.2304	2.92993	1.4785	2.05803	2.42835	1.97486	2.19748	1.61138	1.41823	1.58479	0.966232	1.03361	0.835059	1.24431	1.13208	1.09515	0.662408	1.03758	0.959679
ENSG00000143322	ABL2	1	complement(179099327..179229684)	130358	protein_coding	0.655217	0.714549	0.855786	1.64966	1.57864	0.959881	1.65121	0.833363	1.01117	3.36441	2.6914	2.74211	2.80637	2.77319	2.17826	2.85481	1.8006	3.90647	3.10871	1.88009	3.83371	3.67515	2.56871	2.65942	2.35282	2.2052	1.82215	3.08596	2.82006	2.11061	2.55155	2.17817	3.39765	2.51773	2.20929	1.12164	1.00094	0.527898	1.05344	0.834136	1.03039	0.794376	1.08894	1.04415
ENSG00000057252	SOAT1	1	179293714..179358680	64967	protein_coding	1.09206	1.01998	1.00921	1.14508	0.995381	0.862516	1.0115	1.01312	0.914829	0.950893	0.958719	0.996833	0.974776	1.01791	0.975851	0.79132	0.925144	0.719939	0.793252	1.05544	0.721515	0.88485	0.943966	0.940198	1.00105	1.05428	1.0886	0.861015	0.918112	1.03812	0.918423	1.05287	1.00644	1.04855	0.975885	0.854648	0.883349	1.01782	1.06065	1.02512	1.06174	0.978952	1.00244	1.14084
ENSG00000169905	TOR1AIP2	1	complement(179839967..179877803)	37837	protein_coding	4.32909	4.53639	4.01396	3.63142	3.33362	3.35059	3.27861	3.55994	3.64669	3.91702	4.42045	4.09089	5.04544	4.65199	4.24546	4.16091	3.93789	5.37171	4.57612	4.27942	4.6033	4.48936	3.99011	4.16045	4.33496	4.05929	4.05799	4.3978	4.55663	3.71484	3.65173	3.28718	5.0674	0.838842	0.734861	0.834734	0.902844	1.06789	1.08837	1.28808	1.05238	1.03778	1.09979	1.08673
ENSG00000272906	AL353708.3	1	complement(179881607..179882595)	989	lincRNA	0.139295	0.951345	0.791574	1.0961	0.681106	1.53824	1.22042	1.61337	0.374034	0	0.675567	2.00795	0.929694	0.36489	0.540956	0.185317	0.523335	0.531377	0.672986	0.495225	0	0.734437	0.721032	0.414505	0.463905	0.349774	0.887707	0.833512	0.747649	1.4598	0.236591	2.11362	0.308216	7.8689	0.71594	1.94326	1.11343	2.36876	0.243158	#DIV/0!	0.540123	0.269407	3.63154	0.946286
ENSG00000143337	TOR1AIP1	1	179882042..179925000	42959	protein_coding	3.1427	2.64073	2.78365	4.97746	4.01026	4.18466	4.72022	4.07644	4.49206	3.49114	2.94641	3.11518	2.34099	2.72385	1.86497	3.22964	3.73494	2.3121	2.74456	2.6268	2.15128	3.48791	3.27723	3.16818	2.99841	3.88666	3.54691	2.27528	2.28924	2.7486	2.71523	2.48164	2.49415	1.58382	1.51862	1.5033	0.948317	1.0165	1.07346	0.670553	0.924466	0.59867	0.849803	0.703304
ENSG00000260360	AL353708.1	1	complement(179953184..179954440)	1257	lincRNA	0.876771	0.962373	2.02412	10.241	6.83259	3.83253	5.86802	5.07757	5.88575	2.59053	3.66167	4.73953	2.103	3.58866	2.1281	1.53097	3.24259	5.95769	3.17701	2.88334	2.60169	2.39395	1.94504	2.71775	4.47123	3.3024	4.73389	1.96741	1.37257	3.44568	1.67534	3.60313	3.03128	11.6804	7.09974	1.89343	0.572991	0.743139	1.53573	0.811801	0.980062	0.449012	2.07517	0.889208
ENSG00000135837	CEP350	1	179954738..180114880	160143	protein_coding	1.18886	0.520379	1.27958	1.48245	1.65519	0.634107	1.47558	0.534721	0.636771	1.062	0.745419	1.25452	1.18993	1.15095	0.810979	1.19998	0.55186	1.20272	1.11029	1.09123	1.06493	0.852061	1.06742	0.899367	1.33435	1.11894	1.25361	0.853022	0.956547	1.07282	1.05785	1.09647	0.978377	1.24695	3.18074	0.495559	0.995361	0.323058	1.0042	1.12046	1.54404	0.646443	0.925264	1.97736
ENSG00000116260	QSOX1	1	180154834..180204030	49197	protein_coding	5.88047	4.78392	5.42232	4.13977	3.27585	4.28798	3.74552	2.93522	3.99768	2.96905	4.19949	3.95582	3.56269	4.11145	4.33903	2.42151	2.6617	2.74265	2.6652	3.47245	2.33644	3.22072	3.23234	3.17755	3.0169	2.9204	3.48779	4.2991	4.15576	3.54459	2.87272	2.9436	3.52244	0.703985	0.684763	0.790801	0.904767	0.896018	0.932299	1.19994	0.979034	1.09687	1.10064	1.3046
ENSG00000135823	STX6	1	complement(180972712..181023121)	50410	protein_coding	0.502843	0.32263	0.66779	0.56718	0.631387	0.404899	0.492175	0.261137	0.322881	0.466939	0.263608	0.418017	0.569993	0.474271	0.408604	0.414477	0.123209	0.578595	0.488526	0.361431	0.725634	0.440504	0.430443	0.47709	0.589317	0.308802	0.497324	0.270989	0.413155	0.435736	0.677691	0.562114	0.616786	1.12795	1.957	0.606327	0.867757	0.413592	0.797436	1.2207	1.79915	0.977482	1.17866	2.93349
ENSG00000153029	MR1	1	181033425..181061938	28514	protein_coding	2.38188	2.2768	2.43668	3.43586	2.33877	2.36977	3.33937	2.35496	2.30491	1.96098	2.61656	2.86319	2.99889	2.6736	2.53299	1.62299	2.39376	1.79699	1.88406	2.76202	1.56321	2.16891	1.77562	1.86421	2.84398	1.82382	2.95583	2.60191	2.19558	2.31825	2.26489	2.78579	2.17015	1.4425	1.02722	0.972542	0.971916	1.00692	0.97263	1.52928	1.0218	0.884674	1.16086	1.15384
ENSG00000162783	IER5	1	181088712..181092899	4188	protein_coding	13.5197	12.581	12.244	62.5756	43.468	43.6815	48.2902	46.6407	47.9623	59.47	53.5154	60.9321	32.3559	53.3386	21.2699	62.9309	55.7837	46.2726	52.5592	37.7975	27.1284	56.6647	51.4709	52.4993	71.7837	56.7458	75.724	46.0593	52.7026	55.9944	52.1558	47.3622	38.9038	4.62848	3.45505	3.56759	0.771709	1.07299	1.098	0.544071	0.996696	0.349076	0.835189	0.677573
ENSG00000198216	CACNA1E	1	181413102..181808084	394983	protein_coding	0.153813	0.17219	0.288385	0.470686	0.639534	0.436514	0.347006	0.256523	0.320298	0.409381	0.32008	0.461154	0.386717	0.338735	0.145948	0.254281	0.211791	0.235501	0.21834	0.310495	0.224164	0.422698	0.359274	0.353225	0.363283	0.330761	0.435409	0.202144	0.270198	0.320352	0.559228	0.55334	0.648264	3.06013	3.71411	1.51365	0.737234	0.401109	0.733764	0.944637	1.05828	0.316484	0.858656	1.46605
ENSG00000272880	AL161734.1	1	181812705..181813261	557	lincRNA	0	0.241313	0	0	0	0.227605	0.240774	1.19362	0.664128	0	0.133281	0.198071	1.85709	0.485919	0	0	0.116153	0	0	0.175863	0.217456	0.55888	0.54868	0.735988	0.617777	0	0	0	0	0.740569	0.210044	0	0.547263	#DIV/0!	0	#DIV/0!	#DIV/0!	#DIV/0!	2.91789	#DIV/0!	3.64583	0	#DIV/0!	1.51406
ENSG00000231684	EIF1P3	1	182336001..182336334	334	processed_pseudogene	2.47478	0.804859	3.51587	0.811407	1.5126	2.27742	3.61377	1.99055	0.369181	0.835663	0.88907	1.9819	3.09701	3.2414	1.60181	0.823108	1.93705	0.393362	0.569362	0.29328	1.45058	0.932025	0.305005	5.31865	0.68683	1.03571	1.46032	1.05775	1.10692	0	2.1017	0	1.36898	0.327871	1.87934	0.647753	4.4537	1.31598	0.162105	3.70605	3.64583	0.808221	0.691722	0.151406
ENSG00000135821	GLUL	1	complement(182381704..182392206)	10503	protein_coding	11.5819	28.052	22.678	24.1259	16.6912	21.9924	21.2729	21.6867	26.9553	7.69773	17.4019	17.5105	9.15922	9.06227	14.5047	7.84383	19.7671	7.74312	7.64071	12.7959	6.42346	8.52609	15.1891	16.9526	12.6135	14.9639	16.0678	11.3581	11.0061	16.9566	10.9052	14.3078	10.3611	2.08307	0.595011	0.969767	0.881743	1.29929	1.22566	1.18986	0.520763	0.828341	0.974104	0.647331
ENSG00000135828	RNASEL	1	complement(182573634..182589256)	15623	protein_coding	1.88704	1.40236	1.35297	2.75815	2.34986	2.62917	2.89287	2.52779	3.10969	1.38755	1.98625	1.82193	1.46398	1.72088	0.975975	1.61892	2.30249	1.33712	1.64934	1.42328	0.883828	1.45456	1.98227	1.61812	1.3362	1.454	1.79201	1.25128	1.21478	1.6238	1.14576	1.41234	1.42433	1.46163	1.67565	1.94326	1.04885	1.07572	1.18277	1.05508	0.866394	0.535681	1.01879	0.618149
ENSG00000143333	RGS16	1	complement(182598623..182604408)	5786	protein_coding	48.3812	63.8605	77.2922	362.721	224.286	264.705	346.38	281.45	378.827	100.305	151.695	157.29	121.926	135.656	92.1188	174.203	181.647	155.316	150.71	126.499	101.341	122.686	133.863	105.238	216.674	183.964	219.713	182.588	185.261	226.781	328.519	335.028	125.492	7.49714	3.51212	3.42473	0.954949	1.25487	1.43113	1.21555	0.894266	0.585664	0.86514	0.696401
ENSG00000261504	LINC01686	1	182615254..182616629	1376	lincRNA	1.90225	2.44207	1.84907	14.8701	8.8118	4.79096	13.645	8.69709	8.51316	12.9819	9.54942	9.86197	10.608	16.0637	3.79092	27.1721	11.8957	18.237	22.2506	9.68165	10.387	14.4789	10.2908	7.54744	38.0113	18.3522	23.1821	16.9456	15.2256	28.4791	19.3007	12.7441	7.86432	7.81713	3.60834	2.59101	0.917614	0.986981	1.77692	0.817132	1.68216	0.384398	0.818877	0.813881
ENSG00000135838	NPL	1	182789293..182830384	41092	protein_coding	2.87983	2.26679	3.37689	4.20114	3.52855	3.8503	3.9262	3.28118	4.17703	1.56677	1.94934	2.33045	1.55232	1.94305	1.76091	1.89113	1.82007	1.58266	1.47165	1.99048	1.14367	1.56057	1.82958	1.63943	2.46752	1.93341	2.19588	1.32115	1.70947	1.87216	2.39729	2.53505	1.73955	1.45881	1.55663	1.14019	0.934555	0.929895	1.08486	0.990779	0.996775	0.755612	0.778187	1.09363
ENSG00000135829	DHX9	1	182839369..182887751	48383	protein_coding	2.48857	1.74741	2.33001	1.77283	2.39815	2.05429	2.4725	2.52565	2.00061	1.04415	1.1876	1.05804	1.14261	1.13746	0.826564	1.27848	1.46021	0.977571	1.12214	0.819957	1.00387	1.0659	1.19383	1.2201	1.58598	1.02241	1.1835	1.41901	1.29649	1.40247	1.02285	1.29614	1.12775	0.712387	1.37241	0.881664	1.39467	1.05316	0.973871	1.0943	0.957777	0.781222	0.877718	0.561532
ENSG00000135862	LAMC1	1	183023460..183145592	122133	protein_coding	1.07383	0.709844	1.08168	0.734481	0.872813	0.823148	0.787318	0.642345	0.806676	0.840231	0.561644	0.476052	0.728374	0.658177	0.439147	0.719561	0.492118	0.746561	0.788644	0.513305	0.883633	0.802032	0.611398	0.69033	0.844291	0.732641	0.673314	0.554428	0.574146	0.578387	0.911946	0.693179	1.00458	0.683982	1.22958	0.76099	1.07194	0.735948	0.97999	0.866873	1.17187	0.922476	1.09601	1.04305
ENSG00000162704	ARPC5	1	complement(183620846..183635757)	14912	protein_coding	84.9838	61.2297	72.4357	69.8062	54.1619	52.0044	64.2855	64.3889	56.2867	47.8413	40.7031	42.7705	30.3673	48.0982	18.4769	47.442	43.5206	28.6078	32.2067	27.0376	20.5744	46.4342	43.0795	35.2067	42.7512	39.2663	39.5116	39.0123	31.9829	39.6259	33.6265	41.2131	27.9335	0.821405	0.88457	0.717939	0.920914	1.18882	1.08234	0.634752	1.18168	0.432002	0.678864	0.62126
ENSG00000198860	TSEN15	1	184051677..184074212	22536	protein_coding	1.47935	0.542751	0.80767	0.883885	0.986388	0.832574	1.01166	1.19186	0.629226	0.264216	0.454595	0.479762	0.1683	0.280233	0.267075	0.422901	0.531106	0.198217	0.223616	0.160825	0.139741	0.331519	0.325468	0.339559	0.315559	0.332582	0.571374	0.18812	0.246081	0.361502	0.327061	0.304037	0.128498	0.597483	1.81739	1.03083	1.14456	1.2083	0.75576	0.636977	0.616445	0.556683	0.528768	0.302811
ENSG00000116667	C1orf21	1	184387058..184629020	241963	protein_coding	0.278414	0.382187	0.657612	0.807554	0.821962	0.542811	0.581421	0.40831	0.500436	0.501016	0.30896	0.427692	0.424654	0.410895	0.239352	0.531362	0.236636	0.57991	0.422439	0.282576	0.5126	0.472591	0.298925	0.323036	0.549415	0.369331	0.488627	0.206847	0.277072	0.435149	0.375213	0.458359	0.424553	2.90055	2.15068	0.825427	0.719978	0.49675	0.921933	0.847584	1.32993	0.559637	0.795012	1.19414
ENSG00000116406	EDEM3	1	complement(184690231..184754913)	64683	protein_coding	2.63884	2.70972	4.6476	1.53347	1.90838	1.53661	1.39744	1.58494	1.62418	1.05575	1.0754	1.09673	0.689426	0.894058	0.537627	1.24107	1.05923	0.700757	0.906984	0.701164	0.597349	1.04595	1.03001	0.895736	0.938061	0.964428	1.08584	0.841128	0.697323	0.838603	0.994805	0.978492	0.77758	0.581117	0.704273	0.330624	0.911292	0.830519	1.05699	0.653019	0.831369	0.490212	0.730809	0.661953
ENSG00000135842	FAM129A	1	complement(184790724..184974550)	183827	protein_coding	1.52956	0.922755	1.71626	2.63451	2.17939	1.2462	2.34988	1.09296	1.09873	1.18734	1.22809	1.40198	1.60433	1.65295	0.838915	2.00151	1.16142	1.61381	1.64794	1.51601	1.26047	1.12669	1.03076	0.899457	2.50021	1.42704	1.71508	0.938509	1.0961	1.61676	1.13095	0.976046	1.65822	1.72241	2.36184	0.726111	0.891959	0.501498	0.881665	1.3512	1.34596	0.598381	0.823347	1.3053
ENSG00000121481	RNF2	1	185045364..185102608	57245	protein_coding	0.616075	0.756057	0.80003	0.575207	0.591302	0.573588	0.550547	0.478497	0.527733	0.484323	0.518734	0.528068	0.584254	0.557909	0.623838	0.512265	0.500671	0.456724	0.508263	0.51506	0.617835	0.454976	0.649543	0.553802	0.611122	0.632492	0.616871	0.345606	0.536049	0.405327	0.625388	0.61469	0.567105	0.933663	0.782086	0.716958	0.957129	0.809226	0.920056	1.20633	1.07552	1.18136	0.992188	1.02874
ENSG00000121486	TRMT1L	1	complement(185118098..185157072)	38975	protein_coding	1.27954	1.29325	1.24536	1.39069	1.62462	1.08317	1.64821	1.4943	1.32244	1.12194	1.47046	1.23418	1.10879	1.26156	0.864794	1.12624	1.61183	0.980947	1.04415	1.23654	0.817329	1.02501	1.25984	1.27971	1.29195	1.31951	1.07123	1.16026	1.09404	1.10599	1.16769	1.46301	1.05193	1.08686	1.25624	0.869766	1.18518	0.919783	1.2209	0.98828	0.857935	0.700705	0.927109	0.767164
ENSG00000279838	AL356273.3	1	complement(185292384..185294372)	1989	TEC	10.1123	8.04171	12.6935	6.81272	9.73674	5.03535	6.6752	3.74372	6.01343	10.1504	6.45704	11.26	12.0192	5.44307	3.42952	10.4125	5.72485	15.721	10.8516	8.17527	12.4838	13.5119	7.88749	8.72516	11.5912	6.02922	8.14135	7.63774	11.3386	6.89569	9.94071	8.93321	15.2489	0.673707	1.21078	0.396686	0.979815	0.384494	1.19424	1.18411	0.842967	0.304576	1.04217	1.42803
ENSG00000116679	IVNS1ABP	1	complement(185296388..185317329)	20942	protein_coding	13.8934	24.0364	15.6727	5.45462	7.84038	7.63975	7.6783	9.89234	8.67302	7.37029	6.97637	8.45013	6.54739	5.89771	2.47167	7.58775	6.74098	7.73541	6.17483	8.41008	7.12558	8.17062	8.01177	7.81705	8.54422	5.92457	7.16876	6.82107	7.42062	6.78566	6.72067	6.46594	8.9372	0.392607	0.326187	0.487457	1.40767	1.26172	1.13525	0.88835	0.845383	0.292501	0.81379	1.24761
ENSG00000273004	AL078644.1	1	185317779..185318530	752	lincRNA	0.73278	0	0.260262	1.62174	0.447881	0.674342	0.356678	0.17682	0.819856	0	0.888479	0.14671	0.458511	0.119972	0	0.731165	0.258101	0	0.885085	1.04208	0	0.827916	0.54187	0.54514	1.22022	0.460009	0.518878	0.626401	0.327759	0.4114	0.155578	0	0.202677	2.21313	#DIV/0!	2.59101	0.219936	0.394793	1.21579	#DIV/0!	0.135031	0	1.21051	4.03749
ENSG00000047410	TPR	1	complement(186311652..186375693)	64042	protein_coding	0.739989	0.0986437	0.834307	0.347004	0.725763	0.152428	0.454422	0.10589	0.0943446	0.652286	0.220248	0.706311	0.868614	0.69733	0.390548	0.771269	0.211139	0.74675	0.7765	0.790778	0.680871	0.443954	0.566289	0.766009	0.678797	0.478938	0.749417	0.616013	0.837081	0.547488	0.701507	0.719907	0.694927	0.468931	7.35742	0.1827	1.30956	0.145902	0.618947	1.33165	3.16612	0.552941	1.00678	3.7453
ENSG00000157181	C1orf27	1	186375838..186421378	45541	protein_coding	1.11321	0.531259	1.39672	0.862881	1.08347	0.406432	0.771548	0.435044	0.46029	0.737498	0.559131	0.707387	0.863117	0.695348	0.60501	0.672087	0.464549	0.764508	0.611744	0.636675	0.547888	0.653931	0.691208	0.759141	0.856332	0.602611	0.762554	0.677499	0.62781	0.658948	0.814371	0.969019	0.746317	0.775129	2.03943	0.290991	0.894154	0.40153	1.13251	1.17033	1.24362	0.855275	0.910215	1.37052
ENSG00000073756	PTGS2	1	complement(186671791..186680427)	8637	protein_coding	1.02082	0.560242	0.634488	5.06751	4.21155	2.75951	5.20171	3.86421	3.21222	69.2958	14.8182	13.8466	22.4225	22.8864	5.29616	63.5014	16.2848	66.4748	79.2196	8.57408	70.9883	54.0032	21.6788	18.9539	20.81	29.3312	12.4464	37.7819	35.6857	27.784	59.1948	37.5811	55.2159	4.96417	7.51737	4.3492	1.02648	0.917527	1.16405	0.323576	1.54447	0.382488	1.24753	0.526507
ENSG00000226723	AL513175.1	1	complement(192246708..192247487)	780	processed_pseudogene	1.58957	0.344645	0.752757	1.73724	0.431803	0.162534	0.859685	1.19331	1.1066	0	0.951761	0.42433	0.442051	1.73498	0.171476	2.34973	1.16123	0.673758	0.243804	0.125584	1.087	1.72942	0.522418	1.57671	0.147052	1.33049	0.500252	1.96272	1.26397	2.11537	0.449979	0.446661	0.195401	1.0929	1.25289	0.215918	0.494856	2.76355	6.80841	#DIV/0!	1.82292	0.40411	0.103758	0.108147
ENSG00000090104	RGS1	1	192575727..192580031	4305	protein_coding	142.755	183.305	150.163	260.434	319.829	349.113	285.761	435.106	286.627	39.4192	90.8437	70.3983	37.9107	54.0266	37.3758	68.6071	121.85	39.186	41.4347	68.967	31.0334	47.3392	47.5401	46.5969	86.4584	53.3287	86.0381	42.8653	51.3848	110.023	36.4164	57.8096	39.0856	1.82435	1.74479	2.32489	1.09725	1.36043	0.821013	0.96173	0.59472	0.530919	0.603942	0.565997
ENSG00000127074	RGS13	1	192636138..192660306	24169	protein_coding	1.67579	2.06325	2.11354	2.07443	2.67561	1.98276	2.04199	1.6945	1.34689	0.504277	1.0382	1.16401	0.7038	1.09745	0.730489	0.724197	0.853923	0.570781	0.845832	0.99297	0.501151	0.592479	0.493151	0.457963	1.40475	0.853998	1.29963	0.589572	1.0045	1.46351	0.411458	0.427644	0.365755	1.23788	1.2968	0.938126	0.984362	0.633313	0.679297	1.39566	1.05708	0.62756	1.16796	1.16283
ENSG00000231767	AL136454.1	1	192716183..192716648	466	processed_pseudogene	71.2463	48.7458	51.6591	52.9226	67.2168	26.6611	90.3666	109	25.1376	1.5972	41.1014	4.97176	5.1794	7.93772	8.89762	8.25934	20.9642	9.022	7.3455	3.36328	8.31747	8.23889	5.2466	3.81208	3.69208	7.67076	3.97732	6.06506	4.76025	3.76204	8.78714	5.98104	7.19545	0.742811	1.37893	0.516096	1.70753	1.62162	0.942856	3.24279	0.193125	1.78963	0.889357	0.16043
ENSG00000116741	RGS2	1	192809039..192812283	3245	protein_coding	89.153	134.908	133.413	161.562	239.916	231.713	145.559	206.563	165.219	50.1741	48.9577	100.534	22.3137	43.7333	24.5245	56.791	65.8936	20.2034	23.3826	48.0872	7.16661	53.6574	51.0143	46.4057	96.603	50.0679	105.455	32.2624	37.408	106.016	21.452	47.24	21.7464	1.81219	1.77836	1.73681	0.900947	0.860977	0.713033	0.444726	0.893286	0.243942	0.411731	0.729771
ENSG00000116750	UCHL5	1	complement(193012250..193060080)	47831	protein_coding	2.11694	1.60459	1.45669	1.09354	1.20059	1.02309	1.42716	1.36219	1.11368	1.26627	1.41239	1.55232	1.42733	1.46935	1.24996	1.23192	1.17408	1.14267	1.10925	1.02807	1.13448	1.21704	1.43337	1.64843	1.45081	1.1427	1.15433	1.50186	1.49696	1.08447	0.978399	1.02703	1.27778	0.516564	0.748226	0.702339	1.30509	1.13459	1.08854	1.12719	1.04033	0.805218	0.900422	0.875641
ENSG00000116747	TROVE2	1	193059422..193091777	32356	protein_coding	6.45895	4.74403	5.75851	6.97292	7.21372	4.05922	6.11781	3.59997	3.8376	6.99015	4.83887	7.16047	6.90538	7.27473	7.61849	7.8764	3.94111	8.31599	8.00786	7.4172	9.20515	6.82769	6.01041	6.99375	9.00064	7.10256	8.41752	6.98806	7.00057	7.70978	5.61903	5.30123	9.22786	1.07957	1.52059	0.704908	0.877366	0.499045	0.945404	0.987873	1.50339	1.06396	1.01669	1.88201
ENSG00000023572	GLRX2	1	complement(193096468..193106114)	9647	protein_coding	11.4957	12.4004	8.13542	5.49212	6.84297	5.75598	6.43655	7.45684	5.1383	12.0745	10.7351	11.665	7.36279	9.14628	4.21482	10.2117	10.9248	10.9906	7.69774	8.70196	6.51632	13.6174	13.0415	12.7909	10.0469	9.38296	9.11079	10.5715	8.80177	9.67425	7.84653	8.0535	6.69877	0.477754	0.551837	0.707521	1.17196	1.08971	0.892688	0.609781	0.852001	0.361322	0.753816	0.79653
ENSG00000134371	CDC73	1	193122017..193253901	131885	protein_coding	1.27333	0.999792	1.24656	2.48951	2.31884	1.3871	2.30323	1.23103	1.40804	1.66484	1.39823	1.83033	1.48149	1.69103	1.14498	1.76907	1.2053	1.67061	1.48661	1.12524	1.38862	1.65383	1.60742	1.45989	1.76376	1.53704	1.58212	1.29742	1.25775	1.42154	0.991772	1.08132	1.35673	1.95512	2.31932	1.11275	0.925174	0.530883	1.01509	0.88987	1.20941	0.625558	0.840336	0.933576
ENSG00000177888	ZBTB41	1	complement(197153680..197200542)	46863	protein_coding	0.582058	0.608054	0.530398	0.456859	0.610899	0.438251	0.600971	0.507893	0.510455	0.563825	0.464152	0.607388	0.45372	0.619903	0.382448	0.674638	0.447303	0.442961	0.535647	0.487029	0.320493	0.50263	0.599973	0.600678	0.687768	0.765232	0.81598	0.495047	0.431277	0.56334	0.549235	0.738477	0.539883	0.784903	1.00468	0.826268	1.31544	0.831387	1.16475	0.804717	1.33556	0.62966	0.793976	1.08881
ENSG00000203724	C1orf53	1	197902647..197907367	4721	protein_coding	1.22559	1.02495	0.663306	0.574052	0.713422	0.913025	0.937441	0.788631	0.966392	0.0985354	0.345948	0.210322	0.243451	0.0382203	0	0.038822	0.753729	0.139147	0.120843	0.145242	0.0256563	0.0219795	0.172627	0.202614	0.0971833	0.170973	0.206628	0.174612	0.104416	0.152906	0.247817	0.049198	0.064568	0.468387	0.696053	1.37648	1.63302	1.10542	1.05845	2.4707	0.11048	0	3.11275	0.192698
ENSG00000151414	NEK7	1	198156963..198322420	165458	protein_coding	0.666091	0.255893	0.643486	0.828797	0.884469	0.475053	0.857555	0.565763	0.479936	0.678697	0.448678	0.746805	0.74882	0.69249	0.586877	0.746039	0.409398	0.862344	0.741896	0.535784	0.848444	0.629022	0.650173	0.651619	0.6759	0.607006	0.695693	0.510319	0.531806	0.537878	0.386781	0.380419	0.778377	1.24427	3.4564	0.738248	1.0347	0.639664	1.01028	1.10332	1.5434	0.78585	0.994446	1.30871
ENSG00000081237	PTPRC	1	198638671..198757283	118613	protein_coding	1.59118	1.27938	2.07576	2.48818	2.67911	1.62247	2.80064	1.7163	1.70697	1.31697	1.40134	2.38765	2.03582	1.881	1.25505	1.16429	0.873264	1.00022	1.00845	1.45761	0.780169	1.27812	1.35699	1.46656	1.49404	1.03242	1.19579	2.1068	2.19954	1.42932	0.861088	1.26987	1.77067	1.56373	2.09408	0.781629	1.12558	0.640623	1.05208	1.54584	1.34229	0.525643	0.866144	1.66915
ENSG00000118200	CAMSAP2	1	200739558..200860704	121147	protein_coding	0.643628	0.592468	0.961241	0.615184	0.786782	0.534744	0.671955	0.459887	0.593392	1.1581	0.879962	0.824163	1.01227	0.820666	0.566373	1.19592	0.703865	1.28512	1.1043	0.832016	1.75665	1.12804	0.920777	0.919283	1.09165	0.863291	0.783472	0.917634	1.07727	0.754192	0.94158	0.917382	1.2304	0.955807	1.32797	0.556306	1.09228	0.584516	1.10967	0.874083	0.932615	0.687211	0.923389	1.18207
ENSG00000231333	RPL34P6	1	200863808..200864152	345	processed_pseudogene	7.98624	4.28558	7.94213	2.35661	5.36938	1.1024	4.66473	4.625	3.5741	1.61804	2.79735	0.959354	1.99884	2.09203	0.77537	2.65621	2.43787	3.42738	0.275604	0.283929	0	1.20308	0.59056	0.792164	0.332466	0	1.131	0.341343	0.35721	1.19564	0.678229	0	0	0.295084	1.25289	0.138804	1.97942	0.861365	3.2421	1.23535	0.747863	0.808221	0.103758	0.116466
ENSG00000163362	C1orf106	1	200891048..200915735	24688	protein_coding	0.351549	0.250443	0.380525	0.71902	0.675305	0.744595	0.597545	0.538597	0.864064	0.301481	0.399934	0.464755	0.279326	0.31793	0.25463	0.486259	0.48219	0.548138	0.346626	0.638806	0.431742	0.36987	0.375499	0.492616	0.511061	0.546465	0.612448	0.338675	0.454254	0.543023	0.587626	0.503325	0.358066	2.04529	2.69645	1.95676	0.831056	0.797561	1.16045	0.926512	0.794956	0.54788	0.712843	1.3248
ENSG00000116852	KIF21B	1	complement(200969390..201023700)	54311	protein_coding	0.804087	1.31909	0.742348	0.68612	0.669756	1.62698	0.669184	1.32942	1.74365	1.72332	1.04977	1.3407	1.50462	1.18773	0.684629	1.7818	1.21983	2.09493	2.27068	1.66292	2.11198	1.51127	1.1817	1.11964	1.78669	1.39064	1.47641	1.69779	1.53619	1.5437	1.66301	1.24448	1.37509	0.853291	0.50774	2.19167	0.975316	1.98493	1.07171	0.873095	1.13141	0.510649	1.27438	1.36324
ENSG00000116857	TMEM9	1	complement(201134772..201171574)	36803	protein_coding	1.6096	1.91009	0.98914	0.67747	0.640613	1.371	0.561179	0.957442	1.17601	0.67497	0.528494	0.650509	0.70266	0.794254	0.683239	0.580169	0.771734	0.481936	0.457293	0.88898	0.417973	0.552619	0.766742	0.683186	0.772919	0.924276	0.718306	0.502373	0.723292	0.484757	0.715261	0.482791	0.670893	0.420895	0.335383	1.38605	0.828346	1.49457	0.857772	1.04102	1.50286	1.05031	0.788207	1.15193
ENSG00000174307	PHLDA3	1	complement(201464383..201469237)	4855	protein_coding	5.67508	5.0387	2.82187	1.64671	1.14466	2.45458	1.29829	2.08149	2.69217	1.68636	3.8686	1.49979	2.58038	3.58646	3.00286	3.64292	5.59689	3.13912	2.66351	5.95198	2.59461	1.92356	3.39922	3.01161	3.73279	4.13259	5.48525	3.73544	3.70601	2.93124	2.28928	1.50696	2.48004	0.290166	0.227173	0.86984	0.788415	1.81844	1.0968	1.53015	0.927069	2.00218	0.731146	1.06344
ENSG00000159176	CSRP1	1	complement(201483530..201509456)	25927	protein_coding	4.69712	1.32716	3.23087	1.05573	0.935322	0.503643	1.21557	0.528244	0.52315	1.51073	1.36294	0.7702	1.50721	1.52412	1.03175	1.22294	1.19528	1.24658	1.32025	1.59437	1.28472	1.35675	1.11981	1.21222	1.13254	1.62776	1.12497	1.18549	1.22634	1.0063	1.1958	0.721148	1.82822	0.224762	0.704753	0.155885	1.1514	0.564773	1.03873	0.997669	1.11826	1.33959	1.07957	1.33389
ENSG00000198700	IPO9	1	201829141..201884294	55154	protein_coding	3.03231	1.85214	2.61173	1.936	2.07321	1.53316	2.08872	1.23436	1.47555	3.11732	1.42541	3.0825	4.18648	3.4989	3.32475	2.8711	1.57069	3.20394	3.59963	3.31586	3.61257	2.73552	3.71439	3.22085	3.54995	3.88865	3.64699	2.64761	3.22428	3.05517	2.3482	2.35826	3.61453	0.638457	1.11936	0.587027	1.07889	0.595387	0.962423	1.34297	2.45465	1.07859	1.25375	2.11109
ENSG00000198892	SHISA4	1	201888680..201892306	3627	protein_coding	11.0149	13.7487	9.55111	6.01497	5.33951	8.80827	5.47241	5.90239	7.4453	2.59078	5.99712	3.80224	2.9787	4.77586	2.8395	2.55185	5.83293	3.2239	2.90991	4.21314	4.50831	2.57482	3.53896	2.93867	4.61712	3.0838	3.55018	3.27932	2.85414	2.95697	3.32242	1.40882	3.57185	0.546074	0.388364	0.922225	0.909797	1.10542	0.845262	1.14973	0.796359	0.746796	1.14031	0.722302
ENSG00000134375	TIMM17A	1	201955491..201970661	15171	protein_coding	7.08291	7.41562	5.50861	4.65349	5.36147	5.26458	6.34709	7.08185	5.75446	5.53771	8.70531	5.95589	4.06824	6.09547	3.96731	6.30017	6.46504	5.61176	5.73471	4.22272	5.33322	6.8876	6.25156	5.82766	5.64771	4.986	4.80319	7.31994	6.73416	5.19326	4.78127	5.13641	6.58034	0.657002	0.722996	0.955702	1.36394	1.32088	1.09305	0.734643	0.700202	0.666116	0.910247	0.653162
ENSG00000143862	ARL8A	1	complement(202133404..202144743)	11340	protein_coding	5.05373	2.8921	4.10764	3.71623	2.27211	3.96874	2.87381	2.75553	3.42518	2.37105	2.47458	1.94578	1.01352	2.10034	0.672295	2.10108	1.89414	0.695147	1.09002	1.09703	0.50201	2.91897	1.80566	1.45806	0.981125	1.15919	1.35915	1.37079	1.2715	1.10945	1.12455	0.870476	0.712335	0.735345	0.785626	0.966187	0.773312	1.21276	0.863038	0.427457	0.848765	0.345514	0.518791	0.579172
ENSG00000143851	PTPN7	1	complement(202147013..202161588)	14576	protein_coding	7.96747	5.45908	8.56664	5.78239	6.158	5.88828	5.7321	4.75279	6.90299	5.58504	4.37499	7.47817	8.80767	6.1029	6.72611	4.86614	4.77152	5.00257	5.9688	7.33188	5.12713	5.43886	7.05888	6.88117	5.8389	6.31287	6.83968	5.80899	6.97523	4.47843	4.18181	4.49357	6.54572	0.725749	1.12803	0.68735	0.991303	0.771808	1.17233	1.57701	1.39495	0.899432	1.2266	1.53659
ENSG00000077152	UBE2T	1	complement(202331657..202341980)	10324	protein_coding	4.89722	2.13517	2.673	1.69316	1.6475	1.82968	2.71495	3.76084	1.79155	0.648845	0.841318	0.75873	0.834948	0.602974	0.725501	0.789994	1.59801	0.394505	0.414447	0.588264	0.246376	0.824173	0.937408	0.900047	0.733266	0.860014	0.755902	0.707219	1.12208	0.539395	0.475956	0.52869	0.664333	0.345738	0.7716	0.684505	1.60349	2.28276	0.979158	1.28682	0.716702	0.956205	0.52462	0.368124
ENSG00000117139	KDM5B	1	complement(202724491..202809470)	84980	protein_coding	1.50764	1.76358	1.79181	0.940786	0.919501	1.11142	0.899544	1.14224	1.22465	0.66893	0.715467	0.69197	0.609967	0.760141	0.456436	0.725739	0.731633	0.712726	0.640006	0.748095	0.63569	0.567792	0.689293	0.693051	0.762601	0.663521	0.885036	0.679031	0.807758	0.847031	0.856326	0.817213	0.503977	0.624012	0.521384	0.620278	0.956162	1.24224	1.10188	0.911854	1.06244	0.659617	0.881868	1.0225
ENSG00000183155	RABIF	1	complement(202878957..202889135)	10179	protein_coding	2.90981	3.0371	3.19177	3.08843	2.64707	2.61548	2.87221	3.05675	2.49544	2.83343	2.90998	2.57958	2.17921	2.61466	2.11553	2.32272	3.06993	2.60726	2.90509	2.90623	2.52266	2.87473	3.54284	2.73861	2.53538	2.79804	2.81751	2.48739	2.10662	2.45172	2.5631	3.14887	2.87486	1.06139	0.871579	0.819447	0.929988	1.15477	0.954104	0.769105	0.898513	0.820106	1.25073	0.946678
ENSG00000117153	KLHL12	1	complement(202891100..202928636)	37537	protein_coding	1.97082	1.26759	1.80403	1.15156	1.12158	1.32731	1.45769	1.1796	1.26141	0.684078	0.84646	0.579007	0.287816	0.528763	0.342066	0.54197	0.873846	0.322008	0.379959	0.404484	0.358171	0.696616	0.629624	0.458686	0.473629	0.559081	0.64189	0.558432	0.492464	0.568685	0.342846	0.541414	0.470999	0.584306	0.884813	0.735743	1.26584	1.05173	0.950356	0.420735	0.624675	0.590781	0.701069	0.462877
ENSG00000159346	ADIPOR1	1	complement(202940823..202958572)	17750	protein_coding	6.37201	9.04154	5.5352	4.60335	4.51606	6.95662	4.67688	6.98929	7.11356	3.96784	6.79219	3.60501	4.15055	4.65072	3.17236	3.47455	6.57544	3.5825	3.94797	3.69747	3.67123	3.77648	4.04043	4.51132	4.05168	4.67732	3.81953	3.54949	4.23521	3.38131	3.13084	2.85259	4.56809	0.722434	0.499479	1.2568	1.01597	1.54765	1.02256	1.04605	0.684716	0.879985	1.13625	0.562316
ENSG00000159348	CYB5R1	1	complement(202961869..202967280)	5412	protein_coding	10.8438	7.92263	8.60691	5.90894	3.95182	2.76415	5.22864	4.88928	4.03275	5.69019	4.82844	3.36359	3.31294	3.30069	2.00182	4.33475	4.92522	3.73854	3.97059	4.56112	3.51374	4.63992	3.67054	3.38338	4.25995	3.85641	3.67702	2.17597	3.16519	3.25836	2.44279	2.42478	3.54841	0.544912	0.498801	0.321155	0.88487	1.23722	1.45895	0.582219	0.683593	0.595144	0.915991	0.926074
ENSG00000163444	TMEM183A	1	203007386..203024848	17463	protein_coding	1.45154	1.4932	1.35611	0.822512	0.732901	0.544478	1.00604	0.913718	0.833199	0.852428	0.948	1.18773	1.01356	0.743946	0.536139	0.545753	0.800242	0.759873	0.980073	0.931146	0.880871	0.784346	0.869201	0.970303	0.88014	0.931028	1.1228	0.869923	0.81862	0.749973	0.797248	0.671666	1.0386	0.566646	0.490825	0.4015	1.22313	1.24671	1.53027	1.18902	0.784753	0.4514	1.79582	1.16358
ENSG00000133055	MYBPH	1	complement(203167811..203175813)	8003	protein_coding	1.80746	3.7789	1.85861	0.711135	0.505021	1.47322	1.24006	1.79441	2.00298	1.45316	2.91272	1.80591	1.79516	1.27386	3.40938	1.04201	2.35248	2.51175	2.19798	2.37453	4.91879	1.99674	3.32231	3.72227	1.01759	2.65111	1.86493	2.10423	2.10965	1.00508	1.75426	1.77035	3.63749	0.393445	0.133642	0.792646	1.74378	3.55313	1.35959	1.23535	0.437345	1.8879	2.10937	1.00937
ENSG00000133048	CHI3L1	1	complement(203178931..203186749)	7819	protein_coding	574.942	597.967	540.042	581.81	438.185	557.514	672.63	621.479	754.93	1502.94	1410.37	1471.01	859.671	992.178	1273.57	752.769	863.315	872.447	894.555	1042.78	782.042	1491.73	1794.86	2032.72	841.69	1255.76	1145.95	1886.44	1526.99	1044.01	2008.52	2137.26	1475.94	1.01195	0.732791	1.03235	1.1561	1.4183	1.3541	0.571991	0.703489	0.865783	1.18835	1.20788
ENSG00000133063	CHIT1	1	complement(203212827..203273641)	60815	protein_coding	0.074754	0.0596746	0.0386188	0.111408	0.0747659	0.0729617	0.130108	0.131187	0.188564	0.428355	0.665286	0.645827	0.173869	0.258129	0.862132	0.271234	0.400003	0.384546	0.301753	0.275432	0.396342	0.455568	1.01679	1.30997	0.19615	0.462638	0.279101	0.946909	0.628194	0.279791	0.663703	0.666447	1.08768	1.49032	1.25289	1.88928	1.16786	1.75463	2.58442	0.405901	0.387997	1.33493	1.11252	0.688574
ENSG00000231507	LINC01353	1	203287152..203288801	1650	lincRNA	0.66794	1.54777	0.474465	1.06762	1.22475	0.614673	1.78815	1.69233	1.41989	4.45451	1.93467	1.47101	3.55249	2.2418	3.32352	2.16602	2.27421	2.38878	2.47793	2.13721	6.4599	1.69798	3.88964	1.82198	2.01595	2.6556	3.1334	1.78429	3.5104	2.31248	2.90714	3.80068	6.09651	1.59837	0.791302	1.29551	1.6749	1.38177	2.31	0.797504	1.15875	2.25934	1.144	0.93976
ENSG00000159388	BTG2	1	203305491..203309602	4112	protein_coding	31.7605	33.9951	24.893	93.1267	71.4649	114.968	98.9851	133.195	120.907	66.203	85.8098	75.1245	69.2899	80.0605	70.0308	63.0466	85.6076	61.41	67.3353	74.7053	68.3085	61.4467	64.735	62.276	77.462	82.2753	106.042	76.1796	91.4092	103.977	95.3425	110.427	72.8334	2.93216	2.10221	4.61849	1.06291	1.86378	1.05166	1.04663	0.933	0.932196	1.06802	0.872649
ENSG00000058668	ATP2B4	1	203626561..203744081	117521	protein_coding	0.664659	0.487226	0.574555	0.416243	0.614742	0.352752	0.552324	0.46955	0.389264	1.68704	0.785196	0.644938	0.772606	0.717784	0.487109	1.15874	0.701359	1.24316	1.15212	0.711822	1.37283	1.5849	1.11995	1.05695	1.1673	1.05378	0.998559	0.904862	0.843109	0.844152	0.788452	0.636387	0.660121	0.62625	1.26172	0.613958	1.32693	0.763818	1.1035	0.457966	0.914147	0.75528	0.994292	1.01492
ENSG00000182004	SNRPE	1	203861603..203870550	8948	protein_coding	8.63711	14.9914	7.7648	5.34569	6.94466	6.47482	9.32242	11.6207	8.18552	10.5639	11.9055	10.1966	10.1729	12.936	7.26455	12.8119	10.1948	13.8607	10.7112	8.67018	10.071	11.898	9.66573	10.3845	12.0366	10.5799	8.5797	15.3587	13.9517	11.0523	12.0289	12.5243	9.48747	0.618922	0.463245	0.833869	1.74391	1.67332	1.26421	0.962989	1.08655	0.712446	0.836038	0.850449
ENSG00000198625	MDM4	1	204516379..204558120	41742	protein_coding	3.24753	3.02041	3.62438	3.26248	2.98948	2.75772	2.86265	2.01642	2.63793	3.16053	2.44897	3.09236	3.09485	3.10586	2.73322	2.41491	1.64448	2.31341	2.492	3.06712	2.59123	2.88113	2.77241	2.54362	3.00065	2.41988	3.57087	2.12438	2.35303	2.9325	2.57017	2.46775	2.79325	1.0046	0.98976	0.76088	0.877446	0.674504	0.956563	0.979219	1.26823	0.883862	1.03192	1.8651
ENSG00000174529	TMEM81	1	complement(205083129..205084460)	1332	protein_coding	2.06851	1.31182	1.91015	0.915574	1.13786	1.04695	1.51026	1.39757	0.925724	4.12101	1.33761	2.98178	1.20801	2.84474	0.301242	0.756781	1.26286	2.26862	1.35629	2.13266	2.00053	1.48014	2.14144	0.9233	0.861116	1.6448	3.07587	1.06093	1.01773	1.39357	0	1.48216	0.686544	0.442625	0.867389	0.548099	1.64952	1.22824	0.884209	0.293134	2.12674	0.101028	1.79219	1.68876
ENSG00000117222	RBBP5	1	complement(205086142..205122015)	35874	protein_coding	1.07141	0.573255	0.845629	0.796999	0.671285	0.402868	0.684125	0.441079	0.474335	1.35118	0.964336	1.26705	1.48977	1.12918	1.14461	1.33599	0.800737	1.33309	1.16356	1.35981	1.35054	1.19171	1.22675	1.42842	1.4356	1.13464	1.31066	1.26712	1.19205	0.962999	0.922937	1.01972	0.955925	0.743879	1.17101	0.476412	0.858376	0.657067	1.17739	1.10257	1.17094	0.903363	0.870935	1.6982
ENSG00000163545	NUAK2	1	complement(205302059..205321791)	19733	protein_coding	0.10472	0.102173	0.039673	1.08497	0.452307	0.526815	0.808757	0.525595	0.431163	0.367754	0.733608	0.357819	0.489252	0.777237	0.264344	0.896285	1.09834	0.752357	0.727593	0.784319	0.35601	0.441712	0.47495	0.360093	1.45897	0.736275	1.21609	0.638559	0.543337	0.642796	0.237155	0.553205	0.55611	10.3607	4.42689	13.2789	0.745416	1.16203	0.818433	1.33038	1.05947	0.738764	0.811787	0.714093
ENSG00000117266	CDK18	1	205504595..205532793	28199	protein_coding	0.258925	0.12393	0.277622	0.975478	0.728579	0.512518	0.756184	0.207476	0.323581	0.419012	0.489668	0.762918	0.472792	0.463908	0.867992	0.415966	0.683705	0.507845	0.68449	1.2158	0.558389	0.419492	0.657492	0.697804	0.663009	0.707416	0.965148	0.530371	0.686134	0.676548	0.377549	0.617744	0.578324	3.76742	5.87897	1.8461	0.775193	0.284768	0.631357	1.12835	0.947394	1.13773	1.64554	1.77826
ENSG00000158711	ELK4	1	complement(205597556..205631962)	34407	protein_coding	1.72168	1.06648	1.39932	2.1385	2.13398	1.85704	2.61541	2.19895	1.7202	1.1438	1.27731	1.04532	0.928633	1.02	0.517015	0.969475	1.32377	0.694965	0.790358	0.828466	0.492843	0.946969	1.05996	0.933309	1.08677	0.817722	0.938436	0.896736	0.945584	0.833218	0.788872	0.621044	0.815065	1.2421	2.00096	1.3271	1.22301	1.03044	0.926315	0.811885	0.798552	0.494601	0.815244	0.625839
ENSG00000158715	SLC45A3	1	complement(205657851..205680459)	22609	protein_coding	2.0778	2.12832	1.25521	0.5454	0.759748	1.00371	0.765196	1.46443	1.28166	0.477346	0.518798	0.487973	0.498185	0.630483	0.479183	0.466121	0.640993	0.540431	0.395322	0.415928	0.466085	0.578285	0.70741	0.725278	0.456591	0.708918	1.16926	0.390652	0.479672	0.620324	0.698583	1.17627	0.471887	0.262489	0.35697	0.79964	1.403	1.92752	1.27692	1.04366	1.21528	0.981988	0.848111	0.648882
ENSG00000069275	NUCKS1	1	complement(205712819..205750276)	37458	protein_coding	16.5795	6.09297	17.2215	8.06345	10.8438	4.32199	9.51286	4.94488	4.17737	9.50788	7.00001	11.7283	15.6055	11.7151	9.26597	11.3369	6.06246	10.8872	11.042	13.3081	12.0354	9.08896	11.3816	12.5821	13.2804	9.54289	11.9143	14.3707	16.8449	10.7507	8.11134	9.42187	12.9269	0.486351	1.77973	0.250965	1.17975	0.456008	0.966537	1.64132	1.67359	0.790055	0.973993	2.19517
ENSG00000117280	RAB29	1	complement(205767986..205775460)	7475	protein_coding	12.5691	5.96985	8.87598	11.3661	9.10167	6.56353	12.9356	7.7024	6.41688	11.8739	8.7893	11.9698	11.378	9.57105	9.91281	9.99144	9.11389	11.1961	10.0108	9.30413	11.3102	12.1465	12.3064	9.7619	10.6338	9.67206	11.4188	12.4774	11.689	11.0229	9.18739	8.2807	12.193	0.904289	1.52461	0.739471	1.13809	0.846263	0.977657	0.958238	1.08894	0.828152	1.00194	1.02087
ENSG00000133065	SLC41A1	1	complement(205789093..205813748)	24656	protein_coding	2.03381	1.292	1.48439	1.24755	1.29772	1.33687	1.02258	1.29431	1.57034	1.27164	0.91231	0.711462	0.531408	0.647662	0.569593	1.12988	1.18867	0.767324	0.77128	0.528394	0.673016	0.967961	0.84287	0.775907	0.711762	0.83713	0.973276	0.697333	0.669769	0.619013	0.502978	0.461588	0.593431	0.613406	1.00443	0.90062	0.819673	0.997371	1.17464	0.417893	0.709914	0.800596	0.68262	0.444525
ENSG00000276600	RAB7B	1	complement(205976740..206003461)	26722	protein_coding	4.95434	8.03793	7.33883	4.10744	4.41143	4.7585	5.68122	5.09543	5.30658	16.4056	14.3602	22.369	16.314	14.0923	19.2503	9.09466	8.10351	11.8196	12.0731	10.2164	9.80426	17.5712	20.632	22.8634	9.46038	13.5883	8.87076	16.4645	12.4058	6.97735	5.91496	6.60146	13.8827	0.829059	0.548827	0.6484	1.38315	1.15505	1.11518	0.994414	0.981344	0.860581	1.3275	1.26073
ENSG00000266028	SRGAP2	1	206203345..206464443	261099	protein_coding	0.471698	0.377857	0.463246	2.05256	1.49893	1.05995	1.72686	0.978299	1.11123	1.17874	1.02272	1.46538	0.964458	1.05216	1.04143	0.815316	0.888074	1.03607	0.975965	0.930037	0.967227	1.09807	1.05774	1.07602	1.09913	1.05682	1.23142	0.826286	0.859504	0.960153	0.635832	0.839746	0.969585	4.35144	3.96693	2.2881	0.841318	0.652665	1.04837	0.818214	1.02878	0.710689	1.19704	1.04725
ENSG00000263528	IKBKE	1	206470476..206496889	26414	protein_coding	0.881422	0.427446	0.822464	2.57015	2.21231	1.1759	1.92428	1.04708	1.17639	2.04644	1.14951	2.44342	2.44974	2.35675	1.93432	1.73467	1.02873	2.02939	1.87906	2.66639	1.67373	1.75208	1.93993	1.84688	1.98883	2.06922	2.41158	1.52476	1.53965	1.28837	0.83713	1.07277	1.54063	2.91592	5.17565	1.42973	0.748704	0.473296	1.00042	1.19708	2.05022	0.791642	1.08324	2.59192
ENSG00000261000	AC244034.2	1	206503948..206504456	509	lincRNA	0.270654	1.32035	1.92256	5.05814	4.63192	7.72114	2.37131	4.17976	3.39153	1.82784	3.06284	3.0345	2.25802	1.06348	1.83941	0.540114	1.65239	2.06496	0.747217	2.11692	2.14167	1.42703	1.0007	0.268464	1.57742	1.35924	3.06638	0.694086	0.726351	1.82342	0.459703	0.912627	3.59323	18.6886	3.5081	4.01607	0.468811	0.902383	0.439252	1.23535	0.347222	0.606166	1.38344	1.28113
ENSG00000143486	EIF2D	1	complement(206571292..206612463)	41172	protein_coding	1.12092	0.581105	0.88893	0.766848	0.703521	0.892964	0.713356	0.904286	0.760707	0.124285	0.301118	0.160778	0.0921209	0.179684	0.0779664	0.180287	0.416419	0.121261	0.11778	0.109442	0.132385	0.0907305	0.148458	0.116164	0.178297	0.0756179	0.139789	0.0943892	0.128709	0.135255	0.0653569	0.0959021	0.0592297	0.684124	1.21066	1.00454	0.930244	1.28537	0.85189	0.74121	0.596723	0.484932	0.653293	0.262817
ENSG00000162889	MAPKAPK2	1	206684944..206734283	49340	protein_coding	2.83399	6.11035	3.62953	4.09206	3.59743	6.92207	3.67487	6.00974	7.55483	8.3873	7.46436	8.56847	8.18091	7.96867	5.4677	7.92697	6.36746	10.1373	9.14604	6.39272	8.38338	10.2546	8.42185	7.97069	7.63663	7.88513	6.56984	8.99574	9.84601	7.12506	6.19592	5.48413	10.6726	1.44392	0.588743	1.90716	0.898047	1.67056	1.09141	0.975393	1.06756	0.638119	1.15379	1.00397
ENSG00000162892	IL24	1	206897443..206904139	6697	protein_coding	2.44793	3.73309	2.89323	1.6187	2.01169	1.8741	1.60204	2.42231	1.69392	2.97297	3.72461	5.56818	3.72414	1.96685	3.01575	3.61248	4.73372	3.19776	3.91862	2.88147	2.71293	3.65666	5.23276	3.79522	2.60333	3.56412	2.34514	4.11477	5.37336	2.63316	2.74274	3.81499	2.95859	0.661252	0.538879	0.647753	0.989712	1.20412	0.903859	1.25267	0.528067	0.541604	1.08475	0.608713
ENSG00000162894	FCMR	1	complement(206904386..206923247)	18862	protein_coding	3.84906	5.97162	3.88072	2.24141	1.87492	3.46144	2.43166	2.75638	2.76527	2.38734	3.94369	5.31683	1.6574	1.6693	3.0066	1.95794	3.45405	1.9782	1.7341	2.20195	0.943967	2.28304	3.76982	3.26733	2.97971	2.28026	2.5238	4.69505	4.41674	2.77739	1.08546	1.19444	1.05045	0.582328	0.313971	0.89196	1.08488	1.47013	0.798879	0.694246	0.423285	0.565488	0.885678	0.637498
ENSG00000162896	PIGR	1	complement(206928518..206946466)	17949	protein_coding	1.07453	1.03342	0.774187	1.07202	0.835027	1.41263	1.28515	1.19271	1.17474	0.419857	0.827203	1.03878	0.320167	0.19603	0.238456	0.301227	0.612767	0.263512	0.180112	0.207382	0.128216	0.66483	1.02161	0.761315	0.274786	0.379031	0.40761	0.695466	0.782722	0.293016	0.110809	0.194103	0.288709	0.997664	0.808026	1.82466	1.19881	1.42835	0.831599	0.762561	0.236979	0.229554	0.597929	0.338436
ENSG00000162897	FCAMR	1	complement(206957965..206970625)	12661	protein_coding	0.0544043	0.0212324	0.0309165	1.16658	0.585242	0.83109	0.921543	0.966205	1.55825	1.27861	1.41896	3.55524	1.54322	1.18287	1.65855	1.28835	2.37614	0.498095	1.09645	1.51641	0.411365	1.39326	2.92073	2.62266	1.58539	2.86883	1.4716	1.01384	1.73259	0.969259	0.628357	1.61434	2.23906	21.4427	27.5637	26.8818	0.789954	1.65095	1.87495	1.20695	0.83362	0.46651	0.851051	0.638183
ENSG00000196352	CD55	1	207321508..207386804	65297	protein_coding	1.27853	2.10169	1.32182	0.971198	1.14767	1.04066	1.03309	1.38066	1.13492	1.43053	1.20741	1.56457	1.16347	1.30844	1.32938	1.37395	0.783736	1.37023	1.58285	1.31413	1.41719	1.55894	1.45872	1.32678	1.74606	1.30854	1.39832	2.19667	2.07796	1.8699	1.29004	1.47083	1.93734	0.759621	0.546071	0.787292	1.06373	1.20301	1.09058	0.813313	1.08368	0.849679	1.15205	1.67676
ENSG00000117335	CD46	1	207752057..207795513	43457	protein_coding	4.6315	3.5229	3.65249	3.22727	3.17377	3.15066	3.66007	3.93181	2.97079	1.05332	1.77492	1.45723	1.10551	1.19788	0.997203	1.43605	2.12447	0.937218	1.10931	1.36146	0.936498	1.19389	1.20726	1.29866	1.41208	1.4063	1.67008	1.11376	1.15136	1.3194	0.985341	1.05023	0.99254	0.696809	0.900896	0.862606	1.1341	1.23885	0.942911	1.04954	0.674894	0.684312	0.772473	0.640848
ENSG00000162757	C1orf74	1	complement(209779208..209784559)	5352	protein_coding	1.00388	1.10503	0.65824	0.70892	0.471982	0.331627	0.65151	0.869564	0.645101	0.504125	0.527096	0.267981	0.536871	0.438283	0.2749	0.410939	0.652776	0.319129	0.586276	0.658893	0.226314	0.697974	0.39972	0.434047	0.342902	0.193905	0.71084	0.462076	0.39145	0.404636	0.437199	0.629264	0.284777	0.706183	0.427123	0.503808	0.919018	1.84237	1.94526	1.06496	0.831506	1.02582	1.42668	1.00937
ENSG00000117597	DIEXF	1	209828007..209857565	29559	protein_coding	0.997368	0.927634	0.807789	0.481343	0.729241	0.626182	0.748615	0.809715	0.700818	0.865564	0.745915	0.552394	0.699889	0.808824	0.393666	1.18428	0.801084	0.844506	0.755932	0.609757	0.803145	0.754747	1.03736	0.873728	0.997262	0.791897	0.699632	1.01194	0.73378	0.729151	0.700566	0.648254	0.716715	0.482613	0.78613	0.77518	1.55526	1.11035	1.11919	0.808592	1.08434	0.712654	0.638303	0.761165
ENSG00000226986	AC092017.1	1	211207239..211207897	659	processed_pseudogene	3.13572	3.87529	4.15787	9.04738	5.62196	5.57892	6.1052	5.64966	7.67157	0.282359	7.54765	0.669656	0.174406	0.547611	0.608883	1.6687	7.4613	0.199367	0.144284	0.148643	0.918992	1.25967	0.30917	0.207357	0	1.22483	0.74013	0.3574	0	0.469458	0.177533	0	0.693836	2.88526	1.45072	1.34177	0.674804	1.00493	1.3751	0.617675	0.0725539	0.909248	0.0864652	0.0199218
ENSG00000170385	SLC30A1	1	complement(211571568..211578742)	7175	protein_coding	12.557	6.85639	7.93778	9.34843	5.70342	7.03233	8.76628	8.15418	6.89141	7.63747	6.22869	8.70305	5.81475	6.63911	7.99712	6.60314	7.8809	6.15256	6.28147	5.92511	4.45666	7.25997	11.7277	11.6365	5.22747	9.03186	8.76922	7.59922	6.69863	6.22339	4.66347	8.01188	7.64719	0.744477	0.83184	0.885931	0.937727	1.4297	0.979962	0.761344	1.06589	0.918887	0.951285	0.751832
ENSG00000123684	LPGAT1	1	complement(211743457..211830772)	87316	protein_coding	1.49255	0.766605	1.3404	0.949758	0.896829	0.617068	0.910804	0.56193	0.653842	0.413423	0.524582	0.600173	0.543629	0.723273	0.494774	0.559391	0.34825	0.467956	0.509632	0.400501	0.346796	0.467037	0.415345	0.277003	0.660754	0.485978	0.484863	0.43698	0.503869	0.477143	0.377851	0.377725	0.415436	0.636333	1.16987	0.46036	0.958986	0.626574	1.0596	1.31495	1.37876	0.824385	0.911048	1.15004
ENSG00000143476	DTL	1	212035553..212107400	71848	protein_coding	0.918443	0.43402	0.460363	0.322505	0.503935	0.308789	0.587977	0.460823	0.394729	0.644868	0.525927	0.735526	0.88462	0.876473	0.789313	0.605844	0.542987	0.466299	0.603469	0.73213	0.406284	0.551698	0.907441	1.07077	0.691256	0.858621	0.758963	0.550725	0.725552	0.518147	0.499907	0.518849	0.763676	0.351143	1.16109	0.670751	1.82315	0.91445	1.27831	1.37178	1.66653	1.07313	0.996079	1.34834
ENSG00000066027	PPP2R5A	1	212285537..212361863	76327	protein_coding	1.88973	1.36477	1.36928	0.729657	0.917838	0.667707	0.713365	0.604506	0.620353	1.0495	0.657493	0.806553	0.695681	0.711567	0.445096	0.690353	0.439922	0.681641	0.624114	0.496663	0.761711	0.982908	0.815485	0.814587	0.632659	0.749318	0.741264	0.507607	0.50537	0.725533	0.760272	0.70902	0.792745	0.386117	0.672521	0.487635	0.977672	0.65862	0.92908	0.66287	1.08224	0.55185	0.90405	1.12898
ENSG00000065600	TMEM206	1	complement(212363931..212414901)	50971	protein_coding	1.14597	0.92823	0.806351	0.81881	0.948221	0.815809	0.973515	0.89218	0.798319	0.730118	1.00642	0.727266	0.764404	0.686762	0.661265	0.656223	0.882162	0.781013	0.716329	0.67647	0.61309	0.765451	0.757476	0.576394	0.636838	0.588184	0.696629	0.827123	0.64797	0.722281	0.592191	0.653898	0.744556	0.714511	1.02154	1.01173	1.18894	0.940899	0.978561	1.04696	0.682384	0.909248	1.09159	0.766832
ENSG00000117691	NENF	1	212432887..212446379	13493	protein_coding	11.3534	12.3822	10.3711	11.1373	8.63671	11.1057	9.92936	10.1306	10.8018	4.35778	7.41108	5.19209	3.96939	5.2421	3.43969	4.40097	8.28076	3.99222	3.14995	5.227	2.27112	4.445	4.07698	3.49394	4.45439	3.83708	5.00289	3.86639	4.19225	4.91432	3.97121	4.61325	3.70499	0.980959	0.697508	1.07083	0.891544	1.17297	0.97263	0.910875	0.707333	0.662486	0.71574	0.631222
ENSG00000162772	ATF3	1	212565334..212620777	55444	protein_coding	1.36411	1.63881	1.25668	10.9858	7.4719	7.61197	11.1824	8.03415	6.21825	5.82783	7.7084	7.35253	5.50165	5.93768	6.33247	4.49899	7.91739	3.37912	4.20161	4.30733	2.64774	6.05629	5.53051	5.68588	5.07882	4.87282	4.95452	6.30617	6.41927	6.21416	2.75795	4.49496	5.33296	8.05344	4.55935	6.05722	1.0179	1.07525	0.816904	0.94403	0.770288	0.861264	0.933901	0.544034
ENSG00000123685	BATF3	1	complement(212686418..212699985)	13568	protein_coding	0.253837	0.158504	0.173099	1.40818	0.595767	1.03716	1.5815	0.774214	0.781571	1.82399	2.04087	2.85409	1.82125	1.91502	2.69119	1.19547	1.62125	1.17168	1.28245	1.62441	1.13374	1.99608	2.62037	2.26606	1.42869	1.98017	1.56734	1.3106	1.21712	1.3681	1.05198	0.873043	1.31429	5.54757	3.75868	5.99172	1.12308	1.29953	0.75357	0.998497	0.938337	0.942924	1.07275	1.00195
ENSG00000117697	NSL1	1	complement(212726153..212791782)	65630	protein_coding	1.3707	0.985097	1.2853	1.3214	1.21369	0.728244	1.26285	0.662514	0.753403	0.792439	0.847231	1.19185	1.06125	0.93202	1.00879	0.700944	0.878338	0.680636	0.828702	0.905973	0.614567	0.866425	1.04774	1.05146	0.875591	1.27203	1.04342	0.764394	0.743594	0.795077	0.534791	0.529078	0.733848	0.96403	1.23206	0.566596	0.955691	0.545865	1.03455	1.33922	1.10008	0.846409	1.18227	1.03146
ENSG00000203705	TATDN3	1	212791828..212816626	24799	protein_coding	0.605513	0.601624	0.568233	0.786835	0.855632	0.613458	0.659766	0.584443	0.55689	0.438943	0.607693	0.823028	0.389306	0.687583	0.485408	0.373224	0.639173	0.2543	0.43326	0.537197	0.366315	0.460268	0.575104	0.46837	0.485647	0.548669	0.684445	0.422635	0.432343	0.386732	0.476489	0.266927	0.356464	1.29945	1.4222	1.07959	0.838506	0.683054	0.907788	0.886918	1.13147	0.589783	1.16086	0.840456
ENSG00000198468	FLVCR1-AS1	1	complement(212852108..212858088)	5981	lincRNA	1.01347	0.134838	0.687185	0.702333	0.647597	0.572305	0.426034	0.578028	0.371094	0.326664	0.459251	0.756288	0.461194	0.362022	0.178902	0.275791	0.237977	0.746868	0.52462	0.4422	0.344273	0.364333	0.289553	0.434094	0.575325	0.501259	0.603464	0.118137	0.350282	0.603469	0.215171	0.388336	0.433208	0.692999	4.80276	0.832826	0.606598	0.892574	0.64842	1.41183	0.788288	0.236552	1.90223	1.85816
ENSG00000174606	ANGEL2	1	complement(212992182..213015826)	23645	protein_coding	1.21187	1.13691	1.07605	1.27224	0.890269	1.16348	1.37826	1.31591	1.08991	0.783015	1.07063	1.00317	0.719397	0.972968	0.871123	0.844888	1.0808	0.683446	0.772087	0.861693	0.778631	0.961076	1.12879	0.722396	0.785853	1.01435	0.961258	0.727149	0.661923	1.00311	0.89558	0.594288	0.883085	1.04982	0.783059	1.08125	1.08333	1.4781	0.936773	0.918752	0.908785	0.868367	0.913834	0.797276
ENSG00000136636	KCTD3	1	215567392..215621807	54416	protein_coding	0.782282	0.736081	1.02505	0.428309	0.575622	0.507888	0.475658	0.39097	0.534775	0.290656	0.315143	0.409545	0.623077	0.454278	0.272832	0.545633	0.395917	0.379063	0.422857	0.387026	0.324978	0.394727	0.541033	0.497214	0.594413	0.580613	0.618466	0.311635	0.323856	0.477568	0.26015	0.369208	0.372517	0.547512	0.782008	0.495475	1.11055	0.679213	1.05294	2.14369	1.4415	0.666182	0.774985	0.977544
ENSG00000067533	RRP15	1	218285287..218337983	52697	protein_coding	1.45613	0.627459	0.64995	0.596565	0.524093	0.442659	0.68968	0.441572	0.421184	0.557902	0.769182	0.491993	0.534351	0.566683	0.538082	0.87471	0.624911	0.68313	0.65678	0.330874	0.767694	0.584821	0.639875	0.666426	0.626863	0.536096	0.675663	0.670418	0.575297	0.682968	0.48399	0.661129	0.595803	0.409691	0.835263	0.681066	1.15609	0.842545	0.951486	0.957787	0.736734	1.09368	0.750855	0.529474
ENSG00000143353	LYPLAL1	1	219173844..219212865	39022	protein_coding	2.45715	1.21247	1.99117	0.941055	1.27742	0.630275	1.33348	1.11767	0.676223	0.522145	0.582149	0.675718	0.647977	0.612681	0.541559	0.596494	0.608475	0.434329	0.504389	0.48197	0.307293	0.592991	0.650044	0.595311	0.71427	0.582129	0.874947	0.51002	0.549519	0.57347	0.701571	0.827344	0.484321	0.382987	1.05357	0.316534	1.417	0.874946	1.0729	1.24099	1.05245	0.801457	0.845589	0.792095
ENSG00000277007	AC096642.1	1	219270774..219273387	2614	lincRNA	2.37158	1.59401	2.1713	0.933087	1.48174	1.16397	1.0774	0.763019	0.61323	0.284735	1.1076	0.29544	0	0.27611	0.102335	0.560914	0.346505	0.0502612	0.363747	0.11242	0	0.19848	0.623544	0.522756	0.438793	0.352896	0.223908	0.315357	0.518597	0.236705	0.223784	0.266561	0.0583063	0.393445	0.929567	0.536072	1.15466	0.514947	0.526841	0	0.249288	0.34638	0.648489	0.324441
ENSG00000228536	AL513283.1	1	complement(219409523..219459369)	49847	lincRNA	0.298481	0.19145	0.231655	0.209318	0.256759	0.157685	0.212546	0.226741	0.123685	2.37786	0.554021	0.367406	1.3696	0.816273	0.316622	1.8476	0.865712	2.27726	2.01623	0.681898	3.12485	2.31483	1.38562	1.55709	1.19655	1.2908	0.89825	0.663861	0.786196	0.862696	6.75957	4.74107	2.07306	0.701279	1.34113	0.68069	1.01542	0.883089	0.784379	0.575979	1.47336	0.861778	1.09127	0.787673
ENSG00000215817	ZC3H11B	1	complement(219608347..219613145)	4799	protein_coding	0.0574131	0	0.203914	0.254125	0.140365	0.0264172	0.111782	0	0	0.833631	0.216571	0.551744	0.478989	0.676783	0.41806	0.744725	0.0539257	0.438034	0.693461	0.469468	0.807656	0.367579	0.424553	0.968128	0.478019	0.816941	0.345558	0.736174	1.25831	0.66615	0.950778	0.556581	0.698704	4.42625	#DIV/0!	0.129551	0.439872	0	0	0.574581	3.125	0.757707	0.931164	8.70583
ENSG00000136628	EPRS	1	complement(219968601..220046658)	78058	protein_coding	2.02431	1.02628	1.76766	0.680494	1.01614	0.725985	0.99134	0.889207	0.644508	1.13111	0.991949	1.09113	1.10872	1.01132	0.950985	1.26204	0.700367	1.51315	1.10117	1.16204	1.84653	1.00232	1.25679	1.52652	1.32102	0.907013	0.977266	1.8798	1.61826	1.04369	0.957743	0.821245	1.42146	0.33616	0.990123	0.410703	1.4568	0.875082	0.88777	0.980209	1.01953	0.871559	0.872535	1.65919
ENSG00000067704	IARS2	1	220094102..220148041	53940	protein_coding	1.78524	1.09891	1.82872	0.911908	1.11457	1.15636	1.25807	1.31638	0.875535	0.365663	0.600064	0.374298	0.360099	0.399747	0.238045	0.472298	0.688474	0.365358	0.292618	0.35957	0.287426	0.400134	0.409828	0.296401	0.465692	0.485263	0.392439	0.355866	0.306152	0.441633	0.42295	0.501644	0.313641	0.510803	1.01425	0.632331	1.3796	1.18106	0.757149	0.984783	0.666173	0.635977	0.619564	0.522271
ENSG00000118873	RAB3GAP2	1	complement(220148293..220272454)	124162	protein_coding	2.11922	1.48309	2.01136	1.51589	1.52993	0.90057	1.56943	1.01845	0.996088	2.02017	1.71001	1.87043	2.0263	2.36661	2.24711	2.02008	1.22348	2.27609	2.09523	1.85084	1.97641	2.0141	1.7632	2.02614	2.04529	2.03199	1.94451	2.24881	2.44168	1.77491	2.21623	2.12038	2.31021	0.715307	1.03158	0.447742	1.03531	0.665687	1.10606	1.00303	1.38397	1.20139	1.0372	1.51277
ENSG00000272823	AL445423.1	1	complement(220828676..220829211)	536	lincRNA	6.16848	4.51382	5.47715	6.06739	5.34115	4.73046	2.25186	5.95383	2.53054	1.21504	2.49304	0.411663	0.214428	0.841595	0	1.88066	2.65549	0	1.06437	0	0.225976	1.35515	2.85088	1.01976	0.641981	1.07564	2.91191	0.878831	0	0.769584	0.873093	1.08332	2.27482	0.983612	1.18329	0.863671	0.371142	1.11471	0.534947	0.176478	0.337577	0	0.565954	0
ENSG00000238078	LINC01352	1	220829255..220832429	3175	lincRNA	0.564068	0.677349	0.80136	0.768217	0.583445	0.958308	0.929273	0.418799	0.58255	0.761879	0.982037	0.694965	0.579192	1.13662	0.126379	0.461804	0.753953	0.372424	0.59895	0.863859	0.38149	1.30728	1.09091	0.602544	0.975407	0.835308	0.829552	1.78036	0.853929	0.454721	0.368487	0.219462	0.48004	1.36192	0.861365	1.19585	1.20965	0.717805	0.607894	0.760215	1.15741	0.18185	1.29698	1.14577
ENSG00000136630	HLX	1	220879400..220885059	5660	protein_coding	19.8855	32.2018	23.5137	29.7345	18.9528	23.6977	27.5567	24.5734	25.3366	47.7021	48.3461	35.8656	48.4507	49.2857	46.3404	35.2957	32.463	32.3118	38.8397	26.808	36.658	41.9278	40.4966	36.7937	36.0719	43.5362	31.1778	37.0975	36.6447	33.2148	29.786	28.7457	38.561	1.49528	0.588565	1.00783	0.926759	1.29656	1.06916	1.01569	1.01943	1.29206	1.10041	0.825801
ENSG00000143507	DUSP10	1	complement(221701424..221742176)	40753	protein_coding	0.909336	1.02574	0.93649	0.924359	1.55374	1.47765	1.05306	1.50415	1.22238	0.552474	0.679472	0.592873	0.595071	0.630933	0.452916	0.876974	0.879502	0.883344	0.585624	0.543222	0.939193	0.54998	0.497446	0.606909	0.706447	0.803566	0.794698	0.583716	0.743907	0.893256	0.783734	1.03157	0.699364	1.01652	1.51475	1.57786	1.13924	0.968082	0.827248	1.0771	0.928563	0.763935	0.667778	0.617648
ENSG00000227925	LINC01655	1	complement(221827666..221840666)	13001	lincRNA	1.7378	2.01602	1.80648	1.52171	2.42223	1.57971	0.154731	0.0613655	0.227625	1.71032	1.74159	1.83296	1.74155	2.07488	1.03907	0.838788	0.258769	1.2632	0.789863	0.467136	2.87878	1.22913	1.21453	0.998507	2.6732	1.71176	1.98085	0.371379	0.274893	0.285553	0.170979	0.330503	5.16991	0.875655	1.20149	0.874467	0.101683	0.0253343	0.144093	1.01826	1.19137	0.566877	0.941672	1.80522
ENSG00000228437	LINC02474	1	221966341..221984964	18624	lincRNA	0.229309	0.230947	0.388827	0.443825	0.741467	0.408429	0.0576078	0.0214189	0.0728292	0.554506	0.458403	0.450213	0.9874	0.678192	0.746893	0.349355	0.0382126	0.649013	0.449277	0.0525964	1.33974	0.356582	0.268025	0.344849	0.800638	0.421016	0.785673	0.126464	0.132343	0.0442974	0.0251277	0.137183	2.24233	1.93549	3.21054	1.05041	0.129798	0.0288873	0.178316	1.78068	1.47947	1.65898	1.28602	1.37642
ENSG00000232679	LINC01705	1	complement(222041705..222064763)	23059	lincRNA	0.364436	0.367228	0.381944	0.511251	0.839862	0.533297	0.0407119	0.0288323	0.106949	1.12973	0.833838	0.679399	0.603102	1.25201	0.406028	0.564326	0.143092	0.56407	0.519559	0.0722166	0.703869	0.971999	0.614083	0.503713	0.994845	0.900108	1.06183	0.265566	0.3367	0.384608	0.284127	0.382758	1.88376	1.40286	2.28703	1.39627	0.079632	0.0343298	0.200542	0.533847	1.5015	0.597628	0.920672	0.504686
ENSG00000154305	MIA3	1	222618086..222668012	49927	protein_coding	1.16166	1.08494	0.940814	1.78314	1.61229	1.47783	1.83732	1.54736	1.55593	1.44791	1.72334	1.75012	1.80479	1.74377	1.3609	1.4592	1.42024	1.51574	1.56736	1.58528	1.3804	1.61072	1.56091	1.49438	1.79654	1.66518	1.81316	1.26191	1.38228	1.49336	1.41067	1.35375	1.69731	1.535	1.48606	1.5708	1.03039	0.959726	1.05285	1.24648	1.01186	0.777606	1.07413	1.1162
ENSG00000186063	AIDA	1	complement(222668013..222713210)	45198	protein_coding	0.643124	0.460945	0.515295	1.53799	1.05816	1.09391	1.55481	1.2915	1.05306	0.922179	1.24501	0.795748	0.892553	0.976084	0.887769	1.05633	1.3713	0.880769	0.86252	0.658845	0.956701	0.854037	0.80464	0.828392	0.69534	0.801075	0.692802	0.640953	0.54805	0.743805	0.56429	0.616656	0.539538	2.39144	2.29563	2.12289	1.01093	1.22052	0.962655	0.967874	0.783998	1.11564	0.816524	0.480452
ENSG00000162819	BROX	1	222712553..222735196	22644	protein_coding	12.3259	12.21	11.4609	12.9377	10.2854	10.8558	12.6743	12.3198	12.2141	13.1725	10.655	10.8455	7.89774	11.4467	5.48733	12.9341	12.1715	7.97789	9.51086	7.04688	6.68093	13.8207	12.0074	10.5848	10.6019	12.033	12.5878	8.50305	8.81668	10.0647	8.60254	8.82117	8.50776	1.04964	0.842369	0.947205	0.979641	1.19779	1.12512	0.599564	1.07431	0.505955	0.735333	0.578967
ENSG00000197520	FAM177B	1	222737207..222750805	13599	protein_coding	0.709125	1.64073	1.16575	31.7065	27.4171	34.0177	26.548	29.9104	38.0827	36.6498	54.1972	25.5147	38.6154	49.644	40.0595	48.4915	36.0762	41.5142	52.929	28.9278	46.9565	37.984	27.7096	31.0295	41.3796	35.7569	35.9452	47.1867	44.686	45.2036	47.8852	39.8037	62.6731	44.7122	16.7103	29.1809	0.837305	1.09094	1.1195	1.05363	0.915987	1.57006	1.09151	0.801853
ENSG00000162909	CAPN2	1	223701593..223776018	74426	protein_coding	1.39751	2.69632	1.7987	1.40009	1.77622	1.5603	1.68301	1.87771	1.78931	2.20136	1.36653	1.08805	1.50566	1.31523	0.907538	1.48246	1.32827	1.7388	1.53179	1.06476	1.92037	1.91425	1.47416	1.54961	2.00656	1.66706	1.83496	1.24051	1.13425	1.36065	3.28853	2.56212	1.90859	1.00185	0.658756	0.867459	1.20207	1.05714	1.14677	0.683967	0.962464	0.834097	1.03327	0.801618
ENSG00000143514	TP53BP2	1	complement(223779899..223845972)	66074	protein_coding	0.982023	1.1107	1.26481	1.70217	1.29729	1.18576	1.67045	1.16318	1.27274	0.822316	0.789855	0.859911	0.509663	0.640383	0.599183	0.6574	0.802915	0.761565	0.713766	0.652305	0.665432	0.868455	0.672216	0.727975	0.796797	0.814984	0.772137	0.556076	0.481207	0.660193	0.80565	0.771587	0.548994	1.73333	1.16799	0.937498	0.981365	0.896621	1.07336	0.61979	0.810761	0.696796	1.08574	0.812421
ENSG00000143756	FBXO28	1	224114087..224162047	47961	protein_coding	4.76529	3.83664	4.80304	3.46666	3.45156	3.47861	3.14298	2.93046	2.97204	2.12996	2.60042	2.92831	2.13998	2.26107	2.00511	2.07694	2.11112	2.31477	1.94683	2.39369	2.5204	2.37773	2.16016	1.95452	2.58047	2.07725	2.54851	1.62793	1.78583	1.79109	2.0759	2.17924	1.91942	0.727482	0.899631	0.724251	0.906631	0.849025	0.854377	1.00471	0.869502	0.684734	0.937356	1.13385
ENSG00000143753	DEGS1	1	224175756..224193441	17686	protein_coding	22.4801	25.6648	16.4112	13.3084	11.6928	17.3756	13.634	17.044	19.6331	16.3654	21.4367	15.2083	19.6256	22.7664	15.594	17.0263	16.6517	17.5167	19.3758	16.1007	16.8611	16.997	17.1015	19.4627	16.8166	18.3401	17.5396	17.0792	17.4481	15.4692	13.7197	12.1608	20.2516	0.592008	0.455598	1.05877	1.02447	1.45765	1.12992	1.19921	1.06203	1.02536	1.13799	0.966908
ENSG00000143771	CNIH4	1	224356850..224379459	22610	protein_coding	15.5493	18.0424	14.8281	9.65496	9.22085	12.358	10.4098	15.8022	13.3232	9.05271	10.1686	8.03656	5.4493	8.55903	4.14091	8.70594	11.1024	5.83988	6.16507	4.80463	3.70709	9.74321	11.7866	10.1655	6.79783	9.10333	7.87382	8.60438	6.95494	8.61117	8.28431	9.9182	5.93203	0.620924	0.511065	0.83342	1.07818	1.71374	1.0781	0.601952	0.841708	0.515259	0.708145	0.432755
ENSG00000162923	WDR26	1	complement(224385143..224437033)	51891	protein_coding	7.6141	5.49395	7.85643	5.39242	5.92922	6.33991	6.15105	6.32672	6.0048	3.26314	3.4879	2.76394	2.35887	2.56273	1.92285	2.55716	3.06337	2.38252	2.39307	2.04251	2.35986	3.36746	2.99778	2.77294	2.63481	2.59101	2.66568	2.13554	2.55543	2.58352	2.96933	2.69007	3.18096	0.708214	1.07923	0.806971	1.14068	1.06704	0.947143	0.722883	0.734749	0.695692	0.935831	0.666752
ENSG00000143786	CNIH3	1	224434660..224740549	305890	protein_coding	0.507563	0.606387	0.590561	0.236998	0.339681	0.318712	0.39064	0.426001	0.389401	0.787754	0.608431	0.842168	0.570741	0.380472	0.613903	0.388259	0.426395	0.549773	0.525012	0.477465	0.548418	0.802266	0.986445	1.08375	0.430094	0.640081	0.447101	0.754957	0.672007	0.363425	0.523605	0.559987	0.989046	0.466932	0.560171	0.539678	1.64829	1.25412	1.2218	0.724516	0.625332	0.728956	1.35222	1.11977
ENSG00000143815	LBR	1	complement(225401502..225428925)	27424	protein_coding	5.2093	4.86693	4.99569	2.27291	2.05714	1.83526	2.6163	3.17585	2.51793	2.03553	1.50781	2.69539	1.08127	1.30933	1.4095	1.3667	2.25063	0.689875	0.953469	1.31088	0.711087	1.80485	3.42494	2.66082	1.23383	2.29575	1.95283	1.88085	1.64922	1.51919	1.31824	1.79127	1.01705	0.436318	0.422678	0.367369	1.15108	1.54382	1.37197	0.5312	0.868367	0.522931	0.697641	0.582452
ENSG00000143742	SRP9	1	225777813..225790466	12654	protein_coding	25.1705	14.7965	16.766	14.5635	13.6011	13.7656	16.3744	18.9355	13.574	10.2639	11.6044	8.55299	4.3234	7.52894	2.90672	9.62452	14.1318	4.8072	5.23732	4.06406	1.9431	9.08583	7.71242	7.52678	6.64419	5.96865	7.46998	6.40281	6.83679	7.71761	5.7323	6.03878	3.93859	0.578595	0.919209	0.821045	1.12434	1.3922	0.98608	0.421222	0.648803	0.339848	0.544165	0.287583
ENSG00000196187	TMEM63A	1	complement(225845536..225882369)	36834	protein_coding	0.994865	0.580209	1.07864	1.31701	1.44474	0.595436	1.0668	0.324895	0.575791	1.0356	0.842461	1.81211	1.74737	1.58717	1.5832	0.895644	0.693801	1.46243	1.42235	1.55574	1.39426	0.918378	1.29158	1.07214	1.20823	1.06437	1.15997	0.885607	1.13421	0.75872	1.15298	0.87649	1.17928	1.32381	2.49003	0.552026	0.810016	0.224882	0.967008	1.68731	1.88397	0.87368	1.58808	2.24234
ENSG00000143751	SDE2	1	complement(225982702..225999331)	16630	protein_coding	3.29703	2.75612	3.68367	3.05558	2.38985	3.1027	3.09673	3.47814	2.8769	2.21544	2.37934	1.80449	1.27166	1.50817	1.31902	1.89561	2.3109	1.29566	1.62951	1.23696	1.78444	1.82822	1.78872	1.8406	1.91742	1.95533	1.6835	1.72078	1.76371	2.05256	1.11155	1.64107	1.52138	0.92677	0.867106	0.842286	1.01347	1.45538	0.927225	0.574001	0.633859	0.730964	0.859625	0.535273
ENSG00000163041	H3F3A	1	226061851..226072001	10151	protein_coding	4.60068	2.89982	6.96028	4.35175	5.07649	0.961656	3.59355	1.4802	1.33619	5.94829	4.00038	6.19502	11.6734	10.0786	15.179	5.76865	2.32633	6.2514	8.68311	6.25309	8.62694	6.16398	7.68728	8.30579	7.45763	9.8372	8.9179	9.32733	9.5788	8.29992	6.3505	7.13883	17.0265	0.945893	1.75062	0.138163	0.825772	0.291579	1.38947	1.96247	2.51942	2.45018	1.50523	2.68797
ENSG00000270598	AL512343.1	1	226127178..226127346	169	processed_pseudogene	0.815164	2.386	5.79044	2.40541	1.99294	0.750155	2.38067	2.36039	0	0	0.439274	0	0	0	0	1.62673	0.765649	0	0	0	0.716705	0.613997	1.80837	0	2.03611	0	0	0	0	0	0	0	0	2.95084	0.835263	0.129551	0.989712	1.18438	0	#DIV/0!	0	#DIV/0!	0	0
ENSG00000182827	ACBD3	1	complement(226144679..226186730)	42052	protein_coding	2.76167	2.02966	2.63426	1.67883	1.84214	1.37774	1.91988	1.43239	1.43973	1.32525	1.60472	1.36163	1.18891	0.948273	0.858767	1.64965	1.58928	1.2091	1.17803	1.38599	1.70515	1.41637	1.45835	1.40379	1.5029	1.26957	1.38488	1.52903	1.80232	1.46403	1.57469	1.41395	1.29753	0.607903	0.907609	0.523009	1.14358	0.77757	1.04499	0.897124	0.590927	0.630692	0.714109	0.872085
ENSG00000143799	PARP1	1	complement(226360691..226408079)	47389	protein_coding	4.88386	2.64914	3.45268	2.44766	2.28854	1.90476	2.46493	2.1886	1.79538	2.06339	1.55245	2.30946	2.78912	2.38165	2.29462	2.03626	1.86355	2.16804	2.13486	2.02571	2.25689	2.13929	2.3754	2.70477	2.05735	2.09259	2.09141	2.27629	2.20267	2.1239	1.66398	1.57574	2.0648	0.501174	0.86388	0.551675	1.00706	0.95633	0.942577	1.35171	1.53412	0.993574	1.04842	1.08702
ENSG00000229965	AL359704.1	1	226438564..226439344	781	processed_pseudogene	3.17507	5.67936	2.25538	2.94953	3.45	3.73349	2.23232	4.76713	1.89459	2.73989	3.3269	3.53155	1.61878	4.85172	0.51377	2.9334	1.73962	4.71027	3.16539	1.37965	2.32631	4.38446	1.69569	3.32435	6.31514	1.18114	2.87277	4.67435	3.62927	3.8292	2.84622	5.35307	1.95151	0.928967	0.607464	1.65537	0.756839	1.38177	0.507459	0.590819	1.45833	0.14548	1.07909	0.793078
ENSG00000143801	PSEN2	1	226870184..226896105	25922	protein_coding	3.63512	3.30299	1.98571	1.09253	1.01996	1.28136	1.27789	1.69276	1.73148	1.62587	1.64959	2.15357	1.57844	1.7228	1.73884	1.39287	2.06407	1.34819	1.45989	1.67403	1.36907	1.62121	1.79205	1.9241	1.59294	1.93501	1.64827	2.16246	2.06806	1.63108	0.974879	1.25441	1.54635	0.300548	0.308798	0.64529	1.16966	1.65964	1.35129	0.970826	1.04438	0.807422	1.04812	0.811037
ENSG00000224834	BTF3P9	1	227434064..227434346	283	processed_pseudogene	0.973588	0.474952	0.691579	1.43645	1.78519	1.34392	0.47389	2.34927	0	0	0.262323	0	0	0	0	0	0	0	0	0	0	0	0	0	0	0	0	0	0	0	0	0	0	1.47542	3.75868	1.94326	0.329904	1.31598	0	#DIV/0!	0	#DIV/0!	#DIV/0!	#DIV/0!
ENSG00000143761	ARF1	1	228082660..228099212	16553	protein_coding	83.7578	78.8377	69.0264	78.3494	61.2857	92.5643	69.8628	82.257	90.8354	94.5154	94.9707	75.1279	63.5178	78.5934	57.03	81.9068	96.5438	60.4648	73.8414	59.5083	56.0505	92.7388	97.0897	83.2207	68.3991	83.7806	72.6094	80.6977	69.3281	67.8815	59.9568	56.7224	73.1725	0.935428	0.777365	1.341	0.891682	1.34219	0.981322	0.672037	0.827555	0.759105	0.901529	0.616386
ENSG00000143793	C1orf35	1	complement(228100726..228105411)	4686	protein_coding	7.84947	8.80587	8.01913	3.58571	4.70782	6.70945	4.17845	7.03719	6.84158	4.28852	3.37442	5.88592	3.82621	3.88908	3.39659	4.28276	4.92893	3.50466	2.84073	3.97173	2.71403	3.78657	5.30445	4.57827	4.57725	5.06906	5.41246	4.09633	3.52408	4.95155	5.99203	5.50176	3.96807	0.456809	0.534623	0.836682	1.16531	1.49479	1.01969	0.892197	1.15252	0.57707	0.663295	0.805801
ENSG00000162910	MRPL55	1	complement(228106679..228109312)	2634	protein_coding	15.2198	20.871	10.4769	6.73924	6.96886	10.8294	7.58638	8.07707	6.88156	7.80608	9.24444	9.00533	11.345	12.0908	16.3508	7.86275	11.0776	8.77881	10.3242	11.6029	10.3005	7.72135	10.8678	13.696	12.9768	11.2945	11.4807	15.7375	10.9014	8.80902	11.8593	9.92014	12.3249	0.442794	0.333901	1.03365	1.1257	1.15902	0.635452	1.45335	1.30791	1.81568	1.31305	1.04742
ENSG00000143774	GUK1	1	228139962..228148984	9023	protein_coding	26.1387	30.1804	29.4345	27.1971	21.8926	29.4074	26.4565	23.0334	28.4932	13.1776	23.4979	15.2717	13.9352	18.0878	14.0674	12.5835	24.5653	12.9009	13.9311	16.7077	12.4036	15.6056	17.8724	14.9021	18.5214	17.7251	18.5952	14.9178	15.8844	16.7893	13.459	12.3301	17.8375	1.04049	0.725393	0.999077	0.97277	1.05211	0.968913	1.05749	0.769761	0.921139	1.10709	0.680133
ENSG00000154370	TRIM11	1	complement(228393673..228406840)	13168	protein_coding	6.85256	6.94105	5.49933	5.03204	3.82386	8.59745	4.54234	6.07892	7.65983	10.8666	7.69547	10.2383	9.90655	11.25	9.30409	8.53203	7.49758	8.79012	9.89248	9.52924	8.37045	10.4648	10.591	10.2216	9.67743	11.1824	10.112	9.71226	11.5395	9.17844	9.95093	8.88098	10.6717	0.73433	0.550905	1.56336	0.902682	1.58973	0.890943	0.911653	1.46189	0.908752	1.15945	1.27097
ENSG00000162931	TRIM17	1	complement(228407940..228416861)	8922	protein_coding	0.833802	0.316369	0.811648	0.653073	0.698378	0.440491	0.751574	0.178842	0.386974	0.344119	0.490922	0.680107	0.863095	0.687614	0.62963	0.44166	0.333566	0.530126	0.511545	0.999098	0.692365	0.569884	0.433885	0.719847	0.501381	0.529888	1.37763	0.343179	0.49726	0.288961	0.891686	0.911144	0.597898	0.783247	2.20748	0.542712	1.15083	0.256082	0.878505	2.50813	1.40066	0.92578	1.15823	2.9952
ENSG00000181218	HIST3H2A	1	complement(228456979..228457873)	895	protein_coding	11.3904	10.6628	5.02959	1.66542	6.58561	7.93237	5.39441	9.50838	5.23536	5.61341	2.82019	3.82134	6.03561	2.82249	4.63273	5.63147	5.42157	4.84428	7.33045	4.159	2.842	6.02883	8.87819	4.88575	5.63891	5.2823	4.9047	8.28949	5.50782	4.83935	3.13728	6.2283	3.91675	0.146213	0.617624	1.57714	3.23906	1.44381	0.659999	1.07521	1.00082	1.21233	1.30169	0.767122
ENSG00000168159	RNF187	1	228487061..228495766	8706	protein_coding	24.9226	21.2285	17.5574	11.1442	9.80709	14.2707	9.84343	8.96539	11.7698	13.1017	16.483	18.4256	14.3766	13.8137	23.5517	10.3786	18.4595	13.5518	13.0622	20.0164	16.2499	12.0499	14.1703	15.4134	12.4107	15.8142	16.2246	14.4736	15.2596	12.165	12.7127	12.072	14.583	0.447153	0.461976	0.812802	0.883276	0.914174	0.824751	1.0973	0.838057	1.2782	1.25857	1.08434
ENSG00000234975	FTH1P2	1	228687415..228687826	412	processed_pseudogene	1.00313	0	0.475041	0.986687	2.86122	2.15396	3.90614	0.968219	0	0	0.540563	0.267781	0	0.218978	0.649278	0.222426	1.41329	0.637781	0.230785	0	0	0	0.247261	0	0	0.279876	0.473539	0	0	0	0.283967	0.281873	0	0.983612	#DIV/0!	4.53427	3.95885	0.338394	0	#DIV/0!	0.405092	2.42466	1.03758	0
ENSG00000116574	RHOU	1	228735077..228746669	11593	protein_coding	5.20487	4.1855	4.1024	2.84031	2.19347	2.55893	2.93834	2.42012	2.11662	1.83779	1.92109	1.75105	1.65564	2.04672	0.888368	1.99989	1.50122	1.43928	1.77979	2.39122	1.62988	1.95125	2.00351	1.1905	2.7802	2.42693	2.89458	1.5542	1.8922	2.88211	1.86699	3.04529	1.65652	0.545703	0.524064	0.623763	1.03451	1.10333	0.827152	0.900888	1.06539	0.507334	0.889942	1.59286
ENSG00000168118	RAB4A	1	229271062..229305894	34833	protein_coding	3.33402	3.5539	3.11839	1.50159	1.46972	1.57592	1.7749	1.95447	1.52925	0.64904	0.861019	0.70947	0.699506	0.523189	0.476134	0.791877	0.908248	0.471474	0.406724	0.596175	0.57027	0.780482	0.625858	0.651211	0.763946	0.572688	0.747728	0.750537	0.686363	0.900002	0.604571	0.553437	0.49881	0.450385	0.41355	0.505364	1.18201	1.32983	0.970384	1.07775	0.607639	0.671112	0.513621	0.656401
ENSG00000069248	NUP133	1	complement(229440260..229508341)	68082	protein_coding	1.0947	1.10953	0.971656	0.613019	0.690117	0.499046	0.770209	0.740213	0.619412	0.547985	0.708767	0.73732	0.604362	0.675827	0.591333	0.629935	0.687057	0.528758	0.594952	0.822986	0.583538	0.618795	0.691294	0.70249	0.778351	0.555526	0.68632	0.695351	0.566572	0.708883	0.408987	0.465673	0.557427	0.559986	0.621989	0.513603	1.25642	1.07259	1.24119	1.10288	0.953525	0.802004	0.944466	1.19784
ENSG00000135776	ABCB10	1	complement(229516582..229558695)	42114	protein_coding	1.93327	0.839393	1.06888	1.44791	1.33558	1.0205	1.78967	1.2882	1.05698	0.530202	0.770331	0.877597	0.715025	0.762643	0.654243	0.52006	0.682092	0.442997	0.47413	0.600098	0.371014	0.542062	0.686981	0.577561	0.541991	0.531175	0.678679	0.374704	0.465279	0.565648	0.277804	0.228877	0.615239	0.748943	1.59113	0.954732	1.23604	0.964523	1.03575	1.34859	0.99002	0.745493	0.911684	0.87979
ENSG00000229367	HMGN2P19	1	229570532..229570796	265	processed_pseudogene	0	0	0	0	0.635484	0	0.506079	1.50531	0.930614	0	0	0	0	0	0	0	0	0	0	0	0	0	0	0	0	0	0	0	0	0	0	0	0	#DIV/0!	#DIV/0!	#DIV/0!	#DIV/0!	2.36876	#DIV/0!	#DIV/0!	#DIV/0!	#DIV/0!	#DIV/0!	#DIV/0!
ENSG00000135801	TAF5L	1	complement(229593111..229626047)	32937	protein_coding	2.31717	1.22834	1.49148	1.38644	1.27311	1.44339	1.49026	1.54216	1.22794	0.717474	0.870013	0.770408	0.537382	0.57248	0.357352	0.870848	1.01749	0.570415	0.565818	0.499636	0.463355	0.809658	0.754673	0.821458	0.654696	0.791201	0.610108	0.639999	0.669749	0.832834	0.753039	0.606451	0.527524	0.598334	1.03645	0.967759	1.07488	1.21133	0.850727	0.748991	0.658013	0.463848	0.649732	0.491046
ENSG00000135744	AGT	1	complement(230702523..230714297)	11775	protein_coding	12.6356	10.8899	9.67364	9.01065	6.04965	12.1016	7.18675	9.25982	9.56083	1.2721	3.49908	1.33984	0.644213	1.36382	0.602023	2.25693	3.65382	1.01536	1.33238	1.35599	0.380599	1.10154	0.891106	0.568643	2.90283	1.15554	2.63445	1.24014	0.596564	2.06686	0.973712	1.67664	0.530694	0.713119	0.555529	1.25099	0.797584	1.53064	0.790046	0.506417	0.389765	0.449326	0.590349	0.371115
ENSG00000119280	C1orf198	1	complement(230837119..230869589)	32471	protein_coding	0.895196	0.960348	0.70521	0.571716	0.69496	1.1869	0.867337	1.3964	0.994927	1.88533	0.944228	0.84602	0.57695	0.666827	0.737319	1.17968	1.19149	0.967032	1.16837	0.543007	0.932549	1.87903	2.16161	1.84324	0.798323	1.59801	0.748044	0.605663	0.557911	0.641529	1.08452	1.4449	0.840192	0.638649	0.723655	1.68305	1.51708	2.00932	0.838254	0.306021	0.706214	0.871515	0.99042	0.455736
ENSG00000173409	ARV1	1	230978981..231000595	21615	protein_coding	3.07201	2.66771	2.67113	1.51084	1.51146	1.40765	1.55113	1.69787	1.4604	0.899596	1.32229	0.969785	0.850768	0.78052	1.10145	1.09382	1.16434	0.741555	0.901785	0.89277	0.829342	0.984127	1.22538	0.929323	0.790673	1.07227	1.20949	1.10054	0.969252	1.13549	1.54802	2.04164	1.00128	0.491806	0.566577	0.526986	1.02667	1.12333	1.03747	0.945722	0.590278	1.13576	0.824436	0.766759
ENSG00000182118	FAM89A	1	complement(231018958..231040246)	21289	protein_coding	3.5785	1.96355	2.60171	1.60399	1.63744	1.48875	1.66308	1.6739	1.50013	1.66942	1.74007	1.33185	1.36588	1.48747	1.78427	1.30858	1.54381	1.26514	1.46495	1.1411	1.28582	1.60846	2.07198	1.69454	1.67021	1.91739	2.06654	1.46036	1.50509	1.75353	2.74777	2.01835	1.23855	0.448228	0.83392	0.57222	1.03684	1.02226	1.00765	0.818176	0.854834	1.3397	1.1195	0.739146
ENSG00000143633	C1orf131	1	complement(231223763..231241187)	17425	protein_coding	2.31647	1.55817	2.68444	1.5864	2.14551	1.71703	2.03187	1.55671	1.24545	2.38666	1.75102	2.36797	2.10409	1.54809	0.997858	2.69264	1.62254	2.27705	2.33548	1.41101	2.54411	2.08424	2.17482	2.30557	2.51453	1.66759	2.2169	2.78442	2.70168	1.97075	1.92697	2.3193	1.83683	0.684836	1.37694	0.639623	1.2808	0.725565	0.725351	0.881603	0.884107	0.421399	0.867354	0.86963
ENSG00000116906	GNPAT	1	231241207..231277973	36767	protein_coding	1.72358	2.49689	1.57566	0.936119	1.17255	1.43786	1.44445	1.85889	1.49241	0.928676	1.2458	1.43432	1.03783	1.32751	1.42966	0.989496	1.10682	1.05058	1.1353	1.09766	1.13325	1.16841	1.24683	1.32311	1.26346	1.0569	1.20454	1.26197	1.4547	1.26497	1.19963	1.25396	1.48404	0.543125	0.469606	0.912545	1.54302	1.58534	1.03794	1.11754	1.06558	0.996749	1.14735	0.991719
ENSG00000116903	EXOC8	1	complement(231332753..231337852)	5100	protein_coding	8.04966	9.19796	7.56004	6.88153	6.20781	6.09023	6.88962	7.79562	7.10825	8.62874	9.95654	7.96076	6.15232	7.11138	5.58609	7.00771	10.212	7.05861	7.34566	6.79926	6.00866	7.65016	9.76768	6.80562	7.96157	8.18467	6.92408	9.19016	6.98346	6.91539	8.30431	5.62442	5.25973	0.854884	0.674912	0.805582	1.00118	1.25578	1.16716	0.713003	0.714242	0.701702	1.04822	0.665809
ENSG00000010072	SPRTN	1	231337104..231355023	17920	protein_coding	1.62978	1.42512	1.47443	1.104	0.930353	1.04704	1.15252	0.875576	1.16288	0.918949	0.907253	1.04662	0.95564	0.810561	0.783699	1.00231	0.971182	0.872464	0.827735	0.655952	0.939516	1.11756	0.915252	0.587161	0.902499	0.675638	1.08327	0.85431	0.777112	0.782639	0.86179	0.823032	0.910054	0.677393	0.652824	0.71013	1.04394	0.941122	1.11064	1.03993	0.893423	0.748793	0.825831	0.675416
ENSG00000135766	EGLN1	1	complement(231363751..231425044)	61294	protein_coding	1.6632	1.67318	1.92543	1.03905	1.2501	0.957637	0.958342	0.971873	0.94752	0.695191	0.755769	1.32836	0.800675	0.752143	1.2329	0.713152	0.824365	0.690203	0.696519	0.660026	0.606663	0.600984	1.05039	1.09909	0.739171	1.03845	0.972404	0.635946	0.701698	0.854686	0.664242	0.598715	0.701217	0.624727	0.747139	0.497363	0.922327	0.777438	0.989436	1.15173	0.995203	0.92814	0.976676	0.800647
ENSG00000233461	AL445524.1	1	complement(231522388..231528556)	6169	antisense	2.09916	2.2224	1.80837	3.09713	2.62064	2.36331	3.26092	4.84973	3.69779	4.64507	6.0651	4.93596	2.85051	2.26681	2.64511	3.62457	5.85202	3.76962	3.68373	2.55647	3.82866	5.38255	5.7632	5.4934	3.45831	3.68226	4.06389	4.82965	3.29619	2.17315	3.98263	4.70626	2.74239	1.47542	1.17919	1.30687	1.05289	1.85059	1.56467	0.613664	0.373746	0.535885	1.01632	0.436852
ENSG00000212916	MAP10	1	232804892..232808407	3516	protein_coding	1.0579	0.726342	1.50294	0.655172	0.766341	0.432683	0.87729	0.869818	0.806612	0.264611	0.126685	0.439295	0.555708	0.53885	0.608652	0.44308	0.368017	0.635241	0.432689	0.612918	0.516737	0.383661	0.521527	0.466377	0.39147	0.393546	0.63812	0.636378	0.350505	0.64526	0.532398	0.429384	0.563528	0.619311	1.05507	0.28789	1.33902	1.13503	1.86421	2.10009	4.25347	1.38552	0.976548	1.66546
ENSG00000135778	NTPCR	1	232950605..232983882	33278	protein_coding	1.57311	1.6237	1.60559	0.899892	0.931132	1.08574	1.04377	1.01091	0.900398	1.1211	0.854405	1.16035	0.922147	1.10883	0.96863	1.14281	0.872922	0.983062	1.06861	0.759436	0.960891	0.994686	1.1847	1.25241	1.11674	1.15732	1.01717	1.10764	1.01099	1.12489	0.689071	1.16209	0.989277	0.572048	0.573464	0.676226	1.15989	1.08568	0.829295	0.822539	1.29778	0.834777	0.935074	0.869993
ENSG00000225486	AL663058.1	1	complement(233836080..233836432)	353	processed_pseudogene	7.41499	1.52308	0	3.83867	7.63301	0.718279	3.79918	3.01346	1.04793	0	3.15456	0.312538	0	0	1.1367	0.259601	2.19934	0	0	0	0	0	0	0.387106	0	0	0	0	0	0	0	0	0	0.517691	5.01158	#DIV/0!	0.989712	0.394793	1.45895	#DIV/0!	0	3.63699	0	0
ENSG00000235605	AL355472.2	1	complement(234356704..234357141)	438	processed_pseudogene	11.0084	1.84125	8.93684	4.33121	2.69138	0.289443	7.65473	0.607163	0.844564	0	1.18644	0	0.262405	0.411959	0.305368	0.209222	2.80651	0	0	0	0	0.236907	0.69775	1.24793	0	0	0	0.806598	0	0	0.267111	0	0	0.393445	1.46171	0.0323877	1.76734	0.225596	2.91789	#DIV/0!	0.347222	#DIV/0!	0	0
ENSG00000231663	AL355472.1	1	complement(234372807..234373593)	787	antisense	1.40038	3.92816	3.48162	1.03308	2.3538	3.06067	1.53367	1.35165	1.56679	0.236435	2.45257	2.66352	2.04456	0	0.509853	1.3973	1.23311	1.33553	0.845722	0.373401	0.153905	1.71404	0.258886	0.347264	0.437232	0.293034	0.619753	1.04745	1.09614	0.262069	4.16245	2.50856	1.16198	0.737709	0.59921	0.879094	1.48457	0.574244	0.511911	8.64745	0	0.191421	0.605257	0.302811
ENSG00000168275	COA6	1	234373456..234384049	10594	protein_coding	6.22884	6.28032	4.65552	5.11629	6.26307	5.57653	7.0638	10.2293	6.04078	2.42385	5.0524	2.32232	0.835366	1.35405	1.22464	2.23173	5.35582	1.16575	1.35526	0.776691	0.994687	2.46827	1.87511	1.99929	1.69983	1.40408	1.98892	1.68964	1.15164	2.2486	2.23078	2.89398	1.22287	0.821388	0.997253	1.19783	1.38065	1.63328	1.08325	0.344645	0.268002	0.527337	0.607267	0.145018
ENSG00000168264	IRF2BP2	1	complement(234604269..234609525)	5257	protein_coding	46.5935	41.9572	52.9407	60.2903	51.2866	58.8664	59.5935	66.0923	71.3521	37.5016	21.4084	51.6477	31.745	29.8613	25.468	32.5279	34.1147	23.5424	23.2418	33.7636	17.6028	36.4965	43.1166	38.5225	42.0663	43.0352	60.2144	21.6396	24.9429	46.962	28.2861	39.0788	20.4686	1.29396	1.22235	1.11193	0.988443	1.28869	1.2121	0.846497	1.39484	0.49311	0.71452	0.989708
ENSG00000258082	AL391832.3	1	complement(234979647..234980804)	1158	lincRNA	1.30863	1.04465	1.3521	1.52121	0.872556	0.547393	1.73719	0.803784	2.12964	0.241029	1.02573	0.381091	1.38952	0.155819	0	0.633087	0.558699	0.453827	0.16422	0.253771	0	0.448037	0	0.118004	0.297152	0.796607	0.0842393	0.915259	0.744959	0.801484	0.404126	0.702006	1.18456	1.16245	0.835263	0.404846	1.14198	0.921183	3.89052	5.76496	0.15191	0	0.259396	0.454217
ENSG00000273416	AL732292.2	1	complement(235104180..235104609)	430	lincRNA	1.28151	5.62653	2.27578	0	0.783271	0.884485	0.935658	0.618459	1.14704	0	0	1.796	1.60372	1.04906	0.622099	0.639344	0.300918	0.611083	0.884496	0.455607	0.281682	1.44789	0	0.953361	3.73444	0.53632	0.907434	0.821605	0.573198	3.35753	0.816241	0.540148	1.41779	0	0.139211	0.388652	#DIV/0!	0.789585	1.29684	#DIV/0!	#DIV/0!	0.34638	1.38344	1.51406
ENSG00000173726	TOMM20	1	complement(235109336..235128936)	19601	protein_coding	23.8753	20.9219	20.4693	14.0268	14.4768	14.5526	17.1735	20.8262	14.9596	9.52633	14.1763	9.05075	9.36425	10.7107	9.30753	11.0569	12.6814	10.2018	10.6042	8.63064	9.38657	10.5719	8.97567	8.79106	11.4402	9.50073	9.82907	11.3972	10.8205	12.5795	10.9826	9.76998	9.883	0.587503	0.691946	0.710949	1.22434	1.43859	1.02796	0.982986	0.75553	1.02837	0.959051	0.680577
ENSG00000054267	ARID4B	1	complement(235131634..235328219)	196586	protein_coding	1.40505	0.994141	1.98618	2.7868	2.86889	1.29365	2.60123	1.03285	1.44767	2.37342	1.85456	2.66967	2.62857	2.2795	2.56023	2.4268	1.46912	2.60445	2.84738	2.53776	3.03014	2.04695	2.20547	2.23407	2.3817	2.20487	2.59124	2.04513	2.49126	2.19797	2.14426	2.1444	2.95001	1.98341	2.88579	0.651325	0.933409	0.360017	1.11906	1.1075	1.22914	0.959008	1.17331	1.7274
ENSG00000152904	GGPS1	1	235327350..235344532	17183	protein_coding	4.26525	4.92026	3.65623	4.64485	5.1061	4.10217	5.01072	4.72816	4.72903	4.40739	5.0635	4.53297	4.14036	4.40515	3.2459	4.51717	4.47305	6.24686	4.51539	4.82281	5.61102	6.23812	5.78634	4.13532	5.46702	5.29469	5.46702	5.3183	4.99175	5.34736	5.83509	6.04212	5.87192	1.089	1.03777	1.12197	1.07877	0.925982	1.15281	0.939412	0.869981	0.716065	0.999607	1.07819
ENSG00000116957	TBCE	1	235367360..235448968	81609	protein_coding	1.42474	0.927271	1.09119	0.999571	1.04415	0.840421	1.20292	1.05255	0.849149	0.540377	0.626763	0.521827	0.385886	0.503004	0.409732	0.556962	0.689712	0.434675	0.407788	0.47532	0.512045	0.537842	0.531771	0.55591	0.461001	0.491704	0.562997	0.445893	0.377524	0.49661	0.283852	0.438292	0.437018	0.701581	1.12605	0.770186	1.20344	1.00805	1.01039	0.714105	0.802542	0.785189	0.732165	0.689157
ENSG00000162885	B3GALNT2	1	complement(235449923..235504481)	54559	protein_coding	0.570655	0.275923	0.556024	0.829536	0.876602	0.327635	0.749717	0.21447	0.300587	0.69404	0.410925	0.742124	0.916366	0.679631	0.826155	0.544202	0.284598	0.72965	0.784243	0.642755	0.757034	0.574372	0.668451	0.568544	0.777859	0.564297	0.938677	0.30866	0.501452	0.597285	0.486771	0.363983	0.650895	1.45366	3.17698	0.589247	0.903779	0.24466	0.917446	1.32034	1.6539	1.11323	1.44109	2.25847
ENSG00000143669	LYST	1	complement(235661041..235883640)	222600	protein_coding	2.45448	0.920833	1.91672	1.24304	1.73396	0.759177	1.5833	0.789091	0.805425	1.50255	0.82775	1.02098	1.41524	1.25642	0.860431	1.43305	0.588554	1.56762	1.67613	1.1635	2.00675	1.20733	0.969748	0.928177	1.53192	1.13185	1.5465	1.39507	1.51528	1.59643	1.33918	1.75502	1.96028	0.506439	1.88304	0.39608	1.27373	0.455079	1.06092	0.94189	1.51787	0.842747	1.16963	1.97687
ENSG00000229291	AL139161.1	1	complement(235957879..235971825)	13947	lincRNA	0.997636	0.510777	0.449053	0.650953	1.20745	0.581751	0.884649	0.610167	0.433212	2.84175	1.26151	0.846408	1.92833	1.5913	0.364419	3.06844	1.4102	4.10719	2.54974	1.24314	4.95887	2.65607	1.06641	1.32269	1.56257	1.21534	0.986193	2.60908	2.49179	2.29954	1.65254	1.86517	3.26747	0.652495	2.36395	1.29551	1.35901	0.505334	0.74467	0.678572	1.26143	0.430547	0.830955	0.88154
ENSG00000116962	NID1	1	complement(235975830..236065162)	89333	protein_coding	0.507359	0.299418	0.330821	0.766011	0.586272	0.66132	0.839197	0.723392	0.716376	0.224956	0.267588	0.214889	0.342228	0.314084	0.181164	0.377501	0.376598	0.319144	0.296959	0.530716	0.279308	0.292713	0.220089	0.212622	0.513587	0.302041	0.619148	0.189828	0.209689	0.54025	0.242284	0.335397	0.269567	1.5098	1.95804	1.99903	1.09554	1.23389	1.08325	1.52131	1.17376	0.843058	0.786646	1.40924
ENSG00000077585	GPR137B	1	236142505..236221865	79361	protein_coding	0.824552	0.768927	0.77684	1.0552	1.13951	0.851447	0.784106	0.705382	0.576438	0.833525	0.796058	0.668675	0.669085	0.85375	0.293252	0.488444	0.478539	0.602605	0.486434	0.452989	0.436502	0.805427	0.662362	0.637087	0.754448	0.610246	0.651467	0.428845	0.484496	0.472993	0.34349	0.371687	1.39044	1.27973	1.48195	1.09604	0.743085	0.619023	0.677009	0.802717	1.07247	0.438556	0.995883	0.946608
ENSG00000116977	LGALS8	1	236518000..236552981	34982	protein_coding	0.220534	0.0537922	0.246171	0.584908	0.52954	0.090601	0.529052	0.114032	0.0881213	0.885637	0.428676	0.829446	1.09079	1.04192	0.936741	0.943061	0.207138	0.968978	0.970349	0.784047	0.896773	0.898774	0.844513	0.796874	0.531173	0.810874	0.803103	0.898828	0.792649	0.692762	0.612029	0.660632	0.9803	2.65224	9.84417	0.368042	0.904505	0.215341	0.97263	1.23164	2.43055	1.12936	1.02894	3.78514
ENSG00000237991	RPL35P1	1	236981339..236981708	370	processed_pseudogene	5.21264	1.08982	1.05793	1.83115	3.64115	2.74111	5.07447	2.51563	1.99956	1.00581	0.802566	0.894533	0	0.97534	0.72298	0.990695	1.224	0	0	0	0	0.280447	0	0.36932	0	0	0.527293	0.954838	0.333074	0.278714	0.316201	0.31387	0	0.35129	3.34105	2.59101	2.77119	0.690887	0.729473	0	1.21528	0.808221	0	0
ENSG00000228844	AL358176.3	1	complement(240636599..240637052)	454	processed_pseudogene	1.51721	0.888181	1.72438	1.19388	0.741865	0.837728	0.590797	1.17153	1.6296	1.02464	0.817592	0	0	0.19872	0	0.201849	0.855031	1.15756	0.209435	0	0.266791	0.457116	2.24387	0	0.757934	0.761953	0.859464	1.03756	0.271448	0.227146	1.03079	1.27898	0.335711	0.78689	0.835263	0.485815	0.494856	1.57917	1.94526	0	0.243055	#DIV/0!	1.03758	0
ENSG00000091483	FH	1	complement(241497603..241519761)	22159	protein_coding	2.09513	1.66809	2.07561	1.15576	1.45916	1.29299	1.71883	2.15424	1.22978	0.995072	1.27978	0.687078	0.36826	0.570001	0.144864	1.28202	1.68466	0.598839	0.510624	0.380169	0.377161	1.07235	0.845903	0.659839	0.786791	0.556796	0.554682	0.765284	0.444921	1.01454	0.760287	1.05865	0.330151	0.55164	0.874748	0.622946	1.48719	1.47636	0.951112	0.370084	0.44539	0.21084	0.398298	0.225665
ENSG00000229022	AL365366.1	1	241831935..241832787	853	processed_pseudogene	0.161504	0	0.229445	0	0.39485	0	0	0	0	0.654423	0.174062	0	0	0.3173	2.03841	0.644591	0	1.38622	1.4491	0.344509	1.98795	0.486591	1.07485	0.160197	0.941271	0.946263	1.48668	0.552231	1.1558	1.57165	1.23441	0.680726	1.42943	0	#DIV/0!	0	#DIV/0!	0	#DIV/0!	0	1.82292	#DIV/0!	2.2481	#DIV/0!
ENSG00000143702	CEP170	1	complement(243124428..243255348)	130921	protein_coding	2.24867	1.16321	2.39487	3.21682	2.9199	1.79918	2.89691	1.69917	1.94019	2.10988	1.68354	1.86571	1.78825	1.93571	1.39144	1.80729	1.07779	1.58758	1.42203	1.22256	1.54872	2.19466	2.05889	1.70235	1.81091	1.74829	1.63922	1.51656	1.57105	1.60687	1.68627	1.8406	2.13856	1.43054	2.51021	0.751265	0.900549	0.581928	1.07837	0.84756	1.14979	0.745797	0.786827	1.13433
ENSG00000054282	SDCCAG8	1	243256034..243500092	244059	protein_coding	0.914432	0.570009	1.17161	1.1976	1.44626	0.474257	1.0512	0.395541	0.502201	1.05099	0.707822	1.06502	1.14859	1.03431	0.697093	0.854593	0.308033	0.933992	0.834506	0.71121	0.772222	0.913255	0.908274	0.910396	1.04193	0.690268	0.847753	0.922578	0.912444	0.815076	1.05941	1.00925	1.16343	1.30966	2.53726	0.40479	0.877756	0.273492	1.05892	1.09286	1.46126	0.654535	0.976495	2.30887
ENSG00000179456	ZBTB18	1	244048939..244057476	8538	protein_coding	1.1456	3.18003	1.74215	0.58722	0.690339	0.846363	0.455518	1.10574	1.16981	0.730088	0.739069	0.917443	1.02307	1.35254	2.02084	0.740585	0.697137	0.938669	1.26956	1.46853	1.65981	0.972269	1.30054	1.32839	1.22251	1.87725	1.69094	1.08964	0.923776	1.21991	1.34287	1.37378	1.39239	0.512587	0.217086	0.485815	0.77572	1.60173	1.38216	1.40129	1.83006	2.20269	1.71427	2.10651
ENSG00000121644	DESI2	1	244652935..244709033	56099	protein_coding	1.36292	0.781086	1.03965	0.797102	0.915578	0.653101	0.846277	0.694484	0.600058	0.893902	0.82708	1.04428	1.12067	0.958493	0.85116	0.772659	0.520125	0.751776	0.779664	0.59368	0.870116	0.980333	0.966072	0.957286	0.768774	0.816015	0.855526	1.09998	0.973176	0.840083	0.713241	0.51339	0.548804	0.58485	1.17219	0.62819	1.06169	0.758519	0.918782	1.25368	1.15889	0.81507	1.00907	1.14142
ENSG00000203667	COX20	1	244835322..244845057	9736	protein_coding	0.466944	0.138056	0.723686	0.612389	0.934037	0	0.468341	0.122917	0.02533	0.535136	0.137251	0.861212	0.531225	0.787655	0.425872	0.367084	0.159484	0.377847	0.625034	0.60367	0.435426	0.724738	0.774291	0.477203	0.930705	0.568491	0.69134	0.326583	0.455685	0.550787	0.348484	0.751469	0.673146	1.31148	6.76563	0	0.764777	0.131598	#DIV/0!	0.992692	5.73881	0.494503	1.7027	3.78514
ENSG00000153187	HNRNPU	1	complement(244840638..244864560)	23923	protein_coding	30.152	19.9513	23.9134	18.9298	17.3591	17.6362	20.8653	22.3217	19.1895	8.81253	16.0838	9.21418	4.83313	7.05596	4.32177	10.1051	16.367	6.60127	6.0453	5.64647	5.53391	9.78968	9.88354	9.04782	8.5727	7.5192	8.57933	7.99922	7.81986	8.89723	7.03248	8.48549	6.28178	0.627814	0.870075	0.737504	1.10225	1.28588	1.08807	0.548438	0.4387	0.469035	0.598242	0.344991
ENSG00000273175	BX323046.1	1	244864738..244865272	535	lincRNA	0	1.00495	0	1.51968	0.629545	1.18482	1.0027	0.49708	2.30479	0.521704	1.11009	0	0	2.19224	0.250003	0.685154	1.33023	0.982302	1.59953	0.549283	0	0.96977	1.3329	0	0	0.431061	1.09401	0	1.3821	0	0.218681	0	1.13953	#DIV/0!	0.626447	#DIV/0!	0.659808	0.789585	1.94526	0	1.97483	#DIV/0!	2.33456	0.412925
ENSG00000201758	RN7SKP55	1	244943910..244944216	307	misc_RNA	2.24369	2.62693	4.4626	0.441384	4.38836	0.825904	2.18422	2.16562	4.41814	0	0.483631	2.87494	0	0.293873	0	0.298499	0.210741	3.42366	0	0	0	0.337998	0	0	0.373618	1.1268	0.31775	0	0	0	0	0	0	0.196722	1.67053	0.185072	4.94856	0.493491	5.34947	#DIV/0!	0.607639	0	0	0
ENSG00000162851	TFB2M	1	complement(246540560..246566324)	25765	protein_coding	1.70566	0.5582	1.09386	0.604816	0.738583	0.624901	0.791184	0.903145	0.598226	0.628312	0.654061	0.783606	0.918932	0.71783	1.20436	0.981659	0.61772	0.662906	0.859865	0.688141	0.658151	0.539669	0.763098	0.795546	0.796872	0.671311	0.726933	0.621611	0.612242	0.480299	0.858217	0.549896	0.544226	0.354594	1.32315	0.571283	1.30814	1.22281	0.957313	1.46254	1.0975	1.53694	0.87593	1.114
ENSG00000143653	SCCPDH	1	246724047..246768137	44091	protein_coding	2.52148	2.32296	2.25941	1.13405	1.31771	1.40316	1.48738	1.82455	1.2501	0.614044	1.18198	0.893296	0.516133	0.695708	0.497499	0.714974	1.10786	0.503588	0.450714	0.537643	0.34339	0.654256	0.723181	0.759312	0.775233	0.724423	0.809757	0.512816	0.564605	0.811597	0.772162	0.745397	0.584195	0.449756	0.567255	0.621029	1.31157	1.38463	0.890914	0.840547	0.588596	0.556925	0.630392	0.4853
ENSG00000196418	ZNF124	1	complement(247121975..247172016)	50042	protein_coding	4.98282	2.19175	5.60062	3.07609	4.60365	2.10272	3.12484	1.57037	1.92443	1.97259	1.80394	2.87709	2.29444	2.17966	2.31463	1.80195	1.32001	2.09248	1.85637	2.59168	1.95813	1.65885	2.25965	2.19819	2.26	2.10608	3.271	1.79791	1.95537	1.99275	2.01062	2.14896	2.35737	0.617339	2.10044	0.375444	1.01585	0.341115	0.91521	1.16316	1.20828	0.804505	1.0302	1.96338
ENSG00000259865	AL390728.6	1	complement(247187281..247188526)	1246	lincRNA	58.1566	97.7342	61.5738	87.5454	85.9587	89.2317	87.9363	100.634	97.1805	107.523	119.28	142.821	105.617	132.939	123.017	105.54	89.7767	84.4604	111.643	118.396	84.6696	110.678	107.758	123.269	100.064	113.828	132.701	113.227	131.842	129.526	115.774	107.371	149.232	1.50534	0.879515	1.44918	1.00447	1.17072	1.08908	0.982274	1.11451	0.861334	1.05783	1.31878
ENSG00000227671	AL390728.4	1	complement(247189851..247210856)	21006	transcribed_unprocessed_pseudogene	1.04276	0.627074	1.1926	1.81267	1.94009	0.736299	1.36626	0.614014	0.534175	1.66533	1.14858	2.27416	1.99161	1.5204	1.55999	1.84099	0.683748	1.77629	1.95997	1.58549	1.64335	1.9858	1.45489	1.60028	2.04764	1.59739	1.8204	1.35669	1.87737	1.38442	1.40353	1.42083	2.72813	1.73833	3.09388	0.61739	0.753731	0.316487	0.725487	1.19592	1.32372	0.685961	1.06463	2.31883
ENSG00000162714	ZNF496	1	complement(247297412..247331846)	34435	protein_coding	0.824135	0.491821	1.05716	1.13724	1.07101	0.813636	0.868498	0.556048	0.701846	0.726789	0.635981	0.589515	0.897839	0.909132	0.800139	0.612082	0.682014	0.759262	0.643369	1.09235	0.685902	0.539393	0.795802	0.563498	0.985956	0.729994	1.10764	0.406965	0.701454	0.66783	0.519824	0.644146	0.894072	1.37992	2.17765	0.769643	0.763688	0.519179	0.862604	1.23535	1.4295	1.35728	1.05112	1.60165
ENSG00000162711	NLRP3	1	247416156..247449108	32953	protein_coding	1.48411	1.38682	2.06687	3.88179	3.20423	2.80075	3.50407	2.24352	2.40978	2.94191	2.48487	2.92278	3.12855	3.00064	2.4759	2.93386	1.90246	3.17762	3.07009	2.38996	2.62808	2.87494	2.79464	2.30975	3.39023	2.84134	2.58134	3.28421	2.74875	2.87595	1.87813	1.75856	3.23761	2.61558	2.31048	1.35507	0.902693	0.700174	0.860404	1.06344	1.20756	0.847104	1.04643	1.25625
ENSG00000175137	SH3BP5L	1	complement(248810446..248826633)	16188	protein_coding	2.02542	2.91441	1.63218	1.38954	1.68528	1.45666	1.4001	1.18282	1.51581	3.62079	2.83412	2.5421	4.64334	3.62815	5.5771	2.10587	2.97748	3.31135	3.43024	4.26604	4.27238	2.89092	3.17169	3.46095	2.93341	4.72974	4.05551	3.13541	3.48671	2.58002	3.21612	2.58262	6.63769	0.686049	0.578259	0.89246	1.0076	0.701853	1.04061	1.28241	1.28017	2.1939	1.62889	1.43277
ENSG00000171161	ZNF672	1	248838210..248849517	11308	protein_coding	1.44975	2.11578	1.05578	1.60574	1.01268	1.78258	1.31644	1.84614	2.02821	1.38223	1.79225	1.33663	1.34163	1.77917	1.32474	1.38577	2.03109	1.58013	1.76579	1.20409	1.18895	1.60585	1.56753	1.64345	1.80551	1.73351	1.92372	1.79124	1.39498	1.51385	1.57262	1.30427	1.21305	1.1076	0.478634	1.68841	0.819836	1.82301	1.13779	0.970632	0.992699	0.991103	1.27422	0.592828
ENSG00000171163	ZNF692	1	complement(248850006..248859144)	9139	protein_coding	0.844152	1.14718	0.556804	0.355851	0.515953	0.915552	0.542959	0.494686	0.80954	0.794058	0.909791	0.772606	0.892906	0.987186	1.68305	0.842292	0.76456	0.761931	0.488994	1.14687	1.24582	0.783435	0.691108	0.852277	0.55223	1.05985	1.14211	1.08241	1.2406	0.857582	0.652885	0.787851	1.06734	0.421548	0.449757	1.6443	1.52581	0.958782	0.884209	1.12448	1.08507	2.17841	0.580552	1.50004
ENSG00000143727	ACP1	2	264140..278283	14144	protein_coding	5.38622	4.77054	3.37634	2.84538	3.28615	3.2447	3.47035	5.15179	3.67897	3.67702	4.1937	3.52568	1.76333	2.51955	2.31682	4.08826	4.254	3.18611	2.50078	2.01535	1.78979	4.07901	3.93254	2.97566	4.02231	3.1224	2.71046	3.55521	3.02343	4.32358	3.29212	4.03965	2.25214	0.528269	0.688842	0.961011	1.21965	1.56773	1.13384	0.479554	0.600794	0.657126	0.611697	0.473753
ENSG00000151353	TMEM18	2	complement(667335..677439)	10105	protein_coding	4.88066	3.44508	3.38945	3.3122	2.89977	2.84792	3.06577	4.09236	2.9164	3.6552	3.63656	4.72747	5.93718	3.94624	8.43143	3.57307	3.29089	4.66763	5.16584	4.25556	4.85452	3.00874	4.1535	4.39492	4.26793	4.40467	4.00622	4.11385	5.20756	4.51073	5.46476	4.09133	6.33482	0.678637	0.841713	0.840229	0.925601	1.41127	1.02405	1.62431	1.08516	1.7835	1.44577	1.29313
ENSG00000182551	ADI1	2	complement(3497361..3519736)	22376	protein_coding	5.99048	6.4875	4.79321	3.88178	3.76304	4.1813	3.75194	4.60542	3.87399	5.23895	4.93677	4.99957	6.62603	6.51563	6.43173	5.85237	4.40645	5.82462	5.94908	5.01685	5.67291	5.60192	4.85775	5.66722	5.79244	6.25603	4.39006	5.14715	5.35336	5.12948	6.72917	5.43914	6.6684	0.647991	0.580044	0.872339	0.966552	1.22386	0.926503	1.26476	1.31982	1.28646	1.01653	1.13852
ENSG00000255767	AC108488.2	2	complement(3531984..3547957)	15974	protein_coding	1.6041	1.23692	1.33549	1.34877	1.33888	1.33332	1.30131	1.45671	1.18876	1.08914	1.14326	0.877136	0.949744	1.11828	1.04663	0.952305	0.882936	0.781355	0.869048	0.637747	0.545942	0.87045	0.809921	0.727126	0.955001	0.599138	0.647315	0.648753	0.732914	0.703678	0.476064	0.639764	0.763304	0.84083	1.08243	0.998372	0.964814	1.08801	0.891578	0.872011	0.97815	1.19324	0.912573	0.722302
ENSG00000234171	RNASEH1-AS1	2	3558492..3561745	3254	antisense	1.90514	1.2392	1.62396	1.37421	1.24207	1.12984	1.11278	1.51194	1.02313	1.08648	1.64262	0.644189	1.05962	1.38628	0.78097	1.83053	1.63036	0.363382	1.08116	0.782681	0.632789	0.765326	0.970503	1.04985	1.65671	0.744157	1.61882	1.23047	0.643835	1.83811	1.07862	1.07067	1.2178	0.721316	1.00232	0.695735	0.809764	1.21728	0.905552	0.975276	0.843943	1.21233	0.590624	0.480067
ENSG00000171863	RPS7	2	3575205..3580919	5715	protein_coding	28.2998	18.0391	23.3901	20.9837	20.7447	20.4972	23.2553	38.1107	21.0581	1.44887	10.8466	0.945925	0.904987	0.899822	0.374457	3.31922	9.81498	0.551739	0.715413	0.308521	0.741787	2.83244	1.31907	0.932508	1.04365	0.907944	1.04121	1.0303	0.495969	1.11876	0.593673	0.975385	0.213351	0.741479	1.14998	0.876317	1.10825	1.83713	1.02737	0.624615	0.082959	0.395863	0.215536	0.0314337
ENSG00000118004	COLEC11	2	3594832..3644644	49813	protein_coding	4.20924	6.62438	3.68543	4.25179	4.72285	3.74885	4.9565	5.41079	3.79972	1.87707	3.57528	2.81944	1.62203	3.04817	1.02033	3.27093	2.96257	1.40844	1.96034	1.6479	0.855908	2.17476	2.03076	2.18361	3.64505	2.28706	3.9362	2.59343	2.39731	5.00788	3.52536	4.18012	2.08977	1.01011	0.712951	1.01721	1.16575	1.14566	1.01357	0.86413	0.852568	0.36189	0.599324	0.556238
ENSG00000225964	NRIR	2	complement(6828514..6840464)	11951	antisense	0.080691	0.0674813	0.081883	3.3675	3.87507	3.35213	3.43385	2.87055	3.31197	2.63129	1.85733	2.68637	2.18307	2.37041	2.5405	2.2697	1.61324	2.1877	2.24362	2.46712	2.57429	2.51795	2.5828	2.57266	2.91766	2.5472	4.00775	2.61127	2.17581	3.30488	3.76896	3.77032	3.09901	41.7333	57.4243	40.938	1.0197	0.740774	0.98802	0.829658	1.27624	0.945702	0.988508	1.5293
ENSG00000134326	CMPK2	2	complement(6840570..6866635)	26066	protein_coding	0.502089	0.83021	0.382934	30.1983	23.6912	22.8738	27.8965	27.8884	25.6159	26.8125	34.6209	26.1064	22.633	26.0003	26.036	26.3921	35.5555	22.3793	23.6559	21.0898	18.7777	27.9457	25.1611	24.6026	25.9315	26.591	26.4138	25.9643	23.4173	28.0421	24.0892	26.0947	22.2018	60.1453	28.5364	59.733	0.923777	1.17716	1.11988	0.844123	0.751001	0.997303	0.896327	0.593151
ENSG00000134321	RSAD2	2	6865806..6898239	32434	protein_coding	0.152909	0.3191	0.102583	15.9386	13.2349	9.82267	19.496	13.0616	9.45879	16.144	29.4532	14.9294	13.3736	15.0819	12.6353	17.2859	25.8797	18.3541	13.5528	11.8209	12.6897	20.2162	12.9624	14.2951	15.6841	13.4422	14.0185	18.8333	16.802	17.8243	24.1824	31.1723	13.4725	104.236	41.4757	95.7532	1.2232	0.986904	0.962954	0.828395	0.512064	0.846339	0.784038	0.456761
ENSG00000235092	ID2-AS1	2	complement(8666636..8681863)	15228	antisense	1.04941	0.8297	1.16957	0.436022	0.342823	0.666016	0.546026	0.51518	0.583009	0.262713	0.282753	0.376736	0.467945	0.308076	0.210798	0.19257	0.361129	0.155299	0.0811718	0.353792	0.0636318	0.374777	0.54856	0.38586	0.361546	0.325603	0.467631	0.425334	0.404641	0.358917	0.0921942	0.259291	0.31027	0.415491	0.413189	0.569454	1.25229	1.50276	0.875367	1.7812	1.08956	0.559537	0.421518	0.979684
ENSG00000115738	ID2	2	8678845..8684453	5609	protein_coding	138.303	65.7559	131.094	144.323	129.763	56.6187	111.444	72.6836	56.1243	237.677	135.703	353.125	419.1	369.562	330.265	231.623	135.496	214.654	259.466	320.15	155.502	255.001	294.681	305.772	307.988	314.082	307.882	264.983	273.588	299.316	207.103	232.326	281.43	1.04353	1.9734	0.431893	0.772187	0.560127	0.991268	1.76332	2.72332	0.935263	1.12021	2.36279
ENSG00000223640	RPL30P3	2	complement(9081395..9081727)	333	processed_pseudogene	40.9565	5.24729	16.4567	24.4153	22.7572	19.0355	34.2325	27.1528	6.66521	0	7.80272	0	0	0	0	0	10.2972	0	0	0	0	0	0.305921	0	0	0.346273	0	0	0	0	0	0	0	0.596129	4.33694	1.1567	1.40209	1.19315	0.350147	#DIV/0!	0	#DIV/0!	#DIV/0!	0
ENSG00000119185	ITGB1BP1	2	complement(9403475..9423547)	20073	protein_coding	9.10731	10.9013	7.17618	5.85278	6.56901	6.78312	8.52516	9.19447	6.62819	10.8411	10.1779	8.00251	8.61728	8.76436	8.61558	8.4732	7.02314	9.9226	9.15639	6.68067	11.3924	11.7552	9.90143	10.225	8.34841	8.32949	7.18752	13.2002	11.886	9.61219	6.60946	6.89628	11.4729	0.642646	0.60259	0.945227	1.4566	1.39967	0.977158	0.79487	0.861116	1.07661	1.08063	0.951236
ENSG00000119203	CPSF3	2	9423568..9473101	49534	protein_coding	0.859383	1.57384	0.857402	0.670221	0.802342	0.775491	0.944901	1.19187	0.846372	1.33731	1.07158	1.35418	1.27848	1.18024	1.3609	1.26912	0.975672	1.49329	1.15941	1.21619	1.81927	1.48524	1.19694	1.31313	1.33147	1.39905	1.2072	1.78782	1.54999	1.01388	1.00381	1.27071	1.64	0.779887	0.509798	0.904467	1.40983	1.48549	1.0914	0.956008	1.1014	1.00496	0.913557	1.24651
ENSG00000134330	IAH1	2	9473658..9496543	22886	protein_coding	1.55304	1.99685	1.39395	1.81179	1.24356	1.44026	1.77557	1.59195	1.30925	1.01631	1.1483	0.949671	0.939113	1.0959	1.36755	0.985025	1.04597	1.40074	1.39181	1.1642	1.54011	0.956677	0.899155	1.1046	1.20284	1.06814	1.24888	0.890197	1.0662	1.36532	1.06331	1.06562	1.1055	1.16661	0.622762	1.03323	0.980009	1.28016	0.909035	0.924041	0.95437	1.44003	1.41297	1.11304
ENSG00000151694	ADAM17	2	complement(9488486..9555792)	67307	protein_coding	0.745028	0.51123	0.732771	1.52402	1.05085	0.815578	1.29315	0.584765	0.804248	0.94548	0.694869	1.22444	1.22776	1.12594	2.48	1.05517	0.469079	1.69628	1.40844	0.829552	1.97952	0.892629	1.08975	1.03744	1.13666	1.00906	1.19134	0.878322	0.952108	0.966785	0.903875	0.760903	1.1843	2.04559	2.05553	1.113	0.848511	0.556469	0.986108	1.29856	1.62037	2.02542	1.3348	1.76847
ENSG00000271855	AC073195.1	2	9555899..9556775	877	lincRNA	0.78542	0.766314	0.223166	2.62666	0.768088	0.86734	1.68212	0.606471	1.6872	0.848685	0.761843	2.39018	0.524212	0	1.37259	0.522459	1.0328	0.898856	1.40945	0.335081	0.552443	1.53814	0.232318	0.779067	0.261575	0.657405	2.5583	0.939958	0.140522	1.41105	1.46743	1.45661	0.347578	3.34428	1.00232	3.88652	0.640402	0.789585	1.94526	0.617675	0	0.574262	2.69771	0.324441
ENSG00000134308	YWHAQ	2	complement(9583972..9631014)	47043	protein_coding	4.87585	4.36295	4.03141	5.18481	4.36733	3.56805	5.71303	5.54284	4.17548	6.58576	6.79361	4.68573	2.87315	5.33531	2.58729	5.64917	4.84787	3.86527	3.71699	2.69027	2.27092	6.95696	4.67315	4.2177	4.75938	4.19144	4.48316	5.43219	4.90928	6.18618	4.07117	4.78667	2.40722	1.06336	1.001	0.885062	1.10188	1.26916	1.17024	0.436268	0.785343	0.552163	0.657971	0.55494
ENSG00000269973	AC010969.2	2	9936360..9939590	3231	lincRNA	1.32177	2.16323	1.33264	1.50981	1.09454	2.90357	3.2791	2.63386	1.6792	2.13084	1.56241	1.33169	1.7786	2.76437	1.82144	3.06315	2.40287	1.50454	2.23656	1.27333	1.68695	3.01886	2.77459	2.28382	2.8755	1.8201	1.05671	1.23923	1.79268	2.64912	2.46228	3.63024	1.88688	1.14226	0.505977	2.17881	2.17187	2.40635	0.578321	0.834696	1.7693	1.36776	0.730151	0.52992
ENSG00000260077	AC104794.2	2	complement(10039092..10040663)	1572	lincRNA	8.50062	7.95182	8.71512	8.61991	8.89153	7.01624	9.21373	7.1052	9.02051	4.08369	4.5808	4.56182	6.43393	6.25564	3.48843	4.89676	8.437	5.18177	4.89933	6.4182	5.62468	4.15854	5.63793	4.86788	5.61829	5.42802	7.81882	3.74565	6.66361	8.46249	3.05138	2.65951	2.32691	1.01403	1.11817	0.805065	1.06889	0.799098	1.28566	1.57552	1.36562	0.764701	1.00053	0.760721
ENSG00000271787	AC104794.4	2	complement(10054421..10054866)	446	antisense	0	0.602742	0.438827	0	0	1.42126	0	0.596273	1.10589	0	0.332903	1.23684	0	0.202285	0.299891	0.616408	1.30555	4.12413	0.213191	0	0.543153	0.465316	0.913646	2.14471	0	0	0.21872	0	0.828952	1.84976	0	0	0.341733	#DIV/0!	0	3.23877	#DIV/0!	#DIV/0!	0.778104	#DIV/0!	0.607639	0.242466	0.345861	0
ENSG00000171848	RRM2	2	10122328..10131419	9092	protein_coding	5.8184	4.84898	4.11152	3.66633	3.48216	4.09945	5.59041	6.94678	5.98088	9.26074	5.65027	7.8024	8.73504	7.4124	9.35612	5.47296	8.35401	5.37554	5.53224	6.23804	2.99744	7.90909	12.8404	11.2721	6.14377	10.9576	5.95466	6.10059	9.69147	6.47646	6.87143	6.34816	5.78337	0.630127	0.718122	0.997065	1.5248	1.99496	1.45895	0.943234	1.31187	1.19913	1.01083	0.746711
ENSG00000115756	HPCAL1	2	10302889..10427617	124729	protein_coding	4.13413	3.61544	3.17907	2.188	2.2318	2.90491	2.31279	2.65236	2.92031	10.5793	5.29064	9.28838	6.25859	6.10699	7.02487	6.06281	5.44068	5.93982	6.18927	5.61837	6.41794	9.73604	8.66646	8.5662	5.54794	7.44202	5.53249	6.47973	6.77599	4.92269	5.63919	5.37601	5.05643	0.529253	0.617298	0.913761	1.05704	1.18844	1.0053	0.591588	1.1543	0.756307	1.02086	1.03266
ENSG00000115758	ODC1	2	complement(10439968..10448504)	8537	protein_coding	7.92333	4.64465	3.89737	1.82536	1.97263	1.75232	2.19931	3.16184	2.05101	1.76549	1.61745	1.55079	1.18474	1.17305	0.814697	2.54405	2.09923	1.16963	1.58157	0.699928	1.26273	1.73813	1.62288	1.23251	1.06142	1.53979	1.38262	1.42083	2.021	1.49788	3.1246	3.06075	0.785541	0.230378	0.42471	0.449617	1.20487	1.60286	1.17045	0.671054	0.725246	0.525343	0.621674	0.333421
ENSG00000243819	RN7SL832P	2	10690344..10692099	1756	lincRNA	1.01988	1.22471	0.780192	1.46617	0.959017	1.51612	0.381865	0.60578	0.63198	1.05965	1.14146	0.628279	0.589066	0.873418	1.52336	1.30466	1.28953	0.897833	1.19125	2.90073	1.7934	1.18184	0.754174	0.466908	1.95958	1.44464	1.16659	2.41428	1.05271	0.822175	1.26589	1.32269	0.95475	1.43759	0.783059	1.94326	0.260451	0.631668	0.416842	0.555907	0.765175	2.42466	0.913073	2.24946
ENSG00000162976	PQLC3	2	11155198..11178874	23677	protein_coding	2.85102	2.32184	2.12439	1.5395	1.24469	1.73483	1.518	1.84765	1.53632	0.82911	1.23849	0.778156	0.888322	0.971653	0.858648	0.839876	1.07934	0.704719	0.70679	0.963958	0.803157	0.876508	0.778762	0.877246	0.847768	0.886354	1.27308	1.01464	0.796357	1.14549	0.919076	0.966252	0.972012	0.539983	0.53608	0.816623	0.986033	1.48442	0.885574	1.07142	0.784546	1.10344	0.841542	0.893102
ENSG00000134318	ROCK2	2	complement(11179761..11348330)	168570	protein_coding	0.630912	0.397087	0.556139	0.413983	0.489516	0.250439	0.48053	0.242952	0.269918	0.612079	0.381382	0.611285	0.637496	0.517005	0.606987	0.513185	0.326615	0.60715	0.553906	0.457904	0.681888	0.543542	0.423634	0.427203	0.513727	0.545865	0.445588	0.467365	0.575357	0.347479	0.412954	0.417487	0.57504	0.656166	1.23277	0.450317	1.16075	0.496311	1.07778	1.04153	1.35561	0.992969	1.07935	1.40197
ENSG00000169016	E2F6	2	complement(11444375..11466177)	21803	protein_coding	0.593941	0.616481	0.538596	0.441263	0.33985	0.453541	0.516687	0.408609	0.497682	0.661412	0.565216	0.536373	0.448073	0.604136	0.533705	0.554804	0.531157	0.445917	0.667236	0.449275	0.788859	0.594903	0.490598	0.620474	0.67864	0.470692	0.63085	0.621143	0.621755	0.818259	0.853191	0.77233	0.727007	0.742941	0.551274	0.842079	1.17093	1.20232	1.09733	0.67745	1.06886	0.995026	1.20265	0.845842
ENSG00000079785	DDX1	2	15591178..15631111	39934	protein_coding	0.99353	1.06024	1.16644	0.780442	0.889796	0.815883	0.983986	0.972276	0.929414	0.454306	0.698984	0.580168	0.515177	0.598688	0.448808	0.718263	0.895919	0.47705	0.557157	0.429264	0.415533	0.413149	0.556118	0.55434	0.832954	0.59771	0.815881	0.572096	0.533883	0.870258	0.67676	0.86952	0.499977	0.785524	0.83924	0.699465	1.26081	1.0927	1.13915	1.13399	0.856512	0.773583	0.775701	0.479132
ENSG00000240857	RDH14	2	complement(18554723..18560680)	5958	protein_coding	2.33535	3.2035	1.64247	2.4108	2.93957	2.68107	3.89412	4.285	3.10439	2.20179	4.22398	3.40717	2.68139	4.14904	4.22042	2.39942	4.2024	2.16105	2.69706	2.95938	2.03295	2.6995	3.76162	3.02746	4.27384	2.24502	3.24181	4.11124	3.7025	3.66941	4.18258	4.44412	3.86276	1.03231	0.917613	1.63234	1.61528	1.4577	1.15789	1.21783	0.98226	1.23869	1.12405	0.704213
ENSG00000213403	CISD1P1	2	19826249..19826575	327	processed_pseudogene	2.52775	0.411044	1.19704	2.48633	2.57497	0.77539	3.281	0.406632	0.377084	0.569035	0.227025	0.337388	0	0	0	0	0.989256	0	0.290775	0	0	0	0	0	0	0.705253	0	0	0	0	0	0	0	0.983612	6.26447	0.647753	1.31962	0.157917	0.486315	0	0	0	#DIV/0!	0
ENSG00000068697	LAPTM4A	2	complement(20032650..20052028)	19379	protein_coding	16.2295	24.1093	21.3098	13.8169	13.3304	12.8418	12.2907	15.3491	14.0493	34.2594	27.8883	29.1143	29.0907	38.4731	31.7762	31.1959	25.2994	31.2745	31.49	25.5213	30.1074	35.1204	29.1858	33.1626	31.494	35.1538	33.9325	30.4936	29.3674	32.0191	41.2279	38.3171	36.5086	0.851344	0.552917	0.602626	0.889539	1.15144	1.09402	0.84913	1.37954	1.09143	1.00943	1.00877
ENSG00000213729	AC098828.1	2	complement(20155618..20156057)	440	processed_pseudogene	1.56548	2.44384	2.66887	1.23186	1.1482	1.72877	2.43838	1.51101	3.64314	0.634344	0.843606	0	0.783637	0.205043	0	0.208271	0.882237	0	0.216099	0	0	0.471661	0	0	0	0.262066	0	0	0	0	0	0.263936	0	0.78689	0.469835	0.647753	1.97942	1.31598	2.10737	1.23535	0.243055	#DIV/0!	1.03758	0
ENSG00000055917	PUM2	2	complement(20248691..20352234)	103544	protein_coding	2.01301	1.49283	2.03194	1.4343	1.48002	1.07745	1.55684	1.10953	1.17776	1.29029	1.06469	1.41072	1.24653	1.31655	1.50487	1.40808	0.921624	1.33611	1.20755	1.08509	1.3043	1.25768	1.28982	1.21678	1.35478	1.33523	1.44142	1.06681	1.04142	1.229	1.02595	1.27635	1.04068	0.712517	0.991421	0.530254	1.08543	0.749672	1.0931	0.966085	1.23655	1.06674	0.857587	1.17737
ENSG00000143878	RHOB	2	20447074..20449445	2372	protein_coding	7.02752	16.6031	11.6341	6.28396	9.01654	16.9427	5.42776	13.0614	12.1643	10.9432	10.2029	14.1396	13.6641	7.64503	11.3339	9.11757	14.456	9.41614	9.70075	8.79617	8.57871	11.8552	16.406	13.3077	11.6055	14.7296	11.1449	8.73792	9.66365	11.2602	23.2312	27.6621	10.2808	0.894193	0.543063	1.4563	0.863749	1.44861	0.717967	1.24863	0.749297	0.801574	1.06396	0.60848
ENSG00000205639	MFSD2B	2	24010081..24063321	53241	protein_coding	0.592544	1.02751	0.529352	0.613375	0.569347	0.838174	0.579356	0.666829	0.891662	1.34381	1.23122	1.04439	1.36001	1.69284	1.87409	1.42345	0.912599	1.27333	1.71447	0.949363	1.42187	1.08558	1.70293	1.90442	1.34863	2.23293	1.83222	1.84693	1.87492	1.72581	2.39083	2.31648	1.56017	1.03516	0.554106	1.5834	0.944538	1.17122	1.06381	1.01205	1.37493	1.79444	1.20445	1.04028
ENSG00000115128	SF3B6	2	complement(24067584..24076443)	8860	protein_coding	12.5635	14.2148	9.76375	8.82465	8.26811	9.4009	10.8833	15.8482	10.758	8.95719	10.4401	8.87836	8.22435	10.8853	12.0165	11.2325	8.65309	8.25962	9.57273	6.57827	9.89765	10.4117	10.992	8.88369	11.3277	11.609	9.9641	10.5801	9.36105	10.0796	12.9803	13.6842	9.85694	0.702406	0.581653	0.962837	1.23328	1.91679	1.14436	0.918185	1.04264	1.35346	0.852232	0.760223
[truncated: 6,396 more rows]
[truncated: 19 more columns]
