# Supplementary material for: A searchable atlas of pathogen-sensitive lncRNA networks in human macrophages
Source: Nat Commun. 2025 May 21;16:4733. doi: 10.1038/s41467-025-60084-x (PMC12095776; doi:10.1038/s41467-025-60084-x)
Supplement: Supplementary file 7 — Supplementary Data 5 [file 41467_2025_60084_MOESM7_ESM.xlsx]

## Sheet: Tabelle1
Supplementary Data 5: Significant RNA and protein changes in THP1 MФ, upon lncRNA knockdown
		LINC01268									AC010980.1							LINC00158							LINC01215							AC022816.1							Significance (P ≤ 0.05)
		RNA			protein						RNA			protein				RNA			protein				RNA			protein				RNA			protein
ENSEMBL ID	Gene Names	1	2	3	1	2	3	4	5	6	1	2	3	1	2	3	4	1	2	3	1	2	3	4	1	2	3	1	2	3	4	1	2	3	1	2	3	4	LINC01268	AC010980.1	LINC00158	LINC01215	AC022816.1
ENSG00000117632	STMN1	1.22679	1.27459	1.08916	1.16367	1.14135	0.935885	1.18507	1.03013	1.09643	1.17321	0.999472	0.845131	0	1.09392	0.804233	0.979295	0.843028	0.939289	0.526299	1.23027	1.31032	0.992296	1.20842	1.14738	0.858722	0.906911	1.26406	1.02393	1.299	1.33009	0.541399	0.558756	0.690357	1.06914	1.10066	0.841504	1.05569	yes
ENSG00000076003	MCM6	1.12894	1.18005	1.1857	1.12986	1.09803	1.03914	1.02956	1.09767	1.09033	0.781649	0.98474	0.506181	1.09917	1.06774	0.982602	0.86106	0.707837	0.539499	0.707088	1.11009	1.13496	0.978864	1.04296	0.813008	0.80144	1.0262	1.20156	1.14885	1.17689	1.17749	0.817057	0.839512	0.662895	1.03248	1.05721	0.833327	1.01831	yes
ENSG00000187796	CARD9	1.19959	1.4887	1.1882	1.16071	0.970126	1.06161	0.934644	1.02775	1.13658	1.12531	1.0692	1.2656	1.17596	1.17454	0.953935	0.728704	1.07433	1.05833	1.00647	1.00713	1.04195	1.03432	1.03731	1.10307	0.965217	1.04335	1.0983	1.01527	0.934939	0.962984	0.976524	1.04002	0.997121	1.26755	1.15883	1.05695	1.10002	yes
ENSG00000011243	AKAP8L	0.738809	0.436095	1.02451	0.898374	0.982323	0.782888	0.859059	1.08693	1.00022	1.16921	1.2524	1.31422	0.909386	0.914356	0.93668	0.935085	1.19666	1.49085	0.954403	0.834438	1.03	1.00759	0.942102	1.29134	0.959956	1.34649	0.948208	0.986506	1.00886	0.992028	1.14633	0.942838	1.05777	0.853951	0.819267	0.94688	0.942914	yes
ENSG00000070961	ATP2B1	0.937303	0.383602	0.841187	0.929673	0.88797	0.863982	0.817349	0.982826	0.880705	0.893139	1.16758	1.00619	0.965152	0.979713	1.1951	1.19011	0.950227	1.27795	1.10609	0.979192	0.859661	1.17409	0.979277	1.10619	1.00745	0.911018	0.875639	1.0317	0.855704	0.866886	1.09647	0.907643	1.34489	1.03445	0.835798	1.20954	1.12015	yes
ENSG00000162924	REL	0.852725	0.476666	0.920176	1	1	#DIV/0!	0.862712	#DIV/0!	#DIV/0!	#N/A	#N/A	#N/A	#N/A	#N/A	#N/A	#N/A	#N/A	#N/A	#N/A	#N/A	#N/A	#N/A	#N/A	1.60072	1.35878	1.48003	1	1	#DIV/0!	0	#N/A	#N/A	#N/A	#N/A	#N/A	#N/A	#N/A	yes
ENSG00000155229	MMS19	1.04091	0.973221	1.13248	1	0.937196	1	1.01914	1	#DIV/0!	1.22661	1.18448	1.39482	1	1.27693	1	1.09407	1.114	1.0758	1.03557	1	0.880661	#DIV/0!	0.968803	1.03707	1.0921	0.827511	1	0.946835	#DIV/0!	0.814127	0.869675	0.685929	1.19688	1	0	#DIV/0!	0.897153		yes
ENSG00000184270	HIST2H2AB	2	0	#DIV/0!	1	1.29815	1.08174	1.0426	1.01257	1.3113	2	2	2	1	1.28124	1.06904	1.08504	0	0	#DIV/0!	1	0	1.14885	1.10636	0	#DIV/0!	2	1	0	0.914041	0	2	0	#DIV/0!	1	0	0	0		yes
ENSG00000188807	TMEM201	0.958341	1.16029	0.986125	1	1.11375	#DIV/0!	#DIV/0!	1	0	1.09932	1.40117	1.32955	#DIV/0!	1.14654	#DIV/0!	1	1.13456	1.06953	1.10468	1	1.0599	#DIV/0!	#DIV/0!	1.01101	1.03041	0.954704	#DIV/0!	1.18999	#DIV/0!	#DIV/0!	1.04936	0.493716	0.9789	#DIV/0!	0	#DIV/0!	#DIV/0!		yes
ENSG00000106992	AK1	0.783798	1.09008	0.964859	1.12193	1.1232	0.862418	0.913087	1.13482	1.08376	1.40849	1.19448	1.30585	1.29117	1.31285	0.926172	0.966756	1.05987	0.89544	0.980857	1.06543	1.26084	0.891076	1.01296	1.06283	0.960172	1.00866	1.21293	1.16266	1.08638	1.18403	0.935513	1.17999	1.14508	1.0937	1.07692	0.68889	0.790128		yes
ENSG00000136270	TBRG4	0.975363	0.955324	0.944698	1.15534	0.947958	1.13106	0.949434	0.975888	0.905532	1.28422	1.11512	1.35603	1.128	1.04115	1.12611	0.977149	1.12092	1.06242	1.13584	1.09066	0.831594	1.00992	0.97814	1.04515	0.969635	0.953495	0.875678	0.874548	0.758793	0.779449	0.895886	0.823009	1.07328	0.918114	0.599078	1.11691	1.07781		yes
ENSG00000158417	EIF5B	1.15359	0.976711	0.986564	0.919515	0.975778	0.931483	1.01535	0.998977	1.05091	0.960268	0.798969	0.736779	0.965654	0.968528	0.923044	0.95612	0.902811	0.942299	0.949541	0.908699	1.05564	1.01555	0.98715	1.04362	0.839262	0.869745	0.949114	0.960167	1.04175	1.03163	0.840766	0.832372	1.02381	1.08942	1.09198	1.0042	1.0657		yes
ENSG00000143815	LBR	1.07023	1.21378	1.15682	1.01264	1.01753	0.996837	1.02583	1.13162	0.853463	0.693835	0.929546	0.686743	0.950087	0.924183	0.970686	0.945418	0.821895	0.736138	1.01514	0.873572	0.914027	0.872189	0.938992	0.812086	0.802613	0.846546	0.942502	0.998343	0.926745	1.06267	0.824134	1.04129	0.802014	1.02227	0.9831	0.94828	0.929974		yes
ENSG00000147162	OGT	1.05857	1.0315	0.989604	0.940129	0.985781	0.963605	0.984727	1.00627	1.02576	0.942576	0.918015	0.637166	0.947311	0.981125	0.914336	0.945206	0.917326	0.982417	0.898397	0.908914	1.03782	1.0719	0.983629	1.09897	0.930208	1.03297	0.907556	0.965045	0.966222	0.933432	1.00345	1.04912	0.9051	0.733211	0.790739	1.05301	1.02684		yes
ENSG00000065978	YBX1	1.06091	1.15534	0.872514	0.878279	0.94847	0.898744	0.976632	0.936589	1.01804	0.727386	0.472252	0.817276	0.86584	0.986129	0.943828	0.971343	0.587728	0.233718	1.04008	0.810583	1.09083	1.0557	1.00819	0.775963	0.792967	1.03684	0.879007	0.884778	1.05318	1.00164	0.862378	0.945885	0.7009	0.810203	1.01931	1.05791	1.08056		yes
ENSG00000165280	VCP	0.996555	1.27546	0.993665	0.876421	0.909178	0.886172	0.927847	0.995448	0.924349	0.750456	0.799488	0.746362	0.898319	0.931942	0.947173	0.981222	0.88454	0.782615	0.846349	0.883692	0.966478	0.995021	0.927451	0.861015	0.949835	0.951391	0.876692	0.915501	0.947528	0.951632	0.919166	0.957154	0.889955	1.09257	1.08299	0.982331	1.02765		yes
ENSG00000103363	TCEB2	1.02572	0.710055	1.8707	0.796527	0.889292	0.891871	1.01737	0.98456	0.916713	0.131874	0.155041	0.636005	0.898616	0.884459	0.921479	1.03072	0.343708	0.0964704	0.959369	0.889722	1.06813	1.02829	1.01358	0.724883	0.808916	1.24004	0.941703	0.86037	1.17636	1.1693	0.497548	1.17133	0.525886	1.0568	1.09693	1.01966	1.19864		yes
ENSG00000087460	GNAS	1.07594	1.22012	0.903744	0.933537	0.948031	0.937437	0.854007	0.923196	0.947915	0.960464	0.621046	0.895348	0.92481	1.03502	0.888928	0.885108	0.856624	0.465173	0.941421	0.825753	1.11902	0.966675	0.95883	1.14546	1.00993	1.09308	1.06334	1.00328	1.10541	0	1.22196	1.17245	0.808744	0.958189	1.07877	1.04472	0.990118		yes
ENSG00000072778	ACADVL	1.02481	1.12673	1.07074	0.918887	1.026	0.861986	0.946192	1.05376	0.967041	0.729821	0.774557	0.7668	0.924531	0.973194	0.878469	0.957615	0.922975	0.709235	0.994352	0.973608	1.03618	0.985343	1.00941	0.889123	0.844924	1.09585	0.909333	0.975622	0.910368	0.992007	1.01729	1.08899	0.859827	1.01967	1.0461	0.979157	1.02981		yes
ENSG00000119705	SLIRP	1.11694	1.29949	1.09432	0.877578	0.971993	0.892068	0.860406	0.999338	1.02523	0.756989	0.971249	0.630538	0.934506	1.00574	0.893328	0.890028	0.799478	0.802631	0.720578	0.899536	0.978733	0.9786	0.991953	0.96805	0.987242	0.942001	0.802217	0.92492	0.759953	0.800372	0.98034	1.06927	0.659184	0.7099	0.665673	1.01766	0.973031		yes
ENSG00000164167	LSM6	1.10209	1.24799	0.903385	0.921767	0.995367	0.851932	1.06768	0.988275	0.951656	0.779027	0.737781	0.799828	0.971082	0.891092	0.835509	1.0164	0.791587	0.573713	0.988941	0.919296	1.02865	1.03073	0.989414	0.975429	0.817771	1.13238	1.07843	0	1.15051	1.1139	1.08691	1.38546	0.697803	1.10164	1.13159	0.970445	1.12276		yes
ENSG00000149257	SERPINH1	1.01682	1.10718	0.962769	0.884287	0.906946	0.889927	0.875682	1.0237	0.90416	0.590195	0.856219	0.60089	0.905105	0.973038	0.905144	0.920197	0.980142	0.868333	0.955973	0.894613	0.950728	0.903799	1.04079	0.821618	0.933175	0.922957	0.923589	0.944354	0.906321	0.988152	0.73216	0.844683	1.05241	0.437519	0.48615	0.898167	1.01587		yes
ENSG00000113013	HSPA9	1.11328	0.971324	0.987992	0.927125	0.997227	0.939462	0.962288	1.08424	0.912075	0.891414	0.826307	0.75067	0.820982	0.929917	0.95237	0.986541	0.921603	0.659379	1.04161	0.903016	0.982615	0.969314	1.03874	0.975748	0.855532	0.953418	0.833984	0.992519	0.966031	1.02708	1.03159	1.04168	0.919849	1.03341	1.10024	1.02745	1.05008		yes
ENSG00000143653	SCCPDH	1.13479	1.1613	0.94231	0.946381	1.09424	0.917791	0.997213	1.04662	0.921898	0.913367	0.741027	0.715417	0.866369	1.00452	0.863103	0.955427	0.773301	0.653471	0.810859	0.996832	1.13209	0.97141	1.10822	1.08463	1.00086	1.03215	0.957405	1.09726	0.978728	1.07839	1.20183	1.13801	0.837081	0.945146	1.10162	1.00266	1.0589		yes
ENSG00000162377	COA7	1.26476	1.02156	0.938893	0.96435	0.976426	0.890622	0.997398	1.10566	1.0443	0.776633	0.750935	0.785359	0.965206	0.929309	0.824196	0.965674	0.912313	0.746363	0.935336	1.02574	1.03379	1.05558	1.1599	1.1316	0.737355	0.917808	1.03456	0.924814	1.01201	1.09675	0.774667	1.03061	0.582106	0.96346	0.756067	1.04818	1.13284		yes
ENSG00000141480	ARRB2	0.996893	1.28054	1.00802	1.00713	0.996889	0.968725	0.931741	0.937893	1.03846	0.705016	0.77726	0.746102	1.01305	0.995456	0.810257	0.847736	0.960099	0.67631	0.853545	1.02164	1.04897	1.09036	1.01879	0.734783	0.823449	0.787452	1.06468	1.00491	1.04841	1.07408	1.0955	1.01414	0.696245	1.32563	1.3429	0.967268	0.948897		yes
ENSG00000167088	SNRPD1	1.2457	1.17234	1.08893	0.925107	1.03791	0.830515	0.992373	0.820135	0.841705	0.966679	0.874458	0.691364	0.82728	0.947785	0.915155	0.945582	0.832229	0.849969	0.852344	0.839336	1.01952	0.991173	0.966902	1.06208	0.758513	0.913573	0.89841	0.974469	1.05613	0.988604	0.801755	1.00176	0.837459	0.92024	1.02118	1.08971	1.14742		yes
ENSG00000086730	LAT2	0.928018	1.03082	1.03239	0.96004	0.901391	1.02431	0.846627	0.945085	0.960513	0.87184	0.706857	0.90634	0.913377	0.843473	1.00727	0.859484	1.01237	0.882204	0.874026	0.804065	0.788058	0.978156	0.79102	0.848307	0.855387	0.874622	0.911893	0.81571	0.943164	0.806215	0.681392	0.884477	1.07487	0.82955	0.725954	1.1173	0.864463		yes
ENSG00000141543	EIF4A3	1.07713	1.10021	0.918004	0.881143	0.950798	0.928337	1.00743	1.00515	0.911305	0.545976	0.605526	0.767717	0.782638	0.908945	0.927487	1.00563	0.471289	0.275994	0.986381	0.809874	0.934908	1.01724	0.988726	0.619369	0.748238	1.02754	0.861727	0.937819	1.0535	1.0302	0.922063	1.12557	0.475292	0.884209	1.01293	1.06662	1.06639		yes
ENSG00000145912	NHP2	1.0333	0.750066	1.26716	0.991179	0.894272	0.986784	0.890609	0.994626	1.0214	0.521756	0.47749	0.787484	0.928274	0.855331	0.976254	0.835509	0.844031	1.24352	0.878687	0.898213	0.832147	1.04929	0.898208	0.812553	0.730869	1.57068	0.893373	0.872065	0.911672	0.889183	1.37902	1.09567	1.23439	0.967147	0.850492	1.01818	0.880222		yes
ENSG00000168291	PDHB	1.12563	1.29174	1.08147	0.915898	0.976659	0.843866	0.905967	1.01724	0.936598	0.664733	0.550487	0.65566	0.873592	0.932506	0.810204	0.965418	0.865123	0.550653	1.10044	0.931544	1.04077	0.939562	1.0211	1.04478	0.824345	1.17299	0.898053	1.01385	1.02652	1.0811	1.39725	1.23966	1.03508	0.965306	0.988402	1.00048	1.07204		yes
ENSG00000104320	NBN	1.01587	0.965031	1.02764	0.859649	1.00434	0.834814	0.951834	0.992693	0.948229	0.891874	0.875995	0.725049	0.848369	0.984059	0.833328	0.901286	0.886969	0.816596	0.858503	0.919317	1.11174	1.04711	1.09026	1.08504	0.97851	1.01439	0.95772	1.00942	1.00785	1.03486	0.949665	1.05135	0.942326	0.728293	0	0.998566	1.04978		yes
ENSG00000171858	RPS21	0.972894	1.23316	0.992455	0.899894	0.921589	0.831539	0.93086	0.948851	0.987059	0.730527	0.841927	0.683485	0.817676	0.966074	0.843201	0.930569	0.760893	0.584157	0.788459	0.925529	1.04392	0.979217	0.882895	0.892939	0.945026	1.00974	0.898102	0.948838	1.09492	1.03244	1.17179	1.1872	0.688496	1.04465	1.08475	1.08523	1.06917		yes
ENSG00000143553	SNAPIN	1.04732	1.21264	1.00662	#DIV/0!	0	#DIV/0!	0.90032	#DIV/0!	1	0.626711	0.946336	0.984702	#DIV/0!	0	#DIV/0!	0	0.772605	0.722681	0.75674	#DIV/0!	0	#DIV/0!	0	0.627877	0.882532	0.904148	#DIV/0!	0	#DIV/0!	0	0.841177	1.02459	0.862088	1	0	#DIV/0!	0		yes
ENSG00000074842	MYDGF	0.988624	1.21242	1.01053	0.829159	0.933782	0.80957	0.942362	1.04267	0.918694	0.688586	0.897307	0.692965	0.770697	0.934152	0.855468	1.00236	0.86307	0.711547	0.722347	0.877791	1.05549	1.01742	1.06507	0.976899	0.895724	1.0667	0.795791	0.952156	0.885937	0.991756	1.03849	1.1305	0.639694	0.919951	1.06765	0.945103	1.07342		yes
ENSG00000115524	SF3B1	1.07831	1.13073	1.03923	0.943862	0.911474	0.909723	0.912939	0.983191	0.9382	0.894732	0.876309	0.726698	0.924523	0.854098	0.909846	0.848155	0.891268	0.870735	0.814529	0.888187	0.898997	1.03932	0.859841	1.01454	0.955911	1.12604	0.964286	0.885002	1.00604	0.917512	0.931312	1.0153	0.665654	0.904439	0.800445	1.00897	0.916542		yes
ENSG00000103496	STX4	1.04771	1.01573	0.998053	0.854206	0.890571	0.861431	0.877585	0.929217	0.828047	0.786046	0.84357	0.716187	0.841979	0.859091	0.913745	0.93239	0.856463	0.743893	0.95595	0.790855	0.897584	1.00035	0.925103	0.848134	0.900331	0.866004	0.834876	0.861091	0.943489	0.90558	0.886261	0.944271	0.855553	0.888551	0.87191	1.07323	0.985397		yes
ENSG00000170275	CRTAP	0.782713	1.0945	0.912092	0.83346	0.946137	0.839855	0.883768	1.00635	1.03086	0.855646	0.583897	1.02026	0.925847	0.975764	0.815156	0.80528	0.729949	0.449773	0.789407	0.882705	1.0257	0.998008	1.04251	1.09299	1.00685	1.27357	0.928052	0.969083	1.02479	1.02087	1.02318	1.10984	0.672109	0.867002	0.891555	0.880717	0.986186		yes
ENSG00000096401	CDC5L	1.21314	0.814688	0.918656	0.949845	0.890154	0.880255	0.918722	0.989984	0.942668	0.930994	0.931657	0.669735	0.939393	0.818925	0.936972	0.81999	0.818523	0.8267	1.04837	0.875303	0.861336	0.991276	0.873034	1.02777	0.889865	0.761767	0.969091	0.839664	0.990949	0.957298	0.962114	1.06862	0.923227	0.925847	0.747194	0.95679	0.920624		yes
ENSG00000107164	FUBP3	0.950373	1.07401	0.99226	0.883765	0.938649	0.892069	0.911063	0.951012	1.01675	0.687193	0.825546	0.850919	0.863386	0.871182	0.884456	0.896395	0.892107	0.828357	1.06021	0.90539	0.951196	1.03246	0.942111	0.992027	0.924243	1.18936	0.915194	0.89141	1.00562	0.974321	1.1686	1.25822	0.642705	0.958381	0.995998	1.07068	1.00097		yes
ENSG00000100201	DDX17	1.05216	1.09899	1.06958	0.911773	0.936528	0.831291	0.93453	1.02054	0.857925	0.859948	0.894027	0.748421	0.83978	0.922416	0.816353	0.922454	0.904896	0.993773	1.00001	0.849226	0.992232	0.961716	0.997847	0.972942	0.926835	1.09326	0.928332	0.922885	0.962361	1.02144	0.938791	1.0455	0.757617	0.727299	0.783728	0.931438	0.987902		yes
ENSG00000168275	COA6	1.15989	1.24049	1.03996	0.961098	0.939034	0.90304	0.965647	1.05786	1.03996	0.512618	0.422715	0.690531	0.911677	0.865136	0.80796	0.905933	0.755652	0.253303	0.920819	0.931722	0.96753	0.984198	1.03324	0.815637	0.856358	0.997399	0.918099	0.893138	0.938341	0.957776	1.13803	1.43067	0.704525	0.947165	0.916508	1.03155	1.04295		yes
ENSG00000145220	LYAR	1.2365	0.766145	0.788964	0.857937	0.827736	1.11496	1.00145	1.00047	0.849692	1.03859	0.652533	0.808432	0.828529	0.835545	1.0053	0.798581	0.741163	0.850301	1.08578	0.808604	0.88851	1.1633	1.00131	1.29897	0.954129	0.711357	0.883674	0.849171	0.88293	0.974877	0.853936	1.04061	1.07542	0.815319	0.855345	1.05616	1.03475		yes
ENSG00000143337	TOR1AIP1	0.973473	1.00818	1.03543	0.95738	0.989901	0.854677	0.918676	1.00841	0.924767	0.802791	0.960751	0.74896	0.960938	0.896431	0.81687	0.787312	0.918804	0.825811	0.96397	0.939862	0.95113	0.945283	0.990132	0.924533	1.08507	1.0564	0.979843	0.952841	0.985159	0.990189	1.08816	1.04033	0.951465	0.908649	0.834774	0.997705	0.961052		yes
ENSG00000159348	CYB5R1	0.938919	1.10603	1.18664	1	0.866309	0.755435	0.899936	1.04674	0.803639	0.735953	0.812065	0.746195	1	0.858141	0.790447	0.781543	0.956154	0.961618	0.969003	1	1.03911	0.997243	0.966834	0.957306	1.02469	1.04159	1	1.01917	1.1067	1.05507	1.05777	0.867546	1.04261	1	0.791682	0.838302	0		yes
ENSG00000198053	SIRPA;SIRPB1	0.897229	1.15459	1.00234	0.878869	0.983026	0.935852	0.938255	1.02957	0.812383	0.816126	0.782507	0.743197	0.869417	0.843182	0.846806	0.882118	0.930904	0.842848	0.817009	0.797548	0.881362	1.04425	0.791963	0.963806	0.882256	1.00101	0.769349	0.83169	0.792446	0.823014	0.85124	1.00455	0.76562	0	0.733447	1.08814	0.928126		yes
ENSG00000162923	WDR26	1.06572	1.03243	0.972854	0.899717	0.891757	0.96877	0.928397	1.05172	1.00011	0.839155	0.847096	0.82054	0.985515	0.862292	0.806613	0.777719	0.966852	0.800061	0.995222	1.00981	1.01699	1.01498	1.00255	0.877938	0.927217	0.980277	1.04319	0.933503	0.97632	1.05106	1.16333	1.02567	1.10364	0.902066	0.732774	0.846395	0.98309		yes
ENSG00000049860	HEXB	1.16105	1.13514	0.971183	0.908922	1.00736	0.823374	0.988658	1.007	1.10025	0.570862	0.648687	0.559547	0.972845	0.899186	0.704363	0.842584	0.563131	0.474237	0.83066	1.02292	1.0293	0.952045	0.9981	0.903371	0.867004	1.24312	1.09717	0.991112	1.18708	1.15627	1.29928	1.48053	0.418317	1.24069	1.23732	0.84876	0.961288		yes
ENSG00000091483	FH	1.19588	1.19236	0.974944	0.836669	0.947386	0.89846	0.954355	1.06935	0.943069	0.540235	0.61629	0.348254	0.844744	0.929165	0.759666	0.879377	0.56969	0.368233	0.772871	0.876252	0.98968	0.986095	1.06402	0.846401	0.793893	0.913417	0.875912	0.968365	1.07085	1.08071	0.996725	1.40818	0.491045	0.891287	0.939392	0.966901	1.04999		yes
ENSG00000137563	GGH	1.12932	1.37846	1.08288	0.85535	0.977042	0.874736	0.98445	0.980033	0.924742	0.366826	0.46041	0.818498	0.830193	0.940022	0.770678	0	0.9452	0.403846	0.80274	0.844698	1.03861	0.939963	0.969897	0.873689	0.834569	1.04683	0.96409	0.963196	1.19426	1.00674	0.716984	1.19382	0.511199	0.945121	1.01409	0.917796	0.846286		yes
ENSG00000185022	MAFF	1.16767	1.20969	0.959716	0.847492	0.814465	0.834548	0.870347	0.936011	0.759351	0.648326	0.890137	0.777673	0.70352	0.687065	1.03288	0.972587	0.926375	0.722609	0.899405	0.672184	0.817404	1.06364	0.86889	0.775129	0.915144	0.897388	0.718445	0.760202	0.789476	0	1.0209	0.962098	1.04819	0	0.807478	0	1.14812		yes
ENSG00000104852	SNRNP70	0.883144	1.12341	0.98823	0.912317	0.880057	0.913725	0.952468	1.00198	0.884697	0.898028	0.771721	0.872375	0.787549	0.762033	0.893209	0.936851	1.03151	0.747901	0.896145	0.847569	0.870202	1.06234	0.920732	0.90471	1.04567	1.17166	0.896531	0.840349	1.07293	0.991592	1.15681	1.07444	0.741062	0.814126	0.777087	1.08954	1.07824		yes
ENSG00000143198	MGST3	0.965385	1.26644	0.973755	0.910579	1.05286	0.976643	1.01093	1.22573	0.964389	0.847017	0.671776	0.746713	0.928159	0.882509	0.773897	0.775001	0.823875	0.465281	0.727799	0.942407	1.22437	0.846934	1.08549	1.02178	0.839087	0.858843	1.04262	1.08904	1.22544	1.34046	1.10346	1.12007	0.79852	1.07383	1.12874	0.921188	1.05659		yes
ENSG00000171115	GIMAP8	1.07117	0.97172	0.971142	0	0	#DIV/0!	0.972957	#DIV/0!	#DIV/0!	0.910452	0.72546	0.39273	0	0	#DIV/0!	0	0.824292	0.906112	0.972429	0	0	1	0	1.22392	1.08138	1.34412	0	0	#DIV/0!	0	0.504153	0.69206	0.773001	0	0	1	0		yes
ENSG00000064601	CTSA	0.991112	0.704368	0.843578	0.746775	0.871002	0.854043	0.899734	0.856367	1.14298	0.233775	0.226831	0.465178	0.783642	0.744656	0.870764	0.875021	1.34963	0.0786236	0.266375	0.96743	0.905264	1.02064	0.840394	1.237	0.76737	1.31121	0.873521	0.804344	0.972549	0.833977	1.40467	0.99734	0.184999	1.14609	1.09559	0.976695	0.871894		yes
ENSG00000111906	HDDC2	1.1007	1.04668	1.02701	1	0.923635	0	1	1	1	0.891032	0.729256	0.78789	#DIV/0!	0.8053	0.82239	1	0.822151	0.675938	0.822745	1	1.06253	1.00748	1	1.22261	1.20699	1.25448	#DIV/0!	0.907135	1.26277	1	1.31627	1.35552	0.508649	1	0	0	#DIV/0!		yes
ENSG00000105223	PLD3	1.0311	1.33656	1.02214	0.945176	0.973126	0.831831	0.966485	1.02495	0.86684	0.905719	0.499066	0.991495	0.779058	0.750907	0.670581	0.817273	1.08714	0.571119	0.988161	0.932802	0.900941	0.888793	0.930409	1.18069	1.00183	1.04909	0.80031	0.878247	0.744736	0.926071	1.14813	1.31221	0.92926	1.07345	1.00851	0.9043	1.06033		yes
ENSG00000111678	C12orf57	1.1091	0.675942	1.30893	#DIV/0!	0	0	1	#DIV/0!	0	0.840931	0.635209	0.669845	#DIV/0!	0	0	1	0.932624	0.65188	0.902126	#DIV/0!	0	0	#DIV/0!	0.809138	1.07265	1.19819	#DIV/0!	0	0	#DIV/0!	0.866941	1.19632	0.404293	#DIV/0!	0	0	#DIV/0!		yes
ENSG00000277443	MARCKS	0.846564	0.916912	0.985064	0.633042	0.596548	1.00555	0.908335	1.22966	0.723804	0.841956	0.866406	0.787382	0.730677	0.770883	0.821779	0.591622	0.866176	0.773253	0.726836	0	1.06491	1.09132	1.00257	1.17236	1.09963	1.19375	0.778752	0.787523	1.36619	1.30843	1.06003	1.07074	0.797763	0.794616	0.773837	0.943437	1.33392		yes
ENSG00000125995	ROMO1	1.00122	1.22406	0.94407	0.836684	#DIV/0!	0	1	1	0	0.818069	0.732821	0.800742	0.93616	1	0	#DIV/0!	0.841555	0.653764	0.848658	0.73732	1	0	1	1.07922	1.12965	1.18348	0.907883	1	0	1	1.28867	1.34132	0.658641	1.18389	1	0.901234	1		yes
ENSG00000082515	MRPL22	1.08515	1.15409	1.10845	0.678745	0.9409	#DIV/0!	0.866164	1	#DIV/0!	0.827608	0.920832	0.546486	0.599327	0.299715	#DIV/0!	1.03012	0.709334	0.802096	0.828706	0.846928	0	#DIV/0!	0.984576	0.906529	1.09095	0.983635	0	0.751356	#DIV/0!	1.023	1.01524	1.34884	0.702655	0.565943	0	1	0		yes
ENSG00000211456	SACM1L	1.07953	1.04925	0.961252	0.870145	0.986284	0.849149	0.932565	1.03056	0.873123	0.543069	0.991292	0.608438	0.943538	0.959819	0.924498	0.955615	0.802597	0.843047	0.724949	0.870375	0.984927	0.893908	0.981434	0.882888	0.835452	0.96496	0.871166	0.991317	0.947249	1.01985	0.851475	1.13588	0.594546	0.928776	0.857893	0.966987	1.03792		yes	yes
ENSG00000182934	SRPR	1.0921	1.15675	0.957947	0.875429	0.882317	0.882043	0.938306	0.982024	0.867459	0.582125	0.5297	0.716861	0.828009	0.846598	1.02884	0.96148	0.63212	0.184928	0.877956	0.806731	0.883292	0.932748	0.862763	0.817458	0.897957	1.04567	0.829576	0.904815	0.986548	0.92944	0.809849	0.888336	0.83313	0.849431	0.688486	1.03861	1.02527		yes	yes
ENSG00000197958	RPL12	0.980168	1.09866	1.06945	0.867373	0.874348	0.855887	0.932089	0.887806	0.867145	0.89892	0.694297	0.763513	0.939488	0.913683	0.886338	0.907562	0.809139	0.719839	0.889847	0.790314	0.935287	0.91521	0.866556	0.89954	0.908034	1.0329	0.885744	0.851215	0.927376	0.937883	0.997246	1.04691	0.913872	0.956763	0.907545	0.954921	0.933276		yes	yes
ENSG00000153187	HNRNPU	1.04864	1.12506	1.04218	0.89335	0.954665	0.938192	0.944897	0.934002	0.881202	0.708376	0.609856	0.638562	0.867666	0.938873	0.913643	0.920982	0.748625	0.513001	0.912044	0.79502	0.927516	0.982405	0.946988	0.933724	0.86414	0.973422	0.894685	0.921356	0.97897	0.923938	0.935686	1.04082	0.827693	0.784124	0.846972	1.04536	1.02692		yes	yes
ENSG00000143621	ILF2	1.09191	1.08701	1.02737	0.875935	0.866829	0.940642	0.951382	0.954281	0.869688	0.684548	1.02264	0.816617	0.816387	0.762253	1.00647	0.936886	0.779435	0.748563	0.773008	0.79754	0.847667	1.04673	0.861291	0.874275	0.91401	0.966845	0.86512	0.84736	1.0375	0.966185	0.961487	1.0367	0.793467	0.900667	0.798135	1.12377	1.05249		yes	yes
ENSG00000117395	EBNA1BP2	1.19503	1.1352	1.04538	0.832756	0.884324	0.993042	0.947265	0.992689	0.830729	0.817824	0.827193	0.730485	0.731852	0.815045	1.08079	0.863446	0.687371	0.756267	0.979947	0.660249	0.868619	1.01016	0.906105	0.957455	0.899401	0.895271	0.789355	0.859841	1.11063	1.04552	0.816228	0.916115	0.829482	0.917133	0.929296	1.25201	1.12876		yes	yes
ENSG00000170144	HNRNPA3	1.06991	1.05964	0.941722	0.879335	0.877142	0.888831	0.944957	0.9621	0.890789	0.864697	0.80182	0.759853	0.882011	0.797992	0.921397	0.885055	0.804056	0.544429	0.98909	0.869649	0.890377	1.02872	0.937819	1.12898	1.02802	1.16494	0.926084	0.850119	1.03047	1.01436	0.957738	0.944536	0.766466	0.893278	0.733866	1.00194	0.96749		yes	yes
ENSG00000172115	CYCS	1.19823	1.29237	1.02048	0.818334	0.929021	0.597971	0.846027	0.74988	0.659332	0.773664	0.838194	0.778453	0.847981	0.84422	0.800168	0.918971	0.763711	0.525283	0.779461	0.799512	0.84352	0.881744	0.869603	0.916054	0.909371	0.954661	0.757853	0.847173	0.920443	0.985365	0.97663	1.04539	0.763476	0.884971	0.833812	0.860608	1.03941		yes	yes
ENSG00000100028	SNRPD3	1.13336	1.14534	1.10066	0.890076	0.907635	1.06664	0.904377	0.988051	0.908986	0.789771	0.939808	0.639569	0.749761	0.746619	0.892577	0.930427	0.733375	0.668745	0.908865	0.932365	0.827367	1.04133	0.866869	0.99098	0.876859	1.02912	0.898711	0.826111	1.02776	0.870664	0.81572	0.945184	0.890386	0.877423	0.883597	1.01411	1.00326		yes	yes
ENSG00000112096	SOD2	0.938222	1.0813	0.976988	0.836442	0.931435	0.783017	0.78352	0.827053	0.834734	0.660994	0.649715	0.610884	0.807712	0.928236	0.775393	0.794362	0.748274	0.570091	0.813612	0.787647	0.895664	1.04049	0.858706	0.917328	0.964399	1.05626	0.690051	0.933563	0.715386	0.675984	1.0247	1.09901	0.791823	0.78703	0.826346	1.1176	0.897607		yes	yes
ENSG00000030582	GRN	0.866921	0.819225	0.864189	1.10419	1.00321	0.924324	1.02483	1.01049	1.17937	1.16127	1.44875	1.15718	1.26533	0.909201	0.838345	0.905726	1.1251	1.47412	1.05512	1.23675	1.00948	1.03644	1.09971	1.2604	1.13418	1.26899	1.23786	1.07283	1.05001	1.05692	1.3746	1.24628	0.896422	1.34033	1.08996	0.950724	0.817982			yes
ENSG00000139921	TMX1	1.03477	1.18687	1.01872	0.976463	1.02149	1.00461	0.98595	1.06925	0.915541	0.721362	0.746994	0.927049	1.03747	1.07781	1.12183	1.09454	0.792771	0.429378	0.864244	0.896274	0.979372	0.958865	0.977937	0.872035	0.904858	0.993643	0.956098	1.04262	1.04362	1.02425	1.17408	1.28937	0.774401	0.99366	0.952883	0.99378	1.02954			yes
ENSG00000213281	NRAS	1.02019	1.20687	1.01094	0.980085	0.966632	0.95475	0.912041	0.952681	0.900554	0.99693	0.69281	1.11374	0.94633	0.926307	1.02053	0.951079	0.932169	0.490498	1.00885	0.912504	0.942132	1.02937	0.880745	0.932542	1.04901	1.03555	0.972891	0.958882	1.01895	0.920948	0.731857	0.853938	0.883121	0.925279	0.857705	1.16237	0.961558			yes
ENSG00000037474	NSUN2	1.1171	1.06844	1.04601	0.956137	0.925412	1.11395	0.914498	0.96796	1.12791	0.535903	0.663933	0.721841	1.0026	0.910986	1.11349	0.927173	0.67947	0.565234	0.981727	0.950049	0.848413	1.04181	0.864947	0.691742	0.838578	1.01745	1.0013	0.978812	1.04605	0.902972	0.895842	1.01404	0.870542	0.892203	0.823309	1.16512	1.04227			yes
ENSG00000131981	LGALS3	1.06846	1.26952	1.01183	0.918044	1.07225	1.00498	1.05607	1.0532	0.936167	0.93577	0.749113	1.20347	0.943359	1.02818	1.14133	1.20112	0.872574	0.622827	0.992056	0.820433	1.0328	0.97483	0.865271	0.896806	1.05296	1.08055	0.936753	0.987297	1.15648	1.06598	1.29097	1.38351	0.881193	1.45958	1.60027	1.0982	1.01362			yes
ENSG00000137767	SQRDL	1.03485	1.13385	1.02038	1.0127	1.05519	1.00808	0.930413	1.01292	0.857928	0.708799	0.824049	0.60388	0.970662	0.985051	1.1623	1.17011	0.817812	0.729052	0.836372	0.922785	0.912056	0.923601	0.92228	0.919667	0.960006	0.990869	0.905112	1.00626	0.81308	0.840769	1.08149	1.29317	0.83783	1.18829	1.15797	1.17776	0.953411			yes
ENSG00000162736	NCSTN	0.924948	1.27372	0.838511	0.911707	1.00709	0.910572	0.910856	0.784264	0.898476	0.941093	0.462903	1.2356	0.967565	1.03831	1.02135	1.08562	0.758028	0.391578	1.11527	0.989333	0.824004	0.889615	0.978475	0.867972	0.877954	1.20413	0.943341	0.996319	0.816334	0.995733	0.816505	0.934985	0.856838	0.869461	0.857428	0.839839	0.867973			yes
ENSG00000125304	TM9SF2	1.00846	1.12879	0.976524	0.904212	0.944286	1.08415	0.89655	1.11743	0.945825	0.721169	0.915879	0.871141	0.813781	0.875456	1.14631	1.04418	0.805539	0.613104	0.910803	0.86737	0.983969	0.926182	0.888778	0.898805	0.994938	1.14931	0.803127	0.900605	1.02461	0.995448	1.08579	1.17089	0.710819	0.92645	0.865498	0.968386	0.933764			yes
ENSG00000113460	BRIX1	1.14309	1.2367	1.02634	1.01509	0.970833	1.20499	0.945136	0.93548	0.947286	0.815752	0.717797	1.02737	1.00099	1.03257	1.23455	0.990722	0.838601	0.689681	0.825193	0.875506	0.877095	0.993063	0.906662	0.905038	0.635977	0.793439	0.971307	0.980771	0.999314	0.903548	0.959266	0.942023	1.05344	0.968157	0.965805	1.19973	1.02997			yes
ENSG00000160710	ADAR	0.92496	1.06376	0.956009	0.899042	0.933844	0.918506	0.921605	0.945644	0.985656	0.759408	0.719629	1.03289	0.870032	0.856212	1.1202	1.0683	0.79034	0.589249	0.934743	0.844141	0.882722	1.03547	0.888633	0.957767	1.01118	1.13599	0.909784	0.89731	0.976131	0.919673	0.995616	1.07948	0.761647	0.975336	0.900869	1.10497	0.996689			yes
ENSG00000117118	SDHB	1.06194	1.17012	0.927094	0.826179	1.00531	0.99176	0.930752	0.989213	1.11584	0.689564	0.950347	0.788466	0.878908	0.973886	1.14346	1.02382	0.660638	0.572177	0.777922	0.869619	0.935957	0.891307	0.941342	0.837952	0.879773	1.09637	0.942714	0.965206	1.02285	0.979619	0.977182	1.19893	0.709813	0.993216	0.984876	1.15737	1.06008			yes
ENSG00000114686	MRPL3	1.14683	1.19288	1.07509	1	0.981672	0.924703	0.910004	1.01393	1	0.715061	0.911071	0.727545	1	0.915508	0.988187	0.843453	0.743165	0.693985	0.741652	1	0	0.994787	0.865208	0.990575	0.811289	1.02608	1	0.934502	0	0.811885	0.894719	0.985559	0.638478	1	0	1.12454	0.963205			yes
ENSG00000177954	RPS27	1.18488	1.46347	0.914781	0.8665	0.958363	0.90158	0.931149	0.945109	0.979489	1.46458	0.755939	0.978082	0.803626	1.01761	0.934934	1.02013	0.652477	0.515188	0.574824	0.737881	0.955896	0.995569	0.946548	1.24758	1.27254	0.898588	0.765188	0.903503	0.931705	0.978439	1.29431	1.1506	0.164418	0.801548	0.985269	1.02231	1.06304			yes
ENSG00000073578	SDHA	1.10941	1.11846	1.07306	0.843658	1.00586	1.11321	0.93678	1.00168	1.07294	0.637962	0.695945	0.588892	0.847043	0.927574	1.1761	1.02618	0.910763	0.799731	0.661632	0.839069	0.865491	0.990597	0.91766	0.912722	0.791245	0.916339	0.865838	0.964141	1.09204	0.981492	0.873319	0.977113	0.971875	0.888771	0.944986	1.18274	1.0839			yes
ENSG00000151726	ACSL1	0.946583	1.04551	0.98666	0.903576	0.879472	0.970012	0.896484	1.02188	0.814129	0.79554	0.543531	0.800943	0.907242	0.895157	1.07738	0.930294	0.85271	0.402456	0.851277	0.8648	0.893748	1.03875	0.803418	0.97073	0.884201	1.0445	0.933321	0.985669	0.885404	0.849497	1.08424	1.2314	0.782074	0.955819	0.95472	1.20792	1.12858			yes
ENSG00000184840	TMED9	0.983116	1.17034	0.962064	0.73917	0.914071	0.762451	0.939148	1.01386	0.914933	0.814167	0.899208	1.01128	0.717886	0.92441	0.928896	1.06475	0.908917	0.67779	0.85922	0.754445	0.958555	0.888062	0.986039	0.927366	0.953688	1.04204	0.749218	0.947451	0.861307	0.980811	1.00974	1.10112	0.771597	0.825526	0.979658	0.860943	1.02457			yes
ENSG00000172785	CBWD1;CBWD2;CBWD5;CBWD3;CBWD6	0.998314	1.06555	0.969151	1	1.03555	0.929308	0.923132	#DIV/0!	0	0.713746	0.661508	0.508462	1	1.03571	0.935441	0.833755	0.732108	0.588002	0.702057	1	0	0.879198	0.8766	1.03407	0.897672	1.04778	#DIV/0!	0.993821	0	1.0224	0.829136	1.10768	0.565404	1	0.855213	0.922256	0.811486			yes
ENSG00000113368	LMNB1	1.17337	1.22285	1.11504	0.803766	0.978587	0.847296	0.945437	0.919939	0.883412	1.22948	0.87266	0.76638	0.779755	0.863264	0.869575	0.874095	0.639538	0.66017	0.717424	0.717054	0.928681	0.993649	0.869243	1.3771	0.898265	1.4552	0.842327	0.863337	1.14518	0.992431	1.23279	1.30812	0.509935	0.783901	0.964952	1.08904	1.01089			yes
ENSG00000183527	PSMG1	1.03296	1.10634	1.02469	1	1.0081	0.897553	0.916826	0.775524	1	0.912311	0.911179	0.503844	1	1.08332	0.897816	0	0.759965	0.746676	0.718176	#DIV/0!	0.942939	0.902928	0.708682	1.0376	0.874498	0.95585	1	1.01114	0.892085	0.923209	0.910729	0.92398	1.02471	1	1.23037	1.0269	0			yes
ENSG00000160208	RRP1B	1.10936	0.942717	1.18873	0.913522	0.768026	0.985982	0.938746	0.990921	0.744465	0.708368	0.897324	0.653137	0	0.886031	1.05919	0.954587	0.774615	0.641122	0.927548	0.732743	0.79609	1.06713	0	1.00005	0.946306	1.03844	0.888377	0.902656	0.902096	0.820321	1.04142	1.08253	0.708328	0.994576	0.978424	1.2692	1.113			yes
ENSG00000102241	HTATSF1	1.25072	1.0975	1.01785	1.07662	0.784116	0.946098	0.841555	1.01734	1.16774	0.877147	0.856917	0.676295	1.13268	0.733521	0.981619	0.787439	0.8389	0.643713	0.941712	0.965563	0.688707	0.957179	0.758901	1.05999	0.741659	1.08382	1.03953	0.831371	1.09706	0.956057	0.996725	1.14025	0.56598	1.08109	0.717451	1.13381	0.790711			yes
ENSG00000108179	PPIF	1.06332	1.18146	1.03835	0.917087	0.856808	0.952072	0.797116	0.923071	0.829803	0.669462	0.803953	0.793507	0.927477	0.9002	1.0912	1.06724	0.843143	0.658622	0.939342	0.81857	0.714909	1.06326	0.791268	0.775203	0.878095	1.03234	0.69661	0.807714	0.640203	0.610935	1.06617	1.10065	0.973185	0.879347	0.842463	1.23484	0.969086			yes
ENSG00000172809	RPL38	1.05451	1.12611	1.02642	0.629033	1.01662	0.781347	0.898612	1.0062	1.11014	0.725062	0.664658	0.705468	0.725798	1.11551	0.855875	0.86392	0.718985	0.470289	0.810285	0.540668	1.02378	0.781604	0.995363	0.966732	0.93452	1.06451	0.643532	1.0107	0.609987	0.922613	1.19129	1.27033	0.739957	0.670532	1.10451	0.889258	0.940033			yes
ENSG00000107625	DDX50	1.09205	1.09921	1.03084	0.790644	0.837855	1.08193	0.920607	1.11106	0.806714	0.617113	0.751219	0.748144	0.815139	1.00931	1.19451	0.93651	0.677892	0.661658	0.910596	0.504739	0.844627	1.00464	0.90382	0.817546	0.756122	1.03873	0.763826	0.858973	0.986401	0.875374	0.796858	0.862647	0.810666	0.538668	0	1.28109	1.16677			yes
ENSG00000166197	NOLC1	1.08231	1.07881	0.957929	0.798028	0.725849	0.895549	0.761753	0.989829	0.832692	0.752138	0.831912	0.806759	0.91811	0.948187	1.06749	0.892316	0.791695	0.519065	0.917943	0.561926	0	1.02625	0.673338	0.973949	0.757368	0.863183	0.735365	0.68567	0	0.730619	0.715369	0.758323	0.749545	0.820638	0	1.25102	1.1257			yes
ENSG00000143320	CRABP2	1.30566	1.46121	1.26962	0.92334	0.845219	1.44767	0	1.29179	1.30552	0.869324	0.809701	1.42449	0	0.990454	1.86884	1.71441	0.889093	0.377659	0.716907	0	0	0.632825	0	0.773171	0.776766	0.498643	0	0.598376	0	0	0.56496	0.639297	0.853923	0.630429	0.918898	0.767956	0	yes		yes
ENSG00000168334	XIRP1	1.03961	0.819277	0.986125	1	1.21907	0.735077	1.17263	1.72528	0.818244	1.14269	1.04122	1.36277	1	1.17741	0.804577	1.24977	1.0571	0.807556	1.21442	1	1.15051	0.899737	1.27634	1.28132	1.32491	1.52046	1	1.40159	0.883635	1.55623	1.11945	1.11555	0.610142	1	1.71676	0.573523	0.916539				yes
ENSG00000214078	CPNE1	0.968542	1.30459	1.00643	1.11302	1.19994	1.03382	1.05804	1.14436	1.25757	1.19746	1.11804	1.34613	1.09601	1.17637	0.899811	0.933866	1.12052	1.12022	1.08758	1.04549	1.15981	0.889757	1.11541	1.24178	1.22659	1.27812	1.20787	1.29013	1.2057	1.31403	1.30875	1.17148	0.83326	1.42164	1.51024	0.793806	0.925677				yes
ENSG00000105339	DENND3	0.930434	0.959949	0.962233	1	1.18166	1	1.06962	1.14139	1.1007	1.22886	1.02742	1.04022	1	1.11175	1	0.819928	1.01636	1.144	1.02684	1	0	1	1.16628	1.39207	1.2097	1.49657	1	1.23527	1	1.09753	0.88939	0.87901	0.778362	#DIV/0!	0	1	1.05974				yes
ENSG00000104951	IL4I1	0.903643	1.16413	1.00841	1.2671	1.10067	0.835823	1.08134	1.06032	1.04802	1.33021	0.93035	1.20609	1.14981	0.995997	0.520153	0.702335	1.14117	1.01606	0.956321	1.26247	1.16079	1.0595	1.1722	1.33655	1.19471	1.42554	1.33089	1.14596	1.09211	1.20893	1.10402	1.12289	0.68899	1.36226	1.24316	0.783194	0.787796				yes
ENSG00000086758	HUWE1	0.933609	0.791988	0.9375	1.21901	1.09343	0.951147	1.031	1.06154	1.21832	1.24447	1.20067	1.16563	1.25557	1.11441	0.85131	0.867647	1.05225	1.13917	1.0017	1.26321	1.18168	1.01262	1.10211	1.40796	1.2233	1.3483	1.35685	1.16544	1.07456	1.13296	1.08758	1.11759	0.78943	1.39656	1.32383	0.896214	0.980615				yes
ENSG00000137124	ALDH1B1	0.869087	1.3129	1.23989	1.19162	1.0749	0.881707	1.05697	1.01152	1.18311	1.05507	0.826976	1.07214	1.14863	0.888923	0.70284	0.817985	1.01844	0.742317	0.924991	1.3544	1.14056	1.05993	1.20073	1.28239	1.40681	1.41537	1.28102	1.17072	1.03387	1.19286	1.09164	1.17831	0.714988	1.28506	0.922825	0.910175	1.05989				yes
ENSG00000106605	BLVRA	0.887749	1.11485	0.993021	1.13093	1.10925	1.00096	1.07596	1.03462	1.20642	1.36259	0.993065	0.864474	1.23658	1.08234	0.867457	0.904079	0.926223	0.993442	0.739721	1.25519	1.21707	1.05109	1.0705	1.24266	1.18976	1.31856	1.25298	1.06519	1.14065	1.1901	1.05958	1.02383	0.873753	1.1485	1.03986	0.992734	1.03466				yes
ENSG00000021355	SERPINB1	0.974312	1.08806	1.01834	1.27591	1.16266	1.05454	1.16774	0.978346	1.19145	1.16845	0.863016	0.646135	1.2987	1.03775	0.739755	0.885706	0.921321	0.797824	0.689856	1.33545	1.14091	1.02784	1.00998	1.36478	1.18871	1.25818	1.35255	1.00467	1.12903	1.14239	1.09433	1.05335	0.483751	1.43932	1.35215	1.03003	1.06047				yes
ENSG00000064666	CNN2	1.16164	1.12563	0.981152	1.12031	1.0969	0.898686	1.14803	0.950147	1.24468	1.70931	1.27445	1.52965	1.25498	0.980867	0.735874	0.758493	1.17666	1.12459	1.0945	1.2714	0.986643	0.963731	0.962362	1.39706	1.20992	1.30111	1.27786	1.10025	1.08151	1.18858	1.14263	0.727398	1.14661	1.02953	0.93262	0.750755	0.934728				yes
ENSG00000100031	GGT1;GGT3P;GGT2	0.863555	0.946656	1.11749	0.946327	1.11328	0.805693	1.02923	1.21498	1.02952	1.40993	1.03346	1.27933	0.906665	1.03255	0.963252	1.14108	1.23577	1.30951	1.13207	1.12685	1.26881	1.02783	1.26573	1.41121	1.08594	1.59877	1.10724	1.1578	1.09471	1.25207	1.13965	0.916556	0.800269	0.807991	0.922846	0.859153	1.06728				yes
ENSG00000197043	ANXA6	0.982926	1.08358	1.04586	0.971898	1.06106	0.918326	0.99364	1.13723	1.22349	1.16942	1.00678	0.891943	1.12849	1.09411	0.815607	0.798963	1.10669	1.10133	0.879522	1.09145	1.24085	0.943359	1.11724	1.34456	1.1218	1.32416	1.1391	1.11428	1.14168	1.17045	1.29993	1.16373	0.996386	1.24969	1.31687	0.759735	0.995271				yes
ENSG00000138814	PPP3CA	0.895964	0.541243	0.901239	1.01477	1.12991	1.03436	1.05933	0.996507	1.16698	1.26195	1.25782	1.05849	0.998942	1.03588	0.850114	0.923856	0.855619	1.31743	0.891956	1.12556	1.19577	1.0976	1.0252	1.58176	1.29202	1.60684	1.08725	1.09602	1.20407	1.14343	0.920163	0.855177	0.642995	0.932999	1.09416	1.0453	1.08583				yes
ENSG00000115919	KYNU	1.0344	0.946562	0.957975	1.30479	1.04503	1.08933	1.0516	0.929416	0.918592	1.18575	0.884355	1.06919	1.20452	1.02888	0.959251	0.948296	0.889533	0.802035	0.892625	1.0681	1.0099	1.06997	0.961759	1.37682	1.158	1.40928	1.22504	1.06232	1.14478	1.09265	1.15567	1.23292	0.890027	1.55531	1.37817	1.21128	1.16987				yes
ENSG00000124570	SERPINB6	0.93205	0.896575	0.954566	1.12808	1.18026	1.11891	1.1094	0.989336	1.09031	1.14923	0.892919	0.974805	1.13834	1.0961	0.865821	0.819835	1.00135	1.15349	1.06199	1.0651	1.14713	0.975663	0.935023	1.50703	1.11413	1.31733	1.15276	1.10582	1.08357	1.05483	0.974363	0.942023	1.03083	1.18066	1.21129	0.987614	1.10564				yes
ENSG00000185432	METTL7A	0.837614	0.937733	0.851762	1	0	1.00411	1.09601	1.02269	0	1.25243	0.938098	0.774618	1	0	0.795118	0.858596	0.853656	0.776704	0.97223	1	1.24259	1.09755	1.2301	1.2156	1.34343	1.60984	1	1.15081	1.0179	1.16477	0.95608	1.0817	0.655455	1	1.27368	0	1.01807				yes
ENSG00000109320	NFKB1	0.924339	0.862277	1.03049	1.16433	1.0997	0.934476	0.99941	1.03064	1.05425	1.0013	1.05273	0.84634	1.16028	1.08367	0.716577	0.766431	0.856925	0.947233	0.830292	1.16345	1.15567	0.983665	1.07049	1.30707	1.15455	1.41964	1.20442	1.07884	0.974216	1.08265	0.956575	1.06413	0.656361	1.16405	1.09291	0.873551	0.990632				yes
ENSG00000101017	CD40	0.907623	1.05753	1.0533	0.907821	1.02333	0.796383	1.00514	1.02812	0.930698	1.00168	0.754367	0.872417	1.00432	1.01516	0.732333	0.763588	0.793481	0.745482	0.743364	0.892386	1.1039	0.988504	1.07303	1.26031	1.15568	1.35384	1.1276	1.09298	0.944235	1.1555	0.931197	1.04339	0.692078	1.08756	1.11963	0.939336	0.989118				yes
ENSG00000110321	EIF4G2	0.987196	0.0624435	1.2502	0.971148	0.996169	0.84756	0.92342	0.878667	1.01281	0.537725	1.78065	0.704209	1.01371	1.03999	0.886107	0.912398	0.599443	1.71231	0.90403	1.00306	1.05889	1.00047	0.940063	0.73063	0.84236	0.912332	0.984438	0.983164	0.883594	0.948694	0.671631	0.716652	0.724238	0.933394	0.940809	0.992795	0.988768				yes
ENSG00000276600	RAB7B	1.16078	1.07195	1.05445	0.894862	0.977596	1.05846	0.896667	1.16387	0.762164	0.997199	0.990584	0.925067	0.808202	0.90137	0.715935	0.615368	1.14071	1.11533	0.906799	0.813719	0.990358	0.938724	0.964337	0.699949	0.794167	0.559067	0.834583	0.996802	0.954063	0.950649	0.528607	0.694623	1.33103	0.853057	0.886104	0.944772	0.891804				yes
ENSG00000115756	HPCAL1	1.02773	1.08611	1.00264	0.889207	0.923595	0.996338	0.921126	0.926577	0.970058	0.743393	1.07162	0.861247	0.935027	0.876184	1.22785	1.08503	1.01032	1.01607	1.03869	0.877023	1.01401	1.14459	0.880743	0.725981	0.923988	0.784824	0.835208	0.923262	1.06459	0.904954	0.930643	0.884794	1.0134	1.0116	1.01503	1.08962	1.08185				yes
ENSG00000150867	PIP4K2A	1.06528	0.881931	1.07271	0.937306	0.989726	1.06019	0.974189	0.99837	0.939484	0.957641	1.18893	1.03187	0.998555	0.982212	0.865566	0.882949	1.09074	1.15685	0.99673	0.940676	0.998436	1.08953	0.904259	0.795623	0.842586	0.897337	0.958775	0.833157	0.994708	0.915868	0.825518	0.826147	1.15373	0.947361	0.930744	1.13601	0.905416				yes
ENSG00000148834	GSTO1	1.03392	1.12198	1.04901	0.89322	0.943644	0.969766	0.993321	0.906895	0.969673	0.959337	0.827808	1.00099	1.01245	1.01612	1.02633	1.02253	0.972388	0.92422	0.984994	0.980166	1.09635	1.01478	0.928454	0.809644	0.90118	0.728305	0.844524	0.895966	0.964386	0.902228	0.769695	0.736426	1.3001	0.967415	0.949588	1.15576	1.11406				yes
ENSG00000164733	CTSB	0.945401	1.06641	0.999254	0.972642	0.889434	0.979627	0.944086	1.10891	0.850006	0.852004	0.743677	1.002	0.759485	0.81665	1.01155	1.04375	0.964047	0.802202	0.960461	0.885815	0.913504	0.959338	0.970342	0.90398	0.847938	0.774993	0.920682	0.878536	0.837471	0.96714	0.876783	1.04287	0.992011	1.22844	1.14434	0.850046	0.932304				yes
ENSG00000152620	NADK2	1.12394	1.18405	0.997835	0.922946	0.908313	1.04683	0.873795	1.05188	0.894536	0.851939	0.846219	0.866614	0.837506	0.809536	1.14799	1.00074	0.911126	1.05379	1.11049	0.825345	0.797746	0.987431	0.81585	0.76208	0.785525	0.848584	0.836016	0.836296	1.00063	0.905235	0.989683	1.0592	1.16714	0.838991	0.736083	1.25953	1.07618				yes
ENSG00000123338	NCKAP1L	1.04155	0.991208	1.05583	0.840101	0.960952	0.962525	0.968415	0.938132	1.00835	0.927965	0.943066	0.971402	0.909068	1.03092	0.926615	1.00254	0.978618	1.00579	1.01944	0.830827	1.10775	0.942651	0.946944	0.81219	0.922373	0.773796	0.776367	0.909658	0.913168	0.971541	0.752405	0.712201	1.19861	0.744295	0.854629	0.985261	1.12312				yes
ENSG00000107937	GTPBP4	1.14674	1.01878	1.06593	0.795223	0.990498	1.04509	0.937209	0.909021	0.902297	0.877414	0.86712	0.856151	0.763867	1.04125	1.10149	0.982677	0.942111	0.874366	0.990762	0.693173	1.00737	0.979555	0.95402	0.874738	0.788836	0.875894	0.727317	0.969837	0.948512	0.898851	0.658024	0.68913	1.07394	0.865914	1.00928	1.13378	1.15606				yes
ENSG00000149187	CELF1	1.0044	0.747909	1.00677	0.991696	0.874415	1.05388	0.923108	0.991564	0.809069	0.819082	1.04906	1.0681	0.80347	0.865474	1.09943	1.0387	0.946956	0.945084	0.96883	0.892848	0.880604	0.874845	0.873324	0.782466	0.866816	0.853036	0.97128	0.839928	0.848139	0.863038	0.745204	0.74577	1.05174	0.593721	0.572798	1.04554	1.0137				yes
ENSG00000001084	GCLC	1.12463	1.02269	1.00621	1.12191	0.882913	1.22516	0.95911	1.07115	0.954694	0.797272	0.908387	0.94069	1.13455	0.982663	1.24928	1.17056	1.1546	1.02832	1.13515	1.04017	0.861866	1.24247	0.950489	0.624843	0.848359	0.862901	0.918329	0.876168	0.81663	0.845612	0.855852	0.855953	1.24054	0.937638	0.607675	1.29725	1.14873				yes
ENSG00000087502	ERGIC2	1.14749	0.724241	0.951666	0.933732	1.0365	0.95544	0.938623	1.07311	0.982667	1.04335	1.04562	1.14847	0.968039	1.02312	1.06691	1.02482	1.25471	1.03379	0.968659	0.953393	1.00321	0.978633	0.975059	0.657357	0.924771	0.760971	0.857597	0.818243	0.833718	0.898409	0.941857	1.11282	1.11771	0.90377	0.912613	0.922876	1.00007				yes
ENSG00000151923	TIAL1	1.19337	1.20882	1.00771	0.825762	0.890784	0.700754	0.891164	0.950414	0.978584	0.793697	1.0817	0.679412	0.998826	0.894194	0.785771	0.77514	0.934791	0.92849	0.848293	0.769402	0.922399	0.816725	0.831754	0.87553	0.745108	0.831174	0.913715	0.795298	0.820239	0.880077	0.800051	0.849993	0.836273	0.894616	0.758846	0.924732	0.916542				yes
ENSG00000162734	PEA15	0.98141	1.22292	1.10166	0.819298	0.80608	1.22279	0.953341	0.872219	0.978733	1.07126	1.06248	1.38597	1.07908	0.84054	1.34715	1.10366	1.16732	1.23296	1.09672	0.895476	0.833185	1.09414	0.691059	0.78806	0.88221	0.641528	0.822204	0.711906	0.995414	0.859391	0.560068	0.575743	1.49119	0.718826	0.397169	1.32223	1.01461				yes
ENSG00000069849	ATP1B3	1.1629	0.994423	0.99258	0.788131	0.979483	0.98221	0.963912	1.14376	0.852085	0.941076	0.943697	1.13907	0.771325	0.97301	1.16618	1.17233	0.993503	0.960843	0.960938	0.764586	0.925153	0.979866	0.893138	0.832304	0.951822	0.718567	0.671332	0.9178	0.876382	0.92973	0.787587	0.746554	1.1406	0.844927	0.919178	1.11013	1.06936				yes
ENSG00000075391	RASAL2	1.07381	0.628588	1.01582	0.737053	0.970919	1	0.762117	0.842213	0.941741	0.997594	1.12202	0.877016	0.855289	0.886899	1	0.735997	1.04263	1.28901	0.98766	0.85355	0.982206	1	0.806121	0.813077	0.874964	0.852106	0.713485	0.906924	1	0.83097	0.995236	1.00015	1.2745	0.88245	0.668227	1	1.17085				yes
ENSG00000151465	CDC123	#N/A	#N/A	#N/A	#N/A	#N/A	#N/A	#N/A	#N/A	#N/A	0.741386	0.737798	0.85258	1	1.01415	#DIV/0!	0	0.726374	0.598807	0.948927	#DIV/0!	0	#DIV/0!	0	0.720457	0.845757	0.880968	#DIV/0!	0	#DIV/0!	0.733935	0.946127	0.97252	1.07892	1	0	#DIV/0!	0				yes
ENSG00000102401	ARMCX3	1.16628	0.919691	1.10935	0.911653	1.00753	1.03246	0.875116	1.02548	0.861503	0.846729	0.830335	0.675724	0.815083	0.921709	1.09189	0.919775	0.922728	0.901514	1.02052	0.645658	0.898598	0.976504	0.731104	0.81414	0.86377	0.783034	0.704904	0.971216	0.853929	0.790004	0.717323	0.873677	0.930303	0.894322	0.96859	1.23341	1.02927				yes
ENSG00000077420	APBB1IP	1.0596	0.950802	0.997693	0.869414	0.965357	1.07947	0.886993	0.770997	1.10311	0.960418	0.850961	1.0295	1.12449	1.0312	1.07993	0.945893	0.970317	0.961855	0.758178	0.918129	0.919282	1.02206	0.748772	0.707145	0.635097	0.630905	0.872086	0.837563	0.921451	0.657503	0.927915	0.942838	1.03464	0.879386	0.843684	1.24129	0.979079				yes
ENSG00000148841	ITPRIP	0.91216	0.854567	1.07866	1	0.948525	1	1.04388	1	0.784056	0.782135	0.933075	1.15472	1	0.968542	1	1.221	1.23242	0.872143	0.9964	1	0.716661	1	1.01401	0.924986	0.755213	0.763448	1	0.836365	#DIV/0!	0.872062	1.13394	0.819611	1.20144	#DIV/0!	0	1	1.11915				yes
ENSG00000150093	ITGB1	1.0139	0.540808	1.05595	0.888333	0.992576	1.02308	0.962557	0.975339	0.917833	0.780216	1.30565	0.976137	0.90913	0.962608	1.11332	1.07064	0.97987	1.13912	0.913377	0.922164	0.895737	0.907241	0.905197	0.744318	0.865176	0.776316	0.754686	0.888803	0.707418	0.833158	1.04178	0.951287	1.1227	0.853281	0.762943	1.13668	0.956695				yes
ENSG00000134294	SLC38A2	1.02289	1.08357	1.07067	#DIV/0!	0.867631	#DIV/0!	0	1	#DIV/0!	0.66339	0.887618	0.819783	#DIV/0!	0	1	1.19553	0.883637	0.886043	0.815524	#DIV/0!	0	#DIV/0!	0	0.576228	0.858562	0.708188	#DIV/0!	0.790027	#DIV/0!	0	0.874513	1.08138	0.874622	#DIV/0!	0	1	0				yes
ENSG00000198959	TGM2	1.04011	1.19249	1.0437	1.07155	0.969201	1.04215	0.986426	1.23593	0.959707	0.641749	0.7499	1.07252	0.989141	1.10729	1.3468	1.26363	0.854867	0.584415	0.866826	1.02561	1.00998	1.09357	1.01337	0.712858	0.87854	0.861237	0.802267	0.992597	0.488479	0.888163	0.909769	1.07521	0.838767	1.33709	1.30721	1.07115	1.10277				yes
ENSG00000102760	RGCC	1.31545	1.50787	0.897301	1.07095	0.877306	1	0	0.962332	0.919879	0.682947	0.331584	0.812935	1.08219	0.697157	1	0.962236	0.816631	0.20096	1.03336	0	0	#DIV/0!	0	0.571402	0.720749	0.537243	0.892379	0.721779	#DIV/0!	0.686236	0.44805	0.77545	1.20494	0	0	1	1.09181				yes
ENSG00000155158	TTC39B	1.05735	0.815666	0.989382	1	0	1	0.843199	0	0	1.04707	1.00281	1.07353	1	0	1	0	1.07824	0.979459	1.00545	1	0	1	0.593799	0.749579	0.921888	0.79227	1	0.840061	#DIV/0!	0	0.879182	1.00029	1.54302	1	0.961134	#DIV/0!	1.03297				yes
ENSG00000107833	NPM3	0.877425	1.15533	1.08015	0.91397	0.748043	1.14558	0.879909	0.784516	0	0.766882	1.04933	0.705168	0.980894	1.03932	1.34551	0.942298	0.951448	0.470273	1.0708	0.622402	0.754611	0.866174	0	0.752804	0.78508	0.778793	0.822723	0.821826	0.651734	0	0.817611	1.0441	0.929506	0.964911	0.87682	1.09421	0.828044				yes
ENSG00000147459	DOCK5	1.1652	0.760087	1.11603	0.941277	0.905192	1.10782	0.989319	0.997883	1.0161	0.831373	1.14479	0.92816	0.850441	0.908316	0.928101	0.907495	1.05312	1.18104	1.0984	0.896123	0.821065	1.02165	0.890559	0.729602	0.85572	0.920457	0.78575	0.838039	0.614843	0.782958	1.0449	0.949141	1.15888	0.834178	0.932791	0.963643	0.943281				yes
ENSG00000165732	DDX21	1.09874	1.01769	1.04848	0.916022	0.832274	0.991639	0.859082	0.94529	0.863156	1.04933	0.983476	1.2	0.936426	0.961898	1.02785	0.815175	1.05791	1.00366	1.01731	0.687013	0.761298	0.95637	0.805849	0.901021	0.913313	0.70471	0.760856	0.7816	0.717041	0.719849	0.627	0.575069	1.14581	0.711521	0.633482	1.19716	1.03782				yes
ENSG00000176788	BASP1	0.89372	0.96195	1.07026	0.670515	0.720303	1.27759	0.736158	0.982734	0.697575	0.736172	0.878634	1.10184	0.540381	0.712397	1.4341	1.0605	1.04617	1.06803	1.11093	0.322372	0.54303	1.11717	0.546537	0.738415	0.947637	0.815157	0.522904	0.596223	1.15718	0.725996	1.30622	1.15709	1.44253	0.734075	0.856956	1.55277	1.24903				yes
ENSG00000106638	TBL2	1.14823	1.13823	1.09739	0.891645	0.898372	1.02997	0.892558	0.957617	0.898971	0.810403	0.846631	1.0921	0.723016	0.835215	1.19487	1.00461	0.902914	0.823899	0.927378	0.730618	0.745267	0.999865	0.719643	0.748958	0.842538	0.748973	0.586066	0.790038	0.719661	0.666031	0.617454	0.832377	0.792377	0.713863	0.67816	1.17582	0.941807				yes
ENSG00000033867	SLC4A7	1.07541	0.923912	1.044	1.05663	0.884231	0.932269	0.885533	0.975618	0.782928	0.667602	1.12958	0.829206	1.10777	1.07373	1.1605	1.18711	0.962115	0.975433	0.999576	0.881884	0.728887	0.809877	0.949985	0.777378	0.95681	0.782984	0.747155	0.940716	0.360608	0.711656	1.20458	1.17283	0.999516	1.12801	0.662279	0.977077	0.923949				yes
ENSG00000146674	IGFBP3	1.17546	1.22289	0.980964	0.810095	0	1.25613	1	0	0.829867	0.757091	0.754864	0.836371	0.412361	0.526825	1.34327	1	0.940926	0.603686	1.02163	0.534677	0.837944	1.07318	1	0.779469	0.897808	0.777162	0.415007	0	0	1	0.346634	0.421486	1.08332	0	0	0	1				yes
ENSG00000099250	NRP1	0.963751	0.839144	0.988777	0.73385	0.81087	1.05559	0.773671	0.939138	0.820493	0.961962	0.979777	0.789392	0.814085	0.879262	1.2217	0.946955	0.979858	1.00389	0.956844	0.516043	0.584881	0.955176	0.673812	0.774683	0.831455	0.735113	0.608306	0.749832	0.404666	0.580845	0.741882	0.66269	1.45181	0.495721	0.337818	1.46741	1.17205				yes
ENSG00000135318	NT5E	1.02133	0.906004	0.902127	0.896541	0.924534	1.06697	0.89045	1.12683	0.771776	0.619104	0.759254	0.841179	0.59797	0.784688	1.30791	1.2637	1.02883	0.836122	1.11131	0.773855	0.739744	1.17403	0.95185	0.721622	0.950576	0.605356	0.742575	1.09422	0.681476	0.878955	1.34374	1.33754	1.361	1.50237	1.40063	1.31775	1.12782				yes	yes
ENSG00000148773	MKI67	1.33789	0.918274	1.09091	0.747035	0.889129	0.963366	1.01542	1.05955	0.856801	1.1977	1.20248	0.833637	0.782583	1.01107	1.22	0.880538	0.850749	1.12921	0.615289	0.504459	0.987614	0.534985	0.675149	1.08904	0.774187	0.721766	0.623712	0.730412	0.911304	0.974574	0.759996	0.61107	0.957642	0.389923	0.461589	0.572339	1.00257				yes	yes
ENSG00000132688	NES	1.36476	0.882422	1.20627	0.946284	0.94079	0.937149	1.04804	1.12273	0.814238	0.943677	0.754454	1.41747	0.627621	0.72853	1.37159	1.43812	0.888715	0.881109	1.04662	0.704223	0.915633	0.914745	0.943988	0.74263	0.765715	0.80061	0.668215	0.785045	0.716334	0.935277	0.678878	0.469105	0.970437	0.520022	0.685277	0.657122	0.915899				yes	yes
ENSG00000175445	LPL	1.29878	1.03762	1.09862	0.829564	0.845903	1.27373	0.773017	1.18145	1.23655	0.939429	0.619639	0.920382	0.760154	0.97465	1.50885	1.05666	0.943154	0.858901	0.781787	0.552021	0.691578	0.701899	0.854018	0.740307	0.490925	0.299762	0.649905	0.829842	0.698701	0.757557	0.237056	0.405228	1.30197	0.385209	0.659433	0	0.925739				yes	yes
ENSG00000100985	MMP9	0.868155	0.540596	1.22631	0.787916	0.729588	1.04721	0.789775	1.24703	0.885747	1.10626	1.42202	0.61986	0.790825	1.0689	0.862994	0.684583	0.961801	1.50523	0.915899	0.46506	0.835788	0.880074	1.07336	0.952956	0.867555	0.670131	0.604585	0.890564	0.461061	0.793444	1.1047	1.01408	1.57588	1.13654	1.12605	1.21395	1.22745				yes	yes
ENSG00000115414	FN1	0.865386	0.876625	0.714326	0.696375	0.627915	1.17373	0.695124	1.07915	0.756641	0.600355	1.01529	0.996017	0.532012	0.834413	1.78419	1.57423	0.934266	0.549187	0.900371	0.466073	0.355437	1.29805	0.546285	0.37045	0.740773	0.396276	0.171495	0.617627	0	0.233534	1.46719	1.4856	1.03892	1.20217	0.97934	1.57258	1.24525				yes	yes
ENSG00000166592	RRAD	1.10155	0.750721	1.13196	1	0	1	0	1	0.768881	0.959785	1.31237	1.03971	1	0	1	0	1.0711	0.925696	1.02458	1	0	1	0	1.01405	1.19157	1.19067	1	1.14231	#DIV/0!	1.16146	1.58438	1.54369	0.839528	1	1.59939	#DIV/0!	0					yes
ENSG00000211455	STK38L	0.988277	0.981511	0.980115	1.11347	0.822993	0.892742	1.15048	1.16029	0.942758	0.713707	0.989522	1.0815	1.17216	1.06907	1.09741	1.33435	0.918984	0.823636	1.01464	0.917581	1.05499	1.10758	1.16465	0.79902	0.947052	0.916616	0.939423	0.831097	0.876146	1.29643	1.45981	1.57056	0.875132	1.71135	1.49698	0.98949	1.32949					yes
ENSG00000135046	ANXA1	1.09623	1.03715	0.997107	1.01273	1.01572	0.964706	0.97057	1.08338	1.07657	1.13869	0.834702	1.35765	1.08558	1.10469	1.11356	1.03588	1.09367	0.808345	1.11238	1.08165	1.12185	1.04233	1.04779	0.892548	0.94572	0.662338	1.11254	1.15753	1.08885	1.12976	1.35263	1.3333	1.21722	1.54889	1.5432	0.996476	1.05636					yes
ENSG00000162433	AK4	0.726328	0.574801	0.92977	0.889782	0.910888	0.890871	0	0.733028	0.782316	0.908054	1.10095	0.667671	0.958969	0.90602	0.917725	0.867468	0.845202	1.00832	0.832351	0.970702	0.941023	0	0	0.931899	0.993499	0.849661	0.955551	0.998282	0.998254	0.95757	1.4077	1.22254	1.36698	1.38036	1.2233	1.38657	1.19256	yes				yes
ENSG00000167600	CYP2S1	1.16806	0.805782	1.05397	1	1	1.03174	0	1	#DIV/0!	0.609878	0.862189	0.664322	1	1	1.02592	1.0534	1.09674	0.876683	0.990284	1	#DIV/0!	0	1.22671	1.01864	1.15499	1.2947	1	1	1.25626	0	1.49754	1.46645	1.20368	1	#DIV/0!	0	0					yes
ENSG00000154451	GBP5	1.13741	1.33323	0.955841	1	0.997864	1.04008	1.27816	0.842333	1	1.04294	0.802056	1.15922	1	0.599677	0.853992	0.968319	0.9708	0.722384	0.968366	1	0.841161	1.31445	0	1.18845	1.23309	1.1463	1	1.01055	1.23686	0	1.42822	1.51403	0.885136	1	1.15472	1.35687	1.21848					yes
ENSG00000105835	NAMPT	0.920678	0.860432	0.946931	0.991709	0.923487	0.901366	0.905815	1.02787	0.839571	0.845558	1.04152	0.911341	1.06357	1.05911	1.05901	1.10703	0.905204	0.890979	0.993117	1.03061	1.06697	1.08654	1.06275	1.11118	1.1099	1.12011	1.09303	1.02926	0.939902	1.01552	1.45856	1.40326	0.96183	1.44013	1.33051	1.10853	1.20575					yes
ENSG00000146094	DOK3	0.820388	0.668853	0.949454	1.24886	1.0733	1.04972	1.17943	1.13376	1.14717	0.935831	1.16667	1.043	1.28608	1.06556	1.01942	1.02268	1.05727	1.38759	0.966553	1.29732	1.04349	0	1.15016	0.80713	0.983726	1.09396	1.2779	1.01154	1.00898	1.17368	1.59003	1.10317	1.28868	1.53487	1.28747	1.05512	1.06376					yes
ENSG00000178209	PLEC	1.05471	0.929887	1.15197	1.00447	0.95595	0.778856	0.940012	0.951891	0.786672	1.03598	1.36464	0.983939	1.08034	0.955416	0.923553	1.02919	1.21951	1.25174	1.23092	1.05912	0.983183	1.11178	0.973828	1.19924	1.14525	1.38616	1.1854	1.05123	1.16072	1.10058	1.57321	1.4481	1.08135	1.42417	1.32023	1.11529	1.10616					yes
ENSG00000120708	TGFBI	0.939365	1.10839	0.964723	1	1	1	1.12126	1	1	0.855723	0.91192	0.846683	1	#DIV/0!	#DIV/0!	0	0.801503	0.939597	0.798951	1	#DIV/0!	#DIV/0!	1.26389	1.10807	0.976778	1.32019	#DIV/0!	#DIV/0!	1	1.40935	1.49355	1.43822	0.601944	1	1	#DIV/0!	0					yes
ENSG00000042493	CAPG	0.949007	1.16358	0.975777	1.23343	1.03078	0.927412	1.09418	0.93195	1.00573	1.10391	1.11733	1.56514	1.33064	1.02692	0.784164	0.932912	1.17859	1.15675	1.03568	1.24538	1.06675	0.935074	0.914898	0.981955	1.00709	1.03886	1.31179	0.970751	1.25161	1.12997	1.46235	1.47273	1.13396	1.52891	1.28256	1.0687	0.970566					yes
ENSG00000181019	NQO1	0.952319	1.19749	0.933569	1.07515	0.977427	0.908112	0.916704	1.06668	0.883809	0.581103	0.860206	0.730163	1.18174	1.02862	0.992684	1.13259	0.883417	0.823715	1.00213	1.06889	1.12805	0.983027	0.990562	0.870618	1.00562	1.16175	1.19079	1.01874	1.16865	1.14111	1.29338	1.38508	0.997952	1.30511	1.19736	1.15022	1.18864					yes
ENSG00000162909	CAPN2	1.09176	1.02778	1.06837	1.12526	0.990074	0.893545	0.962396	0.986961	1.0651	0.812328	0.980873	0.909545	1.26151	1.10212	0.754404	0.850998	1.01636	0.889887	1.04962	1.22297	1.16831	0.99206	1.06698	1.02354	1.06141	1.08431	1.30045	1.10647	1.07174	1.17803	1.4522	1.38629	1.1676	1.49272	1.37652	0.898555	1.0095					yes
ENSG00000136810	TXN	1.07745	1.09253	0.954191	0.772999	0.923659	0.867809	1.05384	0.975715	0.900346	1.14911	0.960553	1.20437	0.915993	0.919461	0.846648	0.976475	1.09821	0.944054	1.05148	0.842544	1.14519	1.11587	1.03656	1.15896	1.17577	1.16229	0.945524	0.917567	1.41749	1.27834	1.35409	1.3402	1.02332	1.1958	1.23226	1.09043	1.2781					yes
ENSG00000146376	ARHGAP18	1.11346	0.818053	0.93929	1.05289	1.0839	0.969325	1.02649	0.948322	1.13674	0.860518	1.04269	0.962449	1.13553	0.958355	0.887345	0.927698	1.01917	0.977875	1.07907	1.20358	1.08531	1.1864	0.978645	0.85109	0.859307	0.761484	1.16125	1.01102	1.05179	1.02102	1.1561	1.23794	1.27472	1.36693	1.21694	1.06382	0.997342					yes
ENSG00000067225	PKM	0.997828	1.222	1.00495	1.03945	1.02249	0.917421	1.0483	0.930303	0.940115	1.06916	0.83761	1.10453	1.1033	1.08185	0.964012	1.01323	1.18276	0.888711	1.15036	1.08815	1.08625	0.963412	1.01254	0.937257	1.10875	0.941714	1.05626	1.02197	0.952974	1.06666	1.23525	1.10058	1.33759	1.33438	1.26976	0.978133	1.05517					yes
ENSG00000111640	GAPDH	0.857063	1.23783	1.02469	1.08898	0.959818	0.999942	1.03966	0.912906	1.02834	1.36036	1.40961	1.50767	1.1495	1.00178	1.03239	1.05955	1.20256	1.43463	1.17644	1.15442	1.02145	1.02333	1.0265	1.10415	1.17341	0.975429	1.15597	0.997318	1.02695	1.04646	1.22201	1.08503	1.36868	1.34219	1.1659	0.979688	1.06562					yes
ENSG00000160789	LMNA	1.0396	0.573572	0.848219	0.922891	0.904902	0.697613	0.877399	0.973167	0.764734	1.00643	0.927597	1.19063	0.910899	0.915847	0.837526	1.00261	0.9856	0.824678	1.03979	0.93894	1.0584	1.10928	1.08492	0.96999	1.11688	1.24614	1.07456	1.0249	1.09996	1.07769	1.38444	1.34788	0.938155	1.01919	1.05652	1.03363	1.11169					yes
ENSG00000196923	PDLIM7	1.0358	1.08955	1.13846	1.00816	1.02149	0.970105	1.07236	0.91603	1.01964	1.15912	0.874227	1.25123	1.03008	0.990024	0.938493	1.07173	1.16732	0.953009	1.10069	1.09859	1.08556	0.975147	1.00908	0.867026	1.13333	0.976632	1.03876	0.947529	1.0355	1.08044	1.24543	1.13915	1.35623	1.06884	1.07415	0.986886	1.0492					yes
ENSG00000095303	PTGS1	1.00467	1.0058	0.989028	0.828332	1.04135	0.895443	0.992436	0.956225	1.03334	1.05021	0.854566	0.989363	0.883819	1.00873	0.895495	1.01931	1.04921	1.00959	0.915699	0.966884	1.09439	0.931278	1.07591	1.13504	0.954496	1.07656	0.935832	0.996111	0.873859	1.01513	0.771999	0.829876	0.721531	0.89864	1.04179	0.76764	0.863977					yes
ENSG00000104763	ASAH1	1.02763	1.01488	1.02709	0.911775	0.95245	0.81098	0.92299	0.865646	1.06788	1.11098	0.895556	1.25824	0.887718	0.821374	0.652955	0.792832	1.01387	1.01933	0.851397	1.01159	1.001	0.973235	1.05942	1.24549	0.897332	0.950706	0.991018	0.929811	0.841246	1.04702	0.671128	0.85322	0.914148	0.905152	0.863684	0.758644	0.987148					yes
ENSG00000132182	NUP210	0.95606	1.06324	0.986947	1.00542	1.15132	0.986557	1.01566	1.15304	0.971193	1.30942	1.03461	0.931991	0.9763	1.00966	0.98908	1.01969	0.965054	1.01193	0.739895	1.08849	1.11775	0.911996	1.10868	1.23321	0.836595	1.13622	1.05147	1.11816	1.044	1.1656	0.772953	0.792782	0.702413	0.81882	0.828022	0.907476	0.941556					yes
ENSG00000110090	CPT1A	1.03685	1.09217	1.09247	1.04719	1.07499	0.956066	0.944112	1.26224	0.906293	1.02851	1.20364	0.84144	1.11034	1.022	0.979765	0.953789	1.04131	1.18859	0.983983	1.1144	1.0708	0.921856	1.00803	1.00812	0.927788	1.07643	1.04017	1.04938	0.935985	1.02912	0.789748	0.775516	0.851207	0.872141	0.788245	0.871007	0.909968					yes
ENSG00000109861	CTSC	0.941369	1.01048	0.906599	0.814354	0.933423	0.830091	0.851559	0.835893	1.08247	1.00965	0.953305	0.858283	0.910054	0.879362	0.637459	0.721843	0.903321	0.952963	0.808704	1.01503	1.03931	1.06925	0.960371	1.1507	1.1394	1.25945	0.944753	0.869263	0.980462	0.889118	0.749428	0.842524	0.766292	0.769666	0.795343	0.950629	0.886659					yes
ENSG00000094916	CBX5	1.07216	0.917347	1.09316	0.781602	0.881289	0.845585	0.971894	1.0356	0.956012	1.02452	1.17986	1.04459	0.806706	0.853538	0.980328	0.979465	0.932503	1.12779	0.951501	0.760986	1.02576	1.00472	0.987906	0.993941	0.93908	0.874061	0.869437	0.85631	1.16362	1.19477	0.738335	0.706742	0.990916	0.682594	0.678242	0.893012	1.12557					yes
ENSG00000163002	NUP35	1.31678	0.94262	1.0407	0.831448	0.908488	0.908896	0.954471	0.991266	1.03823	1.09788	1.19	1.00207	0.822268	0.838415	0.94485	0.907322	0.861682	1.28045	0.924991	0.837891	0.959472	1.08146	1.06928	1.10739	1.19964	0.976016	0.911995	0.916126	1.10615	0.996528	0.736806	0.85003	0.811033	0.726359	0.707798	0.907692	1.02052					yes
ENSG00000170312	CDK1	1.22497	1.29745	1.22395	0.944063	1.07295	0.995327	1.00501	1.04499	1.06527	1.19494	1.05465	1.02472	1.06181	1.26738	1.13842	1.01385	0.928471	0.562675	0.723944	0.816026	1.27134	0	0.908112	0.919285	0.810418	0.675415	0.890987	0.968409	0.958522	0.868513	0.590603	0.615829	1.12723	0.681476	0	0.722714	0.978942					yes
ENSG00000020633	RUNX3	0.869138	0.826464	0.977699	1	1.03808	0.823769	1.03299	0.959001	1	1.18686	1.12251	0.844108	1	0.980088	0	0	0.926817	1.14203	0.862345	1	0	0.853674	0.983742	1.39576	1.24147	1.52131	1	0.95183	1.10918	1.26776	0.894738	0.855486	0.578482	1	0	0.788563	0.695295					yes
ENSG00000163389	POGLUT1	0.976513	0.926005	1.12577	0.914688	0.886608	1	0.910604	#DIV/0!	#DIV/0!	1.2235	1.0715	1.12627	1.13928	1.00353	1	0.854013	0.971759	1.11504	0.913236	0.837639	0.806659	#DIV/0!	0	1.27892	1.07352	1.13268	1.03512	0.956804	#DIV/0!	0.815116	0.831522	0.736267	0.839363	0.808639	0	#DIV/0!	0					yes
ENSG00000180543	TSPYL5	0.929064	1.17398	1.11429	1	1.07437	0.988696	0.887983	1	1	1.1163	0.650287	1.13522	1	1.14873	0.846295	0	0.811274	0.740121	0.965141	1	1.16263	0.946677	1.00574	1.01859	1.10917	1.08224	1	1.10843	0	1.03736	0.640709	0.585878	0.823587	1	0	0	0					yes
ENSG00000103066	PLA2G15	0.941748	0.887055	1.02988	1	1.02465	0.895355	0.90186	0.989728	1.2218	0.756237	0.920287	1.00761	1	0.961666	0.779836	0	0.879246	1.01395	1.33478	1	1.04245	0.977819	1.05369	0.901342	0.787043	0.949969	1	0.864726	1.06548	0.969864	0.726697	0.855864	0.794877	1	0.801734	0.867365	0.869096					yes
ENSG00000060138	YBX3	0.9568	0.897689	0.924677	#DIV/0!	0.868548	1	0.879273	0	1	0.995981	1.21517	0.959051	1	0.812622	1	0.756924	0.927579	0.994199	0.942137	1	0.968227	1	0.847664	1.1404	1.06446	1.05709	1	0.815149	#DIV/0!	0.738369	0.953022	0.804081	0.689846	1	0	#DIV/0!	0					yes
ENSG00000135218	CD36	1.07953	0.993563	1.00538	0.966848	1.04186	1.09062	0.889957	1.03586	1.12449	1.33938	0.897518	0.964021	0.884073	0.920009	0.909992	0.716649	0.954117	1.04995	0.720361	0.804289	0.874709	0.848155	0.91572	1.32267	0.9238	0.908269	0.980075	1.01133	0.962488	0.868043	0.667841	0.812433	0.891339	0.654109	0.764092	0.91246	0.897058					yes
ENSG00000149091	DGKZ	1.01106	0.898445	0.98969	1.27637	1.0919	0.916944	1.04563	1.06756	1.18038	1.12266	1.29247	1.31093	1.2851	1.0463	0.775179	0.877338	1.1069	1.13344	1.02652	1.23167	0.993145	0.834048	1.07595	1.13621	0.964823	1.19539	1.28009	0.997382	0.776532	1.09945	0.777296	0.567576	0.987766	0.995459	0.763771	0.698232	0.73508					yes
ENSG00000115325	DOK1	1.02621	1.35001	0.995881	1	0	1	0.993081	1	1	0.518755	1.05218	0.59417	1	1.04282	1	0	0.832688	0.960222	0.836594	#DIV/0!	0	#DIV/0!	0	0.724095	0.872418	1.07488	#DIV/0!	0	#DIV/0!	0	0.878492	0.886121	0.606214	#DIV/0!	0	#DIV/0!	0					yes
ENSG00000156136	DCK	1.09607	1.27918	0.872403	1	1.11742	0	1	0.821965	#DIV/0!	0.675719	0.619856	0.84219	1	0	0.860907	#DIV/0!	0.712483	0.240307	0.659235	#DIV/0!	0	0.994828	1	1.05005	0.743161	0.975319	1	0	0	1	0.720382	0.98849	0.531515	1	0.915076	0	#DIV/0!					yes
ENSG00000149541	B3GAT3	1.18565	0.842289	0.955504	0.905139	0.955346	0.941108	0.963418	1.15013	1.06238	1.18835	0.851758	1.0727	1.02057	0.9097	1.12282	1.07467	1.06362	0.999765	0.985531	0.888601	0.865602	0.797872	0.863277	1.06346	1.09223	1.26441	0.941665	0.954451	0.852812	0.885544	0.667297	0.729545	0.690963	0	0	0.936298	0.811848					yes
ENSG00000130005	GAMT	1.19816	0.597845	1.04923	1	0.960519	1	0.835623	1.07037	#DIV/0!	1.35602	1.01731	1.12048	1	1.0188	1	0.68529	0.789839	0.912735	1.16588	1	0.990837	#DIV/0!	0.740468	1.27882	1.14681	1.3821	1	0.999809	1	0.851937	0.698773	0.783122	0.713191	1	0	#DIV/0!	0					yes
ENSG00000198561	CTNND1	0.853045	1.02103	0.932284	1.14412	1.00838	0.95665	0.963248	0.981769	1.00846	1.00002	0.740831	0.934342	1.18708	0.943625	0.695454	0.761025	1.00045	0.577186	0.724812	1.16264	1.04726	0.943001	1.00342	1.18692	1.13014	1.31322	1.18248	0.983487	1.00083	1.00911	0.90046	0.982357	0.556905	0.906748	0.57305	0.833908	0					yes
ENSG00000134575	ACP2	0.903551	1.01306	1.0833	0.788998	0.956453	0.901029	0.805201	0.918857	1.05118	1.04221	0.997361	1.15155	0.908664	0.966401	0.953893	0.870305	1.10547	0.982764	0.873745	0.896822	1.02584	1.00525	0.951972	1.09938	0.828449	0.786867	0.806566	0.997248	0.84171	0.812722	0.445755	0.6963	0.955572	0.575631	0	0.910475	0.92412					yes
ENSG00000090339	ICAM1	0.901306	1.04295	0.986687	0.790369	0.900894	0.872719	0.908765	0.985387	0.94709	1.1311	0.838609	0.993082	0.754332	0.850879	1.01077	0.962978	0.965363	0.951546	0.881871	0.815753	0.997158	1.00678	0.994589	1.16585	1.06127	1.20807	0.766442	0.879985	0.855166	0.968089	0.582934	0.608422	0.888707	0.456803	0.456	1.06521	1.08839					yes
ENSG00000103888	CEMIP	0.794463	0.284084	0.860157	1.14747	1.07346	0.753146	0.982451	1.50595	1.27627	0.952593	1.33408	0.867913	0.95875	1.21746	0.870048	1.16071	1.0891	1.33612	1.08022	1.37056	1.46259	1.09912	1.61492	0.872397	1.18531	1.02108	1.22965	1.19685	0.479921	1.26059	0.314319	0.34326	1.09893	0	0	0.409523	0.993847					yes
ENSG00000110013	SIAE	1.04788	1.19205	0.99478	1	0.879937	0.893401	0.989567	0.928627	1	0.81327	0.436415	0.531956	1	0.835164	0.704545	0.852645	0.666517	0.563558	0.867908	1	1.03178	1.08643	1.10653	0.917883	0.693679	1.08517	1	0.819768	1.08806	1.0856	0.352931	0.76965	0.770105	#DIV/0!	0	0	0					yes
ENSG00000143369	ECM1	0.968062	0.997932	0.925054	0.954609	1.01881	0.771241	0.939315	1.0598	1.22494	1.16866	0.738792	1.20694	1.15758	1.07612	0.793955	0.951145	0.841458	0.545416	0.933797	1.32732	1.32186	1.03055	1.28413	1.20402	1.10362	1.06055	1.24271	1.01979	1.12295	1.12426	0.776886	0.912613	0.477816	0.812781	0.690123	0.506308	0.792941					yes
ENSG00000117450	PRDX1	1.06291	1.12022	0.806282	0.888126	0.97739	0.943046	0.95022	0.960887	1.0485	0.851373	0.209255	1.60952	0.920016	1.04263	1.00336	0.957301	0.570479	0.2182	1.61154	0.796891	1.04763	0.900437	0.895468	0.786396	1.24098	0.922787	0.932678	1.00734	1.09222	0.98087	1.29702	1.64984	0.769449	1.01077	1.15194	1.08585	1.05041			yes		yes
ENSG00000175899	A2M	0.962213	0.913132	0.955042	0.87388	1.00009	0.997508	0.935978	1.00976	1.16799	0.690754	0.541915	1.00735	0.787602	0.779253	1.02839	0.964865	0.71961	0.49442	0.709345	0.92805	0.874084	1.02272	0.967283	1.09995	0.938598	1.13576	0.832272	0.878695	0.952369	0.882614	0.563716	0.793032	0.801606	0.719665	0.588457	0.982839	0.952082		yes	yes		yes
ENSG00000107798	LIPA	0.981607	1.05295	1.01002	0.741196	0.940028	1.20084	0.831458	0.70209	1.05361	0.946787	0.718916	0.871569	0.809186	0.746912	0.832489	0.589861	0.956249	0.825216	0.718937	0.721318	0.832442	0.983645	0.597303	0.883797	0.871616	0.759979	0.676611	0.809186	1.12896	0.653016	0.616102	0.825794	0.974545	0.509212	0.504587	1.19429	0.935045		yes		yes	yes
ENSG00000130513	GDF15	1.222	1.35022	1.17242	0.81481	0.996169	0.751601	0.859732	1.02111	1.16529	0.780604	0.568958	0.987188	0.838712	0.667016	0.731165	0.674589	1.11469	0.645792	0.866459	0.601649	0.652478	0.877688	0.831363	0.769928	0.850744	0.704706	0.392684	0.365613	0.273095	0.709526	0.369185	0.424854	0.822473	0.474879	0	1.09805	0.852398		yes		yes	yes
ENSG00000135677	GNS	1.03164	1.14633	1.08738	0.762312	0.950044	0.983356	0.901404	0.988249	0.932243	0.708964	0.883236	0.685209	0.785259	0.792971	0.868931	0.942126	0.937843	0.878505	0.732126	0.767715	0.926933	0.971002	0.892724	0.799421	0.796611	0.865758	0.687276	0.800043	1.00692	0.868917	0.782399	0.93733	0.897168	0.615275	0.689866	1.09886	1.03534		yes		yes
ENSG00000133048	CHI3L1	1.0724	1.17297	1.15042	0.697229	0.886224	1.0662	0.919739	1.08787	0.859693	0.727728	0.825939	0.928064	0.488289	0.657369	1.02102	0.923736	1.08607	1.09415	0.945358	0.54688	0.760923	0.951465	0.747376	0.721421	0.823281	0.721025	0.494848	0.737887	0.913039	0.846974	1.03134	1.16655	1.1714	0.746067	0.958985	1.24016	1.11377		yes		yes
ENSG00000165672	PRDX3	1.0372	1.25993	1.0006	0.853464	0.946049	0.923135	0.896829	0.945517	0.96118	0.473389	0.646593	0.594087	0.929957	0.979351	0.92008	0.931339	0.638925	0.294871	0.878687	0.863814	0.992573	0.916068	0.935879	0.69206	0.776515	0.911672	0.79152	0.864809	0.890055	0.862671	0.829997	1.10617	0.659429	0.726287	0.740068	1.05485	1.01626		yes	yes	yes
ENSG00000109971	HSPA8	1.18062	1.20926	0.91752	0.820796	0.918881	0.905528	0.916314	0.918156	0.807141	0.659285	0.185194	1.01531	0.797997	0.942526	0.952244	0.922188	0.416229	0.138827	1.19839	0.735303	0.993597	0.999101	0.922404	0.610694	0.698912	0.971931	0.839798	0.92513	1.02959	0.964022	0.952664	1.07399	0.832643	0.869738	0.997706	1.11511	1.09084		yes	yes	yes
ENSG00000135047	CTSL	0.991378	1.07152	0.94681	0.843313	0.893034	0.836129	0.778487	1.10878	0.944545	0.473482	0.676164	0.595689	0.913366	0.857711	0.852182	0.871676	0.659988	0.414296	0.846397	0.81444	0.958796	1.01217	0.852199	0.723445	0.821888	0.921895	0.817561	0.877848	0.796729	0.802272	1.26465	1.47116	0.601288	1.31116	1.1439	1.0748	0.920961		yes	yes	yes
ENSG00000182117	NOP10	1.00096	1.22156	0.955008	0.733223	0.73892	0	0.942548	1.07563	0.812709	0.307259	0.677466	0.321474	0.641957	0.757639	0.797934	1.00563	0.583385	0.388077	0.650047	0.581345	0.753239	0.884486	0.765563	0.727495	0.834379	0.993936	0.650619	0.841297	0	0	1.05282	1.31253	0.460142	0.5129	0.656628	1.04462	1.02871		yes	yes	yes
ENSG00000101361	NOP56	1.15625	1.21135	1.09739	0.913468	0.9849	0.93617	0.94374	0.9499	0.905122	0.982553	0.704558	1.07572	0.902907	0.975945	0.957326	0.900002	0.776243	0.737556	0.805193	0.765422	0.914956	1.03545	0.947168	0.998691	0.90303	0.602391	0.885748	0.946386	0.961521	0.854636	0.948248	0.940231	1.06573	0.874845	0.957359	1.06833	0.996835			yes	yes
ENSG00000151929	BAG3	0.978527	1.13339	1.00736	0.952302	0.981446	0.976138	0.895703	0.946976	1.01852	0.581333	0.627536	0.753225	1.04689	0.9761	0.985146	0.815461	0.796167	0.415968	0.941554	0.903818	0.910446	0.939698	0.854112	0.707892	0.863166	0.788355	0.911281	0.879972	0.933605	0.895754	1.01935	0.947095	1.01613	1.00694	0.927646	0.987278	0.961584			yes	yes
ENSG00000159399	HK2	0.968032	1.12	1.05512	0.982569	0.806244	1.20606	0.873882	1.18676	0.91429	0.530358	0.588817	0.607999	1.02524	1.03609	1.39453	1.17026	0.858129	0.409675	0.82834	0.852482	0.726847	1.09957	0.854924	0.634452	0.851917	0.778826	0.893184	0.983796	0.54806	0.72203	1.10384	1.28578	0.869751	1.27775	1.16479	1.35639	1.25063			yes	yes
ENSG00000169813	HNRNPF	1.00069	1.23498	0.992095	0.843815	0.78055	1.07492	0.986804	0.983034	0.797938	0.763658	0.590021	0.846704	0.759028	0.84012	1.12686	1.15251	0.73399	0.35963	0.921031	0.828973	0.70012	1.01232	0.901543	0.703138	0.800966	0.921837	0.742119	0.775341	0.865585	0.945548	0.796858	0.871028	0.898083	0.584316	0.611617	1.17267	1.09724			yes	yes
ENSG00000026025	VIM	1.07924	1.02801	0.85791	0.822991	0.760415	0.951594	0.877904	0.892348	0.65347	0.761092	0.571708	1.03255	0.718561	0.778554	1.1496	1.06407	0.908494	0.388109	0.993806	0.631252	0.655538	1.05062	0.777107	0.6302	0.850157	0.605221	0.677767	0.733922	0.828863	0.718588	1.0968	0.985753	1.22592	0.878423	0.828826	1.34711	1.13197			yes	yes
ENSG00000076716	GPC4	1.16521	1.1795	1.03952	0.885734	0.863371	1.04202	0.910851	0.77372	0.828098	0.838739	0.711326	0.906578	0.639955	0.733215	1.3471	1.25973	0.916498	0.577051	0.715404	0.488703	0.563742	0.881288	0.553072	0.7321	0.84184	0.751233	0.510967	0.676859	0.775431	0.709736	0.523971	0.650054	0.690403	0.658621	0.836307	1.25823	0.971818			yes	yes
ENSG00000182481	KPNA2	1.11374	1.2639	1.13286	0.880457	0.966727	0.967939	0.958931	0.927165	0.966022	0.865952	0.900489	0.751126	0.9657	1.18784	1.17947	0.945646	0.757281	0.787057	0.750279	0.691335	1.02886	0.771536	0.883233	0.885459	0.799395	0.797431	0.792809	0.949324	0.762136	0.82083	0.841106	0.84908	0.735697	0.737902	0.972533	0.723578	0.945179			yes	yes	yes
