# Supplementary material for: A searchable atlas of pathogen-sensitive lncRNA networks in human macrophages
Source: Nat Commun. 2025 May 21;16:4733. doi: 10.1038/s41467-025-60084-x (PMC12095776; doi:10.1038/s41467-025-60084-x)
Supplement: Supplementary file 8 — Supplementary Data 6 [file 41467_2025_60084_MOESM8_ESM.xlsx]

## Sheet: Sheet1
Supplementary Data 6: G-MФ RNA-bound proteome (OOPS-MS) dataset
IDs				iBAQ values									LFQ values									statistics
Protein IDs	Majority protein IDs	Protein names	Gene names	Input_1	Input_2	Input_3	RNAse+_1	RNAse+_2	RNAse+_3	RNAse-_1	RNAse-_2	RNAse-_3	Input_1	Input_2	Input_3	RNAse+_1	RNAse+_2	RNAse+_3	RNAse-_1	RNAse-_2	RNAse-_3	fold-change(RNAse+vs-)	P	RNA-binding					x
A0A024RBG1;Q96G61;Q8NFP7;Q9NZJ9	A0A024RBG1;Q96G61;Q8NFP7;Q9NZJ9	Diphosphoinositol polyphosphate phosphohydrolase 3-beta;Diphosphoinositol polyphosphate phosphohydrolase 3-alpha;Diphosphoinositol polyphosphate phosphohydrolase 2	NUDT4;NUDT11;NUDT10	5209.3	5126.7	4682.6	0	0	0	0	0	0	36478	36840	35919	0	0	0	0	0	0	1	#DIV/0!
P0DPI2;A0A0B4J2D5	P0DPI2;A0A0B4J2D5			17984	36583	27277	1412	0	1043.9	0	0	0	660710	832990	808250	90928	0	22017	0	0	0	3.76483e+06	0.116969
A0AV96	A0AV96	RNA-binding protein 47	RBM47	7427.3	5988.2	6601.2	92228	55068	63174	0	0	282.35	103840	145750	124940	2031700	3283500	1827800	0	0	156980	45.5026	0.0678559
A0AVT1	A0AVT1	Ubiquitin-like modifier-activating enzyme 6	UBA6	11381	12204	20021	148.24	0	0	0	117.5	514.58	195740	226670	258970	0	0	0	0	0	0	1	#DIV/0!
A0FGR8	A0FGR8	Extended synaptotagmin-2	ESYT2	2177	632.08	1712.8	268.43	0	0	0	0	0	77994	44205	86563	0	0	0	0	0	0	1	#DIV/0!
A0JNW5	A0JNW5	UHRF1-binding protein 1-like	UHRF1BP1L	0	644.25	0	0	0	0	0	0	0	0	0	0	0	0	0	0	0	0	1	#DIV/0!
A0MZ66	A0MZ66	Shootin-1	KIAA1598	38306	45957	58855	7181	509.61	2422.2	0	0	0	293270	306030	373620	201940	34671	89051	0	0	0	10855401	6.16857e-06	yes
A1A4S6	A1A4S6	Rho GTPase-activating protein 10	ARHGAP10	1943.3	2167.7	3232	0	0	0	0	0	0	87261	91908	112720	0	0	0	0	0	0	1	#DIV/0!
A1L0T0	A1L0T0	Acetolactate synthase-like protein	ILVBL	43578	42682	44907	255.58	0	0	0	0	0	269060	320230	361820	6268.8	0	0	0	0	0	208961	0.373901
A1X283	A1X283	SH3 and PX domain-containing protein 2B	SH3PXD2B	1441.3	2042.7	2213.1	187.35	59.309	0	0	0	0	0	0	0	0	0	0	0	0	0	1	#DIV/0!
A2RRP1	A2RRP1	Neuroblastoma-amplified sequence	NBAS	68.552	161.2	229.1	0	0	0	0	0	0	18407	0	41002	0	0	0	0	0	0	1	#DIV/0!
A2VDF0	A2VDF0	Fucose mutarotase	FUOM	8163.9	9469.8	8928.8	0	0	0	0	0	0	53251	77882	60522	0	0	0	0	0	0	1	#DIV/0!
A3KMH1	A3KMH1	von Willebrand factor A domain-containing protein 8	VWA8	657.11	1243.4	1317.6	0	0	0	0	0	0	40113	64413	75679	0	0	0	0	0	0	1	#DIV/0!
A4D1P6	A4D1P6	WD repeat-containing protein 91	WDR91	5805.3	10928	9778.4	423.99	155.2	0	0	954.73	232.64	81133	160300	143800	34052	0	0	0	0	0	1.13507e+06	0.373901
A5D8V6	A5D8V6	Vacuolar protein sorting-associated protein 37C	VPS37C	8254.2	14084	6658.1	0	0	0	0	0	0	42821	74953	0	0	0	0	0	0	0	1	#DIV/0!
A5PLN9	A5PLN9	Trafficking protein particle complex subunit 13	TRAPPC13	3079.9	4346.5	577.05	0	0	0	0	0	0	35310	53816	0	0	0	0	0	0	0	1	#DIV/0!
Q9GZQ8;A6NCE7	Q9GZQ8;A6NCE7	Microtubule-associated proteins 1A/1B light chain 3B;Microtubule-associated proteins 1A/1B light chain 3 beta 2	MAP1LC3B;MAP1LC3B2	39296	23712	24501	0	0	0	0	0	0	142890	154470	150110	0	0	0	0	0	0	1	#DIV/0!
A6NCN2	A6NCN2	Putative keratin-87 protein	KRT87P	0	0	0	0	4925.9	0	0	0	0	0	0	0	0	0	0	0	0	0	1	#DIV/0!
A6NDG6	A6NDG6	Phosphoglycolate phosphatase	PGP	54126	78619	72988	1732.6	373.1	1165.8	0	0	0	283480	440220	373010	92701	0	47063	0	0	0	4658801	0.116302
A6NDU8	A6NDU8	UPF0600 protein C5orf51	C5orf51	8621	11320	13288	0	0	0	0	0	0	174030	124920	245120	0	0	0	0	0	0	1	#DIV/0!
A6NFI3	A6NFI3	Zinc finger protein 316	ZNF316	637.17	925.33	934.44	0	0	0	0	0	0	0	0	0	0	0	0	0	0	0	1	#DIV/0!
A6NGU5;P36268;P19440	A6NGU5;P36268;P19440	Putative gamma-glutamyltranspeptidase 3;Putative gamma-glutamyltranspeptidase 3 heavy chain;Putative gamma-glutamyltranspeptidase 3 light chain;Inactive gamma-glutamyltranspeptidase 2;Gamma-glutamyltranspeptidase 1;Gamma-glutamyltranspeptidase 1 heavy chain;Gamma-glutamyltranspeptidase 1 light chain	GGT3P;GGT2;GGT1	0	0	0	3014.4	2421.5	5645.7	0	445.46	0	0	0	0	182730	321100	467040	0	0	0	3.23623e+07	3.76705e-07	yes
A6NHR9	A6NHR9	Structural maintenance of chromosomes flexible hinge domain-containing protein 1	SMCHD1	1183.6	742.13	1869.8	307.35	0	44.308	0	0	0	61962	62589	80196	56120	0	0	0	0	0	1.87067e+06	0.373901
A6NI73	A6NI73	Leukocyte immunoglobulin-like receptor subfamily A member 5	LILRA5	0	0	0	4903.2	11601	25367	0	622.9	580	0	0	0	123300	723670	893800	0	322210	0	5.40259	0.111173
C4AMC7;Q6VEQ5;A8K0Z3;A8MWX3	C4AMC7;Q6VEQ5;A8K0Z3;A8MWX3	Putative WAS protein family homolog 3;WAS protein family homolog 2;WAS protein family homolog 1;Putative WAS protein family homolog 4	WASH3P;WASH2P;WASH1;WASH4P	10633	15607	11198	622.07	0	0	0	0	0	92579	166920	112480	54687	0	0	0	0	0	1.8229e+06	0.373901
A8MVS5	A8MVS5	Protein HIDE1	HIDE1	0	0	0	10181	2524.9	21205	0	0	0	0	0	0	0	0	0	0	0	0	1	#DIV/0!
P62308;A8MWD9	P62308;A8MWD9	Small nuclear ribonucleoprotein G;Putative small nuclear ribonucleoprotein G-like protein 15	SNRPG;SNRPGP15	15253	2948.6	0	71479	30028	68909	5682.8	17873	17724	30392	9584.6	0	884790	655020	1162500	0	1083600	0	2.49383	0.12087
B0I1T2;O94832	B0I1T2	Unconventional myosin-Ig;Minor histocompatibility antigen HA-2	MYO1G	5978.3	6924.7	4056.7	794.9	391.74	76.354	68.281	0	0	375160	532680	475610	234520	449020	0	0	0	0	2.27847e+07	0.116257
Q99613;B5ME19	Q99613;B5ME19	Eukaryotic translation initiation factor 3 subunit C;Eukaryotic translation initiation factor 3 subunit C-like protein	EIF3C;EIF3CL	28114	21102	20399	35593	16748	22960	0	0	0	629190	529370	551480	1771900	1385200	2146000	0	0	0	1.7677e+08	1.19241e-08	yes
P0DOY3;P0DOY2;P0DOX8;P0CG04;P0CF74;B9A064;A0M8Q6	P0DOY3;P0DOY2;P0DOX8;P0CG04;P0CF74;B9A064;A0M8Q6	Ig lambda-1 chain C regions;Ig lambda-6 chain C region;Immunoglobulin lambda-like polypeptide 5;Ig lambda-7 chain C region	IGLC1;IGLC6;IGLL5;IGLC7	404.35	0	1596.3	6924.1	3483.3	10485	0	0	0	0	0	0	143810	0	285080	0	0	0	1.42963e+07	0.116281
C9JLW8	C9JLW8	Protein FAM195B	FAM195B	20224	8503.7	6418.2	0	0	0	0	0	0	0	0	0	0	0	0	0	0	0	1	#DIV/0!
E9PAV3;Q13765;Q9BZK3	E9PAV3;Q13765	Nascent polypeptide-associated complex subunit alpha, muscle-specific form;Nascent polypeptide-associated complex subunit alpha	NACA	29279	29080	29570	3451.9	1780.5	3407.1	25.348	178.11	0	1237900	1225000	1147000	471060	944750	666810	0	353550	0	5.89059	0.102687
E9PRG8	E9PRG8	Uncharacterized protein C11orf98	C11orf98	10915	8957.7	7786.1	1735.7	0	2495.5	0	0	0	0	0	0	0	0	0	0	0	0	1	#DIV/0!
G2XKQ0;P63165	G2XKQ0;P63165	Small ubiquitin-related modifier;Small ubiquitin-related modifier 1	SUMO1	7639.4	3812.8	6761	9906	0	3242.1	0	0	0	60972	35341	0	0	0	0	0	0	0	1	#DIV/0!
L0R6Q1	L0R6Q1		SLC35A4	8181.3	8284.8	7136	0	0	0	0	0	0	0	0	0	0	0	0	0	0	0	1	#DIV/0!
O00115	O00115	Deoxyribonuclease-2-alpha	DNASE2	22524	23691	17155	2592.3	1001.2	2616	0	0	0	118310	181760	121020	52011	150660	162250	0	0	0	1.2164e+07	1.58426e-06	yes
O00116	O00116	Alkyldihydroxyacetonephosphate synthase, peroxisomal	AGPS	47135	91527	87098	4784.8	751.98	684.9	0	0	0	516870	821620	711370	168710	33153	13613	0	0	0	7.18253e+06	3.21359e-05	yes
O00139	O00139	Kinesin-like protein KIF2A	KIF2A	1646.3	3451.2	4219.4	474.27	0	0	0	0	0	88400	167040	209430	74097	0	0	0	0	0	2.4699e+06	0.373901
O00142	O00142	Thymidine kinase 2, mitochondrial	TK2	2274.3	1578.5	3129.5	0	0	0	0	0	0	77014	68276	0	0	0	0	0	0	0	1	#DIV/0!
O00148	O00148	ATP-dependent RNA helicase DDX39A	DDX39A	7250.4	11326	12929	862.14	0	0	0	0	0	314790	394190	357360	23124	0	0	0	0	0	770801	0.373901
O00154	O00154	Cytosolic acyl coenzyme A thioester hydrolase	ACOT7	101470	39331	85549	2686.6	182.31	257.78	0	0	0	373240	178310	385080	78959	0	0	0	0	0	2.63197e+06	0.373901
O00159	O00159	Unconventional myosin-Ic	MYO1C	9857.9	6256.8	10391	1068.8	0	179.19	0	0	0	241990	181830	217470	97508	0	0	0	0	0	3.25027e+06	0.373901
O00160	O00160	Unconventional myosin-If	MYO1F	79296	85109	84311	20802	1177.2	1946.2	0	0	0	886970	934750	959130	604930	162880	80336	0	0	0	2.82715e+07	9.12592e-06	yes
O00161	O00161	Synaptosomal-associated protein 23	SNAP23	84465	106790	118950	15703	4386.6	35021	0	0	0	576470	667330	634910	284680	135420	572350	0	0	0	3.30817e+07	2.07236e-06	yes
O00170	O00170	AH receptor-interacting protein	AIP	47248	43852	54608	2787.9	1050.4	1246.1	0	0	0	311380	259300	323340	113810	0	55402	0	0	0	5640401	0.116321
O00175	O00175	C-C motif chemokine 24	CCL24	30001	21477	63548	14596	0	21373	0	0	0	91708	108800	250580	0	0	0	0	0	0	1	#DIV/0!
O00178	O00178	GTP-binding protein 1	GTPBP1	3454.7	6811.1	5081.8	692.1	236.69	67.3	0	0	0	0	112430	0	0	34681	0	0	0	0	1.15603e+06	0.373901
O00182;Q6DKI2;Q3B8N2	O00182	Galectin-9	LGALS9	211260	259680	252720	11930	3901.6	6024.4	0	0	0	941480	1074200	1028500	240800	234280	151300	0	0	0	2.08793e+07	3.8356e-08	yes
O00186	O00186	Syntaxin-binding protein 3	STXBP3	23695	16515	28418	121.95	144.74	268.56	0	0	0	137430	148810	174670	0	0	8563.8	0	0	0	285461	0.373901
O00193	O00193	Small acidic protein	SMAP	9960.2	19094	6646.9	13494	2097.3	20888	0	0	0	168570	332380	217900	0	115770	559410	0	0	0	22506001	0.116964
O00203;Q13367	O00203	AP-3 complex subunit beta-1	AP3B1	13295	8793	7882.7	15449	6895.4	16311	0	592.02	0	153710	148590	159710	456960	933570	648980	0	0	0	6.79837e+07	1.035e-07	yes
O00214	O00214	Galectin-8	LGALS8	9667.9	11136	16699	277.14	0	369.13	0	0	0	86444	106790	83776	0	0	0	0	0	0	1	#DIV/0!
O00217	O00217	NADH dehydrogenase [ubiquinone] iron-sulfur protein 8, mitochondrial	NDUFS8	35989	46958	56576	810.67	548.19	0	0	0	0	237700	288160	332020	0	0	0	0	0	0	1	#DIV/0!
O00231	O00231	26S proteasome non-ATPase regulatory subunit 11	PSMD11	98336	97888	110750	1583.1	264.88	92.932	0	97.672	0	674160	751270	881330	23796	7173.5	0	0	0	0	1.03232e+06	0.116837
O00232	O00232	26S proteasome non-ATPase regulatory subunit 12	PSMD12	39600	39766	47510	841.45	381.69	0	0	0	0	344370	337490	339990	27631	0	0	0	0	0	921034	0.373901
O00233	O00233	26S proteasome non-ATPase regulatory subunit 9	PSMD9	35343	36477	32466	688.94	0	0	0	0	0	213120	254100	198170	0	0	0	0	0	0	1	#DIV/0!
O00244	O00244	Copper transport protein ATOX1	ATOX1	344510	413680	347920	0	0	0	0	0	0	1192000	1136500	1179800	0	0	0	0	0	0	1	#DIV/0!
O00264	O00264	Membrane-associated progesterone receptor component 1	PGRMC1	31991	55398	32610	0	0	0	0	0	0	160810	196550	148280	0	0	0	0	0	0	1	#DIV/0!
O00267	O00267	Transcription elongation factor SPT5	SUPT5H	772.17	872.14	443.2	1658.7	1044.1	915.05	0	0	0	24858	59758	44061	173490	353190	163950	0	0	0	23021001	2.73901e-07	yes
O00273	O00273	DNA fragmentation factor subunit alpha	DFFA	7727.4	2176.1	3918.8	0	170.64	161.22	0	0	0	110120	87241	89199	0	0	0	0	0	0	1	#DIV/0!
O00291	O00291	Huntingtin-interacting protein 1	HIP1	6218.2	8048.2	7641.7	314.59	0	97.628	0	0	0	94023	116050	107220	23053	0	0	0	0	0	768434	0.373901
O00299	O00299	Chloride intracellular channel protein 1	CLIC1	1407300	1529600	1559200	112500	40426	43811	0	1057.3	698.02	6925900	7926100	8116400	2250700	1926600	1384500	0	0	0	1.85393e+08	1.93147e-08	yes
O00303	O00303	Eukaryotic translation initiation factor 3 subunit F	EIF3F	100460	111480	111830	1991	1111.2	0	0	0	0	453470	492550	505410	16391	19249	0	0	0	0	1188001	0.116129
O00329	O00329	Phosphatidylinositol 4,5-bisphosphate 3-kinase catalytic subunit delta isoform	PIK3CD	1243.8	1994.5	1677.9	0	0	0	0	86.528	0	38597	41549	51369	0	0	0	0	0	0	1	#DIV/0!
O00330	O00330	Pyruvate dehydrogenase protein X component, mitochondrial	PDHX	5685.7	7489.9	8062.6	0	0	0	0	0	0	153110	178280	192930	0	0	0	0	0	0	1	#DIV/0!
O00399	O00399	Dynactin subunit 6	DCTN6	21036	30929	28748	0	0	0	0	0	0	131030	180980	143480	0	0	0	0	0	0	1	#DIV/0!
O00410	O00410	Importin-5	IPO5	13727	12800	13109	411.49	329.33	0	0	0	0	208720	165240	229740	29728	41971	0	0	0	0	2.38997e+06	0.116169
O00421	O00421	C-C chemokine receptor-like 2	CCRL2	3949.7	5386.1	6009.1	2744.7	128.27	0	0	0	0	55699	64251	75071	0	0	0	0	0	0	1	#DIV/0!
O00422	O00422	Histone deacetylase complex subunit SAP18	SAP18	24672	12612	18071	747.92	0	0	0	0	0	302970	146450	305760	0	0	0	0	0	0	1	#DIV/0!
O00425;Q9NZI8	O00425;Q9NZI8	Insulin-like growth factor 2 mRNA-binding protein 3;Insulin-like growth factor 2 mRNA-binding protein 1	IGF2BP3;IGF2BP1	2303.4	1756.3	2066.8	1093.1	713.12	796.59	0	0	0	0	0	0	0	0	0	0	0	0	1	#DIV/0!
O00429	O00429	Dynamin-1-like protein	DNM1L	35147	34603	44478	721.74	365.2	480.25	0	0	69.212	346800	355720	431120	28793	34342	20768	0	0	0	2.79677e+06	5.85366e-08	yes
O00442	O00442	RNA 3-terminal phosphate cyclase	RTCA	15873	10010	10881	230.6	0	0	0	0	0	496790	525880	519330	0	0	0	0	0	0	1	#DIV/0!
O00461	O00461	Golgi integral membrane protein 4	GOLIM4	313.1	857.9	57.198	6145.1	2095.1	11510	0	586.76	148.9	0	55192	20735	288560	427470	1210100	0	113000	0	17.0454	0.0849221
O00462	O00462	Beta-mannosidase	MANBA	1996.1	2322.3	1875.7	5252.2	12652	3134.6	0	0	0	213070	211150	116610	1768900	12288000	2050100	0	0	0	536900001	5.97633e-06	yes
O00471	O00471	Exocyst complex component 5	EXOC5	5654.6	4453.5	958.8	34.073	0	0	0	0	0	164650	127790	182620	0	0	0	0	0	0	1	#DIV/0!
O00479	O00479	High mobility group nucleosome-binding domain-containing protein 4	HMGN4	19299	10517	8136.9	0	0	3147.1	0	0	0	39964	21483	0	0	0	0	0	0	0	1	#DIV/0!
O00483	O00483	Cytochrome c oxidase subunit NDUFA4	NDUFA4	10936	25168	12123	354.32	0	0	0	0	0	80377	154930	56279	0	0	0	0	0	0	1	#DIV/0!
O00487	O00487	26S proteasome non-ATPase regulatory subunit 14	PSMD14	114730	136890	118670	1160.9	1407.3	95.536	0	0	0	419610	488550	461490	30295	0	0	0	0	0	1.00983e+06	0.373901
O00488	O00488	Zinc finger protein 593	ZNF593	5577.9	6988.9	6150.1	0	0	0	0	0	0	0	0	0	0	0	0	0	0	0	1	#DIV/0!
O00499	O00499	Myc box-dependent-interacting protein 1	BIN1	16139	7456.3	11777	165.37	0	0	0	0	0	119720	69192	97149	0	0	0	0	0	0	1	#DIV/0!
O00505	O00505	Importin subunit alpha-4	KPNA3	6458.3	8630.4	8040.2	0	0	0	0	0	0	95237	141140	120250	0	0	0	0	0	0	1	#DIV/0!
O00534	O00534	von Willebrand factor A domain-containing protein 5A	VWA5A	14543	69375	27596	1293.3	2489.2	0	0	0	0	285630	1088600	395410	52967	281640	0	0	0	0	1.11536e+07	0.117158
O00541	O00541	Pescadillo homolog	PES1	2291.3	1694.5	1698.2	626.84	0	423.61	0	0	0	0	56173	52746	0	0	0	0	0	0	1	#DIV/0!
O00560	O00560	Syntenin-1	SDCBP	239120	329910	233450	12818	10820	12537	0	0	0	1120600	1400200	1135900	428090	711880	331320	0	0	0	49043001	1.57368e-07	yes
O00567	O00567	Nucleolar protein 56	NOP56	11042	9416.8	7704.1	1562.4	819.95	858.6	0	0	0	141670	159730	84999	145460	117690	86038	0	0	0	11639601	4.65761e-08	yes
O00571;Q9NQI0	O00571	ATP-dependent RNA helicase DDX3X	DDX3X	107430	97161	103290	54280	22926	27731	1163.8	0	143.3	1117300	1139500	1106000	2033500	2290300	1738100	947800	0	0	6.39576	0.101065
O00584	O00584	Ribonuclease T2	RNASET2	26429	14097	3370.8	754.05	2331.2	1908.7	0	0	0	421550	422640	269700	122230	646920	175170	0	0	0	3.14773e+07	4.69674e-06	yes
O00602	O00602	Ficolin-1	FCN1	2406.4	3030.4	2367.7	0	283.72	797.46	0	0	0	40071	53921	37424	0	0	0	0	0	0	1	#DIV/0!
O00625	O00625	Pirin	PIR	29276	24136	45428	893.45	951.97	248.56	0	0	0	230080	150760	341770	12910	18846	15614	0	0	0	1579001	2.0627e-08	yes
O00626	O00626	C-C motif chemokine 22;MDC(3-69);MDC(5-69);MDC(7-69)	CCL22	0	7018.9	9444.6	0	0	0	0	0	0	0	0	0	0	0	0	0	0	0	1	#DIV/0!
O00629	O00629	Importin subunit alpha-3	KPNA4	29675	37294	41019	1163.8	207.65	0	0	0	0	225980	331650	335410	38000	0	0	0	0	0	1.26667e+06	0.373901
O00635	O00635	E3 ubiquitin-protein ligase TRIM38	TRIM38	166.71	545.77	301.49	0	0	0	0	0	0	0	0	0	0	0	0	0	0	0	1	#DIV/0!
O00743	O00743	Serine/threonine-protein phosphatase 6 catalytic subunit;Serine/threonine-protein phosphatase 6 catalytic subunit, N-terminally processed	PPP6C	39005	40458	43328	623.19	0	0	0	0	0	179650	184310	178930	0	0	0	0	0	0	1	#DIV/0!
O00754	O00754	Lysosomal alpha-mannosidase;Lysosomal alpha-mannosidase A peptide;Lysosomal alpha-mannosidase B peptide;Lysosomal alpha-mannosidase C peptide;Lysosomal alpha-mannosidase D peptide;Lysosomal alpha-mannosidase E peptide	MAN2B1	117230	86937	99084	3149.1	2541.5	1467.8	0	220.47	0	1760100	1373200	1550000	223640	404040	301360	0	142560	0	6.51683	0.0996478
O00757	O00757	Fructose-1,6-bisphosphatase isozyme 2	FBP2	439880	391800	257320	14593	5724.8	2554.9	910.89	0	81.818	4286900	3938800	2478500	0	0	0	0	0	0	1	#DIV/0!
O00764	O00764	Pyridoxal kinase	PDXK	415330	358600	359190	25838	5705.5	921.87	0	0	0	1905100	1606500	1842400	424590	238710	13884	0	0	0	22572801	0.000105021	yes
O00767	O00767	Acyl-CoA desaturase	SCD	5337.6	1694.7	1039.3	0	0	0	0	0	0	0	0	0	0	0	0	0	0	0	1	#DIV/0!
O14492	O14492	SH2B adapter protein 2	SH2B2	506.37	1211.1	720.64	0	0	0	0	0	0	0	0	0	0	0	0	0	0	0	1	#DIV/0!
O14523	O14523	C2 domain-containing protein 2-like	C2CD2L	0	1044.4	0	0	0	0	0	0	0	0	0	0	0	0	0	0	0	0	1	#DIV/0!
O14530	O14530	Thioredoxin domain-containing protein 9	TXNDC9	3202.5	4045.3	3069.1	476.61	0	0	0	0	0	0	0	0	0	0	0	0	0	0	1	#DIV/0!
O14548	O14548	Cytochrome c oxidase subunit 7A-related protein, mitochondrial	COX7A2L	19400	2032.1	16184	390.83	0	0	0	0	0	151280	0	93625	0	0	0	0	0	0	1	#DIV/0!
O14561	O14561	Acyl carrier protein, mitochondrial	NDUFAB1	29680	36201	91625	4813.1	0	0	0	0	0	757050	757510	1313400	392770	0	0	0	0	0	1.30923e+07	0.373901
O14562	O14562	Ubiquitin domain-containing protein UBFD1	UBFD1	2825.5	2705	2903.9	0	0	0	0	0	0	0	0	0	0	0	0	0	0	0	1	#DIV/0!
O14569	O14569	Cytochrome b561 domain-containing protein 2	CYB561D2	13811	3089.1	4339.6	0	0	0	0	0	0	0	0	0	0	0	0	0	0	0	1	#DIV/0!
O14579	O14579	Coatomer subunit epsilon	COPE	163950	168850	197420	2286.9	197.92	373.74	0	0	0	729700	789970	881390	66132	7196.4	0	0	0	0	2.44428e+06	0.118408
P47813;O14602	P47813;O14602	Eukaryotic translation initiation factor 1A, X-chromosomal;Eukaryotic translation initiation factor 1A, Y-chromosomal	EIF1AX;EIF1AY	139600	99387	84252	6536.3	4782.7	6474.4	0	0	0	452400	387350	270760	109810	135950	0	0	0	0	8.192e+06	0.116134
O14617	O14617	AP-3 complex subunit delta-1	AP3D1	5386.9	1455.7	8737.9	2192.6	2152.3	1819	0	0	0	169750	229640	191850	520100	565400	413620	0	0	0	4.99707e+07	4.63984e-09	yes
O14618	O14618	Copper chaperone for superoxide dismutase	CCS	4015	5974.1	4070.1	756.33	493.04	0	0	0	0	144330	181840	147590	0	0	0	0	0	0	1	#DIV/0!
O14646	O14646	Chromodomain-helicase-DNA-binding protein 1	CHD1	0	180.57	874.73	928.84	302.66	943.01	0	0	0	0	11199	20519	234830	127700	328970	0	0	0	23050001	4.33613e-07	yes
O14647	O14647	Chromodomain-helicase-DNA-binding protein 2	CHD2	107.45	90.424	102.55	145.23	321.24	143.07	0	0	0	0	0	0	0	245380	89238	0	0	0	1.11539e+07	0.11649
O14653	O14653	Golgi SNAP receptor complex member 2	GOSR2	5489.3	11748	14485	493.48	0	0	0	0	0	0	65936	73297	0	0	0	0	0	0	1	#DIV/0!
O14656	O14656	Torsin-1A	TOR1A	22513	10840	14813	0	0	0	0	0	0	118110	112720	87626	0	0	0	0	0	0	1	#DIV/0!
O14657	O14657	Torsin-1B	TOR1B	12040	13527	14695	0	0	0	0	0	0	193360	137680	182220	0	0	0	0	0	0	1	#DIV/0!
O14662	O14662	Syntaxin-16	STX16	5749.4	6210.2	5192.4	576.29	251.88	370.35	0	0	0	54902	107390	73244	48285	0	0	0	0	0	1.6095e+06	0.373901
O14672	O14672	Disintegrin and metalloproteinase domain-containing protein 10	ADAM10	12182	16321	11890	7500.7	3927.1	8918.2	0	0	0	258750	334680	212020	579460	421160	1050800	0	0	0	6.83807e+07	2.96207e-07	yes
O14727	O14727	Apoptotic protease-activating factor 1	APAF1	329.58	267.38	291.19	0	0	0	0	0	0	49561	53121	54607	0	0	0	0	0	0	1	#DIV/0!
O14732	O14732	Inositol monophosphatase 2	IMPA2	9776.1	6338.3	8410.5	0	0	0	0	0	0	134150	75699	0	0	0	0	0	0	0	1	#DIV/0!
O14734	O14734	Acyl-coenzyme A thioesterase 8	ACOT8	2666.3	4722.4	3635.6	0	0	0	0	0	0	75114	87675	60849	0	0	0	0	0	0	1	#DIV/0!
O14737	O14737	Programmed cell death protein 5	PDCD5	86860	41033	98724	391.06	0	0	0	0	0	379930	290580	315130	0	0	0	0	0	0	1	#DIV/0!
O14744	O14744	Protein arginine N-methyltransferase 5;Protein arginine N-methyltransferase 5, N-terminally processed	PRMT5	10257	18441	14398	0	165.5	0	0	0	0	294340	268260	257240	0	0	0	0	0	0	1	#DIV/0!
O14745	O14745	Na(+)/H(+) exchange regulatory cofactor NHE-RF1	SLC9A3R1	37826	45379	43853	6649.4	1286.9	3932	0	0	0	587300	646700	699160	186970	103140	144280	0	0	0	1.44797e+07	7.18244e-08	yes
O14773	O14773	Tripeptidyl-peptidase 1	TPP1	160270	82342	41992	74857	121910	133380	1997.1	7524.5	16050	4217700	2770000	1892400	5235200	25034000	13521000	1085700	2990900	7268300	3.8599	0.113747
O14776	O14776	Transcription elongation regulator 1	TCERG1	3200.7	3945.9	3449.4	165.5	0	0	0	0	0	73617	90700	82111	0	0	0	0	0	0	1	#DIV/0!
O14786	O14786	Neuropilin-1	NRP1	8092.3	6558.7	4144.6	50084	22917	51368	0	0	0	163530	122370	98909	1634500	2088900	2272400	0	0	0	1.9986e+08	4.29795e-09	yes
O14807	O14807	Ras-related protein M-Ras	MRAS	32542	35777	26620	0	0	0	0	0	94.884	253880	309020	194470	0	0	0	0	0	0	1	#DIV/0!
O14818;Q8TAA3	O14818	Proteasome subunit alpha type-7	PSMA7	373230	485990	494820	20155	2400.7	5848.1	0	0	0	1570700	1847200	1716400	241220	41245	52891	0	0	0	1.11785e+07	8.63542e-06	yes
O14828	O14828	Secretory carrier-associated membrane protein 3	SCAMP3	85431	112410	49011	0	0	0	0	0	0	436730	444860	376810	0	0	0	0	0	0	1	#DIV/0!
O14841	O14841	5-oxoprolinase	OPLAH	9363.6	10939	10801	142.46	47.556	33.303	0	0	0	152300	198130	196310	20335	0	0	0	0	0	677834	0.373901
O14867	O14867	Transcription regulator protein BACH1	BACH1	1289	3176.5	1974.3	0	43.797	0	0	0	0	21142	43370	34653	0	0	0	0	0	0	1	#DIV/0!
O14874	O14874	[3-methyl-2-oxobutanoate dehydrogenase [lipoamide]] kinase, mitochondrial	BCKDK	16505	34163	32562	564.14	0	0	0	0	0	255320	352020	325210	0	0	0	0	0	0	1	#DIV/0!
O14879	O14879	Interferon-induced protein with tetratricopeptide repeats 3	IFIT3	18292	24821	14333	2136.1	140.36	0	0	0	0	260610	339930	171290	146560	0	0	0	0	0	4.88533e+06	0.373901
O14880	O14880	Microsomal glutathione S-transferase 3	MGST3	62645	61993	46191	2301.2	694.12	0	0	0	0	98444	359920	264810	60963	0	0	0	0	0	2.0321e+06	0.373901
O14907	O14907	Tax1-binding protein 3	TAX1BP3	37329	33291	32888	0	0	0	0	0	0	53182	277360	0	0	0	0	0	0	0	1	#DIV/0!
O14920	O14920	Inhibitor of nuclear factor kappa-B kinase subunit beta	IKBKB	2189.6	2543.2	2719	0	0	0	0	0	0	49722	84282	86575	0	0	0	0	0	0	1	#DIV/0!
O14925;Q5SRD1	O14925	Mitochondrial import inner membrane translocase subunit Tim23	TIMM23	27736	26140	25229	739.41	0	0	0	0	0	218610	250390	235580	0	0	0	0	0	0	1	#DIV/0!
O14929	O14929	Histone acetyltransferase type B catalytic subunit	HAT1	13334	12275	13735	1457.4	196.22	0	0	0	0	107460	109490	114750	59557	0	0	0	0	0	1.98523e+06	0.373901
O14933	O14933	Ubiquitin/ISG15-conjugating enzyme E2 L6	UBE2L6	10342	15328	8444	0	0	0	0	0	0	494360	498960	552660	0	0	0	0	0	0	1	#DIV/0!
O14949	O14949	Cytochrome b-c1 complex subunit 8	UQCRQ	67571	85418	55144	0	0	0	0	0	0	205600	291540	218360	0	0	0	0	0	0	1	#DIV/0!
P19105;O14950	P19105;O14950	Myosin regulatory light chain 12A;Myosin regulatory light chain 12B	MYL12A;MYL12B	793480	802380	739860	8214.7	6888.9	12992	0	0	0	2755800	2675000	2535200	102400	174290	151030	0	0	0	1.42573e+07	5.21958e-08	yes
O14964	O14964	Hepatocyte growth factor-regulated tyrosine kinase substrate	HGS	9645.6	19921	18723	1646.6	696.28	3261.8	317.2	458.57	170.08	148770	229040	209240	54986	48039	0	0	0	0	3.43417e+06	0.116124
O14972	O14972	Down syndrome critical region protein 3	DSCR3	10062	21843	13103	0	0	0	0	0	0	122500	168180	142340	0	0	0	0	0	0	1	#DIV/0!
O14974	O14974	Protein phosphatase 1 regulatory subunit 12A	PPP1R12A	9325.6	3602.1	3475.9	4221	860.02	2865.2	0	0	0	138300	101020	107010	369020	91532	394770	0	0	0	2.85107e+07	3.69584e-06	yes
O14976	O14976	Cyclin-G-associated kinase	GAK	6135.8	9079.9	16195	719.58	384.63	288.94	0	0	0	112300	181730	254170	46672	64434	25267	0	0	0	4.54577e+06	6.27589e-07	yes
O14979	O14979	Heterogeneous nuclear ribonucleoprotein D-like	HNRNPDL	86268	82534	100580	51914	29064	37699	0	1000.5	403.6	1547000	1448400	1420300	1295100	1854400	1662000	0	0	0	1.60383e+08	6.00678e-09	yes
O14980	O14980	Exportin-1	XPO1	38615	29936	50847	2321.2	736.38	200.05	0	0	0	579300	570320	688450	259660	151060	18273	0	0	0	1.42998e+07	3.86046e-05	yes
O15027	O15027	Protein transport protein Sec16A	SEC16A	3935	2603.4	4434.8	1470.4	438.13	609.63	0	0	0	119560	176190	176850	189310	159270	87365	0	0	0	14531501	2.47293e-07	yes
O15031	O15031	Plexin-B2	PLXNB2	8748.7	5014.9	8038.8	7726.5	6056	9955.6	0	0	0	120460	123770	136220	602460	817960	843560	0	0	0	7.5466e+07	7.40015e-09	yes
O15037	O15037	Protein KHNYN	KHNYN	348.01	1141.9	770.26	0	0	0	0	0	0	0	0	0	0	0	0	0	0	0	1	#DIV/0!
O15042	O15042	U2 snRNP-associated SURP motif-containing protein	U2SURP	2184.7	1498	1528.7	10472	9242.8	15541	0	38.004	0	25596	28363	15600	620470	585240	996880	0	0	0	7.34197e+07	4.53689e-08	yes
O15067	O15067	Phosphoribosylformylglycinamidine synthase	PFAS	4912.2	5549.4	6536.6	650.52	581.9	0	0	0	0	103750	184500	175630	77830	0	0	0	0	0	2.59433e+06	0.373901
O15111	O15111	Inhibitor of nuclear factor kappa-B kinase subunit alpha	CHUK	1782.9	2084.8	2592	0	0	0	0	0	0	39680	46008	56042	0	0	0	0	0	0	1	#DIV/0!
O15116	O15116	U6 snRNA-associated Sm-like protein LSm1	LSM1	70041	68297	24975	0	0	0	0	0	0	231830	236820	249080	0	0	0	0	0	0	1	#DIV/0!
O15117	O15117	FYN-binding protein	FYB	2435.4	6007.9	643.78	121.1	0	0	0	0	0	105450	87793	0	40728	0	0	0	0	0	1.3576e+06	0.373901
O15118	O15118	Niemann-Pick C1 protein	NPC1	1939.4	2958.8	251.91	16833	12559	15823	0	350.43	52.304	38464	33224	12257	921220	1608700	990860	0	0	0	1.17359e+08	4.74574e-08	yes
O15121	O15121	Sphingolipid delta(4)-desaturase DES1	DEGS1	2631.5	6414.8	5206.8	0	0	0	0	0	0	50646	78267	0	0	0	0	0	0	0	1	#DIV/0!
O15126	O15126	Secretory carrier-associated membrane protein 1	SCAMP1	16596	19971	20151	193.14	363.27	2629.3	0	0	0	179390	205640	221620	0	0	125060	0	0	0	4.16867e+06	0.373901
O15127	O15127	Secretory carrier-associated membrane protein 2	SCAMP2	127370	172950	154040	2035.4	0	2070.9	0	0	0	701220	941120	882230	126560	0	0	0	0	0	4.21867e+06	0.373901
O15143	O15143	Actin-related protein 2/3 complex subunit 1B	ARPC1B	439080	496200	455980	52146	6653.6	7993.5	311.59	109.23	0	5589000	3819600	5309100	1635900	475180	342130	129360	0	0	18.9642	0.0843103
O15144	O15144	Actin-related protein 2/3 complex subunit 2	ARPC2	472310	465650	435620	12811	3483.2	6906.3	0	0	0	2030500	1769800	1818700	242970	73724	101910	0	0	0	1.39535e+07	1.3556e-06	yes
O15145	O15145	Actin-related protein 2/3 complex subunit 3	ARPC3	719630	696790	679320	28421	4688.5	6332.1	0	158.37	0	4243400	4577200	4338200	1038100	99784	70099	0	0	0	40266101	3.80799e-05	yes
O15155	O15155	BET1 homolog	BET1	35724	41075	45219	0	0	0	0	0	0	53419	105390	104870	0	0	0	0	0	0	1	#DIV/0!
O15160	O15160	DNA-directed RNA polymerases I and III subunit RPAC1	POLR1C	5935	7229.3	6491.4	0	0	0	0	0	0	0	0	0	0	0	0	0	0	0	1	#DIV/0!
O15162	O15162	Phospholipid scramblase 1	PLSCR1	24965	36104	33525	902.22	0	0	0	0	0	210570	302290	263090	0	0	0	0	0	0	1	#DIV/0!
O15173	O15173	Membrane-associated progesterone receptor component 2	PGRMC2	18901	50818	18701	623.42	251.83	451.57	0	583.45	0	148210	216200	158450	0	0	0	0	0	0	1	#DIV/0!
O15212	O15212	Prefoldin subunit 6	PFDN6	3060.6	2665.7	1600.5	237.18	228.31	597.25	0	0	0	24284	23466	19596	0	0	0	0	0	0	1	#DIV/0!
O15228	O15228	Dihydroxyacetone phosphate acyltransferase	GNPAT	1660.1	1955.1	2211.4	0	0	0	0	0	0	36449	43942	47447	0	0	0	0	0	0	1	#DIV/0!
O15229	O15229	Kynurenine 3-monooxygenase	KMO	20464	21325	19489	456.07	169.71	0	0	0	0	176620	181590	180310	43865	0	0	0	0	0	1.46217e+06	0.373901
O15231	O15231	Zinc finger protein 185	ZNF185	849.28	2306.8	1689.7	45.756	0	0	0	0	0	21398	58054	37552	0	0	0	0	0	0	1	#DIV/0!
O15247	O15247	Chloride intracellular channel protein 2	CLIC2	15902	18900	47984	701.79	501.61	0	0	0	0	146470	189520	405590	32750	24592	0	0	0	0	1.9114e+06	0.116153
O15254	O15254	Peroxisomal acyl-coenzyme A oxidase 3	ACOX3	1969.8	2338.3	2234.8	0	0	0	0	0	0	58867	67088	61593	0	0	0	0	0	0	1	#DIV/0!
O15258	O15258	Protein RER1	RER1	18075	5782.5	11882	0	0	0	0	0	0	147930	156960	112650	0	0	0	0	0	0	1	#DIV/0!
O15260	O15260	Surfeit locus protein 4	SURF4	33283	29353	31547	640.32	284.81	0	0	0	0	203370	181830	187330	0	0	0	0	0	0	1	#DIV/0!
O15264	O15264	Mitogen-activated protein kinase 13	MAPK13	7272	2051.6	5788.5	102.77	0	0	0	710.18	0	104890	0	76478	0	0	0	0	0	0	1	#DIV/0!
O15269	O15269	Serine palmitoyltransferase 1	SPTLC1	18491	13944	21161	1334.5	1249.7	75.739	0	0	0	173350	214010	202780	47952	107600	0	0	0	0	5.18507e+06	0.116377
O15270	O15270	Serine palmitoyltransferase 2	SPTLC2	9062	15491	16012	1880	268.09	191.92	0	0	0	112960	182890	199050	56078	43855	0	0	0	0	3331101	0.116142
O15294	O15294	UDP-N-acetylglucosamine--peptide N-acetylglucosaminyltransferase 110 kDa subunit	OGT	15601	17225	24595	1371.1	588.16	580.69	0	0	0	289710	272400	392150	74375	66483	40125	0	0	0	6.03277e+06	1.32038e-07	yes
O15305;Q92871	O15305	Phosphomannomutase 2	PMM2	22740	35918	11679	916.3	0	0	0	0	0	166740	280090	254520	122590	0	0	0	0	0	4.08633e+06	0.373901
O15321	O15321	Transmembrane 9 superfamily member 1	TM9SF1	3951.4	0	5169.3	758.3	0	0	0	0	0	0	0	0	0	0	0	0	0	0	1	#DIV/0!
O15355	O15355	Protein phosphatase 1G	PPM1G	19581	9736.1	6584.4	5019.1	1425.8	2293.3	0	0	0	225710	115410	87203	187950	195490	147440	0	0	0	17696001	4.69003e-09	yes
O15357	O15357	Phosphatidylinositol 3,4,5-trisphosphate 5-phosphatase 2	INPPL1	3529.3	5085	3652.8	0	0	0	0	0	0	74738	95151	104970	0	0	0	0	0	0	1	#DIV/0!
O15371	O15371	Eukaryotic translation initiation factor 3 subunit D	EIF3D	68136	65104	53616	10015	4516.1	7025.3	0	0	0	1294700	1348900	1254700	1588600	1875500	1164800	0	0	0	1.54297e+08	1.8093e-08	yes
O15372	O15372	Eukaryotic translation initiation factor 3 subunit H	EIF3H	44119	36344	30782	307.52	0	208.59	0	0	0	401530	427290	375470	0	0	0	0	0	0	1	#DIV/0!
O15382	O15382	Branched-chain-amino-acid aminotransferase, mitochondrial	BCAT2	1786.9	59.809	6386.1	0	0	0	0	0	0	147440	254170	196630	0	0	0	0	0	0	1	#DIV/0!
O15389;Q08ET2	O15389;Q08ET2	Sialic acid-binding Ig-like lectin 5;Sialic acid-binding Ig-like lectin 14	SIGLEC5;SIGLEC14	0	0	0	0	1250.2	2500.6	0	0	0	0	0	0	0	0	0	0	0	0	1	#DIV/0!
O15400	O15400	Syntaxin-7	STX7	317400	377920	397720	20554	5000.8	23011	0	0	0	1154400	1473400	1205200	287340	170290	400510	0	0	0	2.86047e+07	2.68451e-07	yes
O15427	O15427	Monocarboxylate transporter 4	SLC16A3	1851.3	2733.7	5699.3	4994.8	0	1892.2	0	0	0	90030	40168	86232	257830	0	139590	0	0	0	1.32473e+07	0.11625
O15438	O15438	Canalicular multispecific organic anion transporter 2	ABCC3	537.98	854.05	946.43	986.49	681.61	760.48	0	0	0	79802	48865	39176	193920	146760	122470	0	0	0	1.54383e+07	2.56148e-08	yes
O15498	O15498	Synaptobrevin homolog YKT6	YKT6	11582	9432.8	11364	0	0	0	0	0	0	125870	91959	126050	0	0	0	0	0	0	1	#DIV/0!
O15511	O15511	Actin-related protein 2/3 complex subunit 5	ARPC5	407550	317890	354780	14150	1751.2	0	591.31	561.47	0	4454500	1949300	3744600	178610	74445	0	0	0	0	8.43517e+06	0.116404
O15523	O15523	ATP-dependent RNA helicase DDX3Y	DDX3Y	0	3908.5	0	0	1577.2	0	0	0	0	0	0	0	0	0	0	0	0	0	1	#DIV/0!
Q6A1A2;O15530	Q6A1A2;O15530	Putative 3-phosphoinositide-dependent protein kinase 2;3-phosphoinositide-dependent protein kinase 1	PDPK2P;PDPK1	1809.1	1821.7	1615.5	0	0	0	0	0	0	42591	45361	36651	0	0	0	0	0	0	1	#DIV/0!
O15533	O15533	Tapasin	TAPBP	49576	63859	82798	10130	231.62	5343.3	0	0	0	328790	476940	513790	156980	25804	109620	0	0	0	9746801	8.75087e-06	yes
O43143;O60231;Q14562	O43143	Pre-mRNA-splicing factor ATP-dependent RNA helicase DHX15	DHX15	44929	45421	42488	13660	4296.6	3231	0	0	0	359490	345610	274780	289630	268940	160630	0	0	0	2.39733e+07	8.55814e-08	yes
O43148	O43148	mRNA cap guanine-N7 methyltransferase	RNMT	4870.6	5725.9	5049.8	0	592.65	365.46	0	0	0	120040	137220	129860	0	0	0	0	0	0	1	#DIV/0!
O43149	O43149	Zinc finger ZZ-type and EF-hand domain-containing protein 1	ZZEF1	894.75	874.71	975.83	0	0	0	0	0	0	110990	124310	128250	0	0	0	0	0	0	1	#DIV/0!
O43159	O43159	Ribosomal RNA-processing protein 8	RRP8	1700.8	1661.5	1762.6	1307.2	284.81	621.44	0	0	0	43715	60885	58045	119170	0	91197	0	0	0	7.01223e+06	0.116144
O43169	O43169	Cytochrome b5 type B	CYB5B	433.09	64934	53846	0	0	0	0	0	0	791770	878430	698980	0	0	0	0	0	0	1	#DIV/0!
O43172	O43172	U4/U6 small nuclear ribonucleoprotein Prp4	PRPF4	4405.7	1827.2	1504.3	180.03	0	0	0	0	0	49131	76300	70299	0	0	0	0	0	0	1	#DIV/0!
O43175	O43175	D-3-phosphoglycerate dehydrogenase	PHGDH	111930	65068	57593	8023.5	312.72	578.34	0	106.55	0	603430	371830	277590	107860	7858	9750.3	0	0	0	4.18228e+06	6.55717e-05	yes
O43181	O43181	NADH dehydrogenase [ubiquinone] iron-sulfur protein 4, mitochondrial	NDUFS4	10869	9000.9	7210.3	0	0	0	0	0	0	0	0	0	0	0	0	0	0	0	1	#DIV/0!
O43237	O43237	Cytoplasmic dynein 1 light intermediate chain 2	DYNC1LI2	21753	10305	29904	1771.1	6649	224.67	0	0	0	382200	542800	425570	193130	591350	0	0	0	0	2.61493e+07	0.116531
O43242	O43242	26S proteasome non-ATPase regulatory subunit 3	PSMD3	36784	43394	36313	1076.6	383.21	171.48	0	0	0	500130	571620	509110	44702	0	6816.5	0	0	0	1.71728e+06	0.117816
O43252	O43252	Bifunctional 3-phosphoadenosine 5-phosphosulfate synthase 1;Sulfate adenylyltransferase;Adenylyl-sulfate kinase	PAPSS1	17742	14457	18740	2818.6	474.03	392.8	0	73.125	0	507050	411580	492370	193670	0	43661	0	0	0	7.91103e+06	0.116974
O43264	O43264	Centromere/kinetochore protein zw10 homolog	ZW10	3119.6	4436.4	4568.7	224.57	0	0	0	0	0	66538	87794	101320	0	0	0	0	0	0	1	#DIV/0!
O43278	O43278	Kunitz-type protease inhibitor 1	SPINT1	1823.4	0	719.26	4693.4	397.83	5556.4	0	0	0	0	0	16919	230270	56222	289630	0	0	0	1.92041e+07	5.47096e-06	yes
O43286	O43286	Beta-1,4-galactosyltransferase 5	B4GALT5	0	0	0	600.66	0	1215.4	0	0	0	0	0	0	0	0	0	0	0	0	1	#DIV/0!
O43290	O43290	U4/U6,U5 tri-snRNP-associated protein 1	SART1	2314.1	1669.3	1178.6	619.53	366.41	347.97	0	0	0	29285	30817	36060	114160	91738	0	0	0	0	6.86327e+06	0.116135
O43292	O43292	Glycosylphosphatidylinositol anchor attachment 1 protein	GPAA1	4138.9	6291.7	2744.1	0	0	0	0	0	0	84956	116710	94201	0	0	0	0	0	0	1	#DIV/0!
O43299	O43299	AP-5 complex subunit zeta-1	AP5Z1	1045.1	750.05	1344	0	0	0	0	0	0	206440	103260	0	0	0	0	0	0	0	1	#DIV/0!
O43314;Q6PFW1	O43314	Inositol hexakisphosphate and diphosphoinositol-pentakisphosphate kinase 2	PPIP5K2	7891.4	6255.8	8406.9	982.82	134.32	257.02	0	0	0	140010	141590	173920	65657	0	17774	0	0	0	2.78103e+06	0.116866
O43324	O43324	Eukaryotic translation elongation factor 1 epsilon-1	EEF1E1	46967	27380	29337	0	0	0	0	0	0	257750	171180	202380	0	0	0	0	0	0	1	#DIV/0!
O43353	O43353	Receptor-interacting serine/threonine-protein kinase 2	RIPK2	4802.5	3598.5	8375.8	0	0	79.941	0	0	0	95225	86555	135070	0	0	0	0	0	0	1	#DIV/0!
O43390	O43390	Heterogeneous nuclear ribonucleoprotein R	HNRNPR	66772	70011	71232	117050	75196	85092	0	1305.7	555.82	727900	712210	713070	4586900	4714700	4240500	0	408500	0	33.1508	0.0734716
O43395	O43395	U4/U6 small nuclear ribonucleoprotein Prp3	PRPF3	777.64	1165.9	800.94	0	0	0	0	0	0	40167	49654	40460	0	0	0	0	0	0	1	#DIV/0!
O43396	O43396	Thioredoxin-like protein 1	TXNL1	81750	92709	98379	6671.7	521.56	823.84	0	0	0	811190	982210	812660	149990	14945	19275	0	0	0	6.14033e+06	3.25236e-05	yes
O43399	O43399	Tumor protein D54	TPD52L2	238440	293870	257450	9013	3342.3	1844.3	472.62	1385.7	462.6	919940	1014300	964950	159540	95595	34457	0	0	0	9.65307e+06	3.84105e-06	yes
O43402	O43402	ER membrane protein complex subunit 8	EMC8	4254.6	5286.6	4727.1	0	0	0	0	0	0	57334	70830	64345	0	0	0	0	0	0	1	#DIV/0!
O43414	O43414	ERI1 exoribonuclease 3	ERI3	6249.3	696.55	7629.2	0	0	0	0	0	0	0	0	0	0	0	0	0	0	0	1	#DIV/0!
O43426	O43426	Synaptojanin-1	SYNJ1	1062.9	1425.3	1997.3	0	0	0	0	0	0	49390	63842	87602	0	0	0	0	0	0	1	#DIV/0!
O43427	O43427	Acidic fibroblast growth factor intracellular-binding protein	FIBP	1901.9	2491.5	1906.3	0	0	0	0	0	0	0	0	0	0	0	0	0	0	0	1	#DIV/0!
O43432	O43432	Eukaryotic translation initiation factor 4 gamma 3	EIF4G3	629.13	165.53	1034.8	0	0	74.37	0	0	0	50619	0	85940	0	0	0	0	0	0	1	#DIV/0!
O43447	O43447	Peptidyl-prolyl cis-trans isomerase H	PPIH	7374.8	3883.2	4033.9	0	0	0	0	0	0	0	0	0	0	0	0	0	0	0	1	#DIV/0!
O43464	O43464	Serine protease HTRA2, mitochondrial	HTRA2	5226.1	6983	6121.6	112.2	0	0	0	0	0	59886	70637	73500	0	0	0	0	0	0	1	#DIV/0!
O43488;Q8NHP1;O95154	O43488	Aflatoxin B1 aldehyde reductase member 2	AKR7A2	156560	108860	164650	12485	1579.8	3157.9	0	0	0	1033100	831720	598970	385270	124560	146330	0	0	0	21872001	1.17001e-06	yes
O43491	O43491	Band 4,1-like protein 2	EPB41L2	3971.1	3446.9	8902	2850.6	85.241	912.77	0	0	0	268310	105700	218990	355890	135390	189080	0	0	0	2.26787e+07	4.78649e-07	yes
O43493	O43493	Trans-Golgi network integral membrane protein 2	TGOLN2	747.32	4599.3	6202.9	42061	2657.2	27771	0	0	0	4410	13546	15422	1212900	181920	1138500	0	0	0	8.4444e+07	8.56909e-06	yes
O43504	O43504	Ragulator complex protein LAMTOR5	LAMTOR5	151250	189670	154020	1409.8	0	0	0	0	0	680540	780440	706590	0	0	0	0	0	0	1	#DIV/0!
O43516	O43516	WAS/WASL-interacting protein family member 1	WIPF1	12987	6144	8971	629.55	0	273.26	0	0	0	340710	216800	286970	61076	0	33050	0	0	0	3.13753e+06	0.116276
O43567	O43567	E3 ubiquitin-protein ligase RNF13	RNF13	25539	27533	25954	5425.6	4139.7	6884.4	0	0	0	436740	444240	496920	246160	754600	507760	0	0	0	50284001	7.16247e-07	yes
O43583	O43583	Density-regulated protein	DENR	116410	87324	111010	576.28	0	372.18	0	852.02	0	453320	488300	499650	31842	0	0	0	0	0	1.0614e+06	0.373901
O43586	O43586	Proline-serine-threonine phosphatase-interacting protein 1	PSTPIP1	2859.1	1686	11579	0	0	0	0	0	0	107920	84642	130580	0	0	0	0	0	0	1	#DIV/0!
O43592	O43592	Exportin-T	XPOT	1010.2	2958	2452.4	0	0	0	0	0	0	40825	136840	107770	0	0	0	0	0	0	1	#DIV/0!
O43598	O43598	2-deoxynucleoside 5-phosphate N-hydrolase 1	DNPH1	16213	20275	4056	1645.9	0	0	0	0	0	463180	460320	382900	148610	0	0	0	0	0	4.95367e+06	0.373901
O43615	O43615	Mitochondrial import inner membrane translocase subunit TIM44	TIMM44	5615.4	6251.2	6059.2	44.536	0	0	0	0	0	153190	169260	151800	0	0	0	0	0	0	1	#DIV/0!
O43617	O43617	Trafficking protein particle complex subunit 3	TRAPPC3	20495	23395	21715	0	0	0	0	0	0	139460	156210	141890	0	0	0	0	0	0	1	#DIV/0!
O43633	O43633	Charged multivesicular body protein 2a	CHMP2A	22702	44063	23739	0	0	0	0	0	0	267590	271660	299770	0	0	0	0	0	0	1	#DIV/0!
O43660	O43660	Pleiotropic regulator 1	PLRG1	1831.4	1940.8	1196.1	0	0	121.37	0	0	0	108070	131120	123820	0	0	0	0	0	0	1	#DIV/0!
O43665	O43665	Regulator of G-protein signaling 10	RGS10	63794	63383	68987	1305.7	397.16	256.81	0	0	0	169910	195740	170110	0	0	0	0	0	0	1	#DIV/0!
O43670	O43670	BUB3-interacting and GLEBS motif-containing protein ZNF207	ZNF207	6713.1	7954.5	7659.5	2460	369.32	909.44	0	0	0	77685	88746	77086	183210	57050	81226	0	0	0	10716201	1.27888e-06	yes
O43674	O43674	NADH dehydrogenase [ubiquinone] 1 beta subcomplex subunit 5, mitochondrial	NDUFB5	37198	51438	38966	329.14	0	0	0	0	0	138440	169630	132080	0	0	0	0	0	0	1	#DIV/0!
O43676	O43676	NADH dehydrogenase [ubiquinone] 1 beta subcomplex subunit 3	NDUFB3	13562	18821	32038	0	0	0	0	0	0	108540	134240	109200	0	0	0	0	0	0	1	#DIV/0!
O43678	O43678	NADH dehydrogenase [ubiquinone] 1 alpha subcomplex subunit 2	NDUFA2	23746	23377	25501	0	0	0	0	0	0	0	0	0	0	0	0	0	0	0	1	#DIV/0!
O43681	O43681	ATPase ASNA1	ASNA1	105310	106390	120610	1339.8	236.7	0	0	0	0	557310	721860	637740	51118	15704	0	0	0	0	2227401	0.116744
O43684	O43684	Mitotic checkpoint protein BUB3	BUB3	52185	49829	64854	1012.4	400.38	0	0	0	0	287980	344640	351750	48341	24660	0	0	0	0	2.43337e+06	0.116315
O43707;Q9H254	O43707	Alpha-actinin-4	ACTN4	178500	180170	233220	21978	3082.9	4825.4	0	0	0	1449100	1638500	1756100	609430	234110	152410	0	0	0	3.31983e+07	1.94798e-06	yes
O43708	O43708	Maleylacetoacetate isomerase	GSTZ1	29065	32415	33635	0	0	0	0	0	0	215870	240070	238700	0	0	0	0	0	0	1	#DIV/0!
O43719	O43719	HIV Tat-specific factor 1	HTATSF1	962.27	1010.2	445.03	9018.3	1614.3	9853.9	0	0	0	24729	25816	23784	667850	901100	780680	0	0	0	7.8321e+07	3.08191e-09	yes
O43747	O43747	AP-1 complex subunit gamma-1	AP1G1	8172.3	10939	10765	371.44	0	0	0	0	0	178010	215600	232300	0	0	0	0	0	0	1	#DIV/0!
O43752	O43752	Syntaxin-6	STX6	9733.7	6263.8	11349	732.17	0	428.62	0	0	0	72749	72750	88761	0	0	0	0	0	0	1	#DIV/0!
O43760	O43760	Synaptogyrin-2	SYNGR2	10822	20193	16948	4728.5	0	790.04	0	0	0	0	87608	77305	89853	0	0	0	0	0	2.9951e+06	0.373901
O43765	O43765	Small glutamine-rich tetratricopeptide repeat-containing protein alpha	SGTA	90117	55616	50956	876.42	0	187.46	0	0	0	347110	237180	214430	30165	0	0	0	0	0	1.0055e+06	0.373901
O43768	O43768	Alpha-endosulfine	ENSA	50664	31396	29232	0	0	0	0	0	0	520980	597560	314800	0	0	0	0	0	0	1	#DIV/0!
O43772	O43772	Mitochondrial carnitine/acylcarnitine carrier protein	SLC25A20	9198.6	13773	12394	329.98	2978.3	0	0	0	0	0	192760	156760	0	0	0	0	0	0	1	#DIV/0!
O43776;REV__H7BZ55	O43776	Asparagine--tRNA ligase, cytoplasmic	NARS	213770	241090	229610	28383	13098	8593.9	0	202.66	0	1591500	1834700	1565800	1026300	1268100	501420	0	0	0	9.3194e+07	3.33376e-07	yes
O43809	O43809	Cleavage and polyadenylation specificity factor subunit 5	NUDT21	29169	35378	31214	812.9	0	0	0	0	0	336070	395810	327130	100230	0	0	0	0	0	3.341e+06	0.373901
O43815	O43815	Striatin	STRN	18728	18434	10231	1894.1	252.07	196.27	0	0	0	260530	281160	318500	67181	21482	0	0	0	0	2.95543e+06	0.116679
O43818	O43818	U3 small nucleolar RNA-interacting protein 2	RRP9	0	494.82	980.24	0	0	0	0	0	0	0	0	0	0	0	0	0	0	0	1	#DIV/0!
O43819	O43819	Protein SCO2 homolog, mitochondrial	SCO2	8716	6260	2194.6	0	0	0	0	0	0	0	0	0	0	0	0	0	0	0	1	#DIV/0!
O43823	O43823	A-kinase anchor protein 8	AKAP8	427.69	1086.2	972.79	5541.6	1571.7	3042.4	0	0	0	0	17694	29596	349960	100500	232520	0	0	0	22766001	1.35945e-06	yes
O43837	O43837	Isocitrate dehydrogenase [NAD] subunit beta, mitochondrial	IDH3B	42804	47505	45227	0	0	881.25	0	0	0	475580	527870	520850	0	0	30529	0	0	0	1.01763e+06	0.373901
O43847	O43847	Nardilysin	NRD1	5467.3	4607.8	7982.1	223.6	1477.6	245.17	0	0	0	112640	77978	121970	0	0	0	0	0	0	1	#DIV/0!
O43852	O43852	Calumenin	CALU	173880	91703	89084	42407	8016.6	45997	309.49	1030.6	0	1061700	537690	709070	571460	610330	1097900	0	164690	0	13.8423	0.086081
O43865	O43865	Putative adenosylhomocysteinase 2	AHCYL1	63419	49010	44488	9038.3	3079.3	1875.2	0	0	0	594140	553400	524720	305310	187060	75799	0	0	0	1.8939e+07	2.17852e-06	yes
O43914	O43914	TYRO protein tyrosine kinase-binding protein	TYROBP	153610	265200	163880	11404	10268	37761	0	704.25	1342.4	377860	1515000	624500	598870	0	0	0	0	0	1.99623e+07	0.373901
O43920	O43920	NADH dehydrogenase [ubiquinone] iron-sulfur protein 5	NDUFS5	60051	92695	103210	0	0	0	0	0	0	184880	227100	213270	0	0	0	0	0	0	1	#DIV/0!
O43924	O43924	Retinal rod rhodopsin-sensitive cGMP 3,5-cyclic phosphodiesterase subunit delta	PDE6D	18506	15427	0	0	0	0	0	0	0	0	0	0	0	0	0	0	0	0	1	#DIV/0!
O60220	O60220	Mitochondrial import inner membrane translocase subunit Tim8 A	TIMM8A	34683	23912	20102	0	0	0	0	0	0	233040	221140	144240	0	0	0	0	0	0	1	#DIV/0!
O60232	O60232	Sjoegren syndrome/scleroderma autoantigen 1	SSSCA1	6766.7	7230.2	6321.9	4305.9	460.58	4434.6	0	0	0	110830	110760	106050	0	0	0	0	0	0	1	#DIV/0!
O60234	O60234	Glia maturation factor gamma	GMFG	439250	583040	477930	368.71	0	1573	0	0	0	2207300	2999000	1331400	41563	0	17403	0	0	0	1.96553e+06	0.11646
O60256	O60256	Phosphoribosyl pyrophosphate synthase-associated protein 2	PRPSAP2	4510.4	10300	12016	0	0	0	0	0	0	135860	199410	171740	0	0	0	0	0	0	1	#DIV/0!
O60264;P28370	O60264	SWI/SNF-related matrix-associated actin-dependent regulator of chromatin subfamily A member 5	SMARCA5	2446.6	1874.8	4196.4	109.7	0	0	0	0	0	86954	118150	120320	0	0	0	0	0	0	1	#DIV/0!
O60268	O60268	Uncharacterized protein KIAA0513	KIAA0513	772.79	6494.5	3081.3	127.45	0	0	0	0	0	0	97806	45962	0	0	0	0	0	0	1	#DIV/0!
O60271;Q9UPT6	O60271	C-Jun-amino-terminal kinase-interacting protein 4	SPAG9	15743	10342	18853	3139.2	451.54	605.13	0	0	0	257440	215740	305340	172170	36323	32139	0	0	0	8.02107e+06	8.59729e-06	yes
O60313	O60313	Dynamin-like 120 kDa protein, mitochondrial;Dynamin-like 120 kDa protein, form S1	OPA1	17961	26375	37099	770.08	1509.9	142.71	0	0	159.01	507310	609250	617970	62472	0	0	0	0	0	2.0824e+06	0.373901
O60331	O60331	Phosphatidylinositol 4-phosphate 5-kinase type-1 gamma	PIP5K1C	1096.1	1115.2	1440.8	123.94	0	96.344	0	0	0	40252	27687	52492	0	0	0	0	0	0	1	#DIV/0!
O60333;Q12756	O60333	Kinesin-like protein KIF1B	KIF1B	2476.7	2228.3	2513.6	546.85	34.281	0	0	0	0	112500	101250	91994	242550	0	0	0	0	0	8.085e+06	0.373901
O60427	O60427	Fatty acid desaturase 1	FADS1	2102.3	11309	10135	0	0	0	0	0	0	72423	109590	100730	0	0	0	0	0	0	1	#DIV/0!
O60443	O60443	Non-syndromic hearing impairment protein 5	DFNA5	36917	40654	35153	560.15	193.12	190.15	0	0	165.57	414370	533840	435790	11952	0	62948	0	0	0	2.49667e+06	0.117364
O60449	O60449	Lymphocyte antigen 75	LY75	670.09	270.03	573.2	7025.7	3420.5	13095	0	0	0	17476	9023.1	14853	341430	599110	826800	0	0	0	5.89113e+07	2.64527e-07	yes
O60462	O60462	Neuropilin-2	NRP2	5581.4	5588	8911.9	5630.8	2601.5	13542	0	0	0	96302	91098	143600	369500	288290	925090	0	0	0	5.27627e+07	9.7518e-07	yes
O60486	O60486	Plexin-C1	PLXNC1	0	696.18	0	3735.4	3655.2	2095.8	0	0	0	0	0	0	318580	750600	276190	0	0	0	4.48457e+07	6.04391e-07	yes
O60488	O60488	Long-chain-fatty-acid--CoA ligase 4	ACSL4	120530	103670	146610	7936.6	1948	1639.9	0	269.18	408.48	1303200	1225400	1711300	619500	262220	111950	0	0	0	3.31223e+07	4.16659e-06	yes
O60493	O60493	Sorting nexin-3	SNX3	137220	202910	200330	9051.5	537.67	745.08	0	0	0	732790	989880	845420	168050	0	0	0	0	0	5.60167e+06	0.373901
O60496	O60496	Docking protein 2	DOK2	18170	39550	23269	1957.5	2981.7	0	0	0	126.71	142350	355510	258890	52327	145580	0	0	0	0	6.5969e+06	0.116524
O60499	O60499	Syntaxin-10	STX10	6973.9	9201	7959.6	0	0	0	0	0	0	0	0	0	0	0	0	0	0	0	1	#DIV/0!
O60502	O60502	Protein O-GlcNAcase	MGEA5	4075.5	6267.3	6347	223.68	0	0	0	0	0	155600	148500	144740	36008	0	0	0	0	0	1.20027e+06	0.373901
O60504	O60504	Vinexin	SORBS3	3243	5817.8	1415.4	590.17	0	0	0	0	0	113830	213290	147380	100810	0	0	0	0	0	3.36033e+06	0.373901
O60506	O60506	Heterogeneous nuclear ribonucleoprotein Q	SYNCRIP	107330	113040	107620	264000	189540	186570	2360.8	4138.4	3307.9	860890	887020	868560	6433300	9910700	6859500	308770	570710	653200	15.1392	0.000503031	yes
O60508	O60508	Pre-mRNA-processing factor 17	CDC40	41658	51109	60620	4393.8	115.94	318.91	0	0	0	981670	1230000	1169300	0	0	0	0	0	0	1	#DIV/0!
O60518	O60518	Ran-binding protein 6	RANBP6	276	261.1	0	0	0	0	0	0	0	0	0	0	0	0	0	0	0	0	1	#DIV/0!
O60524	O60524	Nuclear export mediator factor NEMF	NEMF	3121.7	1797.7	1440.6	1224.7	570.54	196.65	0	0	0	101810	65802	40087	0	0	0	0	0	0	1	#DIV/0!
O60547	O60547	GDP-mannose 4,6 dehydratase	GMDS	3668.6	3021.5	4170.8	0	0	0	0	0	0	68948	84084	76252	0	0	0	0	0	0	1	#DIV/0!
O60568	O60568	Procollagen-lysine,2-oxoglutarate 5-dioxygenase 3	PLOD3	53226	63846	47312	2570.4	901.88	582.46	0	129.52	0	580670	765640	624370	169630	44724	23277	0	0	0	7.92103e+06	1.18915e-05	yes
O60573	O60573	Eukaryotic translation initiation factor 4E type 2	EIF4E2	4216.5	7470.2	3761.4	0	0	0	0	0	0	30469	52160	32400	0	0	0	0	0	0	1	#DIV/0!
O60610	O60610	Protein diaphanous homolog 1	DIAPH1	34968	32213	56417	3731.7	782.38	625.01	0	0	0	563550	651490	691890	113010	50625	27439	0	0	0	6.36913e+06	2.91894e-06	yes
O60613	O60613	15 kDa selenoprotein	2015-09-01	24776	19618	19517	480.74	555.79	0	0	0	0	219040	181940	181040	0	0	0	0	0	0	1	#DIV/0!
O60645	O60645	Exocyst complex component 3	EXOC3	2856.4	3236	2928.3	0	0	0	0	0	0	62660	70680	66252	0	0	0	0	0	0	1	#DIV/0!
O60664	O60664	Perilipin-3	PLIN3	247590	303440	295980	19346	5708.5	6856.6	0	0	0	1804200	2005800	1876100	444430	261590	218590	0	0	0	3.08203e+07	1.41096e-07	yes
O60684;O15131	O60684	Importin subunit alpha-7	KPNA6	9374.6	9441	12857	266.7	0	0	0	0	0	232620	332370	359920	50105	0	0	0	0	0	1.67017e+06	0.373901
O60701	O60701	UDP-glucose 6-dehydrogenase	UGDH	53277	46511	63054	3051.3	0	132.27	0	0	0	226360	326730	530760	49926	0	13970	0	0	0	2.12987e+06	0.116854
O60704	O60704	Protein-tyrosine sulfotransferase 2	TPST2	503.69	164.62	0	6415.8	2901.6	6599.7	0	0	0	0	0	0	310440	241700	437660	0	0	0	3.29933e+07	5.89695e-08	yes
O60711	O60711	Leupaxin	LPXN	95550	128900	127940	13412	5528.2	2633.1	113.82	0	0	785890	852700	747060	499650	487420	248800	0	0	0	4.11957e+07	1.74451e-07	yes
O60716	O60716	Catenin delta-1	CTNND1	12273	11072	14188	3191.9	147.46	681.64	0	0	0	164220	155380	172990	116390	0	38459	0	0	0	5.16163e+06	0.11661
O60739	O60739	Eukaryotic translation initiation factor 1b	EIF1B	20159	25933	19929	0	0	0	0	0	0	265290	331570	261120	0	0	0	0	0	0	1	#DIV/0!
O60749	O60749	Sorting nexin-2	SNX2	145350	163660	150420	6138.2	287.26	714.45	0	0	0	727440	942520	810560	118240	0	18166	0	0	0	4.54687e+06	0.117595
O60762	O60762	Dolichol-phosphate mannosyltransferase subunit 1	DPM1	20018	12128	13316	324.62	0	0	0	0	0	186560	223890	183110	0	0	0	0	0	0	1	#DIV/0!
O60763;REV__P09471	O60763	General vesicular transport factor p115	USO1	66754	63067	80079	11981	1582.8	2536.2	0	0	0	723670	773520	845360	388960	110900	115140	0	0	0	20500001	2.2428e-06	yes
O60783	O60783	28S ribosomal protein S14, mitochondrial	MRPS14	7954	20225	20293	0	0	0	0	0	0	0	0	0	0	0	0	0	0	0	1	#DIV/0!
O60784	O60784	Target of Myb protein 1	TOM1	103580	93335	114490	7397.1	2518.4	2170.5	0	262.73	0	482510	624480	499190	118880	80732	72662	0	0	0	9075801	4.59343e-08	yes
O60826	O60826	Coiled-coil domain-containing protein 22	CCDC22	20504	23985	25149	495.32	0	629.61	0	0	0	234380	272800	246950	9908.6	0	0	0	0	0	330288	0.373901
O60828	O60828	Polyglutamine-binding protein 1	PQBP1	6662	4124.9	2813.1	0	0	0	0	0	0	0	115760	98959	0	0	0	0	0	0	1	#DIV/0!
O60832	O60832	H/ACA ribonucleoprotein complex subunit 4	DKC1	4338.1	3961.2	1142.8	1533.4	225.94	1475.5	0	0	0	139060	126730	92462	102300	91224	215260	0	0	0	1.36261e+07	4.39546e-07	yes
O60841	O60841	Eukaryotic translation initiation factor 5B	EIF5B	6681.7	1194.7	732.39	28317	12591	33104	0	189.42	49.204	83159	45627	34225	1157300	1188000	1779900	0	18738	0	220.151	0.0447046	yes
O60861	O60861	Growth arrest-specific protein 7	GAS7	3049.1	9961	9781.1	624.19	0	342.46	0	0	0	58552	94934	100350	0	0	0	0	0	0	1	#DIV/0!
O60869	O60869	Endothelial differentiation-related factor 1	EDF1	82936	70272	60180	8900.5	2004	9610.6	0	0	0	386600	270070	302580	151490	172470	385740	0	0	0	2.36567e+07	5.3764e-07	yes
O60879	O60879	Protein diaphanous homolog 2	DIAPH2	3359.9	2120.8	2579.5	96.481	0	148.5	0	0	0	120010	154990	174090	0	0	0	0	0	0	1	#DIV/0!
O60884	O60884	DnaJ homolog subfamily A member 2	DNAJA2	34742	14797	28062	2839.7	240.38	0	0	0	0	188110	194190	219370	134090	0	0	0	0	0	4.46967e+06	0.373901
O60885;Q15059	O60885	Bromodomain-containing protein 4	BRD4	1300	1372.9	1423.2	1170.5	188.42	878.56	0	0	0	0	49443	0	188400	106630	148450	0	0	0	1.47827e+07	6.0272e-08	yes
O60888	O60888	Protein CutA	CUTA	135670	153470	114020	1964.7	677.84	748.77	0	0	0	665510	802020	681310	182260	0	0	0	0	0	6.07533e+06	0.373901
O60907;Q9BQ87	O60907;Q9BQ87	F-box-like/WD repeat-containing protein TBL1X;F-box-like/WD repeat-containing protein TBL1Y	TBL1X;TBL1Y	0	605.07	382.67	0	0	0	0	0	0	0	0	0	0	0	0	0	0	0	1	#DIV/0!
O60925	O60925	Prefoldin subunit 1	PFDN1	30104	19755	40064	2745.2	0	0	0	0	0	118830	129560	117450	0	0	0	0	0	0	1	#DIV/0!
O60927	O60927	Protein phosphatase 1 regulatory subunit 11	PPP1R11	44778	49784	44687	1262.1	0	0	0	0	0	124460	170280	125050	0	0	0	0	0	0	1	#DIV/0!
O60934	O60934	Nibrin	NBN	4815.4	3025.4	6183.9	474.32	0	72.514	0	0	0	87404	130670	110290	0	0	0	0	0	0	1	#DIV/0!
O75019	O75019	Leukocyte immunoglobulin-like receptor subfamily A member 1	LILRA1	0	0	0	0	0	2810	0	0	0	0	0	0	0	0	0	0	0	0	1	#DIV/0!
O75022;P59901	O75022	Leukocyte immunoglobulin-like receptor subfamily B member 3	LILRB3	8813.6	7970.5	5466.3	24390	10603	34102	0	0	0	134380	138400	138810	1073600	1578100	1656600	0	0	0	143610001	1.71464e-08	yes
O75027	O75027	ATP-binding cassette sub-family B member 7, mitochondrial	ABCB7	778.93	2258.9	14119	0	0	0	0	0	0	0	114310	353580	0	0	0	0	0	0	1	#DIV/0!
O75030	O75030	Microphthalmia-associated transcription factor	MITF	6165.7	6002.3	8162.8	127.68	194.71	268.41	0	0	0	59855	82285	78470	20292	0	0	0	0	0	676401	0.373901
P0DMP2;P0DJJ0;O75044;Q7Z6B7	P0DMP2;P0DJJ0;O75044	SLIT-ROBO Rho GTPase-activating protein 2B;SLIT-ROBO Rho GTPase-activating protein 2C;SLIT-ROBO Rho GTPase-activating protein 2	SRGAP2B;SRGAP2C;SRGAP2	2248.4	1034.2	1480.7	0	0	0	0	0	0	32714	27758	38665	0	0	0	0	0	0	1	#DIV/0!
O75064	O75064	DENN domain-containing protein 4B	DENND4B	1571.8	2896.1	1557.3	0	0	0	0	0	0	68075	92638	102330	0	0	0	0	0	0	1	#DIV/0!
O75083	O75083	WD repeat-containing protein 1	WDR1	449750	502740	560400	54864	9790.6	15722	0	11504	15444	3228600	3395200	3275100	1129600	720500	435790	0	0	0	7.61963e+07	3.2142e-07	yes
O75113	O75113	NEDD4-binding protein 1	N4BP1	278.23	1270.3	893.16	0	0	0	0	0	0	32092	56557	34416	0	0	0	0	0	0	1	#DIV/0!
O75116	O75116	Rho-associated protein kinase 2	ROCK2	1407.2	410.23	1600.2	634.59	140.7	161.14	0	0	0	50824	33120	78715	167190	0	61775	0	0	0	7.63217e+06	0.116495
O75122;Q7Z460	O75122	CLIP-associating protein 2	CLASP2	5119.5	3936.1	6681.4	1043.2	154.99	214.72	0	0	0	136360	89634	180520	175100	96785	0	0	0	0	9.06283e+06	0.116247
O75131	O75131	Copine-3	CPNE3	37359	23155	30845	2377.3	312.18	365.99	0	0	0	271740	317890	311140	74839	0	0	0	0	0	2.49463e+06	0.373901
O75150	O75150	E3 ubiquitin-protein ligase BRE1B	RNF40	675.67	796.74	832.52	0	0	0	0	0	0	33715	0	41550	0	0	0	0	0	0	1	#DIV/0!
O75153	O75153	Clustered mitochondria protein homolog	CLUH	1631.8	1566.6	1337	139.07	0	0	0	0	0	135150	130600	33762	0	0	0	0	0	0	1	#DIV/0!
O75165	O75165	DnaJ homolog subfamily C member 13	DNAJC13	5932.1	7641.9	10598	772.16	177.76	109.65	0	0	0	204580	216030	267160	83726	36745	9152.7	0	0	0	4.32079e+06	2.07701e-05	yes
O75167	O75167	Phosphatase and actin regulator 2	PHACTR2	2770.3	800.75	1418.2	266.53	0	0	0	0	0	0	0	0	0	0	0	0	0	0	1	#DIV/0!
O75179	O75179	Ankyrin repeat domain-containing protein 17	ANKRD17	74.024	110.3	139.33	154.06	0	53.541	0	0	0	0	0	0	0	0	0	0	0	0	1	#DIV/0!
O75208	O75208	Ubiquinone biosynthesis protein COQ9, mitochondrial	COQ9	20104	21370	4892.2	0	0	0	0	0	0	145200	92423	123770	0	0	0	0	0	0	1	#DIV/0!
O75223	O75223	Gamma-glutamylcyclotransferase	GGCT	107550	102730	104450	848.71	0	2181.5	0	0	0	448550	495630	462470	32791	0	24145	0	0	0	1.89787e+06	0.116159
O75251	O75251	NADH dehydrogenase [ubiquinone] iron-sulfur protein 7, mitochondrial	NDUFS7	4595.9	5645.2	5754.1	0	394.33	633.64	0	0	0	123150	176870	187880	0	0	0	0	0	0	1	#DIV/0!
O75306	O75306	NADH dehydrogenase [ubiquinone] iron-sulfur protein 2, mitochondrial	NDUFS2	7328.5	8910.4	7370.2	624.72	219.69	74.619	0	0	0	144580	196350	191850	0	0	0	0	0	0	1	#DIV/0!
O75312	O75312	Zinc finger protein ZPR1	ZPR1	5650.3	6954.5	6723.2	87.192	31.077	0	0	0	0	90529	92082	90224	0	0	0	0	0	0	1	#DIV/0!
O75323	O75323	Protein NipSnap homolog 2	GBAS	55664	52259	34511	1386.9	0	0	0	0	0	320820	440200	393230	21681	0	0	0	0	0	722701	0.373901
O75340	O75340	Programmed cell death protein 6	PDCD6	93494	78594	62615	689.8	0	931.73	0	0	0	297230	295610	196290	0	0	0	0	0	0	1	#DIV/0!
O75347	O75347	Tubulin-specific chaperone A	TBCA	482750	424320	570190	9842.2	892.86	0	0	0	0	1056900	1034000	1134900	95692	0	0	0	0	0	3.18973e+06	0.373901
O75348;O95670	O75348	V-type proton ATPase subunit G 1	ATP6V1G1	670170	1239200	1390000	28894	11318	10864	0	0	0	2962300	3868100	3802400	381540	247660	181810	0	0	0	2.70337e+07	1.50874e-07	yes
O75351;Q6PIW4	O75351	Vacuolar protein sorting-associated protein 4B	VPS4B	20602	14452	26886	731.97	145.34	265.12	0	0	0	403560	446050	423160	16843	0	0	0	0	0	561434	0.373901
O75367	O75367	Core histone macro-H2A,1	H2AFY	476320	534890	513880	15481	2406.9	7476.4	0	436.76	0	3206000	3319700	3071800	263490	85002	189170	0	97878	0	5.49318	0.104877
O75368	O75368	SH3 domain-binding glutamic acid-rich-like protein	SH3BGRL	767700	776170	785910	3871.7	1800.6	365.47	0	0	0	2949800	3156200	2912100	39304	0	0	0	0	0	1.31013e+06	0.373901
O75369	O75369	Filamin-B	FLNB	46944	41782	82664	28109	3883.6	5661.6	100.75	52.334	0	564420	473890	872620	1141500	489530	457450	0	0	0	69616001	4.30463e-07	yes
O75380	O75380	NADH dehydrogenase [ubiquinone] iron-sulfur protein 6, mitochondrial	NDUFS6	46028	33287	51655	0	0	0	0	0	0	113920	114550	137010	0	0	0	0	0	0	1	#DIV/0!
O75381	O75381	Peroxisomal membrane protein PEX14	PEX14	21112	21404	23846	175.04	0	0	0	0	0	258870	275090	238270	0	0	0	0	0	0	1	#DIV/0!
O75390	O75390	Citrate synthase, mitochondrial	CS	184730	199410	200560	15630	2762.9	3498.9	249.97	365.88	310.45	1026100	1134900	1030600	302150	93515	68291	0	0	0	15465201	3.51366e-06	yes
O75391	O75391	Sperm-associated antigen 7	SPAG7	4596	6565.3	4720.5	0	0	0	0	0	0	0	0	0	0	0	0	0	0	0	1	#DIV/0!
O75396	O75396	Vesicle-trafficking protein SEC22b	SEC22B	203010	206200	105540	2926.6	1998.6	1909.8	331.56	317.43	211.61	2952400	3325500	2580100	179500	90315	35583	0	110610	87997	1.5377	0.389365
O75400;Q6NWY9	O75400	Pre-mRNA-processing factor 40 homolog A	PRPF40A	7461.9	6517.8	8301.1	48184	14892	43901	0	0	0	57162	71148	63390	1038400	1324200	1302800	0	0	0	122180001	1.89417e-09	yes
O75410	O75410	Transforming acidic coiled-coil-containing protein 1	TACC1	2714.4	4072.8	3883.7	615.34	279.31	78.783	0	269.9	0	76699	106050	114910	61140	53257	0	0	0	0	3.81323e+06	0.116124
O75427	O75427	Leucine-rich repeat and calponin homology domain-containing protein 4	LRCH4	3932.4	3014.3	6073.2	727.09	203.24	0	0	0	0	87520	84978	105070	64975	0	0	0	0	0	2.16583e+06	0.373901
O75431	O75431	Metaxin-2	MTX2	11617	13621	18278	0	0	0	0	1296.5	1239.4	124250	117080	140680	0	0	0	0	0	0	1	#DIV/0!
O75436	O75436	Vacuolar protein sorting-associated protein 26A	VPS26A	58700	51005	81229	3659.1	569.32	1436.6	0	0	0	518230	333870	558770	94945	38199	41565	0	0	0	5.82363e+06	7.4043e-07	yes
O75438	O75438	NADH dehydrogenase [ubiquinone] 1 beta subcomplex subunit 1	NDUFB1	8916.5	17418	8626.7	0	0	0	0	0	0	0	0	0	0	0	0	0	0	0	1	#DIV/0!
O75439	O75439	Mitochondrial-processing peptidase subunit beta	PMPCB	19249	19490	17494	623.38	0	0	0	0	0	140170	163220	110450	62299	0	0	0	0	0	2.07663e+06	0.373901
O75477	O75477	Erlin-1	ERLIN1	6359.2	10494	7686.7	0	0	0	0	0	0	82932	117650	90184	0	0	0	0	0	0	1	#DIV/0!
O75487;Q9Y625	O75487	Glypican-4;Secreted glypican-4	GPC4	1305	523.57	2033.2	37177	6904	33539	0	58.916	0	20695	0	18832	1229800	214510	1417800	0	0	0	9.54037e+07	7.55346e-06	yes
O75489	O75489	NADH dehydrogenase [ubiquinone] iron-sulfur protein 3, mitochondrial	NDUFS3	29160	32253	29848	604.34	0	0	0	0	0	191620	202410	153040	8403.4	0	0	0	0	0	280114	0.373901
O75494;Q8WXF0	O75494	Serine/arginine-rich splicing factor 10	SRSF10	33651	33695	52819	161410	147060	223670	16189	15446	9969.6	220110	170290	214940	4485200	6391000	5611500	0	3375500	2698700	2.71438	0.336867
O75503	O75503	Ceroid-lipofuscinosis neuronal protein 5	CLN5	4785	3441	3032.6	34510	19117	35029	559.3	0	0	51949	28112	32111	702990	1457200	1364500	0	0	0	1.1749e+08	1.49238e-07	yes
O75506	O75506	Heat shock factor-binding protein 1	HSBP1	9926.2	11089	12442	0	0	0	0	0	0	0	0	0	0	0	0	0	0	0	1	#DIV/0!
O75521	O75521	Enoyl-CoA delta isomerase 2, mitochondrial	ECI2	8230	13819	7383.8	188.66	0	0	0	0	0	84890	129550	99014	0	0	0	0	0	0	1	#DIV/0!
O75531	O75531	Barrier-to-autointegration factor;Barrier-to-autointegration factor, N-terminally processed	BANF1	200990	126730	148510	948.11	0	0	0	0	0	1337700	818660	839360	11963	0	0	0	0	0	398768	0.373901
O75533	O75533	Splicing factor 3B subunit 1	SF3B1	9559.7	10941	9074.8	2637	492.7	653.34	0	0	0	285800	426410	430480	207240	62077	56977	0	0	0	1.08765e+07	2.74209e-06	yes
O75534	O75534	Cold shock domain-containing protein E1	CSDE1	23899	26151	31340	56670	16978	32635	48.531	58.635	0	289270	213850	310860	2243600	1240200	1912100	0	0	0	1.79863e+08	4.54524e-08	yes
O75558	O75558	Syntaxin-11	STX11	24793	8958.5	22713	4304.5	1326.8	2102.1	538.62	0	0	234460	211780	195150	149470	0	0	0	0	0	4.98233e+06	0.373901
O75563	O75563	Src kinase-associated phosphoprotein 2	SKAP2	119640	116790	106310	10467	1354.2	1761.7	0	0	0	519100	604620	445090	140940	47182	46349	0	0	0	7.8157e+06	1.78841e-06	yes
O75569	O75569	Interferon-inducible double-stranded RNA-dependent protein kinase activator A	PRKRA	6662.2	9402.6	10015	1031.7	0	230.84	0	0	0	130210	180410	177900	0	0	28388	0	0	0	946268	0.373901
O75607	O75607	Nucleoplasmin-3	NPM3	11531	8461.7	10606	1633	1195	688.28	0	0	0	0	0	0	0	0	0	0	0	0	1	#DIV/0!
O75608	O75608	Acyl-protein thioesterase 1	LYPLA1	68214	72332	75722	2248.9	95.859	514.59	0	0	0	373840	435680	409390	53392	0	0	0	0	0	1.77973e+06	0.373901
O75629	O75629	Protein CREG1	CREG1	70260	70227	52048	336.69	71615	19067	0	0	0	1965700	849610	827170	152710	1289800	656790	0	0	0	6.99767e+07	9.44497e-06	yes
O75643	O75643	U5 small nuclear ribonucleoprotein 200 kDa helicase	SNRNP200	7115.6	7877.5	10494	1933.2	725.65	348.85	0	0	0	196990	238400	242410	235360	372350	44725	0	0	0	2.17478e+07	1.3521e-05	yes
O75663	O75663	TIP41-like protein	TIPRL	8952.9	1359.8	7235.3	1464.7	0	100.46	0	0	0	182520	187470	297920	63203	0	0	0	0	0	2.10677e+06	0.373901
O75688	O75688	Protein phosphatase 1B	PPM1B	10183	10709	12301	553.44	1224.4	0	0	176.29	0	106470	85517	95200	29484	0	0	0	0	0	982801	0.373901
O75689	O75689	Arf-GAP with dual PH domain-containing protein 1	ADAP1	3631.5	3279.1	4206	0	0	0	0	0	0	44507	45973	55354	0	0	0	0	0	0	1	#DIV/0!
O75691	O75691	Small subunit processome component 20 homolog	UTP20	278.43	674.76	791.37	139.81	55.017	0	0	0	0	909860	1470400	1531800	0	0	0	0	0	0	1	#DIV/0!
O75694	O75694	Nuclear pore complex protein Nup155	NUP155	2257.1	4654.6	3851.4	679.58	97.721	54.76	0	0	0	90030	119930	114670	109190	0	0	0	0	0	3.63967e+06	0.373901
O75695	O75695	Protein XRP2	RP2	30751	32755	44279	4391.6	629.02	225.35	0	0	0	251640	281470	328620	51622	76565	0	0	0	0	4.2729e+06	0.11618
O75718	O75718	Cartilage-associated protein	CRTAP	2984	3226.1	4060	0	0	1082.7	0	0	0	0	59406	67669	0	0	161800	0	0	0	5.39333e+06	0.373901
O75746	O75746	Calcium-binding mitochondrial carrier protein Aralar1	SLC25A12	4055.7	7019.8	4292	0	0	0	0	0	0	103670	123790	124870	0	0	0	0	0	0	1	#DIV/0!
O75787	O75787	Renin receptor	ATP6AP2	8454	3235.7	584.38	0	457.79	0	0	0	0	253380	127410	67382	0	0	0	0	0	0	1	#DIV/0!
O75794	O75794	Cell division cycle protein 123 homolog	CDC123	2423.5	1415	2114.8	0	0	0	0	0	0	0	29660	25665	0	0	0	0	0	0	1	#DIV/0!
O75821	O75821	Eukaryotic translation initiation factor 3 subunit G	EIF3G	26807	41703	35835	12386	496.68	6457.4	0	0	0	716740	724640	738730	753810	208890	622820	0	0	0	5.28507e+07	1.57506e-06	yes
O75822	O75822	Eukaryotic translation initiation factor 3 subunit J	EIF3J	53142	55416	56651	21365	4552.5	18627	0	0	0	117650	184420	139070	396260	437540	482160	0	0	0	4.38653e+07	6.44511e-10	yes
O75828	O75828	Carbonyl reductase [NADPH] 3	CBR3	10712	7564.5	5441.7	1192.1	0	0	0	0	0	93786	141140	0	0	0	0	0	0	0	1	#DIV/0!
O75832	O75832	26S proteasome non-ATPase regulatory subunit 10	PSMD10	22440	23771	23601	0	0	0	0	0	0	461940	513400	512430	0	0	0	0	0	0	1	#DIV/0!
O75844	O75844	CAAX prenyl protease 1 homolog	ZMPSTE24	21522	20300	20104	916.67	1084.4	394.36	0	0	0	424530	441180	564890	99669	265610	0	0	0	0	1.2176e+07	0.116463
O75874	O75874	Isocitrate dehydrogenase [NADP] cytoplasmic	IDH1	793910	890480	836450	41083	11203	6988	2590	4390.8	0	3481500	3950800	3619200	649290	320930	141200	0	0	0	3.70473e+07	2.55137e-06	yes
O75880	O75880	Protein SCO1 homolog, mitochondrial	SCO1	16410	12366	10520	0	0	114.12	0	0	0	157380	250390	192350	0	0	0	0	0	0	1	#DIV/0!
O75882	O75882	Attractin	ATRN	0	0	0	698.75	452.65	497.6	0	0	0	0	0	0	0	0	0	0	0	0	1	#DIV/0!
O75886	O75886	Signal transducing adapter molecule 2	STAM2	1221.2	2458.7	5416.4	0	0	239.21	0	0	0	28651	111060	106980	0	0	0	0	0	0	1	#DIV/0!
O75888	O75888	Tumor necrosis factor ligand superfamily member 13	TNFSF13	28679	15599	13409	1206.3	469.34	0	0	0	0	192100	385290	203280	0	0	0	0	0	0	1	#DIV/0!
O75896	O75896	Tumor suppressor candidate 2	TUSC2	0	21095	16494	0	0	0	0	0	0	0	0	0	0	0	0	0	0	0	1	#DIV/0!
O75915	O75915	PRA1 family protein 3	ARL6IP5	183900	252510	225240	665.19	0	0	0	0	0	456360	615030	560140	0	0	0	0	0	0	1	#DIV/0!
O75923	O75923	Dysferlin	DYSF	1036.8	2054.6	1797.6	613.26	21.888	160.49	0	0	0	93430	109880	96746	138790	0	0	0	0	0	4.62633e+06	0.373901
O75934	O75934	Pre-mRNA-splicing factor SPF27	BCAS2	18444	20332	16695	1074.7	401.66	0	0	0	0	150040	152330	127900	0	0	0	0	0	0	1	#DIV/0!
O75935	O75935	Dynactin subunit 3	DCTN3	19310	13418	33272	0	0	0	0	0	0	135830	128270	117140	0	0	0	0	0	0	1	#DIV/0!
O75937	O75937	DnaJ homolog subfamily C member 8	DNAJC8	25724	26733	28478	781.79	0	0	0	0	0	255840	254570	265500	38154	0	0	0	0	0	1.2718e+06	0.373901
O75940	O75940	Survival of motor neuron-related-splicing factor 30	SMNDC1	6298.7	5195	3380.3	251.95	0	0	0	0	0	74179	78094	0	0	0	0	0	0	0	1	#DIV/0!
O75947	O75947	ATP synthase subunit d, mitochondrial	ATP5H	579540	560760	582450	6705.4	0	319.99	0	0	0	3703000	3503800	3395900	196760	0	0	0	0	0	6.55867e+06	0.373901
O75953	O75953	DnaJ homolog subfamily B member 5	DNAJB5	0	1643.2	3457.5	0	0	0	0	0	0	0	0	0	0	0	0	0	0	0	1	#DIV/0!
O75955	O75955	Flotillin-1	FLOT1	43385	33175	48899	1783.5	179.14	759.46	100.36	464.62	0	364090	308470	407650	55499	0	26116	0	0	0	2720501	0.116363
O75976	O75976	Carboxypeptidase D	CPD	0	29.125	323.05	3549.2	1793.3	3829.7	0	36.626	0	0	18785	43595	537710	1245400	223340	0	0	0	6.68817e+07	3.61292e-06	yes
O75995	O75995	SAM and SH3 domain-containing protein 3	SASH3	31713	53442	34753	3913.5	4753.7	2498.1	0	0	0	380850	461170	350530	167650	258570	64903	0	0	0	1.63708e+07	2.25815e-06	yes
O76003	O76003	Glutaredoxin-3	GLRX3	33685	37702	37204	1519.4	0	89.338	0	0	0	377730	360790	386170	95968	0	0	0	0	0	3.19893e+06	0.373901
O76021	O76021	Ribosomal L1 domain-containing protein 1	RSL1D1	24732	25489	29099	6112.8	4533.3	3509.3	0	0	0	174130	183200	167140	207740	222510	208200	0	0	0	2.12817e+07	1.90918e-11	yes
O76024	O76024	Wolframin	WFS1	1637.4	432.12	0	0	0	0	0	0	0	33072	8583.8	0	0	0	0	0	0	0	1	#DIV/0!
O76031	O76031	ATP-dependent Clp protease ATP-binding subunit clpX-like, mitochondrial	CLPX	3107.4	5495.1	5388	0	54.954	0	0	0	0	62820	95935	86346	0	0	0	0	0	0	1	#DIV/0!
O76071	O76071	Probable cytosolic iron-sulfur protein assembly protein CIAO1	CIAO1	53094	55821	67886	309.57	133.49	322.41	0	0	0	366510	354370	398300	51397	0	0	0	0	0	1.71323e+06	0.373901
O76094	O76094	Signal recognition particle subunit SRP72	SRP72	42278	39634	39703	4821.3	1799.2	2966.5	0	0	0	312760	335650	423010	156120	141350	106230	0	0	0	1.34567e+07	1.46965e-08	yes
O94766	O94766	Galactosylgalactosylxylosylprotein 3-beta-glucuronosyltransferase 3	B3GAT3	5324.8	2613.1	2134.9	0	0	0	0	0	0	0	0	0	0	0	0	0	0	0	1	#DIV/0!
O94776;Q9BTC8;Q13330	O94776	Metastasis-associated protein MTA2	MTA2	11622	12220	14380	642.02	0	0	0	102.31	0	195790	217180	221510	64875	0	0	0	0	0	2162501	0.373901
O94788;P47895	O94788	Retinal dehydrogenase 2	ALDH1A2	153250	63628	156190	7206.6	935.75	231	0	0	0	792620	526850	1255100	76615	60793	9887.6	0	0	0	4.90985e+06	2.00698e-05	yes
O94804	O94804	Serine/threonine-protein kinase 10	STK10	32073	36860	36287	9811.1	2902.7	1300.3	0	0	0	334220	373100	352110	362180	201750	116400	0	0	0	2.26777e+07	8.60223e-07	yes
O94826	O94826	Mitochondrial import receptor subunit TOM70	TOMM70A	35743	39696	39419	2182.4	0	603.56	0	0	0	492320	345070	336370	53582	0	49096	0	0	0	3422601	0.11612
O94855	O94855	Protein transport protein Sec24D	SEC24D	9091.1	7573	13180	0	0	0	0	0	0	171750	224660	244490	0	0	0	0	0	0	1	#DIV/0!
O94874	O94874	E3 UFM1-protein ligase 1	UFL1	18212	11865	25524	1789.7	515.45	741.78	0	0	0	302530	238610	259580	91056	65603	48682	0	0	0	6.8447e+06	1.05317e-07	yes
Q9NSI8;O94885	Q9NSI8;O94885	SAM domain-containing protein SAMSN-1;SAM and SH3 domain-containing protein 1	SAMSN1;SASH1	2288.6	4026.9	3627	0	0	423.09	0	0	0	0	0	0	0	0	0	0	0	0	1	#DIV/0!
O94886	O94886	CSC1-like protein 1	TMEM63A	223.47	62.91	5549.1	1178.1	2682.2	2544	0	0	0	289060	120040	0	166800	573320	317050	0	0	0	35239001	1.09019e-06	yes
O94888	O94888	UBX domain-containing protein 7	UBXN7	4282.3	4532.2	4723.3	52520	0	0	0	0	0	107320	76512	123980	0	0	0	0	0	0	1	#DIV/0!
O94903	O94903	Proline synthase co-transcribed bacterial homolog protein	PROSC	109770	69685	129460	12629	7352.4	11401	0	818.71	457.87	653470	593960	653630	208840	224860	275650	0	242210	0	2.92866	0.116875
O94905	O94905	Erlin-2	ERLIN2	35811	21592	25346	137.41	0	519.65	145.55	0	0	251210	241180	233910	0	0	0	0	0	0	1	#DIV/0!
O94906	O94906	Pre-mRNA-processing factor 6	PRPF6	4609.6	2939.1	3696	529.45	0	154.86	0	0	0	90938	115740	86602	56802	0	0	0	0	0	1.8934e+06	0.373901
O94915	O94915	Protein furry homolog-like	FRYL	0	647.82	380.99	0	0	0	0	0	0	0	0	0	0	0	0	0	0	0	1	#DIV/0!
O94925;Q9UI32	O94925	Glutaminase kidney isoform, mitochondrial	GLS	42006	52678	62392	4054.8	251.88	473.42	180.43	0	0	456420	689010	731170	94261	28877	14976	0	0	0	4603801	9.72935e-06	yes
O94966	O94966	Ubiquitin carboxyl-terminal hydrolase 19	USP19	410.07	1146.8	1755.1	0	0	74.24	0	0	0	0	77574	95789	0	0	0	0	0	0	1	#DIV/0!
O94973	O94973	AP-2 complex subunit alpha-2	AP2A2	11261	13770	11864	222.73	253.1	0	0	0	0	219140	389730	284490	10109	34364	0	0	0	0	1.48243e+06	0.11683
O94979	O94979	Protein transport protein Sec31A	SEC31A	48659	58078	63660	3424.5	548.52	76.321	0	0	44.041	410010	453150	509070	134230	41493	6695.9	0	0	0	6080631	6.66911e-05	yes
O95104	O95104	Splicing factor, arginine/serine-rich 15	SCAF4	1219	1617.1	0	0	268.85	0	0	0	0	32535	42454	0	0	0	0	0	0	0	1	#DIV/0!
O95139	O95139	NADH dehydrogenase [ubiquinone] 1 beta subcomplex subunit 6	NDUFB6	16863	14608	9625.6	0	0	128.22	0	0	0	206920	204310	0	0	0	0	0	0	0	1	#DIV/0!
O95140	O95140	Mitofusin-2	MFN2	1786.9	2101.7	2355.1	69.794	0	0	0	0	0	45406	53122	57055	0	0	0	0	0	0	1	#DIV/0!
O95149	O95149	Snurportin-1	SNUPN	0	2178.5	1244	0	0	0	0	0	0	0	0	0	0	0	0	0	0	0	1	#DIV/0!
O95150	O95150	Tumor necrosis factor ligand superfamily member 15;Tumor necrosis factor ligand superfamily member 15, membrane form;Tumor necrosis factor ligand superfamily member 15, secreted form	TNFSF15	5884.5	8067	6335.3	305.9	285.38	2273.7	0	0	0	101760	91517	87955	0	0	0	0	0	0	1	#DIV/0!
O95155	O95155	Ubiquitin conjugation factor E4 B	UBE4B	285.98	435.73	228.08	0	0	0	0	0	0	23952	0	22118	0	0	0	0	0	0	1	#DIV/0!
O95159	O95159	Zinc finger protein-like 1	ZFPL1	3364.4	3497.9	4176.5	364.17	0	205.06	0	0	0	86927	110650	113890	0	0	0	0	0	0	1	#DIV/0!
O95163	O95163	Elongator complex protein 1	IKBKAP	0	614.85	987.27	175.21	0	0	0	0	0	0	0	0	0	0	0	0	0	0	1	#DIV/0!
O95166	O95166	Gamma-aminobutyric acid receptor-associated protein	GABARAP	126220	97240	126860	18533	0	7500.7	0	0	0	537580	407820	454490	105210	0	51867	0	0	0	5235901	0.116315
O95168	O95168	NADH dehydrogenase [ubiquinone] 1 beta subcomplex subunit 4	NDUFB4	81269	110480	591.42	836.96	0	965.33	0	0	0	283470	384000	27747	0	0	0	0	0	0	1	#DIV/0!
O95169	O95169	NADH dehydrogenase [ubiquinone] 1 beta subcomplex subunit 8, mitochondrial	NDUFB8	18928	24438	58031	0	0	0	0	0	0	159050	225360	198030	0	0	0	0	0	0	1	#DIV/0!
O95178	O95178	NADH dehydrogenase [ubiquinone] 1 beta subcomplex subunit 2, mitochondrial	NDUFB2	14317	19169	16769	0	0	0	0	0	0	0	0	0	0	0	0	0	0	0	1	#DIV/0!
O95182	O95182	NADH dehydrogenase [ubiquinone] 1 alpha subcomplex subunit 7	NDUFA7	20403	15029	16906	0	0	0	0	0	0	105080	165620	140750	0	0	0	0	0	0	1	#DIV/0!
O95197	O95197	Reticulon-3	RTN3	7540.3	8450.8	6239.4	422.85	0	117.72	0	0	0	1644800	1943600	1464300	272390	0	0	0	0	0	9.07967e+06	0.373901
O95202	O95202	LETM1 and EF-hand domain-containing protein 1, mitochondrial	LETM1	14371	6291.5	11996	80.587	0	0	0	0	0	283130	111170	252800	10850	0	0	0	0	0	361668	0.373901
O95218	O95218	Zinc finger Ran-binding domain-containing protein 2	ZRANB2	5092.1	1207.1	1805.6	13865	2770.7	13979	0	0	0	56817	43197	0	274730	71305	795400	0	0	0	3.80478e+07	1.6719e-05	yes
O95219	O95219	Sorting nexin-4	SNX4	5155.5	6764.6	10228	222.14	230.53	0	0	0	0	87767	113170	97120	0	0	0	0	0	0	1	#DIV/0!
O95232	O95232	Luc7-like protein 3	LUC7L3	6674.4	2580.4	1665	53138	23982	59784	542.95	0	0	30233	8496.6	4267.1	1063100	1230100	1559200	0	0	0	1.28413e+08	7.67689e-09	yes
O95248	O95248	Myotubularin-related protein 5	SBF1	493.89	550.81	572.98	39.125	0	0	0	0	0	0	0	0	0	0	0	0	0	0	1	#DIV/0!
O95249	O95249	Golgi SNAP receptor complex member 1	GOSR1	5179.8	2994.5	2932.4	0	0	0	0	0	0	219870	213460	199410	0	0	0	0	0	0	1	#DIV/0!
O95260	O95260	Arginyl-tRNA--protein transferase 1	ATE1	2647	3322.9	3774.7	0	0	0	0	0	0	33111	43400	48447	0	0	0	0	0	0	1	#DIV/0!
O95292	O95292	Vesicle-associated membrane protein-associated protein B/C	VAPB	32269	35472	30698	0	38.305	0	0	0	0	196290	201790	173760	0	0	0	0	0	0	1	#DIV/0!
O95295	O95295	SNARE-associated protein Snapin	SNAPIN	64968	62836	85421	277.46	0	0	0	0	0	440090	429140	502810	75023	0	0	0	0	0	2.50077e+06	0.373901
O95297	O95297	Myelin protein zero-like protein 1	MPZL1	212.36	0	221.12	4889.9	3413.2	16726	0	1908.3	1333.1	0	0	0	283690	154870	573250	0	381910	400520	1.29316	0.396577
O95298	O95298	NADH dehydrogenase [ubiquinone] 1 subunit C2	NDUFC2	13063	17043	14302	0	0	0	0	0	0	120630	182050	135530	0	0	0	0	0	0	1	#DIV/0!
O95299	O95299	NADH dehydrogenase [ubiquinone] 1 alpha subcomplex subunit 10, mitochondrial	NDUFA10	8631.7	16434	11467	860.13	446.03	267.8	215.38	0	0	209890	310060	306140	0	0	0	0	0	0	1	#DIV/0!
O95319	O95319	CUGBP Elav-like family member 2	CELF2	13965	22651	16212	59394	43054	70754	0	0	0	193600	341540	251570	2821300	1260600	3218200	0	0	0	2.43337e+08	3.22432e-07	yes
O95336	O95336	6-phosphogluconolactonase	PGLS	285980	282420	266350	5971.9	1496.9	800.65	0	0	0	1344400	1264500	1328800	107200	85935	16694	0	0	0	6.9943e+06	1.22031e-05	yes
O95340	O95340	Bifunctional 3-phosphoadenosine 5-phosphosulfate synthase 2;Sulfate adenylyltransferase;Adenylyl-sulfate kinase	PAPSS2	9883.2	5275.3	12720	942.35	233.77	97.999	0	0	0	123270	146860	152040	96997	0	0	0	0	0	3.23323e+06	0.373901
O95352	O95352	Ubiquitin-like modifier-activating enzyme ATG7	ATG7	54614	52068	70407	2374.8	415.02	0	0	0	0	459750	481710	560050	87980	30602	0	0	0	0	3.95273e+06	0.11658
O95363	O95363	Phenylalanine--tRNA ligase, mitochondrial	FARS2	704.79	1677.6	818.51	0	0	0	0	0	0	0	0	0	0	0	0	0	0	0	1	#DIV/0!
O95372	O95372	Acyl-protein thioesterase 2	LYPLA2	21161	25786	30698	542.52	476.38	0	0	0	0	390950	476620	465830	0	0	0	0	0	0	1	#DIV/0!
O95373;O15397	O95373	Importin-7	IPO7	11376	9949.2	11945	7577.9	1239.6	1792.5	0	0	0	438110	383860	455400	409890	337480	138070	0	0	0	2.95147e+07	8.81726e-07	yes
O95379	O95379	Tumor necrosis factor alpha-induced protein 8	TNFAIP8	61195	66549	20835	4885.2	1538.2	645.27	0	0	0	418610	431490	463500	0	0	0	0	0	0	1	#DIV/0!
O95394	O95394	Phosphoacetylglucosamine mutase	PGM3	3336.7	10624	5388.1	371.63	288.96	0	0	0	0	77771	147130	106940	0	0	0	0	0	0	1	#DIV/0!
O95399	O95399	Urotensin-2	UTS2	23493	0	8343	57831	519.88	14288	0	0	0	0	0	0	0	0	0	0	0	0	1	#DIV/0!
O95400	O95400	CD2 antigen cytoplasmic tail-binding protein 2	CD2BP2	1319.6	7625.2	5090.6	749.64	0	0	0	0	0	42520	113270	0	0	0	0	0	0	0	1	#DIV/0!
O95415	O95415	Brain protein I3	BRI3	18775	38464	30908	0	0	0	0	0	0	0	0	0	0	0	0	0	0	0	1	#DIV/0!
O95425	O95425	Supervillin	SVIL	2410.6	2708.7	2802.6	564.44	280.84	110.63	0	0	0	103240	173950	153760	103340	194890	47022	0	0	0	11508401	2.54289e-06	yes
O95429	O95429	BAG family molecular chaperone regulator 4	BAG4	4111.6	5591.3	8006.6	0	0	0	0	0	0	0	0	0	0	0	0	0	0	0	1	#DIV/0!
O95433	O95433	Activator of 90 kDa heat shock protein ATPase homolog 1	AHSA1	23562	25830	20207	142.59	154.55	217.17	0	0	0	422220	492720	249130	32164	18257	0	0	0	0	1.6807e+06	0.116264
O95466;Q96PY5;Q8IVF7	O95466	Formin-like protein 1	FMNL1	19263	26998	32233	2829.1	909.36	386.43	0	0	0	300500	401320	411910	183380	120240	25835	0	0	0	1.09818e+07	1.16093e-05	yes
O95470	O95470	Sphingosine-1-phosphate lyase 1	SGPL1	14165	13987	13256	307.07	0	0	0	0	0	110760	124520	127010	13406	0	0	0	0	0	446868	0.373901
O95478	O95478	Ribosome biogenesis protein NSA2 homolog	NSA2	1858.6	2568.5	1628.9	0	0	0	0	0	0	0	0	0	0	0	0	0	0	0	1	#DIV/0!
O95479	O95479	GDH/6PGL endoplasmic bifunctional protein;Glucose 1-dehydrogenase;6-phosphogluconolactonase	H6PD	31273	27183	23777	761.37	133.87	0	0	0	0	327360	330520	432070	33961	0	0	0	0	0	1.13203e+06	0.373901
O95486	O95486	Protein transport protein Sec24A	SEC24A	6212.5	3806.4	4262.3	117.82	0	0	0	0	0	103410	106990	111120	0	0	0	0	0	0	1	#DIV/0!
O95487	O95487	Protein transport protein Sec24B	SEC24B	6374.7	7706.7	9884.4	1340.4	497.26	0	0	0	0	101810	105320	117350	85656	0	0	0	0	0	2.8552e+06	0.373901
O95497;Q9NY84	O95497	Pantetheinase	VNN1	645.55	796.17	641.35	210.6	2287.7	3273.7	0	0	0	0	43920	28382	49288	341550	66227	0	0	0	15235501	1.14729e-05	yes
O95498	O95498	Vascular non-inflammatory molecule 2	VNN2	129.98	551.8	357.3	1701.4	1847.6	735.8	0	0	0	0	0	0	41545	227390	0	0	0	0	8964501	0.117225
O95544	O95544	NAD kinase	NADK	12451	14731	20466	179.49	0	0	0	0	0	103470	99209	133700	0	0	0	0	0	0	1	#DIV/0!
O95551	O95551	Tyrosyl-DNA phosphodiesterase 2	TDP2	6204.8	1781.5	5835.9	715.25	0	0	0	0	0	62428	45596	73536	58114	0	0	0	0	0	1.93713e+06	0.373901
O95571	O95571	Persulfide dioxygenase ETHE1, mitochondrial	ETHE1	36544	35803	35836	8257.9	1263.5	1040.1	865.64	2980.4	0	473260	426390	414260	121320	0	24231	0	0	0	4851701	0.117189
O95573	O95573	Long-chain-fatty-acid--CoA ligase 3	ACSL3	83569	93832	113930	3718.4	675.61	1206.3	0	0	0	652350	712520	806730	71078	22178	24105	0	0	0	3.91203e+06	2.31943e-06	yes
O95630	O95630	STAM-binding protein	STAMBP	3130.9	4216.9	5703	0	0	0	0	0	0	66921	102500	0	0	0	0	0	0	0	1	#DIV/0!
O95671	O95671	N-acetylserotonin O-methyltransferase-like protein	ASMTL	0	879.14	1508.3	0	0	0	0	0	0	0	0	0	0	0	0	0	0	0	1	#DIV/0!
O95674	O95674	Phosphatidate cytidylyltransferase 2	CDS2	5576.1	16313	6095.9	0	0	0	0	0	0	106350	135040	123330	0	0	0	0	0	0	1	#DIV/0!
O95716;P20336	O95716	Ras-related protein Rab-3D	RAB3D	35669	35795	48189	0	0	0	0	0	0	371460	239900	301780	0	0	0	0	0	0	1	#DIV/0!
O95721	O95721	Synaptosomal-associated protein 29	SNAP29	14510	13803	13219	225.07	0	0	0	0	0	176980	180490	176880	0	0	0	0	0	0	1	#DIV/0!
O95741	O95741	Copine-6	CPNE6	5565.5	912.36	4608.7	253.89	97.41	956.42	0	0	0	66856	0	52183	0	0	0	0	0	0	1	#DIV/0!
O95747	O95747	Serine/threonine-protein kinase OSR1	OXSR1	21795	7029.2	18675	0	0	0	0	0	0	180480	126270	155080	0	0	0	0	0	0	1	#DIV/0!
O95758	O95758	Polypyrimidine tract-binding protein 3	PTBP3	7092.8	10997	14716	18674	1932.4	17585	0	0	0	50089	92201	99874	503190	188230	637060	0	0	0	4.42827e+07	1.24349e-06	yes
O95777	O95777	U6 snRNA-associated Sm-like protein LSm8	LSM8	8341.4	62820	68370	848.99	616.39	759.59	0	0	0	169030	323720	313830	25694	0	0	0	0	0	856468	0.373901
O95782	O95782	AP-2 complex subunit alpha-1	AP2A1	46578	42143	51402	3201.3	1973.2	0	0	153.97	27.465	534660	523650	544220	115350	142900	0	0	0	0	8.60833e+06	0.116134
O95786	O95786	Probable ATP-dependent RNA helicase DDX58	DDX58	1179.9	1103.1	1260.5	0	0	0	0	0	0	0	0	0	0	0	0	0	0	0	1	#DIV/0!
O95793	O95793	Double-stranded RNA-binding protein Staufen homolog 1	STAU1	4397	2285.2	8148.8	876.96	0	260	0	0	0	96546	124890	123080	84924	0	0	0	0	0	2.8308e+06	0.373901
O95801	O95801	Tetratricopeptide repeat protein 4	TTC4	540.64	0	814.06	0	0	0	0	0	0	0	0	0	0	0	0	0	0	0	1	#DIV/0!
O95810	O95810	Serum deprivation-response protein	SDPR	0	0	0	3930	788.85	2868.6	0	0	0	0	0	0	185180	78408	0	0	0	0	8.78627e+06	0.116393
O95817	O95817	BAG family molecular chaperone regulator 3	BAG3	2973.2	3103	2651.5	187.83	106.07	0	0	0	0	106790	127210	110580	0	0	0	0	0	0	1	#DIV/0!
O95819;Q9NRD5	O95819	Mitogen-activated protein kinase kinase kinase kinase 4	MAP4K4	795.79	693.36	580.66	168.01	186.54	1375.5	0	0	0	0	87587	88823	0	0	326430	0	0	0	10881001	0.373901
O95822	O95822	Malonyl-CoA decarboxylase, mitochondrial	MLYCD	3441.4	1698.5	1123.9	0	0	0	0	0	0	52466	70285	53772	0	0	0	0	0	0	1	#DIV/0!
O95825	O95825	Quinone oxidoreductase-like protein 1	CRYZL1	596.69	3678.7	3632.1	0	0	0	0	0	0	118390	161920	135820	0	0	0	0	0	0	1	#DIV/0!
O95831	O95831	Apoptosis-inducing factor 1, mitochondrial	AIFM1	76417	44040	72062	1277.3	0	206.19	0	0	0	723000	635010	697470	76382	0	0	0	0	0	2.54607e+06	0.373901
O95834	O95834	Echinoderm microtubule-associated protein-like 2	EML2	7250	10082	5065.5	1811	569.98	609.41	0	0	77.205	136620	181920	110010	114640	0	31782	0	0	0	4.88073e+06	0.116787
O95837;P19086	O95837	Guanine nucleotide-binding protein subunit alpha-14	GNA14	2157.4	0	0	0	0	0	0	0	0	0	0	0	0	0	0	0	0	0	1	#DIV/0!
O95848	O95848	Uridine diphosphate glucose pyrophosphatase	NUDT14	0	0	4643	0	0	367.82	0	0	0	0	0	0	0	0	0	0	0	0	1	#DIV/0!
O95861	O95861	3(2),5-bisphosphate nucleotidase 1	BPNT1	44138	68002	49612	904.84	803.49	0	0	0	0	301600	387100	321960	81625	0	0	0	0	0	2.72083e+06	0.373901
O95864	O95864	Fatty acid desaturase 2	FADS2	4222.8	6156.3	6322.5	541.77	0	0	0	0	0	60675	101640	134600	0	0	0	0	0	0	1	#DIV/0!
O95865;O94760	O95865	N(G),N(G)-dimethylarginine dimethylaminohydrolase 2	DDAH2	51053	84350	68767	0	502.68	0	0	0	0	347910	743090	599950	0	39327	0	0	0	0	1.3109e+06	0.373901
O95870	O95870	Abhydrolase domain-containing protein 16A	ABHD16A	2883.1	277.69	9930.3	207.95	0	0	0	0	0	103010	66988	123500	0	0	0	0	0	0	1	#DIV/0!
O95881	O95881	Thioredoxin domain-containing protein 12	TXNDC12	58305	105930	83142	6850.6	3114.7	3463.9	0	0	0	346360	647210	493240	128530	88023	135310	0	0	0	1.17288e+07	2.89817e-08	yes
O95926	O95926	Pre-mRNA-splicing factor SYF2	SYF2	4231.8	3534.5	2849.8	2207.2	1610.3	2060.4	0	0	0	0	0	0	0	0	0	0	0	0	1	#DIV/0!
O95976	O95976	Immunoglobulin superfamily member 6	IGSF6	3654.4	7326.7	7733.3	3422.3	142.28	3622.6	0	0	0	96583	122630	110410	107430	0	0	0	0	0	3.581e+06	0.373901
O95989	O95989	Diphosphoinositol polyphosphate phosphohydrolase 1	NUDT3	4224.4	14982	4824.6	460.86	0	600.71	3348.4	0	6953.4	137980	108360	142250	0	0	0	0	0	0	1	#DIV/0!
O95999	O95999	B-cell lymphoma/leukemia 10	BCL10	1251.1	0	4881.1	0	0	0	0	0	0	0	0	0	0	0	0	0	0	0	1	#DIV/0!
O96000	O96000	NADH dehydrogenase [ubiquinone] 1 beta subcomplex subunit 10	NDUFB10	113690	109470	98484	489.41	0	0	605.04	0	0	429470	397830	360370	0	0	0	0	0	0	1	#DIV/0!
O96005	O96005	Cleft lip and palate transmembrane protein 1	CLPTM1	544.09	1561.9	1118.1	0	0	0	0	0	0	8842.3	24655	17553	0	0	0	0	0	0	1	#DIV/0!
O96008	O96008	Mitochondrial import receptor subunit TOM40 homolog	TOMM40	100620	100940	104210	2744.7	1196.7	0	2292.8	0	0	514410	577100	615400	19649	19151	0	0	0	0	1.29333e+06	0.116117
O96011	O96011	Peroxisomal membrane protein 11B	PEX11B	7501.3	6807.9	6846.4	0	0	0	0	0	0	0	0	0	0	0	0	0	0	0	1	#DIV/0!
O96019	O96019	Actin-like protein 6A	ACTL6A	14091	9039.8	20388	515.36	0	0	0	0	0	201470	224540	229530	0	0	0	0	0	0	1	#DIV/0!
P00167	P00167	Cytochrome b5	CYB5A	41734	56207	45802	0	0	0	0	0	0	302190	310690	287470	0	0	0	0	0	0	1	#DIV/0!
P00338;Q6ZMR3;P07864	P00338	L-lactate dehydrogenase A chain	LDHA	813870	969620	853260	56179	4694.3	4635.9	0	0	0	3396500	3681800	3444900	706060	133410	94252	0	0	0	3.11241e+07	1.10141e-05	yes
P00352	P00352	Retinal dehydrogenase 1	ALDH1A1	273060	634180	277220	22043	10248	3824.7	194.66	303.25	369.71	1722600	4475800	2055600	290350	407080	72805	0	0	0	25674501	5.70334e-06	yes
P00367;P49448	P00367;P49448	Glutamate dehydrogenase 1, mitochondrial;Glutamate dehydrogenase 2, mitochondrial	GLUD1;GLUD2	136390	141930	151660	13248	2298.1	1935.6	0	0	0	1038900	1296900	1186100	268350	96587	47669	0	0	0	1.37535e+07	5.49506e-06	yes
P00387	P00387	NADH-cytochrome b5 reductase 3;NADH-cytochrome b5 reductase 3 membrane-bound form;NADH-cytochrome b5 reductase 3 soluble form	CYB5R3	100990	111420	123960	13402	2667.9	4646.8	0	0	0	864890	1002800	789850	356320	145050	194250	0	0	0	2.31873e+07	3.6158e-07	yes
P00390	P00390	Glutathione reductase, mitochondrial	GSR	223990	233360	247490	23096	2780.6	3347.3	0	0	0	2123700	2319600	2560100	811100	296950	125000	0	0	0	4.11017e+07	5.73514e-06	yes
P00395	P00395	Cytochrome c oxidase subunit 1	MT-CO1	34334	61209	57010	0	0	0	0	0	0	0	0	0	0	0	0	0	0	0	1	#DIV/0!
P00403	P00403	Cytochrome c oxidase subunit 2	MT-CO2	51383	133030	45388	3277.7	0	497.46	0	0	0	882020	780840	822210	0	0	0	0	0	0	1	#DIV/0!
P00441	P00441	Superoxide dismutase [Cu-Zn]	SOD1	109320	143740	115260	9518.3	2792.9	0	0	0	0	1707400	2123800	1767500	286720	0	0	0	0	0	9.55733e+06	0.373901
P00488	P00488	Coagulation factor XIII A chain	F13A1	4446.7	6962.8	12298	953.24	173.6	1340.6	0	0	0	191890	76842	352800	75388	49528	99028	0	0	0	7.4648e+06	1.59136e-07	yes
P00491	P00491	Purine nucleoside phosphorylase	PNP	264580	189890	149750	2886.4	318.61	495.91	0	0	0	2184300	1665900	710230	51001	10064	7394.5	0	0	0	2.28198e+06	1.8459e-05	yes
P00492	P00492	Hypoxanthine-guanine phosphoribosyltransferase	HPRT1	125040	107630	116200	4412.6	226.93	0	0	0	0	396850	408120	402680	47229	0	0	0	0	0	1.5743e+06	0.373901
P00505	P00505	Aspartate aminotransferase, mitochondrial	GOT2	84961	75870	76327	2309.5	0	456.17	0	0	196.43	689650	676000	661360	87647	0	12100	0	0	0	3.3249e+06	0.117847
P00558;P07205	P00558	Phosphoglycerate kinase 1	PGK1	1486300	1647200	1735400	93441	21677	30543	856.48	361.85	0	12681000	13285000	13628000	3114900	1140400	664640	191750	39430	0	21.2819	0.207647
P00568	P00568	Adenylate kinase isoenzyme 1	AK1	69530	30199	45796	2093.9	0	0	0	0	0	332480	148560	218630	51455	0	0	0	0	0	1.71517e+06	0.373901
P00736	P00736	Complement C1r subcomponent;Complement C1r subcomponent heavy chain;Complement C1r subcomponent light chain	C1R	0	0	0	391.33	475.39	915.63	0	0	0	0	0	0	0	0	0	0	0	0	1	#DIV/0!
P00738;P00739	P00738	Haptoglobin;Haptoglobin alpha chain;Haptoglobin beta chain	HP	203880	159730	139340	1849800	1495400	2168200	45459	98881	71669	1914100	1222900	1204800	34907000	34540000	53497000	6675800	10248000	8982700	4.74568	0.00127307	yes
P00918	P00918	Carbonic anhydrase 2	CA2	468620	256810	513160	19285	1881	4718.3	0	233.85	0	2683700	1722800	3151100	187430	63580	109080	0	0	0	12003001	8.23262e-07	yes
P01009	P01009	Alpha-1-antitrypsin;Short peptide from AAT	SERPINA1	20094	20897	5166.5	9466	6467.9	11986	91.02	638.11	203.29	185570	167550	62756	365750	396820	640910	0	0	111610	12.5749	0.0868883
P01011	P01011	Alpha-1-antichymotrypsin;Alpha-1-antichymotrypsin His-Pro-less	SERPINA3	3950.1	4875.8	3093.6	12225	10984	15572	0	83.238	0	55700	57712	44590	331040	870510	615210	0	0	0	6.05587e+07	3.7777e-07	yes
P01019	P01019	Angiotensinogen;Angiotensin-1;Angiotensin-2;Angiotensin-3;Angiotensin-4;Angiotensin 1-9;Angiotensin 1-7;Angiotensin 1-5;Angiotensin 1-4	AGT	358.81	0	0	2438.7	3116.7	2619.2	0	0	0	0	0	0	85635	212170	186460	0	0	0	1.61422e+07	5.17784e-07	yes
P01023	P01023	Alpha-2-macroglobulin	A2M	13439	12785	7083.1	3010.1	5439.4	2347.4	0	0	0	208930	222820	148710	245420	1092000	303770	0	0	0	5.47063e+07	2.9487e-06	yes
P01024	P01024	Complement C3;Complement C3 beta chain;C3-beta-c;Complement C3 alpha chain;C3a anaphylatoxin;Acylation stimulating protein;Complement C3b alpha chain;Complement C3c alpha chain fragment 1;Complement C3dg fragment;Complement C3g fragment;Complement C3d fragment;Complement C3f fragment;Complement C3c alpha chain fragment 2	C3	601.3	1102.1	423.44	0	89.006	0	0	0	0	0	0	0	0	0	0	0	0	0	1	#DIV/0!
P01033	P01033	Metalloproteinase inhibitor 1	TIMP1	5244.1	0	3135.6	3076.1	863.99	1779.8	0	0	0	0	0	0	0	0	0	0	0	0	1	#DIV/0!
P01034	P01034	Cystatin-C	CST3	42473	67410	51378	623.15	1984.9	1389.2	0	533.67	742.45	123960	192610	124860	29403	0	0	0	0	0	980101	0.373901
P01040	P01040	Cystatin-A;Cystatin-A, N-terminally processed	CSTA	275750	319550	229470	9400.6	2044.5	13139	4640.8	2572.1	0	986070	1072000	877220	137550	0	234720	682540	211390	0	0.416442	0.953607
P01042	P01042	Kininogen-1;Kininogen-1 heavy chain;T-kinin;Bradykinin;Lysyl-bradykinin;Kininogen-1 light chain;Low molecular weight growth-promoting factor	KNG1	72.71	405.85	367.59	10212	5996.5	12462	0	78.882	0	0	20750	0	720410	313740	942180	0	0	0	6.58777e+07	6.99216e-07	yes
P01111;P01112	P01111	GTPase NRas	NRAS	46924	84117	74405	1390.9	503.43	1368.4	0	0	0	471820	564170	455260	34126	0	0	0	0	0	1.13753e+06	0.373901
P01116	P01116	GTPase KRas;GTPase KRas, N-terminally processed	KRAS	12361	22712	3649	0	0	0	0	0	0	70885	138280	0	0	0	0	0	0	0	1	#DIV/0!
P01130	P01130	Low-density lipoprotein receptor	LDLR	1079.8	543.78	5361.2	15693	15381	17032	0	0	0	27148	53653	73762	794420	1839200	1082000	0	0	0	123854001	1.8184e-07	yes
P01137	P01137	Transforming growth factor beta-1;Latency-associated peptide	TGFB1	5791.9	4384.7	4841.8	2748	1697.2	2751.8	0	0	0	75576	90430	58482	0	274910	0	0	0	0	9.16367e+06	0.373901
P01375	P01375	Tumor necrosis factor;Tumor necrosis factor, membrane form;Intracellular domain 1;Intracellular domain 2;C-domain 1;C-domain 2;Tumor necrosis factor, soluble form	TNF	11251	11546	8272.2	1560.3	763.72	0	0	0	0	247710	212290	141580	0	0	0	0	0	0	1	#DIV/0!
P01583	P01583	Interleukin-1 alpha	IL1A	33194	69186	31510	280.37	282.5	0	0	0	0	175460	434020	185860	0	16558	0	0	0	0	551934	0.373901
P01584	P01584	Interleukin-1 beta	IL1B	175220	149520	104850	28436	7655.1	10789	0	0	0	2428900	2144800	1731400	1298100	503300	462360	0	0	0	7.54587e+07	6.80198e-07	yes
P01834;P0DOX7	P01834;P0DOX7	Ig kappa chain C region	IGKC	1108.8	4622.5	12692	4531.5	5297.7	10837	0	0	0	0	0	0	0	190450	193180	0	0	0	1.27877e+07	0.116117
P0DOX5;P01857;P01859;P01861;P01860	P0DOX5;P01857	Ig gamma-1 chain C region	IGHG1	1196.5	7664.8	564.03	3970.4	4407.2	9964.1	0	0	0	17742	70105	17367	136780	379630	696780	0	0	0	4.04397e+07	3.38219e-06	yes
P01889	P01889	HLA class I histocompatibility antigen, B-7 alpha chain	HLA-B	90726	129180	55101	85018	42295	30402	596.67	1011	1286.1	2177400	2255900	2293100	3451200	2143800	3854400	0	318400	663010	9.62839	0.257102
P01893	P01893	Putative HLA class I histocompatibility antigen, alpha chain H	HLA-H	3332.2	12270	8345.4	2769.7	2974.5	8191	0	0	0	70474	248770	172240	0	0	0	0	0	0	1	#DIV/0!
P01903	P01903	HLA class II histocompatibility antigen, DR alpha chain	HLA-DRA	264380	927590	70201	83724	312620	196130	0	18910	20364	2982700	6746400	2578800	2192600	15941000	4870000	0	2558400	2543200	4.5091	0.327008
P01906;P01909	P01906	HLA class II histocompatibility antigen, DQ alpha 2 chain	HLA-DQA2	0	10147	2353.6	2221.3	7428	4736.1	0	0	0	0	0	0	0	0	0	0	0	0	1	#DIV/0!
P01911	P01911	HLA class II histocompatibility antigen, DRB1-15 beta chain	HLA-DRB1	133040	308590	71221	10344	5976	4452.1	0	0	256.85	2626900	6322300	1365400	680750	1245300	789330	0	0	0	9.05127e+07	5.84949e-08	yes
P01920	P01920	HLA class II histocompatibility antigen, DQ beta 1 chain	HLA-DQB1	26261	70292	45632	7668.1	181.86	6332	0	0	0	979550	553300	61155	145090	0	159670	0	0	0	1.01587e+07	0.11612
P02545	P02545	Prelamin-A/C;Lamin-A/C	LMNA	407260	334470	401070	86159	9497.1	34414	0	1167.5	129.14	1967300	1590800	1915100	1603800	391360	1169600	0	146050	0	21.669	0.0807723
P02649	P02649	Apolipoprotein E	APOE	307340	118750	183540	45360	7093.4	16554	0	676	0	1420200	564380	870440	686550	353650	435810	0	138810	0	10.6333	0.0903893
P02652	P02652	Apolipoprotein A-II;Proapolipoprotein A-II;Truncated apolipoprotein A-II	APOA2	53218	47293	35951	69442	23495	47255	0	0	0	75377	58172	55643	684920	237730	1240100	0	0	0	7.20917e+07	3.1764e-06	yes
P02654	P02654	Apolipoprotein C-I;Truncated apolipoprotein C-I	APOC1	117780	143500	100360	0	0	0	0	0	0	242830	347460	258230	0	0	0	0	0	0	1	#DIV/0!
P02656	P02656	Apolipoprotein C-III	APOC3	65355	56245	38527	6554.5	0	6060.3	0	0	0	0	0	0	0	0	0	0	0	0	1	#DIV/0!
P02671	P02671	Fibrinogen alpha chain;Fibrinopeptide A;Fibrinogen alpha chain	FGA	0	379.45	257.3	7491.3	2487.3	23964	0	0	0	0	3476.4	8948.4	440400	36379	1490500	0	0	0	6.5576e+07	9.56754e-05	yes
P02675;CON__P02676	P02675	Fibrinogen beta chain;Fibrinopeptide B;Fibrinogen beta chain	FGB	0	0	252.74	5998.6	1104.7	30008	0	57.901	0	0	0	12918	430530	254830	1224300	0	0	0	6.36553e+07	2.72437e-06	yes
P02679	P02679	Fibrinogen gamma chain	FGG	114.48	990.71	524.87	5520.2	1115.8	23873	0	0	0	19217	0	51640	417590	280720	1767000	0	0	0	8.2177e+07	5.67179e-06	yes
P02686	P02686	Myelin basic protein	MBP	18125	9763.6	10250	533.95	432.79	1054.8	0	0	0	416760	450600	281880	82746	0	56410	0	0	0	4.63853e+06	0.116175
P15090;P02689	P15090;P02689	Fatty acid-binding protein, adipocyte;Myelin P2 protein	FABP4;PMP2	16580	0	15621	0	0	0	0	0	0	0	0	0	0	0	0	0	0	0	1	#DIV/0!
P02745	P02745	Complement C1q subcomponent subunit A	C1QA	9980.6	12430	3981.2	122.57	0	0	0	0	0	123690	117130	0	0	0	0	0	0	0	1	#DIV/0!
P02746	P02746	Complement C1q subcomponent subunit B	C1QB	1961.9	11148	0	0	0	0	0	0	0	11859	75723	0	0	0	0	0	0	0	1	#DIV/0!
P02749	P02749	Beta-2-glycoprotein 1	APOH	472.67	433.86	978.8	8701	2499.4	9883.9	0	0	0	11374	0	0	240960	329950	464980	0	0	0	3.45297e+07	8.64729e-08	yes
P02750	P02750	Leucine-rich alpha-2-glycoprotein	LRG1	5971.1	3631.4	3832.2	94196	77151	131050	0	3208.1	968.24	87250	78118	50977	1744500	3946200	3422400	0	108790	0	83.7678	0.0598637
P02753	P02753	Retinol-binding protein 4;Plasma retinol-binding protein(1-182);Plasma retinol-binding protein(1-181);Plasma retinol-binding protein(1-179);Plasma retinol-binding protein(1-176)	RBP4	8049.7	10229	14311	0	0	0	0	0	0	0	0	0	0	0	0	0	0	0	1	#DIV/0!
P02760	P02760	Protein AMBP;Alpha-1-microglobulin;Inter-alpha-trypsin inhibitor light chain;Trypstatin	AMBP	0	1181.2	0	21928	19044	23771	0	0	0	0	0	0	571030	1113300	928560	0	0	0	8.70963e+07	8.53816e-08	yes
P02763	P02763	Alpha-1-acid glycoprotein 1	ORM1	10450	660.71	1327.5	30362	30478	39953	0	903.52	0	46670	0	0	446270	814210	657410	0	301220	0	6.36707	0.100785
P02765	P02765	Alpha-2-HS-glycoprotein;Alpha-2-HS-glycoprotein chain A;Alpha-2-HS-glycoprotein chain B	AHSG	26189	30448	24150	166190	99088	220540	524.01	7650.4	1296.4	411430	345040	268420	7880900	12895000	13162000	381100	1817800	998660	10.6137	0.00651174	yes
P02766	P02766	Transthyretin	TTR	271610	324400	234570	30478	26525	23712	0	0	0	942130	833190	691170	487720	720510	660270	0	0	0	6.22833e+07	1.13339e-08	yes
P02774	P02774	Vitamin D-binding protein	GC	252.73	0	0	974.33	254.82	786	0	0	0	0	0	0	103120	113510	130960	0	0	0	1.15863e+07	1.99485e-09	yes
P02775	P02775	Platelet basic protein;Connective tissue-activating peptide III;TC-2;Connective tissue-activating peptide III(1-81);Beta-thromboglobulin;Neutrophil-activating peptide 2(74);Neutrophil-activating peptide 2(73);Neutrophil-activating peptide 2;TC-1;Neutrophil-activating peptide 2(1-66);Neutrophil-activating peptide 2(1-63)	PPBP	4418	5222	9969.4	257.4	0	1873	0	0	0	0	0	0	0	0	0	0	0	0	1	#DIV/0!
P02776;P10720	P02776;P10720	Platelet factor 4;Platelet factor 4, short form;Platelet factor 4 variant;Platelet factor 4 variant(4-74);Platelet factor 4 variant(5-74);Platelet factor 4 variant(6-74)	PF4;PF4V1	32033	26854	124530	0	0	1562.7	0	0	0	73034	83073	253800	0	0	0	0	0	0	1	#DIV/0!
P02786	P02786	Transferrin receptor protein 1;Transferrin receptor protein 1, serum form	TFRC	400080	670600	497920	251410	414930	291930	1307.5	11139	13388	4538100	7092700	5104100	8869500	29665000	13204000	552020	2166400	4555000	7.11337	0.03917	yes
P02787	P02787	Serotransferrin	TF	546980	720550	614250	153970	96084	126470	672.8	3619.5	2891.4	4423700	6955700	5261100	3549400	4063600	4501500	241190	556290	542490	9.04087	0.00132232	yes
P02790	P02790	Hemopexin	HPX	113180	105940	67348	526890	462680	591430	280.58	9684	3599.5	1274800	1129800	849920	17804000	28480000	28265000	0	1671900	813060	30.0001	0.210686
P02792	P02792	Ferritin light chain	FTL	2680000	3375900	2294800	180150	7720.2	93959	0	4801.5	4300.2	16282000	22336000	12607000	3260200	1402600	2058600	0	0	456770	14.7151	0.0868275
P02794	P02794	Ferritin heavy chain;Ferritin heavy chain, N-terminally processed	FTH1	506360	592800	528920	252540	166460	158340	5557.7	22429	18221	5344100	6813000	4972600	5714300	4821300	4698500	319220	1302500	1311800	5.19311	0.0183482	yes
P02795	P02795	Metallothionein-2	MT2A	2205.9	0	4920.7	0	0	0	0	0	0	0	0	0	0	0	0	0	0	0	1	#DIV/0!
P04035	P04035	3-hydroxy-3-methylglutaryl-coenzyme A reductase	HMGCR	553.59	0	706.73	0	0	0	0	0	0	0	0	0	0	0	0	0	0	0	1	#DIV/0!
P04040	P04040	Catalase	CAT	165630	297820	278610	15131	2809.6	4427.8	55.978	254.33	78.95	1268200	2572500	2279600	181620	96571	63717	0	14782	0	23.13	0.073829
P04062	P04062	Glucosylceramidase	GBA	41201	31569	30701	6243.1	4899.5	3663.1	0	0	0	399090	314740	314620	265570	616230	208500	0	0	0	3.63433e+07	7.78305e-07	yes
P04066	P04066	Tissue alpha-L-fucosidase	FUCA1	22616	21490	20357	843.68	2148	399.14	0	0	0	364290	692350	481430	88310	378470	32362	0	0	0	1.66381e+07	2.26423e-05	yes
P04075;P05062	P04075	Fructose-bisphosphate aldolase A	ALDOA	1608400	1835200	1693300	173250	21350	43391	2257	4806.1	723.51	9359000	10481000	9950300	3863800	1411100	1694600	657290	452370	108090	5.72326	0.0403824	yes
P04080	P04080	Cystatin-B	CSTB	4727900	4644500	4954600	89854	12446	52227	0	4854.1	0	14603000	14465000	13838000	1037600	1066200	1230100	0	0	0	111130001	3.95584e-10	yes
P04083	P04083	Annexin A1	ANXA1	2197100	1682100	2079900	131460	29161	36197	548.04	2700.9	1038.9	10582000	8245200	9885800	1220100	512050	1136000	153350	294260	0	6.4077	0.278485
P04150	P04150	Glucocorticoid receptor	NR3C1	4855.2	903.98	4469	338.15	0	310.27	0	0	0	98017	0	97422	0	0	58137	0	0	0	1.9379e+06	0.373901
P04156	P04156	Major prion protein	PRNP	0	2871.4	945.73	5167.3	549.66	6091.7	0	0	0	0	0	0	0	0	0	0	0	0	1	#DIV/0!
P04179	P04179	Superoxide dismutase [Mn], mitochondrial	SOD2	1564800	1445300	1705000	61863	8929.4	10190	1969.6	3180.5	0	6466400	6521200	7144800	1636800	247600	348680	0	0	0	7.4436e+07	6.80906e-06	yes
P04180	P04180	Phosphatidylcholine-sterol acyltransferase	LCAT	0	0	0	1990.9	1008.9	2557.3	0	0	0	0	0	0	0	0	0	0	0	0	1	#DIV/0!
P04181	P04181	Ornithine aminotransferase, mitochondrial;Ornithine aminotransferase, hepatic form;Ornithine aminotransferase, renal form	OAT	86278	91816	62686	1379.2	233.91	0	0	0	0	430170	507390	381020	43077	0	0	0	0	0	1.4359e+06	0.373901
P04217	P04217	Alpha-1B-glycoprotein	A1BG	103180	95671	69883	301350	268870	288650	3580	5808.7	3104.2	335660	360970	262190	3759300	7476300	5220500	591270	753030	428000	9.28517	0.000999855	yes
P04233	P04233	HLA class II histocompatibility antigen gamma chain	CD74	31474	12784	23613	13351	22992	30383	0	2336.5	1665.8	361510	225100	282300	522730	1971900	1827400	0	411050	526250	4.61115	0.309572
P04406;O14556	P04406	Glyceraldehyde-3-phosphate dehydrogenase	GAPDH	4900500	5266000	5507100	255660	112210	130820	15840	26652	15859	36512000	34271000	38166000	8788400	5382500	3306500	6316800	2981400	3349500	1.38186	0.454878
P04439	P04439	HLA class I histocompatibility antigen, A-3 alpha chain	HLA-A	346840	443750	491610	247500	194410	330970	2878.9	28094	6227.4	4653300	6735000	6689300	12345000	14893000	20511000	1554000	4381900	2517100	5.64876	0.00576762	yes
P04440	P04440	HLA class II histocompatibility antigen, DP beta 1 chain	HLA-DPB1	75080	133950	35311	18552	855.87	23494	0	482.54	0	1148100	2115100	695330	253680	0	671240	0	0	0	3.08307e+07	0.116423
P04632;Q96L46	P04632	Calpain small subunit 1	CAPNS1	324990	398120	264010	21131	2141.8	4361.2	0	0	0	1152100	1331500	1168800	239970	36586	31532	0	0	0	10269601	1.78107e-05	yes
P04792	P04792	Heat shock protein beta-1	HSPB1	761340	641400	906930	28117	2472.6	14346	464.74	0	0	4100100	3575700	5219600	654690	179950	506670	0	0	0	4.47103e+07	1.55519e-06	yes
P04839	P04839	Cytochrome b-245 heavy chain	CYBB	114400	131720	111160	310370	316600	278300	221.16	8978	9311.3	1656500	1966800	1555900	9423300	29127000	11465000	0	2815500	3053000	8.52267	0.280823
P04843	P04843	Dolichyl-diphosphooligosaccharide--protein glycosyltransferase subunit 1	RPN1	158700	158930	168990	13516	7049.9	7059.4	0	375.13	198.58	1693900	1894800	1816100	532950	577760	229760	0	0	0	4.46823e+07	4.78397e-07	yes
P04844	P04844	Dolichyl-diphosphooligosaccharide--protein glycosyltransferase subunit 2	RPN2	103230	95284	105040	2925.2	472.34	1111.2	0	0	0	960820	964690	982840	144630	13069	12080	0	0	0	5.6593e+06	5.31752e-05	yes
P04899;P63096;P09471	P04899	Guanine nucleotide-binding protein G(i) subunit alpha-2	GNAI2	441830	566640	537220	102600	62554	81006	0	2623.7	1295.9	4116400	4852400	4460100	2356800	2733400	2582400	0	494890	365550	8.91707	0.26163
Q93077;Q7L7L0;P04908	Q93077;Q7L7L0;P04908	Histone H2A type 1-C;Histone H2A type 3;Histone H2A type 1-B/E	HIST1H2AC;HIST3H2A;HIST1H2AB	91289	85565	185220	0	0	0	0	0	0	1029700	1257800	803560	0	0	0	0	0	0	1	#DIV/0!
P04920;P48751	P04920	Anion exchange protein 2	SLC4A2	2024.7	683.79	1164.6	13706	9940.3	17053	0	0	0	50711	58411	59201	1321700	999930	1458700	0	0	0	126011001	8.1247e-09	yes
P05023;P13637;P50993;Q13733;P20648;P54707	P05023	Sodium/potassium-transporting ATPase subunit alpha-1	ATP1A1	200390	134020	228000	50697	6419.7	12247	0	24.95	0	1330500	823220	1335800	1093700	384190	545240	0	0	0	6.74377e+07	5.17852e-07	yes
P05026	P05026	Sodium/potassium-transporting ATPase subunit beta-1	ATP1B1	18864	6500.4	11136	118670	84680	147270	5705.1	18227	10393	82540	125030	73309	4177600	2309400	6318600	3777600	2135500	2505400	1.52113	0.337336
P05067	P05067	Amyloid beta A4 protein;N-APP;Soluble APP-alpha;Soluble APP-beta;C99;Beta-amyloid protein 42;Beta-amyloid protein 40;C83;P3(42);P3(40);C80;Gamma-secretase C-terminal fragment 59;Gamma-secretase C-terminal fragment 57;Gamma-secretase C-terminal fragment 50;C31	APP	230.87	0	79.755	285.11	0	1082.9	0	0	0	0	0	0	0	0	0	0	0	0	1	#DIV/0!
P05091	P05091	Aldehyde dehydrogenase, mitochondrial	ALDH2	675060	784940	636840	80623	20884	9511.8	0	0	0	2723600	3670300	2741700	994500	613380	218950	0	0	0	6.08943e+07	2.38794e-06	yes
P05106	P05106	Integrin beta-3	ITGB3	412.3	84.72	3622.7	3761.3	928.49	11498	0	76.833	0	43467	40450	102650	319460	188750	1254000	0	63778	0	27.6304	0.0786424
P05107	P05107	Integrin beta-2	ITGB2	882150	566340	742510	586060	393650	842380	9150.4	88401	38753	8895500	6586300	8042900	18969000	28004000	36448000	2847300	12726000	10259000	3.22933	0.0592687
P05109	P05109	Protein S100-A8;Protein S100-A8, N-terminally processed	S100A8	3407700	3610600	1826800	94096	27599	68108	391.15	2742.3	3496.3	9989500	11522000	7745900	665440	362410	756240	0	205230	335640	3.29856	0.32013
P05120	P05120	Plasminogen activator inhibitor 2	SERPINB2	592730	586420	1228700	44985	2555.9	18502	0	0	306490	34207000	29838000	92497000	19513000	2662000	8271300	0	0	162780000	0.18704	0.184027
P05121	P05121	Plasminogen activator inhibitor 1	SERPINE1	3555.1	866.83	1149.7	519.03	0	0	0	0	0	133800	28485	69722	29584	0	0	0	0	0	986134	0.373901
P05141;Q9H0C2	P05141	ADP/ATP translocase 2;ADP/ATP translocase 2, N-terminally processed	SLC25A5	178380	226930	188180	5536.5	1818.8	518.59	0	0	0	1916100	2950000	2288200	144220	0	0	0	0	0	4.80733e+06	0.373901
P05155	P05155	Plasma protease C1 inhibitor	SERPING1	21041	11751	6258.7	16696	14081	18127	0	0	0	68224	95308	31093	615140	1148000	777140	0	0	0	8.4676e+07	5.9673e-08	yes
P05161	P05161	Ubiquitin-like protein ISG15	ISG15	2876.4	3343.1	5135.2	1475.2	0	0	0	0	0	31320	29099	29035	0	0	0	0	0	0	1	#DIV/0!
P05162	P05162	Galectin-2	LGALS2	69591	8148.6	39230	5055.2	2181.5	0	0	0	0	763960	65167	435970	56794	81243	0	0	0	0	4.60123e+06	0.116168
P05164;P11678	P05164	Myeloperoxidase;Myeloperoxidase;89 kDa myeloperoxidase;84 kDa myeloperoxidase;Myeloperoxidase light chain;Myeloperoxidase heavy chain	MPO	109170	361020	189480	17077	34268	18045	0	0	358.41	671710	2826200	1174000	407190	1604400	517670	0	0	0	8.43087e+07	1.7957e-06	yes
P05165	P05165	Propionyl-CoA carboxylase alpha chain, mitochondrial	PCCA	227.33	926.6	723.44	0	0	0	0	0	0	0	43263	31596	0	0	0	0	0	0	1	#DIV/0!
P05166	P05166	Propionyl-CoA carboxylase beta chain, mitochondrial	PCCB	3535	0	1487.3	112.29	0	0	0	0	0	0	0	0	0	0	0	0	0	0	1	#DIV/0!
P05198	P05198	Eukaryotic translation initiation factor 2 subunit 1	EIF2S1	81416	70549	70565	14527	1716.5	3312.7	0	0	0	857830	845150	792560	416300	182920	122890	0	0	0	2.40703e+07	1.23215e-06	yes
P05231	P05231	Interleukin-6	IL6	1438	5514.1	750.63	0	358.13	0	0	0	0	46332	169580	22760	0	0	0	0	0	0	1	#DIV/0!
P05362	P05362	Intercellular adhesion molecule 1	ICAM1	31768	21781	30206	199070	100860	268580	1733	15362	3745.1	449090	312970	463480	8264400	8580800	13541000	914140	3593400	1050000	5.46756	0.0154514	yes
P05386	P05386	60S acidic ribosomal protein P1	RPLP1	1488700	1020700	1196500	170020	31427	28210	0	0	0	5956200	6227000	5231800	1801100	461420	305270	0	0	0	8.5593e+07	4.73604e-06	yes
P05387	P05387	60S acidic ribosomal protein P2	RPLP2	2206900	1937500	1953000	25908	27251	26902	0	0	0	5408600	5282700	5214800	432370	452050	380400	0	0	0	4.21607e+07	4.52295e-10	yes
P05388;Q8NHW5	P05388;Q8NHW5	60S acidic ribosomal protein P0;60S acidic ribosomal protein P0-like	RPLP0;RPLP0P6	744030	764040	722290	23658	7436.1	7021.4	0	0	670.59	2528700	2188000	2273700	412330	220700	120170	0	0	0	2.51067e+07	1.17264e-06	yes
P05413	P05413	Fatty acid-binding protein, heart	FABP3	254880	245210	218190	4396.7	1486.8	590.73	0	0	0	648590	724840	523980	26422	14361	5171.8	0	0	0	1.53183e+06	7.85253e-06	yes
P05455	P05455	Lupus La protein	SSB	50189	36388	45942	112800	55226	92193	161.52	334.88	383.31	499680	368080	324200	2416900	1997300	3355800	0	74153	0	104.783	0.0559028
P05556	P05556	Integrin beta-1	ITGB1	23611	11924	7888.4	230430	115580	277210	2122.1	5238.9	1723.8	368240	314560	251290	9643000	10439000	15523000	528240	1620300	695890	12.5174	0.00204403	yes
P05771;P05129	P05771	Protein kinase C beta type	PRKCB	23919	36048	39829	3628	381.52	232.73	0	0	99.112	382840	314520	473430	129150	84040	0	0	0	0	7.10633e+06	0.116187
P05976;P08590	P05976;P08590	Myosin light chain 1/3, skeletal muscle isoform;Myosin light chain 3	MYL1;MYL3	18450	21927	26502	239.94	0	0	0	0	0	134810	156700	182810	0	0	0	0	0	0	1	#DIV/0!
P06132	P06132	Uroporphyrinogen decarboxylase	UROD	23185	25153	26238	523.98	0	0	0	0	0	460360	506810	542590	32511	0	0	0	0	0	1.0837e+06	0.373901
P06280	P06280	Alpha-galactosidase A	GLA	62279	59838	59519	14619	9529.1	7980.2	0	0	0	813420	757950	737960	351750	570390	764380	0	0	0	5.62173e+07	1.56721e-07	yes
P06396	P06396	Gelsolin	GSN	1670100	1224700	1882700	244600	33363	42434	3867.6	2923.8	880.37	12650000	9204300	12958000	8826100	2348800	2091100	1064100	370830	159940	8.31792	0.0384969	yes
P06454	P06454	Prothymosin alpha;Prothymosin alpha, N-terminally processed;Thymosin alpha-1	PTMA	40670	14735	30032	1700.3	0	1380.3	0	0	0	0	0	0	0	0	0	0	0	0	1	#DIV/0!
P06576	P06576	ATP synthase subunit beta, mitochondrial	ATP5B	1372100	1316500	1307900	22441	5792.8	10194	0	351.76	142.86	6517600	6506500	6094600	575940	301600	235770	0	0	0	3.71103e+07	3.32226e-07	yes
P06702	P06702	Protein S100-A9	S100A9	9702400	10262000	7028000	467110	279710	273380	9287.9	35301	29377	33239000	35274000	22023000	5404400	5751100	3972200	1022000	1578700	2436200	3.00338	0.0140455	yes
P06703	P06703	Protein S100-A6	S100A6	2629600	2383400	2413700	157430	58825	13357	10400	3501.2	1555.9	6136200	6244800	5530400	1604000	775470	190700	0	0	0	8.56723e+07	8.76474e-06	yes
P06730;A6NMX2	P06730	Eukaryotic translation initiation factor 4E	EIF4E	97456	77223	93114	2504.4	304.73	1197.3	0	0	0	396110	266750	361210	50953	0	0	0	0	0	1.69843e+06	0.373901
P06733	P06733	Alpha-enolase	ENO1	6289100	6568500	6310100	609260	178860	154310	16929	23318	9628.2	19855000	19089000	19531000	6278900	3731300	2833800	2789500	1682300	1084100	2.31178	0.0756373
P06734	P06734	Low affinity immunoglobulin epsilon Fc receptor;Low affinity immunoglobulin epsilon Fc receptor membrane-bound form;Low affinity immunoglobulin epsilon Fc receptor soluble form	FCER2	10587	1076.3	11978	3332	2126.8	9014.3	0	0	0	145840	223720	144790	993510	2140200	1841200	0	0	0	1.6583e+08	1.43457e-07	yes
P06737	P06737	Glycogen phosphorylase, liver form	PYGL	117410	116160	137090	4770.5	1715.5	1566.2	100.61	118.58	80.08	874670	945320	981060	121770	82081	42779	0	0	0	8.221e+06	8.2387e-07	yes
P06744	P06744	Glucose-6-phosphate isomerase	GPI	761220	746190	825350	33804	4021.5	6814.3	610.1	0	0	3752500	3760600	3765700	376630	98191	75573	0	0	0	1.83465e+07	4.97718e-06	yes
P06748	P06748	Nucleophosmin	NPM1	816250	666430	617420	122380	60544	40924	5452.7	14007	5672.6	5873400	4823000	4375500	3469400	3308000	2549600	2061800	2855400	1899400	1.36828	0.110726
P06753	P06753	Tropomyosin alpha-3 chain	TPM3	246050	295350	309850	63327	10147	25435	135.11	189.76	0	4601900	4806300	3688700	3170000	1535800	2094400	0	0	0	2.26673e+08	8.57579e-08	yes
P06756	P06756	Integrin alpha-V;Integrin alpha-V heavy chain;Integrin alpha-V light chain	ITGAV	2007.9	594.13	1655	11072	3004.5	12860	0	406.31	0	86301	47002	57755	830480	535170	1354900	0	100190	0	27.1539	0.0748646
P06858	P06858	Lipoprotein lipase	LPL	1858.9	1667.1	2720.1	4547.2	1244.7	2359.2	0	0	0	147610	71020	91363	123130	80521	97737	0	0	0	1.00463e+07	2.02365e-08	yes
P06865	P06865	Beta-hexosaminidase subunit alpha	HEXA	70072	94923	55495	2011.4	1652.8	4457.3	0	910.6	0	445520	594980	388920	44592	94047	112890	0	0	0	8.3843e+06	6.1522e-07	yes
P07099	P07099	Epoxide hydrolase 1	EPHX1	28488	52186	49915	172.47	178.19	212.53	0	0	0	567390	1451500	689910	46196	64765	23078	0	0	0	4.46797e+06	9.47361e-07	yes
P07108	P07108	Acyl-CoA-binding protein	DBI	1189200	1727600	1275200	1636.9	136.31	1094.5	0	0	0	10805000	4749700	11075000	5786.3	8723.5	0	0	0	0	483661	0.116209
P07195	P07195	L-lactate dehydrogenase B chain	LDHB	360380	440980	359080	43573	4394.4	5439.7	0	0	0	1524900	1604100	1531200	555430	113210	82908	0	0	0	25051601	9.27665e-06	yes
P07203	P07203	Glutathione peroxidase 1	GPX1	596980	748790	566020	41724	18590	11487	0	0	0	3311400	3992300	3112100	667540	880760	269150	0	0	0	6.05817e+07	9.78098e-07	yes
P07237	P07237	Protein disulfide-isomerase	P4HB	987430	974810	1047400	231500	64460	153570	777.57	4495.2	2369.9	5380900	5488600	5464200	3771100	2868100	3418200	163570	402990	313260	11.4312	0.000877825	yes
P07305	P07305	Histone H1,0;Histone H1,0, N-terminally processed	H1F0	31308	36754	19131	0	0	782.17	0	0	0	170680	125810	70888	0	0	0	0	0	0	1	#DIV/0!
P07311	P07311	Acylphosphatase-1	ACYP1	4187.8	4937.2	3015.6	0	0	0	0	0	0	0	0	0	0	0	0	0	0	0	1	#DIV/0!
P07332	P07332	Tyrosine-protein kinase Fes/Fps	FES	2776.8	6065.5	5294.3	0	73.969	0	0	0	0	126550	157850	145760	0	0	0	0	0	0	1	#DIV/0!
P07339	P07339	Cathepsin D;Cathepsin D light chain;Cathepsin D heavy chain	CTSD	2203900	4991200	2758500	123990	163250	111260	1276.9	15935	20009	9532300	22722000	11447000	2335000	6122100	2950600	309450	1958500	3255500	2.06532	0.256428
P07355;A6NMY6	P07355;A6NMY6	Annexin A2;Putative annexin A2-like protein	ANXA2;ANXA2P2	6072900	6409200	6066500	436030	125750	185230	7653.7	4838	2302.3	20212000	18127000	17176000	5117500	3874600	3216900	1041500	421370	399240	6.55654	0.00439869	yes
P07384	P07384	Calpain-1 catalytic subunit	CAPN1	69230	68062	79742	5760.3	1091.7	518.84	0	0	0	464640	540720	878110	240010	159340	34452	0	0	0	1.44601e+07	1.04885e-05	yes
P07437;A6NNZ2;CON__ENSEMBL:ENSBTAP00000025008	P07437	Tubulin beta chain	TUBB	1557700	1485900	1708700	209720	61031	70726	3028.4	572.94	1519	13285000	12544000	13972000	5076200	3798700	2726000	589340	0	487200	10.7761	0.255148
P07602	P07602	Prosaposin;Saposin-A;Saposin-B-Val;Saposin-B;Saposin-C;Saposin-D	PSAP	379650	748360	438490	185630	138690	396920	11136	45391	19097	5191700	8447900	5496300	11376000	16132000	30870000	8223700	11686000	7726800	2.11235	0.101398
P07686	P07686	Beta-hexosaminidase subunit beta;Beta-hexosaminidase subunit beta chain B;Beta-hexosaminidase subunit beta chain A	HEXB	231200	351180	295120	9395.2	7065	12105	0	468.83	397.54	2331100	3245300	2869900	490880	937750	521470	0	125400	0	15.551	0.0836593
P07711	P07711	Cathepsin L1;Cathepsin L1 heavy chain;Cathepsin L1 light chain	CTSL	365280	385170	416890	6055	914.59	1223	0	0	0	1919700	1862100	1996200	79414	27758	0	0	0	0	3.5724e+06	0.116582
P07737;CON__P02584	P07737	Profilin-1	PFN1	5490100	5352700	4678300	354690	102130	103320	11240	4938.4	2112.7	21458000	20236000	15796000	5469300	2281000	2123700	1962100	717720	388100	3.21847	0.0826713
P07741	P07741	Adenine phosphoribosyltransferase	APRT	406360	433520	365560	20783	5040	1345	0	0	0	1343800	1439600	1192700	229210	68575	15466	0	0	0	10441701	3.63912e-05	yes
P07814	P07814	Bifunctional glutamate/proline--tRNA ligase;Glutamate--tRNA ligase;Proline--tRNA ligase	EPRS	86552	88287	95894	21762	2071.9	5091.3	0	0	0	899000	864000	966820	502570	120230	155560	0	0	0	2.59453e+07	2.77145e-06	yes
P07858	P07858	Cathepsin B;Cathepsin B light chain;Cathepsin B heavy chain	CTSB	736090	623620	821550	181190	64735	183550	5183.6	6758.7	3723	9452500	8857600	10179000	6769300	5214800	10775000	1126100	1838100	684310	6.23792	0.0063242	yes
P07900;Q14568;Q58FG0;Q58FG1	P07900	Heat shock protein HSP 90-alpha	HSP90AA1	752910	776830	749720	96235	19562	21165	0	479.1	160.04	6176000	5851900	5395400	2419700	1571700	981510	0	59331	0	83.8163	0.058523
P07902	P07902	Galactose-1-phosphate uridylyltransferase	GALT	7576.4	2548.7	9129.4	156.07	0	0	0	0	0	0	0	0	0	0	0	0	0	0	1	#DIV/0!
P07910;P0DMR1;O60812;B7ZW38;B2RXH8;Q86SE5	P07910	Heterogeneous nuclear ribonucleoproteins C1/C2	HNRNPC	173390	131330	93791	1609800	1416700	1989200	31767	96678	118890	983710	791080	541460	38210000	50219000	55041000	4845700	12437000	14165000	4.56218	0.0106576	yes
P07919;A0A096LP55	P07919	Cytochrome b-c1 complex subunit 6, mitochondrial	UQCRH	47664	68644	53252	0	0	0	0	0	0	1389700	1490200	1302600	0	0	0	0	0	0	1	#DIV/0!
P07948	P07948	Tyrosine-protein kinase Lyn	LYN	50018	43459	38101	5929.7	2131.8	3464.9	87.865	0	0	368100	425100	388920	144850	134120	106550	0	0	0	1.28507e+07	6.06344e-09	yes
P07954	P07954	Fumarate hydratase, mitochondrial	FH	151260	176790	157200	7245.3	276.3	1297.7	0	0	0	1155700	1230900	1038900	85226	5991.4	18235	0	0	0	3.64841e+06	4.60206e-05	yes
P07996;P35442	P07996	Thrombospondin-1	THBS1	1649.4	2739.7	2240	14515	5790	30285	0	0	0	62838	61429	79387	618700	923110	1894300	0	0	0	114537001	5.93822e-07	yes
P08133	P08133	Annexin A6	ANXA6	178230	298720	233660	13425	3877.3	1836.9	91.518	0	0	1985700	3249600	2297900	391170	239660	64190	0	0	0	2.31673e+07	6.47133e-06	yes
P08134;P62745	P08134	Rho-related GTP-binding protein RhoC	RHOC	94170	40599	107170	1500.8	773.38	0	317.36	0	0	421020	218810	598200	0	0	0	0	0	0	1	#DIV/0!
P08174	P08174	Complement decay-accelerating factor	CD55	493.06	1192.5	0	5979.7	397.08	8300.1	0	0	0	0	0	0	215170	0	365970	0	0	0	1.93713e+07	0.116212
P08185	P08185	Corticosteroid-binding globulin	SERPINA6	0	0	248.45	0	1592.2	1841.3	0	0	0	0	0	0	0	0	0	0	0	0	1	#DIV/0!
P08195	P08195	4F2 cell-surface antigen heavy chain	SLC3A2	71137	34606	37231	118720	73190	125030	1995.6	7558.6	3483.2	1177400	541450	650880	4938400	6105300	7173400	864790	2434800	1592600	3.72371	0.0121573	yes
P08236	P08236	Beta-glucuronidase	GUSB	24739	36877	25844	4210.4	865.72	800.99	0	0	0	370100	343750	308640	92072	39154	21108	0	0	0	5077801	3.66063e-06	yes
P08237	P08237	ATP-dependent 6-phosphofructokinase, muscle type	PFKM	3661.1	2574.4	6442.8	61.926	0	0	0	0	0	58571	66566	90434	0	0	0	0	0	0	1	#DIV/0!
P08238;Q58FF7;Q58FF6	P08238	Heat shock protein HSP 90-beta	HSP90AB1	2082700	1931400	2030500	276480	81827	90629	1890.1	2406.7	1299	9906700	8427800	9215000	4387800	3196700	2143900	225950	280010	211680	13.5561	0.000327032	yes
P08240	P08240	Signal recognition particle receptor subunit alpha	SRPR	29354	36464	36057	149.19	140.15	206	0	0	0	250960	309840	286380	13037	0	0	0	0	0	434568	0.373901
P08243	P08243	Asparagine synthetase [glutamine-hydrolyzing]	ASNS	3998.5	639.79	0	0	0	0	0	0	0	0	0	0	0	0	0	0	0	0	1	#DIV/0!
P08246	P08246	Neutrophil elastase	ELANE	3539.1	7369	3682.7	3715.7	0	1835.2	0	0	0	38029	123790	32973	130970	0	121410	0	0	0	8.41267e+06	0.116119
P08311	P08311	Cathepsin G	CTSG	11581	36262	11786	1459.9	399.88	225.21	0	0	0	95493	356690	123760	35170	0	52758	0	0	0	2.93093e+06	0.116187
P08397	P08397	Porphobilinogen deaminase	HMBS	4146.7	4787.1	5648	0	0	0	0	0	0	70539	83169	90991	0	0	0	0	0	0	1	#DIV/0!
P08476	P08476	Inhibin beta A chain	INHBA	4222.8	1202.5	1409.1	85.287	81.086	827.29	0	0	0	116300	0	84016	57494	65654	0	0	0	0	4.10493e+06	0.116124
P08514	P08514	Integrin alpha-IIb;Integrin alpha-IIb heavy chain;Integrin alpha-IIb light chain, form 1;Integrin alpha-IIb light chain, form 2	ITGA2B	2053.5	412.84	2923.6	2019.3	473.08	4774.2	0	0	0	53260	51579	148440	113720	152520	305530	0	0	0	19059001	5.7116e-07	yes
P08559;P29803	P08559	Pyruvate dehydrogenase E1 component subunit alpha, somatic form, mitochondrial	PDHA1	21890	20273	21932	1994.6	861.55	68.941	0	0	0	356950	491640	508440	49911	0	0	0	0	0	1.6637e+06	0.373901
P08567	P08567	Pleckstrin	PLEK	271490	182280	314610	21099	4427.6	2488.9	0	177.94	249.84	2969000	2017000	3138900	1138800	654020	146850	0	47482	0	40.8506	0.0717127
P08571	P08571	Monocyte differentiation antigen CD14;Monocyte differentiation antigen CD14, urinary form;Monocyte differentiation antigen CD14, membrane-bound form	CD14	124450	92657	58894	59895	44373	43428	0	11076	11946	1665400	1021300	913590	1764100	3507000	2031200	0	1894200	2573700	1.63439	0.370726
P08574	P08574	Cytochrome c1, heme protein, mitochondrial	CYC1	49071	37282	79050	963.86	0	203.78	0	0	0	988390	987500	971800	63852	0	0	0	0	0	2128401	0.373901
P08575	P08575	Receptor-type tyrosine-protein phosphatase C	PTPRC	17602	17710	10214	313680	255610	282480	405.86	1572.8	531.92	467790	403540	315700	17918000	30046000	22298000	271160	668130	452510	50.4828	0.000191989	yes
P08579	P08579	U2 small nuclear ribonucleoprotein B	SNRPB2	17868	15118	19460	1051.8	0	0	0	0	0	111510	133870	111410	0	0	0	0	0	0	1	#DIV/0!
P08582	P08582	Melanotransferrin	MFI2	1298.7	0	0	1545.7	108.68	1361.2	0	405.41	0	0	0	0	216050	40457	299810	0	0	0	18543901	1.20469e-05	yes
P08621	P08621	U1 small nuclear ribonucleoprotein 70 kDa	SNRNP70	11363	19027	21819	77956	22075	102280	432.76	1264	1323.8	100470	118460	92171	1017900	953680	1335100	0	0	0	1.10223e+08	5.75855e-09	yes
P08631	P08631	Tyrosine-protein kinase HCK	HCK	57826	70500	64646	14091	13107	9955.2	0	98.734	78.543	567800	669980	709280	363350	1031100	310630	0	0	0	56836001	1.22399e-06	yes
P08648	P08648	Integrin alpha-5;Integrin alpha-5 heavy chain;Integrin alpha-5 light chain	ITGA5	37461	22900	25335	156580	79182	193860	147.14	11853	4062.1	622380	443950	404360	7840000	10078000	11592000	0	3580100	1431100	5.88881	0.287481
P08670;P41219;P17661;P14136;Q16352;P07197;P07196	P08670	Vimentin	VIM	11576000	11188000	11320000	1038200	202600	308200	36659	37488	24940	40954000	37559000	36955000	12217000	4100700	4768900	3501400	2054200	2406100	2.6485	0.0806965
P08708	P08708	40S ribosomal protein S17	RPS17	1434900	1438100	1389100	52561	22347	19397	6404.7	345.27	0	2649800	2836400	2526600	487790	366790	176810	0	0	0	3.43797e+07	5.61296e-07	yes
P08754	P08754	Guanine nucleotide-binding protein G(k) subunit alpha	GNAI3	42311	42192	36500	11387	8245.2	9381.7	0	0	0	512960	533360	402000	416760	402500	446440	0	0	0	42190001	5.42253e-11	yes
P08758	P08758	Annexin A5	ANXA5	2087800	1918100	1728900	116060	25749	22413	0	1442.2	1126.8	11006000	11146000	9311100	1459600	926800	462030	0	166570	194250	7.89432	0.270504
P08865	P08865	40S ribosomal protein SA	RPSA	870840	885250	831800	41956	14686	25385	348.61	631.46	0	5135200	4829200	3999400	607260	650930	581080	0	0	0	61309001	6.9178e-11	yes
P08910	P08910	Abhydrolase domain-containing protein 2	ABHD2	8253.5	3304.3	6225.9	314.44	0	0	0	0	0	131560	164330	153600	0	0	0	0	0	0	1	#DIV/0!
P08962	P08962	CD63 antigen	CD63	0	0	0	19703	7583.9	33345	0	2098.9	0	0	0	0	0	0	0	0	0	0	1	#DIV/0!
P09001	P09001	39S ribosomal protein L3, mitochondrial	MRPL3	616.57	8868	5766.7	0	0	0	0	0	0	58385	143890	90158	0	0	0	0	0	0	1	#DIV/0!
P09012	P09012	U1 small nuclear ribonucleoprotein A	SNRPA	7976.6	4597.1	15025	131.61	1176.2	1211	0	0	0	190290	145560	284700	18025	0	133430	0	0	0	5048501	0.117793
P09104	P09104	Gamma-enolase	ENO2	58763	45628	58561	3592.2	375.95	12254	0	0	0	716510	488720	704870	168200	0	347950	0	0	0	17205001	0.116298
P09110	P09110	3-ketoacyl-CoA thiolase, peroxisomal	ACAA1	124080	135000	159500	7254.1	1355.8	145.18	0	0	0	813460	914090	910480	259970	47166	0	0	0	0	1.02379e+07	0.117217
P09132	P09132	Signal recognition particle 19 kDa protein	SRP19	59195	52885	63753	0	289.13	0	0	0	0	189530	178480	189990	0	0	0	0	0	0	1	#DIV/0!
P09211	P09211	Glutathione S-transferase P	GSTP1	1389400	1784900	1648200	54364	24518	26857	1930.9	356.18	123.8	6398000	8411300	6996800	635550	701810	471600	0	0	0	6.02987e+07	1.18972e-08	yes
P09234	P09234	U1 small nuclear ribonucleoprotein C	SNRPC	20572	29695	24695	2099.2	0	0	0	0	0	136400	143270	142210	0	0	0	0	0	0	1	#DIV/0!
P09326	P09326	CD48 antigen	CD48	500.94	3509.1	188.03	52415	30867	75842	0	2722.8	2171.6	4166.2	9028.8	0	691210	1329900	1472500	0	101950	0	34.2679	0.0711422
P09382	P09382	Galectin-1	LGALS1	5059900	5272500	4796200	293470	72096	95793	0	0	0	20688000	19555000	17000000	5815000	3010400	2345600	0	0	0	3.72367e+08	2.15751e-07	yes
P09417	P09417	Dihydropteridine reductase	QDPR	68811	94134	72300	815.37	5756.3	306.89	0	3714	374.15	331420	385720	271460	52791	0	0	0	0	0	1.7597e+06	0.373901
P09429;B2RPK0	P09429;B2RPK0	High mobility group protein B1;Putative high mobility group protein B1-like 1	HMGB1;HMGB1P1	113620	93579	56066	807950	639210	2074700	157930	1321100	540880	1287600	1406600	757170	17567000	31375000	61667000	29137000	51036000	42538000	0.901378	0.630898
P09467	P09467	Fructose-1,6-bisphosphatase 1	FBP1	6852900	8071300	7986500	580010	140630	119000	24018	40474	22680	34775000	39277000	36670000	5990300	4063800	2310100	4535400	3912400	3680400	1.01946	0.868978
P09486	P09486	SPARC	SPARC	8388.4	8859.4	11436	3063.2	2222.8	3745.4	0	0	0	389390	354430	426180	0	0	0	0	0	0	1	#DIV/0!
P09488;P28161;P46439	P09488	Glutathione S-transferase Mu 1	GSTM1	13331	10443	168860	0	0	348.59	3758.1	0	0	26553	19548	987130	0	0	5337.3	0	0	0	177911	0.373901
P09493	P09493	Tropomyosin alpha-1 chain	TPM1	4056.2	0	3057.9	0	0	0	0	0	0	0	0	0	0	0	0	0	0	0	1	#DIV/0!
P09496	P09496	Clathrin light chain A	CLTA	144880	153770	156400	30194	0	8576.1	0	0	0	619830	522940	610490	247110	0	110300	0	0	0	1.19137e+07	0.116351
P09497	P09497	Clathrin light chain B	CLTB	67211	37365	54635	5265.6	0	1169.9	0	0	0	370880	189520	327610	215990	0	0	0	0	0	7.19967e+06	0.373901
P09525	P09525	Annexin A4	ANXA4	328500	325260	296770	20934	4527.4	2644.9	0	0	0	1674800	1735700	1495900	331280	107620	56832	0	0	0	16524401	5.87587e-06	yes
P09543	P09543	2,3-cyclic-nucleotide 3-phosphodiesterase	CNP	6260.2	11517	8110.5	779.97	128.97	0	0	0	0	212910	289540	226100	59225	0	0	0	0	0	1.97417e+06	0.373901
P09601	P09601	Heme oxygenase 1	HMOX1	8548.7	25589	11701	0	0	0	0	0	0	75253	250170	109860	0	0	0	0	0	0	1	#DIV/0!
P09603	P09603	Macrophage colony-stimulating factor 1;Processed macrophage colony-stimulating factor 1	CSF1	24582	7249	16502	60100	34801	88488	0	716.26	141.06	703680	491420	633560	3074400	4023800	6258400	0	225700	0	59.1785	0.065433
P09622	P09622	Dihydrolipoyl dehydrogenase, mitochondrial	DLD	83536	72517	115040	3063.7	2016.7	1088.9	0	0	0	622540	715970	776710	20900	27778	12096	0	0	0	2.0258e+06	4.84408e-07	yes
P09651;Q32P51	P09651;Q32P51	Heterogeneous nuclear ribonucleoprotein A1;Heterogeneous nuclear ribonucleoprotein A1, N-terminally processed;Heterogeneous nuclear ribonucleoprotein A1-like 2	HNRNPA1;HNRNPA1L2	314160	334230	287590	410620	166930	319770	4558.9	5246.9	2474.2	3341700	3246400	2914800	8823900	9963800	9027900	782930	375840	249160	19.7564	0.00077857	yes
P09661	P09661	U2 small nuclear ribonucleoprotein A	SNRPA1	95759	79455	88918	2815.9	0	491.92	0	0	0	253450	267800	240990	20882	0	0	0	0	0	696068	0.373901
P09668	P09668	Pro-cathepsin H;Cathepsin H mini chain;Cathepsin H;Cathepsin H heavy chain;Cathepsin H light chain	CTSH	257750	188340	205410	12768	1982	9691.5	0	320.54	163.49	969760	773880	779560	362060	248650	232590	0	256370	0	3.28939	0.114518
P09669	P09669	Cytochrome c oxidase subunit 6C	COX6C	136890	111000	107040	0	0	0	0	0	0	680420	694320	571790	0	0	0	0	0	0	1	#DIV/0!
P09758	P09758	Tumor-associated calcium signal transducer 2	TACSTD2	1348	0	0	545.46	73.744	10147	0	569.38	0	0	0	0	0	0	0	0	0	0	1	#DIV/0!
P09769	P09769	Tyrosine-protein kinase Fgr	FGR	75915	92512	90583	17518	8285.3	13015	0	0	0	631080	830930	690890	561270	458220	554050	0	0	0	5.24513e+07	1.11165e-09	yes
P09874	P09874	Poly [ADP-ribose] polymerase 1	PARP1	1139.1	1466.7	2936.8	953.68	1719.4	2411.8	0	0	0	112730	107410	121910	124300	440840	332630	0	0	0	2.99257e+07	1.52201e-06	yes
P09913	P09913	Interferon-induced protein with tetratricopeptide repeats 2	IFIT2	4830	3083.8	760.17	346.49	0	0	0	0	0	77938	85729	39125	0	0	0	0	0	0	1	#DIV/0!
P09914	P09914	Interferon-induced protein with tetratricopeptide repeats 1	IFIT1	12893	11697	10160	0	0	95.618	0	0	0	285720	379610	0	0	0	0	0	0	0	1	#DIV/0!
P09917	P09917	Arachidonate 5-lipoxygenase	ALOX5	32398	16876	28283	1809.5	0	466.46	0	0	0	386900	299460	413350	87516	0	0	0	0	0	2.9172e+06	0.373901
P09936	P09936	Ubiquitin carboxyl-terminal hydrolase isozyme L1	UCHL1	22411	54373	9754	1159.9	0	0	0	0	0	201000	340750	84939	22622	0	0	0	0	0	754068	0.373901
P09960	P09960	Leukotriene A-4 hydrolase	LTA4H	548660	998780	1041800	48706	28886	14731	0	157.53	281.08	3136500	6125400	5759200	1139100	851120	256460	0	21516	0	104.419	0.0550808
P09972	P09972	Fructose-bisphosphate aldolase C	ALDOC	362660	409640	493460	30821	11282	8588.2	0	0	0	5960700	6665600	6616200	1527800	917720	530540	0	0	0	9.9202e+07	4.62274e-07	yes
Q71UI9;P0C0S5	Q71UI9;P0C0S5	Histone H2A,V;Histone H2A,Z	H2AFV;H2AFZ	341410	488970	336370	5984.4	1751.5	2451.2	0	0	0	1056600	2096500	2544000	267220	324940	0	0	0	0	1.97387e+07	0.116129
Q99878;Q96KK5;P20671;P0C0S8;Q9BTM1	Q99878;Q96KK5;P20671;P0C0S8;Q9BTM1	Histone H2A type 1-J;Histone H2A type 1-H;Histone H2A type 1-D;Histone H2A type 1;Histone H2A,J	HIST1H2AJ;HIST1H2AH;HIST1H2AD;HIST1H2AG;H2AFJ	9833100	9130700	7831400	836450	184820	245310	63998	92554	77188	30923000	28292000	24477000	4118400	3845200	3308700	7073600	8892600	9405600	0.444285	0.00173694
P0DMN0;P0DMM9	P0DMN0;P0DMM9	Sulfotransferase 1A4;Sulfotransferase 1A3	SULT1A4;SULT1A3	8955.3	14604	8274	0	0	0	0	0	0	131050	186220	127510	0	0	0	0	0	0	1	#DIV/0!
P0DMV9;P0DMV8	P0DMV9;P0DMV8	Heat shock 70 kDa protein 1B;Heat shock 70 kDa protein 1A	HSPA1B;HSPA1A	356870	391780	441310	35947	9560.3	16934	0	209.75	61.167	2533700	2390200	2451000	891800	517450	551060	0	0	0	6.53437e+07	5.0295e-08	yes
P0DN76;Q01081;Q8WU68	P0DN76;Q01081	Splicing factor U2AF 35 kDa subunit	U2AF1	35577	34104	30128	14532	3788.5	6379.9	277.73	683.18	268.68	263200	337840	262370	294710	341950	213700	0	0	0	2.83453e+07	2.57272e-08	yes
P0DN79;P35520	P0DN79;P35520	Cystathionine beta-synthase	CBS	5186.3	12042	5463.8	0	0	0	0	0	0	162900	189100	202570	0	0	0	0	0	0	1	#DIV/0!
P0DP25;P0DP24;P0DP23;P27482;P02585	P0DP25;P0DP24;P0DP23			1368300	1014100	985720	14962	7591.6	10047	0	262.64	0	11190000	11123000	9752900	1101600	488110	478460	0	0	0	68939001	3.27333e-07	yes
P0DPB6	P0DPB6			1811.4	2484.2	1733.1	0	0	0	0	0	0	0	0	0	0	0	0	0	0	0	1	#DIV/0!
P10109	P10109	Adrenodoxin, mitochondrial	FDX1	27424	43648	43142	279.99	393.37	935.04	0	0	0	935210	796340	883950	0	0	0	0	0	0	1	#DIV/0!
P10114	P10114	Ras-related protein Rap-2a	RAP2A	9176.3	9898.5	8762.6	0	0	0	0	0	0	68630	73523	60666	0	0	0	0	0	0	1	#DIV/0!
P10124	P10124	Serglycin	SRGN	18911	21419	24075	0	0	0	0	0	0	0	0	0	0	0	0	0	0	0	1	#DIV/0!
P10145	P10145	Interleukin-8;MDNCF-a;Interleukin-8;IL-8(5-77);IL-8(6-77);IL-8(7-77);IL-8(8-77);IL-8(9-77)	CXCL8	63726	88767	53395	2177.4	0	2518.7	0	0	0	280030	331910	244450	0	0	0	0	0	0	1	#DIV/0!
P10147;P16619	P10147;P16619	C-C motif chemokine 3;MIP-1-alpha(4-69);C-C motif chemokine 3-like 1;LD78-beta(3-70);LD78-beta(5-70)	CCL3;CCL3L1	115210	82927	109440	0	0	0	0	0	0	724210	388840	568900	0	0	0	0	0	0	1	#DIV/0!
P10155	P10155	60 kDa SS-A/Ro ribonucleoprotein	TROVE2	26600	28274	33738	693.61	386.1	353.3	0	0	0	237360	184400	284520	11683	16932	7927	0	0	0	1.21807e+06	3.62914e-07	yes
P10253	P10253	Lysosomal alpha-glucosidase;76 kDa lysosomal alpha-glucosidase;70 kDa lysosomal alpha-glucosidase	GAA	104640	166250	128810	8868.1	28411	14213	0	0	414.68	1745100	2902200	2220100	577950	2812800	978620	0	0	241450	18.0964	0.0856841
P10301	P10301	Ras-related protein R-Ras	RRAS	29835	9248.5	14598	469.06	0	0	0	0	0	211820	96774	128750	36593	0	0	0	0	0	1.21977e+06	0.373901
P10321	P10321	HLA class I histocompatibility antigen, Cw-7 alpha chain	HLA-C	42842	27579	52427	11901	2259.5	7784.2	0	0	0	763710	810630	1571200	951500	937880	1119700	0	0	0	1.00303e+08	5.42949e-10	yes
P10398;P04049;P15056	P10398;P04049;P15056	Serine/threonine-protein kinase A-Raf;RAF proto-oncogene serine/threonine-protein kinase;Serine/threonine-protein kinase B-raf	ARAF;RAF1;BRAF	3754.3	2560.6	2566.4	3560.3	0	2020.4	0	0	0	52945	62552	67010	336520	0	0	0	0	0	1.12173e+07	0.373901
P10412;Q02539;P22492	P10412	Histone H1,4	HIST1H1E	3237700	2433800	2208500	19773	8401.9	44195	1130.2	11636	7528.9	8755100	6859700	5846500	143570	98865	502050	0	719580	502720	0.609085	0.46528
P10451;CON__P31096	P10451	Osteopontin	SPP1	960.94	465.18	1446.4	13798	6490	21763	0	1081.8	404.22	69306	0	60870	815290	223500	1224900	0	0	0	7.54563e+07	4.00289e-06	yes
P10515	P10515	Dihydrolipoyllysine-residue acetyltransferase component of pyruvate dehydrogenase complex, mitochondrial	DLAT	26405	24669	30345	1256.6	682.35	0	0	0	0	343090	294000	391330	24141	27247	0	0	0	0	1.71293e+06	0.116123
P10599	P10599	Thioredoxin	TXN	3455000	4275400	3790500	168800	105490	102960	0	1188.5	530.47	6903100	7811000	6985800	1617500	1488600	927460	0	0	0	134452001	4.42605e-08	yes
P10606	P10606	Cytochrome c oxidase subunit 5B, mitochondrial	COX5B	69814	87415	86414	2470	0	851.12	0	0	0	795580	993670	789950	178710	0	0	0	0	0	5.957e+06	0.373901
P10619	P10619	Lysosomal protective protein;Lysosomal protective protein 32 kDa chain;Lysosomal protective protein 20 kDa chain	CTSA	48022	53542	51992	1474	307.3	374.95	0	0	0	1246600	1860600	1327900	3333700	0	0	0	0	0	1.11123e+08	0.373901
P10620	P10620	Microsomal glutathione S-transferase 1	MGST1	17676	29907	58524	0	0	0	0	0	0	203280	173190	214310	0	0	0	0	0	0	1	#DIV/0!
P10644;P31321	P10644	cAMP-dependent protein kinase type I-alpha regulatory subunit;cAMP-dependent protein kinase type I-alpha regulatory subunit, N-terminally processed	PRKAR1A	222430	191670	234360	17797	3631.5	4406.7	0	0	0	1723500	1760500	2076200	397920	149300	86826	0	0	0	2.11349e+07	3.04948e-06	yes
P10768	P10768	S-formylglutathione hydrolase	ESD	364950	475140	378190	14509	2710.6	2376.8	0	0	0	1409900	1690900	1525900	216820	91118	26203	0	0	0	1.1138e+07	1.31551e-05	yes
P10809	P10809	60 kDa heat shock protein, mitochondrial	HSPD1	529120	473190	507770	33070	3459.8	6753.5	437.06	265.84	76.926	2770300	2529400	2549800	845240	162630	155010	0	0	0	3.87627e+07	6.67441e-06	yes
P10909	P10909	Clusterin;Clusterin beta chain;Clusterin alpha chain	CLU	0	0	0	0	243.15	2990.4	0	0	0	0	0	0	0	0	0	0	0	0	1	#DIV/0!
P11021	P11021	78 kDa glucose-regulated protein	HSPA5	1697000	2002700	1578800	255910	59192	78501	3188.5	2494.5	2851.3	8820500	10451000	8386100	4610900	2612300	2237600	606490	358580	417030	6.84524	0.00214687	yes
P11049	P11049	Leukocyte antigen CD37	CD37	0	0	123.24	0	506.38	1806.1	0	0	0	0	0	0	0	0	0	0	0	0	1	#DIV/0!
P11117	P11117	Lysosomal acid phosphatase	ACP2	32760	9692.6	19529	57689	34612	57824	0	748.89	0	312960	98260	165470	1700700	2550800	2533100	0	221650	0	30.6095	0.0736934
P11142;P54652	P11142	Heat shock cognate 71 kDa protein	HSPA8	2213300	2025600	2074200	197090	48410	75274	3092.8	1988.1	677.24	8511600	7830100	7709200	2902200	1728600	1522400	417160	149840	83471	9.45961	0.00887478	yes
P11161	P11161	E3 SUMO-protein ligase EGR2	EGR2	7966.5	3052.6	1135.7	1847.9	300.89	0	0	0	0	93094	28264	0	0	0	0	0	0	0	1	#DIV/0!
P11169;Q8TDB8	P11169;Q8TDB8	Solute carrier family 2, facilitated glucose transporter member 3;Solute carrier family 2, facilitated glucose transporter member 14	SLC2A3;SLC2A14	9465.5	1264.1	4929.2	24019	1753.4	2938.3	0	0	0	257650	125980	144360	490910	455750	154850	0	0	0	36717001	1.29033e-06	yes
P11171	P11171	Protein 4,1	EPB41	4387.2	733.55	1320.7	155.89	0	132.1	0	0	0	69432	64699	97363	0	0	0	0	0	0	1	#DIV/0!
P11172	P11172	Uridine 5-monophosphate synthase;Orotate phosphoribosyltransferase;Orotidine 5-phosphate decarboxylase	UMPS	20747	20233	21781	117.01	360.87	0	0	0	0	169280	155500	159630	0	0	0	0	0	0	1	#DIV/0!
P11177	P11177	Pyruvate dehydrogenase E1 component subunit beta, mitochondrial	PDHB	166030	101340	147580	5271.3	179.8	424.51	0	0	0	1228800	838800	1114800	306940	0	248550	0	0	0	1.85163e+07	0.116132
P11182	P11182	Lipoamide acyltransferase component of branched-chain alpha-keto acid dehydrogenase complex, mitochondrial	DBT	11307	11710	12555	222.06	138.65	0	0	0	0	122130	124660	130660	15637	0	0	0	0	0	521234	0.373901
P11215	P11215	Integrin alpha-M	ITGAM	152620	119250	94112	660600	536680	738360	15006	43784	18062	2754600	2257800	1462100	36372000	69605000	57520000	9199200	16629000	10486000	4.50229	0.00465946	yes
P11216	P11216	Glycogen phosphorylase, brain form	PYGB	36776	44157	48980	1891.6	290.79	261.13	0	0	231.1	512510	614350	647060	91083	80186	22321	0	0	0	6453001	4.1875e-06	yes
P11233	P11233	Ras-related protein Ral-A	RALA	21899	23809	26856	275.67	0	453.47	0	0	0	195710	134640	238920	0	0	0	0	0	0	1	#DIV/0!
P11234	P11234	Ras-related protein Ral-B	RALB	147970	137100	140570	3584.6	0	2017.5	0	0	0	602500	545460	533540	38318	0	46022	0	0	0	2.81133e+06	0.116131
P11279	P11279	Lysosome-associated membrane glycoprotein 1	LAMP1	29861	57782	26745	123910	174370	147010	430.4	2723.8	1193.6	980510	1201700	709350	5168900	16202000	8518800	1700000	1129500	1547000	6.82959	0.00662554	yes
P11310	P11310	Medium-chain specific acyl-CoA dehydrogenase, mitochondrial	ACADM	179990	111770	102080	11869	870.47	925.86	0	0	0	804460	462470	326410	165340	19338	13123	0	0	0	6.59337e+06	4.41335e-05	yes
P11387;Q969P6	P11387	DNA topoisomerase 1	TOP1	12208	3625.8	6134.3	41481	29321	48702	0	189.54	0	165450	92867	93509	1709700	2543700	2067500	0	39331	0	160.71	0.0496564	yes
P11413	P11413	Glucose-6-phosphate 1-dehydrogenase	G6PD	1283700	1306700	1276900	109950	20062	16174	278.01	296.27	296.26	6286400	6721900	5932900	1582200	726120	409260	0	0	0	9.0586e+07	1.29407e-06	yes
P11441	P11441	Ubiquitin-like protein 4A	UBL4A	48070	14238	58330	3899.8	0	0	0	0	0	158860	125370	187900	0	0	0	0	0	0	1	#DIV/0!
P11498	P11498	Pyruvate carboxylase, mitochondrial	PC	22948	16753	24440	1236.8	460.31	0	99.087	101.36	0	281830	285460	300060	68537	37205	0	0	0	0	3.52473e+06	0.116272
P11586	P11586	C-1-tetrahydrofolate synthase, cytoplasmic;Methylenetetrahydrofolate dehydrogenase;Methenyltetrahydrofolate cyclohydrolase;Formyltetrahydrofolate synthetase;C-1-tetrahydrofolate synthase, cytoplasmic, N-terminally processed	MTHFD1	114250	116600	83255	7387.8	921.2	702.08	0	50.393	0	1770500	1561600	1613800	437710	99056	38591	0	0	0	1.91786e+07	2.10112e-05	yes
P11717	P11717	Cation-independent mannose-6-phosphate receptor	IGF2R	4408.9	2002.3	4217.8	5676.7	488.45	2962.8	0	0	0	155920	103300	119370	380380	165090	359750	0	0	0	30174001	3.64189e-07	yes
P11766	P11766	Alcohol dehydrogenase class-3	ADH5	90786	94110	100770	4252.2	412.49	483.33	0	0	0	905110	846910	873870	51667	11070	0	0	0	0	2.09123e+06	0.117209
P11908	P11908	Ribose-phosphate pyrophosphokinase 2	PRPS2	9829.4	17353	12909	355.4	0	0	0	0	0	278870	337470	312560	0	0	0	0	0	0	1	#DIV/0!
P11940;Q9H361;Q4VXU2;Q5JQF8;Q96DU9	P11940	Polyadenylate-binding protein 1	PABPC1	214700	217950	244470	80321	36592	50041	53.296	261.63	0	1229400	1256100	1306400	1676300	1569700	1397600	0	37887	0	122.564	0.0522234
P12004	P12004	Proliferating cell nuclear antigen	PCNA	58564	33708	51721	589.31	0	0	0	0	0	292630	262740	275990	0	0	0	0	0	0	1	#DIV/0!
P12074	P12074	Cytochrome c oxidase subunit 6A1, mitochondrial	COX6A1	5508	12619	8001.5	0	0	0	0	0	0	561280	862330	609470	0	0	0	0	0	0	1	#DIV/0!
P12081	P12081	Histidine--tRNA ligase, cytoplasmic	HARS	33115	38359	35860	1184.2	377.56	910.26	0	0	0	262160	291180	261180	34480	38922	28734	0	0	0	3.40453e+06	7.10706e-09	yes
P12236;P12235	P12236;P12235	ADP/ATP translocase 3;ADP/ATP translocase 3, N-terminally processed;ADP/ATP translocase 1	SLC25A6;SLC25A4	272750	401770	438920	20279	2192.3	880.72	0	0	0	1447700	1819800	1803900	298200	50885	16174	0	0	0	12175301	5.06483e-05	yes
P12268	P12268	Inosine-5-monophosphate dehydrogenase 2	IMPDH2	96228	125010	114530	6254.1	286.97	378.6	0	0	0	702880	896330	804730	137580	16955	7097.9	0	0	0	5.38776e+06	7.41201e-05	yes
P12270	P12270	Nucleoprotein TPR	TPR	4567.6	4517.4	4840.8	4449.5	1229.8	2371.2	34.487	81.212	0	137950	121230	98344	434050	276720	399000	0	76450	0	14.5163	0.083471
P12273	P12273	Prolactin-inducible protein	PIP	0	0	549.22	1579.5	2981.2	5150.8	0	0	0	0	0	0	33225	143100	154960	0	0	0	1.10428e+07	5.68667e-06	yes
P12314;Q92637	P12314;Q92637	High affinity immunoglobulin gamma Fc receptor I;High affinity immunoglobulin gamma Fc receptor IB	FCGR1A;FCGR1B	22111	23908	23635	33712	22171	38426	0	820.38	0	0	73134	75444	1024900	1416700	1769300	0	159240	0	26.4437	0.075307
P12318	P12318	Low affinity immunoglobulin gamma Fc region receptor II-a	FCGR2A	3249.3	8887.1	3555.9	13856	1513.1	10144	0	0	0	127760	0	19303	540210	0	353090	0	0	0	2.97767e+07	0.116175
P12694	P12694	2-oxoisovalerate dehydrogenase subunit alpha, mitochondrial	BCKDHA	4693.5	11064	3222.4	0	0	0	0	0	0	89166	193970	43389	0	0	0	0	0	0	1	#DIV/0!
P12724	P12724	Eosinophil cationic protein	RNASE3	6024.7	36291	12468	1947.7	0	0	0	0	0	34621	177960	74534	32177	0	0	0	0	0	1.07257e+06	0.373901
P12814	P12814	Alpha-actinin-1	ACTN1	871730	714290	1094200	120100	27414	40414	414.48	404.74	248.6	5231100	7091900	6328200	4614900	2142000	1919300	295000	0	0	29.4108	0.0758839
P12821	P12821	Angiotensin-converting enzyme;Angiotensin-converting enzyme, soluble form	ACE	5900.6	21530	5565.5	78274	219470	113910	1553.9	3862.5	3466.5	134540	314790	131550	2949700	18665000	5314600	320480	1018100	890270	12.0821	0.0244897	yes
P12931;P07947;P06241;P06239	P12931	Proto-oncogene tyrosine-protein kinase Src	SRC	66337	48515	79695	8380.9	563.52	3113.8	0	0	0	536840	354920	595990	183800	59432	129900	0	0	0	1.24377e+07	1.0703e-06	yes
P12955	P12955	Xaa-Pro dipeptidase	PEPD	203930	240320	246470	20898	3957.6	3310.4	0	85.289	0	1488200	2001400	1802500	571570	201410	90607	0	0	0	2.87862e+07	5.90875e-06	yes
P12956	P12956	X-ray repair cross-complementing protein 6	XRCC6	164150	171230	176020	17682	5842.5	4752.3	0	0	0	982030	1068600	933570	370220	294340	159530	0	0	0	2.74697e+07	2.81315e-07	yes
P13010	P13010	X-ray repair cross-complementing protein 5	XRCC5	108690	94971	105320	12466	2021.3	3380.5	87.53	0	0	1081300	1013900	908510	222020	93555	105380	51779	0	0	8.12984	0.0952331
P13073	P13073	Cytochrome c oxidase subunit 4 isoform 1, mitochondrial	COX4I1	309930	280960	267540	2047.7	231.26	970.43	0	0	0	1065400	1084900	985020	12673	0	10069	0	0	0	758068	0.116144
P13224	P13224	Platelet glycoprotein Ib beta chain	GP1BB	0	0	3214.7	1314.9	822.86	7534.6	0	0	0	0	0	0	0	0	0	0	0	0	1	#DIV/0!
Q8NHW4;P13236	Q8NHW4;P13236	C-C motif chemokine 4-like;C-C motif chemokine 4;MIP-1-beta(3-69)	CCL4L1;CCL4	53543	19944	24075	0	0	0	0	0	0	0	0	0	0	0	0	0	0	0	1	#DIV/0!
P13284	P13284	Gamma-interferon-inducible lysosomal thiol reductase	IFI30	904420	1126200	818760	446360	606880	979410	26949	243330	226930	4957700	5000800	4435300	3725200	15171000	8559500	2394700	6258400	15917000	1.11744	0.747114
P13473	P13473	Lysosome-associated membrane glycoprotein 2	LAMP2	11526	6882.3	9181	39199	56985	60838	0	724.89	274.04	128660	173900	101710	1988900	4099500	3075500	0	0	0	3.05463e+08	8.11226e-08	yes
P13489	P13489	Ribonuclease inhibitor	RNH1	601220	948230	778240	80800	34355	20873	0	647.01	415.03	2992400	5477500	4405200	1180600	1199200	473110	0	76197	0	37.4412	0.069846
P13498	P13498	Cytochrome b-245 light chain	CYBA	92870	114930	111420	6280.3	4986.1	2172.2	0	0	0	4595900	2988300	2851300	0	0	0	0	0	0	1	#DIV/0!
P13611	P13611	Versican core protein	VCAN	0	0	48.699	668.69	985.82	730.71	0	0	0	0	0	0	255410	1175500	312940	0	0	0	5.81283e+07	3.24117e-06	yes
P13612	P13612	Integrin alpha-4	ITGA4	0	0	0	0	250.11	928.57	0	0	0	0	0	0	0	0	0	0	0	0	1	#DIV/0!
P13639	P13639	Elongation factor 2	EEF2	671930	663680	761440	104960	24788	15944	442.52	45.039	0	3874700	3746100	4246700	1660800	829330	448210	0	0	0	9.79447e+07	1.1026e-06	yes
P13667	P13667	Protein disulfide-isomerase A4	PDIA4	205580	217960	200560	75235	16432	48640	147.8	429.93	225.89	1297400	1193900	1101300	1355400	998370	1184200	0	42645	0	82.9632	0.0569539
P13674	P13674	Prolyl 4-hydroxylase subunit alpha-1	P4HA1	12689	22384	20204	2110.7	0	793.48	0	0	0	176010	239030	191850	96488	0	30670	0	0	0	4.2386e+06	0.116659
P13686	P13686	Tartrate-resistant acid phosphatase type 5	ACP5	879870	955330	449660	36370	25094	9968	0	0	0	6597500	7244400	4163900	929020	1317400	465210	0	0	0	9.03877e+07	4.74237e-07	yes
P13693;Q56UQ5	P13693	Translationally-controlled tumor protein	TPT1	719510	565660	756540	57409	14270	19882	0	0	0	1884600	1846500	1694300	550200	189170	241770	0	0	0	3.27047e+07	7.44248e-07	yes
P13716	P13716	Delta-aminolevulinic acid dehydratase	ALAD	10411	24553	20440	487.54	0	0	0	0	0	304400	453190	386910	0	0	0	0	0	0	1	#DIV/0!
P13726	P13726	Tissue factor	F3	2888.7	516.84	511.02	2493.7	1243.9	2086.1	0	0	0	76953	0	17438	0	209360	116680	0	0	0	10868001	0.11624
P13747	P13747	HLA class I histocompatibility antigen, alpha chain E	HLA-E	0	88606	0	0	219.47	0	0	0	0	0	0	0	0	0	0	0	0	0	1	#DIV/0!
P13796;P13797;Q14651	P13796	Plastin-2	LCP1	2298600	1873500	2251500	316130	83014	73550	1274.5	1360.6	457.5	11994000	9837400	11106000	5413300	3246100	1746500	247380	160400	91356	20.8478	0.00229649	yes
P13798	P13798	Acylamino-acid-releasing enzyme	APEH	45392	65058	66795	6662.4	174.59	0	0	0	0	396690	451450	481750	224320	0	0	0	0	0	7.47733e+06	0.373901
P13804	P13804	Electron transfer flavoprotein subunit alpha, mitochondrial	ETFA	114820	117670	118320	6307.9	1052.9	1908.1	0	0	0	601720	678120	517210	143700	91323	50503	0	0	0	9.51753e+06	7.71011e-07	yes
P13807	P13807	Glycogen [starch] synthase, muscle	GYS1	2947.9	3076.2	2009.2	478.63	273.42	0	0	0	0	102790	101480	74033	48333	0	0	0	0	0	1.6111e+06	0.373901
P13861	P13861	cAMP-dependent protein kinase type II-alpha regulatory subunit	PRKAR2A	65664	60815	61345	7053.9	837.95	1469.3	0	0	0	321610	359020	300560	147130	43918	40893	0	0	0	7.73137e+06	2.94597e-06	yes
P13984	P13984	General transcription factor IIF subunit 2	GTF2F2	23319	33447	29171	0	0	277.33	0	0	0	366490	428470	396070	0	0	0	0	0	0	1	#DIV/0!
P13987	P13987	CD59 glycoprotein	CD59	1319.1	21518	19481	12505	1297.2	49598	0	0	0	124760	238500	258890	226970	0	554660	0	0	0	2.60543e+07	0.116379
P13995	P13995	Bifunctional methylenetetrahydrofolate dehydrogenase/cyclohydrolase, mitochondrial;NAD-dependent methylenetetrahydrofolate dehydrogenase;Methenyltetrahydrofolate cyclohydrolase	MTHFD2	51323	56992	52194	710.29	3665.6	582.71	0	0	0	498030	671400	629180	21953	0	0	0	0	0	731768	0.373901
P14174	P14174	Macrophage migration inhibitory factor	MIF	941370	1160900	1190100	0	0	361.11	0	0	0	2799100	3381700	3411900	0	0	0	0	0	0	1	#DIV/0!
P14209	P14209	CD99 antigen	CD99	4784.7	5625.7	7001.2	4649	0	4226.4	0	0	0	48969	70621	81734	0	0	0	0	0	0	1	#DIV/0!
P14314	P14314	Glucosidase 2 subunit beta	PRKCSH	280250	244880	240410	20385	2611.2	10891	0	0	0	1181500	1240500	1074200	446510	107910	294580	0	0	0	28300001	2.25761e-06	yes
P14317	P14317	Hematopoietic lineage cell-specific protein	HCLS1	297220	330810	256620	63273	11087	30257	153.13	0	0	1124400	1226200	1100500	1054400	302920	809620	0	0	0	7.22313e+07	1.18954e-06	yes
P14324	P14324	Farnesyl pyrophosphate synthase	FDPS	19635	25122	20325	770.58	1653	233.75	0	0	0	851200	980820	900960	119650	88143	33230	0	0	0	8.0341e+06	2.15278e-06	yes
P14384	P14384	Carboxypeptidase M	CPM	16262	14251	5493.3	43059	25200	70467	0	1923.2	1322.4	387860	196660	130420	2387600	3794400	4349600	0	1840100	1060700	3.63058	0.317338
P14406	P14406	Cytochrome c oxidase subunit 7A2, mitochondrial	COX7A2	70860	66258	19040	0	0	0	0	0	0	217750	200140	35378	0	0	0	0	0	0	1	#DIV/0!
P14550	P14550	Alcohol dehydrogenase [NADP(+)]	AKR1A1	566750	695450	651130	30287	4579.9	4017	0	0	0	2311400	2973900	2511100	622530	262290	103000	0	0	0	3.29273e+07	5.1278e-06	yes
P14598;A6NI72;A8MVU1	P14598;A6NI72;A8MVU1	Neutrophil cytosol factor 1;Putative neutrophil cytosol factor 1B;Putative neutrophil cytosol factor 1C	NCF1;NCF1B;NCF1C	113730	143780	97045	4325.4	1168.8	1562.1	0	0	111.88	569110	717540	498690	81463	56750	26953	0	0	0	5.50553e+06	1.18818e-06	yes
P14618;P30613	P14618	Pyruvate kinase PKM	PKM	4662500	4238000	5052900	416220	86855	92305	9557.9	6235.3	4823.2	34524000	31413000	33807000	10069000	5855300	2898700	1846900	879510	675190	5.53357	0.0231116	yes
P14621	P14621	Acylphosphatase-2	ACYP2	315.72	1014.5	0	0	0	0	0	0	0	0	0	0	0	0	0	0	0	0	1	#DIV/0!
P14625;Q58FF3	P14625	Endoplasmin	HSP90B1	623240	578540	587460	117720	35700	59799	478.46	1838	2122.1	5046300	5055600	4497300	3168900	2033700	1851100	227460	362690	339580	7.58683	0.000794744	yes
P63162;P14678	P63162;P14678	Small nuclear ribonucleoprotein-associated protein N;Small nuclear ribonucleoprotein-associated proteins B and B	SNRPN;SNRPB	35019	38107	41920	2929.9	625.14	2934.4	0	0	0	434290	451980	410520	187820	61344	133940	0	0	0	1.27701e+07	1.03112e-06	yes
P14735	P14735	Insulin-degrading enzyme	IDE	3338.3	4336	4944.2	712.71	17.881	459.15	0	0	0	95366	110780	132930	47163	0	44162	0	0	0	3.04417e+06	0.116118
P14780	P14780	Matrix metalloproteinase-9;67 kDa matrix metalloproteinase-9;82 kDa matrix metalloproteinase-9	MMP9	13483	321.7	7179	6758.7	646.85	4959.1	0	0	0	201890	12559	104220	378550	117030	269530	0	0	0	2.55037e+07	1.07375e-06	yes
P14854	P14854	Cytochrome c oxidase subunit 6B1	COX6B1	88255	79697	34016	0	0	0	0	0	0	1396500	970440	846670	0	0	0	0	0	0	1	#DIV/0!
P14866	P14866	Heterogeneous nuclear ribonucleoprotein L	HNRNPL	93984	108800	114690	150990	36975	105980	0	319.58	0	841340	736900	1044100	3125200	1954800	3914600	0	63736	0	141.123	0.0525696
P14868	P14868	Aspartate--tRNA ligase, cytoplasmic	DARS	93925	92137	87427	4634.2	468.15	205.7	0	0	148.67	591940	670460	578550	48771	9216.5	3125.5	0	0	0	2.0371e+06	6.3599e-05	yes
P14927	P14927	Cytochrome b-c1 complex subunit 7	UQCRB	314980	279240	401650	961.71	359	0	0	0	0	672940	769100	737330	0	0	0	0	0	0	1	#DIV/0!
P15104	P15104	Glutamine synthetase	GLUL	74211	53834	90890	4945.9	1461.5	323.5	0	0	0	353440	475420	450430	307210	45835	41789	0	0	0	1.31611e+07	1.64136e-05	yes
P15121;C9JRZ8	P15121	Aldose reductase	AKR1B1	204130	299170	303910	1493.3	0	374.9	0	0	0	1381400	2246700	2366000	96664	0	0	0	0	0	3.22213e+06	0.373901
P15144	P15144	Aminopeptidase N	ANPEP	44101	55839	33204	137770	172600	186970	1091.3	7061.8	3017.4	596660	608920	385430	4168000	12515000	6600600	403390	1512100	737630	8.77593	0.0112546	yes
P15151	P15151	Poliovirus receptor	PVR	0	0	275.81	7696.2	2413.8	15386	0	155.11	0	0	0	0	210910	161320	506580	0	0	0	2.92937e+07	1.00527e-06	yes
P15153;Q9H4E5	P15153	Ras-related C3 botulinum toxin substrate 2	RAC2	1444900	1402400	1499800	97597	12569	33347	1298.6	1733.7	0	3519500	3049900	3300100	915940	145140	211130	80669	59791	0	9.05745	0.271764
P15170	P15170	Eukaryotic peptide chain release factor GTP-binding subunit ERF3A	GSPT1	51124	43193	47410	7269.9	528.03	638.48	0	0	0	390900	489900	448570	169010	19508	0	0	0	0	6.28393e+06	0.118027
P15289	P15289	Arylsulfatase A;Arylsulfatase A component B;Arylsulfatase A component C	ARSA	8039.6	24070	12565	0	0	136.42	0	0	0	87636	182860	104530	0	0	0	0	0	0	1	#DIV/0!
P15291	P15291	Beta-1,4-galactosyltransferase 1;Lactose synthase A protein;N-acetyllactosamine synthase;Beta-N-acetylglucosaminylglycopeptide beta-1,4-galactosyltransferase;Beta-N-acetylglucosaminyl-glycolipid beta-1,4-galactosyltransferase;Processed beta-1,4-galactosyltransferase 1	B4GALT1	10646	9863.2	9950.3	419.79	1118.1	0	0	0	0	135390	117470	109920	0	0	0	0	0	0	1	#DIV/0!
P15311	P15311	Ezrin	EZR	174420	168050	170710	9985.7	3573.6	6989.7	0	0	0	1172600	1324100	1201600	254120	166880	260670	0	0	0	2.27223e+07	3.20018e-08	yes
P15374	P15374	Ubiquitin carboxyl-terminal hydrolase isozyme L3	UCHL3	104430	111140	123240	6997.4	778.22	0	0	0	0	683880	672190	678510	128030	35457	0	0	0	0	5.44957e+06	0.116779
P15498;Q9UKW4	P15498	Proto-oncogene vav	VAV1	3894.8	2281.1	2688.3	1163.4	0	0	0	0	0	252910	224330	262980	70393	0	0	0	0	0	2.34643e+06	0.373901
P15509	P15509	Granulocyte-macrophage colony-stimulating factor receptor subunit alpha	CSF2RA	0	0	0	358.52	3452.3	729.04	0	0	0	0	0	0	0	0	0	0	0	0	1	#DIV/0!
P15529	P15529	Membrane cofactor protein	CD46	592.91	388.32	96.935	1851.7	976.02	5703.5	0	0	0	0	0	0	0	0	0	0	0	0	1	#DIV/0!
P15531	P15531	Nucleoside diphosphate kinase A	NME1	214620	139450	201340	5884.8	0	943.87	0	0	0	1379300	1435700	1278200	85169	0	0	0	0	0	2.83897e+06	0.373901
P15559	P15559	NAD(P)H dehydrogenase [quinone] 1	NQO1	16627	15423	15707	609.13	663.09	0	0	0	0	200290	173990	178670	11060	0	0	0	0	0	368668	0.373901
P15586	P15586	N-acetylglucosamine-6-sulfatase	GNS	44502	32255	26380	269560	322440	440030	13230	53314	32516	590350	460490	382870	6603600	23402000	12847000	4236700	5840400	7493200	2.43892	0.120009
P15848	P15848	Arylsulfatase B	ARSB	5468.6	5921.7	3793.7	0	231.82	179.22	0	0	0	119810	104550	61807	0	38310	0	0	0	0	1.277e+06	0.373901
P15880	P15880	40S ribosomal protein S2	RPS2	149270	141680	143400	587030	306250	611590	1830.8	5637	4465.5	1510500	1864000	1179300	17959000	16353000	21372000	732530	1126300	1043800	19.184	4.29208e-05	yes
P15924	P15924	Desmoplakin	DSP	77.173	71.754	76.198	580.7	133.03	163.6	0	0	0	29583	0	0	263820	109990	115690	0	0	0	1.63167e+07	5.19728e-07	yes
P15927	P15927	Replication protein A 32 kDa subunit	RPA2	10147	3423.6	6068.8	537.52	0	0	0	0	0	117710	127570	127370	0	0	0	0	0	0	1	#DIV/0!
P16070	P16070	CD44 antigen	CD44	49913	43003	16366	333050	202080	337980	3082.9	22479	8634.6	1039300	802450	695830	14637000	14474000	19710000	1966600	5626600	4052200	4.1923	0.00982101	yes
P16083	P16083	Ribosyldihydronicotinamide dehydrogenase [quinone]	NQO2	12002	17108	12652	1144.5	401.45	0	0	0	0	81241	112990	97093	0	0	0	0	0	0	1	#DIV/0!
P16104;Q96QV6	P16104;Q96QV6	Histone H2AX;Histone H2A type 1-A	H2AFX;HIST1H2AA	602260	913810	768270	29712	4409.8	0	0	0	0	4261800	5472300	4880600	652410	0	0	0	0	0	21747001	0.373901
P16150	P16150	Leukosialin	SPN	25447	10820	35813	452460	339660	522000	0	1327.6	195.04	173990	64988	125420	20375000	13989000	23751000	0	305200	0	190.416	0.0531312
P16152	P16152	Carbonyl reductase [NADPH] 1	CBR1	473760	454560	443250	11772	3948.3	1788.6	104.83	0	700.09	1750400	1705300	1647600	202180	97556	24446	0	0	0	1.08061e+07	1.37816e-05	yes
P16219	P16219	Short-chain specific acyl-CoA dehydrogenase, mitochondrial	ACADS	8165.7	8703.7	10408	492.45	0	0	0	0	0	104910	177660	240910	0	0	0	0	0	0	1	#DIV/0!
P16220	P16220	Cyclic AMP-responsive element-binding protein 1	CREB1	43948	0	31439	0	0	0	0	0	0	0	0	0	0	0	0	0	0	0	1	#DIV/0!
P16278;Q6UWU2	P16278	Beta-galactosidase	GLB1	78882	84002	59313	5192.6	3331.9	4057.3	0	0	0	517000	598360	407530	152570	180870	107860	0	0	0	14710001	4.34985e-08	yes
P16284	P16284	Platelet endothelial cell adhesion molecule	PECAM1	13998	18274	12227	102990	90292	102490	534.23	1275.3	1298.7	182960	270180	102650	3771100	6391800	5538300	0	412750	603020	15.4574	0.236029
P16298	P16298	Serine/threonine-protein phosphatase 2B catalytic subunit beta isoform	PPP3CB	3261	3434	3612.2	0	0	0	0	0	0	101950	82466	66343	0	0	0	0	0	0	1	#DIV/0!
P16333	P16333	Cytoplasmic protein NCK1	NCK1	5683.6	3320.8	3877.7	201.68	0	0	0	0	0	298400	249260	208410	0	0	0	0	0	0	1	#DIV/0!
P16401	P16401	Histone H1,5	HIST1H1B	1221000	1304700	793840	8324.2	2360.1	23075	0	1543.6	2186.3	6317200	6468700	3796500	134310	74653	435790	0	0	431080	1.49567	0.141656
P16402	P16402	Histone H1,3	HIST1H1D	309660	297950	286750	0	0	316.91	0	0	0	2095100	2071900	1532400	0	0	0	0	0	0	1	#DIV/0!
P16403	P16403	Histone H1,2	HIST1H1C	637090	571170	470070	0	0	0	0	0	0	2972500	2858100	2151700	0	0	0	0	0	0	1	#DIV/0!
P16435	P16435	NADPH--cytochrome P450 reductase	POR	101040	165970	157030	10409	3003.8	1393.7	47.83	0	0	633230	999580	864670	176920	227630	32174	0	0	0	1.45575e+07	1.22904e-05	yes
P16455	P16455	Methylated-DNA--protein-cysteine methyltransferase	MGMT	39188	33356	32614	191.79	0	0	0	0	0	179300	155340	179000	0	0	0	0	0	0	1	#DIV/0!
P16615;O14983	P16615	Sarcoplasmic/endoplasmic reticulum calcium ATPase 2	ATP2A2	90405	117430	137360	13498	1906.6	1143.3	0	0	0	919430	1089800	1097900	333820	188750	46135	0	0	0	1.89568e+07	9.66589e-06	yes
P16671	P16671	Platelet glycoprotein 4	CD36	12510	7192.5	5834.3	22635	14559	24025	0	0	0	79606	57807	49152	522540	540670	650610	0	0	0	5.71273e+07	1.26931e-09	yes
P16885	P16885	1-phosphatidylinositol 4,5-bisphosphate phosphodiesterase gamma-2	PLCG2	19485	18450	20360	1002.6	330.79	784.13	0	0	0	373320	269980	410970	125200	53232	47546	0	0	0	7.5326e+06	8.52159e-07	yes
P16930	P16930	Fumarylacetoacetase	FAH	42703	45127	48749	2124.9	294.59	0	0	0	0	400660	392510	423160	163720	0	0	0	0	0	5.45733e+06	0.373901
P16949	P16949	Stathmin	STMN1	20899	47899	5053.1	135.73	0	0	0	0	0	138710	340390	80617	0	0	0	0	0	0	1	#DIV/0!
P16989	P16989	Y-box-binding protein 3	YBX3	20713	21530	34104	85362	10948	75503	0	0	0	216060	196220	256900	3004300	1360400	3634400	0	0	0	2.66637e+08	3.5238e-07	yes
P17050	P17050	Alpha-N-acetylgalactosaminidase	NAGA	45501	58361	44675	542.96	4726	8219.9	0	1013	0	283300	588480	391700	33555	368500	320970	0	196900	0	3.67204	0.124028
P17066;P48741	P17066;P48741	Heat shock 70 kDa protein 6;Putative heat shock 70 kDa protein 7	HSPA6;HSPA7	48092	83157	85610	8821.2	683.34	3565.4	0	0	0	1769600	2320600	2281000	0	126980	0	0	0	0	4.23267e+06	0.373901
P17081	P17081	Rho-related GTP-binding protein RhoQ	RHOQ	8867.7	8362.9	8886.8	0	0	0	0	0	0	48344	44938	46571	0	0	0	0	0	0	1	#DIV/0!
P17096	P17096	High mobility group protein HMG-I/HMG-Y	HMGA1	1980.7	2465.2	2746.9	3232.9	15548	3355.1	0	0	831.89	1481000	2212000	2093000	919490	1530400	2077300	0	0	0	1.50906e+08	1.53917e-07	yes
P17152	P17152	Transmembrane protein 11, mitochondrial	TMEM11	16798	19380	12341	0	0	0	0	0	0	104660	108760	0	0	0	0	0	0	0	1	#DIV/0!
P17174	P17174	Aspartate aminotransferase, cytoplasmic	GOT1	90321	101070	82102	2747.8	137.2	100.62	0	0	0	633160	718990	631590	62470	0	0	0	0	0	2.08233e+06	0.373901
P17252	P17252	Protein kinase C alpha type	PRKCA	7901.1	7656.9	12155	252.1	165.82	0	0	0	0	126110	169730	194330	0	0	0	0	0	0	1	#DIV/0!
P17275	P17275	Transcription factor jun-B	JUNB	19262	15263	15757	3719.8	0	1362.7	0	0	0	141930	112580	102050	136340	0	0	0	0	0	4.54467e+06	0.373901
P17480	P17480	Nucleolar transcription factor 1	UBTF	6265.5	7228.7	6883.8	25900	7658.5	24988	0	0	0	42365	49936	53167	866320	506620	816590	0	0	0	7.29843e+07	4.67056e-08	yes
P17568	P17568	NADH dehydrogenase [ubiquinone] 1 beta subcomplex subunit 7	NDUFB7	7024.9	12565	12334	0	0	0	0	0	0	56118	103170	83238	0	0	0	0	0	0	1	#DIV/0!
P17612	P17612	cAMP-dependent protein kinase catalytic subunit alpha	PRKACA	51588	42923	58543	3878.9	287.05	10713	0	204.27	0	788910	819880	861160	51023	31751	0	0	0	0	2.75913e+06	0.116213
P17655	P17655	Calpain-2 catalytic subunit	CAPN2	35628	35345	30805	4716.4	510.95	676.2	0	0	0	420840	432700	391550	128160	21654	13438	0	0	0	5.44173e+06	2.57629e-05	yes
P17676	P17676	CCAAT/enhancer-binding protein beta	CEBPB	90299	92786	102870	14879	1738.1	6961.2	0	0	0	427230	472280	417320	233460	160800	164000	0	0	0	1.86087e+07	1.65078e-08	yes
P17693	P17693	HLA class I histocompatibility antigen, alpha chain G	HLA-G	984.58	5491.9	5414	11139	1726.5	6103.6	0	424.85	0	0	0	0	0	0	0	0	0	0	1	#DIV/0!
P17812	P17812	CTP synthase 1	CTPS1	1920.9	2104.3	6421.2	120.65	0	0	0	0	0	73233	84992	87808	0	0	0	0	0	0	1	#DIV/0!
P17813	P17813	Endoglin	ENG	2655.2	5303.8	4678.2	40455	15436	28357	0	0	0	76558	50304	39615	665190	715300	700220	0	0	0	69357001	1.21898e-11	yes
P17844	P17844	Probable ATP-dependent RNA helicase DDX5	DDX5	135740	111910	145490	63292	22318	39425	0	1173.5	0	1190000	1243000	1260300	1606200	1765600	1622900	0	274530	0	18.1936	0.0815371
P17858	P17858	ATP-dependent 6-phosphofructokinase, liver type	PFKL	102080	75670	95948	14351	1806.7	955.6	0	0	64.731	1149800	946710	1014400	365500	195070	35606	0	0	0	1.98725e+07	1.90584e-05	yes
P17900	P17900	Ganglioside GM2 activator;Ganglioside GM2 activator isoform short	GM2A	236240	865580	673300	55318	13121	13712	0	0	0	2489700	3099700	2505800	592150	271740	495510	0	0	0	4.53133e+07	1.93496e-07	yes
P17927;Q2VPA4	P17927	Complement receptor type 1	CR1	459.98	1100.7	885.56	11373	6670.2	11839	0	0	0	33668	27177	54626	1440400	1775900	1730300	0	0	0	1.64887e+08	8.83105e-10	yes
P17931	P17931	Galectin-3	LGALS3	3456900	4438200	3431700	198600	53301	84133	405.02	3033.9	1585.5	13254000	15366000	12210000	2601300	1203100	1829300	53785	0	220710	20.5239	0.204945
P17947	P17947	Transcription factor PU,1	SPI1	25495	27510	23017	469.55	542.58	0	0	0	0	182080	181490	176610	0	0	0	0	0	0	1	#DIV/0!
P17980	P17980	26S protease regulatory subunit 6A	PSMC3	133620	121860	146950	5379.7	1400.6	879.96	0	0	0	796560	757790	840090	125440	100000	22495	0	0	0	8.2645e+06	8.28092e-06	yes
P17987	P17987	T-complex protein 1 subunit alpha	TCP1	257410	282370	285910	7335.5	1826	189.52	0	0	0	1677100	1920500	1755000	201080	60333	33005	0	0	0	9.81393e+06	7.58149e-06	yes
P18031	P18031	Tyrosine-protein phosphatase non-receptor type 1	PTPN1	32525	34945	52903	2978.7	0	387.41	0	0	0	246290	195600	603460	112880	0	30790	0	0	0	4789001	0.116807
P18077	P18077	60S ribosomal protein L35a	RPL35A	212240	170120	152500	13294	0	8379.6	0	0	0	573150	497650	478790	170990	0	144400	0	0	0	10513001	0.116127
P18084	P18084	Integrin beta-5	ITGB5	42162	34802	41590	46547	50989	52039	0	612.46	0	0	0	0	8338300	16561000	14949000	0	0	0	1.32828e+09	6.475e-08	yes
P18085	P18085	ADP-ribosylation factor 4	ARF4	41723	28303	34052	3624.4	0	1058.6	0	0	0	368250	309000	293480	171020	0	0	0	0	0	5.70067e+06	0.373901
P18124	P18124	60S ribosomal protein L7	RPL7	287070	326500	327960	180890	80485	191160	0	1366	1030.9	2175300	1735600	2072800	3806700	2019000	5013100	0	183990	0	58.9097	0.0654298
P18206	P18206	Vinculin	VCL	125680	132240	176050	13686	2584.9	7098.9	0	0	96.659	1217000	1265300	1533100	389570	229520	322100	0	0	0	31373001	3.89186e-08	yes
P18433	P18433	Receptor-type tyrosine-protein phosphatase alpha	PTPRA	262.59	263.02	503.28	8490.4	4114.1	8114.7	0	0	0	0	0	0	465830	556360	745130	0	0	0	5.89107e+07	2.06703e-08	yes
P18440	P18440	Arylamine N-acetyltransferase 1	NAT1	3521.3	5773.8	5322.3	0	0	0	0	0	0	0	0	0	0	0	0	0	0	0	1	#DIV/0!
P18510	P18510	Interleukin-1 receptor antagonist protein	IL1RN	340900	91934	242870	47742	2077.6	11925	0	0	0	2009900	835450	1424700	620350	94753	345370	0	0	0	35349101	6.58283e-06	yes
P18583	P18583	Protein SON	SON	1721.7	961	1260.2	6625.6	3206.1	6967.3	0	0	0	53700	28391	51545	731570	994780	859440	0	0	0	8.6193e+07	3.34503e-09	yes
P18615	P18615	Negative elongation factor E	NELFE	1745.1	0	0	0	0	0	0	0	0	0	0	0	0	0	0	0	0	0	1	#DIV/0!
P18621	P18621	60S ribosomal protein L17	RPL17	462950	539000	523690	73858	20850	57403	436.94	517.02	0	1740200	2021400	1764100	929240	443360	699980	0	0	0	69086001	1.23119e-07	yes
P18669;P15259;Q8N0Y7	P18669	Phosphoglycerate mutase 1	PGAM1	1077600	1308200	1292700	113460	18648	28778	4117.7	4392.4	3217.1	7712100	8807100	9290000	1723700	552390	489270	785010	539850	559990	1.46715	0.619528
P18754	P18754	Regulator of chromosome condensation	RCC1	1305.5	1988.1	646.26	0	0	0	0	0	0	87812	110880	88294	0	0	0	0	0	0	1	#DIV/0!
P18847	P18847	Cyclic AMP-dependent transcription factor ATF-3	ATF3	4386	3022.4	0	585.76	0	0	0	0	0	0	0	0	0	0	0	0	0	0	1	#DIV/0!
P18859	P18859	ATP synthase-coupling factor 6, mitochondrial	ATP5J	69419	47650	70230	0	0	0	0	0	0	466640	488670	430970	0	0	0	0	0	0	1	#DIV/0!
P18887	P18887	DNA repair protein XRCC1	XRCC1	905.48	1345.6	1411.6	0	0	0	0	0	0	31423	43023	42616	0	0	0	0	0	0	1	#DIV/0!
P19256	P19256	Lymphocyte function-associated antigen 3	CD58	0	2309.8	1433.6	7779.3	1316.7	15750	0	213.16	0	0	0	0	0	0	0	0	0	0	1	#DIV/0!
P19338	P19338	Nucleolin	NCL	66594	42622	32797	650400	391770	536340	3813.2	12243	9925.6	640040	493220	387570	13742000	18231000	16351000	1111200	2822500	3702700	6.32811	0.0063725	yes
P19367;Q2TB90	P19367	Hexokinase-1	HK1	27901	35801	35817	6545.6	1291.2	740.43	0	0	0	372650	480480	446620	207990	92515	28363	0	0	0	1.09623e+07	1.03792e-05	yes
P19387	P19387	DNA-directed RNA polymerase II subunit RPB3	POLR2C	7512.5	6734.7	6308.4	0	0	0	0	0	0	106260	111490	94051	0	0	0	0	0	0	1	#DIV/0!
P19388	P19388	DNA-directed RNA polymerases I, II, and III subunit RPABC1	POLR2E	740.27	6041.3	3421.9	0	2041.9	0	0	357.05	0	0	0	0	0	0	0	0	0	0	1	#DIV/0!
P19397	P19397	Leukocyte surface antigen CD53	CD53	0	0	0	27184	5996.4	33231	0	0	323.08	0	0	0	0	0	0	0	0	0	1	#DIV/0!
P19404	P19404	NADH dehydrogenase [ubiquinone] flavoprotein 2, mitochondrial	NDUFV2	31017	31209	40172	1253.3	682.96	750.64	0	0	0	287810	301860	255050	51647	0	52435	0	0	0	3469401	0.116117
P19474	P19474	E3 ubiquitin-protein ligase TRIM21	TRIM21	3340.7	418.02	3189.6	672.09	80.714	0	0	0	0	198000	235960	158880	49388	95244	0	0	0	0	4.82107e+06	0.11629
P19525	P19525	Interferon-induced, double-stranded RNA-activated protein kinase	EIF2AK2	16277	18983	18988	1130.5	1186.4	246.45	0	0	0	118570	132850	126850	42778	103210	0	0	0	0	4.86627e+06	0.116429
P19623	P19623	Spermidine synthase	SRM	21615	16775	25015	0	0	0	0	0	0	127710	127120	161310	0	0	0	0	0	0	1	#DIV/0!
P19634	P19634	Sodium/hydrogen exchanger 1	SLC9A1	0	3409.2	0	1239	170.82	3236.3	0	0	0	0	79934	0	118940	520580	257590	0	0	0	2.99037e+07	2.34065e-06	yes
P19652	P19652	Alpha-1-acid glycoprotein 2	ORM2	261.14	2719.3	0	27965	31926	30506	0	811.12	606.69	540.28	2435.8	0	284080	883440	360140	0	0	0	50922001	8.84885e-07	yes
P19784	P19784	Casein kinase II subunit alpha	CSNK2A2	9956.4	11176	11809	0	0	0	0	0	0	194710	217220	218950	0	0	0	0	0	0	1	#DIV/0!
P19838	P19838	Nuclear factor NF-kappa-B p105 subunit;Nuclear factor NF-kappa-B p50 subunit	NFKB1	2942.6	2299.2	6592.6	866.05	223.35	203.24	0	0	0	89113	111440	129930	0	0	0	0	0	0	1	#DIV/0!
P19878	P19878	Neutrophil cytosol factor 2	NCF2	220760	202990	193190	16126	4071.7	2608.5	0	0	0	2173000	1910100	2053000	504080	234440	74433	0	0	0	2.70984e+07	7.06553e-06	yes
P19971	P19971	Thymidine phosphorylase	TYMP	363830	380880	433900	32060	4372.2	2886.6	512.93	983.89	249.52	2566000	2564100	3012600	672620	158990	86457	206580	125460	0	2.76493	0.356526
P20020;Q16720;Q01814	P20020	Plasma membrane calcium-transporting ATPase 1	ATP2B1	17207	15307	15409	3892.4	1150	608.48	0	133.45	0	252590	153800	231630	216330	139760	38191	0	0	0	13142701	6.41623e-06	yes
P20036	P20036	HLA class II histocompatibility antigen, DP alpha 1 chain	HLA-DPA1	33785	76443	13566	8598.2	20557	8128.6	0	706.75	419.43	311490	748840	363380	231610	2072300	452100	0	0	0	9.1867e+07	1.02142e-05	yes
P20042	P20042	Eukaryotic translation initiation factor 2 subunit 2	EIF2S2	47857	31965	35835	2557.3	269.59	1643.7	0	0	0	285600	178620	214560	88242	0	57321	0	0	0	4852101	0.116191
P20073	P20073	Annexin A7	ANXA7	97182	107150	78777	4387	0	982.99	0	0	0	532130	646270	586150	54694	0	21081	0	0	0	2.52583e+06	0.116516
P20138	P20138	Myeloid cell surface antigen CD33	CD33	183.02	1465.4	4122	1075.4	7678	41950	0	459.02	0	0	0	84014	0	725770	2366500	0	395380	0	7.82101	0.480909
P20160	P20160	Azurocidin	AZU1	18062	15188	5941.7	551	0	0	0	0	0	142450	133410	68370	0	0	0	0	0	0	1	#DIV/0!
P20290	P20290	Transcription factor BTF3	BTF3	61286	64992	60780	7077.9	5620.2	12013	0	0	0	992060	805640	685350	186620	304740	302800	0	0	0	26472001	4.91707e-08	yes
P20292	P20292	Arachidonate 5-lipoxygenase-activating protein	ALOX5AP	159640	53537	46137	39699	771.76	6494.3	0	0	0	429440	148430	162030	344560	0	160140	0	0	0	1.68233e+07	0.116319
P20338	P20338	Ras-related protein Rab-4A	RAB4A	6486.9	5986.9	3882.3	0	0	0	0	0	0	56840	58612	35212	0	0	0	0	0	0	1	#DIV/0!
P20339	P20339	Ras-related protein Rab-5A	RAB5A	83282	72712	68711	1229.5	0	539.25	0	172.62	561.24	481180	503750	528540	31206	0	0	0	0	0	1.0402e+06	0.373901
P20340;Q9NRW1	P20340;Q9NRW1	Ras-related protein Rab-6A;Ras-related protein Rab-6B	RAB6A;RAB6B	299940	262900	221310	13084	9102.4	6054.9	0	380.81	0	2168100	1788900	1622100	242530	287200	172770	0	0	0	2.34167e+07	3.62412e-08	yes
P20591;P20592	P20591	Interferon-induced GTP-binding protein Mx1;Interferon-induced GTP-binding protein Mx1, N-terminally processed	MX1	2699.3	2641.5	2830.1	422.88	232.89	0	0	0	0	85886	76504	52174	0	82757	0	0	0	0	2.75857e+06	0.373901
P20618	P20618	Proteasome subunit beta type-1	PSMB1	355430	328700	377880	6457.7	1227.5	2828.4	0	0	0	2207700	1521800	2265500	143300	26045	44651	0	0	0	7.1332e+06	6.58267e-06	yes
P20645	P20645	Cation-dependent mannose-6-phosphate receptor	M6PR	45437	43546	47801	177140	155120	278880	2555.7	31684	13443	256340	291830	515650	6733500	5767000	12413000	2836200	11085000	6863900	1.19862	0.593705
P20674	P20674	Cytochrome c oxidase subunit 5A, mitochondrial	COX5A	339450	317420	306150	1586.1	0	0	0	0	0	2404200	2347200	2213800	103150	0	0	0	0	0	3.43833e+06	0.373901
P20700	P20700	Lamin-B1	LMNB1	153050	165830	175710	113060	36630	54889	0	1109.7	812.6	1310400	1478900	1415200	3289000	1950400	2225900	0	131330	118460	29.8863	0.197406
P20701	P20701	Integrin alpha-L	ITGAL	30790	35510	29003	124410	162060	159000	384.14	3118.9	1616.4	354060	417760	321060	4695700	14894000	8247500	0	839270	708580	17.9844	0.236649
P20702;Q13349	P20702	Integrin alpha-X	ITGAX	125530	79540	173990	76645	38568	108440	263.38	2095.3	111.7	1278500	887620	1325100	3066500	3397600	4237000	182960	334050	39545	19.2274	0.00701949	yes
P20810	P20810	Calpastatin	CAST	36863	35413	48910	9936.4	5064	12316	0	220.7	212.24	682910	628940	632650	550150	945290	940380	0	0	0	8.1194e+07	5.7047e-08	yes
P20839	P20839	Inosine-5-monophosphate dehydrogenase 1	IMPDH1	13100	9551.7	12444	1092	0	0	0	0	0	143930	158440	152840	0	0	0	0	0	0	1	#DIV/0!
P20933	P20933	N(4)-(beta-N-acetylglucosaminyl)-L-asparaginase;Glycosylasparaginase alpha chain;Glycosylasparaginase beta chain	AGA	26652	36000	20211	2992.6	3312	2407.3	0	0	0	185570	283290	151590	141870	425800	211910	0	0	0	25986001	7.67623e-07	yes
P21127;Q9UQ88;Q13882	P21127;Q9UQ88	Cyclin-dependent kinase 11B;Cyclin-dependent kinase 11A	CDK11B;CDK11A	1022	1028.4	286.24	1743.5	3666.3	5037.8	170.34	935.37	294.13	48024	54192	0	306870	815130	409940	0	0	0	5.10647e+07	4.33566e-07	yes
P21266	P21266	Glutathione S-transferase Mu 3	GSTM3	20314	515.79	22337	0	951.08	0	0	0	0	204910	12638	215050	0	0	0	0	0	0	1	#DIV/0!
P21281	P21281	V-type proton ATPase subunit B, brain isoform	ATP6V1B2	840100	860190	996680	67873	11888	7873.4	0	0	0	3615400	3863100	4288900	969910	383310	146530	0	0	0	4.99917e+07	5.69673e-06	yes
P21283	P21283	V-type proton ATPase subunit C 1	ATP6V1C1	49425	63478	56127	3551.8	466.46	97.229	0	0	79.521	540410	646770	538750	159790	28959	0	0	0	0	6.29163e+06	0.117287
P21291	P21291	Cysteine and glycine-rich protein 1	CSRP1	136100	251840	175310	10276	6551.4	3530	0	0	0	728920	1062400	551520	154800	217420	125740	0	0	0	1.65987e+07	5.12509e-08	yes
P21333	P21333	Filamin-A	FLNA	927180	864870	1217500	636840	130810	174680	218.91	800.21	108.53	9717300	8849100	7032600	23494000	10235000	8416600	58688	88189	21299	250.604	0.000450936	yes
P21399	P21399	Cytoplasmic aconitate hydratase	ACO1	144310	86268	143260	10800	1571.1	1462.8	55.547	0	0	985790	586400	919730	227610	68082	42393	0	0	0	11269501	5.73055e-06	yes
P21695	P21695	Glycerol-3-phosphate dehydrogenase [NAD(+)], cytoplasmic	GPD1	580.69	5457.7	990.42	0	0	0	0	0	0	36624	88055	35381	0	0	0	0	0	0	1	#DIV/0!
P21730	P21730	C5a anaphylatoxin chemotactic receptor 1	C5AR1	27940	5890.6	9810.2	45642	7248.7	22534	0	527.56	0	268360	173250	58179	1177400	236070	0	0	0	0	4.71157e+07	0.116928
P21757	P21757	Macrophage scavenger receptor types I and II	MSR1	1104.1	473.26	3035.3	17403	558.9	19147	0	92.601	0	14108	0	16452	560580	71073	879010	0	0	0	5.03554e+07	2.37472e-05	yes
P21796	P21796	Voltage-dependent anion-selective channel protein 1	VDAC1	813440	887910	896560	20125	3144.9	2893.9	0	0	0	2128800	2171200	2204500	118080	42121	27475	0	0	0	6.25587e+06	3.66994e-06	yes
P21912	P21912	Succinate dehydrogenase [ubiquinone] iron-sulfur subunit, mitochondrial	SDHB	40604	43763	36647	2660.4	546.1	847.99	0	0	0	251120	251060	264210	58225	21867	20267	0	0	0	3345301	1.61809e-06	yes
P21926	P21926	CD9 antigen	CD9	108150	167090	151050	4860.7	9543.3	7600.4	0	0	0	984650	1368200	1325200	85103	258630	0	0	0	0	1.14578e+07	0.116567
P21953	P21953	2-oxoisovalerate dehydrogenase subunit beta, mitochondrial	BCKDHB	2338.9	0	2491.6	0	0	0	0	0	0	0	0	0	0	0	0	0	0	0	1	#DIV/0!
P21964	P21964	Catechol O-methyltransferase	COMT	249740	260620	286070	7907.4	1479	2000.5	0	0	0	1480300	1624600	1572600	102260	30221	11136	0	0	0	4.78723e+06	1.98114e-05	yes
P21980	P21980	Protein-glutamine gamma-glutamyltransferase 2	TGM2	333840	372360	418850	38791	12571	6810.1	62.179	212.17	0	2522200	2994900	3292200	819260	841300	261390	0	0	0	64065001	1.29865e-06	yes
P22033	P22033	Methylmalonyl-CoA mutase, mitochondrial	MUT	3518.7	4019.9	3709.4	0	0	0	0	0	0	81825	125930	112130	0	0	0	0	0	0	1	#DIV/0!
P22059	P22059	Oxysterol-binding protein 1	OSBP	7392.8	11142	11003	760.9	690.31	340.01	0	0	0	152400	194180	189730	38833	59545	18011	0	0	0	3.87963e+06	1.74125e-06	yes
P22061	P22061	Protein-L-isoaspartate(D-aspartate) O-methyltransferase	PCMT1	86475	52646	63824	3409.8	1398.4	670160	0	0	0	6572500	9684700	8696200	14220000	57915000	54860000	0	0	0	4.23317e+09	1.13832e-06	yes
P22087	P22087	rRNA 2-O-methyltransferase fibrillarin	FBL	15051	11104	11297	3736.2	960.15	3986.8	0	0	0	358840	421120	357270	275260	180750	208360	0	0	0	2.21457e+07	1.71276e-08	yes
P22090	P22090	40S ribosomal protein S4, Y isoform 1	RPS4Y1	1846.3	29075	0	0	630.4	0	1520.9	0	0	92568	554060	0	0	0	0	702540	0	0	4.27022e-08	0.373901
P22102	P22102	Trifunctional purine biosynthetic protein adenosine-3;Phosphoribosylamine--glycine ligase;Phosphoribosylformylglycinamidine cyclo-ligase;Phosphoribosylglycinamide formyltransferase	GART	40580	52485	50581	2302.8	402.38	0	0	0	0	353980	383950	430470	56653	14964	0	0	0	0	2.38723e+06	0.116911
P22234	P22234	Multifunctional protein ADE2;Phosphoribosylaminoimidazole-succinocarboxamide synthase;Phosphoribosylaminoimidazole carboxylase	PAICS	77007	65764	76130	2771	723.81	1226.8	0	413.11	0	293410	279520	258940	48673	21680	23059	0	0	0	3.11373e+06	5.57465e-07	yes
P22307	P22307	Non-specific lipid-transfer protein	SCP2	176070	181870	169260	1517.4	624.8	218.25	0	0	1135.1	1229900	1539800	1212200	56028	0	0	0	0	322170	0.173908	0.943628
P22314	P22314	Ubiquitin-like modifier-activating enzyme 1	UBA1	316480	263830	356490	40292	10615	7486.9	103.94	0	0	2341600	2165900	2354200	1136300	796020	354990	0	0	0	7.62437e+07	7.92764e-07	yes
P22392;O60361	P22392;O60361	Nucleoside diphosphate kinase B;Putative nucleoside diphosphate kinase	NME2;NME2P1	1204500	1256800	1163600	40907	3127	6651	0	252.41	0	3334300	3396400	3076400	371110	34909	48414	0	0	0	1.51478e+07	2.72403e-05	yes
P22570	P22570	NADPH:adrenodoxin oxidoreductase, mitochondrial	FDXR	8791.1	385.71	691.49	0	0	0	0	0	0	147690	141810	129580	0	0	0	0	0	0	1	#DIV/0!
P22612	P22612	cAMP-dependent protein kinase catalytic subunit gamma	PRKACG	7956.3	6376.1	6261	0	0	0	0	0	0	120930	111030	94278	0	0	0	0	0	0	1	#DIV/0!
P22626	P22626	Heterogeneous nuclear ribonucleoproteins A2/B1	HNRNPA2B1	587350	650710	472800	523080	208800	397590	2517.4	5531.3	5352.5	4044100	3833400	3839500	9873600	9454100	8572100	171210	207300	343430	38.6456	6.32135e-05	yes
P22681	P22681	E3 ubiquitin-protein ligase CBL	CBL	11354	13696	5995.8	1782.7	0	0	0	0	0	233060	238360	205610	121710	0	0	0	0	0	4.057e+06	0.373901
P22694	P22694	cAMP-dependent protein kinase catalytic subunit beta	PRKACB	3906.9	2200.4	3051.2	591.32	320.39	297.96	0	0	0	125820	125250	158300	0	0	0	0	0	0	1	#DIV/0!
P22695	P22695	Cytochrome b-c1 complex subunit 2, mitochondrial	UQCRC2	174580	265550	236450	4101	55.54	230.2	0	0	0	1135400	1754300	1557900	182320	227490	26528	0	0	0	14544601	1.89014e-05	yes
P22830	P22830	Ferrochelatase, mitochondrial	FECH	3372.3	4853	3143.9	0	0	0	0	0	0	80180	182310	141630	0	0	0	0	0	0	1	#DIV/0!
P22897	P22897	Macrophage mannose receptor 1	MRC1	261010	258240	212190	475640	326320	399330	758.6	3481.6	1130.1	2396700	2186500	1798300	11367000	15962000	13139000	236910	518640	293510	38.5755	0.000128505	yes
P23141;Q9UKY3;REV__Q8NET5;O00748	P23141	Liver carboxylesterase 1	CES1	144910	1290200	487280	5348.8	11164	2762.4	0	0	0	732890	7721100	2704300	158440	555980	74454	0	0	0	26295801	8.94746e-06	yes
P23193	P23193	Transcription elongation factor A protein 1	TCEA1	24896	18675	17447	514.79	0	530.86	0	0	0	208610	155060	178510	0	0	0	0	0	0	1	#DIV/0!
P23219	P23219	Prostaglandin G/H synthase 1	PTGS1	3776.9	3762.4	4900.4	302.6	0	453.15	0	0	0	187100	245890	244720	78113	0	113550	0	0	0	6.38877e+06	0.11617
P23229	P23229	Integrin alpha-6;Integrin alpha-6 heavy chain;Integrin alpha-6 light chain;Processed integrin alpha-6	ITGA6	16774	12936	19593	8857.5	10190	23467	0	526.19	341.14	324550	305600	328290	782310	2059500	2346200	0	0	0	1.72934e+08	6.80918e-07	yes
P23246	P23246	Splicing factor, proline- and glutamine-rich	SFPQ	97035	93255	78609	102110	52820	73374	397.66	1063.6	295.99	918690	876050	787690	3790300	3273800	3235500	97564	109930	91182	34.4842	1.18461e-06	yes
P23258;Q9NRH3	P23258;Q9NRH3	Tubulin gamma-1 chain;Tubulin gamma-2 chain	TUBG1;TUBG2	6257.3	5208.7	5735	0	0	0	0	0	0	89044	89889	93036	0	0	0	0	0	0	1	#DIV/0!
P23284	P23284	Peptidyl-prolyl cis-trans isomerase B	PPIB	833350	838200	775370	18592	2908.6	598.34	0	0	106.94	3784300	3585700	3441700	242290	44370	6323.4	0	0	0	9.76611e+06	0.000133276	yes
P23368	P23368	NAD-dependent malic enzyme, mitochondrial	ME2	72642	54809	90995	4891.3	832.47	516.95	206.44	625.09	0	360470	451790	474100	99737	26607	0	0	0	0	4.21147e+06	0.116843
P23381	P23381	Tryptophan--tRNA ligase, cytoplasmic;T1-TrpRS;T2-TrpRS	WARS	1724200	1721400	1461100	104080	19468	22673	2011.7	1130.2	114.86	6327300	5807300	4848400	1368800	352640	315880	0	51553	0	39.5189	0.0709289
P23396	P23396	40S ribosomal protein S3	RPS3	425920	419990	257040	38955	10090	30241	0	830.35	0	2809500	2454000	2168800	825390	723340	755020	0	139920	0	16.4648	0.0820237
P23434	P23434	Glycine cleavage system H protein, mitochondrial	GCSH	54537	54421	57352	0	0	0	0	0	0	0	370460	384980	0	0	0	0	0	0	1	#DIV/0!
P23469	P23469	Receptor-type tyrosine-protein phosphatase epsilon	PTPRE	40371	20796	29229	12703	2167.1	4644.8	0	0	0	653730	378750	552020	330320	145010	200810	0	0	0	22538001	2.42765e-07	yes
P23497	P23497	Nuclear autoantigen Sp-100	SP100	3979.2	4590.6	2768.6	1204.1	1001.9	874.9	0	0	0	87851	101190	155330	87011	187930	0	0	0	0	9164701	0.116337
P23526	P23526	Adenosylhomocysteinase	AHCY	117010	182140	191520	18094	1830.7	3347.6	0	0	0	830530	988840	1035800	336340	74590	79148	0	0	0	1.63359e+07	4.91196e-06	yes
Q16778;P33778;P23527;P06899;Q8N257;Q6DRA6;Q6DN03;Q96A08;A0A2R8Y619	Q16778;P33778;P23527;P06899;Q8N257	Histone H2B type 2-E;Histone H2B type 1-B;Histone H2B type 1-O;Histone H2B type 1-J;Histone H2B type 3-B	HIST2H2BE;HIST1H2BB;HIST1H2BO;HIST1H2BJ;HIST3H2BB	335880	445240	299210	0	1974.5	0	0	0	0	1419400	2127100	1393300	0	0	0	0	0	0	1	#DIV/0!
P23528	P23528	Cofilin-1	CFL1	4292400	4385900	3847000	179680	34003	50231	5701.8	3869.6	2810.3	15796000	15769000	14516000	2315900	1087000	582110	509740	232850	206660	4.19806	0.0495433	yes
P23588;REV__P23588	P23588	Eukaryotic translation initiation factor 4B	EIF4B	31146	31739	25933	75152	25138	51619	0	1477.6	1271.9	395870	447830	304090	2742300	1644100	2488600	0	383720	0	17.9167	0.0827419
P23610	P23610	Factor VIII intron 22 protein	F8A1	30748	43853	40277	0	0	0	0	0	0	205740	253470	280020	0	0	0	0	0	0	1	#DIV/0!
P23634	P23634	Plasma membrane calcium-transporting ATPase 4	ATP2B4	8974.7	1812.4	13021	807.55	132.54	64.174	0	0	0	256970	73053	319540	37045	18097	0	0	0	0	1.83807e+06	0.11635
P23786	P23786	Carnitine O-palmitoyltransferase 2, mitochondrial	CPT2	41912	42079	46285	1133.6	0	0	400.99	0	0	396460	412800	434930	53864	0	0	0	0	0	1.79547e+06	0.373901
P23919	P23919	Thymidylate kinase	DTYMK	8899.3	9540.6	8130.6	0	0	0	0	0	0	62048	72523	53888	0	0	0	0	0	0	1	#DIV/0!
P23921	P23921	Ribonucleoside-diphosphate reductase large subunit	RRM1	1422.8	0	2078.9	0	0	0	0	0	0	39438	0	59749	0	0	0	0	0	0	1	#DIV/0!
P24071	P24071	Immunoglobulin alpha Fc receptor	FCAR	0	0	0	6480.8	3997.3	9568.1	0	556.32	404.7	0	0	0	223570	281300	410390	0	0	0	3.05087e+07	6.73086e-08	yes
P24158	P24158	Myeloblastin	PRTN3	5472.7	4858.9	2419.3	1078.4	0	0	0	0	0	0	0	0	0	0	0	0	0	0	1	#DIV/0!
P24386	P24386	Rab proteins geranylgeranyltransferase component A 1	CHM	3099.4	2865.7	139.13	0	0	0	0	0	0	0	0	0	0	0	0	0	0	0	1	#DIV/0!
P24534	P24534	Elongation factor 1-beta	EEF1B2	310360	307740	323010	20165	5560.5	3668.1	0	0	0	2003400	1926000	1838500	259560	0	0	0	0	0	8652001	0.373901
P24539	P24539	ATP synthase F(0) complex subunit B1, mitochondrial	ATP5F1	97518	104940	119010	5521.7	1571	213.42	0	0	0	582420	1322300	1025100	0	78676	0	0	0	0	2.62253e+06	0.373901
P24557	P24557	Thromboxane-A synthase	TBXAS1	52201	65476	50839	3713.3	580.57	200.13	0	120.04	0	497380	659200	529740	106790	9670.7	3566.7	0	0	0	4.00091e+06	0.000145787	yes
P24666	P24666	Low molecular weight phosphotyrosine protein phosphatase	ACP1	176460	221440	211460	8333.3	1515.1	0	0	343.54	386.14	394980	432080	348750	85580	0	0	0	0	0	2.85267e+06	0.373901
P24752	P24752	Acetyl-CoA acetyltransferase, mitochondrial	ACAT1	102450	157320	155040	8019.6	0	1288.5	0	0	0	543840	1106700	765760	253670	0	57608	0	0	0	1.03759e+07	0.116938
P24821	P24821	Tenascin	TNC	80.853	0	0	402.62	52.064	215.87	0	0	0	0	0	0	0	0	0	0	0	0	1	#DIV/0!
P24844	P24844	Myosin regulatory light polypeptide 9	MYL9	10301	2103.9	5426.5	242.22	0	0	0	0	0	93522	18558	46676	0	0	0	0	0	0	1	#DIV/0!
P24928	P24928	DNA-directed RNA polymerase II subunit RPB1	POLR2A	2223.3	2610	2880	618.94	137	91.762	0	0	0	93622	91686	111440	129350	110250	0	0	0	0	7.98667e+06	0.116126
P25067	P25067	Collagen alpha-2(VIII) chain	COL8A2	1074.5	1074	1427.6	0	0	0	0	0	0	0	0	0	0	0	0	0	0	0	1	#DIV/0!
P25098	P25098	Beta-adrenergic receptor kinase 1	ADRBK1	8644.4	9080.6	13590	404.43	0	0	0	0	0	82339	87827	110390	9494.1	0	0	0	0	0	316471	0.373901
P25105	P25105	Platelet-activating factor receptor	PTAFR	19349	19976	18597	1761.9	0	2344.4	0	0	0	0	0	0	0	0	0	0	0	0	1	#DIV/0!
P25311	P25311	Zinc-alpha-2-glycoprotein	AZGP1	8606	5581.8	3429.8	14273	18484	33248	1691.5	5221.1	2493.9	95351	127960	56626	657740	2041100	2508300	886790	1465000	0	2.21412	0.356392
P25325	P25325	3-mercaptopyruvate sulfurtransferase	MPST	21243	23112	22431	1826.3	139.69	567.5	0	0	0	155510	179680	142670	50701	0	32546	0	0	0	2774901	0.116201
P25398	P25398	40S ribosomal protein S12	RPS12	1430000	1733600	1668300	87415	21655	18376	3018.1	372.94	0	3274900	3617700	3214700	306490	310720	132660	480520	0	0	1.56054	0.13405
P25445	P25445	Tumor necrosis factor receptor superfamily member 6	FAS	1471.9	99.345	61.457	4323.8	2837.5	6363.6	0	0	0	32397	0	0	153690	240840	257220	0	0	0	21725001	5.07687e-08	yes
P25490	P25490	Transcriptional repressor protein YY1	YY1	2799.1	1946.1	2465.8	0	0	0	0	0	0	46613	26340	44275	0	0	0	0	0	0	1	#DIV/0!
P25685;Q9UDY4	P25685	DnaJ homolog subfamily B member 1	DNAJB1	39410	46758	48304	0	419.71	164.18	0	0	0	196200	342550	323600	0	59920	0	0	0	0	1.99733e+06	0.373901
P25705	P25705	ATP synthase subunit alpha, mitochondrial	ATP5A1	1068800	954150	1142500	82995	13255	14838	1592.4	727.4	569.52	3416700	3497200	3502000	822080	353830	272020	236510	0	0	6.12207	0.103455
P25774	P25774	Cathepsin S	CTSS	2021700	1820500	1624600	171790	56107	79071	268.12	662.95	1388.3	8028700	6335000	5668900	2753000	1531300	1854700	0	0	0	2.04633e+08	4.00193e-08	yes
P25786	P25786	Proteasome subunit alpha type-1	PSMA1	210110	232450	237440	9590.4	845.09	342.1	203.8	0	0	1090300	1295200	1169400	167350	42728	22179	0	0	0	7.7419e+06	1.29097e-05	yes
P25787	P25787	Proteasome subunit alpha type-2	PSMA2	263030	283320	264900	6071.4	816.57	1847.2	0	0	0	1037600	888160	812320	66515	16630	10589	0	0	0	3.12447e+06	1.21031e-05	yes
P25788	P25788	Proteasome subunit alpha type-3	PSMA3	326200	285590	358250	17263	2667.9	2237.1	0	127.79	0	963640	1062100	1061100	181040	51529	25606	0	0	0	8.60583e+06	1.06526e-05	yes
P25789	P25789	Proteasome subunit alpha type-4	PSMA4	268410	289120	286380	11140	2929.3	1909.7	0	0	0	1028900	1136100	1076100	196070	75444	31754	0	0	0	1.01089e+07	7.18031e-06	yes
P25815	P25815	Protein S100-P	S100P	4849.6	45926	15128	0	0	0	0	0	0	0	142940	44144	0	0	0	0	0	0	1	#DIV/0!
P25942	P25942	Tumor necrosis factor receptor superfamily member 5	CD40	30893	21429	28967	17156	3784.7	20416	0	195.89	0	297270	140910	196070	617200	0	552610	0	0	0	3.89937e+07	0.11612
P26006	P26006	Integrin alpha-3;Integrin alpha-3 heavy chain;Integrin alpha-3 light chain	ITGA3	246.57	590.06	0	5847.8	703.37	5849.7	0	152.74	0	0	19650	0	323500	63714	416290	0	0	0	2.67835e+07	8.86691e-06	yes
P26022	P26022	Pentraxin-related protein PTX3	PTX3	4420.8	11832	8078.2	2303.3	2634.1	1064.4	0	0	0	69211	182410	104180	223550	274000	0	0	0	0	16585001	0.116131
P26038	P26038	Moesin	MSN	1462500	1744000	1667000	112380	36740	72701	517.37	749.44	281.5	6264100	6775300	5859000	2067900	1282900	2249100	60373	49604	31722	39.5197	0.000140995	yes
P26196	P26196	Probable ATP-dependent RNA helicase DDX6	DDX6	23098	26918	26563	3021.7	221.31	762.83	0	0	0	213440	294930	258150	44948	12698	15138	0	0	0	2.42613e+06	3.26791e-06	yes
P26358	P26358	DNA (cytosine-5)-methyltransferase 1	DNMT1	5058.8	10878	6082.3	63.695	0	92.847	0	0	0	346360	500350	412770	78135	0	0	0	0	0	2.6045e+06	0.373901
P26368	P26368	Splicing factor U2AF 65 kDa subunit	U2AF2	104930	92260	104960	65073	52646	43689	141.08	0	0	399120	406990	390640	1039500	2301400	1060300	0	0	0	1.46707e+08	2.28282e-07	yes
P26373	P26373	60S ribosomal protein L13	RPL13	648200	429220	490650	67091	10536	41038	0	314.46	0	1584700	1262400	1249800	572940	218350	509180	0	0	0	43349001	5.43587e-07	yes
P26440	P26440	Isovaleryl-CoA dehydrogenase, mitochondrial	IVD	14560	52065	35176	775.46	373.12	0	0	0	0	150600	451360	253180	21253	24165	0	0	0	0	1.51393e+06	0.116124
P26447	P26447	Protein S100-A4	S100A4	1225000	1402300	1132900	113160	26785	31662	0	377.66	0	3558700	3835500	3007400	1322700	567700	457080	0	0	0	7.82493e+07	6.20867e-07	yes
P26572	P26572	Alpha-1,3-mannosyl-glycoprotein 2-beta-N-acetylglucosaminyltransferase	MGAT1	13498	10514	12402	715.55	105.93	1179.8	0	0	0	150600	150610	146240	42046	0	73943	0	0	0	3866301	0.116248
P26583	P26583	High mobility group protein B2	HMGB2	201240	246630	140090	122140	24411	241690	5383.3	29568	21478	1307600	1211000	677670	1716600	1112800	4259600	571160	4112100	5579700	0.690736	0.855219
P26599	P26599	Polypyrimidine tract-binding protein 1	PTBP1	229160	244630	265400	225540	118030	200250	381.72	11489	2212.1	1648400	1593400	1648900	3847600	8548500	4006000	0	1634700	522130	7.60473	0.27099
P26639;A2RTX5	P26639	Threonine--tRNA ligase, cytoplasmic	TARS	71230	64140	72201	5545.5	259.2	1195.3	0	39.603	0	724140	647350	761270	233570	21586	56471	0	0	0	1.03876e+07	2.23186e-05	yes
P26640	P26640	Valine--tRNA ligase	VARS	42597	49891	55731	5920.8	2797.7	896.82	357.9	0	25.155	652940	731460	875010	385560	324130	95694	0	0	0	2.68461e+07	2.67758e-06	yes
P26641	P26641	Elongation factor 1-gamma	EEF1G	434800	399370	422380	34737	5889.7	12066	410.47	336.2	0	2278300	2374500	2353300	536540	241800	280890	71714	39376	0	9.53488	0.247648
P26885	P26885	Peptidyl-prolyl cis-trans isomerase FKBP2	FKBP2	192530	163870	153990	4265.3	1488.9	3543.7	0	0	0	881790	589820	767730	67138	0	52898	0	0	0	4001201	0.11614
P26951	P26951	Interleukin-3 receptor subunit alpha	IL3RA	1764.5	281.6	0	1693.7	5638.2	3426.4	0	0	0	0	0	0	85998	740560	422430	0	0	0	4.16329e+07	1.17002e-05	yes
P27105	P27105	Erythrocyte band 7 integral membrane protein	STOM	135810	215140	199420	2988	2028.9	1338.5	0	0	0	556510	876090	753090	88058	64786	146420	0	0	0	9.97547e+06	2.87974e-07	yes
P27144	P27144	Adenylate kinase 4, mitochondrial	AK4	17944	22340	28179	750.53	105.24	0	0	0	0	74184	141810	162350	13474	0	0	0	0	0	449134	0.373901
P27216	P27216	Annexin A13	ANXA13	3202.8	5603.8	8122	0	0	0	0	0	0	0	0	0	0	0	0	0	0	0	1	#DIV/0!
P27348	P27348	14-3-3 protein theta	YWHAQ	248240	199830	261510	12111	983.64	3166.7	0	0	0	1072700	985480	1077300	267200	19040	37518	0	0	0	1.07919e+07	3.95303e-05	yes
P27361	P27361	Mitogen-activated protein kinase 3	MAPK3	892.55	3330.9	13770	1285.1	625.11	0	0	0	0	137970	168700	138760	0	0	0	0	0	0	1	#DIV/0!
P27449	P27449	V-type proton ATPase 16 kDa proteolipid subunit	ATP6V0C	17070	17672	0	0	0	0	0	0	0	0	0	0	0	0	0	0	0	0	1	#DIV/0!
P27487	P27487	Dipeptidyl peptidase 4;Dipeptidyl peptidase 4 membrane form;Dipeptidyl peptidase 4 soluble form	DPP4	0	0	425.74	340.2	626.18	413.2	0	0	0	0	0	0	0	0	0	0	0	0	1	#DIV/0!
P27635;Q96L21	P27635	60S ribosomal protein L10	RPL10	447010	449800	409610	118540	26929	69396	0	444.32	0	1421300	1343100	1190200	712450	452850	621440	0	0	0	59558001	1.90134e-08	yes
P27694	P27694	Replication protein A 70 kDa DNA-binding subunit;Replication protein A 70 kDa DNA-binding subunit, N-terminally processed	RPA1	19327	13718	19169	1180.4	0	0	0	0	0	240520	168950	251280	35496	0	0	0	0	0	1.1832e+06	0.373901
P27695	P27695	DNA-(apurinic or apyrimidinic site) lyase;DNA-(apurinic or apyrimidinic site) lyase, mitochondrial	APEX1	139420	136450	175900	22897	4068.6	5284	0	0	0	835150	798590	868570	395800	80324	65295	0	0	0	18047301	8.72339e-06	yes
P27707	P27707	Deoxycytidine kinase	DCK	9649	14731	20751	1021	0	466.89	0	0	0	81784	89241	97540	0	0	0	0	0	0	1	#DIV/0!
P27708	P27708	CAD protein;Glutamine-dependent carbamoyl-phosphate synthase;Aspartate carbamoyltransferase;Dihydroorotase	CAD	6206.2	7293.4	9116	800.53	158.92	0	0	0	0	149520	186210	239360	80063	47310	0	0	0	0	4.24577e+06	0.116229
P27797	P27797	Calreticulin	CALR	1011800	831380	699630	227490	100840	181410	2539.2	22282	6773.5	10042000	7616100	6457100	6856700	6683600	6226900	542250	2529500	1535200	4.29073	0.0227587	yes
P27816	P27816	Microtubule-associated protein 4	MAP4	32808	32869	42201	15640	3298.1	8457.8	0	0	72.803	480570	506780	595900	948200	779590	911140	0	0	0	8.79643e+07	6.83014e-10	yes
P27824;O14967	P27824	Calnexin	CANX	139050	190480	145970	14930	10719	7208	0	0	0	5163000	5543100	4936400	881110	1201100	478970	0	0	0	8.53727e+07	2.908e-07	yes
P27986	P27986	Phosphatidylinositol 3-kinase regulatory subunit alpha	PIK3R1	3697.4	4648.3	3992.9	201.71	0	0	0	0	0	91683	121160	97380	0	0	0	0	0	0	1	#DIV/0!
P28062	P28062	Proteasome subunit beta type-8	PSMB8	135730	137400	141730	1408.5	0	435.12	0	0	0	1798300	1918000	1759400	166140	0	47313	0	0	0	7.1151e+06	0.116729
P28065	P28065	Proteasome subunit beta type-9	PSMB9	182710	131390	152140	5195.8	1813.3	559.11	0	0	0	606480	336850	382790	62196	52789	25853	0	0	0	4694601	5.76845e-07	yes
P28066	P28066	Proteasome subunit alpha type-5	PSMA5	273440	340760	246670	13700	1311.5	2341.9	0	0	0	1046600	1255000	1002900	172050	0	43116	0	0	0	7.1722e+06	0.116863
P28067	P28067	HLA class II histocompatibility antigen, DM alpha chain	HLA-DMA	96710	161800	108200	17644	81532	44639	0	3805.3	2502.2	224670	496040	223630	161620	2146000	649290	0	0	460110	6.42653	0.112063
P28068	P28068	HLA class II histocompatibility antigen, DM beta chain	HLA-DMB	14322	88354	33126	5184.6	296.19	5577.7	0	0	0	135540	639840	334400	56127	47903	0	0	0	0	3.46767e+06	0.116127
P28070	P28070	Proteasome subunit beta type-4	PSMB4	327270	319610	350960	8071.9	1231.7	310.92	0	0	0	1475100	1255600	1384800	94706	0	0	0	0	0	3.15687e+06	0.373901
P28072	P28072	Proteasome subunit beta type-6	PSMB6	20131	26840	16049	4273	0	1593.9	0	0	0	352700	441790	282320	147470	0	0	0	0	0	4.91567e+06	0.373901
P28074	P28074	Proteasome subunit beta type-5	PSMB5	51444	55113	39566	1647.5	482.18	233.3	0	0	0	277680	278610	201310	22243	0	0	0	0	0	741434	0.373901
P28288	P28288	ATP-binding cassette sub-family D member 3	ABCD3	8804.1	8587.9	10193	431.05	200.97	0	0	0	0	248300	276220	327230	46918	0	0	0	0	0	1.56393e+06	0.373901
P28331	P28331	NADH-ubiquinone oxidoreductase 75 kDa subunit, mitochondrial	NDUFS1	23218	33531	33836	2631.8	627.65	0	0	0	0	338050	486680	468450	94204	46226	0	0	0	0	4681001	0.116321
P28340	P28340	DNA polymerase delta catalytic subunit	POLD1	515.14	626.6	0	0	0	0	0	0	0	0	0	0	0	0	0	0	0	0	1	#DIV/0!
P28482;P31152;Q16659	P28482	Mitogen-activated protein kinase 1	MAPK1	93454	98023	100040	9198	263.86	808.54	0	0	0	935700	989520	958460	310510	103510	45490	0	0	0	15317001	8.1919e-06	yes
P28676	P28676	Grancalcin	GCA	149240	171110	144020	2593.3	0	1388.5	0	0	0	1022900	1040400	835960	15155	0	11927	0	0	0	902734	0.116145
P28799	P28799	Granulins;Acrogranin;Paragranulin;Granulin-1;Granulin-2;Granulin-3;Granulin-4;Granulin-5;Granulin-6;Granulin-7	GRN	63241	82889	56891	41792	14460	67800	0	3410.4	2543.9	827680	995320	910720	1670100	1697800	4207500	0	839660	872210	4.42522	0.310624
P28838	P28838	Cytosol aminopeptidase	LAP3	679960	592620	811500	42079	3986	7676.6	0	0	523.69	2078800	1830100	2547000	541310	84268	103510	0	0	0	2.43029e+07	9.33315e-06	yes
P28845	P28845	Corticosteroid 11-beta-dehydrogenase isozyme 1	HSD11B1	4086.7	3060.4	0	0	0	0	0	0	0	47586	59821	0	0	0	0	0	0	0	1	#DIV/0!
P29083	P29083	General transcription factor IIE subunit 1	GTF2E1	2329.7	1148.3	2338.7	207.96	0	60.126	0	0	0	32102	29031	30642	0	0	0	0	0	0	1	#DIV/0!
P29084	P29084	Transcription initiation factor IIE subunit beta	GTF2E2	3452.9	0	4013.1	0	0	0	0	0	0	0	0	0	0	0	0	0	0	0	1	#DIV/0!
P29144	P29144	Tripeptidyl-peptidase 2	TPP2	26397	23452	35159	4031.3	525.66	307.13	0	31.915	0	319120	349750	386800	219240	60791	15723	0	0	0	9.85847e+06	3.34272e-05	yes
P29218	P29218	Inositol monophosphatase 1	IMPA1	65055	59968	71951	1171.9	191.89	0	0	0	0	256070	269840	519100	59799	0	0	0	0	0	1.9933e+06	0.373901
P29350	P29350	Tyrosine-protein phosphatase non-receptor type 6	PTPN6	352130	370990	360460	75452	16823	17246	0	0	0	1668900	1660000	1674000	1126700	934780	498790	0	0	0	8.53423e+07	2.01269e-07	yes
P29353;P98077	P29353	SHC-transforming protein 1	SHC1	8893.8	12137	8564.9	508.6	0	0	0	191.72	0	96207	167990	149440	53096	0	0	0	0	0	1.76987e+06	0.373901
P29372	P29372	DNA-3-methyladenine glycosylase	MPG	2454.2	3675.3	2654.9	1114.6	458.59	766.88	0	0	0	0	33841	0	41341	0	37529	0	0	0	2629001	0.116121
P29373	P29373	Cellular retinoic acid-binding protein 2	CRABP2	1406000	480290	903590	24450	0	3109.4	0	0	0	3684500	1269600	2400900	273250	0	59780	0	0	0	11101001	0.116974
P29401	P29401	Transketolase	TKT	1433700	1906900	1666200	225820	60610	50546	1758.4	1290.3	1611.1	10143000	12941000	10134000	3873400	2911900	1278800	369870	186860	0	14.4848	0.237552
P29466;Q5EG05	P29466	Caspase-1;Caspase-1 subunit p20;Caspase-1 subunit p10	CASP1	187380	221330	238730	7017.1	2511.2	4289.6	0	215.09	0	1456300	2450700	2040700	274830	126340	168440	0	0	0	18987001	2.03748e-07	yes
P29508;P48594	P29508;P48594	Serpin B3;Serpin B4	SERPINB3;SERPINB4	156.86	0	0	1913.2	691.52	4588.5	69.45	0	0	0	0	0	82551	75972	220870	0	0	0	1.26464e+07	1.19061e-06	yes
P29558;Q6XE24	P29558;Q6XE24	RNA-binding motif, single-stranded-interacting protein 1;RNA-binding motif, single-stranded-interacting protein 3	RBMS1;RBMS3	3646.3	11800	25750	10652	2691.6	7144.9	0	0	0	0	0	181140	311530	0	291970	0	0	0	2.01167e+07	0.116118
P29590	P29590	Protein PML	PML	2400	2714.6	4075.1	162.23	0	169.05	0	0	0	74261	58596	82869	42123	0	0	0	0	0	1.4041e+06	0.373901
P29597	P29597	Non-receptor tyrosine-protein kinase TYK2	TYK2	0	0	571.59	0	0	0	0	0	0	0	0	0	0	0	0	0	0	0	1	#DIV/0!
P29692	P29692	Elongation factor 1-delta	EEF1D	301510	241800	233870	19953	3824.8	10535	401.1	453.32	0	2285500	2028200	1841600	466450	135990	273180	181340	110080	0	3.00467	0.33017
P29728	P29728	2-5-oligoadenylate synthase 2	OAS2	1275.9	2200.5	2766	221	0	0	0	0	0	18615	48812	61107	0	0	0	0	0	0	1	#DIV/0!
P29966	P29966	Myristoylated alanine-rich C-kinase substrate	MARCKS	8390.1	17527	16241	7756.6	413.84	7625.4	0	0	0	406840	578630	710480	321100	98395	309810	0	0	0	2.43102e+07	1.67694e-06	yes
P29992	P29992	Guanine nucleotide-binding protein subunit alpha-11	GNA11	2220	3141.9	3277.2	0	0	0	0	0	0	0	92782	94589	0	0	0	0	0	0	1	#DIV/0!
P30038	P30038	Delta-1-pyrroline-5-carboxylate dehydrogenase, mitochondrial	ALDH4A1	7555.8	8526.8	8173.2	520.33	12026	186.12	0	0	0	114870	155210	135960	34784	0	0	0	0	0	1.15947e+06	0.373901
P30040	P30040	Endoplasmic reticulum resident protein 29	ERP29	897550	1132500	813180	46320	22953	29004	0	1325.7	654.6	2784400	3451500	2452500	418750	457600	371180	0	0	0	4.15843e+07	8.58042e-10	yes
P30041	P30041	Peroxiredoxin-6	PRDX6	637640	468820	555880	12618	4261.3	2699.2	1434.4	985.01	780.48	4762400	4175200	3904200	392670	186120	78378	0	0	0	21905601	3.60651e-06	yes
P30043	P30043	Flavin reductase (NADPH)	BLVRB	315470	397800	204950	10656	1846.6	4653.5	0	0	0	1658400	2417800	550950	101370	45854	71018	0	0	0	7.27473e+06	2.69801e-07	yes
P30044	P30044	Peroxiredoxin-5, mitochondrial	PRDX5	239740	274870	250290	763.45	2604.8	0	0	0	0	981690	1291800	1061500	120820	69842	0	0	0	0	6355401	0.116233
P30046;A6NHG4	P30046;A6NHG4	D-dopachrome decarboxylase;D-dopachrome decarboxylase-like protein	DDT;DDTL	206030	222000	184140	2674.9	0	288.14	0	0	0	894380	1297100	859250	79326	0	0	0	0	0	2.6442e+06	0.373901
P30047	P30047	GTP cyclohydrolase 1 feedback regulatory protein	GCHFR	193430	337180	196770	0	0	0	0	0	0	461120	738330	420790	0	0	0	0	0	0	1	#DIV/0!
P30048	P30048	Thioredoxin-dependent peroxide reductase, mitochondrial	PRDX3	343250	314810	267750	19876	4750	4357.5	0	0	0	2982400	3220500	2383300	370310	289090	120200	0	0	0	2.59867e+07	9.79812e-07	yes
P30049	P30049	ATP synthase subunit delta, mitochondrial	ATP5D	63306	54431	54542	0	1424.5	0	0	0	0	699280	772810	698780	0	0	0	0	0	0	1	#DIV/0!
P30050	P30050	60S ribosomal protein L12	RPL12	561750	472530	605380	24358	784.1	3669.3	0	0	0	1985000	1955500	2088800	269240	68108	82520	0	0	0	13995601	2.91731e-06	yes
P30084	P30084	Enoyl-CoA hydratase, mitochondrial	ECHS1	314320	413440	368670	14306	2072.7	2572.4	0	0	0	1568500	2067100	1716700	255070	111640	70926	0	0	0	1.45879e+07	1.64758e-06	yes
P30085	P30085	UMP-CMP kinase	CMPK1	144740	129450	144020	9049	1830.6	1679.8	0	0	0	554580	566030	570680	93424	38692	18334	0	0	0	5015001	5.45915e-06	yes
P30086	P30086	Phosphatidylethanolamine-binding protein 1;Hippocampal cholinergic neurostimulating peptide	PEBP1	533330	483030	758960	40683	5519.2	23646	0	0	0	2697000	3668200	2866100	652250	422060	523570	0	0	0	5.32627e+07	1.49799e-08	yes
P30101	P30101	Protein disulfide-isomerase A3	PDIA3	1038600	1007000	1037500	286790	109790	200130	8301.1	14723	8797.6	5938500	6137600	5837500	4852500	2684500	4825200	1396500	1107100	1036100	3.49244	0.00481357	yes
P30153	P30153	Serine/threonine-protein phosphatase 2A 65 kDa regulatory subunit A alpha isoform	PPP2R1A	132460	146270	186110	9733.9	6545.5	169.73	788.38	0	0	1538000	1455700	1627600	420330	420590	0	0	0	0	2.80307e+07	0.116117
P30273	P30273	High affinity immunoglobulin epsilon receptor subunit gamma	FCER1G	100610	140090	151170	21693	0	25170	0	0	0	1471900	2039000	1714100	410900	0	1012600	0	0	0	47450001	0.116367
P30405	P30405	Peptidyl-prolyl cis-trans isomerase F, mitochondrial	PPIF	83101	99380	105610	4150.2	0	909.23	0	0	0	473980	365370	449050	64573	0	0	0	0	0	2.15243e+06	0.373901
P30414	P30414	NK-tumor recognition protein;Putative peptidyl-prolyl cis-trans isomerase	NKTR	520.57	1016.6	831.58	590.08	0	294.58	0	0	0	0	0	0	0	0	0	0	0	0	1	#DIV/0!
P30419;O60551	P30419	Glycylpeptide N-tetradecanoyltransferase 1	NMT1	31840	31498	38923	5783.3	1933.5	248.99	0	0	0	381060	351930	373090	220210	224390	0	0	0	0	14820001	0.116117
P30511	P30511	HLA class I histocompatibility antigen, alpha chain F	HLA-F	2373.3	0	1861	0	0	0	0	0	0	0	0	0	0	0	0	0	0	0	1	#DIV/0!
P30519	P30519	Heme oxygenase 2	HMOX2	29652	25432	30997	1361.9	208.34	257.88	0	0	0	401940	367540	365540	72551	0	59202	0	0	0	4.39177e+06	0.116133
P30520;Q8N142	P30520	Adenylosuccinate synthetase isozyme 2	ADSS	142290	105300	150040	3974.7	463.52	618.45	0	0	0	1283600	556230	743610	136480	0	66797	0	0	0	6.7759e+06	0.116313
P30533	P30533	Alpha-2-macroglobulin receptor-associated protein	LRPAP1	45874	50641	35073	44870	9932	39806	0	772.66	397.96	305030	329170	217080	836860	431250	1147400	0	0	0	8.0517e+07	3.83594e-07	yes
P30536	P30536	Translocator protein	TSPO	90286	145740	97767	12993	0	1433.3	0	0	0	639000	848520	702310	185580	0	0	0	0	0	6.186e+06	0.373901
P30566	P30566	Adenylosuccinate lyase	ADSL	12114	16571	19325	557.98	0	0	0	0	0	291230	347150	333180	15104	0	0	0	0	0	503468	0.373901
P30622	P30622	CAP-Gly domain-containing linker protein 1	CLIP1	7206.3	6903.9	12820	2887.6	787.4	760.46	0	0	0	182140	173980	219830	322870	134240	110150	0	0	0	1.89087e+07	9.3118e-07	yes
P30626	P30626	Sorcin	SRI	24650	32299	26416	784.74	1739.7	416.54	0	363.79	337.66	353350	389240	285760	0	0	73644	0	0	0	2454801	0.373901
P30711	P30711	Glutathione S-transferase theta-1	GSTT1	7107.2	22970	9249.9	452.92	0	0	0	0	0	59014	209600	68336	0	0	0	0	0	0	1	#DIV/0!
P30740;O75830	P30740	Leukocyte elastase inhibitor	SERPINB1	555280	612580	564050	18465	4148.4	5932.5	104.48	213.75	0	2063800	2463200	2004200	232840	143110	85827	0	0	0	1.53926e+07	5.61087e-07	yes
P30837	P30837	Aldehyde dehydrogenase X, mitochondrial	ALDH1B1	3219.7	2545.6	2341.3	0	0	0	0	0	0	60181	74311	53141	0	0	0	0	0	0	1	#DIV/0!
P30876	P30876	DNA-directed RNA polymerase II subunit RPB2	POLR2B	990.09	873.75	1409.7	165.26	39.371	0	0	0	0	165870	233560	141670	32259	0	0	0	0	0	1.0753e+06	0.373901
Q5VSP4;P31025	Q5VSP4;P31025	Putative lipocalin 1-like protein 1;Lipocalin-1	LCN1P1;LCN1	0	0	0	6526.7	3098.7	2670.2	0	1852.2	0	0	0	0	0	0	0	0	0	0	1	#DIV/0!
P31040	P31040	Succinate dehydrogenase [ubiquinone] flavoprotein subunit, mitochondrial	SDHA	48928	65937	58564	7329.9	1487	699.2	216.12	0	0	873810	910260	859090	531850	100190	50538	0	0	0	22752601	1.93343e-05	yes
P31146	P31146	Coronin-1A	CORO1A	294310	397930	376150	82966	7519.8	14512	0	0	0	2541700	3484400	3191600	1909700	490820	591780	0	0	0	9.97433e+07	1.77058e-06	yes
P31150	P31150	Rab GDP dissociation inhibitor alpha	GDI1	65210	78493	78010	5250.7	379.6	1437.5	0	0	0	611630	638750	645970	143950	57638	31140	0	0	0	7.7576e+06	3.87619e-06	yes
P31151;Q86SG5	P31151	Protein S100-A7	S100A7	678.02	0	0	945.28	2842	9303.6	0	0	0	0	0	0	56314	76893	210670	0	0	0	1.14626e+07	2.24204e-06	yes
P31153;Q00266	P31153	S-adenosylmethionine synthase isoform type-2	MAT2A	64266	108940	71300	8770	1449.3	2662	0	0	0	557920	607750	571270	149040	53871	60355	0	0	0	8.77553e+06	1.01167e-06	yes
P31483	P31483	Nucleolysin TIA-1 isoform p40	TIA1	1854.1	1642.2	2231.2	9341.4	1671.4	2792.1	0	0	0	148390	0	99383	576780	276010	274710	0	0	0	3.75833e+07	2.42463e-07	yes
P31689	P31689	DnaJ homolog subfamily A member 1	DNAJA1	29392	42844	31678	3978.5	819.42	518.6	13780	0	0	305320	424350	305930	180640	104330	0	0	0	0	9499001	0.116227
P31749;Q9Y243;P31751	P31749	RAC-alpha serine/threonine-protein kinase	AKT1	4442.5	7052.1	7880.6	0	0	0	0	0	0	89146	83801	90876	0	0	0	0	0	0	1	#DIV/0!
P31930	P31930	Cytochrome b-c1 complex subunit 1, mitochondrial	UQCRC1	134140	180180	173350	16419	1094.7	1910.2	0	0	0	689670	1032400	1010000	223960	98896	40292	0	0	0	1.21049e+07	5.36905e-06	yes
P31937	P31937	3-hydroxyisobutyrate dehydrogenase, mitochondrial	HIBADH	149330	172230	162420	7176.4	1748.7	0	0	0	0	471880	592680	514100	91136	49164	0	0	0	0	4.67667e+06	0.11627
P31939	P31939	Bifunctional purine biosynthesis protein PURH;Phosphoribosylaminoimidazolecarboxamide formyltransferase;IMP cyclohydrolase	ATIC	111850	123060	124790	4774.3	740.67	100.17	0	0	62.712	1290600	1459300	1468600	305360	203330	0	0	0	0	1.69563e+07	0.116173
P31942	P31942	Heterogeneous nuclear ribonucleoprotein H3	HNRNPH3	49246	48755	39447	189790	102760	123450	636.59	2921.5	1676.3	276130	252340	248470	4614700	5339400	4538500	0	408660	0	35.4637	0.0725878
P31943	P31943	Heterogeneous nuclear ribonucleoprotein H;Heterogeneous nuclear ribonucleoprotein H, N-terminally processed	HNRNPH1	282210	257290	288930	640060	365730	513470	9109.1	33468	15202	2529400	2241300	2580500	19566000	21935000	17846000	2797800	5232300	3847700	4.99646	0.00100287	yes
P31946	P31946	14-3-3 protein beta/alpha;14-3-3 protein beta/alpha, N-terminally processed	YWHAB	805290	842010	782850	76036	16661	21598	620.03	972.46	364.07	4663400	4367400	4411700	1463500	500120	633150	0	0	0	8.6559e+07	6.1963e-07	yes
P31947	P31947	14-3-3 protein sigma	SFN	39994	31978	48828	3900.4	325.63	2168.7	0	0	0	0	0	0	0	0	0	0	0	0	1	#DIV/0!
P31948	P31948	Stress-induced-phosphoprotein 1	STIP1	384600	305170	367290	56152	5828.7	11582	0	167.74	0	3069600	1515300	1773100	742680	298940	267090	0	71736	0	18.2434	0.0813714
P31949	P31949	Protein S100-A11;Protein S100-A11, N-terminally processed	S100A11	3567200	3163200	3036700	276260	46062	31155	0	1078.2	0	6787900	6944900	6792000	2038500	1080700	416590	0	0	0	1.1786e+08	2.36747e-06	yes
P31997	P31997	Carcinoembryonic antigen-related cell adhesion molecule 8	CEACAM8	0	2152.8	0	0	2288	0	0	0	0	0	0	0	0	0	0	0	0	0	1	#DIV/0!
P32119	P32119	Peroxiredoxin-2	PRDX2	55164	28184	25677	2531.4	2041.3	1549	0	399.13	104.11	743870	440210	461950	90540	130360	56957	0	0	0	9261901	3.02319e-07	yes
P32121	P32121	Beta-arrestin-2	ARRB2	29708	31323	30865	674.1	0	371.8	0	0	0	204800	202110	215660	8672.6	0	4781.2	0	0	0	448461	0.116314
P32189;Q14409	P32189;Q14409	Glycerol kinase;Putative glycerol kinase 3	GK;GK3P	42446	57488	57138	683.68	445.15	0	0	0	0	265240	384010	352290	16791	0	0	0	0	0	559701	0.373901
P32320	P32320	Cytidine deaminase	CDA	350640	449610	376170	2431.2	0	0	0	0	0	1540300	2021800	1413300	124290	0	0	0	0	0	4.143e+06	0.373901
P32321	P32321	Deoxycytidylate deaminase	DCTD	16057	21844	21016	331.73	504.25	0	0	0	0	78967	113430	119030	23720	0	0	0	0	0	790668	0.373901
P32418	P32418	Sodium/calcium exchanger 1	SLC8A1	591.28	45.646	1855.2	1615.5	156.06	405.89	0	0	0	96266	29174	0	459580	526110	142600	0	0	0	3.76097e+07	1.96986e-06	yes
P32455	P32455	Interferon-induced guanylate-binding protein 1	GBP1	36822	31083	44799	5007.2	0	643.34	0	0	0	261140	175300	202390	58349	0	12630	0	0	0	2.36597e+06	0.117177
P32456	P32456	Interferon-induced guanylate-binding protein 2	GBP2	7911.5	4952.4	16253	138.74	166.42	0	0	0	0	182570	103660	239280	33984	0	0	0	0	0	1.1328e+06	0.373901
P32519	P32519	ETS-related transcription factor Elf-1	ELF1	4488.6	7501.4	5668.2	146.96	0	0	0	0	0	43959	72022	52240	0	0	0	0	0	0	1	#DIV/0!
P32942	P32942	Intercellular adhesion molecule 3	ICAM3	490.73	418.64	0	4204.5	2492.8	5484.7	0	0	0	15289	10501	0	85646	317160	278110	0	0	0	22697201	2.25567e-06	yes
P32969	P32969	60S ribosomal protein L9	RPL9	649940	711400	651350	22105	7802.8	9697.5	0	0	368.37	3593800	3669500	3886700	382360	367040	241990	0	0	0	3.30463e+07	3.05951e-08	yes
P33121	P33121	Long-chain-fatty-acid--CoA ligase 1	ACSL1	138590	144190	157450	13894	4744	1610.7	0	0	86.629	1021900	998400	1201200	423750	229860	55479	0	0	0	23636301	1.01069e-05	yes
P33176;O60282;Q12840	P33176	Kinesin-1 heavy chain	KIF5B	40932	53609	60656	8727.3	1728.8	852.82	78.418	91.849	288.15	404560	583430	627520	221740	78212	31028	30053	0	0	11.0132	0.0941083
P33240;Q9H0L4	P33240;Q9H0L4	Cleavage stimulation factor subunit 2;Cleavage stimulation factor subunit 2 tau variant	CSTF2;CSTF2T	7349.8	21412	21082	7723.8	1155.6	8821.9	0	0	0	79107	197140	165990	222730	229200	306020	0	0	0	25265001	7.55013e-09	yes
P33241	P33241	Lymphocyte-specific protein 1	LSP1	735030	754780	714600	106830	30541	46771	1952.9	721.08	709.16	7114100	5603600	6420600	2763300	1228200	2387400	607570	312710	0	6.93148	0.276576
P33316	P33316	Deoxyuridine 5-triphosphate nucleotidohydrolase, mitochondrial	DUT	4319.8	0	2860.3	0	0	0	0	0	0	0	0	0	0	0	0	0	0	0	1	#DIV/0!
P33527	P33527	Multidrug resistance-associated protein 1	ABCC1	388.12	2546.5	620.91	3861.1	2674.3	3055.5	0	84.202	0	119930	115210	88626	642810	999520	688240	0	0	0	7.76857e+07	1.95805e-08	yes
P33897	P33897	ATP-binding cassette sub-family D member 1	ABCD1	11294	8856.4	12298	884.46	0	50.845	0	0	0	168210	165620	199600	61920	0	0	0	0	0	2.064e+06	0.373901
P33908	P33908	Mannosyl-oligosaccharide 1,2-alpha-mannosidase IA	MAN1A1	3223.1	2163	3158.2	0	0	0	0	0	0	88017	0	99921	0	0	0	0	0	0	1	#DIV/0!
P33991	P33991	DNA replication licensing factor MCM4	MCM4	1061.4	1743.2	2273	0	0	0	0	0	0	63253	47076	81336	0	0	0	0	0	0	1	#DIV/0!
P34059	P34059	N-acetylgalactosamine-6-sulfatase	GALNS	12061	15051	21657	157.56	1356.6	0	422.91	439.16	0	206830	198840	317950	0	68632	0	0	0	0	2.28773e+06	0.373901
P34741	P34741	Syndecan-2	SDC2	1005.2	921.81	0	23456	459.25	19914	0	0	0	0	0	0	601110	0	564150	0	0	0	38842001	0.116118
P34810	P34810	Macrosialin	CD68	557.16	4946.8	2004.5	38568	65543	79087	0	0	0	0	0	0	422740	3081900	3063400	0	0	0	2.18935e+08	8.94733e-06	yes
P34897;P34896	P34897	Serine hydroxymethyltransferase, mitochondrial	SHMT2	81090	65784	76499	3917.2	784.19	690.18	0	0	0	729520	732510	684840	130260	37420	18921	0	0	0	6.22003e+06	1.09775e-05	yes
P34910	P34910	Protein EVI2B	EVI2B	8418.4	7307.4	2526.7	206910	99009	221960	0	571.25	1313.5	196090	146030	76574	6385800	6487900	7287500	0	0	0	672040001	1.05683e-10	yes
P34932	P34932	Heat shock 70 kDa protein 4	HSPA4	115070	93830	130860	16795	4174	2494.6	0	0	0	852160	849460	952610	557210	256900	128410	0	0	0	3.14173e+07	2.26272e-06	yes
P34949	P34949	Mannose-6-phosphate isomerase	MPI	11802	12208	15791	0	0	0	0	0	139.41	116040	139240	162870	0	0	0	0	0	0	1	#DIV/0!
P35221;P26232	P35221	Catenin alpha-1	CTNNA1	3566	1883.6	3613	1087.3	0	70.921	0	34.521	0	78362	75898	85061	104020	0	0	0	0	0	3.46733e+06	0.373901
P35232	P35232	Prohibitin	PHB	258920	251750	253260	5698.7	748.55	630.45	0	0	69.17	967100	991720	425290	76568	0	13240	0	0	0	2.9936e+06	0.117481
P35236	P35236	Tyrosine-protein phosphatase non-receptor type 7	PTPN7	5370.8	2364.6	4217.4	0	0	0	0	0	0	87641	54274	82422	0	0	0	0	0	0	1	#DIV/0!
P35237	P35237	Serpin B6	SERPINB6	184970	225620	201100	10165	2281.6	1128.3	0	0	0	540330	806040	612130	110290	42701	16181	0	0	0	5.63907e+06	1.0336e-05	yes
P35241	P35241	Radixin	RDX	31119	35800	37272	3496.9	334.87	2661.4	0	0	0	355550	331740	399790	107710	15323	56043	0	0	0	5969201	1.16246e-05	yes
P35244	P35244	Replication protein A 14 kDa subunit	RPA3	97484	103530	113200	240.95	0	0	0	0	0	551810	522820	565970	0	0	0	0	0	0	1	#DIV/0!
P35268	P35268	60S ribosomal protein L22	RPL22	946340	747890	789420	1310400	516120	1084400	1441.5	4822	1533.3	2511700	2712400	2010800	6187400	2893100	8038200	0	183590	0	93.2442	0.0602251
P35269	P35269	General transcription factor IIF subunit 1	GTF2F1	4297.8	2981.4	5457.5	2710	2611.8	5209.6	0	801.14	566.86	135300	99299	122610	192750	358220	451350	0	0	0	3.34107e+07	2.80775e-07	yes
P35270	P35270	Sepiapterin reductase	SPR	59187	30323	59312	887.11	154.54	0	0	0	0	190580	166720	340610	37953	0	0	0	0	0	1.2651e+06	0.373901
P35354	P35354	Prostaglandin G/H synthase 2	PTGS2	44093	12631	9153.2	1890.6	824.88	1571.9	0	92.057	0	500180	194700	143930	85699	171130	105680	0	0	0	1.20836e+07	1.50517e-07	yes
P35573	P35573	Glycogen debranching enzyme;4-alpha-glucanotransferase;Amylo-alpha-1,6-glucosidase	AGL	2126.5	2545.6	3417.7	311.99	124.3	542.2	0	0	96.211	117180	79718	140060	29452	0	0	0	0	0	981734	0.373901
P35579;P35580;P35749	P35579	Myosin-9	MYH9	611590	584530	714780	305200	83616	106580	26.511	316.02	0	5201300	4937200	5395300	7373000	4952600	3633700	0	49382	0	323.18	0.0441015	yes
P35606	P35606	Coatomer subunit beta	COPB2	71350	50187	68381	14215	1882.9	1680.9	0	0	0	1178100	956200	1054600	789290	157410	94301	0	0	0	3.47e+07	1.21238e-05	yes
P35609	P35609	Alpha-actinin-2	ACTN2	0	15395	0	0	0	0	0	0	0	0	0	0	0	0	0	0	0	0	1	#DIV/0!
P35610	P35610	Sterol O-acyltransferase 1	SOAT1	32133	50264	59615	680.04	629.44	0	0	0	0	679520	995160	1018500	64370	63525	0	0	0	0	4.26317e+06	0.116117
P35611	P35611	Alpha-adducin	ADD1	2834.7	10903	3236.6	413.23	188.81	157.79	0	0	0	81479	146340	98204	59752	0	0	0	0	0	1.99173e+06	0.373901
P35613	P35613	Basigin	BSG	25525	15048	16158	263990	150540	322440	12663	42281	13965	276330	133460	189150	12500000	14521000	19249000	5206400	5311800	6971900	2.6455	0.00360659	yes
P35625	P35625	Metalloproteinase inhibitor 3	TIMP3	23238	3140.2	1245.8	0	0	0	0	0	0	115680	24959	5583	0	0	0	0	0	0	1	#DIV/0!
P35626	P35626	Beta-adrenergic receptor kinase 2	ADRBK2	608.67	890.21	443.19	0	0	0	0	0	0	27895	27708	0	0	0	0	0	0	0	1	#DIV/0!
P35637	P35637	RNA-binding protein FUS	FUS	67833	56128	49067	110960	46846	119330	114.86	2031.6	884.85	857530	618060	507020	3918000	1052400	4131300	0	331050	0	27.4934	0.0786667
P35658	P35658	Nuclear pore complex protein Nup214	NUP214	2696.5	2190.6	4071.3	99.115	0	0	0	0	0	104780	85019	130370	49794	0	0	0	0	0	1.6598e+06	0.373901
P35659	P35659	Protein DEK	DEK	16913	8482	8411.5	75988	51615	122350	2084.3	11457	5601.4	138990	113780	74102	1499700	1479400	2983700	0	1908600	1350000	1.82987	0.36369
P35754	P35754	Glutaredoxin-1	GLRX	1379800	1575100	1543900	11720	3525.6	1950.3	0	0	0	2368300	2815500	2678000	108820	40674	0	0	0	0	4.98313e+06	0.116507
P35813	P35813	Protein phosphatase 1A	PPM1A	20110	17230	21213	1182.5	0	443.93	0	0	0	166960	129560	195080	40077	0	17034	0	0	0	1.9037e+06	0.11645
P35914	P35914	Hydroxymethylglutaryl-CoA lyase, mitochondrial	HMGCL	55250	65457	51979	811.24	231.06	0	0	0	0	378300	483510	412980	15542	0	0	0	0	0	518068	0.373901
P35998	P35998	26S protease regulatory subunit 7	PSMC2	87358	86623	85447	6804.2	1913.6	846.96	0	0	0	946120	991480	966520	233520	116430	39753	0	0	0	12990101	6.17173e-06	yes
P36222	P36222	Chitinase-3-like protein 1	CHI3L1	198860	100730	175300	17673	1380.5	11423	0	0	0	1180300	534590	892690	287120	68411	294220	0	0	0	2.16584e+07	4.1462e-06	yes
P36404	P36404	ADP-ribosylation factor-like protein 2	ARL2	8553.2	1016.9	3336.1	0	0	0	0	0	0	0	0	0	0	0	0	0	0	0	1	#DIV/0!
P36405	P36405	ADP-ribosylation factor-like protein 3	ARL3	30184	29915	37173	0	0	0	0	0	0	179120	174740	205740	0	0	0	0	0	0	1	#DIV/0!
P36406	P36406	E3 ubiquitin-protein ligase TRIM23	TRIM23	3074.6	2320.8	1007.9	86.327	0	0	0	0	0	0	0	0	0	0	0	0	0	0	1	#DIV/0!
P36507	P36507	Dual specificity mitogen-activated protein kinase kinase 2	MAP2K2	14808	16753	13935	597.99	0	0	0	0	0	287050	278450	251160	13612	0	0	0	0	0	453734	0.373901
P36542	P36542	ATP synthase subunit gamma, mitochondrial	ATP5C1	258010	271170	309850	7876	578.27	1434.8	0	0	0	624130	631880	1161900	213930	0	68284	0	0	0	9.40713e+06	0.116604
P36543	P36543	V-type proton ATPase subunit E 1	ATP6V1E1	609620	568790	622990	20410	3887.8	1713.3	0	304.33	214.46	2673200	2651100	2504800	406310	236780	40461	0	0	0	2.2785e+07	1.85166e-05	yes
P36551	P36551	Oxygen-dependent coproporphyrinogen-III oxidase, mitochondrial	CPOX	17511	20469	21962	224.8	208.09	64.495	0	0	118.54	248310	290690	317560	28117	0	0	0	0	0	937234	0.373901
P36575	P36575	Arrestin-C	ARR3	3024.6	2871.8	178.61	0	0	0	0	0	0	0	0	0	0	0	0	0	0	0	1	#DIV/0!
P36578	P36578	60S ribosomal protein L4	RPL4	502190	479870	503510	205990	71158	139810	0	1221.5	0	1321700	1505000	1270000	2205600	2327800	2729800	0	0	0	2.42107e+08	7.25823e-10	yes
P36639	P36639	7,8-dihydro-8-oxoguanine triphosphatase	NUDT1	29893	13391	28140	0	0	0	0	0	0	219480	76719	200810	0	0	0	0	0	0	1	#DIV/0!
P36776	P36776	Lon protease homolog, mitochondrial	LONP1	89130	68094	78362	4299.7	395.54	621.3	0	237.43	213.08	1005900	841470	959030	212810	41383	17385	0	0	0	9052601	2.98444e-05	yes
P36871	P36871	Phosphoglucomutase-1	PGM1	24105	31622	26966	1103.1	180.46	0	0	0	0	273600	331460	319960	34903	0	0	0	0	0	1.16343e+06	0.373901
P36873	P36873	Serine/threonine-protein phosphatase PP1-gamma catalytic subunit	PPP1CC	14670	21391	13741	859.42	0	179.54	0	0	0	147530	257190	159160	69342	0	0	0	0	0	2.3114e+06	0.373901
P36915	P36915	Guanine nucleotide-binding protein-like 1	GNL1	1614.7	0	0	472.7	676.31	0	0	0	0	0	0	0	0	0	0	0	0	0	1	#DIV/0!
P36954	P36954	DNA-directed RNA polymerase II subunit RPB9	POLR2I	9127.7	13792	13668	0	0	0	0	0	0	41326	62844	57839	0	0	0	0	0	0	1	#DIV/0!
P36957	P36957	Dihydrolipoyllysine-residue succinyltransferase component of 2-oxoglutarate dehydrogenase complex, mitochondrial	DLST	74483	75087	90718	669.9	0	0	0	0	0	686720	727390	908990	32522	0	0	0	0	0	1.08407e+06	0.373901
P36969	P36969	Phospholipid hydroperoxide glutathione peroxidase, mitochondrial	GPX4	104620	136170	76568	12097	5465	4566.5	0	0	0	458690	564010	480290	217390	350760	90071	0	0	0	21940701	1.90362e-06	yes
P37108	P37108	Signal recognition particle 14 kDa protein	SRP14	243080	122350	171920	2988.2	1436.8	1564.9	0	0	0	1257000	418310	398450	96942	0	118890	0	0	0	7.1944e+06	0.116132
P37198	P37198	Nuclear pore glycoprotein p62	NUP62	9187.4	8302.4	7686.6	621.58	0	203.96	0	0	0	219530	212050	267000	39751	0	0	0	0	0	1.32503e+06	0.373901
P37235;P84074;P61601	P37235;P84074	Hippocalcin-like protein 1;Neuron-specific calcium-binding protein hippocalcin	HPCAL1;HPCA	41443	34615	30336	1851.5	1614.6	345.87	0	0	0	347050	439080	369200	101210	190230	0	0	0	0	9.71467e+06	0.116263
P37268	P37268	Squalene synthase	FDFT1	5562.8	3447.4	3606.7	0	0	0	0	0	0	74606	72419	102610	0	0	0	0	0	0	1	#DIV/0!
P37287	P37287	Phosphatidylinositol N-acetylglucosaminyltransferase subunit A	PIGA	2653.9	0	3451.9	1324.5	66.68	0	0	0	0	0	0	0	0	0	0	0	0	0	1	#DIV/0!
P37802;Q9UI15	P37802	Transgelin-2	TAGLN2	1380000	858590	1415400	82875	6500.2	15152	0	0	0	3538500	2657600	3485800	618310	203670	186470	0	0	0	33615001	1.52277e-06	yes
P37837	P37837	Transaldolase	TALDO1	1112900	1142700	1029000	48698	3115.5	14618	369.05	1567.2	1159.1	4505300	4858800	4005100	658720	54899	239670	101620	163100	200590	2.04872	0.691735
P37840	P37840	Alpha-synuclein	SNCA	57189	79219	64244	0	0	0	0	0	0	142090	209560	140420	0	0	0	0	0	0	1	#DIV/0!
P38117	P38117	Electron transfer flavoprotein subunit beta	ETFB	126030	138840	148800	1873	0	0	0	0	0	949320	482670	495270	98771	0	0	0	0	0	3.29237e+06	0.373901
P38159;O75526;Q8N7X1;Q8IZ40	P38159	RNA-binding motif protein, X chromosome;RNA-binding motif protein, X chromosome, N-terminally processed	RBMX	51031	53047	51091	37808	7188.5	50320	0	625.06	173.87	655810	670840	402840	1833800	743690	2983300	0	233350	160640	14.114	0.241602
P38432	P38432	Coilin	COIL	270.5	0	170.85	1261.8	1761.8	10103	0	435.96	0	0	0	0	298520	527270	803010	0	0	0	5.42933e+07	4.0951e-07	yes
P38435	P38435	Vitamin K-dependent gamma-carboxylase	GGCX	1648.1	1645.6	1652.5	0	976.61	99.117	0	0	0	0	0	0	0	0	0	0	0	0	1	#DIV/0!
P38571	P38571	Lysosomal acid lipase/cholesteryl ester hydrolase	LIPA	144150	77123	20503	52885	68152	32534	0	851.13	825.32	1096600	552540	224140	2302300	6015300	1425000	0	0	410550	23.7306	0.0814574
P38606	P38606	V-type proton ATPase catalytic subunit A	ATP6V1A	713200	716410	834680	82801	17281	13656	69.2	5821.2	0	3134100	3490600	3834100	1379300	891550	379650	0	0	0	8.835e+07	1.13154e-06	yes
P38646	P38646	Stress-70 protein, mitochondrial	HSPA9	566090	526180	574520	95996	20457	17363	268.13	553.45	75.947	2952000	2850400	2748100	1955500	981410	329470	0	60188	0	54.2696	0.0668848
P38919	P38919	Eukaryotic initiation factor 4A-III;Eukaryotic initiation factor 4A-III, N-terminally processed	EIF4A3	36450	30873	19556	1464	505.37	370.36	0	0	0	398300	367970	316720	81268	56326	33005	0	0	0	5.68663e+06	4.87576e-07	yes
P39019	P39019	40S ribosomal protein S19	RPS19	925800	634860	588760	48189	25799	52408	0	0	0	2640900	1685400	1522400	1073600	703910	1360900	0	0	0	1.04614e+08	7.17918e-08	yes
P39023;Q92901	P39023	60S ribosomal protein L3	RPL3	225870	296680	264650	39033	4352.5	21382	0	1287.5	845.63	2424300	2741200	2133500	834500	616900	884950	0	0	0	7.78783e+07	8.6143e-09	yes
P39210	P39210	Protein Mpv17	MPV17	14589	15377	10839	0	0	0	0	0	0	94902	74124	73759	0	0	0	0	0	0	1	#DIV/0!
P39656	P39656	Dolichyl-diphosphooligosaccharide--protein glycosyltransferase 48 kDa subunit	DDOST	143140	159110	161350	10999	5013.1	1853.6	0	0	0	1264800	1341500	1547300	408300	230100	104710	0	0	0	2.47703e+07	1.78242e-06	yes
P39687;O95626;O43423	P39687	Acidic leucine-rich nuclear phosphoprotein 32 family member A	ANP32A	34582	107860	3410.7	188970	172900	374580	10424	94195	27342	309270	539990	134440	4873100	4390600	9061200	0	8887100	5064700	1.31344	0.383726
P39748	P39748	Flap endonuclease 1	FEN1	8990.5	2695.9	5215	0	0	0	0	0	0	94636	60582	89232	0	0	0	0	0	0	1	#DIV/0!
P40121	P40121	Macrophage-capping protein	CAPG	3847000	4429700	4038500	420440	103360	120740	23408	24550	18601	19273000	22384000	19380000	10573000	5095100	3587400	6195200	2575000	4110400	1.49492	0.42607
P40222	P40222	Alpha-taxilin	TXLNA	7193.9	6176.7	8331.5	90.763	85.444	198.75	0	0	0	235940	278430	247790	129800	0	0	0	0	0	4.32667e+06	0.373901
P40227	P40227	T-complex protein 1 subunit zeta	CCT6A	240300	283880	273890	16689	1647.9	2645.7	0	0	0	1244800	1340100	1271700	249780	60360	69480	0	0	0	12654001	3.67054e-06	yes
P40306	P40306	Proteasome subunit beta type-10	PSMB10	42156	95314	92909	9211.3	5900.4	1385.8	0	0	0	382800	540900	476060	129420	0	24845	0	0	0	5.14217e+06	0.117235
P40337	P40337	Von Hippel-Lindau disease tumor suppressor	VHL	10114	15494	13605	0	0	0	0	0	0	0	0	0	0	0	0	0	0	0	1	#DIV/0!
P40429;Q6NVV1	P40429	60S ribosomal protein L13a	RPL13A	425300	451880	367520	52438	26954	65098	0	0	0	1172300	1295600	930880	840970	403940	1044700	0	0	0	7.63203e+07	3.8331e-07	yes
P40616	P40616	ADP-ribosylation factor-like protein 1	ARL1	59257	47052	48311	1822.3	0	0	0	0	0	234910	249490	238390	0	0	0	0	0	0	1	#DIV/0!
P40763	P40763	Signal transducer and activator of transcription 3	STAT3	15154	19999	15881	867.04	334.63	73.048	0	0	0	297270	344840	335600	46257	21291	0	0	0	0	2251601	0.116384
P40818	P40818	Ubiquitin carboxyl-terminal hydrolase 8	USP8	5545.4	6940	6082.7	767.14	264.11	101.16	0	0	0	95040	118160	100970	58408	85712	0	0	0	0	4804001	0.116175
P40855	P40855	Peroxisomal biogenesis factor 19	PEX19	51322	40083	47066	337.06	0	328.09	0	0	0	298320	251730	288400	0	0	0	0	0	0	1	#DIV/0!
P40925	P40925	Malate dehydrogenase, cytoplasmic	MDH1	1314600	1146900	1172500	41662	7987.4	7895.8	0	0	0	6651000	6243400	5768400	1308700	616610	252880	0	0	0	7.26063e+07	2.96999e-06	yes
P40926	P40926	Malate dehydrogenase, mitochondrial	MDH2	1005100	975320	983380	41007	10748	7392.4	713.45	1139.6	1341.7	4297100	4257000	3990200	494320	245870	117270	0	0	119580	7.1706	0.100896
P40939	P40939	Trifunctional enzyme subunit alpha, mitochondrial;Long-chain enoyl-CoA hydratase;Long chain 3-hydroxyacyl-CoA dehydrogenase	HADHA	281760	322620	299680	41423	11357	15117	0	0	0	2510100	2812200	2735900	1405700	971790	349570	0	0	0	9.0902e+07	1.64458e-06	yes
P41091;Q2VIR3	P41091;Q2VIR3	Eukaryotic translation initiation factor 2 subunit 3;Putative eukaryotic translation initiation factor 2 subunit 3-like protein	EIF2S3;EIF2S3L	127760	155500	145130	9680.9	600.89	362.37	0	0	0	766990	927230	852870	208420	0	0	0	0	0	6.94733e+06	0.373901
P41208;Q12798	P41208;Q12798	Centrin-2;Centrin-1	CETN2;CETN1	16276	10920	6888.6	0	0	842.65	0	3177.6	4835.9	154700	134250	374040	0	0	0	0	1918700	1726000	8.23113e-09	0.11612
P41214	P41214	Eukaryotic translation initiation factor 2D	EIF2D	636.85	1047.8	664.98	0	0	0	0	0	0	0	0	0	0	0	0	0	0	0	1	#DIV/0!
P41218	P41218	Myeloid cell nuclear differentiation antigen	MNDA	538010	593430	510580	41178	11753	16689	0	116.59	158.42	1952900	2165100	1711900	463540	321980	258000	0	0	0	34784001	5.65258e-08	yes
P41223	P41223	Protein BUD31 homolog	BUD31	2907.9	4426.9	3801.4	0	0	349.26	0	0	0	38862	36447	21672	0	0	0	0	0	0	1	#DIV/0!
P41226	P41226	Ubiquitin-like modifier-activating enzyme 7	UBA7	18052	18876	33467	1226.7	97.608	0	0	58.5	0	164090	192360	242330	29598	0	0	0	0	0	986601	0.373901
P41227;Q9BSU3	P41227	N-alpha-acetyltransferase 10	NAA10	26551	38198	31940	1431.7	768.29	1725	0	0	0	159410	185560	219170	18994	23468	30848	0	0	0	2.44367e+06	5.00059e-08	yes
P41236;Q6NXS1	P41236;Q6NXS1	Protein phosphatase inhibitor 2;Protein phosphatase inhibitor 2-like protein 3	PPP1R2;PPP1R2P3	23293	28146	37752	1153.5	5246.7	1278.4	8905.2	0	10905	105120	90437	93832	0	0	0	0	0	0	1	#DIV/0!
P41240	P41240	Tyrosine-protein kinase CSK	CSK	48905	59802	63039	4469.5	1875.7	782.92	144.69	0	115.18	493450	562280	573180	103250	106980	0	0	0	0	7.00767e+06	0.116117
P41250	P41250	Glycine--tRNA ligase	GARS	90067	84992	97234	12694	2321.7	2272.4	0	0	94.869	730250	803960	774950	300310	129620	61994	0	0	0	1.63975e+07	3.55097e-06	yes
P41252	P41252	Isoleucine--tRNA ligase, cytoplasmic	IARS	44971	37966	45815	6045	1129.3	629.68	32.535	0	0	687730	636840	709750	323360	140370	35877	0	0	0	1.66536e+07	1.42533e-05	yes
P41567	P41567	Eukaryotic translation initiation factor 1	EIF1	296320	360340	291430	6866.8	246.61	0	0	0	0	1209700	1577100	1118200	0	0	0	0	0	0	1	#DIV/0!
P42025	P42025	Beta-centractin	ACTR1B	39883	35155	39811	1009.3	0	0	0	0	0	424810	468270	410070	0	0	0	0	0	0	1	#DIV/0!
P42081	P42081	T-lymphocyte activation antigen CD86	CD86	0	3436.7	2756.6	11052	0	10636	0	0	0	0	0	0	205300	0	266190	0	0	0	1.57163e+07	0.11614
P42126	P42126	Enoyl-CoA delta isomerase 1, mitochondrial	ECI1	79184	68617	42342	2340.6	0	0	0	0	0	354970	356130	165310	49787	0	0	0	0	0	1.65957e+06	0.373901
P42166	P42166	Lamina-associated polypeptide 2, isoform alpha;Thymopoietin;Thymopentin	TMPO	4049	2890.9	3994.4	81.143	0	0	0	0	0	57768	42557	55481	0	0	0	0	0	0	1	#DIV/0!
P42167	P42167	Lamina-associated polypeptide 2, isoforms beta/gamma;Thymopoietin;Thymopentin	TMPO	110960	106590	101150	4965.8	162.57	2534.6	0	0	0	679740	653670	559090	164800	58299	48387	0	0	0	9.04953e+06	1.99448e-06	yes
P42224	P42224	Signal transducer and activator of transcription 1-alpha/beta	STAT1	101130	103870	113500	23499	2647.7	4905.9	96.447	1544	966.29	1414500	1325900	1517500	781170	279400	219250	0	356260	407940	1.67472	0.378489
P42226	P42226	Signal transducer and activator of transcription 6	STAT6	928.76	1233.8	1059.5	0	0	0	0	0	0	101300	108520	119960	0	0	0	0	0	0	1	#DIV/0!
P42229	P42229	Signal transducer and activator of transcription 5A	STAT5A	4014.4	10952	12751	95.145	70.998	0	0	123.14	0	155380	180160	188750	0	0	0	0	0	0	1	#DIV/0!
P42285	P42285	Superkiller viralicidic activity 2-like 2	SKIV2L2	4530.3	3490.4	5402.9	795.85	77.129	0	0	0	0	85321	96786	105480	67055	0	0	0	0	0	2.23517e+06	0.373901
P42330;P17516	P42330	Aldo-keto reductase family 1 member C3	AKR1C3	9569	11485	22612	1172.4	1744.5	0	0	0	0	301090	325960	477010	0	0	0	0	0	0	1	#DIV/0!
P42331	P42331	Rho GTPase-activating protein 25	ARHGAP25	15814	20663	25043	1340.4	562.8	357.13	0	0	0	181630	263150	299770	32506	40308	12936	0	0	0	2.85833e+06	1.8598e-06	yes
P42345	P42345	Serine/threonine-protein kinase mTOR	MTOR	763.24	592.17	824.6	52.089	0	0	0	0	0	62851	58472	78595	0	0	0	0	0	0	1	#DIV/0!
P42356	P42356	Phosphatidylinositol 4-kinase alpha	PI4KA	1677.3	1609.3	2199.6	148.5	77.108	0	0	0	0	71865	82670	105340	52220	0	0	0	0	0	1.74067e+06	0.373901
P42566	P42566	Epidermal growth factor receptor substrate 15	EPS15	10631	11528	15234	425.31	90.048	0	0	0	0	304150	370060	427080	47911	0	0	0	0	0	1.59703e+06	0.373901
P42574	P42574	Caspase-3;Caspase-3 subunit p17;Caspase-3 subunit p12	CASP3	14081	16143	18319	3797.6	0	188.49	0	0	0	128310	120040	159660	0	0	0	0	0	0	1	#DIV/0!
P42677	P42677	40S ribosomal protein S27	RPS27	593060	583680	563650	12079	4459.4	8177.9	0	711.11	0	1014800	1003400	1069200	71722	63323	0	0	0	0	4501501	0.116123
P42679	P42679	Megakaryocyte-associated tyrosine-protein kinase	MATK	35057	9765	36158	4408.5	225.19	521.01	0	0	0	307060	94241	316140	106970	0	0	0	0	0	3.56567e+06	0.373901
P42696	P42696	RNA-binding protein 34	RBM34	1417.3	1636.2	1436.4	0	170.47	0	0	0	0	0	0	0	0	0	0	0	0	0	1	#DIV/0!
P42704	P42704	Leucine-rich PPR motif-containing protein, mitochondrial	LRPPRC	46596	43335	90478	19015	16524	10257	0	0	41.76	1657400	1428100	1807900	2126700	3460900	1798900	0	0	0	2.46217e+08	6.43568e-08	yes
P42765	P42765	3-ketoacyl-CoA thiolase, mitochondrial	ACAA2	293260	288090	312650	20510	1504.6	3061.6	0	0	0	1807400	1572200	1664200	344950	52326	50184	0	0	0	1.49153e+07	1.44876e-05	yes
P42766	P42766	60S ribosomal protein L35	RPL35	717020	638690	579180	57236	10685	91625	0	0	0	983360	945930	752670	171170	160210	453420	0	0	0	26160001	9.25458e-07	yes
P42768	P42768	Wiskott-Aldrich syndrome protein	WAS	19024	21647	12110	5192.3	1063.2	3706.7	0	0	0	347790	331130	290250	187770	247240	120550	0	0	0	1.85187e+07	1.47977e-07	yes
P42785	P42785	Lysosomal Pro-X carboxypeptidase	PRCP	46882	19266	21393	11749	22318	27399	390.27	5599.3	4019.8	695160	555610	380710	611940	1842200	1800300	0	1409000	1393000	1.51836	0.381633
P42858	P42858	Huntingtin	HTT	2803.8	2715.9	4413.5	591.66	21.695	77.621	0	0	0	57050	102190	133820	92477	0	11649	0	0	0	3.47087e+06	0.118009
P43003	P43003	Excitatory amino acid transporter 1	SLC1A3	2432.1	1256.1	1363.7	2237.4	1909	1639.8	0	0	0	0	0	0	0	0	0	0	0	0	1	#DIV/0!
P43005	P43005	Excitatory amino acid transporter 3	SLC1A1	1619.3	1238.6	0	14336	2039.2	10509	0	0	0	0	0	0	0	0	0	0	0	0	1	#DIV/0!
P43007	P43007	Neutral amino acid transporter A	SLC1A4	2279.1	540.09	110.25	5838.3	3157.5	4323	0	0	0	0	0	0	276850	329980	265160	0	0	0	2.90663e+07	1.37759e-09	yes
P43034	P43034	Platelet-activating factor acetylhydrolase IB subunit alpha	PAFAH1B1	87724	92568	88610	7907.4	180.01	893.99	0	59.101	0	523040	586500	517100	156390	0	29315	0	0	0	6.19017e+06	0.117242
P43155	P43155	Carnitine O-acetyltransferase	CRAT	900.29	1150.4	894.62	127.37	233.82	0	0	0	0	367550	478100	443000	188400	0	0	0	0	0	6.28e+06	0.373901
P43235	P43235	Cathepsin K	CTSK	998.76	2397.7	1094.3	0	0	0	0	0	0	0	0	0	0	0	0	0	0	0	1	#DIV/0!
P43243	P43243	Matrin-3	MATR3	29482	28352	24055	68267	37230	58341	0	1756.3	1079.5	599200	617160	416370	2744400	3019700	3343200	0	311270	252560	16.1526	0.229716
P43246	P43246	DNA mismatch repair protein Msh2	MSH2	511.73	654.23	527.88	0	0	0	0	0	0	0	0	0	0	0	0	0	0	0	1	#DIV/0!
P43250;P34947	P43250	G protein-coupled receptor kinase 6	GRK6	5478.9	4810.5	5120.6	354.32	306.72	143.54	0	0	0	94618	86608	98821	0	89259	0	0	0	0	2.9753e+06	0.373901
P43251	P43251	Biotinidase	BTD	2231.6	2311.9	1953.6	1780.5	4049.8	4286	0	0	0	0	19648	0	0	517370	351520	0	0	0	28963001	0.116165
P43304	P43304	Glycerol-3-phosphate dehydrogenase, mitochondrial	GPD2	102210	115690	129570	11504	1533.1	2792.5	0	241.05	0	619330	751830	764160	268670	63419	68282	0	0	0	13345701	4.2388e-06	yes
P43307	P43307	Translocon-associated protein subunit alpha	SSR1	58507	27408	20875	15220	13831	15897	0	0	0	477510	200570	306260	454060	654480	611680	0	0	0	5.73407e+07	9.39522e-09	yes
P43353;P48448	P43353	Aldehyde dehydrogenase family 3 member B1	ALDH3B1	27302	27291	25090	3881.3	291.52	759.79	0	0	0	265930	256680	285460	98836	0	23358	0	0	0	4.07313e+06	0.11699
P43378	P43378	Tyrosine-protein phosphatase non-receptor type 9	PTPN9	0	1674.2	1712.1	0	0	0	0	0	0	0	0	0	0	0	0	0	0	0	1	#DIV/0!
P43405	P43405	Tyrosine-protein kinase SYK	SYK	27467	40602	34506	6454.2	1167	856.07	0	0	0	644440	820450	692780	360630	110050	47433	0	0	0	1.72704e+07	1.00296e-05	yes
P43487	P43487	Ran-specific GTPase-activating protein	RANBP1	94313	49423	89341	7452.6	2214.7	3416	0	0	0	544700	496780	436850	28200	83182	0	0	0	0	3.71273e+06	0.116607
P43490	P43490	Nicotinamide phosphoribosyltransferase	NAMPT	109780	120940	126820	4304.5	1191.7	562.55	0	0	0	686960	773930	836510	105130	48295	19835	0	0	0	5.77533e+06	5.78106e-06	yes
P43652	P43652	Afamin	AFM	22598	20621	23226	104450	69888	124710	817.86	3032.8	1679	393210	376040	264100	6286800	9802900	9885000	0	963600	789380	14.8175	0.241787
P43686	P43686	26S protease regulatory subunit 6B	PSMC4	113190	107110	118000	8877.1	2096.6	554.51	0	0	0	878530	882780	868020	245750	82925	22282	0	0	0	1.16986e+07	2.1749e-05	yes
P43897	P43897	Elongation factor Ts, mitochondrial	TSFM	25719	29309	22582	383.42	0	0	0	0	0	216940	269610	194590	0	0	0	0	0	0	1	#DIV/0!
P45880	P45880	Voltage-dependent anion-selective channel protein 2	VDAC2	384840	431030	425620	14865	1695.3	3298.7	196.56	0	0	1357100	1243800	1321000	264860	165170	58654	0	0	0	1.62895e+07	3.21697e-06	yes
P45954	P45954	Short/branched chain specific acyl-CoA dehydrogenase, mitochondrial	ACADSB	3865.4	1189.8	8052.4	0	176.14	203.49	0	0	0	104430	130890	69845	0	0	0	0	0	0	1	#DIV/0!
P45973	P45973	Chromobox protein homolog 5	CBX5	9365.6	11774	7024.9	3048.1	1444.7	0	0	0	0	0	0	0	0	0	0	0	0	0	1	#DIV/0!
P45974;Q92995	P45974	Ubiquitin carboxyl-terminal hydrolase 5	USP5	53710	62488	58366	12287	2866	1156.2	51.339	0	0	476520	485890	499170	349050	264930	41655	0	0	0	21854501	1.56308e-05	yes
P45985	P45985	Dual specificity mitogen-activated protein kinase kinase 4	MAP2K4	3296	7103.3	7867.2	0	0	0	0	0	0	0	82356	98163	0	0	0	0	0	0	1	#DIV/0!
P46060	P46060	Ran GTPase-activating protein 1	RANGAP1	23153	37445	30836	2819.7	799.6	108.87	264.38	312.3	1724.7	526160	792330	626760	221290	231480	0	0	0	1343400	0.337033	0.580609
P46063	P46063	ATP-dependent DNA helicase Q1	RECQL	13464	15481	12228	2043.2	231.13	1392.2	0	0	0	197150	178050	208030	93378	0	97753	0	0	0	6.37103e+06	0.116117
P46087	P46087	Probable 28S rRNA (cytosine(4447)-C(5))-methyltransferase	NOP2	2513.8	2453.5	5273.2	1075	380.89	558.12	0	0	0	109270	108680	82495	0	0	0	0	0	0	1	#DIV/0!
P46100	P46100	Transcriptional regulator ATRX	ATRX	0	0	0	179.2	101.48	98.821	0	0	0	0	0	0	0	0	0	0	0	0	1	#DIV/0!
P46108	P46108	Adapter molecule crk	CRK	17531	19645	16036	1052.9	291.77	0	0	0	0	200660	202090	175560	33518	0	0	0	0	0	1.11727e+06	0.373901
P46109	P46109	Crk-like protein	CRKL	57769	20429	54403	2795.9	162.04	415.15	0	0	0	239800	183530	274890	79590	0	30198	0	0	0	3.6596e+06	0.11651
P46199	P46199	Translation initiation factor IF-2, mitochondrial	MTIF2	637.2	580.75	5736.2	0	0	0	0	0	0	0	0	0	0	0	0	0	0	0	1	#DIV/0!
P46379	P46379	Large proline-rich protein BAG6	BAG6	10730	11877	23195	1104.9	689.91	1559.4	0	0	0	175780	184900	225750	62810	0	0	0	0	0	2.09367e+06	0.373901
P46459	P46459	Vesicle-fusing ATPase	NSF	81487	88964	88976	8698	3316	800.29	0	0	0	686860	762930	716810	278600	187640	24590	0	0	0	16361001	2.74476e-05	yes
P46734;P52564	P46734	Dual specificity mitogen-activated protein kinase kinase 3	MAP2K3	12847	8889.5	19073	238.09	0	0	0	240.24	0	260400	194550	284490	11042	0	0	0	0	0	368068	0.373901
P46736	P46736	Lys-63-specific deubiquitinase BRCC36	BRCC3	10368	11272	13358	347.91	0	294.79	0	0	0	113960	123710	110930	29043	0	0	0	0	0	968101	0.373901
P46776	P46776	60S ribosomal protein L27a	RPL27A	573040	550330	571010	89803	42396	49102	0	2566	3523.9	1650900	1362300	1379800	1013000	402750	1014800	0	0	488570	4.97482	0.107382
P46777	P46777	60S ribosomal protein L5	RPL5	612700	661960	631380	1709100	494820	1259800	6888.3	11156	4924.9	1627700	1499500	1515000	14930000	7136500	14722000	254330	510610	0	48.0933	0.185619
P46778	P46778	60S ribosomal protein L21	RPL21	831680	765410	751270	59730	19950	36244	0	0	0	2268400	2392400	2063800	460520	480900	342110	0	0	0	4.27843e+07	8.27586e-09	yes
P46779	P46779	60S ribosomal protein L28	RPL28	329750	311430	262960	6625.6	519.72	2999.1	0	0	0	1674600	817090	1333500	53945	0	49426	0	0	0	3445701	0.11612
P46781	P46781	40S ribosomal protein S9	RPS9	362460	290690	287820	101560	18658	78180	372.31	252.73	0	783510	634470	603040	789380	311720	968250	0	0	0	6.89783e+07	8.54476e-07	yes
P46782	P46782	40S ribosomal protein S5;40S ribosomal protein S5, N-terminally processed	RPS5	776590	805160	527100	53082	14387	26690	0	609.04	0	2187100	2410000	1914300	642120	424670	481350	0	0	0	5.16047e+07	1.3584e-08	yes
P46783;Q9NQ39	P46783	40S ribosomal protein S10	RPS10	505950	524220	473050	41562	9666.1	26644	0	668.27	545.34	1961100	1920700	1907900	400210	267410	447530	0	0	0	3.71717e+07	3.90658e-08	yes
P46926;Q8TDQ7	P46926	Glucosamine-6-phosphate isomerase 1	GNPDA1	148290	142580	143600	3758.1	313.7	0	694.34	0	0	636280	682860	613260	62084	0	0	0	0	0	2.06947e+06	0.373901
P46939	P46939	Utrophin	UTRN	2730.8	2516.4	4423.1	1037.4	97.936	516.49	0	25.888	0	160640	180560	241490	257470	50248	123490	0	0	0	14373601	4.23848e-06	yes
P46940;Q86VI3	P46940	Ras GTPase-activating-like protein IQGAP1	IQGAP1	337280	325810	355220	61364	15586	11748	1020.7	0	0	3045500	3044800	2919100	1529000	1031300	400110	0	0	0	9.86803e+07	1.34553e-06	yes
P46952	P46952	3-hydroxyanthranilate 3,4-dioxygenase	HAAO	4860	12329	8481	1015.2	0	0	0	0	0	0	148730	91271	0	0	0	0	0	0	1	#DIV/0!
P46976	P46976	Glycogenin-1	GYG1	27987	30860	27466	78582	38001	64554	0	2839.4	855.08	191990	183710	174810	1479200	2678300	1990100	0	357860	192260	11.175	0.247
P46977	P46977	Dolichyl-diphosphooligosaccharide--protein glycosyltransferase subunit STT3A	STT3A	12286	7976.3	8680.5	1355.7	111.3	0	0	0	0	374970	308430	290790	270520	0	0	0	0	0	9.01733e+06	0.373901
P47224	P47224	Guanine nucleotide exchange factor MSS4	RABIF	7263.5	15973	11376	0	0	0	0	0	0	20842	50829	35190	0	0	0	0	0	0	1	#DIV/0!
P47712	P47712	Cytosolic phospholipase A2;Phospholipase A2;Lysophospholipase	PLA2G4A	2605.5	1996.8	3609	0	0	0	0	0	0	45218	41343	45399	0	0	0	0	0	0	1	#DIV/0!
P47736	P47736	Rap1 GTPase-activating protein 1	RAP1GAP	1201.7	1273.7	705.03	0	0	0	0	0	0	71623	68284	38089	0	0	0	0	0	0	1	#DIV/0!
P47755	P47755	F-actin-capping protein subunit alpha-2	CAPZA2	156830	177660	209320	8769.3	476.31	2379.8	0	0	0	1632000	1892800	1937700	310630	0	60715	0	0	0	1.23782e+07	0.117097
P47756	P47756	F-actin-capping protein subunit beta	CAPZB	527500	576390	635250	41012	7918.7	14002	0	0	0	1580400	1947200	2064200	571840	339830	290260	0	0	0	4.00643e+07	1.13568e-07	yes
P47897	P47897	Glutamine--tRNA ligase	QARS	52655	35799	59427	9153.7	2517.5	2769.9	176.24	346.07	37.497	571400	608570	703170	324720	207180	118700	0	101670	0	6.39913	0.101048
P47914	P47914	60S ribosomal protein L29	RPL29	1048900	653290	857970	1248600	84980	1104300	0	1387.1	0	2423600	1508300	1761500	10991000	477400	15979000	0	0	0	9.14913e+08	5.75639e-05	yes
P47929	P47929	Galectin-7	LGALS7	0	0	0	0	0	3171.7	0	0	0	0	0	0	0	0	0	0	0	0	1	#DIV/0!
P47985;P0C7P4	P47985;P0C7P4	Cytochrome b-c1 complex subunit Rieske, mitochondrial;Cytochrome b-c1 complex subunit 11;Putative cytochrome b-c1 complex subunit Rieske-like protein 1	UQCRFS1;UQCRFS1P1	65701	47653	71106	4794.2	71.237	725.7	0	0	0	414180	334340	422930	47602	0	14657	0	0	0	2.0753e+06	0.116747
P48047	P48047	ATP synthase subunit O, mitochondrial	ATP5O	308340	310310	312720	6550.9	0	0	0	0	0	1532200	1750400	1620700	172460	0	0	0	0	0	5.74867e+06	0.373901
P48059;Q7Z4I7	P48059	LIM and senescent cell antigen-like-containing domain protein 1	LIMS1	34852	46049	46050	5849.4	596	3322.7	0	271.54	0	224600	303920	263060	368390	128030	226520	0	0	0	24098001	6.3745e-07	yes
P48060	P48060	Glioma pathogenesis-related protein 1	GLIPR1	9458.3	8227.8	7507.5	0	0	0	0	0	0	81906	68841	91466	0	0	0	0	0	0	1	#DIV/0!
P48147	P48147	Prolyl endopeptidase	PREP	46396	51184	55811	3447	1381.9	804.64	116.01	0	0	683370	750680	771630	105390	97967	31017	0	0	0	7.81247e+06	2.39706e-06	yes
P48163	P48163	NADP-dependent malic enzyme	ME1	42215	43765	43215	1928.1	158.74	114.29	0	0	0	366690	402610	348840	60790	0	0	0	0	0	2.02633e+06	0.373901
P48200	P48200	Iron-responsive element-binding protein 2	IREB2	3143	2591.7	3493.5	0	0	0	0	0	0	107910	69134	93742	0	0	0	0	0	0	1	#DIV/0!
P48426	P48426	Phosphatidylinositol 5-phosphate 4-kinase type-2 alpha	PIP4K2A	55653	70412	55943	3048.1	1084.4	276.7	99.939	0	0	300980	431080	284450	58459	53126	0	0	0	0	3719501	0.11612
P48444	P48444	Coatomer subunit delta	ARCN1	126610	105960	142450	9443.6	2049.1	590.21	0	0	0	931820	821460	1008700	238750	49344	13872	0	0	0	1.00655e+07	4.66439e-05	yes
P48449	P48449	Lanosterol synthase	LSS	2855.8	5148.8	9075.3	231.59	0	0	0	0	0	72283	95734	117080	35589	0	0	0	0	0	1.1863e+06	0.373901
P48506	P48506	Glutamate--cysteine ligase catalytic subunit	GCLC	36086	17593	25764	1201.6	384.63	0	0	0	0	368730	213140	297490	71482	27132	0	0	0	0	3.28713e+06	0.116515
P48507	P48507	Glutamate--cysteine ligase regulatory subunit	GCLM	22265	24033	13459	748.61	555.93	582.16	0	0	0	108100	124980	133120	0	0	0	0	0	0	1	#DIV/0!
P48553	P48553	Trafficking protein particle complex subunit 10	TRAPPC10	1627.2	2039.3	3693.4	0	0	0	0	0	0	55606	70468	106550	0	0	0	0	0	0	1	#DIV/0!
P48556	P48556	26S proteasome non-ATPase regulatory subunit 8	PSMD8	24898	23424	28994	430.53	145.45	0	0	0	0	277460	260300	250600	16660	0	0	0	0	0	555334	0.373901
P48595	P48595	Serpin B10	SERPINB10	23744	9912.7	15456	377.91	0	0	0	0	0	197570	99871	129580	21112	0	0	0	0	0	703734	0.373901
P48634	P48634	Protein PRRC2A	PRRC2A	694.78	723.95	732.3	514.32	58.216	419.8	0	0	0	78355	64257	57375	344600	205200	377830	0	0	0	30921001	8.90153e-08	yes
P48637	P48637	Glutathione synthetase	GSS	81914	87259	96935	1735.1	0	193.36	0	0	0	526440	485460	585080	58161	0	0	0	0	0	1.9387e+06	0.373901
P48643	P48643	T-complex protein 1 subunit epsilon	CCT5	165110	179450	192840	13076	3030.1	801.54	0	0	0	1033400	1133900	1101100	189600	75617	17889	0	0	0	9.43687e+06	2.19186e-05	yes
P48651	P48651	Phosphatidylserine synthase 1	PTDSS1	5327.3	5512	6453.1	1979.6	0	641.12	0	0	0	77858	87106	95407	144070	0	0	0	0	0	4.80233e+06	0.373901
P48681	P48681	Nestin	NES	5482.7	245.58	3594.2	3901.7	0	1136.5	0	0	0	307330	34262	182030	459440	0	98328	0	0	0	1.85923e+07	0.116946
P48723	P48723	Heat shock 70 kDa protein 13	HSPA13	3601.5	3775.5	3245.2	0	0	0	0	0	0	0	0	0	0	0	0	0	0	0	1	#DIV/0!
P48729;Q8N752	P48729;Q8N752	Casein kinase I isoform alpha;Casein kinase I isoform alpha-like	CSNK1A1;CSNK1A1L	1308.9	6866.6	6137.9	0	0	1019.6	0	0	0	0	103440	87258	0	0	0	0	0	0	1	#DIV/0!
P48735	P48735	Isocitrate dehydrogenase [NADP], mitochondrial	IDH2	241360	241080	286540	8007.1	933.74	2675.1	0	0	0	2094500	2195700	2062800	183460	87185	72667	0	0	0	1.14437e+07	5.64164e-07	yes
P48736	P48736	Phosphatidylinositol 4,5-bisphosphate 3-kinase catalytic subunit gamma isoform	PIK3CG	2943.3	2358.6	2630.9	69.459	0	0	0	0	0	101210	101880	115110	0	0	0	0	0	0	1	#DIV/0!
P48739	P48739	Phosphatidylinositol transfer protein beta isoform	PITPNB	35464	35264	43596	1282.8	0	0	0	0	0	359570	367600	350220	36801	0	0	0	0	0	1.2267e+06	0.373901
P48960	P48960	CD97 antigen;CD97 antigen subunit alpha;CD97 antigen subunit beta	CD97	51701	32581	34463	204250	239530	369000	4016.4	13770	2714.5	707760	500760	429780	9767100	25597000	17036000	2309100	4742700	1170000	6.37331	0.0169538	yes
P49023	P49023	Paxillin	PXN	9574.3	7731.4	11065	1687.7	266.41	208.88	0	0	0	152670	130840	211330	118970	0	31348	0	0	0	5010601	0.116841
P49137;Q96PN8;O43930;P51817	P49137	MAP kinase-activated protein kinase 2	MAPKAPK2	1630	2434.5	3699.4	0	331.97	0	0	0	0	55368	0	71793	0	0	0	0	0	0	1	#DIV/0!
P49189	P49189	4-trimethylaminobutyraldehyde dehydrogenase	ALDH9A1	166160	148940	175540	18830	2442.3	1883.3	0	143.43	0	695130	692420	718230	244420	93992	37939	0	0	0	1.2545e+07	7.46801e-06	yes
P49207	P49207	60S ribosomal protein L34	RPL34	210980	231110	217280	236970	33373	80258	0	396.16	0	249660	277070	170260	3666800	585880	1317400	0	0	0	1.85669e+08	3.81351e-06	yes
P49247	P49247	Ribose-5-phosphate isomerase	RPIA	1345.7	2020.3	1871.9	0	0	0	0	0	0	0	0	0	0	0	0	0	0	0	1	#DIV/0!
P49257	P49257	Protein ERGIC-53	LMAN1	4777.5	20516	11351	598.21	156.95	1291	0	0	0	173430	222160	253180	76955	64683	71841	0	0	0	7.11597e+06	6.30588e-10	yes
P49321	P49321	Nuclear autoantigenic sperm protein	NASP	4431.3	4850.2	4393.6	530.61	119.01	0	0	0	0	168650	167330	177570	0	0	0	0	0	0	1	#DIV/0!
P49327	P49327	Fatty acid synthase;[Acyl-carrier-protein] S-acetyltransferase;[Acyl-carrier-protein] S-malonyltransferase;3-oxoacyl-[acyl-carrier-protein] synthase;3-oxoacyl-[acyl-carrier-protein] reductase;3-hydroxyacyl-[acyl-carrier-protein] dehydratase;Enoyl-[acyl-carrier-protein] reductase;Oleoyl-[acyl-carrier-protein] hydrolase	FASN	59662	61918	69615	17266	3957.3	1755.2	0	43.899	63.281	1144200	1209800	746260	649020	843540	169850	0	0	55105	30.168	0.0746654
P49354	P49354	Protein farnesyltransferase/geranylgeranyltransferase type-1 subunit alpha	FNTA	12409	9417.9	12962	291.17	0	0	0	0	0	109650	95779	84641	0	0	0	0	0	0	1	#DIV/0!
P49356	P49356	Protein farnesyltransferase subunit beta	FNTB	11987	9414.1	9461	0	0	0	0	0	0	98167	79983	77321	0	0	0	0	0	0	1	#DIV/0!
P49366	P49366	Deoxyhypusine synthase	DHPS	4845.2	5798.3	5472.5	388.72	0	0	0	0	0	95455	107100	86854	0	0	0	0	0	0	1	#DIV/0!
P49368	P49368	T-complex protein 1 subunit gamma	CCT3	239990	260190	228180	15700	1908.8	9081.4	0	459.94	0	2087900	2262500	2040000	405780	145870	154270	0	57003	0	12.3839	0.0880372
P49406	P49406	39S ribosomal protein L19, mitochondrial	MRPL19	4152.4	7227.1	5643	0	0	0	0	0	0	42644	74331	54812	0	0	0	0	0	0	1	#DIV/0!
P49407;P10523	P49407	Beta-arrestin-1	ARRB1	63161	83138	85125	1498.8	1191.8	421.49	0	58.385	278.1	607270	885700	846700	52578	22053	12997	0	0	0	2.92093e+06	3.50315e-06	yes
P49411	P49411	Elongation factor Tu, mitochondrial	TUFM	146370	160160	164490	22488	4438.7	5544.3	98.394	97.56	0	1331600	1762500	1644500	760100	299120	225540	0	0	0	4.28253e+07	1.17683e-06	yes
P49427	P49427	Ubiquitin-conjugating enzyme E2 R1	CDC34	1009.3	2352.3	2944.4	0	0	0	0	0	0	0	0	0	0	0	0	0	0	0	1	#DIV/0!
P49441	P49441	Inositol polyphosphate 1-phosphatase	INPP1	12086	12153	13027	593.18	108.04	606.89	0	0	599.18	72651	74413	85132	15069	0	0	0	0	0	502301	0.373901
P49458	P49458	Signal recognition particle 9 kDa protein	SRP9	236430	220470	185650	0	0	0	0	0	0	1118400	795660	531190	0	0	0	0	0	0	1	#DIV/0!
P49585;Q9Y5K3	P49585	Choline-phosphate cytidylyltransferase A	PCYT1A	25036	16880	22689	5067.4	1658.3	1749.8	0	0	0	368220	317200	211700	187410	209830	82821	0	0	0	1.6002e+07	5.92547e-07	yes
P49588	P49588	Alanine--tRNA ligase, cytoplasmic	AARS	137370	151370	148670	18638	3313.7	1318.1	0	0	0	929990	1087100	1013900	333100	177520	46419	0	0	0	1.8568e+07	9.25838e-06	yes
P49589	P49589	Cysteine--tRNA ligase, cytoplasmic	CARS	8658	19533	14756	2669	805.5	1962.6	0	0	0	224580	263560	188140	160720	103550	146680	0	0	0	1.36983e+07	2.65706e-08	yes
P49590	P49590	Probable histidine--tRNA ligase, mitochondrial	HARS2	1654.9	1771.6	2287.6	0	0	0	0	0	0	35152	35767	40792	0	0	0	0	0	0	1	#DIV/0!
P49591	P49591	Serine--tRNA ligase, cytoplasmic	SARS	63250	56356	55937	10537	4691.6	3198.6	0	0	0	442450	467370	410840	221950	356040	120360	0	0	0	2.32783e+07	7.18147e-07	yes
P49593	P49593	Protein phosphatase 1F	PPM1F	10474	4250.5	6351.9	430.01	8947.8	0	0	0	871.21	301500	149650	266400	27070	0	0	0	0	0	902334	0.373901
P49662;P51878	P49662	Caspase-4;Caspase-4 subunit 1;Caspase-4 subunit 2	CASP4	4311.1	6949.8	6037.4	0	0	0	0	0	0	88991	187660	107160	0	0	0	0	0	0	1	#DIV/0!
P49711	P49711	Transcriptional repressor CTCF	CTCF	1463.5	1816.4	530.96	0	0	0	0	0	0	0	0	0	0	0	0	0	0	0	1	#DIV/0!
P49720	P49720	Proteasome subunit beta type-3	PSMB3	440300	314850	270520	11423	3618.3	1297.6	0	0	0	1071500	1264000	950740	115610	126480	0	0	0	0	8.06967e+06	0.11612
P49721	P49721	Proteasome subunit beta type-2	PSMB2	152540	114060	112250	3242.8	1117.3	164.64	0	0	0	680130	641720	649690	27798	22913	0	0	0	0	1.69037e+06	0.116134
P49748	P49748	Very long-chain specific acyl-CoA dehydrogenase, mitochondrial	ACADVL	106060	94610	103570	3251.7	278.18	620.78	0	0	0	653780	630050	585890	68675	17048	13529	0	0	0	3.3084e+06	8.36647e-06	yes
P49750	P49750	YLP motif-containing protein 1	YLPM1	2015.4	2881.4	2564.3	1380.2	748.6	315.8	0	0	0	52756	103050	41673	336130	663920	159270	0	0	0	38644001	1.92366e-06	yes
P49753	P49753	Acyl-coenzyme A thioesterase 2, mitochondrial	ACOT2	7276.4	10099	9318.9	0	0	0	0	0	0	118210	177260	146220	0	0	0	0	0	0	1	#DIV/0!
P49754	P49754	Vacuolar protein sorting-associated protein 41 homolog	VPS41	2523.2	3524.6	3113.4	180.24	0	0	0	0	0	87863	119190	134820	0	0	0	0	0	0	1	#DIV/0!
P49755	P49755	Transmembrane emp24 domain-containing protein 10	TMED10	332350	345960	322090	6410.2	3041.4	4715.1	0	0	0	1428400	1625300	1286300	72339	64554	84734	0	0	0	7.38757e+06	3.71626e-09	yes
P49756	P49756	RNA-binding protein 25	RBM25	510.95	2709	954.01	12950	3952.2	16718	0	903.12	0	26318	13009	30192	1132700	745980	1569400	0	92391	0	37.3205	0.0696096
P49757	P49757	Protein numb homolog	NUMB	29288	9149.3	8089.4	6949.3	83.959	3182.4	0	0	0	241130	153220	150620	231050	0	142600	0	0	0	12455001	0.116199
P49768	P49768	Presenilin-1;Presenilin-1 NTF subunit;Presenilin-1 CTF subunit;Presenilin-1 CTF12	PSEN1	7339.2	8882.2	11042	0	0	0	0	0	0	0	0	0	0	0	0	0	0	0	1	#DIV/0!
P49770	P49770	Translation initiation factor eIF-2B subunit beta	EIF2B2	22017	24017	19982	501.64	0	0	0	0	0	157880	156860	193060	40702	0	0	0	0	0	1.35673e+06	0.373901
P49773	P49773	Histidine triad nucleotide-binding protein 1	HINT1	185960	165620	167880	6777	563.3	2262.3	0	0	0	2788200	2793700	2558900	175730	59848	67119	0	0	0	10089901	1.24144e-06	yes
P49790	P49790	Nuclear pore complex protein Nup153	NUP153	4834.2	4477.6	4580.1	1191.2	223.11	167.12	0	0	0	73858	101630	101350	100060	0	0	0	0	0	3.33533e+06	0.373901
P49792	P49792	E3 SUMO-protein ligase RanBP2	RANBP2	2720.3	2401.7	3097.2	1808.4	308.53	566.9	0	0	0	123780	125850	171560	261410	235690	143430	0	0	0	21351001	8.76977e-08	yes
P49795	P49795	Regulator of G-protein signaling 19	RGS19	4926.9	13457	2183.9	0	0	0	0	0	0	0	0	0	0	0	0	0	0	0	1	#DIV/0!
P49821	P49821	NADH dehydrogenase [ubiquinone] flavoprotein 1, mitochondrial	NDUFV1	8665.5	15352	19534	0	652.24	0	0	0	0	132480	214550	206160	0	0	0	0	0	0	1	#DIV/0!
P49841	P49841	Glycogen synthase kinase-3 beta	GSK3B	4934.7	10648	7301.8	0	0	0	0	0	0	78397	92189	76842	0	0	0	0	0	0	1	#DIV/0!
P49902	P49902	Cytosolic purine 5-nucleotidase	NT5C2	15311	15087	13885	410.23	74.369	0	0	49.968	0	284320	282500	283090	23722	0	0	0	0	0	790734	0.373901
P49903	P49903	Selenide, water dikinase 1	SEPHS1	44480	45652	44297	0	0	0	0	0	0	195080	210380	235830	0	0	0	0	0	0	1	#DIV/0!
P49915	P49915	GMP synthase [glutamine-hydrolyzing]	GMPS	19770	21148	18744	370.53	324.84	252.04	0	0	0	533350	561540	236050	51735	97638	0	0	0	0	4979101	0.116278
P49916	P49916	DNA ligase 3	LIG3	0	991.31	0	0	0	0	0	0	0	0	0	0	0	0	0	0	0	0	1	#DIV/0!
P49959	P49959	Double-strand break repair protein MRE11A	MRE11A	4577.4	3865.5	4997	0	0	0	0	0	0	71994	89582	83703	0	0	0	0	0	0	1	#DIV/0!
P49961	P49961	Ectonucleoside triphosphate diphosphohydrolase 1	ENTPD1	956.09	1255.6	1030.4	5371.7	3861.3	10608	0	0	0	0	50539	25475	416330	248910	646700	0	0	0	4.37313e+07	3.68409e-07	yes
P50135	P50135	Histamine N-methyltransferase	HNMT	53267	49890	54463	1078.7	0	0	0	0	0	298320	282960	264330	27421	0	0	0	0	0	914034	0.373901
P50148	P50148	Guanine nucleotide-binding protein G(q) subunit alpha	GNAQ	10414	21964	14744	2855.2	299.81	477.75	0	0	0	265750	282550	192470	146110	0	0	0	0	0	4.87033e+06	0.373901
P50151	P50151	Guanine nucleotide-binding protein G(I)/G(S)/G(O) subunit gamma-10	GNG10	24318	38126	50058	0	0	0	0	0	0	65401	82843	118430	0	0	0	0	0	0	1	#DIV/0!
P50213	P50213	Isocitrate dehydrogenase [NAD] subunit alpha, mitochondrial	IDH3A	36542	54532	45626	1753.9	489.88	229.31	0	0	0	320200	393780	362410	28006	22093	0	0	0	0	1.66997e+06	0.116142
P50225;P50226	P50225;P50226	Sulfotransferase 1A1;Sulfotransferase 1A2	SULT1A1;SULT1A2	143280	131930	12231	571.01	111.28	0	0	0	0	1998300	1231800	653510	44466	0	0	0	0	0	1.4822e+06	0.373901
P50238	P50238	Cysteine-rich protein 1	CRIP1	74986	50299	66007	6334.5	0	2351.3	0	0	0	1117800	1273900	1140600	0	0	0	0	0	0	1	#DIV/0!
P50281	P50281	Matrix metalloproteinase-14	MMP14	12657	11104	13765	6030.6	694.34	4051.2	0	0	0	115860	99420	91336	147370	99172	243570	0	0	0	1.63371e+07	3.656e-07	yes
P50395	P50395	Rab GDP dissociation inhibitor beta	GDI2	735140	822710	729140	71528	13116	10468	239.2	1038.1	429.71	4781600	5243600	4608500	802780	512070	224440	0	138720	0	11.0964	0.0915944
P50402	P50402	Emerin	EMD	70804	62139	81813	5835.6	800.81	1644.1	0	0	0	348130	296680	351140	107960	74431	113970	0	0	0	9878701	2.87797e-08	yes
P50416	P50416	Carnitine O-palmitoyltransferase 1, liver isoform	CPT1A	30221	24861	39203	2312.1	82.768	314.37	0	0	0	416360	396140	350680	194500	0	31795	0	0	0	7.54317e+06	0.117409
P50452	P50452	Serpin B8	SERPINB8	55073	40933	47559	2481.9	998.37	937.51	0	0	177.07	374820	506700	481690	55931	28583	20685	0	0	0	3.50663e+06	8.74858e-07	yes
P50453	P50453	Serpin B9	SERPINB9	18146	17082	21364	191.62	169.81	0	0	0	0	130480	165160	132690	12425	0	0	0	0	0	414168	0.373901
P50454	P50454	Serpin H1	SERPINH1	29529	26109	38731	1872.2	203.58	396.2	0	0	0	327760	241550	296730	78614	58043	25497	0	0	0	5.40513e+06	1.36093e-06	yes
P50479	P50479	PDZ and LIM domain protein 4	PDLIM4	15926	1639.8	14454	1435	0	0	0	0	0	115980	43137	133610	55103	0	0	0	0	0	1.83677e+06	0.373901
P50502;Q8NFI4;Q8IZP2	P50502;Q8NFI4;Q8IZP2	Hsc70-interacting protein;Putative protein FAM10A5;Putative protein FAM10A4	ST13;ST13P5;ST13P4	251690	252890	230880	24176	6819.8	17530	0	562.61	0	1398900	1361800	1222900	248500	174520	186410	0	51535	0	11.8255	0.0863552
P50552	P50552	Vasodilator-stimulated phosphoprotein	VASP	389910	452990	411930	39515	5596.2	19673	0	1350.5	3008.8	2036900	2266300	2078800	720520	225360	365800	0	180750	525690	1.85675	0.358006
P50570;Q05193	P50570	Dynamin-2	DNM2	61606	39550	56762	3511.4	187.92	489.57	257.52	0	65.307	632890	597850	673230	116740	34767	22329	0	0	0	5.79453e+06	6.46485e-06	yes
P50579	P50579	Methionine aminopeptidase 2	METAP2	474880	506420	602260	15577	5274.2	4651.3	0	0	0	8021800	9085400	6740800	1976200	0	906740	0	0	0	9.6098e+07	0.116289
P50583	P50583	Bis(5-nucleosyl)-tetraphosphatase [asymmetrical]	NUDT2	15760	17614	42912	0	0	0	0	0	0	36544	132390	315640	0	0	0	0	0	0	1	#DIV/0!
P50749	P50749	Ras association domain-containing protein 2	RASSF2	5903.2	101.45	7123.4	278.28	0	0	0	0	0	121010	0	108730	0	0	0	0	0	0	1	#DIV/0!
P50897	P50897	Palmitoyl-protein thioesterase 1	PPT1	196250	391690	322450	14183	29685	28483	0	6666.3	11089	1463400	3080100	2296000	261580	1072400	675640	0	0	0	6.69873e+07	1.74546e-06	yes
P50914	P50914	60S ribosomal protein L14	RPL14	914050	830010	697460	322060	111520	320920	360	7052.7	1577.3	2489200	2445000	2051600	2945200	998280	5313000	0	650350	0	14.2331	0.0908997
P50990	P50990	T-complex protein 1 subunit theta	CCT8	209600	209440	217430	20753	3493.6	4355.7	0	210.52	0	1415300	1573300	1446800	591720	129220	105500	0	31472	0	26.2595	0.0778879
P50991	P50991	T-complex protein 1 subunit delta	CCT4	143090	123870	151690	6019.4	1373.7	905.05	0	315.54	635.58	892630	935870	956580	176130	78098	28517	0	0	0	9.42483e+06	7.33735e-06	yes
P50995	P50995	Annexin A11	ANXA11	719210	550270	750530	45146	17161	14721	0	880.75	280.43	3186500	3394500	3624000	727290	613520	257400	0	0	0	5.32737e+07	6.52986e-07	yes
P51003;Q9NRJ5	P51003	Poly(A) polymerase alpha	PAPOLA	2811.1	3139.7	2700.1	0	0	0	0	0	0	64551	66052	62573	0	0	0	0	0	0	1	#DIV/0!
P51114	P51114	Fragile X mental retardation syndrome-related protein 1	FXR1	1789.4	1002.1	3431.9	3986.5	113.13	1990.3	0	0	0	176300	232430	162820	212670	321020	263500	0	0	0	26573001	1.40808e-08	yes
P51116	P51116	Fragile X mental retardation syndrome-related protein 2	FXR2	1351.6	2723.4	2428.6	1145.7	489.18	1222.8	0	0	0	86095	111200	114450	87325	0	106750	0	0	0	6.46917e+06	0.116132
P51148	P51148	Ras-related protein Rab-5C	RAB5C	451640	447370	412720	23651	7811.7	14499	0	0	0	1654100	1657500	1533400	280770	224950	229630	0	0	0	2.45117e+07	1.79108e-09	yes
P51149	P51149	Ras-related protein Rab-7a	RAB7A	698610	790840	671460	33701	12541	14475	0	0	0	2822500	3238800	2739400	561250	585780	355650	0	0	0	5.00893e+07	3.9675e-08	yes
P51151;Q9NP90	P51151	Ras-related protein Rab-9A	RAB9A	19813	21608	15566	506.31	0	221.47	0	2523.5	0	93209	171800	114200	0	0	0	0	0	0	1	#DIV/0!
P51153	P51153	Ras-related protein Rab-13	RAB13	58076	38960	36555	4013.7	1703.7	2846.4	0	0	0	412610	212430	244190	101670	0	145640	0	0	0	8.24367e+06	0.116165
P51159;O00194	P51159;O00194	Ras-related protein Rab-27A;Ras-related protein Rab-27B	RAB27A;RAB27B	12025	15499	8832.9	232.6	0	0	0	0	0	92651	121030	0	0	0	0	0	0	0	1	#DIV/0!
P51178	P51178	1-phosphatidylinositol 4,5-bisphosphate phosphodiesterase delta-1	PLCD1	5510	7603.9	7698.7	567.13	0	0	0	0	0	154860	211670	224480	0	0	0	0	0	0	1	#DIV/0!
P51397	P51397	Death-associated protein 1	DAP	2720.6	1189.1	0	37882	4934.9	14386	0	0	0	0	0	0	1157700	0	261500	0	0	0	4.73067e+07	0.116809
P51398	P51398	28S ribosomal protein S29, mitochondrial	DAP3	2449.5	4002.9	4032.4	0	0	0	0	0	0	63492	72560	70661	0	0	0	0	0	0	1	#DIV/0!
P51452	P51452	Dual specificity protein phosphatase 3	DUSP3	218620	213490	177470	6894.5	311.33	814.92	0	0	0	643250	765240	376230	83401	19087	26773	0	0	0	4.3087e+06	4.58e-06	yes
P51553	P51553	Isocitrate dehydrogenase [NAD] subunit gamma, mitochondrial	IDH3G	20712	23012	22892	967.86	193.87	6434.4	80.506	0	0	331060	363280	341750	0	0	0	0	0	0	1	#DIV/0!
P51570	P51570	Galactokinase	GALK1	96472	78963	113150	4224.5	621.99	838.96	0	671.32	921.37	692710	405100	824130	194230	20798	14362	0	0	0	7.64633e+06	4.86909e-05	yes
P51571	P51571	Translocon-associated protein subunit delta	SSR4	260350	316790	222310	4016	959.07	1096.6	0	0	0	642730	788880	521280	43822	17246	13590	0	0	0	2488601	2.14692e-06	yes
P51572	P51572	B-cell receptor-associated protein 31	BCAP31	344580	369550	437670	8615.1	282.11	4470.6	0	0	0	1926500	1873900	2152000	127000	0	70201	0	0	0	6.57337e+06	0.116252
P51580	P51580	Thiopurine S-methyltransferase	TPMT	71927	66263	53867	1144.8	0	88.824	0	0	0	261590	270580	264980	11874	0	0	0	0	0	395801	0.373901
P51606	P51606	N-acylglucosamine 2-epimerase	RENBP	14359	13704	15100	1402.2	1447.2	246.63	0	0	0	185870	201040	196850	0	0	0	0	0	0	1	#DIV/0!
P51610	P51610	Host cell factor 1;HCF N-terminal chain 1;HCF N-terminal chain 2;HCF N-terminal chain 3;HCF N-terminal chain 4;HCF N-terminal chain 5;HCF N-terminal chain 6;HCF C-terminal chain 1;HCF C-terminal chain 2;HCF C-terminal chain 3;HCF C-terminal chain 4;HCF C-terminal chain 5;HCF C-terminal chain 6	HCFC1	5795.4	7231	8172.2	719.67	74.172	107.5	0	0	0	167880	131310	131930	77957	35437	0	0	0	0	3.7798e+06	0.116375
P51648;P30838	P51648	Fatty aldehyde dehydrogenase	ALDH3A2	56504	69355	79404	7214.5	1428.5	693.28	0	0	52.728	422130	519250	542050	99460	34515	13626	0	0	0	4.92003e+06	1.24366e-05	yes
P51649	P51649	Succinate-semialdehyde dehydrogenase, mitochondrial	ALDH5A1	1828.6	3469.6	2669.9	95.696	250.23	0	0	0	0	49972	92515	62510	0	0	0	0	0	0	1	#DIV/0!
P51659	P51659	Peroxisomal multifunctional enzyme type 2;(3R)-hydroxyacyl-CoA dehydrogenase;Enoyl-CoA hydratase 2	HSD17B4	278290	269230	273600	13034	664.89	957.62	0	0	193.96	2822500	2980800	2790600	555170	92600	51627	0	0	0	2.33132e+07	2.11291e-05	yes
P51665	P51665	26S proteasome non-ATPase regulatory subunit 7	PSMD7	31709	30524	23134	9175.5	264.07	7682.2	0	370.54	0	405690	333690	196020	179480	40147	190670	0	0	0	1.36766e+07	5.79993e-06	yes
P51668;Q9Y2X8	P51668	Ubiquitin-conjugating enzyme E2 D1	UBE2D1	40051	31033	31918	0	2733.1	0	0	0	0	94947	151860	169350	0	80030	0	0	0	0	2.66767e+06	0.373901
P51688	P51688	N-sulphoglucosamine sulphohydrolase	SGSH	7832.9	3248.3	12273	0	0	3356.3	0	0	0	149070	136460	191170	0	0	0	0	0	0	1	#DIV/0!
P51790	P51790	H(+)/Cl(-) exchange transporter 3	CLCN3	1705	220.1	264.45	2913	914.23	2774.3	0	0	0	43266	0	0	330010	0	389800	0	0	0	2.39937e+07	0.116126
P51798	P51798	H(+)/Cl(-) exchange transporter 7	CLCN7	3934.9	5216.3	5119	173.51	0	0	0	0	0	128770	214410	160350	72600	0	0	0	0	0	2.42e+06	0.373901
P51808	P51808	Dynein light chain Tctex-type 3	DYNLT3	16252	20481	27556	0	0	0	0	0	0	0	0	0	0	0	0	0	0	0	1	#DIV/0!
P51809	P51809	Vesicle-associated membrane protein 7	VAMP7	40429	48765	35408	0	269.49	0	0	0	0	212670	260740	227250	0	0	0	0	0	0	1	#DIV/0!
P51812;Q9UK32	P51812	Ribosomal protein S6 kinase alpha-3	RPS6KA3	21234	15150	20476	6442.8	154.65	8588.1	0	139.77	76.799	1020200	497130	1053700	442840	88616	515110	0	0	0	3.48855e+07	6.97586e-06	yes
P51857	P51857	3-oxo-5-beta-steroid 4-dehydrogenase	AKR1D1	2281.5	3376.6	3602.4	0	0	0	0	0	0	53010	67856	80262	0	0	0	0	0	0	1	#DIV/0!
P51858;O75475	P51858	Hepatoma-derived growth factor	HDGF	118160	105750	121280	12200	4010.6	6185.5	411.41	912.34	749.9	856710	870700	795460	340030	343660	164500	0	0	0	28273001	2.47501e-07	yes
P51970	P51970	NADH dehydrogenase [ubiquinone] 1 alpha subcomplex subunit 8	NDUFA8	5662.1	1424.5	76203	5666.9	0	4564.1	0	0	0	414500	611960	514180	0	0	0	0	0	0	1	#DIV/0!
P51991	P51991	Heterogeneous nuclear ribonucleoprotein A3	HNRNPA3	109620	106980	113190	185880	72778	158560	425.78	1455.6	165.94	1810500	1812200	1606500	3606200	3613600	4964800	0	94365	0	129.122	0.0540912
P52209	P52209	6-phosphogluconate dehydrogenase, decarboxylating	PGD	1718700	1976100	1881300	206430	66636	43318	4459.6	2019.9	4026.6	11155000	12907000	10997000	4049800	2926400	904510	761880	239270	631390	4.82727	0.0596077
P52272	P52272	Heterogeneous nuclear ribonucleoprotein M	HNRNPM	117570	113830	116150	241320	119300	150100	1126.9	980.23	202.77	804910	868260	819940	6770600	6858700	6807100	0	127090	56056	111.585	0.142193
P52292	P52292	Importin subunit alpha-1	KPNA2	9854.3	8846.4	10621	561.87	0	0	0	0	0	103890	103670	118460	0	0	0	0	0	0	1	#DIV/0!
P52294	P52294	Importin subunit alpha-5;Importin subunit alpha-5, N-terminally processed	KPNA1	11221	13553	13054	0	0	0	0	0	0	183910	206790	0	0	0	0	0	0	0	1	#DIV/0!
P52298	P52298	Nuclear cap-binding protein subunit 2	NCBP2	7091.6	24865	6658.3	0	139.69	0	0	0	0	0	0	0	0	0	0	0	0	0	1	#DIV/0!
P52306	P52306	Rap1 GTPase-GDP dissociation stimulator 1	RAP1GDS1	20207	25059	30078	506.33	0	426.56	0	0	0	189510	214570	257050	10404	0	9794.3	0	0	0	673278	0.116118
P52434	P52434	DNA-directed RNA polymerases I, II, and III subunit RPABC3	POLR2H	12786	13785	10291	1952.2	427.11	0	0	0	0	155450	178450	120630	108260	0	0	0	0	0	3.60867e+06	0.373901
P52435;Q9H1A7;Q9GZM3	P52435;Q9H1A7;Q9GZM3	DNA-directed RNA polymerase II subunit RPB11-a;DNA-directed RNA polymerase II subunit RPB11-b2;DNA-directed RNA polymerase II subunit RPB11-b1	POLR2J;POLR2J3;POLR2J2	9482	7463.4	7816.6	0	0	0	0	0	0	32468	25330	26077	0	0	0	0	0	0	1	#DIV/0!
P52565	P52565	Rho GDP-dissociation inhibitor 1	ARHGDIA	421120	1116300	336810	26816	8409.7	12154	0	0	0	9811900	11210000	8824700	720580	607880	414300	0	0	0	58092001	4.23795e-08	yes
P52566	P52566	Rho GDP-dissociation inhibitor 2	ARHGDIB	993350	1098500	1017000	37647	5021.3	16686	110	0	239.69	8091200	8644800	7666900	712960	330200	266460	0	0	0	43654001	5.0926e-07	yes
P52594;O95081	P52594	Arf-GAP domain and FG repeat-containing protein 1	AGFG1	34155	38239	36262	1605	0	302.01	0	0	0	280590	340410	280450	45491	0	0	0	0	0	1.51637e+06	0.373901
P52597	P52597	Heterogeneous nuclear ribonucleoprotein F;Heterogeneous nuclear ribonucleoprotein F, N-terminally processed	HNRNPF	105730	40127	110070	196340	125880	84327	1925.3	5957.3	2389.9	1558300	1559000	1612000	7376000	6640000	7391500	0	1557700	0	13.743	0.0884448
P52630	P52630	Signal transducer and activator of transcription 2	STAT2	4081.6	8927.3	7491.7	194.75	0	62.231	0	0	0	0	0	0	0	0	0	0	0	0	1	#DIV/0!
P52655	P52655	Transcription initiation factor IIA subunit 1;Transcription initiation factor IIA alpha chain;Transcription initiation factor IIA beta chain	GTF2A1	0	4296.2	3318.4	0	0	0	0	0	0	0	0	0	0	0	0	0	0	0	1	#DIV/0!
P52758	P52758	Ribonuclease UK114	HRSP12	17629	15257	22118	0	0	0	0	0	0	68438	59558	80895	0	0	0	0	0	0	1	#DIV/0!
P52788	P52788	Spermine synthase	SMS	34530	66086	38819	1313.7	0	74.142	0	0	0	277790	503710	313560	19084	0	0	0	0	0	636134	0.373901
P52789	P52789	Hexokinase-2	HK2	35190	26125	33602	5654	448.37	1068.8	0	0	0	319450	256940	291510	151860	28347	27981	0	0	0	6.9396e+06	1.04882e-05	yes
P52790	P52790	Hexokinase-3	HK3	282970	165340	301700	61368	7550.3	5807.2	0	0	352.76	2591000	1519300	2906700	1304000	671730	271830	0	0	0	7.49187e+07	2.45839e-06	yes
P52815	P52815	39S ribosomal protein L12, mitochondrial	MRPL12	41051	31003	44639	664.63	0	0	0	0	0	251340	215540	264970	0	0	0	0	0	0	1	#DIV/0!
P52888	P52888	Thimet oligopeptidase	THOP1	1967.1	1720.8	5416.9	107.33	0	0	0	0	0	84785	83833	122130	33942	0	0	0	0	0	1.1314e+06	0.373901
P52907	P52907	F-actin-capping protein subunit alpha-1	CAPZA1	535970	640300	690630	32586	7819	10628	0	0	0	3585300	3729000	3942100	577710	212080	196380	0	0	0	3.28723e+07	1.00274e-06	yes
P52948	P52948	Nuclear pore complex protein Nup98-Nup96;Nuclear pore complex protein Nup98;Nuclear pore complex protein Nup96	NUP98	1238	1800	2333.4	148.15	0	0	0	0	0	56525	66992	78986	57740	0	0	0	0	0	1.92467e+06	0.373901
P53004	P53004	Biliverdin reductase A	BLVRA	105420	137550	156070	2758.7	135.8	973.02	0	0	0	415250	918820	854080	30510	10882	6674.7	0	0	0	1.60222e+06	6.10258e-06	yes
P53007	P53007	Tricarboxylate transport protein, mitochondrial	SLC25A1	38775	46888	29356	607.08	0	132.7	0	0	0	121580	395320	158480	0	0	29972	0	0	0	999068	0.373901
P53041	P53041	Serine/threonine-protein phosphatase 5	PPP5C	14135	29438	26099	1186.1	212.84	403.21	0	0	0	257390	329430	289050	63646	0	27653	0	0	0	3043301	0.116414
P53365	P53365	Arfaptin-2	ARFIP2	4176.9	1668.2	1687.8	0	0	0	0	0	0	46432	18549	20548	0	0	0	0	0	0	1	#DIV/0!
P53367	P53367	Arfaptin-1	ARFIP1	37240	26993	42773	1410.2	121.2	479.17	0	827.27	0	319270	296060	309450	25086	11226	0	0	59261	0	0.612747	0.570744
P53384	P53384	Cytosolic Fe-S cluster assembly factor NUBP1	NUBP1	15820	22783	28437	1360.9	0	1889.1	0	0	0	110230	159340	152080	0	0	0	0	0	0	1	#DIV/0!
P53396	P53396	ATP-citrate synthase	ACLY	108780	109770	123040	10554	1481.9	1115.1	0	0	0	1187800	1326200	1359400	400150	201350	50151	0	0	0	21721701	1.09475e-05	yes
P53567	P53567	CCAAT/enhancer-binding protein gamma	CEBPG	0	123410	88667	0	0	0	0	0	0	0	0	0	0	0	0	0	0	0	1	#DIV/0!
P53582	P53582	Methionine aminopeptidase 1	METAP1	9840	6118	997.14	1195.9	204.42	0	0	0	0	233610	152940	227240	41804	34175	0	0	0	0	2.53263e+06	0.116134
P53597	P53597	Succinyl-CoA ligase [ADP/GDP-forming] subunit alpha, mitochondrial	SUCLG1	90881	66572	84482	701.65	1382.7	0	0	88.055	0	472040	500720	506430	59582	0	0	0	0	0	1.98607e+06	0.373901
P53602	P53602	Diphosphomevalonate decarboxylase	MVD	34469	38605	32312	0	408.79	0	0	0	0	402730	358120	324000	0	0	0	0	0	0	1	#DIV/0!
P53609	P53609	Geranylgeranyl transferase type-1 subunit beta	PGGT1B	4841.6	7600.6	3623.6	405.9	0	0	0	0	0	54123	65029	51315	0	0	0	0	0	0	1	#DIV/0!
P53611	P53611	Geranylgeranyl transferase type-2 subunit beta	RABGGTB	5367.6	6124.6	4436.8	0	171.39	0	0	0	0	83593	85318	93733	0	0	0	0	0	0	1	#DIV/0!
P53618	P53618	Coatomer subunit beta	COPB1	49410	52394	67784	2782.5	647.24	302.87	0	0	0	776730	764030	950270	166040	57438	19572	0	0	0	8.10167e+06	1.47066e-05	yes
P53621	P53621	Coatomer subunit alpha;Xenin;Proxenin	COPA	79575	77001	93607	9992.6	1666.5	790.94	0	0	53.42	1010600	1019000	1238300	403390	140810	38365	0	0	0	1.94188e+07	1.76728e-05	yes
P53634	P53634	Dipeptidyl peptidase 1;Dipeptidyl peptidase 1 exclusion domain chain;Dipeptidyl peptidase 1 heavy chain;Dipeptidyl peptidase 1 light chain	CTSC	104520	142180	87530	24964	18779	29475	0	1380	434.1	2013000	2178400	1547400	1110300	1028200	882800	0	0	0	1.0071e+08	1.07338e-09	yes
P53667	P53667	LIM domain kinase 1	LIMK1	3193.3	3152.3	2993.8	199.14	80.89	0	0	0	0	235010	246540	225390	199470	0	0	0	0	0	6.649e+06	0.373901
P53675	P53675	Clathrin heavy chain 2	CLTCL1	954.06	3059.6	9207.9	0	0	0	0	0	0	0	0	0	0	0	0	0	0	0	1	#DIV/0!
P53680	P53680	AP-2 complex subunit sigma	AP2S1	18458	21314	26030	686.41	0	532.61	0	0	0	78916	74312	72772	0	0	0	0	0	0	1	#DIV/0!
P53701	P53701	Cytochrome c-type heme lyase	HCCS	263.85	3656.4	2625.4	0	0	0	0	0	0	11970	0	44361	0	0	0	0	0	0	1	#DIV/0!
P53801	P53801	Pituitary tumor-transforming gene 1 protein-interacting protein	PTTG1IP	8507.6	15019	10702	8480.4	7605.2	19452	0	0	1411.4	85462	128220	0	117460	404540	408090	0	0	0	31003001	2.04405e-06	yes
P53803	P53803	DNA-directed RNA polymerases I, II, and III subunit RPABC4	POLR2K	36702	40650	34348	0	0	0	0	0	0	0	0	0	0	0	0	0	0	0	1	#DIV/0!
P53985	P53985	Monocarboxylate transporter 1	SLC16A1	18784	3093.9	13436	1481.1	0	0	0	0	0	148470	0	125910	47924	0	0	0	0	0	1.59747e+06	0.373901
P53990	P53990	IST1 homolog	IST1	64754	69558	57205	1676.1	1588.4	0	0	0	0	273460	287690	222160	43546	0	0	0	0	0	1.45153e+06	0.373901
P53992	P53992	Protein transport protein Sec24C	SEC24C	32451	34124	39949	5591.4	691.5	1786.7	0	0	0	431760	481750	489390	216490	43115	71060	0	0	0	1.10222e+07	4.73173e-06	yes
P53999	P53999	Activated RNA polymerase II transcriptional coactivator p15	SUB1	85501	52429	37080	92369	49327	110940	611.43	11008	8242.5	410580	296740	140550	1208800	1165800	1530700	0	679910	765860	2.70119	0.33446
P54105	P54105	Methylosome subunit pICln	CLNS1A	18098	21454	23746	1339.6	0	0	0	0	0	144750	184750	170610	0	0	0	0	0	0	1	#DIV/0!
P54136	P54136	Arginine--tRNA ligase, cytoplasmic	RARS	92699	109450	132410	7736.5	1107.5	2577.7	0	0	0	807040	865100	939480	231290	81201	93585	0	0	0	1.35359e+07	9.77622e-07	yes
P54252	P54252	Ataxin-3	ATXN3	45512	22343	40044	392.14	0	558.55	0	0	326.2	393720	261200	338260	70309	0	0	0	0	0	2.34363e+06	0.373901
P54577	P54577	Tyrosine--tRNA ligase, cytoplasmic;Tyrosine--tRNA ligase, cytoplasmic, N-terminally processed	YARS	76236	64193	67116	16256	2787.8	8599.3	0	0	0	504800	472800	447050	360190	197480	256320	0	0	0	27133001	6.44863e-08	yes
P54578	P54578	Ubiquitin carboxyl-terminal hydrolase 14	USP14	58812	66322	52057	4915.4	386.86	305.38	0	0	0	737200	853710	805600	186060	0	0	0	0	0	6.202e+06	0.373901
P54619	P54619	5-AMP-activated protein kinase subunit gamma-1	PRKAG1	3412.7	3422.9	2569.8	0	0	0	0	0	0	39797	39681	28658	0	0	0	0	0	0	1	#DIV/0!
P54687	P54687	Branched-chain-amino-acid aminotransferase, cytosolic	BCAT1	17659	2701.4	21652	164.45	553.35	626.98	0	0	0	194890	72307	267350	12925	38697	28936	0	0	0	2.68527e+06	1.47981e-06	yes
P54709	P54709	Sodium/potassium-transporting ATPase subunit beta-3	ATP1B3	58431	35332	36722	28952	21876	55610	0	3259	0	450870	267400	258830	588440	1011100	1648000	0	912340	0	3.55957	0.114595
P54725	P54725	UV excision repair protein RAD23 homolog A	RAD23A	31584	25661	27670	859.4	801.43	164.57	0	0	0	210680	226630	244480	32342	0	0	0	0	0	1.07807e+06	0.373901
P54727	P54727	UV excision repair protein RAD23 homolog B	RAD23B	99231	59589	167560	858.32	405.28	0	0	0	0	571890	420570	515900	12519	0	0	0	0	0	417301	0.373901
P54802	P54802	Alpha-N-acetylglucosaminidase;Alpha-N-acetylglucosaminidase 82 kDa form;Alpha-N-acetylglucosaminidase 77 kDa form	NAGLU	8275.9	4931.2	6298.3	296.1	934.93	297.34	0	0	0	91461	82750	80552	0	159540	54210	0	0	0	7.125e+06	0.116566
P54819	P54819	Adenylate kinase 2, mitochondrial;Adenylate kinase 2, mitochondrial, N-terminally processed	AK2	180840	201460	175270	3192.2	889.22	890.81	0	0	0	948240	1036300	866210	76245	9093.8	5897.2	0	0	0	3041201	5.52507e-05	yes
P54886	P54886	Delta-1-pyrroline-5-carboxylate synthase;Glutamate 5-kinase;Gamma-glutamyl phosphate reductase	ALDH18A1	696.05	591.8	1175	0	0	0	0	0	0	19773	17959	28756	0	0	0	0	0	0	1	#DIV/0!
P54920;Q9H115	P54920	Alpha-soluble NSF attachment protein	NAPA	159210	205370	230160	7979.3	676.44	645.07	0	0	0	760830	935710	809970	92375	16063	15434	0	0	0	4.12907e+06	1.47461e-05	yes
P54922	P54922	[Protein ADP-ribosylarginine] hydrolase	ADPRH	13283	7425.3	7204.3	298.26	0	0	0	0	0	175230	143710	135540	0	0	0	0	0	0	1	#DIV/0!
P55008	P55008	Allograft inflammatory factor 1	AIF1	332780	372110	321120	2313.5	715.16	1796.7	0	0	0	1641900	1213100	1394800	125310	0	0	0	0	0	4.177e+06	0.373901
P55010	P55010	Eukaryotic translation initiation factor 5	EIF5	72516	63714	72080	11355	5065.4	5620.8	0	5594.9	0	731170	567440	610280	251920	405250	166600	0	0	0	27459001	3.07451e-07	yes
P55011	P55011	Solute carrier family 12 member 2	SLC12A2	0	0	0	612.43	270.88	650.36	0	0	0	0	0	0	77981	0	112680	0	0	0	6.35537e+06	0.116169
P55036;A2A3N6	P55036	26S proteasome non-ATPase regulatory subunit 4	PSMD4	111820	123550	117500	9938.2	1384.2	1499.3	0	0	0	433310	484060	381840	172850	76911	29526	0	0	0	9.30957e+06	6.49467e-06	yes
P55039	P55039	Developmentally-regulated GTP-binding protein 2	DRG2	7881.4	8381.3	7033.8	0	0	0	0	0	0	56321	73419	56039	0	0	0	0	0	0	1	#DIV/0!
P55060	P55060	Exportin-2	CSE1L	17165	35745	20150	801.95	0	56.602	0	0	0	444590	511840	500710	41547	0	0	0	0	0	1.3849e+06	0.373901
P55072	P55072	Transitional endoplasmic reticulum ATPase	VCP	437470	452850	493210	72036	15714	10412	71.064	170.96	124.68	2918100	3261500	3446300	1318300	890190	170010	0	24334	0	97.7438	0.0583674
P55084	P55084	Trifunctional enzyme subunit beta, mitochondrial;3-ketoacyl-CoA thiolase	HADHB	133120	181600	154050	9163.1	983.69	2642	0	0	0	1250500	1508800	1364200	164400	22176	33017	0	0	0	7.31977e+06	1.47907e-05	yes
P55145	P55145	Mesencephalic astrocyte-derived neurotrophic factor	MANF	175200	163960	166010	29768	3778.2	35026	0	0	0	956440	481850	649820	545670	289130	800810	0	0	0	5.45203e+07	4.71816e-07	yes
P55160	P55160	Nck-associated protein 1-like	NCKAP1L	30593	26454	28112	5869.8	2363.5	1859.7	0	0	0	376040	391060	354780	267160	307610	146360	0	0	0	2.40377e+07	1.95488e-07	yes
P55209	P55209	Nucleosome assembly protein 1-like 1	NAP1L1	219470	223730	310650	29617	15031	17538	0	0	0	1865800	1897500	1854300	772070	710610	663220	0	0	0	7.153e+07	2.08962e-10	yes
P55210	P55210	Caspase-7;Caspase-7 subunit p20;Caspase-7 subunit p11	CASP7	7356.2	10894	7475.9	144.42	0	0	0	0	0	77125	104560	66922	0	0	0	0	0	0	1	#DIV/0!
P55211	P55211	Caspase-9;Caspase-9 subunit p35;Caspase-9 subunit p10	CASP9	3905.3	3179.6	4140.8	0	0	0	0	0	0	0	0	0	0	0	0	0	0	0	1	#DIV/0!
P55212	P55212	Caspase-6;Caspase-6 subunit p18;Caspase-6 subunit p11	CASP6	2742.9	4418.5	2845.8	0	0	0	0	0	0	28633	26256	40986	0	0	0	0	0	0	1	#DIV/0!
P55263	P55263	Adenosine kinase	ADK	61231	72912	114910	5136.5	374.34	573.18	0	0	0	600640	696240	1044900	100370	0	0	0	0	0	3.34567e+06	0.373901
P55265	P55265	Double-stranded RNA-specific adenosine deaminase	ADAR	12319	16700	16730	2903.2	954.43	2024.8	0	0	0	158120	254240	210990	268910	139980	191110	0	0	0	20000001	9.56381e-08	yes
P55735	P55735	Protein SEC13 homolog	SEC13	88802	55066	100020	2769.6	4390.7	489.73	0	0	0	1523000	1750200	1695700	202400	0	0	0	0	0	6.74667e+06	0.373901
P55769	P55769	NHP2-like protein 1;NHP2-like protein 1, N-terminally processed	NHP2L1	51717	67194	41304	588.36	0	0	0	0	0	187950	277240	196050	0	0	0	0	0	0	1	#DIV/0!
P55786;A6NEC2	P55786	Puromycin-sensitive aminopeptidase	NPEPPS	51884	47015	48461	4497.1	534.63	432.09	0	0	0	632440	559900	615520	185790	25141	12297	0	0	0	7.44093e+06	4.8512e-05	yes
P55789	P55789	FAD-linked sulfhydryl oxidase ALR	GFER	5325.4	7020.9	6051.1	0	0	0	0	0	0	51431	38026	56179	0	0	0	0	0	0	1	#DIV/0!
P55795	P55795	Heterogeneous nuclear ribonucleoprotein H2	HNRNPH2	29316	33695	34987	47880	56432	51899	0	2749	518.25	424440	392370	648350	1938400	4835300	2998200	0	0	0	325730001	1.99876e-07	yes
P55809	P55809	Succinyl-CoA:3-ketoacid coenzyme A transferase 1, mitochondrial	OXCT1	2858.8	2669.9	2270.8	88.982	0	0	0	0	0	40866	39535	32140	0	0	0	0	0	0	1	#DIV/0!
P55884	P55884	Eukaryotic translation initiation factor 3 subunit B	EIF3B	51414	49247	55581	6531	277.23	986.36	0	0	0	376600	344290	381680	199560	31281	24397	0	0	0	8.50793e+06	1.9892e-05	yes
P55899	P55899	IgG receptor FcRn large subunit p51	FCGRT	18903	35193	30671	0	1492.5	0	0	0	0	147690	358460	259730	0	0	0	0	0	0	1	#DIV/0!
P55957	P55957	BH3-interacting domain death agonist;BH3-interacting domain death agonist p15;BH3-interacting domain death agonist p13;BH3-interacting domain death agonist p11	BID	54975	7829.3	11608	5421.1	0	0	0	0	0	538450	330860	379510	236310	0	0	0	0	0	7.877e+06	0.373901
P56134	P56134	ATP synthase subunit f, mitochondrial	ATP5J2	170080	89511	158540	0	0	0	0	0	0	332670	293860	322840	0	0	0	0	0	0	1	#DIV/0!
P56181	P56181	NADH dehydrogenase [ubiquinone] flavoprotein 3, mitochondrial	NDUFV3	9644.6	13368	7395.4	0	0	0	0	0	0	0	0	0	0	0	0	0	0	0	1	#DIV/0!
P56192	P56192	Methionine--tRNA ligase, cytoplasmic	MARS	35449	30908	40444	3775.3	205.39	243.45	0	279.36	70.937	485450	442630	513480	246720	16445	7673.7	0	0	0	9.02796e+06	0.000142491	yes
P56211	P56211	cAMP-regulated phosphoprotein 19	ARPP19	7110	8514.7	10240	0	0	0	0	0	0	45565	0	73234	0	0	0	0	0	0	1	#DIV/0!
P56377	P56377	AP-1 complex subunit sigma-2	AP1S2	41254	53110	46621	2545.6	0	0	0	0	0	284340	325820	285100	0	0	0	0	0	0	1	#DIV/0!
P56381;Q5VTU8	P56381;Q5VTU8	ATP synthase subunit epsilon, mitochondrial;ATP synthase subunit epsilon-like protein, mitochondrial	ATP5E;ATP5EP2	28575	41204	12325	0	0	0	0	0	0	0	124410	79771	0	0	0	0	0	0	1	#DIV/0!
P56385	P56385	ATP synthase subunit e, mitochondrial	ATP5I	124250	119420	116350	0	0	0	0	0	0	186280	149610	126910	0	0	0	0	0	0	1	#DIV/0!
P56537	P56537	Eukaryotic translation initiation factor 6	EIF6	191870	233800	147300	16820	2557.1	5112.3	0	0	0	524800	547140	532850	449290	133480	160140	0	0	0	2.47637e+07	1.50491e-06	yes
P56545	P56545	C-terminal-binding protein 2	CTBP2	8960.4	3611.2	2103.2	0	580.89	340.08	0	0	0	70200	97008	83870	0	0	0	0	0	0	1	#DIV/0!
P56556	P56556	NADH dehydrogenase [ubiquinone] 1 alpha subcomplex subunit 6	NDUFA6	41266	6840.1	47450	10336	17191	13629	0	1129.8	0	131920	198460	178420	0	0	0	0	0	0	1	#DIV/0!
P56589	P56589	Peroxisomal biogenesis factor 3	PEX3	2741.4	2692.2	2143.9	0	0	0	0	0	0	0	0	0	0	0	0	0	0	0	1	#DIV/0!
P56937	P56937	3-keto-steroid reductase	HSD17B7	1579.3	3288.6	1608.3	0	0	0	0	0	0	0	0	0	0	0	0	0	0	0	1	#DIV/0!
P56962	P56962	Syntaxin-17	STX17	537.21	1862.7	1962.6	0	0	0	0	0	0	0	0	0	0	0	0	0	0	0	1	#DIV/0!
P57088	P57088	Transmembrane protein 33	TMEM33	17809	11928	10385	1423.1	778.57	0	0	0	0	191070	139730	106900	0	0	0	0	0	0	1	#DIV/0!
P57105	P57105	Synaptojanin-2-binding protein	SYNJ2BP	4507.7	3572.4	5068.4	0	0	0	0	0	0	0	0	0	0	0	0	0	0	0	1	#DIV/0!
P57721	P57721	Poly(rC)-binding protein 3	PCBP3	7623.1	8767	12432	70.747	0	0	0	0	0	0	0	0	0	0	0	0	0	0	1	#DIV/0!
P57737	P57737	Coronin-7	CORO7	61168	60683	79636	12043	1615.6	1402.8	0	0	0	551020	568180	723840	328290	45124	26884	0	0	0	1.33433e+07	3.19731e-05	yes
P57740	P57740	Nuclear pore complex protein Nup107	NUP107	112.57	1146.5	2268.4	0	0	0	0	0	0	0	0	0	0	0	0	0	0	0	1	#DIV/0!
P57764	P57764	Gasdermin-D	GSDMD	11170	10530	24125	0	0	0	0	0	0	84724	94296	186520	0	0	0	0	0	0	1	#DIV/0!
P57772	P57772	Selenocysteine-specific elongation factor	EEFSEC	3928.3	7075.3	7482.3	177.52	0	0	0	0	0	89100	109400	108350	0	0	0	0	0	0	1	#DIV/0!
P58546	P58546	Myotrophin	MTPN	347110	285670	293310	14134	1033.3	4355.8	0	0	0	2145500	1941100	1925600	192220	0	0	0	0	0	6.40733e+06	0.373901
Q99879;Q99877;Q93079;Q5QNW6;P62807;P58876;O60814;Q99880;P57053	Q99879;Q99877;Q93079;Q5QNW6;P62807;P58876;O60814;Q99880;P57053	Histone H2B type 1-M;Histone H2B type 1-N;Histone H2B type 1-H;Histone H2B type 2-F;Histone H2B type 1-C/E/F/G/I;Histone H2B type 1-D;Histone H2B type 1-K;Histone H2B type 1-L;Histone H2B type F-S	HIST1H2BM;HIST1H2BN;HIST1H2BH;HIST2H2BF;HIST1H2BC;HIST1H2BD;HIST1H2BK;HIST1H2BL;H2BFS	6918400	5809800	5343600	429490	65492	97868	474540	9328.9	19025	67225000	55831000	39146000	9586800	7563100	7389500	71608000	7893200	12877000	0.265641	0.266341
P59780	P59780	AP-3 complex subunit sigma-2	AP3S2	4103.5	4123.1	7702.3	0	0	0	0	0	0	0	0	0	0	0	0	0	0	0	1	#DIV/0!
P59998	P59998	Actin-related protein 2/3 complex subunit 4	ARPC4	947270	845060	804070	9965	1232	6804.3	0	0	0	3350500	2930300	2593700	156430	31783	66217	0	0	0	8481001	4.36357e-06	yes
P60002	P60002	Transcription elongation factor 1 homolog	ELOF1	81720	67442	70194	0	0	0	0	0	0	0	0	0	0	0	0	0	0	0	1	#DIV/0!
P60033	P60033	CD81 antigen	CD81	78254	60232	66003	0	1069.2	1036.2	0	0	0	575830	324980	487770	0	0	0	0	0	0	1	#DIV/0!
P60174	P60174	Triosephosphate isomerase	TPI1	2798200	3000700	2966100	168520	26452	54670	137.77	2679.9	1851.9	10801000	10737000	10522000	2085000	857030	1051400	0	141860	162210	13.1333	0.240089
P60228	P60228	Eukaryotic translation initiation factor 3 subunit E	EIF3E	64448	49646	56628	1702.8	776.92	0	80.271	146.37	172.8	442600	400890	387750	67582	47528	0	0	0	38639	2.97911	0.503963
P60468	P60468	Protein transport protein Sec61 subunit beta	SEC61B	122200	104120	112820	23222	506.25	20044	0	0	0	269050	283800	252880	424680	0	363820	0	0	0	2.62833e+07	0.116124
P60510	P60510	Serine/threonine-protein phosphatase 4 catalytic subunit	PPP4C	12608	14416	15710	430.79	0	0	0	0	0	0	0	0	0	0	0	0	0	0	1	#DIV/0!
P60520	P60520	Gamma-aminobutyric acid receptor-associated protein-like 2	GABARAPL2	68403	89593	44155	894.32	141.52	477.79	0	0	0	189540	193470	211590	0	0	0	0	0	0	1	#DIV/0!
P60604	P60604	Ubiquitin-conjugating enzyme E2 G2	UBE2G2	24560	60648	50217	0	0	0	0	0	0	217950	244830	182110	0	0	0	0	0	0	1	#DIV/0!
P60660;P14649	P60660	Myosin light polypeptide 6	MYL6	1645500	1154600	1237400	161350	41150	64373	814.72	930.55	267.65	8961700	8331400	8313200	2682700	1923600	2171600	0	0	0	2.2593e+08	3.91696e-09	yes
P60709	P60709	Actin, cytoplasmic 1;Actin, cytoplasmic 1, N-terminally processed	ACTB	1376400	1270100	1499500	1626.1	2769.1	4175.2	1863.9	2313.6	1117.4	22572000	21881000	23840000	129910	0	0	0	0	0	4.33033e+06	0.373901
P60842	P60842	Eukaryotic initiation factor 4A-I	EIF4A1	788840	733350	750760	61760	18041	19130	0	0	0	3490300	3249500	3130200	1114100	560310	430540	0	0	0	7.0165e+07	3.69535e-07	yes
P60866	P60866	40S ribosomal protein S20	RPS20	399280	434930	372910	56185	25989	52911	0	1608.2	871.13	2632600	2885500	2556900	824080	1030400	957190	0	0	0	9.37223e+07	9.87546e-10	yes
P60891	P60891	Ribose-phosphate pyrophosphokinase 1	PRPS1	55130	49479	50033	1523.1	0	232.62	0	0	0	378320	369700	373590	22673	0	0	0	0	0	755768	0.373901
P60900	P60900	Proteasome subunit alpha type-6	PSMA6	307720	301700	333110	11175	1605.3	1721.7	146.16	0	0	980920	1120800	1174500	85133	45371	0	48919	0	0	2.66776	0.509574
P60903	P60903	Protein S100-A10	S100A10	355920	401300	378350	5063.3	929.18	2171.9	0	924.63	0	2194600	2005700	2218500	79259	38304	0	0	0	0	3.91877e+06	0.116335
P60953	P60953	Cell division control protein 42 homolog	CDC42	762540	1092500	920390	11760	3888.6	8586.9	0	481.07	0	2845600	3887600	3042000	247570	211910	105740	0	0	0	1.88407e+07	3.61235e-07	yes
P60981	P60981	Destrin	DSTN	52644	53564	109090	2829.2	0	425.75	0	0	0	453700	460980	566240	49550	0	0	0	0	0	1.65167e+06	0.373901
P60983	P60983	Glia maturation factor beta	GMFB	107910	156830	124440	3772.6	1238.5	0	0	0	0	727240	742120	786860	98061	45929	0	0	0	0	4.79967e+06	0.116348
P61006	P61006	Ras-related protein Rab-8A	RAB8A	72149	72198	74188	2792.3	1172.9	814.6	0	0	0	532830	590650	517130	0	0	0	0	0	0	1	#DIV/0!
P61009	P61009	Signal peptidase complex subunit 3	SPCS3	22105	6081.9	14219	0	0	0	0	0	0	0	0	0	0	0	0	0	0	0	1	#DIV/0!
P61011	P61011	Signal recognition particle 54 kDa protein	SRP54	35890	34164	39021	1267.5	4447.8	923.93	0	0	0	550660	481270	577790	128850	258840	128130	0	0	0	17194001	2.34295e-07	yes
P61018	P61018	Ras-related protein Rab-4B	RAB4B	17221	14248	14990	0	561.78	0	0	409.84	0	135840	149110	115400	0	0	0	0	0	0	1	#DIV/0!
P61019	P61019	Ras-related protein Rab-2A	RAB2A	119390	127990	97905	455.96	394.82	0	0	0	0	584580	618130	451060	9013.5	0	0	0	0	0	300451	0.373901
P61020	P61020	Ras-related protein Rab-5B	RAB5B	48317	38501	44511	3920.6	1319.5	1590.8	0	0	0	192860	153140	191330	64254	85362	80044	0	0	0	7.65533e+06	5.20602e-09	yes
P61026;P59190	P61026	Ras-related protein Rab-10	RAB10	132460	133130	123560	14700	2447.3	1755.2	0	0	0	1037800	1111500	1211000	320680	0	44996	0	0	0	12189201	0.117558
P62837;P61077	P62837;P61077	Ubiquitin-conjugating enzyme E2 D2;Ubiquitin-conjugating enzyme E2 D3	UBE2D2;UBE2D3	282690	353360	354770	10717	1168.4	3368.7	0	0	0	647770	890250	885140	103400	0	0	0	0	0	3.44667e+06	0.373901
P61081	P61081	NEDD8-conjugating enzyme Ubc12	UBE2M	52146	90047	82154	3003.2	0	525.96	0	0	0	345910	361080	317040	0	0	0	0	0	0	1	#DIV/0!
P61086	P61086	Ubiquitin-conjugating enzyme E2 K	UBE2K	20550	38291	25479	849.02	0	0	0	0	0	587380	714160	571260	0	0	0	0	0	0	1	#DIV/0!
P61088;Q5JXB2	P61088	Ubiquitin-conjugating enzyme E2 N	UBE2N	184830	212010	188980	1035.2	345.16	0	0	0	0	1013600	1172400	1018800	25598	0	0	0	0	0	853268	0.373901
P61106	P61106	Ras-related protein Rab-14	RAB14	171590	111760	123320	10724	4595.3	4562.8	0	641.52	0	1159300	989790	1035100	230370	353880	154100	0	0	0	2.46117e+07	2.40321e-07	yes
P61158;Q9P1U1;Q9C0K3	P61158	Actin-related protein 3	ACTR3	1097800	1211400	1323700	69235	18836	15195	142.97	720.02	432.83	6192600	6512000	7113800	2513300	1171500	631600	0	116490	0	37.0538	0.0721396
P61160	P61160	Actin-related protein 2	ACTR2	862300	853950	876560	47850	17662	11236	289.03	706.94	876.25	2897100	2924800	2869900	726630	407540	199880	0	0	0	4.44683e+07	1.2442e-06	yes
P61163	P61163	Alpha-centractin	ACTR1A	172450	180030	174490	1120	788.1	289.09	0	0	0	1734700	1681700	1612500	11193	14056	0	0	0	0	841634	0.116143
P61201	P61201	COP9 signalosome complex subunit 2	COPS2	8370.9	9638.9	18735	450.19	0	0	0	0	0	197150	220430	373690	57186	0	0	0	0	0	1.9062e+06	0.373901
P61204	P61204	ADP-ribosylation factor 3	ARF3	300.31	17240	11944	0	0	0	0	0	0	0	0	0	0	0	0	0	0	0	1	#DIV/0!
P61218	P61218	DNA-directed RNA polymerases I, II, and III subunit RPABC2	POLR2F	0	5882.4	0	0	0	0	0	0	0	0	0	0	0	0	0	0	0	0	1	#DIV/0!
P61221	P61221	ATP-binding cassette sub-family E member 1	ABCE1	43614	31929	38294	3704.1	1387.6	1649.3	0	0	0	377730	346370	331640	95595	80196	55800	0	0	0	7.7197e+06	6.01919e-08	yes
P61224;A6NIZ1	P61224;A6NIZ1	Ras-related protein Rap-1b;Ras-related protein Rap-1b-like protein	RAP1B	482160	419400	503000	34909	14023	20621	0	1196.9	304.65	3469700	2887500	3622700	723720	778210	515380	0	0	0	6.72437e+07	1.48391e-08	yes
P61225	P61225	Ras-related protein Rap-2b	RAP2B	103520	140750	56163	7957.4	4337.3	2014.7	0	0	0	423930	557450	329100	177170	257190	84033	0	0	0	1.72798e+07	9.29323e-07	yes
P61244	P61244	Protein max	MAX	16237	4551.6	3197.4	0	0	437.47	0	0	0	0	0	0	0	0	0	0	0	0	1	#DIV/0!
P61247	P61247	40S ribosomal protein S3a	RPS3A	438160	402760	331130	60656	8237.8	53839	0	0	0	1355800	1437000	1108900	687700	294740	855110	0	0	0	6.12517e+07	6.58932e-07	yes
P61254	P61254	60S ribosomal protein L26	RPL26	466320	353880	365910	152070	15148	176050	0	3326	0	2652600	1481600	1506300	3218500	553870	3978600	0	204740	0	37.8576	0.0756378
P61289	P61289	Proteasome activator complex subunit 3	PSME3	59902	46409	51008	4010.7	1183	0	0	0	0	300290	210860	208320	0	59145	0	0	0	0	1.9715e+06	0.373901
P61313	P61313	60S ribosomal protein L15	RPL15	175250	154390	165170	16655	8021.5	6336.6	0	0	0	1682900	1242800	1385000	551540	369480	391390	0	0	0	43747001	1.53627e-08	yes
P61326;Q96A72	P61326;Q96A72	Protein mago nashi homolog;Protein mago nashi homolog 2	MAGOH;MAGOHB	8440.1	6341.9	5402.6	0	0	0	0	0	0	251570	262920	263650	0	0	0	0	0	0	1	#DIV/0!
P61353	P61353	60S ribosomal protein L27	RPL27	583920	585750	484100	239820	89227	265040	2265.4	29903	20982	2183300	2060700	1847900	2351100	1195000	3581300	220560	1969500	1829200	1.77331	0.342124
P61421	P61421	V-type proton ATPase subunit d 1	ATP6V0D1	110480	128540	136410	11114	4270.6	3637.3	0	0	0	1071800	1197100	1263500	254910	256330	135180	0	0	0	2.15473e+07	1.51435e-07	yes
P61457	P61457	Pterin-4-alpha-carbinolamine dehydratase	PCBD1	18657	14288	11761	0	0	0	0	902.05	453.03	228830	350700	284370	0	0	0	0	0	0	1	#DIV/0!
P61513;A6NKH3	P61513	60S ribosomal protein L37a	RPL37A	717650	746060	674400	6476.8	0	0	0	0	0	1217300	1186800	1062500	0	0	0	0	0	0	1	#DIV/0!
P61586	P61586	Transforming protein RhoA	RHOA	633400	707400	688070	12611	9151.8	11252	0	0	0	3496600	3053000	3768700	427150	314820	244610	0	0	0	32886001	4.53511e-08	yes
P61604	P61604	10 kDa heat shock protein, mitochondrial	HSPE1	727690	421790	504080	1178.6	0	0	0	0	0	1783300	1527300	1348000	0	0	0	0	0	0	1	#DIV/0!
P61619;Q9H9S3	P61619	Protein transport protein Sec61 subunit alpha isoform 1	SEC61A1	18893	18338	18926	1452.7	559.91	433.82	0	0	0	191670	206890	216030	26190	0	0	0	0	0	873001	0.373901
P61626	P61626	Lysozyme C	LYZ	208480	347710	145710	34854	2823.8	17178	0	1883.4	2115.4	1103400	2069700	780920	722440	190090	351650	0	0	0	4.21393e+07	1.44214e-06	yes
P61758	P61758	Prefoldin subunit 3	VBP1	10505	9769.1	8998.7	248.87	250.38	131.47	0	0	0	177630	192530	179460	0	0	0	0	0	0	1	#DIV/0!
P61764	P61764	Syntaxin-binding protein 1	STXBP1	2671.2	1133.7	2306	0	0	0	0	0	0	53103	56181	77668	0	0	0	0	0	0	1	#DIV/0!
P61769	P61769	Beta-2-microglobulin;Beta-2-microglobulin form pI 5,3	B2M	1031200	1088600	901800	40012	4116.2	28534	0	0	0	4282500	4290400	4636200	355670	0	422170	0	0	0	25928001	0.116126
P61916	P61916	Epididymal secretory protein E1	NPC2	355290	536060	355950	3345.2	1148.6	9455.7	0	0	0	2087000	2594500	2103400	38213	36383	62814	0	0	0	4.58033e+06	1.01113e-07	yes
P61923	P61923	Coatomer subunit zeta-1	COPZ1	396070	323810	440350	5888.9	0	0	0	0	0	1295900	1137100	1358800	75752	0	0	0	0	0	2.52507e+06	0.373901
P61956;Q6EEV6;P55854	P61956	Small ubiquitin-related modifier 2	SUMO2	478980	402820	403940	124170	31628	74269	0	0	0	1010500	702120	759070	807400	0	666380	0	0	0	49126001	0.116128
P61960	P61960	Ubiquitin-fold modifier 1	UFM1	64726	53091	199280	2997.1	1048.4	1819.8	0	0	0	669700	607490	733500	0	0	0	0	0	0	1	#DIV/0!
P61962	P61962	DDB1- and CUL4-associated factor 7	DCAF7	5906.3	13344	3605.3	453.91	0	0	0	145.55	0	135080	0	41937	38177	0	0	0	0	0	1.27257e+06	0.373901
P61964	P61964	WD repeat-containing protein 5	WDR5	12197	7919.9	6706.7	0	0	0	0	0	0	0	0	0	0	0	0	0	0	0	1	#DIV/0!
P61966	P61966	AP-1 complex subunit sigma-1A	AP1S1	14437	19627	17285	0	0	0	0	0	0	119870	157270	137620	0	0	0	0	0	0	1	#DIV/0!
P61970	P61970	Nuclear transport factor 2	NUTF2	91945	77068	71561	411.03	0	0	0	0	0	349180	422400	352980	0	0	0	0	0	0	1	#DIV/0!
P61978	P61978	Heterogeneous nuclear ribonucleoprotein K	HNRNPK	467960	408940	534740	272550	146390	223890	680.64	15612	5669.7	3747900	2910100	3697900	9461500	6040200	7828000	0	2043100	853010	8.05553	0.269572
P61981	P61981	14-3-3 protein gamma;14-3-3 protein gamma, N-terminally processed	YWHAG	725320	755170	411900	72804	5160.3	21181	223.55	368.61	0	3509300	4054300	2681800	1354900	207520	549550	0	0	0	7.0399e+07	5.11911e-06	yes
P62072	P62072	Mitochondrial import inner membrane translocase subunit Tim10	TIMM10	10444	12755	10314	0	0	2745.2	0	0	0	107360	127870	96275	0	0	0	0	0	0	1	#DIV/0!
P62081	P62081	40S ribosomal protein S7	RPS7	479610	422290	409200	63577	24596	44215	0	0	329.89	1698700	1515600	1418600	661090	746890	874880	0	0	0	7.60953e+07	2.39747e-09	yes
P62136	P62136	Serine/threonine-protein phosphatase PP1-alpha catalytic subunit	PPP1CA	297950	237910	314870	23653	6213	2108.9	0	0	0	1416600	1373400	1538300	289310	106580	23656	0	0	0	1.39849e+07	2.52453e-05	yes
P62140	P62140	Serine/threonine-protein phosphatase PP1-beta catalytic subunit	PPP1CB	15617	18532	22807	2132	948.47	661.04	0	0	0	198030	218490	251190	126760	0	0	0	0	0	4.22533e+06	0.373901
P62166	P62166	Neuronal calcium sensor 1	NCS1	4502.5	2243.6	4519.2	0	0	0	0	0	0	0	0	0	0	0	0	0	0	0	1	#DIV/0!
P62191	P62191	26S protease regulatory subunit 4	PSMC1	77885	45585	73508	5336.2	2488.5	3861.1	0	0	0	689350	539350	704120	109270	72063	81906	0	0	0	8.77463e+06	2.11641e-08	yes
P62195;Q8NB90	P62195	26S protease regulatory subunit 8	PSMC5	96678	77057	78146	2086.4	1381.8	208.59	0	0	56.824	595370	582090	603730	20727	28311	3361.2	0	0	0	1746641	2.96414e-05	yes
P62241	P62241	40S ribosomal protein S8	RPS8	1421700	1364700	1353500	139850	22469	54880	2361.9	2780.2	1364	4217300	3145600	4372600	884640	343320	662810	0	203330	0	9.29902	0.0941112
P62244	P62244	40S ribosomal protein S15a	RPS15A	362200	369760	340460	13855	396.83	2698.5	0	1149.9	568.76	1223200	1080200	908250	47765	10215	14074	0	0	0	2401801	6.65006e-06	yes
P62249	P62249	40S ribosomal protein S16	RPS16	595010	533590	502810	31825	6658.1	11276	0	0	0	2512300	2518100	2000300	376760	277190	217090	0	0	0	2.90347e+07	4.4759e-08	yes
P62256	P62256	Ubiquitin-conjugating enzyme E2 H	UBE2H	16635	17284	13232	3191.4	2007.6	704.04	0	0	0	0	0	0	0	0	0	0	0	0	1	#DIV/0!
P62258	P62258	14-3-3 protein epsilon	YWHAE	756030	927710	909100	36902	4302.6	12894	0	0	0	3676300	4001800	3729400	913690	241630	450860	0	0	0	5.35393e+07	1.34249e-06	yes
P62263	P62263	40S ribosomal protein S14	RPS14	815190	777550	715370	149460	15228	99453	0	0	0	2256100	1985200	1763200	871180	417190	666690	0	0	0	6.51687e+07	1.2385e-07	yes
P62266	P62266	40S ribosomal protein S23	RPS23	572150	526150	631750	48069	1976.4	34647	0	187.75	0	1652300	1447000	1339200	1371200	62508	771280	0	0	0	7.34996e+07	5.05309e-05	yes
P62269	P62269	40S ribosomal protein S18	RPS18	493620	409420	306610	87422	13975	103690	0	0	0	2004300	1165100	1110800	1662300	378160	2125000	0	0	0	1.38849e+08	4.28802e-06	yes
P62273	P62273	40S ribosomal protein S29	RPS29	1060500	913330	912340	8079.4	0	4694.7	0	0	0	2168100	1951600	2052800	99896	0	0	0	0	0	3.32987e+06	0.373901
P62277	P62277	40S ribosomal protein S13	RPS13	622860	579020	535130	23330	3906.6	33921	0	334.11	0	1886700	1695100	1541600	213560	91745	436410	0	0	0	2.47238e+07	3.06945e-06	yes
P62280	P62280	40S ribosomal protein S11	RPS11	518510	406000	482890	125030	16897	112670	0	0	0	1037500	973310	698330	1589700	682590	1451500	0	0	0	1.24126e+08	2.59545e-07	yes
P62304	P62304	Small nuclear ribonucleoprotein E	SNRPE	334340	332950	281040	1965.4	3472.6	2711.5	0	0	0	832860	770390	546140	0	0	0	0	0	0	1	#DIV/0!
P62306	P62306	Small nuclear ribonucleoprotein F	SNRPF	50706	45271	33139	0	0	0	0	0	0	104820	100820	82080	0	0	0	0	0	0	1	#DIV/0!
P62310	P62310	U6 snRNA-associated Sm-like protein LSm3	LSM3	173360	393240	320900	2739.1	0	790.2	0	0	0	429020	506400	483250	22698	0	0	0	0	0	756601	0.373901
P62314	P62314	Small nuclear ribonucleoprotein Sm D1	SNRPD1	132460	243510	205470	21396	14886	10395	716.21	0	0	565390	765610	497050	0	0	0	0	0	0	1	#DIV/0!
P62316	P62316	Small nuclear ribonucleoprotein Sm D2	SNRPD2	143070	120840	135200	906.37	1173.6	801.85	0	0	0	498690	584220	529620	0	0	0	0	0	0	1	#DIV/0!
P62318	P62318	Small nuclear ribonucleoprotein Sm D3	SNRPD3	123850	109940	88108	21003	3907.5	12992	0	0	0	477800	447890	316730	241600	70430	190450	0	0	0	1.67493e+07	1.63489e-06	yes
P62328	P62328	Thymosin beta-4;Hematopoietic system regulatory peptide	TMSB4X	7080100	9041900	9411500	55799	17546	37439	1312.2	0	0	10138000	10954000	11818000	293730	0	205580	0	0	0	1.66437e+07	0.11616
P62330	P62330	ADP-ribosylation factor 6	ARF6	32550	73284	53412	2365.6	0	400.56	0	0	0	911530	823700	652870	143830	0	0	0	0	0	4.79433e+06	0.373901
P62333	P62333	26S protease regulatory subunit 10B	PSMC6	83216	74754	84362	5915.1	1043.4	1023.4	0	0	0	555260	581810	564280	160020	28237	21622	0	0	0	6.99597e+06	1.65975e-05	yes
P62424	P62424	60S ribosomal protein L7a	RPL7A	794340	695820	702640	71199	4640.6	44374	426.22	237.51	0	1966000	1830000	1644900	675770	104770	647990	0	0	0	4.76177e+07	9.26939e-06	yes
P62487	P62487	DNA-directed RNA polymerase II subunit RPB7	POLR2G	3803.8	5369.4	5193.8	0	0	0	0	0	0	40215	48314	53457	0	0	0	0	0	0	1	#DIV/0!
P62495	P62495	Eukaryotic peptide chain release factor subunit 1	ETF1	56341	58868	59692	2508.7	1207.9	1205	0	0	0	598180	764860	731210	123240	82204	72689	0	0	0	9271101	5.89509e-08	yes
P62633	P62633	Cellular nucleic acid-binding protein	CNBP	90156	59967	50735	22586	9269.4	12387	0	0	0	620480	692190	515310	751990	0	644410	0	0	0	4.65467e+07	0.116124
P62699	P62699	Protein yippee-like 5	YPEL5	18671	4214.9	2409.9	0	0	0	0	0	0	0	0	0	0	0	0	0	0	0	1	#DIV/0!
P62701	P62701	40S ribosomal protein S4, X isoform	RPS4X	552420	554390	547230	52396	13204	41019	1113.1	3414.7	672.57	2838000	2960200	2750100	422790	268600	673250	0	279860	99966	3.5928	0.308775
P62736;P63267	P62736;P63267	Actin, aortic smooth muscle;Actin, gamma-enteric smooth muscle	ACTA2;ACTG2	1053.4	11441	3490.7	0	90.277	1334.4	0	0	0	0	0	0	0	0	0	0	0	0	1	#DIV/0!
P62750	P62750	60S ribosomal protein L23a	RPL23A	1059600	620800	707940	96451	20497	96458	0	2152.9	1666.4	2223500	1238800	1493700	763090	246960	830730	0	0	0	6.13593e+07	1.39129e-06	yes
P62753	P62753	40S ribosomal protein S6	RPS6	816660	660770	595230	243940	97074	165060	0	11488	3261.6	2060200	1615800	1534900	1648500	1125000	1857600	0	536970	212670	6.17777	0.277041
P62805	P62805	Histone H4	HIST1H4A	10445000	10114000	8427900	121940	45499	98892	6448.2	10747	15290	32100000	31597000	25763000	967230	734840	1177600	507280	637580	724050	1.54083	0.0689146
P62820	P62820	Ras-related protein Rab-1A	RAB1A	672080	637690	578930	26332	16066	9725.3	8023.4	0	0	2281800	2598000	2344400	327140	572770	173450	0	0	0	3.57787e+07	9.5195e-07	yes
P62826	P62826	GTP-binding nuclear protein Ran	RAN	467540	374910	503700	12459	792.97	2729.1	0	0	0	3779500	3834300	3583300	137050	39983	23460	0	0	0	6.6831e+06	7.8304e-06	yes
P62829	P62829	60S ribosomal protein L23	RPL23	360930	387520	429580	22916	2980.4	16213	0	0	0	2325500	2453000	2779200	279180	111910	274140	0	0	0	2.21743e+07	6.17942e-07	yes
P62834	P62834	Ras-related protein Rap-1A	RAP1A	63258	71160	67459	0	0	0	0	0	0	404010	820940	640910	0	0	0	0	0	0	1	#DIV/0!
P62841	P62841	40S ribosomal protein S15	RPS15	237830	339500	228450	536160	150410	625450	2872.2	4171.9	804.9	1951100	3448900	2089200	14465000	7652100	14305000	879830	759990	0	22.211	0.224185
P62847	P62847	40S ribosomal protein S24	RPS24	929720	644400	725610	395310	228370	426460	8205.7	8680.2	10881	2905400	2454200	2152800	4392700	5505100	6969900	0	1395500	1934900	5.06477	0.29919
P62851	P62851	40S ribosomal protein S25	RPS25	763760	615070	653840	18171	2940.5	22685	0	0	0	1640800	1649400	1382600	0	62317	246090	0	0	0	1.02802e+07	0.116819
P62854;Q5JNZ5	P62854;Q5JNZ5	40S ribosomal protein S26;Putative 40S ribosomal protein S26-like 1	RPS26;RPS26P11	419310	276310	265830	110680	46182	84957	0	2239.1	536.15	1335400	1677500	1078300	1210100	1078200	1631100	0	0	0	1.30647e+08	1.14182e-08	yes
P62857	P62857	40S ribosomal protein S28	RPS28	260470	222830	228120	2838.7	2442.2	1351.9	0	0	0	1314400	1289800	1215400	31304	0	0	0	0	0	1.04347e+06	0.373901
P62861	P62861	40S ribosomal protein S30	FAU	980860	696400	906390	86414	51153	104300	0	0	0	1164600	921500	970260	491330	537650	679960	0	0	0	5.69647e+07	5.20036e-09	yes
P62873;P16520	P62873	Guanine nucleotide-binding protein G(I)/G(S)/G(T) subunit beta-1	GNB1	344150	457330	502060	28159	8806.6	7483.9	0	0	0	2471400	2920300	3119700	630440	0	250700	0	0	0	2.93713e+07	0.116393
P62877	P62877	E3 ubiquitin-protein ligase RBX1;E3 ubiquitin-protein ligase RBX1, N-terminally processed	RBX1	156920	196390	187860	3545.2	0	0	0	0	0	362880	415380	408800	0	0	0	0	0	0	1	#DIV/0!
P62879	P62879	Guanine nucleotide-binding protein G(I)/G(S)/G(T) subunit beta-2	GNB2	839580	1036000	964940	86898	19544	22790	0	0	0	3120700	3338000	3364600	856990	570440	534120	0	0	0	65385001	2.74721e-08	yes
P62888	P62888	60S ribosomal protein L30	RPL30	1204400	1126300	521300	28645	15258	14726	0	13060	1846.2	3120100	3164700	2257300	290350	295400	208910	0	0	0	2.64887e+07	1.13749e-08	yes
Q59GN2;P62891	Q59GN2;P62891	Putative 60S ribosomal protein L39-like 5;60S ribosomal protein L39	RPL39P5;RPL39	239780	82083	168910	44949	24852	66856	0	0	0	163360	0	123900	0	0	0	0	0	0	1	#DIV/0!
P62899	P62899	60S ribosomal protein L31	RPL31	897070	733970	856230	244810	75546	221990	1337.5	3626.8	858.89	2729100	1765000	2212900	3836100	1595500	4735700	0	466000	0	21.8182	0.081431
P62906	P62906	60S ribosomal protein L10a	RPL10A	341110	348280	347060	7399	1682.7	2430	0	0	0	1898400	1913600	1968800	93451	17628	30025	0	0	0	4.70347e+06	6.67953e-06	yes
P62910	P62910	60S ribosomal protein L32	RPL32	528200	580670	543370	26822	558.83	41358	0	0	0	2087000	2307500	2006500	487100	203260	917850	0	0	0	53607001	2.26089e-06	yes
P62913	P62913	60S ribosomal protein L11	RPL11	452980	385150	441200	39744	7153.4	12829	0	796.38	0	2095800	1897000	2149200	1121900	240250	471180	0	0	0	61111001	2.39191e-06	yes
P62917	P62917	60S ribosomal protein L8	RPL8	157680	188580	155080	1918300	366250	1763800	2175.7	8961.6	4385.7	1376600	1675600	1549700	16991000	5722000	20253000	166950	400810	255730	52.1755	0.00116255	yes
P62937;P0DN26;A0A0B4J2A2;A0A075B767;A0A075B759;Q9Y536;F5H284;P0DN37	P62937	Peptidyl-prolyl cis-trans isomerase A;Peptidyl-prolyl cis-trans isomerase A, N-terminally processed	PPIA	4866800	5020400	4827000	544410	192840	179610	34869	28815	22869	11563000	11589000	10476000	3706200	3452200	2066200	3922100	2815000	3201500	0.928159	0.665572
P62942	P62942	Peptidyl-prolyl cis-trans isomerase FKBP1A	FKBP1A	1854600	1212000	1469900	27041	5977.1	18394	0	8338.8	0	2913800	2411500	2528600	144790	90885	91753	0	67968	0	4.81738	0.105459
P62979;P62987;P0CG47;P0CG48	P62979;P62987;P0CG47;P0CG48	Ubiquitin-40S ribosomal protein S27a;Ubiquitin;40S ribosomal protein S27a;Ubiquitin-60S ribosomal protein L40;Ubiquitin;60S ribosomal protein L40;Polyubiquitin-B;Ubiquitin;Polyubiquitin-C;Ubiquitin	RPS27A;UBA52;UBB;UBC	4166400	4227500	5068900	1196100	628610	955140	25646	230310	121730	19534000	17418000	20014000	19919000	18312000	18694000	6477300	13718000	8770000	1.96528	0.0300689
P62993	P62993	Growth factor receptor-bound protein 2	GRB2	218930	203230	189340	30162	941.57	10445	315.12	1042.4	522.45	1095600	1318600	1131000	541140	137800	202900	0	88685	0	9.9435	0.0941145
P62995	P62995	Transformer-2 protein homolog beta	TRA2B	35879	32113	35540	732030	461830	853080	16300	80877	44213	314680	257370	171210	13680000	14043000	16138000	4961200	8479200	6813900	2.16552	0.00837177	yes
P63000;P60763	P63000;P60763	Ras-related C3 botulinum toxin substrate 1;Ras-related C3 botulinum toxin substrate 3	RAC1;RAC3	116090	203680	139040	4319.2	2062	658.53	0	0	0	510470	744090	511700	47140	48736	0	0	0	0	3.19587e+06	0.116117
P63010	P63010	AP-2 complex subunit beta	AP2B1	23661	28182	19001	2246.8	131.26	376.76	0	155.8	88.534	377020	524340	387560	227190	0	107640	0	0	0	11161001	0.116319
P63027	P63027	Vesicle-associated membrane protein 2	VAMP2	23892	36798	44649	0	0	0	0	0	0	75802	228450	0	0	0	0	0	0	0	1	#DIV/0!
P63092;Q5JWF2	P63092;Q5JWF2	Guanine nucleotide-binding protein G(s) subunit alpha isoforms short;Guanine nucleotide-binding protein G(s) subunit alpha isoforms XLas	GNAS	9982.6	18859	12400	589.31	0	960.44	0	0	0	156020	428070	208640	0	0	55615	0	0	0	1.85383e+06	0.373901
P63098	P63098	Calcineurin subunit B type 1	PPP3R1	17004	16513	0	0	0	0	0	0	0	0	0	0	0	0	0	0	0	0	1	#DIV/0!
P63104	P63104	14-3-3 protein zeta/delta	YWHAZ	2305900	2270200	2192600	176670	19547	41385	1378.4	0	0	5770000	4969700	3914900	1887900	529570	446350	120820	0	0	23.7032	0.0801486
P63151;Q66LE6;Q00005;Q9Y2T4	P63151	Serine/threonine-protein phosphatase 2A 55 kDa regulatory subunit B alpha isoform	PPP2R2A	37201	32660	31880	3435.1	680.3	1014.8	0	0	0	460380	782480	640660	188480	46820	44393	0	0	0	9323101	4.7976e-06	yes
P63167	P63167	Dynein light chain 1, cytoplasmic	DYNLL1	266200	259780	245510	8430	2305.9	5619.9	0	0	0	1124000	1187900	909310	105800	0	111570	0	0	0	7.24567e+06	0.116118
P63172	P63172	Dynein light chain Tctex-type 1	DYNLT1	59849	69801	60740	0	0	0	0	0	0	179490	267200	207130	0	0	0	0	0	0	1	#DIV/0!
P63173	P63173	60S ribosomal protein L38	RPL38	692680	700510	579230	1479.3	0	0	0	0	0	1505400	1484400	1243800	0	0	0	0	0	0	1	#DIV/0!
P63208	P63208	S-phase kinase-associated protein 1	SKP1	10261	20202	16558	611.46	0	0	0	0	0	316350	294270	259050	0	0	0	0	0	0	1	#DIV/0!
P63220	P63220	40S ribosomal protein S21	RPS21	1640300	1382800	1488000	4088	3717.5	2825.2	0	0	0	3414000	2837800	3016700	111030	0	0	0	0	0	3.701e+06	0.373901
P63241;Q6IS14;Q9GZV4	P63241;Q6IS14;Q9GZV4	Eukaryotic translation initiation factor 5A-1;Eukaryotic translation initiation factor 5A-1-like;Eukaryotic translation initiation factor 5A-2	EIF5A;EIF5AL1;EIF5A2	340560	430730	365610	9608.4	6050.5	11384	0	0	0	1906100	2179100	1884800	265040	287790	269420	0	0	0	2.74083e+07	2.79822e-11	yes
P63244	P63244	Guanine nucleotide-binding protein subunit beta-2-like 1;Guanine nucleotide-binding protein subunit beta-2-like 1, N-terminally processed	GNB2L1	555640	543990	548730	33835	8881.6	10398	0	203.72	0	2413600	2218400	2423300	727460	282020	315890	0	0	0	44179001	5.07667e-07	yes
P63261	P63261	Actin, cytoplasmic 2;Actin, cytoplasmic 2, N-terminally processed	ACTG1	27920000	26137000	26816000	4811000	1178900	1586400	260630	282970	236240	124860000	112720000	108090000	97455000	48589000	46020000	45978000	24865000	25997000	1.98331	0.100591
P63272	P63272	Transcription elongation factor SPT4	SUPT4H1	5001	5700.8	4991.9	0	0	0	0	0	0	40205	22729	30271	0	0	0	0	0	0	1	#DIV/0!
P63279	P63279	SUMO-conjugating enzyme UBC9	UBE2I	76350	116390	101480	417.49	416.64	0	0	0	0	302650	338640	321270	0	0	0	0	0	0	1	#DIV/0!
P63313;CON__P21752	P63313	Thymosin beta-10	TMSB10	6796100	7208500	7569800	12805	8200.5	3114.6	0	0	0	9747100	10537000	8773700	54120	0	0	0	0	0	1.804e+06	0.373901
P67775;P62714	P67775;P62714	Serine/threonine-protein phosphatase 2A catalytic subunit alpha isoform;Serine/threonine-protein phosphatase 2A catalytic subunit beta isoform	PPP2CA;PPP2CB	7674.5	49201	51346	4394.7	0	643.59	0	0	0	350140	517910	437610	0	0	0	0	0	0	1	#DIV/0!
P67809;Q9Y2T7	P67809	Nuclease-sensitive element-binding protein 1	YBX1	198600	177110	206500	821370	353370	748410	1165.5	16177	6460.7	2493300	2391700	2101900	23349000	13835000	28498000	181450	1794700	1376600	19.5905	0.0118441	yes
P67812;P0C7V7	P67812;P0C7V7	Signal peptidase complex catalytic subunit SEC11A;Putative signal peptidase complex catalytic subunit SEC11B	SEC11A;SEC11B	21930	16585	17393	0	0	0	0	0	0	735450	652980	642540	0	0	0	0	0	0	1	#DIV/0!
P67870	P67870	Casein kinase II subunit beta	CSNK2B	46059	39775	46375	742.54	0	0	0	0	0	245750	265730	263420	33522	0	0	0	0	0	1.1174e+06	0.373901
P67936	P67936	Tropomyosin alpha-4 chain	TPM4	796640	698100	798420	135210	25281	55086	1119.6	546.9	1003.6	6923700	5676000	6627200	3351900	1342700	1728800	350290	0	93096	14.4872	0.227276
P68032;P68133	P68032;P68133	Actin, alpha cardiac muscle 1;Actin, alpha skeletal muscle	ACTC1;ACTA1	1014400	1105600	988890	80644	22172	36857	5488.3	1715.6	8207.6	38532000	42438000	38838000	16841000	13550000	7439500	2879700	1497500	1392900	6.5563	0.00500531	yes
P68036;A0A1B0GUS4	P68036	Ubiquitin-conjugating enzyme E2 L3	UBE2L3	209390	247720	241970	2811.5	467.25	563.69	0	0	0	1399700	1735000	1517100	28718	0	17909	0	0	0	1.55423e+06	0.11622
P68104;Q5VTE0;Q05639	P68104;Q5VTE0	Elongation factor 1-alpha 1;Putative elongation factor 1-alpha-like 3	EEF1A1;EEF1A1P5	2352900	2628100	2391900	307070	105780	106030	15305	8927.3	3778.6	29862000	29844000	26279000	15195000	8587100	5707600	6727100	3626600	1550800	2.47719	0.124066
P68363;A6NHL2;Q9H853	P68363	Tubulin alpha-1B chain	TUBA1B	3552600	3136000	4145800	399560	149860	120500	16064	14007	9440.5	26363000	26460000	30196000	8184600	6356600	3723000	5287100	2601600	2156300	1.81824	0.155948
P68366	P68366	Tubulin alpha-4A chain	TUBA4A	39250	24857	46259	9358.3	4078.2	5686.2	0	0	0	386460	282080	463450	313000	306300	306010	0	0	0	3.08437e+07	2.00801e-13	yes
P68371	P68371	Tubulin beta-4B chain	TUBB4B	2632700	2625300	2828800	233310	59901	76891	383.33	100.66	0	13267000	13245000	13608000	4121600	1797700	1248800	44780	0	0	160.074	0.0515255
P68400;Q8NEV1	P68400;Q8NEV1	Casein kinase II subunit alpha;Casein kinase II subunit alpha 3	CSNK2A1;CSNK2A3	20090	20731	11364	174.81	0	0	0	0	0	324500	329700	280270	5512.1	0	0	0	0	0	183738	0.373901
P68402	P68402	Platelet-activating factor acetylhydrolase IB subunit beta	PAFAH1B2	152740	189780	109160	1535.2	775.85	615.22	0	0	0	1114100	1334400	1047400	114270	71079	0	0	0	0	6178301	0.116204
P68431;Q16695;Q6NXT2;P0DPK2;P0DPK5	P68431;Q16695;Q6NXT2	Histone H3,1;Histone H3,1t;Histone H3,3C	HIST1H3A;HIST3H3;H3F3C	1341000	4908700	1879500	286130	6092.6	7424.3	4901.5	3906.1	0	4355600	9292000	3815200	3618200	0	0	0	0	0	1.20607e+08	0.373901
P68871;P02042	P68871;P02042	Hemoglobin subunit beta;LVV-hemorphin-7;Spinorphin;Hemoglobin subunit delta	HBB;HBD	72401	32706	36982	228280	48940	130120	1210.1	4182.8	1654.7	509520	392430	336990	3350400	1407100	2435500	0	0	0	2.39767e+08	1.80394e-07	yes
P69905	P69905	Hemoglobin subunit alpha	HBA1	33906	21126	20397	84279	13444	56119	0	499.53	0	238920	163030	175420	2054100	359330	1529700	0	0	0	1.31438e+08	4.32723e-06	yes
P78318	P78318	Immunoglobulin-binding protein 1	IGBP1	13534	6094.1	8272.7	286.38	288.27	0	0	338.22	162.43	181860	154680	163080	0	0	0	0	0	0	1	#DIV/0!
P78324;Q9P1W8;O00241	P78324	Tyrosine-protein phosphatase non-receptor type substrate 1	SIRPA	27180	20815	19021	209520	137920	363660	10741	65365	54072	565440	318460	353250	14541000	11152000	31856000	6096900	13446000	5573600	2.29128	0.127491
P78330	P78330	Phosphoserine phosphatase	PSPH	9363.9	9368	7146.1	2799.5	1289.8	2038.3	0	0	0	0	0	0	0	0	0	0	0	0	1	#DIV/0!
P78344	P78344	Eukaryotic translation initiation factor 4 gamma 2	EIF4G2	25322	30679	32930	2101.3	484.39	605.55	0	0	0	316680	329910	383430	83939	48178	34844	0	0	0	5.56537e+06	4.54738e-07	yes
P78347	P78347	General transcription factor II-I	GTF2I	3776	6468.9	12665	544	0	33.733	0	0	0	186180	140450	196060	0	0	0	0	0	0	1	#DIV/0!
P78356	P78356	Phosphatidylinositol 5-phosphate 4-kinase type-2 beta	PIP4K2B	5620.8	8110.2	9716.9	0	0	0	0	0	0	61057	88841	100680	0	0	0	0	0	0	1	#DIV/0!
P78371	P78371	T-complex protein 1 subunit beta	CCT2	208500	217180	216250	17408	3683.4	1963.8	144.55	0	0	1101400	1195600	1155600	339830	92463	38795	0	0	0	1.57029e+07	1.36921e-05	yes
P78406	P78406	mRNA export factor	RAE1	22363	26526	31450	0	764.36	1925.7	0	0	0	149300	189640	188580	0	0	56760	0	0	0	1.892e+06	0.373901
P78417	P78417	Glutathione S-transferase omega-1	GSTO1	872630	1222500	1362800	11487	2986.2	3266.8	121.51	326.08	0	2906500	4709500	4590500	305560	90295	50475	0	0	0	1.48777e+07	6.80566e-06	yes
P78527	P78527	DNA-dependent protein kinase catalytic subunit	PRKDC	8292.6	8154.2	11578	4620.7	1436.8	592.34	46.129	109.57	0	442720	536670	674230	773800	445090	129000	0	135760	0	9.92847	0.0963427
P78536	P78536	Disintegrin and metalloproteinase domain-containing protein 17	ADAM17	2011.3	935.54	1224.1	14577	8564.1	28596	0	860.81	144.17	52604	54076	33053	987440	1090900	1656200	0	459050	0	8.13537	0.0964098
P78537	P78537	Biogenesis of lysosome-related organelles complex 1 subunit 1	BLOC1S1	7169.3	9447.9	10946	0	0	0	0	0	0	88921	125600	115600	0	0	0	0	0	0	1	#DIV/0!
P78560	P78560	Death domain-containing protein CRADD	CRADD	4430.4	0	6237.2	0	0	0	0	0	0	0	0	0	0	0	0	0	0	0	1	#DIV/0!
P79483	P79483	HLA class II histocompatibility antigen, DR beta 3 chain	HLA-DRB3	97121	440760	209440	10755	16896	38127	0	10691	3528.2	1707900	4399400	2426800	483780	1119100	2169000	0	1446700	910840	1.59992	0.380952
P80217	P80217	Interferon-induced 35 kDa protein	IFI35	55877	42673	50823	609.35	193.93	0	0	0	0	641900	419440	603600	52359	0	0	0	0	0	1.7453e+06	0.373901
P80303	P80303	Nucleobindin-2;Nesfatin-1	NUCB2	8699.8	18164	8769.6	1145.4	1153.5	97.078	0	0	0	163900	322390	118390	38664	102370	0	0	0	0	4.70113e+06	0.116501
P80511	P80511	Protein S100-A12;Calcitermin	S100A12	63838	68551	28237	0	0	0	0	0	0	354060	386640	131710	0	0	0	0	0	0	1	#DIV/0!
P80723	P80723	Brain acid soluble protein 1	BASP1	9130.3	13846	26253	785.22	0	3544.8	0	0	0	1306000	2031300	1388700	0	0	128650	0	0	0	4.28833e+06	0.373901
P81605	P81605	Dermcidin;Survival-promoting peptide;DCD-1	DCD	14434	1363.7	12214	30263	17163	64153	3358.7	6821.8	0	0	0	0	599490	445540	1142000	0	1021500	0	2.141	0.125789
P82094	P82094	TATA element modulatory factor	TMF1	592.97	161.88	236.44	92.042	0	0	0	0	0	51755	0	32008	22329	0	0	0	0	0	744301	0.373901
P82650	P82650	28S ribosomal protein S22, mitochondrial	MRPS22	3343.2	5463.4	263.96	321.06	0	259.34	0	0	0	75881	141940	101480	0	0	0	0	0	0	1	#DIV/0!
P82673	P82673	28S ribosomal protein S35, mitochondrial	MRPS35	3430.9	3463.6	3715.9	0	0	0	0	0	0	77325	87289	80471	0	0	0	0	0	0	1	#DIV/0!
P82675	P82675	28S ribosomal protein S5, mitochondrial	MRPS5	2358.1	2642	3409.7	95.692	136.94	0	0	0	0	0	0	0	0	0	0	0	0	0	1	#DIV/0!
P82909	P82909	28S ribosomal protein S36, mitochondrial	MRPS36	86608	65037	89725	0	1641.9	0	0	0	0	254290	232540	208800	0	0	0	0	0	0	1	#DIV/0!
P82930	P82930	28S ribosomal protein S34, mitochondrial	MRPS34	2481	2774.4	1588.2	0	0	0	0	0	0	85598	0	62335	0	0	0	0	0	0	1	#DIV/0!
P82933	P82933	28S ribosomal protein S9, mitochondrial	MRPS9	6761.3	12601	10995	127.84	0	213.93	0	0	0	58393	116890	86314	0	0	15333	0	0	0	511101	0.373901
P82970	P82970	High mobility group nucleosome-binding domain-containing protein 5	HMGN5	0	0	0	3281.4	1735.5	4152.7	0	0	0	0	0	0	0	0	0	0	0	0	1	#DIV/0!
P82979	P82979	SAP domain-containing ribonucleoprotein	SARNP	110350	132600	98613	3087.2	1478.6	2295.2	0	0	0	370330	370410	353490	31745	31374	36300	0	0	0	3.31397e+06	5.65656e-10	yes
P83111	P83111	Serine beta-lactamase-like protein LACTB, mitochondrial	LACTB	80957	109950	86967	7761.1	1877.5	533.12	0	48.432	0	486580	910250	703870	78609	54633	13771	0	0	0	4.90043e+06	8.8878e-06	yes
P83436	P83436	Conserved oligomeric Golgi complex subunit 7	COG7	559.25	743.78	776.98	0	0	0	0	0	0	43728	58062	63775	0	0	0	0	0	0	1	#DIV/0!
P83731	P83731	60S ribosomal protein L24	RPL24	626330	602080	518910	185790	79123	145850	0	0	0	2413400	2326000	2156600	2810600	2667200	2768300	0	0	0	274870001	2.46529e-12	yes
P83876	P83876	Thioredoxin-like protein 4A	TXNL4A	4626.6	5970.2	6062.1	893.82	0	0	0	0	0	42180	0	52002	0	0	0	0	0	0	1	#DIV/0!
P83916	P83916	Chromobox protein homolog 1	CBX1	12669	20027	10024	0	0	459.3	0	0	0	105730	104900	73121	0	0	0	0	0	0	1	#DIV/0!
P84077	P84077	ADP-ribosylation factor 1	ARF1	398150	338380	357860	18369	4919.7	10519	0	0	0	2353900	1861200	1725900	258340	378750	205880	0	0	0	28099001	6.988e-08	yes
P84085	P84085	ADP-ribosylation factor 5	ARF5	7913.5	2994.1	8455.3	0	0	0	0	0	0	95274	121060	113090	0	0	0	0	0	0	1	#DIV/0!
P84090	P84090	Enhancer of rudimentary homolog	ERH	494050	570210	503540	5235.6	242.41	1032.8	0	0	0	1452600	1651300	1402100	141540	0	26087	0	0	0	5.58757e+06	0.117281
P84095	P84095	Rho-related GTP-binding protein RhoG	RHOG	286390	388040	327320	21220	3615.3	4774	0	0	0	925300	1478500	884910	244920	171310	71931	0	0	0	1.6272e+07	1.41768e-06	yes
P84098	P84098	60S ribosomal protein L19	RPL19	341460	334100	405860	168730	8036.8	120340	0	3467.2	739.12	1216600	1186900	1123700	1835300	282320	1758900	0	0	0	1.29217e+08	7.54682e-06	yes
P84103	P84103	Serine/arginine-rich splicing factor 3	SRSF3	105170	83321	56632	202510	127060	163670	0	4359.5	1129.2	803170	704850	613220	5360100	3662300	3086700	0	889240	0	13.6174	0.0883599
P84243	P84243	Histone H3,3	H3F3A	9268900	11791000	9739500	608580	111940	356960	36167	32482	23764	17147000	22112000	19220000	4424000	1240000	3005400	1792800	795470	747680	2.59878	0.124209
P86791;P86790	P86791;P86790	Vacuolar fusion protein CCZ1 homolog;Vacuolar fusion protein CCZ1 homolog B	CCZ1;CCZ1B	7934.4	9481	10207	0	0	0	0	0	0	158980	232120	211850	0	0	0	0	0	0	1	#DIV/0!
P98066	P98066	Tumor necrosis factor-inducible gene 6 protein	TNFAIP6	5599.5	7555.3	2742.6	350.35	0	0	0	0	0	51304	125520	61432	0	0	0	0	0	0	1	#DIV/0!
P98082	P98082	Disabled homolog 2	DAB2	39773	36328	45854	7222.8	1083	2114.3	0	135	382.44	472460	448000	562490	223290	44269	76965	0	0	0	1.14841e+07	4.59705e-06	yes
P98170	P98170	E3 ubiquitin-protein ligase XIAP	XIAP	3191.3	3487	6656.3	0	0	0	0	0	0	73091	86430	93133	0	0	0	0	0	0	1	#DIV/0!
P98171	P98171	Rho GTPase-activating protein 4	ARHGAP4	6998.4	6576.3	8783.2	422.63	140.43	64.581	0	106.68	54.271	120440	173540	189080	33525	0	20965	0	0	0	1.81633e+06	0.116217
P98175	P98175	RNA-binding protein 10	RBM10	4269.4	2640.1	3822.7	1035.4	1250	241.91	0	0	0	100160	65481	183100	124620	330420	254930	0	0	0	2.36657e+07	5.30384e-07	yes
P98179	P98179	RNA-binding protein 3	RBM3	18130	21455	25244	20347	10543	9524.3	0	0	0	256550	391570	440200	684330	429460	993440	0	0	0	7.0241e+07	1.97269e-07	yes
P98194	P98194	Calcium-transporting ATPase type 2C member 1	ATP2C1	8796.2	8262.2	12171	131.21	0	507.15	0	0	0	130190	122950	169650	0	0	0	0	0	0	1	#DIV/0!
P98196	P98196	Probable phospholipid-transporting ATPase IH	ATP11A	750.37	1038.7	542.54	324.29	317.5	0	0	0	0	0	0	0	0	0	0	0	0	0	1	#DIV/0!
P99999;CON__P62894	P99999	Cytochrome c	CYCS	393530	316390	353980	846.68	1091.6	0	0	0	0	644820	585220	532790	0	0	0	0	0	0	1	#DIV/0!
Q00013	Q00013	55 kDa erythrocyte membrane protein	MPP1	51162	35987	60765	3315.9	1014.5	2701.3	0	0	0	389840	384150	452320	99549	124360	116370	0	0	0	1.13426e+07	1.63234e-09	yes
Q00059	Q00059	Transcription factor A, mitochondrial	TFAM	1701.5	2284.7	3036.7	0	0	0	0	0	0	0	0	0	0	0	0	0	0	0	1	#DIV/0!
Q00169	Q00169	Phosphatidylinositol transfer protein alpha isoform	PITPNA	30909	31404	28872	939.53	462.75	0	0	169.34	651.67	232750	302580	241280	8500.1	9088.8	0	0	0	0	586298	0.116119
Q00325	Q00325	Phosphate carrier protein, mitochondrial	SLC25A3	282590	214830	282760	22486	2516.4	3852.7	0	0	0	2737800	2134100	2303900	796810	154570	140470	0	0	0	36395001	7.06518e-06	yes
Q00341	Q00341	Vigilin	HDLBP	25681	28226	29621	23699	10970	14170	67.387	0	53.179	302420	304730	335980	802100	971770	749440	0	0	0	8.41103e+07	1.98408e-09	yes
Q00403	Q00403	Transcription initiation factor IIB	GTF2B	6123.1	8414.5	9615.9	0	0	0	0	0	0	0	112940	141690	0	0	0	0	0	0	1	#DIV/0!
Q00535	Q00535	Cyclin-dependent-like kinase 5	CDK5	103810	53645	62319	5541.8	1308.2	2904.4	0	0	0	692410	412670	546840	0	76032	109920	0	0	0	6.1984e+06	0.116169
Q00577	Q00577	Transcriptional activator protein Pur-alpha	PURA	30015	22503	15259	24107	9829.7	20645	0	0	0	259900	241330	215840	445830	457090	588460	0	0	0	4.97127e+07	3.76481e-09	yes
Q00610	Q00610	Clathrin heavy chain 1	CLTC	236930	230600	277430	50691	14620	7515.9	0	0	0	2429300	2435000	2675600	1771100	1390200	395550	0	0	0	1.18562e+08	2.42281e-06	yes
Q00653	Q00653	Nuclear factor NF-kappa-B p100 subunit;Nuclear factor NF-kappa-B p52 subunit	NFKB2	189.98	1600.1	366.56	426.44	57.63	104.82	0	0	0	54780	160870	137690	39403	0	0	0	0	0	1.31343e+06	0.373901
Q00688	Q00688	Peptidyl-prolyl cis-trans isomerase FKBP3	FKBP3	81655	79803	49175	3368.2	1436.9	1568.5	0	0	0	650360	731480	213370	34237	0	27953	0	0	0	2.073e+06	0.116135
Q00722	Q00722	1-phosphatidylinositol 4,5-bisphosphate phosphodiesterase beta-2	PLCB2	23919	19581	32787	1823.2	378.59	1033.7	0	0	0	333070	260070	385250	95783	43188	53909	0	0	0	6.42933e+06	3.19535e-07	yes
Q00765	Q00765	Receptor expression-enhancing protein 5	REEP5	113530	275090	95829	2803.1	0	0	0	0	0	430940	602410	422160	20813	0	0	0	0	0	693768	0.373901
Q00796	Q00796	Sorbitol dehydrogenase	SORD	21758	50401	54858	220.96	0	0	0	0	0	130220	377600	371250	0	0	0	0	0	0	1	#DIV/0!
Q00839	Q00839	Heterogeneous nuclear ribonucleoprotein U	HNRNPU	251980	238810	261970	174490	91571	119180	0	1187.3	333.74	3292500	3701300	3297200	4596800	5414400	5687100	0	370800	0	42.3363	0.0700833
Q01082;P11277	Q01082	Spectrin beta chain, non-erythrocytic 1	SPTBN1	1867.7	2794.7	1717.8	367.47	17.901	143.54	0	0	0	104820	109500	124380	86187	0	35284	0	0	0	4.04903e+06	0.116446
Q01085	Q01085	Nucleolysin TIAR	TIAL1	24866	5279.2	10331	44643	20595	30554	0	0	0	144110	29325	89866	1483100	919760	1304000	0	0	0	123562001	2.07396e-08	yes
Q01105;P0DME0	Q01105;P0DME0	Protein SET;Protein SETSIP	SET;SETSIP	125670	114390	60552	128900	260770	389860	9471.7	99790	102310	689960	523950	279190	1911300	6020600	8311800	1687400	7187600	11346000	0.803308	0.875678
Q01130	Q01130	Serine/arginine-rich splicing factor 2	SRSF2	13260	16276	15127	888690	588430	1187300	47444	87231	18033	98386	194570	91790	15847000	14443000	23547000	5974800	6798300	2006500	3.64266	0.0281386	yes
Q01151	Q01151	CD83 antigen	CD83	862.62	2849.8	1245.3	10034	3840.7	13618	160.87	1713.3	926.14	0	49443	0	312590	271210	509310	0	0	0	36437001	8.72933e-08	yes
Q01415	Q01415	N-acetylgalactosamine kinase	GALK2	4281.8	3551.6	3560.8	0	0	0	0	0	0	91390	98901	107970	0	0	0	0	0	0	1	#DIV/0!
Q01432;P23109	Q01432	AMP deaminase 3	AMPD3	13627	4670	17172	655.88	273.09	975.24	0	0	0	195140	62894	219290	16766	0	24868	0	0	0	1387801	0.11619
Q01433	Q01433	AMP deaminase 2	AMPD2	9558.2	6997.5	10678	796.83	0	0	0	0	0	192760	150760	189290	172780	0	0	0	0	0	5.75933e+06	0.373901
Q01459	Q01459	Di-N-acetylchitobiase	CTBS	13577	13651	13347	561.27	622.08	650.98	0	0	0	201830	226620	176100	27506	73013	0	0	0	0	3.35063e+06	0.11652
Q01469;A8MUU1	Q01469	Fatty acid-binding protein, epidermal	FABP5	2329600	1744600	1971100	106450	17726	32611	0	0	2936.5	6857300	5619000	5674100	1016000	405080	377670	0	0	0	5.99583e+07	6.16291e-07	yes
Q01518;P40123	Q01518	Adenylyl cyclase-associated protein 1	CAP1	1040100	1154500	1155100	71396	15685	16698	327.22	376.97	98.367	4859400	5018900	5073900	957540	367670	307010	128640	130440	0	6.30006	0.284094
Q01581	Q01581	Hydroxymethylglutaryl-CoA synthase, cytoplasmic	HMGCS1	24986	19084	32279	1885.5	123.06	0	0	0	0	415660	313110	463370	55126	0	0	0	0	0	1.83753e+06	0.373901
Q01650;Q92536	Q01650	Large neutral amino acids transporter small subunit 1	SLC7A5	5096.3	829.07	459.14	8865.3	325.83	5790.5	0	0	0	104430	0	0	462440	54649	374570	0	0	0	2.9722e+07	1.56299e-05	yes
Q01658	Q01658	Protein Dr1	DR1	11348	8184.1	4357.4	0	0	0	0	0	0	125470	41924	141110	0	0	0	0	0	0	1	#DIV/0!
Q01804	Q01804	OTU domain-containing protein 4	OTUD4	2058.1	398.73	2058.9	3079.8	0	1056.4	0	0	0	76124	16605	76187	360430	0	209140	0	0	0	1.89857e+07	0.116217
Q01813	Q01813	ATP-dependent 6-phosphofructokinase, platelet type	PFKP	118970	111670	135400	13561	1642.4	2698	120.79	922.41	252.12	901450	918150	940240	420230	89995	77059	0	101030	0	5.81297	0.10919
Q01844	Q01844	RNA-binding protein EWS	EWSR1	20638	27078	26300	18468	6885.7	15647	0	0	0	175500	215290	204070	828590	579630	381290	0	0	0	5.96503e+07	1.4926e-07	yes
Q01970	Q01970	1-phosphatidylinositol 4,5-bisphosphate phosphodiesterase beta-3	PLCB3	811.38	835.03	1016	0	0	0	0	0	0	0	0	0	0	0	0	0	0	0	1	#DIV/0!
Q02083	Q02083	N-acylethanolamine-hydrolyzing acid amidase;N-acylethanolamine-hydrolyzing acid amidase subunit alpha;N-acylethanolamine-hydrolyzing acid amidase subunit beta	NAAA	5390.9	6982.1	3530.2	0	0	0	0	0	0	109050	131200	60013	0	0	0	0	0	0	1	#DIV/0!
Q02218;Q9ULD0	Q02218	2-oxoglutarate dehydrogenase, mitochondrial	OGDH	47075	44007	69966	6549.7	166.41	94.251	0	0	0	474990	1066000	1461300	366400	21401	0	0	0	0	12926701	0.119242
Q02252	Q02252	Methylmalonate-semialdehyde dehydrogenase [acylating], mitochondrial	ALDH6A1	2067.1	7489.9	1924	169.08	0	0	0	0	0	126840	155610	123730	0	0	0	0	0	0	1	#DIV/0!
Q02318	Q02318	Sterol 26-hydroxylase, mitochondrial	CYP27A1	248610	415800	314900	18469	2981.4	5064	0	99.265	0	2384900	3905600	3387000	468810	366960	269960	0	0	0	3.68577e+07	4.25367e-08	yes
Q02338	Q02338	D-beta-hydroxybutyrate dehydrogenase, mitochondrial	BDH1	9265.8	19791	28145	0	0	0	0	0	0	121260	161750	136600	0	0	0	0	0	0	1	#DIV/0!
Q02413	Q02413	Desmoglein-1	DSG1	162.93	336.04	617.54	1975.9	1376.9	2297.5	520.42	31696	734.28	37799	0	0	351070	160950	198190	0	0	0	2.36737e+07	2.15872e-07	yes
Q02543	Q02543	60S ribosomal protein L18a	RPL18A	281240	215180	233430	214510	42914	143710	0	2788.4	970	772540	600110	668100	1823500	814420	1938800	0	0	0	1.52557e+08	2.94189e-07	yes
Q02556	Q02556	Interferon regulatory factor 8	IRF8	5853.9	2272.9	6526.6	202.83	194.58	0	0	0	0	92434	47169	128700	36956	0	0	0	0	0	1.23187e+06	0.373901
Q02750	Q02750	Dual specificity mitogen-activated protein kinase kinase 1	MAP2K1	78061	76710	84306	3546	961.97	493.27	388.13	155.96	1320.7	825830	817570	823280	128150	0	20491	0	0	187710	0.791865	0.569094
Q02790	Q02790	Peptidyl-prolyl cis-trans isomerase FKBP4;Peptidyl-prolyl cis-trans isomerase FKBP4, N-terminally processed	FKBP4	99829	88718	98516	993.29	264.94	223.82	0	0	0	734650	746800	703680	37738	35035	16542	0	0	0	2.97717e+06	5.93714e-07	yes
Q02809	Q02809	Procollagen-lysine,2-oxoglutarate 5-dioxygenase 1	PLOD1	30033	23862	23990	2319	638.21	249.25	0	0	0	225090	260220	241350	78543	41566	0	0	0	0	4.00363e+06	0.116283
Q02818	Q02818	Nucleobindin-1	NUCB1	152720	140940	160840	32849	5741.4	42095	331.01	842.9	0	2945900	2610800	2755800	1628800	556680	2149300	0	0	0	1.44493e+08	1.4256e-06	yes
Q02878	Q02878	60S ribosomal protein L6	RPL6	316200	256240	264760	131260	37228	123290	204.55	782.34	0	1501500	1408300	1415000	2200600	817440	2811400	0	95699	0	60.9143	0.0644928
Q02880	Q02880	DNA topoisomerase 2-beta	TOP2B	2681.6	2058	2508.1	279.64	228.21	20.849	0	0	0	104120	80671	86714	76905	89877	0	0	0	0	5559401	0.116126
Q02978	Q02978	Mitochondrial 2-oxoglutarate/malate carrier protein	SLC25A11	233360	202810	228510	3255.6	0	0	783.49	148.56	0	1870500	1612000	1814800	124110	0	0	0	0	0	4.137e+06	0.373901
Q03013	Q03013	Glutathione S-transferase Mu 4	GSTM4	364.83	0	11422	0	0	0	0	0	0	0	0	0	0	0	0	0	0	0	1	#DIV/0!
Q03154	Q03154	Aminoacylase-1	ACY1	17592	7012.6	8623.9	0	0	0	0	0	0	180750	193940	194240	0	0	0	0	0	0	1	#DIV/0!
Q03169	Q03169	Tumor necrosis factor alpha-induced protein 2	TNFAIP2	22860	29427	34388	2314.2	1294.4	1865	0	0	0	271880	319210	377590	61803	71962	55993	0	0	0	6.32527e+06	2.83318e-09	yes
Q03252	Q03252	Lamin-B2	LMNB2	19554	25675	19247	2110.5	657.21	1451.2	0	0	0	235860	298610	261880	72185	63959	54342	0	0	0	6.34953e+06	4.57117e-09	yes
Q03405	Q03405	Urokinase plasminogen activator surface receptor	PLAUR	35237	13719	17293	136980	52433	180690	1028.2	3753.5	687.31	499580	227750	361210	5051500	3071500	7973500	504040	519180	0	15.7312	0.238791
Q03426	Q03426	Mevalonate kinase	MVK	973.9	4203.2	3302.4	457.47	0	0	0	0	0	72158	138810	139070	0	0	0	0	0	0	1	#DIV/0!
Q03518	Q03518	Antigen peptide transporter 1	TAP1	12414	19658	21604	92.966	109.3	0	0	0	0	609780	535210	619050	0	0	0	0	0	0	1	#DIV/0!
Q03519;Q9NRK6	Q03519	Antigen peptide transporter 2	TAP2	7101.3	4384.1	6308.8	571.51	153.87	121.29	0	0	66.786	380160	252660	311820	58261	61879	34721	0	0	0	5.16203e+06	1.19775e-07	yes
Q04206	Q04206	Transcription factor p65	RELA	3510.9	4711.5	5733.7	813.5	0	217.41	0	0	0	85596	119400	128500	30972	0	0	0	0	0	1.0324e+06	0.373901
Q04323	Q04323	UBX domain-containing protein 1	UBXN1	40478	81105	71540	4142.7	631.65	1523.7	0	0	0	358600	731110	409210	163320	45243	78574	0	0	0	9.57123e+06	1.77036e-06	yes
Q04446	Q04446	1,4-alpha-glucan-branching enzyme	GBE1	11885	14452	13808	788.67	72.632	507.88	0	0	0	349770	411160	380270	57250	0	22934	0	0	0	2672801	0.116481
Q04637	Q04637	Eukaryotic translation initiation factor 4 gamma 1	EIF4G1	32243	30921	45065	7874.6	2011.1	2558.6	0	0	0	559670	533700	690810	673070	264850	302110	0	0	0	4.13343e+07	4.66338e-07	yes
Q04726	Q04726	Transducin-like enhancer protein 3	TLE3	653.25	1134	1098.9	0	0	0	0	0	0	23878	40642	0	0	0	0	0	0	0	1	#DIV/0!
Q04760	Q04760	Lactoylglutathione lyase	GLO1	165810	223260	208350	10364	1130	284.08	0	0	0	946230	1164800	1071900	100700	0	0	0	0	0	3.35667e+06	0.373901
Q04828;P52895	Q04828;P52895	Aldo-keto reductase family 1 member C1;Aldo-keto reductase family 1 member C2	AKR1C1;AKR1C2	1052.6	2659.5	3000	0	147.43	0	0	0	0	0	0	0	0	0	0	0	0	0	1	#DIV/0!
Q04837	Q04837	Single-stranded DNA-binding protein, mitochondrial	SSBP1	259450	337580	242230	0	2434.3	760.91	0	0	0	948620	1190300	541010	0	84686	0	0	0	0	2.82287e+06	0.373901
Q04864	Q04864	Proto-oncogene c-Rel	REL	9525.3	18841	12580	0	435.88	1048.8	88.14	0	588.91	161310	212040	161190	0	51251	0	0	0	0	1.70837e+06	0.373901
Q04917	Q04917	14-3-3 protein eta	YWHAH	306440	325590	347630	13711	1119.2	4522.7	0	0	0	1753500	1746500	1840200	223140	70262	59998	0	0	0	11780001	2.61394e-06	yes
Q04941	Q04941	Proteolipid protein 2	PLP2	60476	0	0	3779.4	644.09	0	0	0	0	0	0	0	0	0	0	0	0	0	1	#DIV/0!
Q05048	Q05048	Cleavage stimulation factor subunit 1	CSTF1	9682.6	10728	10386	435.84	347.03	0	0	0	0	98780	114770	86168	72839	0	0	0	0	0	2.42797e+06	0.373901
Q05086	Q05086	Ubiquitin-protein ligase E3A	UBE3A	6659.1	4384.8	7759.1	576.2	0	0	0	0	0	135310	116440	150110	50093	0	0	0	0	0	1.66977e+06	0.373901
Q05209	Q05209	Tyrosine-protein phosphatase non-receptor type 12	PTPN12	28162	26476	25824	8248.9	933.79	2124.7	0	0	0	341980	325420	363960	353440	72453	141990	0	0	0	1.89294e+07	3.53979e-06	yes
Q05519	Q05519	Serine/arginine-rich splicing factor 11	SRSF11	1759.1	2023.9	5288	60357	47143	64756	0	0	0	36313	42095	25108	3817200	3339300	1853400	0	0	0	300330001	1.01089e-07	yes
Q05655;Q04759	Q05655	Protein kinase C delta type;Protein kinase C delta type regulatory subunit;Protein kinase C delta type catalytic subunit	PRKCD	64559	72607	82859	10786	1713.7	2654.3	0	0	0	720360	726550	787470	479390	115520	113930	0	0	0	23628001	3.93118e-06	yes
Q05823	Q05823	2-5A-dependent ribonuclease	RNASEL	559.24	839.74	632.78	0	0	0	0	0	0	0	0	0	0	0	0	0	0	0	1	#DIV/0!
Q06124	Q06124	Tyrosine-protein phosphatase non-receptor type 11	PTPN11	15699	12751	17439	1009.1	234.03	436.45	0	0	0	413130	464440	421480	59969	42985	0	0	0	0	3431801	0.116163
Q06136	Q06136	3-ketodihydrosphingosine reductase	KDSR	2421	3963.5	3308	0	0	0	0	0	0	0	85895	68605	0	0	0	0	0	0	1	#DIV/0!
Q06187	Q06187	Tyrosine-protein kinase BTK	BTK	24836	29582	22714	1860	594.18	295.9	0	0	67.299	223910	256510	189450	68074	46132	11621	0	0	0	4.19423e+06	9.68424e-06	yes
Q06210	Q06210	Glutamine--fructose-6-phosphate aminotransferase [isomerizing] 1	GFPT1	32255	28297	29029	6651.3	830.23	680.64	0	0	0	440530	378720	474150	228400	101680	60661	0	0	0	13024701	1.90784e-06	yes
Q06323	Q06323	Proteasome activator complex subunit 1	PSME1	284100	266610	228250	15280	2229	2012.6	0	0	0	1045000	1041100	1006300	226620	30826	19198	0	0	0	9.22147e+06	3.39319e-05	yes
Q06330;Q9UBG7	Q06330	Recombining binding protein suppressor of hairless	RBPJ	6034.8	1891.8	4346	0	0	0	0	0	0	601160	595250	503970	0	0	0	0	0	0	1	#DIV/0!
Q06481	Q06481	Amyloid-like protein 2	APLP2	694.29	862.73	1814.4	9896.8	1759.3	20151	0	0	0	33183	25577	35417	379970	224130	850270	0	0	0	48479001	1.42533e-06	yes
Q99496;Q06587	Q99496;Q06587	E3 ubiquitin-protein ligase RING2;E3 ubiquitin-protein ligase RING1	RNF2;RING1	2430.9	2948.8	3501.7	0	0	0	0	0	0	0	0	0	0	0	0	0	0	0	1	#DIV/0!
Q06787	Q06787	Fragile X mental retardation protein 1	FMR1	650.68	892.3	869.17	108.25	120.13	0	0	0	0	0	0	33226	0	32340	0	0	0	0	1.078e+06	0.373901
Q06830	Q06830	Peroxiredoxin-1	PRDX1	2095000	2396900	2336700	260490	100030	148160	4108.1	12124	7892.6	8496600	11968000	9750900	1853800	1475300	1406100	367150	889460	658860	2.47208	0.024563	yes
Q07020	Q07020	60S ribosomal protein L18	RPL18	888260	782940	788780	98779	9374.4	75808	1654.1	7342.5	2505	2578300	2436400	2135900	1289500	152410	1301500	0	632730	270940	3.03585	0.347186
Q07021	Q07021	Complement component 1 Q subcomponent-binding protein, mitochondrial	C1QBP	42337	47658	41342	12362	1564.7	1208.2	0	0	0	1045800	1499800	1563900	394970	0	0	0	0	0	1.31657e+07	0.373901
Q07065	Q07065	Cytoskeleton-associated protein 4	CKAP4	153090	147770	153580	57873	14730	43011	0	133.79	0	792850	802080	797560	1201400	522440	1481000	0	0	0	106828001	5.36222e-07	yes
Q07352	Q07352	Zinc finger protein 36, C3H1 type-like 1	ZFP36L1	450.31	1254.3	638.7	154.01	0	0	0	0	0	0	0	0	0	0	0	0	0	0	1	#DIV/0!
Q07666;O75525;Q5VWX1	Q07666	KH domain-containing, RNA-binding, signal transduction-associated protein 1	KHDRBS1	49781	36874	67428	49004	6868.4	39442	0	2345.2	0	530250	383330	496470	1486000	1273400	1420800	0	0	0	139340001	2.14609e-10	yes
Q07812	Q07812	Apoptosis regulator BAX	BAX	133590	131610	165040	0	220.24	0	0	0	0	455150	572730	480130	0	0	0	0	0	0	1	#DIV/0!
Q07866	Q07866	Kinesin light chain 1	KLC1	12439	13843	17596	2062.6	429.72	846.82	0	0	0	196150	225040	224760	42318	23785	19946	0	0	0	2868301	3.31016e-07	yes
Q07954;Q9NZR2;O75581;O75197	Q07954	Prolow-density lipoprotein receptor-related protein 1;Low-density lipoprotein receptor-related protein 1 85 kDa subunit;Low-density lipoprotein receptor-related protein 1 515 kDa subunit;Low-density lipoprotein receptor-related protein 1 intracellular domain	LRP1	8755	8606.5	6691.9	137050	121300	146550	53.093	809.89	277.54	220220	265710	166040	7612900	15555000	10937000	75386	230460	124370	79.2739	0.000319118	yes
Q07955	Q07955	Serine/arginine-rich splicing factor 1	SRSF1	98650	109050	97217	181470	66356	126750	211.21	1991.9	688.01	334220	504710	415450	3417000	1850700	2658200	0	164730	82156	32.1035	0.191904
Q07960	Q07960	Rho GTPase-activating protein 1	ARHGAP1	43108	45450	57636	551.56	120.45	203.18	0	0	0	481990	571580	586410	12471	0	0	0	0	0	415701	0.373901
Q08170	Q08170	Serine/arginine-rich splicing factor 4	SRSF4	8425.4	11162	4784.4	319350	117410	265810	1060.3	1434.9	636.54	106220	224160	130520	5801200	5857500	8298000	0	0	0	6.65223e+08	6.78664e-09	yes
Q08209;P48454	Q08209	Serine/threonine-protein phosphatase 2B catalytic subunit alpha isoform	PPP3CA	17599	18382	12206	136.77	268.65	100.31	0	0	211.86	106540	120790	102110	8056	0	0	0	0	0	268534	0.373901
Q08211	Q08211	ATP-dependent RNA helicase A	DHX9	31709	40533	43558	24135	15937	8168.9	0	0	0	881310	840770	974420	1356100	1970100	795480	0	0	0	1.37389e+08	2.36395e-07	yes
Q08257	Q08257	Quinone oxidoreductase	CRYZ	1844.2	2682.1	9492	0	101.74	0	0	0	0	82413	130170	195940	0	0	0	0	0	0	1	#DIV/0!
Q08378	Q08378	Golgin subfamily A member 3	GOLGA3	3771.8	2828.4	3837.1	165.75	0	0	125.53	119.68	0	73816	83508	94791	0	0	0	0	0	0	1	#DIV/0!
Q08379	Q08379	Golgin subfamily A member 2	GOLGA2	3586.1	2345.7	5193.9	739.27	69.74	58.051	0	0	0	80732	112470	123150	84470	109310	0	0	0	0	6.45933e+06	0.116142
Q08380	Q08380	Galectin-3-binding protein	LGALS3BP	5399	3690	3127.4	1918.2	2714.2	4324.7	0	0	0	125630	63013	64794	61064	428850	151940	0	0	0	2.13951e+07	7.92327e-06	yes
Q08426	Q08426	Peroxisomal bifunctional enzyme;Enoyl-CoA hydratase/3,2-trans-enoyl-CoA isomerase;3-hydroxyacyl-CoA dehydrogenase	EHHADH	901.92	2619.2	1911.1	0	0	0	0	0	0	48674	86689	62099	0	0	0	0	0	0	1	#DIV/0!
Q08554	Q08554	Desmocollin-1	DSC1	0	528.75	0	2695.8	0	2287.6	200.53	116.91	0	0	7592.5	0	226020	0	261500	438020	140210	0	0.843125	0.998806
Q08623	Q08623	Pseudouridine-5-phosphatase	HDHD1	26235	15692	39251	1923.5	0	0	0	0	0	126910	113350	200530	45926	0	0	0	0	0	1.53087e+06	0.373901
Q08752	Q08752	Peptidyl-prolyl cis-trans isomerase D	PPID	22944	37656	35959	1506.8	0	71.946	0	0	0	257030	333750	279360	42483	0	0	0	0	0	1.4161e+06	0.373901
Q08945	Q08945	FACT complex subunit SSRP1	SSRP1	7481.6	10440	6285.2	40792	32537	40350	0	0	54.05	77686	100630	69978	1597700	2374200	1393100	0	0	0	1.78833e+08	3.01953e-08	yes
Q08AM6	Q08AM6	Protein VAC14 homolog	VAC14	32860	36982	40612	908.3	379.01	202.79	61.058	0	0	396750	417680	439070	105280	37078	16710	0	0	0	5.30227e+06	8.97367e-06	yes
Q08J23	Q08J23	tRNA (cytosine(34)-C(5))-methyltransferase	NSUN2	9446.6	13044	19875	4116.5	3147.9	1833.1	0	746.18	2283.2	180230	260530	332780	180960	277030	159320	0	0	0	20577001	5.87716e-08	yes
Q09028	Q09028	Histone-binding protein RBBP4	RBBP4	98814	96615	94259	10458	1709.6	1168.1	0	182.92	0	805090	552220	873500	166160	108500	26743	0	0	0	1.00468e+07	8.68541e-06	yes
Q09161	Q09161	Nuclear cap-binding protein subunit 1	NCBP1	3628.4	5852.5	5587.2	0	0	0	0	0	0	100850	129410	137260	0	0	0	0	0	0	1	#DIV/0!
Q09666	Q09666	Neuroblast differentiation-associated protein AHNAK	AHNAK	167600	167310	181210	128670	55472	87576	261.63	412.9	156.53	3939300	4156300	4292500	8673400	8706800	8338200	189390	137300	75488	63.9478	9.70937e-05	yes
Q0JRZ9	Q0JRZ9	F-BAR domain only protein 2	FCHO2	17004	21380	18206	330.46	220.52	265.23	0	0	0	193000	211720	254570	22995	0	8946	0	0	0	1064701	0.116557
Q0P6H9	Q0P6H9	Transmembrane protein 62	TMEM62	0	778.67	896.32	0	0	0	0	0	0	0	0	0	0	0	0	0	0	0	1	#DIV/0!
Q0VD83	Q0VD83	Apolipoprotein B receptor	APOBR	54694	52007	36658	16017	6387.3	5742.8	0	57.771	0	1428800	1263700	952300	1890600	1628100	1017900	0	0	0	151220001	5.80911e-08	yes
Q0VDF9	Q0VDF9	Heat shock 70 kDa protein 14	HSPA14	3721.8	5479.9	4233.4	0	0	0	0	0	0	78075	52438	0	0	0	0	0	0	0	1	#DIV/0!
Q0VGL1	Q0VGL1	Ragulator complex protein LAMTOR4;Ragulator complex protein LAMTOR4, N-terminally processed	LAMTOR4	60295	108630	88747	1050.7	0	0	0	0	0	150320	224250	165500	0	0	0	0	0	0	1	#DIV/0!
Q10471	Q10471	Polypeptide N-acetylgalactosaminyltransferase 2;Polypeptide N-acetylgalactosaminyltransferase 2 soluble form	GALNT2	5679.4	12812	9192.3	499	0	537.75	0	744.78	182.5	223370	112910	370640	35841	0	46220	0	0	0	2.73537e+06	0.116144
Q10472	Q10472	Polypeptide N-acetylgalactosaminyltransferase 1;Polypeptide N-acetylgalactosaminyltransferase 1 soluble form	GALNT1	1551.6	1780.5	1662.2	0	0	0	0	0	0	0	0	0	0	0	0	0	0	0	1	#DIV/0!
Q10567	Q10567	AP-1 complex subunit beta-1	AP1B1	54561	60077	55980	3824.5	1101	868.63	0	0	0	404080	477640	477490	91438	48660	22439	0	0	0	5417901	2.92998e-06	yes
Q10570	Q10570	Cleavage and polyadenylation specificity factor subunit 1	CPSF1	1595.8	1646.2	1611.8	0	178.79	0	0	0	0	76340	77568	76214	0	0	0	0	0	0	1	#DIV/0!
Q10588	Q10588	ADP-ribosyl cyclase/cyclic ADP-ribose hydrolase 2	BST1	5436.4	3849.5	3330.2	38620	53813	48948	0	942.61	790.24	52710	93747	27344	1118700	3593300	2278700	0	83662	0	83.5588	0.060011
Q10589	Q10589	Bone marrow stromal antigen 2	BST2	1956.8	2426.6	0	6684.6	941.21	2896.6	0	0	0	0	0	0	231340	0	175140	0	0	0	1.35493e+07	0.116144
Q10713	Q10713	Mitochondrial-processing peptidase subunit alpha	PMPCA	14149	14943	12331	459.1	0	90.228	0	0	0	167650	202600	141740	21357	0	0	0	0	0	711901	0.373901
Q12765	Q12765	Secernin-1	SCRN1	4200.1	2188.3	6036.4	0	0	0	0	0	0	48481	19395	64603	0	0	0	0	0	0	1	#DIV/0!
Q12768	Q12768	WASH complex subunit strumpellin	KIAA0196	6416.5	10298	8264.6	656.86	119.16	24.352	0	0	0	105320	175770	150000	60625	0	0	0	0	0	2.02083e+06	0.373901
Q12769	Q12769	Nuclear pore complex protein Nup160	NUP160	3474.7	2567.2	703.65	0	0	0	0	0	0	0	0	0	0	0	0	0	0	0	1	#DIV/0!
Q12792	Q12792	Twinfilin-1	TWF1	6508.1	6404.8	10953	1242	0	0	0	0	0	315160	251310	337090	248530	0	0	0	0	0	8.28433e+06	0.373901
Q12797	Q12797	Aspartyl/asparaginyl beta-hydroxylase	ASPH	38584	27054	33151	8367.3	2170.4	3990.7	0	0	0	448130	361710	375820	303370	254380	202700	0	0	0	2.53483e+07	1.32166e-08	yes
Q12800;Q9NZI7	Q12800;Q9NZI7	Alpha-globin transcription factor CP2;Upstream-binding protein 1	TFCP2;UBP1	3007.6	2276.5	3355	295.31	0	167.53	0	0	0	70159	65038	80847	0	0	0	0	0	0	1	#DIV/0!
Q12802	Q12802	A-kinase anchor protein 13	AKAP13	1002.5	864.61	849.65	792.46	267.49	284.04	0	0	0	59338	41759	88567	140330	152520	68284	0	0	0	12037801	3.64437e-07	yes
Q12824	Q12824	SWI/SNF-related matrix-associated actin-dependent regulator of chromatin subfamily B member 1	SMARCB1	6655.1	6499.4	0	0	0	0	0	0	0	0	0	0	0	0	0	0	0	0	1	#DIV/0!
Q12846	Q12846	Syntaxin-4	STX4	5489.8	14436	13525	1219.1	214.04	1439.6	0	0	0	232500	163680	269490	80747	0	82306	0	0	0	5.4351e+06	0.116117
Q12849	Q12849	G-rich sequence factor 1	GRSF1	8747.1	13124	10556	3237.4	300.61	1688.8	0	0	0	179160	185220	207590	254270	520470	192070	0	0	0	32227001	5.31322e-07	yes
Q12866	Q12866	Tyrosine-protein kinase Mer	MERTK	0	0	0	1024	0	253.54	0	0	0	0	0	0	0	0	0	0	0	0	1	#DIV/0!
Q12874	Q12874	Splicing factor 3A subunit 3	SF3A3	17659	22698	23289	5055.6	629.31	2962.6	0	0	0	322210	354200	340630	211830	87966	118780	0	0	0	1.39525e+07	3.67848e-07	yes
Q12882	Q12882	Dihydropyrimidine dehydrogenase [NADP(+)]	DPYD	1028.1	2114.4	2738.8	0	0	0	0	0	0	0	0	0	0	0	0	0	0	0	1	#DIV/0!
Q12893	Q12893	Transmembrane protein 115	TMEM115	6833.5	11414	8991.3	0	0	0	0	0	0	76052	104990	99703	0	0	0	0	0	0	1	#DIV/0!
Q12904	Q12904	Aminoacyl tRNA synthase complex-interacting multifunctional protein 1;Endothelial monocyte-activating polypeptide 2	AIMP1	68608	59819	62401	5674.8	395.88	1301.3	0	0	0	778320	505610	663840	306860	32201	92072	0	0	0	14371101	1.59463e-05	yes
Q12905	Q12905	Interleukin enhancer-binding factor 2	ILF2	85789	74534	71187	10041	1610	6427.9	0	0	0	858650	764680	734580	362590	565170	257350	0	0	0	3.95037e+07	1.74219e-07	yes
Q12906;Q96SI9	Q12906	Interleukin enhancer-binding factor 3	ILF3	76776	79008	75629	43582	11503	25532	0	0	0	996530	846390	843830	1412000	628230	1167900	0	0	0	1.06938e+08	1.85643e-07	yes
Q12907	Q12907	Vesicular integral-membrane protein VIP36	LMAN2	27750	29682	31884	2551.9	1427.4	458.08	0	465.06	74.393	402550	500790	359950	71737	30852	7469.2	0	0	0	3.66861e+06	2.37353e-05	yes
Q12913	Q12913	Receptor-type tyrosine-protein phosphatase eta	PTPRJ	826.28	720.99	790.22	18892	8039.8	20926	0	0	0	13239	8903.2	8056.4	796110	909190	1152700	0	0	0	9.52667e+07	7.24997e-09	yes
Q12931	Q12931	Heat shock protein 75 kDa, mitochondrial	TRAP1	30545	33299	37735	1420.4	109.44	0	0	0	0	329040	394870	339100	39356	0	0	0	0	0	1.31187e+06	0.373901
Q12962	Q12962	Transcription initiation factor TFIID subunit 10	TAF10	27474	30528	23969	0	0	0	0	0	0	129970	154750	111360	0	0	0	0	0	0	1	#DIV/0!
Q12965	Q12965	Unconventional myosin-Ie	MYO1E	12907	9050.6	11978	2354.7	0	741.18	0	0	0	274720	178520	304970	146820	0	62935	0	0	0	6.99183e+06	0.116392
Q12972	Q12972	Nuclear inhibitor of protein phosphatase 1;Activator of RNA decay	PPP1R8	3149.2	9799.3	10371	457.56	0	0	0	0	0	123710	107530	119880	0	0	0	0	0	0	1	#DIV/0!
Q12974;Q93096	Q12974;Q93096	Protein tyrosine phosphatase type IVA 2;Protein tyrosine phosphatase type IVA 1	PTP4A2;PTP4A1	3440.7	3546.5	3763.3	487.8	0	0	0	0	0	40841	35374	51950	0	0	0	0	0	0	1	#DIV/0!
[truncated: 2,251 more rows]
