# Supplementary material for: A searchable atlas of pathogen-sensitive lncRNA networks in human macrophages
Source: Nat Commun. 2025 May 21;16:4733. doi: 10.1038/s41467-025-60084-x (PMC12095776; doi:10.1038/s41467-025-60084-x)
Supplement: Supplementary file 9 — Supplementary Data 7 [file 41467_2025_60084_MOESM9_ESM.xlsx]

## Sheet: RNA-seq
Supplementary Data 7: G-MФ fractionation RNA-seq and proteome dataset
Gene IDs & coordinates						spike-in adjusted RPKM				% in respectve fraction
Gene ID	Name	Chromosome	Region	Gene length	Biotype	Cytoplasm	Cytoplasm	Nucleus	Nucleus	Cytoplasm	Cytoplasm	Nucleus	Nucleus
ENSG00000272360	AC116036.2	chr3	complement(58490830..58491291)	462	lincRNA	0	0.0950127	0	0.0493489	#DIV/0!	65.8158	#DIV/0!	34.1842
ENSG00000206652	RNU1-1	chr1	complement(16514122..16514285)	164	snRNA	0	0	0.620071	0.556078	0	0	100	100
ENSG00000271815	AC008897.3	chr5	75363760..75364242	483	lincRNA	0	0	0	0.14161	#DIV/0!	0	#DIV/0!	100
ENSG00000234496	MRPS21P1	chr1	complement(65092392..65092614)	223	processed_pseudogene	0.377026	0.196842	0.684025	0.204477	35.5332	49.0488	64.4668	50.9512
ENSG00000235308	AL445991.1	chr1	88923370..88923844	475	processed_pseudogene	0	0	0.214088	0.143995	0	0	100	100
ENSG00000270339	AC243756.1	chr1	complement(146344131..146344790)	660	protein_coding	0	0	0.154078	0.103633	0	0	100	100
ENSG00000183598	HIST2H3D	chr1	complement(149813271..149813681)	411	protein_coding	0.30685	0.534013	0.123713	0.166418	71.2672	76.2407	28.7328	23.7593
ENSG00000272236	AL645939.5	chr6	complement(29751965..29752207)	243	lincRNA	0	0	0	0.0938239	#DIV/0!	0	#DIV/0!	100
ENSG00000224014	AL390728.3	chr1	247175256..247175525	270	processed_pseudogene	0	0.162577	0.376636	0.0844415	0	65.8158	100	34.1842
ENSG00000237007	KRT18P52	chr2	complement(31822591..31823436)	846	processed_pseudogene	0	0	0.300507	0.107798	0	0	100	100
ENSG00000172974	AC007318.1	chr2	65205108..65205988	881	processed_pseudogene	0.190867	0.049825	0.230855	0.103515	45.2589	32.4931	54.7411	67.5069
ENSG00000222724	RNU2-63P	chr2	complement(88016354..88016547)	194	snRNA	0	1.13134	0	1.29274	#DIV/0!	46.6709	#DIV/0!	53.3291
ENSG00000227187	AC007435.1	chr2	complement(175033778..175034192)	415	processed_pseudogene	0	0	0.36756	0.109876	0	0	100	100
ENSG00000280176	AC012486.1	chr2	complement(196831975..196832190)	216	TEC	0.389244	0	0	0	100	#DIV/0!	0	#DIV/0!
ENSG00000277602	AC005363.2	chr16	complement(1971655..1971896)	242	lincRNA	0	0.181388	0	0.0942116	#DIV/0!	65.8158	#DIV/0!	34.1842
ENSG00000239906	AL627309.2	chr1	complement(139790..140339)	550	antisense	0	0	0.647129	0.207265	0	0	100	100
ENSG00000228205	AC131235.1	chr3	184149704..184150435	732	processed_pseudogene	0	0	0.0694616	0	0	#DIV/0!	100	#DIV/0!
ENSG00000225750	AL357500.1	chr1	complement(29144494..29146994)	2501	lincRNA	0	0	0.162642	0.173205	0	0	100	100
ENSG00000280310	AC092437.1	chr4	4820405..4821452	1048	TEC	0.040113	0	0.242585	0.0870199	14.1893	0	85.8107	100
ENSG00000273367	AL355472.4	chr1	234372186..234372811	626	antisense	0	0.0701212	0.24367	0.145682	0	32.4931	100	67.5069
ENSG00000249934	NCOA4P2	chr4	complement(88508591..88510403)	1813	processed_pseudogene	0	0	0.252406	0.125754	0	0	100	100
ENSG00000251155	SEPT14P4	chr4	118640673..118640858	186	processed_pseudogene	0	0	0.273365	0	0	#DIV/0!	100	#DIV/0!
ENSG00000273437	AC108673.3	chr3	complement(129163606..129163940)	335	lincRNA	0	0	0.303557	0.136115	0	0	100	100
ENSG00000261643	AL590235.1	chr4	complement(3503597..3504457)	861	sense_overlapping	0	0	0.472435	0.158879	0	0	100	100
ENSG00000279923	AC022417.1	chr5	31558573..31559875	1303	TEC	0	0.235818	0	0.0699899	#DIV/0!	77.1131	#DIV/0!	22.8869
ENSG00000273156	AC124016.2	chr4	complement(82344876..82345540)	665	lincRNA	0	0	0.15292	0	0	#DIV/0!	100	#DIV/0!
ENSG00000229119	AC026403.1	chr5	166382305..166382599	295	processed_pseudogene	0.427509	0.446399	0	0	100	100	0	0
ENSG00000272417	AC034229.4	chr5	complement(10203600..10204040)	441	lincRNA	0	0	0.34589	0.258494	0	0	100	100
ENSG00000224532	AL136361.1	chr6	complement(6758276..6759291)	1016	lincRNA	0	0.0864092	0.350316	0.403923	0	17.6226	100	82.3774
ENSG00000235238	SUMO2P1	chr6	complement(29636060..29636343)	284	processed_pseudogene	0	0	0.179035	0.160558	0	0	100	100
ENSG00000237346	AL080313.2	chr6	complement(14391231..14393288)	2058	lincRNA	0	0	0.321184	0.121862	0	0	100	100
ENSG00000196114	AL031577.1	chr6	complement(34576258..34576656)	399	processed_pseudogene	0	0	0.637166	0.399986	0	0	100	100
ENSG00000226976	COX6A1P2	chr6	37044860..37045189	330	processed_pseudogene	0.254778	0	0.154078	0.207265	62.3148	0	37.6852	100
ENSG00000218766	AL450338.1	chr6	85868953..85869464	512	processed_pseudogene	0	0	0.496542	0.0890594	0	0	100	100
ENSG00000261019	AC010132.4	chr7	complement(42901272..42902639)	1368	lincRNA	0	0	0.297344	0.0999965	0	0	100	100
ENSG00000273444	AC006023.2	chr7	40107288..40107454	167	unprocessed_pseudogene	0	0	0.304466	0.682611	0	0	100	100
ENSG00000270577	AC006023.1	chr7	40115685..40115943	259	processed_pseudogene	0	0	0.392632	0.352111	0	0	100	100
ENSG00000272076	AC090186.1	chr8	complement(51810110..51810681)	572	lincRNA	0	0	0.266674	0.119576	0	0	100	100
ENSG00000219039	AC005102.1	chr7	75835663..75836141	479	processed_pseudogene	0.0877628	0	0.10615	0	45.2589	#DIV/0!	54.7411	#DIV/0!
ENSG00000214243	AC004980.2	chr7	complement(76650401..76650897)	497	processed_pseudogene	0	0.264965	0.613833	0.458736	0	36.6125	100	63.3875
ENSG00000225701	EIF4A1P13	chr7	complement(88448788..88449017)	230	processed_pseudogene	0.548327	0.381703	0	0	100	100	0	0
ENSG00000270923	TAS2R6P	chr7	141787815..141788640	826	processed_pseudogene	0	0	0.18467	0.165612	0	0	100	100
ENSG00000179420	OR6W1P	chr7	complement(143062330..143063585)	1256	transcribed_unprocessed_pseudogene	0	0	0.85013	0.145218	0	0	100	100
ENSG00000236398	TAS2R39	chr7	143183419..143184435	1017	protein_coding	0	0	0.449963	0	0	#DIV/0!	100	#DIV/0!
ENSG00000213210	AC005229.2	chr7	148580401..148580799	399	processed_pseudogene	0	0	0	0	#DIV/0!	#DIV/0!	#DIV/0!	#DIV/0!
ENSG00000177710	SLC35G5	chr8	11330888..11332208	1321	protein_coding	0	0	0.153962	0.0862952	0	0	100	100
ENSG00000257515	AC011601.1	chr12	complement(71709171..71710374)	1204	lincRNA	0	0	0.126692	0.0189362	0	0	100	100
ENSG00000253668	AC103778.1	chr8	53712697..53712896	200	processed_pseudogene	0	0	0	0	#DIV/0!	#DIV/0!	#DIV/0!	#DIV/0!
ENSG00000260060	AC009088.1	chr16	31196131..31196963	833	antisense	0	0	0.488316	0.08211	0	0	100	100
ENSG00000231967	AL135786.1	chr9	complement(5356312..5356525)	214	processed_pseudogene	0	0	0.237597	0.213077	0	0	100	100
ENSG00000273597	AL355377.1	chr9	complement(35001342..35002994)	1653	processed_pseudogene	0	0	0.153799	0.110341	0	0	100	100
ENSG00000213669	AL137074.1	chr9	complement(92676943..92677407)	465	processed_pseudogene	0	0	0	0	#DIV/0!	#DIV/0!	#DIV/0!	#DIV/0!
ENSG00000221676	RNU6ATAC	chr9	complement(134164439..134164564)	126	snRNA	0	0	0	0	#DIV/0!	#DIV/0!	#DIV/0!	#DIV/0!
ENSG00000213590	AL807752.1	chr9	136935840..136937161	1322	processed_pseudogene	0	0	0.269229	0.051738	0	0	100	100
ENSG00000233837	EIF3LP2	chr10	42566677..42567483	807	processed_pseudogene	0.520922	0.326363	0	0	100	100	0	0
ENSG00000229659	RPL26P6	chr10	complement(73422259..73422696)	438	processed_pseudogene	0.191956	0	0.232173	0	45.2589	#DIV/0!	54.7411	#DIV/0!
ENSG00000213438	YBX2P1	chr10	123991910..123992669	760	processed_pseudogene	0.0553137	0.173273	0.401415	0.329988	12.1108	34.43	87.8892	65.57
ENSG00000196778	OR52K1	chr11	4488879..4489908	1030	protein_coding	0	0	0.148095	0.110676	0	0	100	100
ENSG00000213333	NPM1P50	chr11	complement(75079265..75080131)	867	processed_pseudogene	0	0	0.234583	0.105187	0	0	100	100
ENSG00000242993	AP000870.1	chr11	95963219..95963624	406	processed_pseudogene	0.310628	0	0.375708	0.112311	45.2589	0	54.7411	100
ENSG00000270423	AP001981.2	chr11	complement(109985243..109985660)	418	processed_pseudogene	0	0	1.21641	0.218174	0	0	100	100
ENSG00000233541	AP000926.1	chr11	123051161..123051401	241	processed_pseudogene	0	0	0	0.0946025	#DIV/0!	0	#DIV/0!	100
ENSG00000234498	RPL13AP20	chr12	12875499..12876107	609	processed_pseudogene	0	0	0.166981	0.112311	0	0	100	100
ENSG00000277214	AC009159.2	chr16	79603572..79604177	606	lincRNA	0	0	0.167808	0.112867	0	0	100	100
ENSG00000233469	ST6GALNAC4P1	chr13	complement(19818121..19818619)	499	processed_pseudogene	0	0	0.305687	0.228449	0	0	100	100
ENSG00000243225	AC007686.1	chr14	76968683..76969145	463	processed_pseudogene	0	0.75846	0	0.344696	#DIV/0!	68.7536	#DIV/0!	31.2464
ENSG00000200156	RNU5B-1	chr15	65304677..65304792	116	snRNA	1.4496	0	0	0	100	#DIV/0!	0	#DIV/0!
ENSG00000272911	AC005696.3	chr17	2688473..2688960	488	lincRNA	0	0	0.416769	0.467197	0	0	100	100
ENSG00000162068	NTN3	chr16	2471499..2474145	2647	protein_coding	0	0	0.326551	0.137812	0	0	100	100
ENSG00000279357	AC007224.2	chr16	8666762..8667271	510	TEC	0	0	0.398791	0.223522	0	0	100	100
ENSG00000271495	AC020765.1	chr16	complement(28548331..28548658)	328	processed_pseudogene	0	0	0.465054	0.13902	0	0	100	100
ENSG00000278035	AL121895.2	chr20	36233851..36234297	447	lincRNA	0	0.196402	0.341247	0.561054	0	25.9292	100	74.0708
ENSG00000272023	AC010240.3	chr5	132963770..132964164	395	lincRNA	0	0.111129	0.514895	0.115439	0	49.0488	100	50.9512
ENSG00000235523	AL135924.2	chr9	72257336..72257783	448	lincRNA	0	0.195964	1.02146	0.254455	0	43.507	100	56.493
ENSG00000268117	VN1R84P	chr19	complement(21719801..21720035)	235	unprocessed_pseudogene	0	0	0.432731	0.194036	0	0	100	100
ENSG00000253476	AC091185.1	chr8	complement(25425521..25426580)	1060	lincRNA	0	0.124234	0.383742	0.4947	0	20.0722	100	79.9278
ENSG00000273448	AC006480.2	chr7	67333047..67334383	1337	lincRNA	0	0.0984948	0.722566	0.40926	0	19.3981	100	80.6019
ENSG00000227824	AC122136.1	chr2	215869923..215870518	596	lincRNA	0	0.220952	1.27968	0.497298	0	30.7626	100	69.2374
ENSG00000276031	RN7SL197P	chr20	49721949..49722247	299	misc_RNA	0.42179	0	0.170053	0	71.2672	#DIV/0!	28.7328	#DIV/0!
ENSG00000229222	KRT18P4	chr20	49956745..49958032	1288	processed_pseudogene	0	0	0.434243	0.230116	0	0	100	100
ENSG00000279720	CR392039.4	chr21	complement(9082601..9083101)	501	processed_pseudogene	0	0	0.101489	0	0	#DIV/0!	100	#DIV/0!
ENSG00000212479	U3_47	chr21	complement(29180425..29180639)	215	snoRNA	0	0	0.472985	0	0	#DIV/0!	100	#DIV/0!
ENSG00000250635	CXXC5-AS1	chr5	complement(139648999..139649728)	730	lincRNA	0	0.360788	0.626867	0.249854	0	59.0834	100	40.9166
ENSG00000231875	AL359885.1	chrX	81363268..81364170	903	processed_pseudogene	0	0	0.112615	0.0252483	0	0	100	100
ENSG00000225400	RAB28P5	chrX	136847384..136848034	651	processed_pseudogene	0	0	0.156208	0.140087	0	0	100	100
ENSG00000127366	TAS2R5	chr7	141790217..141791367	1151	protein_coding	0.0730467	0	0.57428	0.158465	11.2844	0	88.7156	100
ENSG00000234009	RPL5P34	chr22	complement(42776406..42777296)	891	processed_pseudogene	0.141543	0	1.08426	0.102353	11.547	0	88.453	100
ENSG00000276255	AL136379.1	chr1	complement(228073909..228076550)	2642	lincRNA	0	0.0166146	0.192452	0.103554	0	13.8261	100	86.1739
ENSG00000272040	AC010245.2	chr5	75608817..75609983	1167	lincRNA	0	0.188071	0.217849	0.156293	0	54.6141	100	45.3859
ENSG00000255369	AP000920.1	chr11	complement(128880325..128880668)	344	processed_pseudogene	0.244409	0.510417	1.9215	1.25926	11.2844	28.8424	88.7156	71.1576
ENSG00000174715	AC020890.1	chr3	complement(138643874..138644694)	821	processed_pseudogene	0.0512039	0	0.37159	0.24993	12.1108	0	87.8892	100
ENSG00000234093	RPS15AP11	chr1	complement(44780331..44780715)	385	processed_pseudogene	0.109191	0	0.792403	0.47375	12.1108	0	87.8892	100
ENSG00000218537	MIF-AS1	chr22	complement(23894426..23898930)	4505	antisense	0	0.175389	0.203158	0.566817	0	23.6307	100	76.3693
ENSG00000271947	AC017076.1	chr2	complement(6905724..6906301)	578	lincRNA	0	0.455666	1.31953	0.907235	0	33.4336	100	66.5664
ENSG00000272361	AC005014.2	chr7	complement(16593626..16594224)	599	lincRNA	0	0.146564	0.254654	0	0	100	100	0
ENSG00000236409	NRADDP	chr3	47011542..47013146	1605	unitary_pseudogene	0.130961	0	0.221758	0.0994358	37.129	0	62.871	100
ENSG00000240338	AC009078.2	chr16	75226074..75228197	2124	transcribed_unprocessed_pseudogene	0	0.0206666	0.311203	0.161011	0	11.3754	100	88.6246
ENSG00000279140	AL590326.2	chr14	complement(104815449..104815753)	305	TEC	1.37831	0	0.333415	0.149503	80.5216	0	19.4784	100
ENSG00000267838	AC245884.8	chr19	complement(54438665..54439544)	880	lincRNA	0	0.249408	0.866691	0.103633	0	70.6457	100	29.3543
ENSG00000261433	AC002347.1	chr17	complement(10658542..10659082)	541	lincRNA	0	0.0811384	0.657895	0.168571	0	32.4931	100	67.5069
ENSG00000276742	AL731566.2	chr10	121956782..121957098	317	antisense	0	0.276945	0.160397	0.215765	0	56.2085	100	43.7915
ENSG00000224067	AL354877.1	chr9	111802980..111803435	456	processed_pseudogene	0.0921894	0.192526	0.780529	0.29999	10.5635	39.0903	89.4365	60.9097
ENSG00000229608	GOLGA2P4	chr22	42784462..42787100	2639	unprocessed_pseudogene	0.334523	0.033267	1.5799	0.190065	17.4738	14.8958	82.5262	85.1042
ENSG00000268836	Z69706.1	chr16	complement(185748..186294)	547	lincRNA	0	0.160497	0.371816	0.208402	0	43.507	100	56.493
ENSG00000259895	AC106820.2	chr16	complement(2464950..2468213)	3264	antisense	0.0128794	0.026897	0.405022	0.0977907	3.08192	21.5715	96.9181	78.4285
ENSG00000278766	AC092683.2	chr2	97421075..97434847	13773	lincRNA	0.0122089	0.0286839	0.354404	0.203609	3.3302	12.3482	96.6698	87.6518
ENSG00000261193	AC134312.4	chr16	complement(88079161..88087383)	8223	lincRNA	0.0204492	0.0213527	0.426653	0.144176	4.57372	12.8997	95.4263	87.1003
ENSG00000233483	AC008105.2	chr17	complement(45245186..45248836)	3651	antisense	0.0115142	0.012023	0.236751	0.087425	4.63786	12.0897	95.3621	87.9103
ENSG00000230836	LINC01293	chr2	74940258..74942670	2413	lincRNA	0.0174216	0.0363828	0.25286	0.0944849	6.44574	27.8012	93.5543	72.1988
ENSG00000260583	AP000223.1	chr21	complement(25582770..25583326)	557	antisense	2.03777	2.52184	26.7466	14.2444	7.07943	15.0412	92.9206	84.9588
ENSG00000253115	AC087672.2	chr8	74103516..74106744	3229	lincRNA	0.013019	0.0271885	0.157466	0.0917899	7.63644	22.8516	92.3636	77.1484
ENSG00000278996	FP671120.1	chr21	8197620..8227646	30027	lincRNA	10.4357	2.50712	122.12	80.9335	7.87271	3.00468	92.1273	96.9953
ENSG00000258736	AL583722.3	chr14	complement(104653548..104655787)	2240	lincRNA	0.0187671	0.0195964	0.204291	0.152673	8.41355	11.3754	91.5865	88.6246
ENSG00000226352	PSPC1-AS2	chr13	19674624..19675884	1261	antisense	0.0333373	0.208862	0.362897	0.0361605	8.41355	85.242	91.5865	14.758
ENSG00000268798	AC027307.3	chr19	1440839..1441938	1100	lincRNA	0.0382167	0	0.416012	0.373078	8.41355	0	91.5865	100
ENSG00000197182	MIRLET7BHG	chr22	46053869..46113928	60060	lincRNA	0.0713939	0.0745484	0.678961	0.594465	9.51468	11.143	90.4853	88.857
ENSG00000118271	TTR	chr18	31591726..31599021	7296	protein_coding	7.35211	0.342936	5.79124	1.68432	55.9378	16.9163	44.0622	83.0837
ENSG00000261604	AC114947.2	chr5	43287601..43290839	3239	antisense	0.0648941	0.203284	0.612222	0.239325	9.58389	45.9286	90.4161	54.0714
ENSG00000176933	TOB2P1	chr6	complement(28217643..28218634)	992	processed_pseudogene	0.466151	0.0442499	0.205024	0.0919323	69.453	32.4931	30.547	67.5069
ENSG00000229413	AC018638.1	chr7	complement(128653690..128654019)	330	processed_pseudogene	0.127389	0.133018	0.92447	0.276354	12.1108	32.4931	87.8892	67.5069
ENSG00000259807	AC009093.1	chr16	complement(29217170..29220031)	2862	lincRNA	0.0440654	0.0153375	0.390849	0.127459	10.132	10.7408	89.868	89.2592
ENSG00000162461	SLC25A34	chr1	15736405..15741396	4992	protein_coding	0.0421058	0.0175865	0.254637	0.196387	14.1893	8.21899	85.8107	91.781
ENSG00000266274	RN7SL138P	chr17	30959564..30959850	287	misc_RNA	1.31828	0.152947	0.708653	0.158879	65.0381	49.0488	34.9619	50.9512
ENSG00000157734	SNX22	chr15	64151715..64157481	5767	protein_coding	0.0656052	0.0532809	0.238051	0.110695	21.6051	32.4931	78.3949	67.5069
ENSG00000262890	AC027281.1	chr16	complement(70802083..70802840)	758	lincRNA	0.110919	0.463281	0.939106	0.240625	10.5635	65.8158	89.4365	34.1842
ENSG00000273972	AC068722.2	chr15	45702640..45703183	544	lincRNA	0.0772764	0.564836	0.654267	0.209551	10.5635	72.9397	89.4365	27.0603
ENSG00000140993	TIGD7	chr16	complement(3298832..3305729)	6898	protein_coding	0.0182829	0.0509085	0.184278	0.0925453	9.02588	35.4877	90.9741	64.5123
ENSG00000255210	AP001889.1	chr11	110049528..110050160	633	processed_pseudogene	0.398468	0	0.803252	0.180088	33.1581	0	66.8419	100
ENSG00000177943	MAMDC4	chr9	136850943..136860799	9857	protein_coding	0.0511779	0.066799	0.974928	0.425591	4.98758	13.5663	95.0124	86.4337
ENSG00000196668	LINC00173	chr12	116533422..116536518	3097	processed_transcript	0.176461	0.15591	0.476116	0.0957022	27.0406	61.9645	72.9594	38.0355
ENSG00000211697	TRGV5	chr7	complement(38349355..38350022)	668	TR_V_gene	0.0629317	0.459987	0.152233	0	29.2481	100	70.7519	0
ENSG00000259503	AC048383.1	chr15	70321576..70326742	5167	lincRNA	0.0488156	0.059468	0.383779	0.379472	11.2844	13.5481	88.7156	86.4519
ENSG00000259444	AL161669.1	chr14	103094723..103098885	4163	sense_overlapping	0.0706867	0.115987	0.549619	0.0547663	11.3955	67.9267	88.6045	32.0733
ENSG00000257964	AC020612.3	chr12	complement(49576840..49577505)	666	antisense	0.0631207	0	0.458071	0.034233	12.1108	0	87.8892	100
ENSG00000278765	AC004477.3	chr17	complement(48066704..48067293)	590	lincRNA	0.0712515	0.223199	0.517077	0.386427	12.1108	36.6125	87.8892	63.3875
ENSG00000273375	AC055764.2	chr3	197789700..197790369	670	lincRNA	0.125488	0.0655162	0.910672	0.646545	12.1108	9.20093	87.8892	90.7991
ENSG00000261438	AL157394.1	chr10	89015836..89017059	1224	sense_overlapping	0.0343451	0.0358626	0.249244	0.111761	12.1108	24.2933	87.8892	75.7067
ENSG00000259732	AC092757.2	chr15	59121034..59133250	12217	sense_overlapping	0.0653785	0.0287441	0.449485	0.246337	12.6982	10.4493	87.3018	89.5507
ENSG00000253931	AC105118.1	chr8	143412749..143417054	4306	antisense	0.0488137	0.0305823	0.330628	0.158843	12.8646	16.1448	87.1354	83.8552
ENSG00000232311	AL512303.1	chr6	109826522..109828785	2264	lincRNA	0.0371364	0.0775545	0.247043	0.201406	13.068	27.8012	86.932	72.1988
ENSG00000228437	LINC02474	chr1	221966341..221984964	18624	lincRNA	0.0406299	0.0400682	0.267552	0.145678	13.1837	21.5715	86.8163	78.4285
ENSG00000279196	AC135048.4	chr16	complement(30984630..30988270)	3641	TEC	0.0346375	0.012056	0.153613	0.118974	18.3997	9.20093	81.6003	90.7991
ENSG00000253317	AC078906.1	chr8	72196334..72202269	5936	lincRNA	0.134557	0.0813434	0.873699	0.295744	13.3455	21.5715	86.6545	78.4285
ENSG00000113108	APBB3	chr5	complement(140558268..140564781)	6514	protein_coding	0.0903496	0.0336935	0.24978	0.0980009	26.5633	25.5846	73.4367	74.4154
ENSG00000103260	METRN	chr16	715115..719655	4541	protein_coding	0.157378	0.328663	0.26873	0.145602	36.9338	69.2995	63.0662	30.7005
ENSG00000248019	FAM13A-AS1	chr4	88709789..88730103	20315	antisense	0.0558718	0.0583405	0.322871	0.12794	14.7519	31.3186	85.2481	68.6814
ENSG00000256050	AL583722.1	chr14	104681146..104684932	3787	lincRNA	0.0444028	0.0463648	0.255102	0.204693	14.8254	18.4678	85.1746	81.5322
ENSG00000271581	AL671883.3	chr6	31356647..31357637	991	unprocessed_pseudogene	0.509042	0.398651	0.102615	0.115031	83.2234	77.6065	16.7766	22.3935
ENSG00000224094	RPS24P8	chr3	complement(45159774..45160175)	402	processed_pseudogene	0.209146	1.41952	2.40316	3.34615	8.00618	29.7863	91.9938	70.2137
ENSG00000232818	RPS2P32	chr7	23490473..23491364	892	processed_pseudogene	0.0471282	0.0984212	0.28501	0.0766789	14.1893	56.2085	85.8107	43.7915
ENSG00000213398	LCAT	chr16	complement(67939750..67944131)	4382	protein_coding	0.067154	0.0701212	0.41772	0.254943	13.8498	21.5715	86.1502	78.4285
ENSG00000280441	FP236383.1	chr21	8380665..8410645	29981	lincRNA	3.24041	1.14202	18.5332	11.273	14.8823	9.19867	85.1177	90.8013
ENSG00000250057	AC114781.2	chr4	complement(83233512..83247213)	13702	lincRNA	0.0859053	0.0608686	0.482409	0.277877	15.1158	17.9688	84.8842	82.0312
ENSG00000160949	TONSL	chr8	complement(144428775..144444444)	15670	protein_coding	0.195839	0.103647	0.389375	0.18478	33.4646	35.9353	66.5354	64.0647
ENSG00000261490	AC005674.2	chr4	complement(10068089..10073019)	4931	sense_overlapping	0.136405	0.0445101	0.763049	0.245053	15.1653	15.3715	84.8347	84.6285
ENSG00000212123	PRR22	chr19	complement(5782960..5784765)	1806	protein_coding	0.279325	0.0243056	0.337846	0.100993	45.2589	19.3981	54.7411	80.6019
ENSG00000275106	AC025594.4	chr7	complement(128952527..128953316)	790	TEC	0.212853	0	0.257447	0.230878	45.2589	0	54.7411	100
ENSG00000260727	SLC7A5P1	chr16	complement(29613104..29613640)	537	unprocessed_pseudogene	0.313135	0.0817428	1.51496	0.424566	17.129	16.1448	82.871	83.8552
ENSG00000232931	LINC00342	chr2	complement(95807118..95816215)	9098	lincRNA	0.0739299	0.0771965	0.413563	0.26062	15.1653	22.8516	84.8347	77.1484
ENSG00000081692	JMJD4	chr1	complement(227730425..227735411)	4987	protein_coding	0.606931	0.316874	0.336457	0.0868628	64.3352	78.4853	35.6648	21.5147
ENSG00000223476	VN1R42P	chr7	64933273..64933616	344	processed_pseudogene	0.122205	0	0.295615	0.0662768	29.2481	0	70.7519	100
ENSG00000272255	AC113361.1	chr5	complement(139644460..139645002)	543	lincRNA	0.387094	0.889235	2.15369	1.42757	15.2352	38.3819	84.7648	61.6181
ENSG00000249526	AC008667.1	chr5	139684645..139745010	60366	lincRNA	0.0403907	0.0487198	0.220681	0.212635	15.4711	18.6412	84.5289	81.3588
ENSG00000280163	AC040160.2	chr16	complement(67205175..67206849)	1675	TEC	0.10039	0	0.819605	0.449178	10.912	0	89.088	100
ENSG00000276462	BX255923.2	chr9	complement(41100794..41106229)	5436	lincRNA	0.0464	0.00807503	0.252546	0.0964646	15.5212	7.72437	84.4788	92.2756
ENSG00000221883	ARIH2OS	chr3	complement(48917788..48919385)	1598	protein_coding	0.263069	0.247223	0.159092	0.085604	62.3148	74.2797	37.6852	25.7203
ENSG00000181631	P2RY13	chr3	complement(151326312..151329548)	3237	protein_coding	0.0909078	0.325456	0.0314154	0.00704331	74.3177	97.8817	25.6823	2.11829
ENSG00000238279	BX470102.1	chr1	153533603..153535115	1513	antisense	0.0555696	0.0580249	0.302454	0.0753444	15.5212	43.507	84.4788	56.493
ENSG00000267940	AC022762.2	chr11	complement(6201901..6203253)	1353	lincRNA	0.062141	0.19466	0.338221	0.20221	15.5212	49.0488	84.4788	50.9512
ENSG00000260517	AC009093.2	chr16	29116127..29217860	101734	lincRNA	0.395037	0.388761	2.13211	0.723862	15.6317	34.9409	84.3683	65.0591
ENSG00000250979	AC022905.1	chr8	complement(72202751..72251565)	48815	unprocessed_pseudogene	0.0516707	0.0494576	0.345812	0.154128	12.9995	24.2933	87.0005	75.7067
ENSG00000182685	BRICD5	chr16	complement(2209253..2211950)	2698	protein_coding	0.0623253	0.0813489	0.678447	0.490124	8.41355	14.235	91.5865	85.765
ENSG00000167701	GPT	chr8	144502973..144507174	4202	protein_coding	0.940411	0.396964	0.399313	0.222458	70.1944	64.0862	29.8056	35.9138
ENSG00000164620	RELL2	chr5	141636950..141641077	4128	protein_coding	0.203674	0.319011	0.18476	0.292722	52.4347	52.1487	47.5653	47.8513
ENSG00000172724	CCL19	chr9	complement(34689567..34691277)	1711	protein_coding	0.294834	0.0769653	0	0.0266501	100	74.2797	0	25.7203
ENSG00000267006	AC008507.2	chr19	complement(30028741..30029916)	1176	lincRNA	0.178735	0.186632	0.951198	0.348967	15.8182	34.8455	84.1818	65.1545
ENSG00000235731	LINC02250	chr15	complement(25484831..25578791)	93961	lincRNA	0.0375818	0.0233586	0.198598	0.0888082	15.9124	20.8248	84.0876	79.1752
ENSG00000224769	MUC20P1	chr3	195614947..195620233	5287	unprocessed_pseudogene	0.0954153	0.249078	0.298132	0.444168	24.245	35.9292	75.755	64.0708
ENSG00000279348	AC012513.3	chr2	216211404..216213519	2116	TEC	0.198669	0.124468	0.408497	0.107747	32.7207	53.6005	67.2793	46.3995
ENSG00000266289	AC012213.3	chr8	complement(103383078..103383854)	777	lincRNA	0.16231	0.056494	0.850703	0.11737	16.0225	32.4931	83.9775	67.5069
ENSG00000239653	PSMD6-AS2	chr3	64004022..64012148	8127	antisense	0.15518	0.145833	0.800821	0.448858	16.2322	24.5225	83.7678	75.4775
ENSG00000279088	AC022400.7	chr10	complement(73742995..73744230)	1236	TEC	0.510175	0.532717	1.15185	0.368919	30.696	59.0834	69.304	40.9166
ENSG00000259564	AC009554.1	chr15	61834752..61852152	17401	antisense	0.0555648	0.0529747	0.283435	0.127092	16.3908	29.4195	83.6092	70.5805
ENSG00000224452	RSL24D1P6	chr20	complement(32170390..32170790)	401	processed_pseudogene	0.314502	0.109466	0.633988	0.227423	33.1581	32.4931	66.8419	67.5069
ENSG00000278546	AC003101.2	chr17	31560132..31560573	442	lincRNA	1.23642	1.48968	6.21194	4.02339	16.5999	27.0209	83.4001	72.9791
ENSG00000227502	LINC01268	chr6	complement(113868013..113873351)	5339	lincRNA	0.212593	0.246652	1.06663	0.696061	16.6189	26.1641	83.3811	73.8359
ENSG00000250903	GMDS-AS1	chr6	2245748..2482022	236275	lincRNA	0.0487505	0.0876895	0.242313	0.213638	16.7491	29.101	83.2509	70.899
ENSG00000139714	MORN3	chr12	complement(121648742..121672631)	23890	protein_coding	0.0809446	0.0385857	0.176652	0.103069	31.423	27.2393	68.577	72.7607
ENSG00000171855	IFNB1	chr9	complement(21077105..21077963)	859	protein_coding	0.587265	0.613213	0.177576	0.0265416	76.7826	95.8513	23.2174	4.14871
ENSG00000268849	SIGLEC22P	chr19	51211080..51212088	1009	transcribed_unprocessed_pseudogene	1.37489	1.34863	0.806277	0.135575	63.0346	90.8655	36.9654	9.1345
ENSG00000228768	AC003101.1	chr17	31571142..31575659	4518	lincRNA	0.809504	0.388631	3.97268	2.48783	16.9275	13.5107	83.0725	86.4893
ENSG00000234199	LINC01191	chr2	113979569..114007302	27734	lincRNA	0.212208	0.170936	1.03584	0.325538	17.0032	34.43	82.9968	65.57
ENSG00000230649	AC024084.1	chr7	136025761..136084668	58908	lincRNA	0.0528085	0.108048	0.256353	0.174551	17.0812	38.2337	82.9188	61.7663
ENSG00000269930	AC091057.2	chr15	30616958..30617749	792	lincRNA	0.0530788	0.27712	0.256797	0.115147	17.129	70.6457	82.871	29.3543
ENSG00000166816	LDHD	chr16	complement(75111860..75116771)	4912	protein_coding	0.924297	1.74261	0.15527	0.171737	85.6174	91.029	14.3826	8.97104
ENSG00000213188	YBX1P4	chr7	152128879..152129686	808	processed_pseudogene	0.0520277	0.0543266	1.00685	0.282168	4.91348	16.1448	95.0865	83.8552
ENSG00000087245	MMP2	chr16	55389700..55506691	116992	protein_coding	0.328066	0.075416	0.172975	0.114199	65.4769	39.7733	34.5231	60.2267
ENSG00000105371	ICAM4	chr19	10286967..10288522	1556	protein_coding	0.27017	0.197475	0.0653546	0	80.5216	100	19.4784	0
ENSG00000197483	ZNF628	chr19	55476332..55484487	8156	protein_coding	0.386572	0.31754	0.162088	0.0754755	70.4574	80.7958	29.5426	19.2042
ENSG00000232434	C9orf172	chr9	136844415..136848801	4387	protein_coding	0.239562	0.190112	0.579506	0.202683	29.2481	48.3998	70.7519	51.6002
ENSG00000267023	LRRC37A16P	chr17	complement(68125777..68152468)	26692	transcribed_unprocessed_pseudogene	0.291364	0.249969	0.219065	0.0939575	57.0823	72.6809	42.9177	27.3191
ENSG00000273253	AL022328.4	chr22	complement(50199090..50200837)	1748	antisense	0.0240494	0.0753361	0.116352	0.169559	17.129	30.7626	82.871	69.2374
ENSG00000145911	N4BP3	chr5	178113443..178126087	12645	protein_coding	0.422212	0.281183	0.369934	0.19112	53.2998	59.5345	46.7002	40.4655
ENSG00000260368	AC027373.1	chr8	complement(100913247..100914388)	1142	sense_overlapping	0.0736224	0.153751	0.356188	0.0399286	17.129	79.3842	82.871	20.6158
ENSG00000273703	HIST1H2BM	chr6	27815044..27815424	381	protein_coding	1.32404	0.345637	0	0.0598404	100	85.242	0	14.758
ENSG00000126453	BCL2L12	chr19	49665142..49673916	8775	protein_coding	0.416791	0.520247	0.156449	0.119517	72.708	81.3186	27.292	18.6814
ENSG00000260563	AC132872.1	chr17	82293716..82294910	1195	lincRNA	0.0351786	0	0.170195	0.0190788	17.129	0	82.871	100
ENSG00000184524	CEND1	chr11	complement(787104..790123)	3020	protein_coding	0.02784	0.0290701	0.286218	0.286877	8.86459	9.20093	91.1354	90.7991
ENSG00000275379	HIST1H3I	chr6	complement(27871905..27872315)	411	protein_coding	2.25023	1.17483	0.49485	0.166418	81.9732	87.5923	18.0268	12.4077
ENSG00000197061	HIST1H4C	chr6	26103876..26104310	435	protein_coding	6.86144	1.61456	0.350661	0.157236	95.1379	91.1256	4.86212	8.87438
ENSG00000272416	AC025175.1	chr5	complement(53880293..53881051)	759	lincRNA	0.0553865	0	0.267962	0.0901154	17.129	0	82.871	100
ENSG00000233154	LINC01762	chr1	complement(116423724..116478842)	55119	lincRNA	0.128894	0.0971588	0.608833	0.314777	17.4717	23.5859	82.5283	76.4141
ENSG00000240857	RDH14	chr2	complement(18554723..18560680)	5958	protein_coding	0.493905	0.648344	0.153613	0.0765331	76.2767	89.4419	23.7233	10.5581
ENSG00000133246	PRAM1	chr19	complement(8490056..8503112)	13057	protein_coding	2.05733	2.76681	1.00858	0.576222	67.1033	82.7635	32.8967	17.2365
ENSG00000259437	AC093334.1	chr15	66919811..66931755	11945	lincRNA	0.0527899	0.0330735	0.246887	0.131699	17.6156	20.0722	82.3844	79.9278
ENSG00000108733	PEX12	chr17	complement(35574795..35578863)	4069	protein_coding	0.516569	0.712	0.149951	0.0504283	77.5024	93.3858	22.4976	6.61417
ENSG00000127528	KLF2	chr19	16324817..16327874	3058	protein_coding	0.371169	0.473696	0.166272	0.0671003	69.0624	87.5923	30.9376	12.4077
ENSG00000277142	Z98882.1	chr16	complement(525155..527407)	2253	lincRNA	0.111953	0.17535	0.519066	0.303585	17.7416	36.6125	82.2584	63.3875
ENSG00000228404	AP001468.1	chr21	46185079..46188941	3863	antisense	0.0544116	0.0113632	0.250083	0.159352	17.8695	6.65619	82.1305	93.3438
ENSG00000261326	LINC01355	chr1	complement(23281309..23286752)	5444	lincRNA	0.254825	0.193516	1.1488	0.431359	18.1548	30.9687	81.8452	69.0313
ENSG00000188511	C22orf34	chr22	complement(49414524..49657542)	243019	lincRNA	0.0347698	0.0469631	0.15671	0.237731	18.1584	16.496	81.8416	83.504
ENSG00000259363	AC090825.1	chr15	99807023..99877148	70126	lincRNA	0.0551512	0.0569621	0.244347	0.0978604	18.4145	36.7919	81.5855	63.2081
ENSG00000273319	AC058791.1	chr7	130936464..130939661	3198	lincRNA	0.315485	0.425507	1.36734	1.03373	18.7474	29.1595	81.2526	70.8405
ENSG00000262140	AC010653.1	chr16	71833787..71835932	2146	unprocessed_pseudogene	0.0391784	0.0409095	0.260627	0.191233	13.068	17.6226	86.932	82.3774
ENSG00000160781	PAQR6	chr1	complement(156243321..156248117)	4797	protein_coding	0	0.0640548	0.349784	0.294674	0	17.8561	100	82.1439
ENSG00000077009	NMRK2	chr19	3933103..3942416	9314	protein_coding	1.28634	0.504279	0.262036	0.0538525	83.0767	90.3513	16.9233	9.64871
ENSG00000263740	RN7SL4P	chr3	15738515..15738809	295	misc_RNA	1.28253	0.892797	0.172359	0.0772854	88.1531	92.0331	11.8469	7.96689
ENSG00000164611	PTTG1	chr5	160421822..160428744	6923	protein_coding	0.649734	0.798913	0.0954783	0.0625718	87.1878	92.7367	12.8122	7.26325
ENSG00000213780	GTF2H4	chr6	30908184..30914106	5923	protein_coding	0.276802	0.163044	0.0600913	0.0269449	82.1631	85.8177	17.8369	14.1823
ENSG00000158887	MPZ	chr1	complement(161304735..161309972)	5238	protein_coding	0.377206	0.544718	0.087364	0.0217633	81.1946	96.1582	18.8054	3.84184
ENSG00000243305	AC026347.1	chr3	complement(152457759..152496813)	39055	antisense	0.0495139	0.0629412	0.213512	0.0782254	18.8247	44.5865	81.1753	55.4135
ENSG00000137133	HINT2	chr9	complement(35812960..35815354)	2395	protein_coding	0.860075	0.898078	0.08492	0.0095195	91.0137	98.9511	8.98629	1.04887
ENSG00000130748	TMEM160	chr19	complement(47045907..47048630)	2724	protein_coding	0.89509	0.370633	0.0746635	0.117177	92.3008	75.9791	7.69922	24.0209
ENSG00000262370	AC108134.3	chr16	complement(3076911..3087100)	10190	lincRNA	0.0742582	0.150771	0.319346	0.172281	18.8662	46.6709	81.1338	53.3291
ENSG00000259052	AL157871.6	chr14	complement(100279959..100291456)	11498	sense_overlapping	0.0365615	0.0190885	0.154775	0.10311	19.1085	15.6209	80.8915	84.3791
ENSG00000100360	IFT27	chr22	complement(36758202..36776256)	18055	protein_coding	0.456357	0.301473	0.152073	0.0606127	75.0057	83.2601	24.9943	16.7399
ENSG00000169689	CENPX	chr17	complement(82018702..82024107)	5406	protein_coding	1.95184	0.893182	0.376218	0.236174	83.8398	79.0878	16.1602	20.9122
ENSG00000153443	UBALD1	chr16	complement(4608883..4615027)	6145	protein_coding	1.21087	0.914348	0.786063	0.411833	60.6365	68.946	39.3635	31.054
ENSG00000158526	TSR2	chrX	54440401..54445487	5087	protein_coding	0.644583	0.552258	0.149929	0.107565	81.1294	83.698	18.8706	16.302
ENSG00000161981	SNRNP25	chr16	53010..57669	4660	protein_coding	1.1096	0.753577	0.141845	0.0293552	88.6655	96.2506	11.3345	3.74939
ENSG00000229605	RPL21P93	chr10	complement(28898996..28899484)	489	processed_pseudogene	0.343872	1.0772	0.207959	0.139872	62.3148	88.5075	37.6852	11.4925
ENSG00000224809	BEND3P2	chr9	92171241..92173494	2254	processed_pseudogene	0.466264	0.681613	0.0451161	0.131495	91.1776	83.8281	8.82242	16.1719
ENSG00000204390	HSPA1L	chr6	complement(31809619..31815065)	5447	protein_coding	0.208378	0.265938	0.0840119	0.0251139	71.2672	91.3713	28.7328	8.62866
ENSG00000064201	TSPAN32	chr11	2301997..2318200	16204	protein_coding	0.492921	0.609514	0.163169	0.173062	75.1301	77.8856	24.8699	22.1144
ENSG00000280087	AC011481.3	chr19	44909375..44914968	5594	TEC	0.278052	0.800389	0.0545361	0.0896644	83.6025	89.926	16.3975	10.074
ENSG00000188167	TMPPE	chr3	complement(33090421..33096801)	6381	protein_coding	0.316227	0.282045	0.0159366	0.0214379	95.2022	92.936	4.79783	7.06395
ENSG00000115541	HSPE1	chr2	197499994..197503457	3464	protein_coding	0.703876	0.734977	0.0880702	0.0131635	88.8793	98.2405	11.1207	1.7595
ENSG00000279070	AC073263.2	chr2	complement(74196698..74198560)	1863	lincRNA	0.0451298	0.0942477	0.191047	0.0856653	19.1085	52.3852	80.8915	47.6148
ENSG00000121680	PEX16	chr11	complement(45909669..45918812)	9144	protein_coding	0.864306	0.710475	0.711753	0.45379	54.8397	61.0235	45.1603	38.9765
ENSG00000271394	7SK_7	chr17	35889558..35889804	247	misc_RNA	0.340392	1.0663	0	0.0923045	100	92.0331	0	7.96689
ENSG00000127774	EMC6	chr17	3668815..3669668	854	protein_coding	2.65816	1.64481	0.119077	0.106788	95.7124	93.9034	4.2876	6.0966
ENSG00000277157	HIST1H4D	chr6	complement(26188765..26189076)	312	protein_coding	19.4023	15.7575	1.14077	0.584595	94.4469	96.4228	5.55307	3.57724
ENSG00000260793	AC003102.1	chr17	44221401..44223710	2310	antisense	0.0727937	0.0950127	0.308157	0.197396	19.1085	32.4931	80.8915	67.5069
ENSG00000278876	AC145207.9	chr17	81862778..81863102	325	TEC	0.388047	0	0.782244	0.420908	33.1581	0	66.8419	100
ENSG00000168298	HIST1H1E	chr6	26156354..26157107	754	protein_coding	7.86129	8.49973	0.472044	0.241901	94.3355	97.2328	5.66453	2.76723
ENSG00000229989	MIR181A1HG	chr1	complement(198807493..198937429)	129937	lincRNA	0.0397941	0.103712	0.167873	0.268986	19.1625	27.8274	80.8375	72.1726
ENSG00000161956	SENP3	chr17	7561875..7571969	10095	protein_coding	0.358128	0.578321	0.176286	0.112923	67.0132	83.6638	32.9868	16.3362
ENSG00000187049	TMEM216	chr11	61391687..61398863	7177	protein_coding	0.351443	0.397552	0.0850147	0.0794176	80.5216	83.3495	19.4784	16.6505
ENSG00000204237	OXLD1	chr17	complement(81665036..81666635)	1600	protein_coding	1.47134	1.94788	0.413123	0.341988	78.0775	85.0652	21.9225	14.9348
ENSG00000185813	PCYT2	chr17	complement(81900965..81911464)	10500	protein_coding	1.56943	0.886278	0.203383	0.195422	88.5277	81.9338	11.4723	18.0662
ENSG00000179855	GIPC3	chr19	3585553..3593541	7989	protein_coding	0.484107	1.52748	0.120925	0.0713456	80.0134	95.5376	19.9866	4.46237
ENSG00000104081	BMF	chr15	complement(40087890..40108892)	21003	protein_coding	0.276213	0.838082	0.0508386	0.0716444	84.4555	92.1246	15.5445	7.87538
ENSG00000237691	IFNWP2	chr9	21420234..21420813	580	unprocessed_pseudogene	0.21744	0.454095	0.350661	0.117927	38.2749	79.3842	61.7251	20.6158
ENSG00000127589	TUBBP1	chr8	30351873..30353518	1646	transcribed_processed_pseudogene	0.766192	0.373355	0.0308906	0.0277026	96.1245	93.0926	3.87545	6.90738
ENSG00000110665	C11orf21	chr11	complement(2295645..2303049)	7405	protein_coding	0.505255	0.331961	0.116729	0.0646568	81.2328	83.698	18.7672	16.302
ENSG00000008382	MPND	chr19	4343527..4360086	16560	protein_coding	4.68109	3.84884	1.16368	0.631934	80.0902	85.8968	19.9098	14.1032
ENSG00000127554	GFER	chr16	1984207..1987749	3543	protein_coding	0.711912	0.569915	0.0861065	0.09009	89.21	86.3501	10.79	13.6499
ENSG00000175768	TOMM5	chr9	complement(37582646..37592642)	9997	protein_coding	0.386869	0.333709	0.045775	0.022806	89.4197	93.6031	10.5803	6.39694
ENSG00000169314	C22orf15	chr22	23763021..23765861	2841	protein_coding	0.103579	0.0309017	0.447429	0.176551	18.7981	14.8958	81.2019	85.1042
ENSG00000100321	SYNGR1	chr22	39349925..39385588	35664	protein_coding	0.416093	1.14589	0.253773	0.382927	62.1159	74.9527	37.8841	25.0473
ENSG00000103253	HAGHL	chr16	726936..735525	8590	protein_coding	1.33113	0.648984	0.390667	0.17252	77.3106	78.9995	22.6894	21.0005
ENSG00000205155	PSENEN	chr19	35745114..35747519	2406	protein_coding	4.29819	3.02856	0.253595	0.0852838	94.4287	97.2611	5.57134	2.73886
ENSG00000179041	RRS1	chr8	66429028..66430733	1706	protein_coding	0.640679	0.591796	0.119217	0.0400924	84.3114	93.6552	15.6886	6.34485
ENSG00000133247	KMT5C	chr19	55339853..55348120	8268	protein_coding	0.167787	0.18051	0.178342	0.113058	48.4754	61.4883	51.5246	38.5117
ENSG00000172830	SSH3	chr11	67303448..67312607	9160	protein_coding	0.353379	0.690066	0.177627	0.109516	66.5489	86.3034	33.4511	13.6966
ENSG00000233426	EIF3FP3	chr2	58251440..58252525	1086	processed_pseudogene	0.774188	1.13175	0	0.0629812	100	94.7284	0	5.27157
ENSG00000238042	LINC02257	chr1	complement(221880981..221978523)	97543	lincRNA	0.170234	0.148955	0.715177	0.385195	19.2266	27.8864	80.7734	72.1136
ENSG00000181885	CLDN7	chr17	complement(7259903..7263983)	4081	protein_coding	0.226622	0.634613	0.161969	0.0949734	58.3189	86.9826	41.6811	13.0174
ENSG00000175482	POLD4	chr11	complement(67350777..67356972)	6196	protein_coding	0.943082	0.517172	0.0574437	0.0588746	94.2586	89.7795	5.74135	10.2205
ENSG00000144043	TEX261	chr2	complement(70985938..70994945)	9008	protein_coding	0.704684	0.384966	0.0620898	0.010124	91.9025	97.4376	8.09753	2.56245
ENSG00000165457	FOLR2	chr11	72216601..72221950	5350	protein_coding	0.557893	0.328193	0.0190078	0.00426153	96.7052	98.7182	3.29481	1.28184
ENSG00000258315	C17orf49	chr17	7014495..7017525	3031	protein_coding	0.402215	0.333093	0.0335506	0.015044	92.3008	95.6787	7.69922	4.32129
ENSG00000142765	SYTL1	chr1	27342020..27353937	11918	protein_coding	0.514986	1.11968	0.204783	0.214257	71.5488	83.938	28.4512	16.062
ENSG00000221821	C6orf226	chr6	complement(42890265..42890816)	552	protein_coding	2.66548	0.795215	0.829009	0.247817	76.2767	76.2407	23.7233	23.7593
ENSG00000274210	U1_11	chr1	148522601..148522765	165	snRNA	0.254778	1.33018	0.308157	0.552708	45.2589	70.6457	54.7411	29.3543
ENSG00000100350	FOXRED2	chr22	complement(36487190..36507101)	19912	protein_coding	0.479244	0.399013	0.0229818	0.01145	95.424	97.2105	4.57598	2.78953
ENSG00000148444	COMMD3	chr10	22315974..22320308	4335	protein_coding	0.281226	0.141763	0.0351874	0.015778	88.8793	89.9848	11.1207	10.0152
ENSG00000182511	FES	chr15	90883695..90895776	12082	protein_coding	0.521913	0.624904	0.101002	0.111335	83.7857	84.8778	16.2143	15.1222
ENSG00000178440	LINC00843	chr10	49972763..49982053	9291	lincRNA	0.135739	0.122838	0.56915	0.328823	19.2568	27.197	80.7432	72.803
ENSG00000137841	PLCB2	chr15	complement(40278176..40307935)	29760	protein_coding	6.29022	10.1258	0.885019	0.822794	87.6657	92.485	12.3343	7.51503
ENSG00000249992	TMEM158	chr3	complement(45224466..45226278)	1813	protein_coding	7.11847	4.26126	0.252406	0.213782	96.5756	95.2228	3.42437	4.7772
ENSG00000213563	C8orf82	chr8	complement(144525733..144529132)	3400	protein_coding	2.47285	1.56218	0.403776	0.201169	85.9635	88.5916	14.0365	11.4084
ENSG00000135617	PRADC1	chr2	complement(73228006..73233238)	5233	protein_coding	1.6388	0.97304	0.126313	0.0522818	92.8439	94.9009	7.1561	5.09906
ENSG00000232742	RHOQP2	chr2	131460999..131461577	579	processed_pseudogene	0.435631	0.454879	0.175633	0	71.2672	100	28.7328	0
ENSG00000273802	HIST1H2BG	chr6	complement(26215159..26216692)	1534	protein_coding	0.986559	1.116	0.0331459	0.0445877	96.7495	96.1582	3.25054	3.84184
ENSG00000173621	LRFN4	chr11	66856647..66860475	3829	protein_coding	0.8344	0.951516	0.172629	0.0774065	82.8576	92.4769	17.1424	7.52306
ENSG00000187796	CARD9	chr9	complement(136361903..136373681)	11779	protein_coding	1.07425	0.596259	0.496415	0.234205	68.3945	71.7983	31.6055	28.2017
ENSG00000073111	MCM2	chr3	127598223..127622436	24214	protein_coding	0.565975	0.748699	0.0461968	0.0160067	92.4536	97.9068	7.54638	2.09319
ENSG00000128228	SDF2L1	chr22	21642261..21644298	2038	protein_coding	2.22775	2.43387	0.274438	0.201367	89.0321	92.3587	10.9679	7.64131
ENSG00000100429	HDAC10	chr22	complement(50245183..50251405)	6223	protein_coding	1.03356	1.19915	0.416702	0.304087	71.2672	79.7712	28.7328	20.2288
ENSG00000076864	RAP1GAP	chr1	complement(21596215..21669363)	73149	protein_coding	0.467227	0.391258	0.156397	0.0514275	74.9212	88.3828	25.0788	11.6172
ENSG00000237980	AL590648.3	chr1	complement(212653999..212665434)	11436	lincRNA	0.0404357	0.088283	0.168953	0.115631	19.3113	43.2943	80.6887	56.7057
ENSG00000234630	AC245060.2	chr22	22293733..22294794	1062	lincRNA	0.47501	0	1.96298	0.794322	19.4837	0	80.5163	100
ENSG00000279386	AC021106.3	chr4	complement(37866561..37867091)	531	TEC	1.34586	1.32266	0.57453	0.257618	70.0827	83.698	29.9173	16.302
ENSG00000274180	NATD1	chr17	complement(21238870..21253410)	14541	protein_coding	0.407634	0.470927	0.195817	0.103483	67.5505	81.9845	32.4495	18.0155
ENSG00000130204	TOMM40	chr19	44890569..44903689	13121	protein_coding	4.78342	5.45645	1.12767	0.757599	80.9228	87.8083	19.0772	12.1917
ENSG00000048162	NOP16	chr5	complement(176383938..176388975)	5038	protein_coding	0.500656	0.313666	0.0504623	0.0226272	90.8436	93.2716	9.15636	6.72842
ENSG00000279453	Z99129.4	chr6	complement(122436789..122439223)	2435	TEC	0.32802	0.703055	0.292338	0.121721	52.876	85.242	47.124	14.758
ENSG00000157216	SSBP3	chr1	complement(54225432..54413479)	188048	protein_coding	0.331974	0.595477	0.416397	0.379364	44.3595	61.0845	55.6405	38.9155
ENSG00000177542	SLC25A22	chr11	complement(790475..798333)	7859	protein_coding	0.561653	0.631153	0.401125	0.290103	58.3367	68.5101	41.6633	31.4899
ENSG00000148218	ALAD	chr9	complement(113386317..113401333)	15017	protein_coding	0.920998	1.10492	0.13205	0.0516197	87.4602	95.5367	12.5398	4.46327
ENSG00000102409	BEX4	chrX	103215092..103217246	2155	protein_coding	1.79468	4.39977	0.212349	0.243333	89.4197	94.7593	10.5803	5.24073
ENSG00000005075	POLR2J	chr7	complement(102473118..102478907)	5790	protein_coding	1.35046	0.909759	0.342485	0.303202	79.7698	75.0032	20.2302	24.9968
ENSG00000184292	TACSTD2	chr1	complement(58575423..58577773)	2351	protein_coding	1.82387	19.0259	0.194646	0.281232	90.357	98.5434	9.64303	1.45662
ENSG00000135002	RFK	chr9	complement(76385517..76394517)	9001	protein_coding	1.23299	1.35574	0.25985	0.0987856	82.5936	93.2084	17.4064	6.79158
ENSG00000168938	PPIC	chr5	complement(123023250..123036741)	13492	protein_coding	0.239917	0.296066	0.0979834	0.0371763	71.0022	88.8441	28.9978	11.1559
ENSG00000277775	HIST1H3F	chr6	complement(26250195..26250605)	411	protein_coding	5.52329	2.88367	0	0.22189	100	92.8551	0	7.14493
ENSG00000196611	MMP1	chr11	complement(102789920..102798160)	8241	protein_coding	1.08654	0.846917	0.104888	0.0193659	91.1965	97.7645	8.80353	2.23552
ENSG00000228317	AL158070.1	chr9	complement(105554035..105558029)	3995	antisense	0.11575	0.0659262	0.470913	0.228277	19.7303	22.4084	80.2697	77.5916
ENSG00000274290	HIST1H2BE	chr6	26172059..26184655	12597	protein_coding	0.340392	0.327555	0.0403635	0.0380077	89.3991	89.603	10.6009	10.397
ENSG00000171130	ATP6V0E2	chr7	149872968..149880698	7731	protein_coding	0.701455	0.681348	0.0591919	0.0147453	92.2182	97.8817	7.78178	2.11829
ENSG00000260796	AC145285.4	chr16	complement(28820570..28822033)	1464	antisense	0.172288	0.149918	0.694616	0.358184	19.874	29.5054	80.126	70.4946
ENSG00000279673	AC092919.2	chr3	171460612..171462256	1645	TEC	0.204442	0.66711	0.0309093	0.124737	86.8667	84.2473	13.1333	15.7527
ENSG00000146066	HIGD2A	chr5	176388747..176389771	1025	protein_coding	5.78284	3.68297	0.148817	0.0444862	97.4911	98.8065	2.50886	1.19347
ENSG00000246273	SBF2-AS1	chr11	9758292..9811319	53028	antisense	0.0467727	0.0430449	0.187934	0.103187	19.9281	29.436	80.0719	70.564
ENSG00000250644	AC068580.4	chr11	complement(1734821..1763954)	29134	protein_coding	0.391035	0.301338	0.0715549	0.0532143	84.5317	84.9911	15.4683	15.0089
ENSG00000114315	HES1	chr3	194136145..194138732	2588	protein_coding	0.178679	0.186574	0.0589403	0.0528575	75.1955	77.9238	24.8045	22.0762
ENSG00000228526	MIR34AHG	chr1	complement(9148011..9196983)	48973	lincRNA	0.681569	0.343294	2.73058	1.49161	19.9748	18.7091	80.0252	81.2909
ENSG00000122678	POLM	chr7	complement(44072247..44082540)	10294	protein_coding	0.314451	0.302759	0.321059	0.259132	49.4801	53.8822	50.5199	46.1178
ENSG00000167850	CD300C	chr17	complement(74541108..74546143)	5036	protein_coding	3.37242	10.8084	0.282701	0.258053	92.2656	97.6681	7.73439	2.33186
ENSG00000069424	KCNAB2	chr1	5991466..6101193	109728	protein_coding	2.26804	2.25984	0.426774	0.290475	84.1631	88.6102	15.8369	11.3898
ENSG00000099795	NDUFB7	chr19	complement(14566078..14572062)	5985	protein_coding	5.26797	3.60848	0.705131	0.262848	88.1949	93.2104	11.8051	6.7896
ENSG00000167625	ZNF526	chr19	42220271..42228201	7931	protein_coding	1.38343	1.2121	0.262852	0.224226	84.0336	84.3889	15.9664	15.6111
ENSG00000185640	KRT79	chr12	complement(52821410..52834295)	12886	protein_coding	1.54308	1.10029	0.580036	0.25301	72.68	81.3043	27.32	18.6957
ENSG00000276368	HIST1H2AJ	chr6	complement(27814354..27814740)	387	protein_coding	2.93291	3.28935	0	0.0589127	100	98.2405	0	1.7595
ENSG00000157978	LDLRAP1	chr1	25543580..25568886	25307	protein_coding	1.68439	1.56628	0.749417	0.324326	69.2081	82.8454	30.7919	17.1546
ENSG00000126458	RRAS	chr19	complement(49635292..49640201)	4910	protein_coding	3.57883	4.09456	0.310667	0.116086	92.0127	97.243	7.98734	2.75695
ENSG00000196205	EEF1A1P5	chr9	133019486..133020874	1389	processed_pseudogene	1.69485	1.07448	0.0732122	0.0656565	95.8592	94.2414	4.14081	5.75863
ENSG00000160404	TOR2A	chr9	complement(127731524..127735317)	3794	protein_coding	2.40441	1.7239	0.415451	0.258399	85.267	86.9647	14.733	13.0353
ENSG00000168894	RNF181	chr2	85595725..85597613	1889	protein_coding	13.5306	13.5243	1.21126	0.518987	91.7836	96.3044	8.21644	3.69562
ENSG00000175463	TBC1D10C	chr11	67403915..67410089	6175	protein_coding	0.980328	0.746407	0.0494049	0.0701514	95.2022	91.4089	4.79783	8.5911
ENSG00000018280	SLC11A1	chr2	218382029..218396894	14866	protein_coding	8.18937	13.9489	3.03037	1.90632	72.9907	87.9767	27.0093	12.0233
ENSG00000277224	HIST1H2BF	chr6	26199520..26200715	1196	protein_coding	1.37082	1.10107	0.0425133	0.0190629	96.992	98.2982	3.00802	1.70185
ENSG00000099840	IZUMO4	chr19	2096429..2099593	3165	protein_coding	0.0531291	0.0554766	0.305236	0.144071	14.8254	27.8012	85.1746	72.1988
ENSG00000282988	HIST1H3D_1	chr6	complement(26195595..26199293)	3699	protein_coding	0.82963	0.569614	0.0687292	0.123272	92.3495	82.2089	7.65052	17.7911
ENSG00000243749	TMEM35B	chr1	complement(34981535..34985353)	3819	protein_coding	0.275192	0.402292	0.0266278	0.00596994	91.1776	98.5377	8.82242	1.46228
ENSG00000226673	LINC01108	chr6	complement(14280127..14285454)	5328	lincRNA	0.102571	0.0329548	0.410355	0.158328	19.9972	17.2284	80.0028	82.7716
ENSG00000174744	BRMS1	chr11	complement(66337333..66345125)	7793	protein_coding	0.717452	0.546375	0.137016	0.0614376	83.9648	89.892	16.0352	10.108
ENSG00000126945	HNRNPH2	chrX	101408295..101414133	5839	protein_coding	1.85749	2.36808	0.296071	0.0741882	86.252	96.9623	13.748	3.03768
ENSG00000135441	BLOC1S1	chr12	55716037..55720087	4051	protein_coding	1.31792	1.07274	0.112963	0.00562804	92.1053	99.4781	7.89466	0.521901
ENSG00000238280	AL133417.1	chr10	complement(62793562..62805887)	12326	antisense	0.266023	0.327634	1.06427	0.52531	19.9972	38.4121	80.0028	61.5879
ENSG00000178896	EXOSC4	chr8	144078626..144080647	2022	protein_coding	5.11446	4.23328	0.704097	0.281889	87.8991	93.7568	12.1009	6.24316
ENSG00000165898	ISCA2	chr14	74493720..74497106	3387	protein_coding	1.31564	1.06273	0.180145	0.0336569	87.9565	96.9302	12.0435	3.06981
ENSG00000167397	VKORC1	chr16	complement(31090842..31095980)	5139	protein_coding	1.07979	0.503961	0.0593647	0.026619	94.7887	94.983	5.21127	5.01697
ENSG00000101335	MYL9	chr20	36541484..36551447	9964	protein_coding	0.552693	2.86354	0.0765444	0.0755092	87.8354	97.4308	12.1646	2.56917
ENSG00000105369	CD79A	chr19	41877120..41881372	4253	protein_coding	0.563411	2.61125	0.131508	0.0589681	81.0758	97.7916	18.9242	2.20836
ENSG00000232187	FTH1P7	chr13	complement(22696023..22696574)	552	processed_pseudogene	9.74803	10.974	0.46056	0.165212	95.4885	98.5168	4.5115	1.48316
ENSG00000174171	AC020659.1	chr15	41892793..41898575	5783	antisense	0.072693	0.030362	0.290146	0.110389	20.0345	21.5715	79.9655	78.4285
ENSG00000185475	TMEM179B	chr11	62787415..62790405	2991	protein_coding	6.11391	6.63354	0.322993	0.129584	94.9822	98.084	5.01783	1.91604
ENSG00000272512	AL645608.8	chr1	complement(995966..998051)	2086	lincRNA	0.161221	0.0841723	0.633745	0.459044	20.2802	15.4952	79.7198	84.5048
ENSG00000170439	METTL7B	chr12	55681546..55684611	3066	protein_coding	4.1819	15.9062	0.315092	0.185903	92.9933	98.8448	7.00672	1.15525
ENSG00000143369	ECM1	chr1	150508062..150513789	5728	protein_coding	12.704	35.6347	1.23386	0.967215	91.1474	97.3575	8.85261	2.64252
ENSG00000213221	DNLZ	chr9	complement(136359480..136363789)	4310	protein_coding	0.468177	0.183324	0.247741	0.126956	65.3953	59.0834	34.6047	40.9166
ENSG00000090776	EFNB1	chrX	68828997..68842147	13151	protein_coding	0.374001	0.32377	0.0425294	0.0208038	89.7896	93.9625	10.2104	6.03754
ENSG00000247596	TWF2	chr3	complement(52228610..52239260)	10651	protein_coding	5.22174	3.61437	0.611048	0.447379	89.5239	88.9856	10.4761	11.0144
ENSG00000158615	PPP1R15B	chr1	complement(204403387..204411791)	8405	protein_coding	0.835266	1.10197	0.139138	0.0406886	85.7207	96.4391	14.2793	3.56089
ENSG00000185800	DMWD	chr19	complement(45782947..45792802)	9856	protein_coding	0.690972	1.01099	0.221832	0.189685	75.6978	84.2019	24.3022	15.7981
ENSG00000073060	SCARB1	chr12	complement(124776856..124882668)	105813	protein_coding	2.33566	2.49404	0.175392	0.152551	93.0152	94.236	6.98478	5.76404
ENSG00000170906	NDUFA3	chr19	54102728..54109257	6530	protein_coding	4.06221	2.89054	0.350393	0.349146	92.0593	89.2229	7.94073	10.7771
ENSG00000241095	CYP51A1P1	chr3	complement(82806515..82808021)	1507	processed_pseudogene	0.36264	0.815583	0.0337398	0.0151289	91.488	98.1788	8.51198	1.82119
ENSG00000166557	TMED3	chr15	79311062..79427432	116371	protein_coding	0.471424	0.493763	0.0948136	0.0636734	83.2555	88.5775	16.7445	11.4225
ENSG00000245532	NEAT1	chr11	65422774..65445540	22767	lincRNA	18.3612	20.9926	71.6916	53.6708	20.3894	28.1163	79.6106	71.8837
ENSG00000130598	TNNI2	chr11	1838989..1841680	2692	protein_coding	0.890114	0.962056	0.188878	0.0846924	82.495	91.909	17.505	8.091
ENSG00000100577	GSTZ1	chr14	77320884..77331597	10714	protein_coding	0.749424	0.663723	0.213558	0.127679	77.8232	83.8667	22.1768	16.1333
ENSG00000126246	IGFLR1	chr19	complement(35738801..35742453)	3653	protein_coding	0.517856	0.588803	0.0417568	0.056171	92.5383	91.291	7.46173	8.70904
ENSG00000181773	GPR3	chr1	27392644..27395814	3171	protein_coding	0.609828	0.567559	0.0641386	0.0215697	90.4834	96.3387	9.51658	3.66129
ENSG00000272654	AL358472.2	chr1	153977743..153979160	1418	lincRNA	0.148231	0.0619124	0.573719	0.160784	20.5321	27.8012	79.4679	72.1988
ENSG00000187189	TSPYL4	chr6	complement(116249961..116254140)	4180	protein_coding	0.593365	0.661588	0.291938	0.109087	67.0239	85.8453	32.9761	14.1547
ENSG00000129244	ATP1B2	chr17	7646627..7657768	11142	protein_coding	0.267881	0.626408	0.00912688	0.0102312	96.7052	98.3929	3.29481	1.60706
ENSG00000213465	ARL2	chr11	65014113..65022184	8072	protein_coding	0.848892	0.462233	0.0440933	0.00282448	95.0623	99.3927	4.93774	0.607339
ENSG00000135838	NPL	chr1	182789293..182830384	41092	protein_coding	1.02815	0.945387	0.400907	0.277971	71.946	77.278	28.054	22.722
ENSG00000197355	UAP1L1	chr9	137077501..137084539	7039	protein_coding	4.71805	5.26326	1.71918	1.81707	73.2931	74.3364	26.7069	25.6636
ENSG00000217555	CKLF	chr16	66552563..66566251	13689	protein_coding	0.445289	0.397625	0.0297149	0.00666205	93.7443	98.3521	6.25571	1.64785
ENSG00000062822	POLD1	chr19	50384204..50418018	33815	protein_coding	0.656403	0.689301	0.14435	0.0802338	81.9732	89.5737	18.0268	10.4263
ENSG00000168701	TMEM208	chr16	67227103..67229278	2176	protein_coding	2.85923	3.24781	0.6309	0.251462	81.9233	92.8139	18.0767	7.18612
ENSG00000241370	RPP21	chr6	30345131..30346884	1754	protein_coding	0.766949	0.875915	0.144943	0.168979	84.1053	83.8281	15.8947	16.1719
ENSG00000280232	AL589666.2	chr6	complement(85498441..85499058)	618	TEC	0	0.142058	0.411374	0.258243	0	35.4877	100	64.5123
ENSG00000136158	SPRY2	chr13	complement(80335976..80340951)	4976	protein_coding	0.760341	1.07622	0.194146	0.132873	79.6596	89.0106	20.3404	10.9894
ENSG00000109062	SLC9A3R1	chr17	74748652..74769353	20702	protein_coding	1.26306	0.985971	0.130172	0.0660783	90.6568	93.7191	9.3432	6.28091
ENSG00000072506	HSD17B10	chrX	complement(53431258..53434373)	3116	protein_coding	5.43693	3.57816	0.195812	0.109752	96.5237	97.024	3.47632	2.976
ENSG00000258018	LINC02457	chr12	116517858..116518820	963	lincRNA	0.480189	0.364659	1.84798	0.118376	20.6252	75.4933	79.3748	24.5067
ENSG00000197238	HIST1H4J	chr6	27824108..27824480	373	protein_coding	16.2293	15.6519	1.63579	0.366743	90.8436	97.7105	9.15636	2.28948
ENSG00000100612	DHRS7	chr14	complement(60144120..60169856)	25737	protein_coding	0.261341	0.578183	0.0158048	0.0150595	94.2973	97.4615	5.70268	2.53851
ENSG00000106367	AP1S1	chr7	101154397..101161596	7200	protein_coding	4.16297	4.21278	0.289539	0.218492	93.4972	95.0693	6.50283	4.93069
ENSG00000174851	YIF1A	chr11	complement(66284580..66289170)	4591	protein_coding	5.46655	4.56073	0.52053	0.248303	91.3058	94.8367	8.69423	5.16326
ENSG00000100060	MFNG	chr22	complement(37469063..37486401)	17339	protein_coding	0.923734	0.62278	0.111433	0.0802094	89.2352	88.5902	10.7648	11.4098
ENSG00000244515	KRT18P34	chr3	complement(157162663..157163932)	1270	processed_pseudogene	0.59582	0.587582	0.200181	0.0718085	74.8517	89.1099	25.1483	10.8901
ENSG00000227825	SLC9A7P1	chr12	complement(98453835..98457145)	3311	transcribed_processed_pseudogene	5.2056	19.5417	0.460699	0.371838	91.8695	98.1327	8.13052	1.86727
ENSG00000167895	TMC8	chr17	78130770..78142968	12199	protein_coding	2.89468	3.80702	0.283426	0.199977	91.0819	95.0093	8.91808	4.99069
ENSG00000089818	NECAP1	chr12	8076939..8097859	20921	protein_coding	0.620901	0.589586	0.0923542	0.029424	87.0517	95.2466	12.9483	4.75339
ENSG00000278828	HIST1H3H	chr6	27810064..27811300	1237	protein_coding	1.80116	1.06457	0	0.0552931	100	95.0625	0	4.93748
ENSG00000169612	FAM103A1	chr15	82986207..82991057	4851	protein_coding	0.537287	0.624369	0.020963	0.0046999	96.2449	99.2529	3.75513	0.74712
ENSG00000248360	LINC00504	chr4	complement(14470465..14888169)	417705	lincRNA	0.116945	0.0470795	0.443207	0.122646	20.8774	27.7386	79.1226	72.2614
ENSG00000114853	ZBTB47	chr3	42653684..42665854	12171	protein_coding	0.438655	0.577055	0.183815	0.168592	70.47	77.3899	29.53	22.6101
ENSG00000204472	AIF1	chr6	31615184..31617021	1838	protein_coding	0.892	0.788119	0.110655	0.0248087	88.9638	96.9482	11.0362	3.05177
ENSG00000181284	TMEM102	chr17	7435443..7437679	2237	protein_coding	0.995992	0.96151	0.0681885	0.0305756	93.5924	96.918	6.4076	3.08195
ENSG00000173599	PC	chr11	complement(66848233..66958376)	110144	protein_coding	0.639675	0.309659	0.0697062	0.0465738	90.1737	86.926	9.82635	13.074
ENSG00000144579	CTDSP1	chr2	218398256..218405941	7686	protein_coding	4.39199	3.3296	1.08492	0.572501	80.191	85.3284	19.809	14.6716
ENSG00000173511	VEGFB	chr11	64234538..64238793	4256	protein_coding	8.51435	7.44662	0.537609	0.29999	94.0609	96.1275	5.93914	3.87253
ENSG00000199879	RNU1-120P	chr1	148263476..148263632	157	snRNA	0.26776	0.279591	0	0	100	100	0	0
ENSG00000276410	HIST1H2BB	chr6	complement(26043277..26043657)	381	protein_coding	0.662022	0.576061	0	0	100	100	0	0
ENSG00000275126	HIST1H4L	chr6	complement(27873199..27873510)	312	protein_coding	1.48212	0.844151	0	0	100	100	0	0
ENSG00000231991	ANXA2P2	chr9	33624274..33625293	1020	processed_pseudogene	0.576997	0.301246	0	0	100	100	0	0
ENSG00000225071	AC004552.1	chrX	complement(24429573..24429920)	348	processed_pseudogene	1.3288	1.51365	0	0	100	100	0	0
ENSG00000187601	MAGEH1	chrX	55452105..55453566	1462	protein_coding	0.632589	1.29105	0	0	100	100	0	0
ENSG00000219507	FTH1P8	chrX	148052233..148052746	514	processed_pseudogene	1.14501	0.512403	0	0	100	100	0	0
ENSG00000216866	RPS2P55	chrX	complement(40934982..40935864)	883	processed_pseudogene	1.42826	0.994244	0.0575831	0.0774605	96.1245	92.7722	3.87545	7.22779
ENSG00000251141	AC093297.2	chr5	complement(44744900..44808777)	63878	antisense	0.0414606	0.0501643	0.156809	0.115998	20.9112	30.1899	79.0888	69.8101
ENSG00000185883	ATP6V0C	chr16	2513870..2520218	6349	protein_coding	14.1298	12.839	0.544577	0.272915	96.2889	97.9186	3.71108	2.08143
ENSG00000106348	IMPDH1	chr7	complement(128392277..128410252)	17976	protein_coding	4.41525	3.67752	0.540251	0.356396	89.0979	91.165	10.9021	8.83498
ENSG00000149792	MRPL49	chr11	65122183..65127371	5189	protein_coding	1.23952	1.29429	0.0783902	0.0527251	94.0519	96.0858	5.94807	3.91422
ENSG00000167136	ENDOG	chr9	128818474..128822677	4204	protein_coding	0.679974	0.469865	0.0362839	0.0488089	94.9342	90.5897	5.06576	9.41033
ENSG00000182578	CSF1R	chr5	complement(150053291..150113372)	60082	protein_coding	1.71492	1.99746	0.0897051	0.0554023	95.0292	97.3012	4.97083	2.69879
ENSG00000261087	AP003469.4	chr8	complement(101166805..101169629)	2825	lincRNA	0.133928	0.155384	0.503959	0.201763	20.9955	43.507	79.0045	56.493
ENSG00000100304	TTLL12	chr22	complement(43166622..43187133)	20512	protein_coding	2.76471	2.90827	0.272672	0.1256	91.0228	95.8601	8.97719	4.13993
ENSG00000159596	TMEM69	chr1	45687214..45694443	7230	protein_coding	3.01188	2.9871	0.478218	0.264887	86.2978	91.8546	13.7022	8.14538
ENSG00000198680	TUSC1	chr9	complement(25676389..25678440)	2052	protein_coding	1.33163	0.770103	0.173451	0.0666643	88.4756	92.0331	11.5244	7.96689
ENSG00000125912	NCLN	chr19	3185563..3209575	24013	protein_coding	4.62697	5.87703	1.09683	0.825074	80.8374	87.6893	19.1626	12.3107
ENSG00000172269	DPAGT1	chr11	complement(119096503..119108331)	11829	protein_coding	5.44093	7.55162	0.395453	0.225506	93.2243	97.1004	6.77566	2.8996
ENSG00000279406	AL359183.1	chr10	71364243..71366374	2132	TEC	4.89002	5.84729	0.548525	0.288733	89.9141	95.2945	10.0859	4.70554
ENSG00000147400	CETN2	chrX	complement(152826973..152830777)	3805	protein_coding	0.905952	0.945982	0.106903	0.065911	89.4454	93.4864	10.5546	6.51363
ENSG00000004478	FKBP4	chr12	2794953..2805423	10471	protein_coding	0.814993	1.21572	0.00971175	0.0304831	98.8224	97.5539	1.1776	2.44608
ENSG00000105697	HAMP	chr19	35280716..35285143	4428	protein_coding	1.87027	0.465923	0.103345	0.0360421	94.7637	92.8198	5.23634	7.18021
ENSG00000090674	MCOLN1	chr19	7522626..7534009	11384	protein_coding	16.0561	15.7862	1.02728	0.402551	93.9867	97.5134	6.01332	2.48662
ENSG00000158850	B4GALT3	chr1	complement(161171310..161177968)	6659	protein_coding	2.15274	2.03692	0.106899	0.0445096	95.2692	97.8616	4.73081	2.13842
ENSG00000127824	TUBA4A	chr2	complement(219249711..219278170)	28460	protein_coding	0.726735	1.04881	0.0393046	0.0256351	94.8691	97.6141	5.13088	2.38589
ENSG00000175505	CLCF1	chr11	complement(67364168..67374177)	10010	protein_coding	0.411565	0.64901	0.0457156	0.0204988	90.0027	96.9382	9.99728	3.06177
ENSG00000167674	AC011498.1	chr19	4472287..4502211	29925	protein_coding	0.287982	0.388719	0.188601	0.0883779	60.4264	81.4759	39.5736	18.5241
ENSG00000178573	MAF	chr16	complement(79585843..79600714)	14872	protein_coding	0.435309	0.271545	0.0307701	0.0122642	93.3981	95.6787	6.60191	4.32129
ENSG00000104267	CA2	chr8	85463852..85481493	17642	protein_coding	1.73949	2.15971	0.412139	0.191264	80.8452	91.8645	19.1548	8.13553
ENSG00000095739	BAMBI	chr10	28677342..28682939	5598	protein_coding	1.1039	0.64299	0.145326	0.016291	88.3667	97.529	11.6333	2.47102
ENSG00000134287	ARF3	chr12	complement(48935723..48957551)	21829	protein_coding	1.17281	1.20252	0.0628906	0.0240222	94.9106	98.0415	5.08945	1.95854
ENSG00000183019	MCEMP1	chr19	7676628..7679826	3199	protein_coding	12.6023	10.4834	0.44504	0.0997777	96.589	99.0572	3.41096	0.942794
ENSG00000102882	MAPK3	chr16	complement(30114105..30123506)	9402	protein_coding	3.79606	3.91711	0.324479	0.138221	92.1253	96.5916	7.87467	3.40838
ENSG00000110092	CCND1	chr11	69641087..69654474	13388	protein_coding	2.08496	5.33124	2.06224	1.23635	50.2739	81.175	49.7261	18.825
ENSG00000169738	DCXR	chr17	complement(82035136..82037732)	2597	protein_coding	14.0991	8.45126	0.509046	0.359941	96.5153	95.915	3.48467	4.08504
ENSG00000088836	SLC4A11	chr20	complement(3227417..3239190)	11774	protein_coding	0.521285	0.727	0.0690958	0.0367916	88.2964	95.183	11.7036	4.81698
ENSG00000126062	TMEM115	chr3	complement(50354749..50359610)	4862	protein_coding	1.07214	0.595871	0.0313734	0.0140678	97.157	97.6936	2.84304	2.30643
ENSG00000142347	MYO1F	chr19	complement(8520790..8577577)	56788	protein_coding	4.51342	5.14494	0.676894	0.484585	86.9585	91.3921	13.0415	8.60793
ENSG00000198055	GRK6	chr5	177403204..177442901	39698	protein_coding	0.873638	0.629169	0.189561	0.10108	82.1707	86.1582	17.8293	13.8418
ENSG00000103502	CDIPT	chr16	complement(29858357..29863736)	5380	protein_coding	8.95464	11.7736	0.708818	0.504295	92.665	95.8926	7.33503	4.10735
ENSG00000263426	RN7SL471P	chr6	28977475..28977773	299	misc_RNA	14.0597	6.90002	0.170053	0.228755	98.8049	96.7911	1.19506	3.20889
ENSG00000157911	PEX10	chr1	complement(2403964..2413797)	9834	protein_coding	0.722441	0.584742	0.330907	0.14606	68.5852	80.0138	31.4148	19.9862
ENSG00000133935	C14orf1	chr14	complement(75649791..75661189)	11399	protein_coding	1.26126	1.1514	0.0490661	0.00800042	96.2554	99.31	3.74457	0.690045
ENSG00000112039	FANCE	chr6	35452361..35467103	14743	protein_coding	0.307953	0.473407	0.0827715	0.156191	78.8159	75.192	21.1841	24.808
ENSG00000169919	GUSB	chr7	complement(65960684..65982314)	21631	protein_coding	12.8597	21.2164	1.44797	1.00763	89.8798	95.466	10.1202	4.53397
ENSG00000196664	TLR7	chrX	12867083..12890380	23298	protein_coding	0.595445	0.580304	0.0392834	0.0244648	93.811	95.9547	6.18902	4.04531
ENSG00000196976	LAGE3	chrX	complement(154477769..154479257)	1489	protein_coding	4.99718	3.44917	0.204886	0.0918705	96.0614	97.4056	3.93855	2.59445
ENSG00000103495	MAZ	chr16	29806106..29811164	5059	protein_coding	5.609	3.56616	0.52263	0.2704	91.4765	92.952	8.52351	7.04798
ENSG00000241839	PLEKHO2	chr15	64841883..64868007	26125	protein_coding	1.08616	0.905641	0.0681189	0.028799	94.0986	96.918	5.90143	3.08195
ENSG00000173207	CKS1B	chr1	154974653..154979249	4597	protein_coding	0.658421	0.773453	0.0774246	0.0545554	89.4781	93.4113	10.5219	6.58875
ENSG00000134955	SLC37A2	chr11	125063067..125090312	27246	protein_coding	9.46735	12.9113	0.58598	0.355636	94.1713	97.3194	5.82871	2.68062
ENSG00000243089	AC107029.1	chr3	complement(99507187..99527113)	19927	lincRNA	0.103371	0.220283	0.387844	0.375277	21.044	36.9876	78.956	63.0124
ENSG00000258733	LINC02328	chr14	85934710..86129778	195069	lincRNA	0.0829695	0.169671	0.310962	0.362204	21.0619	31.9005	78.9381	68.0995
ENSG00000125744	RTN2	chr19	complement(45485289..45497061)	11773	protein_coding	0.774852	1.01416	0.11229	0.071653	87.3425	93.401	12.6575	6.59903
ENSG00000182154	MRPL41	chr9	137551199..137552555	1357	protein_coding	11.5242	8.11928	0.487101	0.218415	95.9446	97.3804	4.05537	2.61961
ENSG00000214063	TSPAN4	chr11	842808..867116	24309	protein_coding	1.6152	1.84186	0.146415	0.140684	91.6886	92.9039	8.31143	7.09612
ENSG00000112651	MRPL2	chr6	complement(43054029..43059806)	5778	protein_coding	0.727559	0.562183	0.0439995	0.0157835	94.2973	97.2691	5.70268	2.73086
ENSG00000198931	APRT	chr16	complement(88809339..88811944)	2606	protein_coding	7.24299	4.96902	0.838976	0.48118	89.6192	91.1713	10.3808	8.82867
ENSG00000164935	DCSTAMP	chr8	104339087..104356689	17603	protein_coding	2.88726	5.20676	0.485264	0.148947	85.6112	97.2189	14.3888	2.78108
ENSG00000163521	GLB1L	chr2	complement(219236606..219245478)	8873	protein_coding	1.60611	1.05374	0.0916864	0.0385425	94.5997	96.4714	5.40032	3.52863
ENSG00000154146	NRGN	chr11	124739846..124747210	7365	protein_coding	1.62103	0.667527	0.0897483	0.040243	94.754	94.3141	5.24604	5.68589
ENSG00000170891	CYTL1	chr4	complement(5014586..5019472)	4887	protein_coding	0.791392	0.880253	0.0520215	0.0186611	93.832	97.924	6.16798	2.07596
ENSG00000112759	SLC29A1	chr6	44219505..44234151	14647	protein_coding	6.78205	8.52623	0.329785	0.235043	95.3629	97.3172	4.63713	2.68275
ENSG00000063180	CA11	chr19	complement(48637942..48646312)	8371	protein_coding	2.12427	1.3529	0.0364443	0.0245123	98.3133	98.2204	1.68668	1.77959
ENSG00000169299	PGM2	chr4	37826633..37862937	36305	protein_coding	0.686648	0.999914	0.310915	0.15323	68.8325	86.712	31.1675	13.288
ENSG00000274641	HIST1H2BO	chr6	27893463..27893843	381	protein_coding	7.06157	6.68231	0	0.119681	100	98.2405	0	1.7595
ENSG00000259529	AL136295.5	chr14	24151218..24167402	16185	protein_coding	0.0467526	0.0216971	0.157077	0.104241	22.9371	17.2284	77.0629	82.7716
ENSG00000131408	NR1H2	chr19	50329653..50382982	53330	protein_coding	1.00425	0.742435	0.137292	0.0568591	87.9731	92.8863	12.0269	7.11366
ENSG00000132965	ALOX5AP	chr13	30713478..30764426	50949	protein_coding	8.13968	10.4094	0.452083	0.148119	94.7382	98.597	5.26182	1.40297
ENSG00000104921	FCER2	chr19	complement(7688758..7702146)	13389	protein_coding	5.28423	2.45232	0.178486	0.0238396	96.7326	99.0372	3.26736	0.962767
ENSG00000224950	AL390066.1	chr1	complement(116493016..116499212)	6197	lincRNA	0.773338	0.587923	2.8389	1.15891	21.4088	33.6565	78.5912	66.3435
ENSG00000169230	PRELID1	chr5	177303774..177306959	3186	protein_coding	15.0156	11.1737	0.446856	0.135965	97.1101	98.7978	2.88995	1.2022
ENSG00000111775	COX6A1	chr12	120438090..120440742	2653	protein_coding	113.344	80.0483	2.52984	0.816406	97.8167	98.9904	2.18327	1.00959
ENSG00000123329	ARHGAP9	chr12	complement(57472255..57488814)	16560	protein_coding	1.08142	0.927751	0.184224	0.0908664	85.4443	91.0794	14.5557	8.92056
ENSG00000125843	AP5S1	chr20	3820524..3828837	8314	protein_coding	1.61297	1.34634	0.214049	0.142598	88.2842	90.4228	11.7158	9.57717
ENSG00000198715	GLMP	chr1	complement(156290089..156295689)	5601	protein_coding	22.2238	27.1949	1.42525	0.826324	93.9734	97.0511	6.02664	2.94892
ENSG00000108840	HDAC5	chr17	complement(44076746..44123702)	46957	protein_coding	0.361682	0.31877	0.163505	0.0946791	68.8672	77.1002	31.1328	22.8998
ENSG00000095303	PTGS1	chr9	122370530..122395703	25174	protein_coding	5.17005	5.37931	0.367599	0.178416	93.3618	96.7898	6.63818	3.21023
ENSG00000100462	PRMT5	chr14	complement(22920511..22929585)	9075	protein_coding	1.66301	2.22502	0.0616313	0.0879308	96.4264	96.1983	3.57358	3.80167
ENSG00000140545	MFGE8	chr15	complement(88898683..88913411)	14729	protein_coding	0.947569	0.414252	0.037973	0.00773956	96.147	98.1659	3.85301	1.83405
ENSG00000167085	PHB	chr17	complement(49404049..49414905)	10857	protein_coding	2.80333	2.252	0.0889814	0.0398991	96.9235	98.2591	3.07648	1.74087
ENSG00000099800	TIMM13	chr19	complement(2425624..2427894)	2271	protein_coding	3.79475	3.16993	0.380616	0.210825	90.8842	93.764	9.11577	6.23602
ENSG00000212747	RTL8B	chrX	complement(135020504..135022529)	2026	protein_coding	0.850727	1.34331	0.125483	0.0337599	87.1459	97.5484	12.8541	2.45158
ENSG00000085872	CHERP	chr19	complement(16517889..16542530)	24642	protein_coding	0.542497	0.80873	0.0928522	0.0370087	85.3856	95.6241	14.6144	4.3759
ENSG00000171148	TADA3	chr3	complement(9779860..9793011)	13152	protein_coding	2.91187	1.93913	0.197167	0.0970769	93.6583	95.2325	6.34173	4.76753
ENSG00000168101	NUDT16L1	chr16	4693694..4695859	2166	protein_coding	3.62935	3.78972	0.375593	0.263149	90.6218	93.5071	9.37822	6.49291
ENSG00000120129	DUSP1	chr5	complement(172768090..172771195)	3106	protein_coding	11.6533	11.4757	1.12954	0.374359	91.1636	96.8409	8.83643	3.15914
ENSG00000187840	EIF4EBP1	chr8	38030341..38060365	30025	protein_coding	1.2475	0.861104	0.123622	0.0523945	90.9839	94.2644	9.01611	5.73558
ENSG00000168495	POLR3D	chr8	22245104..22254600	9497	protein_coding	1.76617	2.25095	0.717421	0.364902	71.1136	86.0503	28.8864	13.9497
ENSG00000196465	MYL6B	chr12	56152256..56159647	7392	protein_coding	0.341221	0.374112	0.013757	0.00308431	96.1245	99.1823	3.87545	0.817692
ENSG00000068001	HYAL2	chr3	complement(50317790..50322906)	5117	protein_coding	6.02191	6.4853	0.447149	0.218323	93.0879	96.7432	6.91212	3.2568
ENSG00000182180	MRPS16	chr10	complement(73248843..73252693)	3851	protein_coding	2.88188	1.82377	0.237659	0.0828847	92.3816	95.6529	7.6184	4.34713
ENSG00000105281	SLC1A5	chr19	complement(46774883..46788594)	13712	protein_coding	8.29302	4.84993	0.556219	0.217816	93.7145	95.7019	6.28551	4.29809
ENSG00000007038	PRSS21	chr16	2817180..2826304	9125	protein_coding	4.06793	5.01255	0.373334	0.202382	91.594	96.1192	8.40602	3.88082
ENSG00000239306	RBM14	chr11	66616582..66627347	10766	protein_coding	0.917613	0.766526	0.103902	0.00635311	89.8286	99.178	10.1714	0.822006
ENSG00000228300	C19orf24	chr19	1275438..1279249	3812	protein_coding	5.70143	3.73092	0.440166	0.32895	92.833	91.8975	7.16697	8.10247
ENSG00000167588	GPD1	chr12	50103819..50111319	7501	protein_coding	2.42669	5.88711	0.0813425	0.197567	96.7567	96.753	3.24328	3.24695
ENSG00000002933	TMEM176A	chr7	150800403..150805120	4718	protein_coding	1.25634	9.29461	0.086216	0.130474	93.5782	98.6157	6.42178	1.38433
ENSG00000013306	SLC25A39	chr17	complement(44319625..44324870)	5246	protein_coding	10.2892	6.34256	1.64769	0.717093	86.1967	89.8424	13.8033	10.1576
ENSG00000186074	CD300LF	chr17	complement(74694311..74712978)	18668	protein_coding	2.59869	2.63121	0.070816	0.0268686	97.3472	98.9892	2.65278	1.01083
ENSG00000069812	HES2	chr1	complement(6412418..6424670)	12253	protein_coding	0.984658	0.555281	0.103742	0.031632	90.4684	94.6105	9.53158	5.38955
ENSG00000274012	RN7SL2	chr14	complement(49862550..49862849)	300	misc_RNA	3.78345	2.63375	0	0.0759973	100	97.1954	0	2.80459
ENSG00000135486	HNRNPA1	chr12	54280193..54287088	6896	protein_coding	0.256034	0.700195	0.154838	0.0793476	62.3148	89.8213	37.6852	10.1787
ENSG00000156990	RPUSD3	chr3	complement(9837849..9844602)	6754	protein_coding	1.10791	0.643425	0	0.0303809	100	95.4911	0	4.50886
ENSG00000102103	PQBP1	chrX	48897912..48903143	5232	protein_coding	2.40242	1.99679	0.505349	0.257101	82.6208	88.593	17.3792	11.407
ENSG00000213246	SUPT4H1	chr17	complement(58345175..58353093)	7919	protein_coding	3.59389	2.43342	0.147677	0.0115162	96.0531	99.529	3.94694	0.471022
ENSG00000125457	MIF4GD	chr17	complement(75266228..75271227)	5000	protein_coding	1.48816	1.84363	0.162707	0.0957567	90.1442	95.0625	9.85585	4.93748
ENSG00000163516	ANKZF1	chr2	219229757..219236669	6913	protein_coding	0.103378	0.215892	0.272139	0.115431	27.5295	65.1606	72.4705	34.8394
ENSG00000002330	BAD	chr11	complement(64269830..64284704)	14875	protein_coding	0.570874	0.371824	0.017091	0.0183926	97.0932	95.2866	2.90681	4.71345
ENSG00000159640	ACE	chr17	63477061..63498380	21320	protein_coding	17.0106	7.83413	0.364888	0.128326	97.9	98.3884	2.10002	1.61163
ENSG00000114626	ABTB1	chr3	127672935..127680920	7986	protein_coding	0.668529	0.379265	0.547551	0.13989	54.9741	73.0543	45.0259	26.9457
ENSG00000117115	PADI2	chr1	complement(17066761..17119435)	52675	protein_coding	2.05822	1.7725	0.0974928	0.0549691	95.4775	96.9921	4.52252	3.00794
ENSG00000228594	FNDC10	chr1	complement(1598012..1600096)	2085	protein_coding	4.53652	3.15798	0.121933	0.131218	97.3826	96.0106	2.61745	3.98938
ENSG00000105698	USF2	chr19	35268978..35279821	10844	protein_coding	12.4867	11.7431	1.41134	0.716943	89.845	94.2461	10.155	5.75395
ENSG00000109501	WFS1	chr4	6269849..6303265	33417	protein_coding	0.434008	0.409837	0.0517329	0.0122807	89.3497	97.0907	10.6503	2.90932
ENSG00000159199	ATP5G1	chr17	48892765..48895871	3107	protein_coding	10.4859	7.09228	0.245474	0.176112	97.7126	97.577	2.28744	2.42299
ENSG00000163823	CCR1	chr3	complement(46201709..46208396)	6688	protein_coding	2.04283	2.69098	0.0836281	0.0306807	96.0673	98.8727	3.93273	1.12728
ENSG00000246705	H2AFJ	chr12	14774383..14778002	3620	protein_coding	1.12644	1.77039	0.112367	0.107068	90.9295	94.2972	9.07053	5.70284
ENSG00000185527	PDE6G	chr17	complement(81650459..81663112)	12654	protein_coding	0.548153	0.672973	0.0361635	0.0396383	93.811	94.4376	6.18902	5.5624
ENSG00000102879	CORO1A	chr16	30182827..30189076	6250	protein_coding	2.12546	2.17723	0.154571	0.0656617	93.2206	97.0725	6.77935	2.92754
ENSG00000110876	SELPLG	chr12	complement(108622277..108633959)	11683	protein_coding	5.71402	5.32401	0.478734	0.148313	92.2695	97.2898	7.73054	2.71024
ENSG00000110108	TMEM109	chr11	60913874..60923443	9570	protein_coding	1.96794	1.63749	0.201896	0.0547943	90.6953	96.7621	9.30465	3.23788
ENSG00000172889	EGFL7	chr9	136658856..136672678	13823	protein_coding	0.456179	0.765312	0.0551753	0.0461823	89.21	94.309	10.79	5.69102
ENSG00000172893	DHCR7	chr11	complement(71428193..71452868)	24676	protein_coding	7.89966	7.57273	0.251386	0.148755	96.9159	98.0735	3.08409	1.9265
ENSG00000064601	CTSA	chr20	45890144..45898820	8677	protein_coding	117.186	89.7647	4.45348	1.64484	96.3388	98.2006	3.66121	1.79942
ENSG00000151366	NDUFC2	chr11	complement(78068304..78080219)	11916	protein_coding	1.46408	1.71664	0.145079	0.0420932	90.9842	97.6066	9.01584	2.39338
ENSG00000102931	ARL2BP	chr16	57245098..57253635	8538	protein_coding	1.93501	1.88683	0.232254	0.117494	89.2835	94.138	10.7165	5.86202
ENSG00000197903	HIST1H2BK	chr6	complement(27146418..27146798)	381	protein_coding	72.4914	72.2381	1.46799	1.37633	98.0151	98.1304	1.98486	1.86965
ENSG00000107223	EDF1	chr9	complement(136862119..136866286)	4168	protein_coding	6.8383	7.51959	0.853937	0.393844	88.8987	95.0231	11.1013	4.97691
ENSG00000204103	MAFB	chr20	complement(40685848..40689240)	3393	protein_coding	21.6449	19.8327	1.9631	0.813057	91.6846	96.0619	8.31542	3.93813
ENSG00000163661	PTX3	chr3	157436789..157443628	6840	protein_coding	6.3918	8.16309	0.163539	0.0566647	97.5053	99.3106	2.49475	0.689372
ENSG00000101412	E2F1	chr20	complement(33675683..33686404)	10722	protein_coding	0.313661	0.360272	0.0569064	0.00212639	84.6434	99.4132	15.3566	0.586756
ENSG00000177352	CCDC71	chr3	complement(49162535..49166321)	3787	protein_coding	3.53003	2.27187	0.872717	0.379284	80.1779	85.6936	19.8221	14.3064
ENSG00000177628	GBA	chr1	complement(155234452..155244699)	10248	protein_coding	66.0398	81.8593	2.56512	1.43051	96.261	98.2825	3.73897	1.71751
ENSG00000010278	CD9	chr12	6199715..6238271	38557	protein_coding	12.5907	13.9758	2.10995	0.584807	85.6472	95.9836	14.3528	4.01636
ENSG00000138413	IDH1	chr2	complement(208236227..208266074)	29848	protein_coding	5.31677	6.48702	0.386693	0.226862	93.22	96.621	6.77997	3.37899
ENSG00000141295	SCRN2	chr17	complement(47837692..47841333)	3642	protein_coding	0.438621	0.699055	0.0977268	0.181542	81.7792	79.3842	18.2208	20.6158
ENSG00000102575	ACP5	chr19	complement(11574660..11579008)	4349	protein_coding	314.094	383.748	6.57056	3.4862	97.951	99.0997	2.04904	0.900281
ENSG00000213699	SLC35F6	chr2	26764284..26781231	16948	protein_coding	0.878073	0.870251	0.0480018	0.0215239	94.8166	97.5864	5.18335	2.4136
ENSG00000102007	PLP2	chrX	49171926..49175239	3314	protein_coding	7.07828	11.8018	0.475625	0.309585	93.7036	97.4439	6.29641	2.55614
ENSG00000064490	RFXANK	chr19	19192229..19201869	9641	protein_coding	1.01597	1.17468	0.232052	0.137159	81.4063	89.5445	18.5937	10.4555
ENSG00000066056	TIE1	chr1	43300993..43323108	22116	protein_coding	2.00536	9.39803	0.110355	0.281433	94.784	97.0925	5.21595	2.90753
ENSG00000136856	SLC2A8	chr9	127397138..127408424	11287	protein_coding	0.625715	0.412241	0.157669	0.0464589	79.8734	89.8716	20.1266	10.1284
ENSG00000160791	CCR5	chr3	46370854..46376206	5353	protein_coding	4.02086	4.91194	0.246963	0.0809238	94.2134	98.3792	5.78663	1.62079
ENSG00000164032	H2AFZ	chr4	complement(99948086..99950388)	2303	protein_coding	5.23883	4.46011	0.441562	0.108898	92.2266	97.6166	7.77345	2.3834
ENSG00000179388	EGR3	chr8	complement(22687659..22693302)	5644	protein_coding	2.17491	1.36105	0.396389	0.0848305	84.5841	94.133	15.4159	5.86704
ENSG00000129226	CD68	chr17	7579467..7582113	2647	protein_coding	101.245	174.34	3.20788	1.6279	96.9289	99.0749	3.07114	0.925113
ENSG00000147130	ZMYM3	chrX	complement(71239624..71255146)	15523	protein_coding	0.525378	0.622115	0.088439	0.055812	85.592	91.7673	14.408	8.23275
ENSG00000101444	AHCY	chr20	complement(34280268..34311802)	31535	protein_coding	1.11711	0.8324	0.103191	0.0433789	91.5438	95.0468	8.45619	4.95318
ENSG00000278705	HIST1H4B	chr6	complement(26026815..26027252)	438	protein_coding	4.7989	1.70372	0.116086	0.052053	97.6381	97.0353	2.36189	2.96467
ENSG00000117984	CTSD	chr11	complement(1752752..1764573)	11822	protein_coding	55.9528	35.3929	1.09674	0.44935	98.0776	98.7463	1.92244	1.25369
ENSG00000102265	TIMP1	chrX	47582313..47586789	4477	protein_coding	16.7327	42.6899	0.670071	0.723138	96.1496	98.3343	3.85036	1.66572
ENSG00000167680	SEMA6B	chr19	complement(4542593..4559808)	17216	protein_coding	3.96063	3.93676	0.283527	0.206591	93.3196	95.0139	6.68041	4.9861
ENSG00000095970	TREM2	chr6	complement(41158506..41163186)	4681	protein_coding	24.122	20.4991	0.727766	0.263012	97.0713	98.7332	2.92866	1.26679
ENSG00000123416	TUBA1B	chr12	complement(49127782..49131397)	3616	protein_coding	121.104	97.4304	2.58729	1.07187	97.9083	98.9118	2.09172	1.08816
ENSG00000149485	FADS1	chr11	complement(61799625..61829318)	29694	protein_coding	4.91255	6.53988	0.172945	0.11901	96.5992	98.2128	3.40075	1.78723
ENSG00000159784	FAM131B	chr7	complement(143353400..143362770)	9371	protein_coding	0.444115	0.604265	0.0596846	0.0437932	88.1531	93.2424	11.8469	6.7576
ENSG00000265185	SNORD3B-1	chr17	19061912..19062669	758	snoRNA	2.27384	1.79521	0.469553	0.451172	82.8843	79.9157	17.1157	20.0843
ENSG00000236104	ZBTB22	chr6	complement(33314406..33317942)	3537	protein_coding	4.04101	2.87923	0.632518	0.360971	86.4659	88.8596	13.5341	11.1404
ENSG00000163597	SNHG16	chr17	76557766..76565348	7583	processed_transcript	3.34289	2.59335	0.54983	0.273602	85.8754	90.4567	14.1246	9.54333
ENSG00000149428	HYOU1	chr11	complement(119044189..119057202)	13014	protein_coding	11.0313	12.6082	0.492284	0.303078	95.728	97.6526	4.27197	2.3474
ENSG00000182636	NDN	chr15	complement(23685400..23687330)	1931	protein_coding	0.544257	0.954752	0	0.0590347	100	94.1768	0	5.82319
ENSG00000112667	DNPH1	chr6	complement(43225629..43229484)	3856	protein_coding	5.62547	3.09639	0.698867	0.325196	88.9496	90.4957	11.0504	9.50425
ENSG00000161642	ZNF385A	chr12	complement(54369133..54391298)	22166	protein_coding	1.70308	1.97438	0.128457	0.0812567	92.9864	96.0471	7.0136	3.95287
ENSG00000136247	ZDHHC4	chr7	6577434..6589374	11941	protein_coding	0.735786	0.536705	0.0681295	0.0171839	91.5253	96.8976	8.4747	3.10241
ENSG00000110011	DNAJC4	chr11	64230278..64234286	4009	protein_coding	1.06957	1.33582	0.126829	0.045496	89.3991	96.7063	10.6009	3.29368
ENSG00000182199	SHMT2	chr12	57229327..57234935	5609	protein_coding	11.7369	13.0224	0.833985	0.471511	93.3657	96.5057	6.63427	3.49425
ENSG00000160255	ITGB2	chr21	complement(44885953..44931989)	46037	protein_coding	148.278	74.1921	3.1234	1.15786	97.937	98.4634	2.06299	1.53665
ENSG00000150337	FCGR1A	chr1	149782671..149792518	9848	protein_coding	1.84836	2.49165	0.082609	0.0300964	95.7219	98.8065	4.27812	1.19347
ENSG00000171617	ENC1	chr5	complement(74627406..74641424)	14019	protein_coding	0.575745	1.05207	0.0906731	0.0601734	86.394	94.5899	13.606	5.41008
ENSG00000123374	CDK2	chr12	55966769..55972784	6016	protein_coding	0.880458	0.809914	0.0845177	0.0378976	91.2415	95.5299	8.75853	4.47005
ENSG00000113140	SPARC	chr5	complement(151661096..151687165)	26070	protein_coding	52.6439	65.6906	1.45692	0.663774	97.307	98.9997	2.69297	1.00035
ENSG00000213625	LEPROT	chr1	65420587..65436007	15421	protein_coding	0.569744	0.606304	0.0395662	0.0251337	93.5064	96.0196	6.49361	3.98039
ENSG00000181929	PRKAG1	chr12	complement(49002274..49019197)	16924	protein_coding	0.936449	1.00895	0.102148	0.0255959	90.1648	97.5259	9.83522	2.47412
ENSG00000019582	CD74	chr5	complement(150401637..150412929)	11293	protein_coding	374.243	208.693	8.50057	1.66558	97.779	99.2082	2.22096	0.79178
ENSG00000184897	H1FX	chr3	complement(129314771..129316277)	1507	protein_coding	13.3898	15.8165	0.506097	0.408479	96.3579	97.4824	3.64206	2.5176
ENSG00000176087	SLC35A4	chr5	140564456..140569103	4648	protein_coding	0.669286	0.254989	0.0328179	0.00981033	95.3258	96.2952	4.67422	3.70482
ENSG00000111199	TRPV4	chr12	complement(109783085..109833401)	50317	protein_coding	1.03431	0.61067	0.195029	0.0344365	84.1355	94.6619	15.8645	5.3381
ENSG00000179277	MEIS3P1	chr17	15786618..15787575	958	processed_pseudogene	0.30717	0.595664	0.053075	0.0475975	85.267	92.6006	14.733	7.3994
ENSG00000105612	DNASE2	chr19	complement(12875211..12881468)	6258	protein_coding	11.4333	19.2825	0.203123	0.163944	98.2544	99.1569	1.74559	0.843057
ENSG00000162735	PEX19	chr1	complement(160276812..160286348)	9537	protein_coding	1.34001	1.2059	0.117291	0.0430309	91.9515	96.5546	8.04854	3.4454
ENSG00000124733	MEA1	chr6	complement(43012094..43013968)	1875	protein_coding	12.1071	11.8226	0.623709	0.218872	95.1008	98.1823	4.89923	1.81765
ENSG00000157045	NTAN1	chr16	complement(15037853..15056079)	18227	protein_coding	1.0494	0.919966	0.0446334	0.0300203	95.9203	96.8399	4.0797	3.16008
ENSG00000187193	MT1X	chr16	56682424..56684196	1773	protein_coding	0.237103	0.594191	0	0.0385773	100	93.9034	0	6.0966
ENSG00000184357	HIST1H1B	chr6	complement(27866849..27867529)	681	protein_coding	4.0742	5.02772	0.298654	0.066958	93.1703	98.6857	6.82972	1.31427
ENSG00000204389	HSPA1A	chr6	31815464..31817946	2483	protein_coding	243.884	477.462	9.44017	5.40827	96.2735	98.88	3.72652	1.12002
ENSG00000120885	CLU	chr8	complement(27596917..27615031)	18115	protein_coding	6.94335	12.6005	0.210513	0.139703	97.0574	98.9035	2.94264	1.09655
ENSG00000111669	TPI1	chr12	6867119..6870948	3830	protein_coding	58.7001	55.6434	3.26582	2.83948	94.7297	95.1448	5.27035	4.85523
ENSG00000213903	LTB4R	chr14	24311450..24318036	6587	protein_coding	0.421213	0.473145	0.501743	0.443039	45.6374	51.643	54.3626	48.357
ENSG00000102100	SLC35A2	chrX	complement(48903180..48911958)	8779	protein_coding	2.49003	2.67505	0.260629	0.220746	90.5248	92.377	9.47516	7.62299
ENSG00000226608	FTLP3	chr20	4023917..4024444	528	processed_pseudogene	26.8313	26.9361	0.770392	0.431803	97.2089	98.4222	2.7911	1.57777
ENSG00000104894	CD37	chr19	49335171..49343335	8165	protein_coding	17.773	16.1229	1.87442	0.812562	90.4597	95.202	9.54027	4.79798
ENSG00000049860	HEXB	chr5	74640023..74722647	82625	protein_coding	4.54905	6.34863	0.408613	0.184877	91.7579	97.1703	8.24205	2.82968
ENSG00000130513	GDF15	chr19	18374731..18389176	14446	protein_coding	7.97932	3.33944	0.320294	0.0647077	96.1409	98.0992	3.85915	1.90085
ENSG00000121691	CAT	chr11	34438925..34472062	33138	protein_coding	2.31517	3.6613	0.0935964	0.106641	96.1143	97.1698	3.88566	2.83023
ENSG00000203709	C1orf132	chr1	complement(207801518..207879096)	77579	lincRNA	0.0986219	0.121652	0.361785	0.376465	21.4206	24.4223	78.5794	75.5777
ENSG00000137337	MDC1	chr6	complement(30699807..30717889)	18083	protein_coding	0.285944	0.220899	0.0534243	0.0163905	84.2577	93.0926	15.7423	6.90738
ENSG00000161265	U2AF1L4	chr19	complement(35742464..35745445)	2982	protein_coding	0.352434	0.161923	0.272815	0.183495	56.367	46.8775	43.633	53.1225
ENSG00000139641	ESYT1	chr12	56118250..56144671	26422	protein_coding	20.8378	20.6006	0.502262	0.256277	97.6464	98.7713	2.35361	1.22874
ENSG00000172270	BSG	chr19	571277..583493	12217	protein_coding	38.1811	71.9178	1.34429	1.02827	96.5989	98.5904	3.40109	1.40963
ENSG00000173372	C1QA	chr1	22636506..22639608	3103	protein_coding	33.1782	10.638	0.442423	0.191034	98.6841	98.2359	1.31593	1.76409
ENSG00000076662	ICAM3	chr19	complement(10333776..10339823)	6048	protein_coding	2.94714	4.24588	0.0672564	0.0527759	97.7688	98.7723	2.23118	1.22773
ENSG00000134248	LAMTOR5	chr1	complement(110401249..110407942)	6694	protein_coding	4.99889	6.01978	0.235468	0.16689	95.5015	97.3024	4.49851	2.69757
ENSG00000143819	EPHX1	chr1	225810092..225845563	35472	protein_coding	6.27281	5.49317	0.19781	0.0796995	96.9429	98.5699	3.05705	1.43013
ENSG00000174327	SLC16A13	chr17	7036075..7040121	4047	protein_coding	2.01518	1.42089	0.226149	0.14084	89.9101	90.9818	10.0899	9.01819
ENSG00000173456	RNF26	chr11	119334527..119337313	2787	protein_coding	5.50556	6.14259	0.255415	0.188153	95.5665	97.0279	4.43354	2.97205
ENSG00000010610	CD4	chr12	6786858..6820808	33951	protein_coding	2.71044	5.67591	0.047924	0.0611095	98.2626	98.9348	1.73741	1.06518
ENSG00000101856	PGRMC1	chrX	119236245..119244466	8222	protein_coding	1.4265	1.72978	0.191708	0.0942803	88.1531	94.8313	11.8469	5.1687
ENSG00000105640	RPL18A	chr19	17859876..17864153	4278	protein_coding	18.7394	10.2198	1.50945	0.89534	92.5455	91.9449	7.45449	8.05515
ENSG00000177600	RPLP2	chr11	809647..812880	3234	protein_coding	24.9968	14.5777	0.927615	0.521689	96.4219	96.545	3.57814	3.45504
ENSG00000236136	ADORA2BP1	chr1	209744373..209745214	842	processed_pseudogene	2.14685	0.417063	0.60387	0	78.0469	100	21.9531	0
ENSG00000102393	GLA	chrX	complement(101397803..101407925)	10123	protein_coding	9.17345	6.74287	0.331505	0.103602	96.5123	98.4868	3.48771	1.51322
ENSG00000175899	A2M	chr12	complement(9067664..9116229)	48566	protein_coding	38.6946	37.5527	1.80912	0.717316	95.5335	98.1256	4.46655	1.87436
ENSG00000142669	SH3BGRL3	chr1	26279176..26281522	2347	protein_coding	143.919	188.806	5.67602	4.6531	96.2057	97.5948	3.79425	2.4052
ENSG00000143418	CERS2	chr1	complement(150960583..150975004)	14422	protein_coding	8.68051	10.2054	0.870817	0.414186	90.8828	96.0998	9.11724	3.9002
ENSG00000137207	YIPF3	chr6	complement(43511827..43516990)	5164	protein_coding	7.35102	8.65337	0.246155	0.101546	96.7599	98.8401	3.24009	1.15987
ENSG00000139572	GPR84	chr12	complement(54362445..54364487)	2043	protein_coding	9.69167	10.8074	0.223991	0.0892773	97.741	99.1807	2.25896	0.819304
ENSG00000136235	GPNMB	chr7	23235967..23275108	39142	protein_coding	230.162	200.61	5.87023	2.5658	97.513	98.7372	2.48705	1.26285
ENSG00000013563	DNASE1L1	chrX	complement(154401238..154412112)	10875	protein_coding	1.4496	1.8406	0.19637	0.125789	88.0696	93.6031	11.9304	6.39694
ENSG00000124155	PIGT	chr20	45416067..45456934	40868	protein_coding	3.91705	5.4553	0.187866	0.133332	95.4234	97.6142	4.57662	2.38577
ENSG00000168995	SIGLEC7	chr19	51142299..51153526	11228	protein_coding	6.03918	6.13791	0.353222	0.186812	94.4743	97.0463	5.52565	2.95368
ENSG00000170296	GABARAP	chr17	complement(7240014..7242770)	2757	protein_coding	38.5771	26.7164	1.36474	0.314244	96.5832	98.8375	3.41682	1.16254
ENSG00000251000	AC008592.3	chr5	complement(95834424..95835046)	623	processed_pseudogene	0.742251	0.140918	0.163229	0.0365958	81.9732	79.3842	18.0268	20.6158
ENSG00000179218	CALR	chr19	12938578..12944489	5912	protein_coding	136.07	263.724	4.69585	2.94631	96.6641	98.8951	3.33592	1.10485
ENSG00000177873	ZNF619	chr3	40477113..40490236	13124	protein_coding	0.310707	0.321091	0.201462	0.144189	60.665	69.0103	39.335	30.9897
ENSG00000183828	NUDT14	chr14	complement(105172938..105181323)	8386	protein_coding	1.01762	0.219846	0.0242527	0.00543744	97.6722	97.5864	2.32779	2.4136
ENSG00000032444	PNPLA6	chr19	7534004..7561764	27761	protein_coding	24.3287	21.9329	1.38283	0.739962	94.6218	96.7364	5.37824	3.26364
ENSG00000012061	ERCC1	chr19	complement(45407333..45478828)	71496	protein_coding	0.60033	0.769909	0.154324	0.068242	79.5504	91.858	20.4496	8.14197
ENSG00000111684	LPCAT3	chr12	complement(6976186..7018510)	42325	protein_coding	2.85553	3.51478	0.086495	0.0495576	97.06	98.6096	2.93998	1.39037
ENSG00000137496	IL18BP	chr11	71998541..72005715	7175	protein_coding	6.18711	2.61234	0.899989	0.400376	87.301	86.7105	12.699	13.2895
ENSG00000092847	AGO1	chr1	35869808..35930528	60721	protein_coding	1.64772	1.86945	0.329086	0.178351	83.3527	91.2906	16.6473	8.70938
ENSG00000260314	MRC1	chr10	17809344..17911170	101827	protein_coding	15.6108	12.9984	1.13599	0.367646	93.2167	97.2494	6.78334	2.75059
ENSG00000105393	BABAM1	chr19	17267350..17281249	13900	protein_coding	1.07062	0.963182	0.0585276	0.0360851	94.8166	96.3888	5.18335	3.61115
ENSG00000213614	HEXA	chr15	complement(72340919..72376476)	35558	protein_coding	8.2119	8.52166	0.351766	0.172478	95.8923	98.0162	4.10765	1.98385
ENSG00000124635	HIST1H2BJ	chr6	complement(27125897..27132750)	6854	protein_coding	0.245336	0.249772	0.0296737	0.0266113	89.21	90.3716	10.79	9.62839
ENSG00000174996	KLC2	chr11	66257294..66267860	10567	protein_coding	0.525132	0.96374	0.187659	0.110037	73.6727	89.7524	26.3273	10.2476
ENSG00000182899	RPL35A	chr3	197949987..197956610	6624	protein_coding	4.70901	4.41344	0.284012	0.0826058	94.3118	98.1627	5.68818	1.8373
ENSG00000084207	GSTP1	chr11	67583595..67586660	3066	protein_coding	46.7413	36.1217	1.8408	0.840284	96.211	97.7266	3.78905	2.27337
ENSG00000106178	CCL24	chr7	complement(75811665..75823356)	11692	protein_coding	4.10604	15.3703	0.234834	0.249598	94.5902	98.4021	5.40983	1.59795
ENSG00000136840	ST6GALNAC4	chr9	complement(127907886..127917038)	9153	protein_coding	2.8292	6.57503	1.05547	1.65147	72.8299	79.925	27.1701	20.075
ENSG00000239382	ALKBH6	chr19	complement(36009120..36014239)	5120	protein_coding	0.361267	0.205762	0.0397233	0.0222648	90.0937	90.2359	9.9063	9.76414
ENSG00000178467	P4HTM	chr3	48989886..49007154	17269	protein_coding	1.17335	1.7234	0.241436	0.157108	82.9347	91.6454	17.0653	8.35457
ENSG00000103152	MPG	chr16	77007..85853	8847	protein_coding	2.52791	2.1484	0.367824	0.239666	87.2977	89.964	12.7023	10.036
ENSG00000179409	GEMIN4	chr17	complement(744414..753999)	9586	protein_coding	2.64001	1.48823	0.249296	0.0808651	91.3717	94.8464	8.62825	5.15362
ENSG00000141480	ARRB2	chr17	4710489..4721499	11011	protein_coding	12.0568	10.2215	1.35761	0.892422	89.8794	91.9702	10.1206	8.02976
ENSG00000198804	MT-CO1	chrM	5904..7445	1542	protein_coding	29836.5	23947.6	346.787	219.032	98.8511	99.0937	1.14894	0.906342
ENSG00000179163	FUCA1	chr1	complement(23845077..23868294)	23218	protein_coding	1.85948	2.99849	0.0788376	0.0569538	95.9327	98.136	4.06732	1.86401
ENSG00000241468	ATP5J2	chr7	complement(99448475..99466331)	17857	protein_coding	1.21946	1.0816	0.0227791	0.0114909	98.1663	98.9488	1.83372	1.05123
ENSG00000198743	SLC5A3	chr21	34073570..34106262	32693	protein_coding	1.27685	1.45142	0.0995361	0.0481187	92.7683	96.7911	7.23169	3.20889
ENSG00000163220	S100A9	chr1	153357854..153361027	3174	protein_coding	9.12553	11.949	0.336409	0.22986	96.4446	98.1126	3.55539	1.88737
ENSG00000178860	MSC	chr8	complement(71841549..71844468)	2920	protein_coding	14.1376	9.09486	0.487563	0.242046	96.6663	97.4076	3.33374	2.59236
ENSG00000213977	TAX1BP3	chr17	complement(3662896..3668682)	5787	protein_coding	2.7241	1.81288	0.219656	0.0709151	92.5383	96.2355	7.46173	3.76449
ENSG00000073050	XRCC1	chr19	complement(43543040..43580473)	37434	protein_coding	0.366098	0.540578	0.0964379	0.0383702	79.1502	93.3724	20.8498	6.62757
ENSG00000172336	POP7	chr7	100706053..100707495	1443	protein_coding	4.80688	4.47172	0.140945	0.142199	97.1514	96.918	2.84862	3.08195
ENSG00000189043	NDUFA4	chr7	complement(10931951..10940256)	8306	protein_coding	8.20928	4.68765	0.808049	0.252531	91.0389	94.8882	8.96107	5.11179
ENSG00000254415	SIGLEC14	chr19	complement(51642553..51646801)	4249	protein_coding	4.92707	1.86989	0.263264	0.0321947	94.9278	98.3074	5.0722	1.6926
ENSG00000166340	TPP1	chr11	complement(6612763..6619461)	6699	protein_coding	191.19	215.24	7.4914	4.63199	96.2294	97.8933	3.77055	2.10668
ENSG00000104974	LILRA1	chr19	54593582..54602090	8509	protein_coding	0.311249	1.00596	0.0478043	0.0294736	86.686	97.1535	13.314	2.84651
ENSG00000271204	AC016831.5	chr7	complement(130930209..130932206)	1998	lincRNA	1.19929	1.1644	4.37712	2.19091	21.5065	34.7032	78.4935	65.2968
ENSG00000100297	MCM5	chr22	35400063..35425430	25368	protein_coding	2.18743	1.90167	0.126273	0.0683041	94.5424	96.5327	5.45761	3.46726
ENSG00000276085	CCL3L1	chr17	complement(36194869..36196758)	1890	protein_coding	391.38	471.822	15.4959	5.17506	96.1915	98.9151	3.80851	1.08492
ENSG00000177700	POLR2L	chr11	complement(837356..842545)	5190	protein_coding	5.64562	4.09356	0.499641	0.131787	91.8695	96.881	8.13052	3.11897
ENSG00000105655	ISYNA1	chr19	complement(18434388..18438301)	3914	protein_coding	4.04917	5.17016	0.454677	0.174751	89.9047	96.7305	10.0953	3.26949
ENSG00000234975	FTH1P2	chr1	228687415..228687826	412	processed_pseudogene	4.79564	6.07297	0.123412	0.221351	97.4911	96.4833	2.50886	3.51669
ENSG00000174004	NRROS	chr3	196639686..196662004	22319	protein_coding	1.10563	1.16628	0.0182251	0.0306455	98.3783	97.4397	1.62166	2.56034
ENSG00000185339	TCN2	chr22	30606838..30627278	20441	protein_coding	7.03553	4.04578	0.258694	0.0446147	96.4534	98.9093	3.54656	1.09072
ENSG00000149806	FAU	chr11	complement(65120628..65122473)	1846	protein_coding	48.2326	33.338	1.37719	0.815139	97.224	97.6133	2.77605	2.38672
ENSG00000106153	CHCHD2	chr7	complement(56101569..56106576)	5008	protein_coding	19.4914	14.4537	1.08636	0.541754	94.7207	96.3872	5.2793	3.61278
ENSG00000105223	PLD3	chr19	40348456..40380439	31984	protein_coding	81.9764	68.0712	2.08413	1.00794	97.5207	98.5409	2.47932	1.45911
ENSG00000106991	ENG	chr9	complement(127815012..127854756)	39745	protein_coding	12.0229	11.8716	0.518117	0.354508	95.8686	97.1004	4.13138	2.8996
ENSG00000244038	DDOST	chr1	complement(20651767..20661544)	9778	protein_coding	19.1705	26.8143	1.05041	0.538619	94.8053	98.0309	5.19465	1.96915
ENSG00000141858	SAMD1	chr19	complement(14087840..14091036)	3197	protein_coding	3.77386	6.02761	1.00197	0.39936	79.02	93.7862	20.98	6.21382
ENSG00000102054	RBBP7	chrX	complement(16839283..16870414)	31132	protein_coding	0.426703	0.617576	0.129026	0.0585872	76.7826	91.3354	23.2174	8.66465
ENSG00000175315	CST6	chr11	66011841..66013505	1665	protein_coding	1.28766	1.45001	0.0305381	0.0273864	97.6834	98.1463	2.31665	1.85369
ENSG00000106565	TMEM176B	chr7	complement(150791285..150801360)	10076	protein_coding	1.44773	10.4033	0.0605548	0.171967	95.9852	98.3739	4.01482	1.62613
ENSG00000184508	HDDC3	chr15	complement(90929964..90932569)	2606	protein_coding	0.500073	0.387415	0	0.0262462	100	93.6552	0	6.34485
ENSG00000165474	GJB2	chr13	complement(20187470..20192898)	5429	protein_coding	17.4611	35.487	0.85227	0.487144	95.3462	98.6458	4.6538	1.35415
ENSG00000105472	CLEC11A	chr19	50723329..50725718	2390	protein_coding	2.58562	3.71003	0.106372	0.0763153	96.0486	97.9845	3.95142	2.01554
ENSG00000163734	CXCL3	chr4	complement(74036589..74038807)	2219	protein_coding	61.2673	60.75	2.40596	0.934983	96.2214	98.4843	3.7786	1.51574
ENSG00000277632	CCL3	chr17	complement(36088256..36090169)	1914	protein_coding	2903.96	3516.9	106.128	48.755	96.4743	98.6326	3.52574	1.36735
ENSG00000128626	MRPS12	chr19	38930548..38933162	2615	protein_coding	0.73949	0.654661	0.0583318	0.0174372	92.6886	97.4056	7.31138	2.59445
ENSG00000204257	HLA-DMA	chr6	complement(32948613..32969094)	20482	protein_coding	11.9186	6.77019	0.732327	0.0790325	94.2113	98.8461	5.78872	1.15389
ENSG00000204287	HLA-DRA	chr6	32439842..32445046	5205	protein_coding	420.077	171.468	11.8689	1.66011	97.2522	99.0411	2.74778	0.958894
ENSG00000011600	TYROBP	chr19	complement(35904401..35908295)	3895	protein_coding	130.216	98.8361	7.59751	3.71694	94.4871	96.3756	5.51287	3.62441
ENSG00000116337	AMPD2	chr1	109616104..109632051	15948	protein_coding	2.93383	3.65248	0.357082	0.277342	89.1495	92.9426	10.8505	7.05735
ENSG00000142937	RPS8	chr1	44775251..44778779	3529	protein_coding	30.0666	39.617	2.21883	1.14997	93.1274	97.1792	6.87256	2.82085
ENSG00000275718	CCL15	chr17	complement(35996440..36002038)	5599	protein_coding	0.135148	0.290078	0	0	100	100	0	0
ENSG00000125743	SNRPD2	chr19	complement(45687454..45692569)	5116	protein_coding	5.05348	3.68087	0.377667	0.151519	93.0463	96.0463	6.95372	3.95365
ENSG00000270722	U1_8	chr1	complement(145465617..145465780)	164	snRNA	0	0.535315	0.310036	0.417059	0	56.2085	100	43.7915
ENSG00000211584	SLC48A1	chr12	47753916..47782753	28838	protein_coding	3.0977	3.35939	0.193947	0.139935	94.1079	96.0011	5.89209	3.99892
ENSG00000166136	NDUFB8	chr10	complement(100523740..100530000)	6261	protein_coding	0.987006	0.694089	0.0162421	0.0254902	98.381	96.4576	1.61895	3.54238
ENSG00000169727	GPS1	chr17	82050691..82057470	6780	protein_coding	6.92579	6.29951	1.05741	0.474143	86.7545	93.0002	13.2455	6.99981
ENSG00000103174	NAGPA	chr16	complement(5024844..5034141)	9298	protein_coding	5.26723	6.26005	0.147649	0.115247	97.2733	98.1923	2.72672	1.80771
ENSG00000138629	UBL7	chr15	complement(74445977..74461182)	15206	protein_coding	1.45694	1.02768	0.0936265	0.0434813	93.9618	95.9407	6.03821	4.05926
ENSG00000242574	HLA-DMB	chr6	complement(32934629..32941070)	6442	protein_coding	33.8943	20.1899	0.694572	0.162801	97.9919	99.2001	2.00808	0.799898
ENSG00000219200	RNASEK	chr17	7012417..7014532	2116	protein_coding	8.82091	6.38938	0.62476	0.290916	93.3858	95.6452	6.61425	4.35484
ENSG00000185624	P4HB	chr17	complement(81843159..81860694)	17536	protein_coding	43.9058	60.492	2.29931	1.34694	95.0237	97.8219	4.97631	2.17815
ENSG00000110200	ANAPC15	chr11	complement(72106378..72112780)	6403	protein_coding	0.439883	0.404475	0.0794094	0.0462892	84.7082	89.731	15.2918	10.269
ENSG00000100234	TIMP3	chr22	32801701..32863043	61343	protein_coding	0.993	0.885173	0.0497327	0.0130084	95.2305	98.5517	4.76945	1.4483
ENSG00000123159	GIPC1	chr19	complement(14477760..14496149)	18390	protein_coding	0.624061	0.420102	0.135478	0.0979411	82.1631	81.094	17.8369	18.906
ENSG00000114767	RRP9	chr3	complement(51933430..51941941)	8512	protein_coding	0.548198	0.433183	0.107522	0.0776759	83.6025	84.795	16.3975	15.205
ENSG00000160593	JAML	chr11	complement(118193740..118225094)	31355	protein_coding	0.615392	1.68836	0.0243243	0.0370837	96.1976	97.8508	3.80235	2.14923
ENSG00000087086	FTL	chr19	48965301..48966878	1578	protein_coding	9739.37	7358.48	207.927	129.167	97.9097	98.2749	2.09028	1.72506
ENSG00000104823	ECH1	chr19	complement(38815422..38832005)	16584	protein_coding	4.57038	3.42771	0.162496	0.0371188	96.5667	98.9287	3.43334	1.0713
ENSG00000213676	ATF6B	chr6	complement(32098176..32128253)	30078	protein_coding	2.85539	3.45148	0.336403	0.238013	89.4604	93.5489	10.5396	6.45109
ENSG00000271303	SRXN1	chr20	complement(646615..653370)	6756	protein_coding	3.16097	2.9108	0.11289	0.0641185	96.5518	97.8447	3.44824	2.15531
ENSG00000134809	TIMM10	chr11	complement(57528463..57530803)	2341	protein_coding	3.46579	2.81264	0.369235	0.233738	90.372	92.3273	9.62798	7.67267
ENSG00000226419	SLC16A1-AS1	chr1	112956415..113047055	90641	antisense	0.046379	0.0726424	0.168849	0.134822	21.5488	35.0144	78.4512	64.9856
ENSG00000104774	MAN2B1	chr19	complement(12646511..12666742)	20232	protein_coding	70.1367	46.0872	1.82203	1.04463	97.468	97.7836	2.53204	2.21639
ENSG00000144713	RPL32	chr3	complement(12834485..12841588)	7104	protein_coding	24.7591	21.293	0.844568	0.301679	96.7014	98.603	3.29862	1.39701
ENSG00000133063	CHIT1	chr1	complement(203212827..203273641)	60815	protein_coding	20.132	21.3312	1.09526	1.43809	94.8403	93.684	5.15968	6.31595
ENSG00000165168	CYBB	chrX	37780011..37813461	33451	protein_coding	37.1259	45.2619	1.23273	0.661123	96.7863	98.5604	3.21369	1.43963
ENSG00000227017	AC007036.1	chr7	complement(30176387..30179014)	2628	lincRNA	0.047989	0.116922	0.17413	0.147483	21.6051	44.2207	78.3949	55.7793
ENSG00000141510	TP53	chr17	complement(7661779..7687550)	25772	protein_coding	1.50557	1.27573	0.193345	0.0805032	88.6195	94.0642	11.3805	5.93581
ENSG00000164088	PPM1M	chr3	52245793..52250597	4805	protein_coding	12.6596	9.49174	1.70368	1.10556	88.1387	89.5675	11.8613	10.4325
ENSG00000103363	ELOB	chr16	complement(2771414..2777297)	5884	protein_coding	23.0268	15.2934	0.708593	0.352605	97.0146	97.7464	2.98538	2.25364
ENSG00000185896	LAMP1	chr13	113297241..113323672	26432	protein_coding	56.9296	52.0516	2.27568	0.922077	96.1563	98.2594	3.8437	1.74063
ENSG00000123384	LRP1	chr12	57128493..57213351	84859	protein_coding	79.2165	60.2585	2.06957	1.34067	97.454	97.8236	2.54603	2.17645
ENSG00000196230	TUBB	chr6	30720201..30725426	5226	protein_coding	150.231	144.119	6.01277	2.4649	96.1517	98.3184	3.84832	1.68156
ENSG00000183978	COA3	chr17	complement(42795147..42798704)	3558	protein_coding	3.35551	2.03564	0.357264	0.0897102	90.3774	95.779	9.62257	4.22095
ENSG00000204070	SYS1	chr20	45361937..45376798	14862	protein_coding	0.427116	0.34852	0.0478968	0.0230109	89.9167	93.8065	10.0833	6.19353
ENSG00000130881	LRP3	chr19	33177603..33208867	31265	protein_coding	0.836331	0.989815	0.154497	0.071464	84.4073	93.2662	15.5927	6.73376
ENSG00000147123	NDUFB11	chrX	complement(47142216..47145504)	3289	protein_coding	17.5618	12.1051	0.834806	0.228755	95.4622	98.1453	4.53783	1.85469
ENSG00000170458	CD14	chr5	complement(140631728..140633701)	1974	protein_coding	60.715	43.162	0.618187	0.288744	98.9921	99.3355	1.00792	0.664531
ENSG00000105254	TBCB	chr19	36114289..36125947	11659	protein_coding	1.48553	1.27256	0.279109	0.142752	84.1832	89.9138	15.8168	10.0862
ENSG00000249685	AC079921.2	chr4	39133913..39135608	1696	lincRNA	0.148721	0.284702	0.539638	0.282301	21.6051	50.2117	78.3949	49.7883
ENSG00000198938	MT-CO3	chrM	9207..9990	784	protein_coding	10076	8581.75	115.441	86.8638	98.8673	98.998	1.13273	1.00205
ENSG00000100897	DCAF11	chr14	24114195..24125242	11048	protein_coding	3.91922	3.9573	0.326761	0.154774	92.3042	96.2361	7.69577	3.76388
ENSG00000166311	SMPD1	chr11	6390431..6394998	4568	protein_coding	29.1269	31.9994	0.89047	0.434223	97.0335	98.6612	2.96652	1.33881
ENSG00000167815	PRDX2	chr19	complement(12796820..12801859)	5040	protein_coding	5.21309	3.49251	0.141239	0.0678548	97.3622	98.0942	2.63784	1.90584
ENSG00000093072	ADA2	chr22	complement(17178790..17221989)	43200	protein_coding	15.3508	13.0052	0.632042	0.258074	96.0455	98.0542	3.9545	1.94579
ENSG00000005022	SLC25A5	chrX	119468400..119471319	2920	protein_coding	62.8416	53.5319	2.50747	1.05407	96.163	98.069	3.83703	1.93103
ENSG00000231389	HLA-DPA1	chr6	complement(33064569..33080775)	16207	protein_coding	54.8364	18.9781	1.5906	0.241961	97.1811	98.7411	2.81886	1.2589
ENSG00000102032	RENBP	chrX	complement(153935263..153944691)	9429	protein_coding	1.98399	2.03907	0.62553	0.449746	76.029	81.9293	23.971	18.0707
ENSG00000165140	FBP1	chr9	complement(94603133..94640249)	37117	protein_coding	54.3462	47.5396	3.05072	1.88084	94.6849	96.1942	5.31513	3.8058
ENSG00000111640	GAPDH	chr12	6533927..6538374	4448	protein_coding	194.815	197.551	7.11019	4.58239	96.4788	97.733	3.5212	2.26701
ENSG00000178719	GRINA	chr8	143990058..143993415	3358	protein_coding	74.4748	58.3797	4.01255	1.4869	94.8876	97.5163	5.11236	2.4837
ENSG00000204308	RNF5	chr6	32178354..32180793	2440	protein_coding	20.8469	13.2047	0.854377	0.158847	96.063	98.8113	3.93699	1.18865
ENSG00000186010	NDUFA13	chr19	19515736..19529054	13319	protein_coding	1.80539	1.07441	0.091621	0.030812	95.1702	97.2121	4.82976	2.78786
ENSG00000274286	ADRA2B	chr2	complement(96112875..96116245)	3371	protein_coding	6.784	18.7381	0.603333	0.574883	91.8329	97.0233	8.16712	2.97667
ENSG00000135472	FAIM2	chr12	complement(49866896..49904217)	37322	protein_coding	1.00247	0.619825	0.0245224	0.0134393	97.6122	97.8778	2.38779	2.12223
ENSG00000075624	ACTB	chr7	complement(5527151..5563784)	36634	protein_coding	288.224	320.037	10.6649	5.39205	96.4318	98.3431	3.5682	1.6569
ENSG00000241837	ATP5O	chr21	complement(33903453..33915980)	12528	protein_coding	0.526822	0.371405	0.0243515	0.00181986	95.5819	99.5124	4.41811	0.487604
ENSG00000167925	GHDC	chr17	complement(42188799..42194532)	5734	protein_coding	2.43403	2.03633	0.133011	0.0675944	94.8185	96.7872	5.1815	3.21278
ENSG00000168056	LTBP3	chr11	complement(65538805..65558930)	20126	protein_coding	4.71433	8.49302	0.81602	0.768054	85.2447	91.7066	14.7553	8.29336
ENSG00000142512	SIGLEC10	chr19	complement(51410021..51417803)	7783	protein_coding	3.25699	2.50415	0.124126	0.0439404	96.3288	98.2756	3.67115	1.72445
ENSG00000170315	UBB	chr17	16380798..16382745	1948	protein_coding	133.474	98.3375	3.07999	1.00654	97.7445	98.9868	2.25551	1.01318
ENSG00000030582	GRN	chr17	44345086..44353102	8017	protein_coding	936.837	799.455	20.2381	10.5905	97.8854	98.6926	2.11458	1.3074
ENSG00000106546	AHR	chr7	17298622..17346152	47531	protein_coding	0.365274	0.388802	0.0235343	0.0134308	93.9471	96.6609	6.05293	3.33905
ENSG00000182544	MFSD5	chr12	53251251..53254405	3155	protein_coding	10.3397	10.6018	0.354551	0.252923	96.6847	97.6699	3.31534	2.33008
ENSG00000161395	PGAP3	chr17	complement(39671122..39696797)	25676	protein_coding	0.638533	0.682133	0.0871326	0.0612691	87.9927	91.7583	12.0073	8.24172
ENSG00000126432	PRDX5	chr11	64318088..64321811	3724	protein_coding	8.3422	8.71081	0.436914	0.153056	95.0233	98.2733	4.97674	1.72674
ENSG00000197746	PSAP	chr10	complement(71816298..71851375)	35078	protein_coding	440.359	365.37	12.2788	6.34683	97.2873	98.2926	2.71272	1.70744
ENSG00000099624	ATP5D	chr19	1241746..1244826	3081	protein_coding	5.77158	6.38278	0.643618	0.658594	89.9673	90.6468	10.0327	9.35321
ENSG00000204386	NEU1	chr6	complement(31857659..31862906)	5248	protein_coding	38.9624	54.5687	1.41454	0.64731	96.4967	98.8277	3.50333	1.17232
ENSG00000141873	SLC39A3	chr19	complement(2732204..2740152)	7949	protein_coding	0.92549	1.04922	0.012793	0.03155	98.6365	97.0808	1.36345	2.91923
ENSG00000197599	CCDC154	chr16	complement(1434383..1444556)	10174	protein_coding	0.0330555	0.0258871	0.309853	0.181515	9.63976	12.4816	90.3602	87.5184
ENSG00000161016	RPL8	chr8	complement(144789765..144792587)	2823	protein_coding	74.8292	50.0845	2.84578	1.22759	96.3363	97.6076	3.66371	2.39239
ENSG00000167600	CYP2S1	chr19	41193049..41207539	14491	protein_coding	5.5235	3.98943	0.23158	0.105413	95.9761	97.4257	4.02392	2.5743
ENSG00000223865	HLA-DPB1	chr6	33075926..33087201	11276	protein_coding	35.7677	13.6717	0.771075	0.0748111	97.8897	99.4558	2.11029	0.544219
ENSG00000144597	EAF1	chr3	15427355..15450635	23281	protein_coding	2.62367	2.16453	0.150696	0.101848	94.5683	95.5061	5.43173	4.49385
ENSG00000267102	AC060766.1	chr17	complement(35409602..35410228)	627	transcribed_processed_pseudogene	0.268187	0.910121	0.648751	0.181812	29.2481	83.3495	70.7519	16.6505
ENSG00000196154	S100A4	chr1	complement(153543613..153550136)	6524	protein_coding	5.27091	4.27924	0.226016	0.0768827	95.8883	98.2351	4.11169	1.76493
ENSG00000160211	G6PD	chrX	complement(154531391..154547572)	16182	protein_coding	46.3586	49.926	1.95126	1.29621	95.961	97.4694	4.03905	2.53056
ENSG00000221983	UBA52	chr19	18571730..18577550	5821	protein_coding	42.5222	35.5707	1.02198	0.332921	97.653	99.0727	2.347	0.927264
ENSG00000126264	HCST	chr19	35902480..35904377	1898	protein_coding	33.4225	32.2628	1.01799	0.732746	97.0442	97.7793	2.95579	2.22074
ENSG00000111602	TIMELESS	chr12	complement(56416373..56449403)	33031	protein_coding	0.389445	0.438547	0.0831242	0.0441751	82.4101	90.8487	17.5899	9.15126
ENSG00000178082	AC005412.1	chr17	complement(29203426..29204474)	1049	processed_pseudogene	0.76142	0.209227	7.31909	3.49921	9.42292	5.64192	90.5771	94.3581
ENSG00000266402	SNHG25	chr17	64145970..64146476	507	lincRNA	0.0829159	0.259739	0.300863	0.224844	21.6051	53.6005	78.3949	46.3995
ENSG00000271503	CCL5	chr17	complement(35871491..35880793)	9303	protein_coding	7.64129	20.0535	0.333398	0.29899	95.8193	98.5309	4.1807	1.46906
ENSG00000103187	COTL1	chr16	complement(84565594..84618077)	52484	protein_coding	7.72541	5.80773	0.458237	0.17072	94.4006	97.1444	5.59942	2.8556
ENSG00000163382	NAXE	chr1	156591762..156594299	2538	protein_coding	14.576	12.9197	0.560947	0.368309	96.2942	97.2283	3.70583	2.77174
ENSG00000214160	ALG3	chr3	complement(184242301..184249548)	7248	protein_coding	3.5206	4.94192	0.308667	0.16357	91.9393	96.7962	8.06073	3.20382
ENSG00000205352	PRR13	chr12	53441605..53446645	5041	protein_coding	3.30236	3.17834	0.131124	0.185433	96.181	94.4873	3.81898	5.51265
ENSG00000104805	NUCB1	chr19	48900050..48923372	23323	protein_coding	10.3478	17.6803	0.536298	0.411545	95.0727	97.7252	4.92734	2.27475
ENSG00000262497	FAM187B2P	chr19	complement(35232291..35233003)	713	unprocessed_pseudogene	2.29943	0.677215	0.0713126	0.0319764	96.992	95.4911	3.00802	4.50886
ENSG00000106211	HSPB1	chr7	76302544..76304295	1752	protein_coding	114.334	100.018	3.36651	2.05609	97.1398	97.9857	2.86024	2.01431
ENSG00000180964	TCEAL8	chrX	complement(103252995..103255203)	2209	protein_coding	3.5587	6.18	0.322246	0.330274	91.6967	94.9269	8.30328	5.07312
ENSG00000074370	ATP2A3	chr17	complement(3923870..3964464)	40595	protein_coding	4.17536	4.3512	0.149049	0.0685184	96.5533	98.4497	3.4467	1.55029
ENSG00000177733	HNRNPA0	chr5	complement(137745651..137754376)	8726	protein_coding	4.37438	4.53748	0.512771	0.227313	89.5078	95.2293	10.4922	4.77067
ENSG00000174547	MRPL11	chr11	complement(66435075..66466738)	31664	protein_coding	0.609387	0.422822	0.0272985	0.0129606	95.7124	97.0259	4.2876	2.97411
ENSG00000137185	ZSCAN9	chr6	28224886..28233482	8597	protein_coding	0.156476	0.107225	0.212917	0.129948	42.3603	45.2097	57.6397	54.7903
ENSG00000166145	SPINT1	chr15	40844018..40858207	14190	protein_coding	8.43138	17.7965	0.426403	0.464339	95.1861	97.4572	4.81388	2.54281
ENSG00000126457	PRMT1	chr19	49675786..49689029	13244	protein_coding	5.57063	5.10086	0.406951	0.230678	93.192	95.6733	6.80796	4.32666
ENSG00000137880	GCHFR	chr15	40764020..40767710	3691	protein_coding	8.10927	4.44786	0.454596	0.154424	94.6917	96.6446	5.3083	3.35538
ENSG00000204482	LST1	chr6	31586124..31588909	2786	protein_coding	25.8025	18.0877	1.22278	0.859266	95.4754	95.4649	4.5246	4.5351
ENSG00000197530	MIB2	chr1	1615415..1630610	15196	protein_coding	0.567114	0.557509	0.327908	0.195045	63.3631	74.0823	36.6369	25.9177
ENSG00000001036	FUCA2	chr6	complement(143494811..143511690)	16880	protein_coding	2.90882	4.86027	0.243988	0.16343	92.2612	96.7468	7.73876	3.25319
ENSG00000135404	CD63	chr12	complement(55725323..55729707)	4385	protein_coding	152.249	203.783	6.12238	3.49397	96.1342	98.3143	3.86584	1.68565
ENSG00000169896	ITGAM	chr16	31259990..31332892	72903	protein_coding	22.8878	29.2555	1.34328	1.18714	94.4564	96.1004	5.54363	3.89959
ENSG00000164442	CITED2	chr6	complement(139371807..139374620)	2814	protein_coding	17.8073	37.6094	1.15641	1.41786	93.902	96.367	6.09801	3.633
ENSG00000090861	AARS	chr16	complement(70252295..70289543)	37249	protein_coding	1.64434	1.82894	0.210214	0.149959	88.665	92.4221	11.335	7.57786
ENSG00000048140	TSPAN17	chr5	176647387..176659054	11668	protein_coding	5.08006	4.17966	0.466276	0.238387	91.5931	94.6042	8.40692	5.39576
ENSG00000099977	DDT	chr22	complement(23971365..23980469)	9105	protein_coding	0.784901	0.274801	0.0893502	0.0200322	89.7798	93.2056	10.2202	6.79443
ENSG00000101439	CST3	chr20	complement(23626706..23638473)	11768	protein_coding	31.5502	24.5142	0.989438	0.461099	96.9593	98.1538	3.04071	1.84622
ENSG00000175334	BANF1	chr11	66002079..66004149	2071	protein_coding	20.9481	14.6885	0.711989	0.385308	96.7129	97.4439	3.2871	2.55614
ENSG00000100985	MMP9	chr20	46008908..46016561	7654	protein_coding	231.832	643.447	9.46634	9.51406	96.0769	98.5429	3.92309	1.45707
ENSG00000265681	RPL17	chr18	complement(49488453..49492523)	4071	protein_coding	1.22883	1.56347	0.162367	0.0952067	88.329	94.2601	11.671	5.73991
ENSG00000256269	HMBS	chr11	119084866..119093549	8684	protein_coding	0.532499	0.429658	0.0819717	0.0525085	86.6598	89.1099	13.3402	10.8901
ENSG00000241553	ARPC4	chr3	9792495..9807726	15232	protein_coding	2.50872	1.84436	0.0767762	0.0284391	97.0305	98.4815	2.96949	1.51853
ENSG00000213930	GALT	chr9	34638133..34651035	12903	protein_coding	0.866636	0.574936	0.0709312	0.0512421	92.4345	91.8167	7.56545	8.18331
ENSG00000182196	ARL6IP4	chr12	122980060..122982913	2854	protein_coding	0.544997	0.307609	0	0.0399425	100	88.5075	0	11.4925
ENSG00000169442	CD52	chr1	26317957..26320523	2567	protein_coding	100.65	144.564	2.39671	1.49212	97.6741	98.9784	2.32585	1.02161
ENSG00000155760	FZD7	chr2	202034587..202038445	3859	protein_coding	2.49463	1.18299	0.144935	0.0590806	94.5091	95.2434	5.49086	4.75661
ENSG00000159348	CYB5R1	chr1	complement(202961869..202967280)	5412	protein_coding	7.16175	6.44812	0.413381	0.185359	94.5429	97.2057	5.45708	2.7943
ENSG00000126247	CAPNS1	chr19	36139575..36150353	10779	protein_coding	19.3012	21.6405	0.745305	0.439951	96.2821	98.0075	3.71788	1.99249
ENSG00000136240	KDELR2	chr7	complement(6445953..6484242)	38290	protein_coding	1.01994	1.43415	0.0517887	0.0220311	95.1678	98.4871	4.83224	1.51293
ENSG00000179344	HLA-DQB1	chr6	complement(32659467..32668383)	8917	protein_coding	13.1909	12.3511	0.342128	0.237785	97.4719	98.1112	2.52809	1.88885
ENSG00000232748	AC135050.1	chr16	31056460..31062803	6344	lincRNA	0.0662648	0.0553542	0.240444	0.143753	21.6051	27.8012	78.3949	72.1988
ENSG00000136404	TM6SF1	chr15	83107407..83144854	37448	protein_coding	0.420968	0.643528	0.0760353	0.0742764	84.7012	89.6523	15.2988	10.3477
ENSG00000142541	RPL13A	chr19	49487554..49492308	4755	protein_coding	54.7074	47.8193	3.72121	1.58707	93.6312	96.7877	6.36882	3.21229
ENSG00000140988	RPS2	chr16	complement(1962052..1964860)	2809	protein_coding	99.2369	58.085	4.07274	1.53402	96.0577	97.427	3.94226	2.57303
ENSG00000137491	SLCO2B1	chr11	75100563..75206549	105987	protein_coding	3.56973	1.59328	0.213483	0.053133	94.3571	96.7728	5.64289	3.22719
ENSG00000145882	PCYOX1L	chr5	149358007..149369653	11647	protein_coding	0.63164	1.13443	0.0349246	0.0234902	94.7605	97.9713	5.23949	2.02866
ENSG00000219986	BTF3P7	chr6	complement(6794915..6795402)	488	processed_pseudogene	1.72288	0.809555	0.416769	0.280318	80.5216	74.2797	19.4784	25.7203
ENSG00000090339	ICAM1	chr19	10270835..10286615	15781	protein_coding	127.583	118.798	4.04035	1.82613	96.9304	98.4861	3.06963	1.51391
ENSG00000053371	AKR7A2	chr1	complement(19303965..19312146)	8182	protein_coding	5.68253	5.09668	0.441219	0.267505	92.7949	95.0131	7.20505	4.98686
ENSG00000175906	ARL4D	chr17	43398959..43401137	2179	protein_coding	1.31189	5.33841	0.256679	0.36621	83.6361	93.5805	16.3639	6.41953
ENSG00000143321	HDGF	chr1	complement(156742107..156766925)	24819	protein_coding	6.45168	6.84287	0.694498	0.361936	90.2815	94.9765	9.71846	5.02354
ENSG00000103811	CTSH	chr15	complement(78921058..78949574)	28517	protein_coding	19.7787	30.9227	3.92617	1.51105	83.4373	95.3411	16.5627	4.65886
ENSG00000187556	NANOS3	chr19	13862063..13880757	18695	protein_coding	0.0607134	0.032872	0.2203	0.160979	21.6051	16.9574	78.3949	83.0426
ENSG00000275807	AC145285.7	chr16	complement(28822431..28823969)	1539	antisense	0.0546308	0	0.198229	0.1037	21.6051	0	78.3949	100
ENSG00000105364	MRPL4	chr19	10251901..10260045	8145	protein_coding	3.00901	2.16111	0.106124	0.0531841	96.5933	97.5981	3.40672	2.40186
ENSG00000128524	ATP6V1F	chr7	128862826..128865844	3019	protein_coding	46.6892	43.4306	1.48209	0.679671	96.9233	98.4592	3.07671	1.54085
ENSG00000228474	OST4	chr2	complement(27070472..27071773)	1302	protein_coding	48.3022	42.5136	3.98332	1.66354	92.3816	96.2344	7.6184	3.76561
ENSG00000184840	TMED9	chr5	177592158..177596124	3967	protein_coding	20.4734	26.4902	1.79441	0.678171	91.9417	97.5038	8.05829	2.49618
ENSG00000263798	AC018521.1	chr17	47945424..47974438	29015	processed_transcript	0.3144	0.370653	0.0227812	0.0212159	93.2436	94.586	6.75636	5.41403
ENSG00000153485	TMEM251	chr14	93184951..93187089	2139	protein_coding	3.06591	2.62677	0.213938	0.0852705	93.4772	96.8559	6.52279	3.14414
ENSG00000277075	HIST1H2AE	chr6	26216975..26217483	509	protein_coding	20.152	19.7488	0.399575	0.268753	98.0557	98.6574	1.94425	1.34258
ENSG00000172725	CORO1B	chr11	complement(67435510..67443821)	8312	protein_coding	13.6655	10.4617	1.40083	0.768019	90.7023	93.1608	9.29775	6.83916
ENSG00000103569	AQP9	chr15	58138169..58185911	47743	protein_coding	4.40785	5.89624	0.217258	0.12034	95.3026	97.9999	4.69736	2.00014
ENSG00000174903	RAB1B	chr11	66268533..66277492	8960	protein_coding	9.61346	8.0639	0.488029	0.206109	95.1687	97.5078	4.83126	2.49224
ENSG00000147155	EBP	chrX	48521158..48528716	7559	protein_coding	10.8614	12.5898	0.544849	0.389085	95.2232	97.0022	4.77678	2.99784
ENSG00000161638	ITGA5	chr12	complement(54395261..54419460)	24200	protein_coding	50.116	49.3665	1.87625	1.05517	96.3913	97.9073	3.60872	2.09269
ENSG00000276180	HIST1H4I	chr6	27138588..27139881	1294	protein_coding	2.46902	1.52652	0.157174	0.21143	94.0151	87.8345	5.98486	12.1655
ENSG00000182566	CLEC4G	chr19	complement(7728957..7733906)	4950	protein_coding	0.416138	0.310375	0.0102719	0.0138177	97.5911	95.7378	2.40893	4.26219
ENSG00000108774	RAB5C	chr17	complement(42124976..42155044)	30069	protein_coding	1.52529	1.54889	0.0338195	0.0288127	97.8308	98.1738	2.16916	1.82625
ENSG00000099797	TECR	chr19	14517085..14565980	48896	protein_coding	1.82611	3.19326	0.147663	0.158535	92.5188	95.2701	7.48123	4.72986
ENSG00000166670	MMP10	chr11	complement(102770503..102780628)	10126	protein_coding	2.24598	2.76137	0.15064	0.0157609	93.7145	99.4325	6.28551	0.567522
ENSG00000170540	ARL6IP1	chr16	complement(18791667..18801678)	10012	protein_coding	2.30094	3.09095	0.0812559	0.0273263	96.589	99.1237	3.41096	0.876326
ENSG00000108828	VAT1	chr17	complement(43014605..43025123)	10519	protein_coding	81.8348	60.3625	4.31167	2.14142	94.9949	96.5739	5.00505	3.42606
ENSG00000108479	GALK1	chr17	complement(75751594..75765711)	14118	protein_coding	0.93498	0.786631	0.100842	0.0532918	90.2646	93.6552	9.73543	6.34485
ENSG00000250182	EEF1A1P13	chr5	complement(14651941..14653329)	1389	processed_pseudogene	31.8995	39.5663	1.72049	0.508837	94.8826	98.7303	5.11745	1.26971
ENSG00000157593	SLC35B2	chr6	complement(44254096..44257890)	3795	protein_coding	7.49934	8.30493	2.47865	1.12344	75.1588	88.0845	24.8412	11.9155
ENSG00000196735	HLA-DQA1	chr6	32628179..32647062	18884	protein_coding	25.7943	3.19619	0.982776	0.0639884	96.3298	98.0373	3.67022	1.96273
ENSG00000115268	RPS15	chr19	1438358..1440494	2137	protein_coding	47.8022	32.1876	1.97483	1.09889	96.0327	96.6987	3.96735	3.3013
ENSG00000074855	ANO8	chr19	complement(17323223..17334829)	11607	protein_coding	1.07206	1.59972	0.205889	0.157141	83.8891	91.0556	16.1109	8.94442
ENSG00000167658	EEF2	chr19	complement(3976056..3985469)	9414	protein_coding	111.245	114.244	5.61713	2.91832	95.1934	97.5092	4.80663	2.49083
ENSG00000111275	ALDH2	chr12	111766887..111817529	50643	protein_coding	3.0896	3.10477	0.169677	0.0729315	94.794	97.7049	5.20596	2.2951
ENSG00000177370	TIMM22	chr17	997117..1003671	6555	protein_coding	0.936324	1.1719	1.69874	0.95301	35.5332	55.1505	64.4668	44.8495
ENSG00000100097	LGALS1	chr22	37675608..37679806	4199	protein_coding	184.452	101.141	8.36735	3.16007	95.6605	96.9703	4.33947	3.02975
ENSG00000196126	HLA-DRB1	chr6	complement(32578769..32589848)	11080	protein_coding	169.755	44.6367	3.77214	0.786037	97.8262	98.2695	2.17381	1.73049
ENSG00000166927	MS4A7	chr11	60378482..60395951	17470	protein_coding	2.40151	3.54785	0.177538	0.0926585	93.1161	97.4548	6.88389	2.54521
ENSG00000010310	GIPR	chr19	45668244..45683724	15481	protein_coding	0.0651716	0.0567093	0.200349	0.139909	24.5449	28.8424	75.4551	71.1576
ENSG00000280037	AC092653.2	chr2	complement(73761269..73761781)	513	TEC	0.409731	0.427835	0.495574	0.177772	45.2589	70.6457	54.7411	29.3543
ENSG00000170345	FOS	chr14	75278774..75282230	3457	protein_coding	1.55653	1.42214	0.441243	0.237423	77.9132	85.6936	22.0868	14.3064
ENSG00000160014	CALM3	chr19	46601074..46610793	9720	protein_coding	17.5679	18.177	1.65301	1.00861	91.3999	94.7429	8.60008	5.25709
ENSG00000071553	ATP6AP1	chrX	154428632..154436516	7885	protein_coding	144.978	192.374	7.1642	4.63213	95.2911	97.6487	4.70889	2.35127
ENSG00000006534	ALDH3B1	chr11	68008578..68029282	20705	protein_coding	1.51667	1.49888	0.43712	0.319332	77.6271	82.4371	22.3729	17.5629
ENSG00000186815	TPCN1	chr12	113221050..113298585	77536	protein_coding	0.93309	1.79182	0.121973	0.0861557	88.4392	95.4123	11.5608	4.58769
ENSG00000167996	FTH1	chr11	complement(61959718..61967660)	7943	protein_coding	753.002	733.154	26.8792	17.8593	96.5534	97.622	3.44658	2.37803
ENSG00000137331	IER3	chr6	complement(30743199..30744554)	1356	protein_coding	512.552	542.968	50.4709	24.4637	91.0357	95.6887	8.96427	4.31131
ENSG00000065268	WDR18	chr19	984271..998438	14168	protein_coding	1.264	0.449245	0.333757	0.140001	79.1109	76.2407	20.8891	23.7593
ENSG00000164081	TEX264	chr3	51662693..51704323	41631	protein_coding	0.503883	0.642132	0.0842729	0.0651703	85.6717	90.7861	14.3283	9.21393
ENSG00000272958	AP000322.2	chr21	34425508..34426017	510	lincRNA	0.329713	0.344281	1.19637	0.581156	21.6051	37.202	78.3949	62.798
ENSG00000177465	ACOT4	chr14	73591706..73596496	4791	protein_coding	1.47411	1.80494	0.244094	0.147521	85.7936	92.4443	14.2064	7.55565
ENSG00000260830	AL135744.1	chr14	21384292..21384920	629	antisense	0.0668337	0	0.242508	0.253727	21.6051	0	78.3949	100
ENSG00000137700	SLC37A4	chr11	complement(119024114..119030906)	6793	protein_coding	1.8813	1.22777	0.269461	0.177883	87.4713	87.3451	12.5287	12.6549
ENSG00000111652	COPS7A	chr12	6723741..6731875	8135	protein_coding	6.25796	5.67651	0.775032	0.409181	88.98	93.2764	11.02	6.72365
ENSG00000184584	TMEM173	chr5	complement(139475534..139482935)	7402	protein_coding	9.04149	9.80867	0.735005	0.44662	92.4819	95.645	7.51808	4.35503
ENSG00000177666	PNPLA2	chr11	818902..825573	6672	protein_coding	4.10177	4.57249	0.571559	0.266537	87.7698	94.4919	12.2302	5.50808
ENSG00000176978	DPP7	chr9	complement(137110542..137115177)	4636	protein_coding	54.2981	45.6665	4.95736	3.04416	91.6339	93.7505	8.36609	6.24947
ENSG00000165943	MOAP1	chr14	complement(93182196..93184928)	2733	protein_coding	2.92254	4.706	0.483715	0.225239	85.7992	95.4324	14.2008	4.5676
ENSG00000127184	COX7C	chr5	86617904..86620962	3059	protein_coding	21.3696	16.2726	1.36298	0.529174	94.0043	96.8505	5.99571	3.14951
ENSG00000168000	BSCL2	chr11	complement(62690275..62709845)	19571	protein_coding	0.689506	0.282606	0.0337743	0.00931959	95.3304	96.8075	4.6696	3.19245
ENSG00000203710	CR1	chr1	207496147..207640647	144501	protein_coding	2.06292	1.4803	0.0394097	0.0175135	98.1254	98.8307	1.87457	1.16927
ENSG00000242612	DECR2	chr16	401826..412487	10662	protein_coding	0.500739	0.498162	0.0476889	0.023522	91.3044	95.4911	8.69556	4.50886
ENSG00000069998	HDHD5	chr22	complement(17137511..17165287)	27777	protein_coding	0.497917	0.349245	0.137288	0.0993161	78.3868	77.859	21.6132	22.141
ENSG00000149925	ALDOA	chr16	30053090..30070457	17368	protein_coding	98.5026	86.8288	3.87023	2.29462	96.2195	97.4253	3.78053	2.57466
ENSG00000130725	UBE2M	chr19	complement(58555712..58558960)	3249	protein_coding	18.8519	22.1844	1.45542	0.828041	92.833	96.4018	7.16697	3.59824
ENSG00000099194	SCD	chr10	100347124..100364834	17711	protein_coding	186.136	375.944	8.10732	6.2189	95.8262	98.3727	4.1738	1.62729
ENSG00000188229	TUBB4B	chr9	137241213..137243707	2495	protein_coding	79.14	78.6959	3.50521	1.37069	95.7587	98.2881	4.24127	1.71194
ENSG00000166508	MCM7	chr7	complement(100092728..100101940)	9213	protein_coding	1.4282	1.82959	0.209719	0.069291	87.196	96.351	12.804	3.64904
ENSG00000125652	ALKBH7	chr19	6372433..6375251	2819	protein_coding	4.48867	2.49143	0.288589	0.0727892	93.9591	97.1613	6.0409	2.83865
ENSG00000167526	RPL13	chr16	89560657..89566828	6172	protein_coding	24.595	15.8102	0.963864	0.498686	96.2289	96.9422	3.77115	3.05776
ENSG00000105193	RPS16	chr19	complement(39433207..39435948)	2742	protein_coding	63.8701	55.4862	2.92985	1.98724	95.614	96.5423	4.386	3.45767
ENSG00000174444	RPL4	chr15	complement(66498015..66524532)	26518	protein_coding	7.27959	8.60271	0.565636	0.231276	92.7901	97.382	7.20993	2.61803
ENSG00000163739	CXCL1	chr4	73869393..73871242	1850	protein_coding	56.3769	23.7038	2.17126	0.394365	96.2915	98.3635	3.7085	1.63649
ENSG00000159335	PTMS	chr12	6765516..6770952	5437	protein_coding	29.7678	31.0751	1.81425	0.830282	94.2554	97.3977	5.74456	2.60233
ENSG00000175756	AURKAIP1	chr1	complement(1373730..1375495)	1766	protein_coding	11.4975	7.60596	0.604622	0.361482	95.004	95.463	4.99601	4.53699
ENSG00000147684	NDUFB9	chr8	124539103..124568510	29408	protein_coding	4.19841	4.34958	0.274908	0.184515	93.8545	95.9305	6.14551	4.06949
ENSG00000109971	HSPA8	chr11	complement(123057489..123063230)	5742	protein_coding	192.101	255.234	6.03031	3.50604	96.9564	98.645	3.04359	1.35505
ENSG00000103490	PYCARD	chr16	complement(31201485..31203450)	1966	protein_coding	5.34567	3.818	0.10345	0.0695805	98.1015	98.2102	1.89848	1.78981
ENSG00000127463	EMC1	chr1	complement(19215664..19251552)	35889	protein_coding	4.01888	3.43814	0.178511	0.0952905	95.7471	97.3032	4.2529	2.69683
ENSG00000248559	AC109454.2	chr5	134399495..134401921	2427	antisense	0.0519634	0.0723459	0.188551	0.0939399	21.6051	43.507	78.3949	56.493
ENSG00000125445	MRPS7	chr17	75261674..75266373	4700	protein_coding	2.04825	2.57771	0.31373	0.189185	86.7175	93.1626	13.2825	6.83743
ENSG00000185432	METTL7A	chr12	50923472..50932517	9046	protein_coding	1.29192	3.49381	0.34849	0.204149	78.7559	94.4794	21.2441	5.52059
ENSG00000198925	ATG9A	chr2	complement(219209772..219229717)	19946	protein_coding	6.92139	6.86189	0.293155	0.210321	95.9366	97.0261	4.06339	2.9739
ENSG00000139644	TMBIM6	chr12	49707725..49764934	57210	protein_coding	18.451	28.1283	0.982078	0.488981	94.9464	98.2913	5.05363	1.70869
ENSG00000108405	P2RX1	chr17	complement(3896592..3916500)	19909	protein_coding	1.57098	0.908388	0.582292	0.245067	72.9577	78.7537	27.0423	21.2463
ENSG00000130255	RPL36	chr19	5674947..5691876	16930	protein_coding	2.06591	1.56864	0.25528	0.0942672	89.0022	94.3312	10.9978	5.66884
ENSG00000167261	DPEP2	chr16	complement(67987394..68000586)	13193	protein_coding	1.16941	0.865074	0.011562	0.013825	99.021	98.427	0.979021	1.57299
ENSG00000268581	SIGLEC18P	chr19	51119987..51122965	2979	unprocessed_pseudogene	0.71969	0.707285	0.529111	0.160719	57.6305	81.484	42.3695	18.516
ENSG00000111144	LTA4H	chr12	complement(96000828..96043520)	42693	protein_coding	5.37037	6.28112	0.379918	0.187977	93.3931	97.0942	6.60693	2.90578
ENSG00000197879	MYO1C	chr17	complement(1464098..1492812)	28715	protein_coding	7.88357	7.64031	0.818067	0.406519	90.5987	94.9481	9.4013	5.05192
ENSG00000160932	LY6E	chr8	143017982..143023832	5851	protein_coding	43.5759	38.2992	2.94595	1.84311	93.6676	95.4086	6.33239	4.59144
ENSG00000198356	ASNA1	chr19	12737139..12748323	11185	protein_coding	6.19018	4.7997	0.240933	0.167147	96.2536	96.6348	3.74636	3.36525
ENSG00000112514	CUTA	chr6	complement(33416442..33418317)	1876	protein_coding	45.9375	29.8099	2.35799	0.753492	95.1176	97.5347	4.88243	2.46534
ENSG00000179820	MYADM	chr19	53866223..53876437	10215	protein_coding	44.4088	65.3646	2.59829	1.24096	94.4726	98.1369	5.52744	1.86314
ENSG00000130208	APOC1	chr19	44914247..44919349	5103	protein_coding	39.0315	42.7174	1.42484	0.906964	96.4781	97.921	3.52192	2.07903
ENSG00000090382	LYZ	chr12	69348341..69354234	5894	protein_coding	173.489	169.357	5.01212	2.59557	97.1921	98.4905	2.8079	1.50946
ENSG00000100316	RPL3	chr22	complement(39312882..39320389)	7508	protein_coding	18.5836	17.1713	1.55761	0.628587	92.2665	96.4686	7.73347	3.53141
ENSG00000176903	PNMA1	chr14	complement(73711783..73714372)	2590	protein_coding	32.9165	34.7777	1.31532	0.79225	96.1576	97.7727	3.84238	2.2273
ENSG00000254772	EEF1G	chr11	complement(62559601..62574086)	14486	protein_coding	4.60838	4.18474	0.12285	0.0786939	97.4034	98.1542	2.59658	1.84579
ENSG00000149357	LAMTOR1	chr11	complement(72085895..72103387)	17493	protein_coding	1.36499	1.14677	0.0465062	0.02346	96.7052	97.9953	3.29481	2.00474
ENSG00000026297	RNASET2	chr6	complement(166929504..166957191)	27688	protein_coding	1.00511	1.9183	0.0183639	0.0197624	98.2057	98.9803	1.79427	1.0197
ENSG00000124614	RPS10	chr6	complement(34417454..34426125)	8672	protein_coding	1.35248	1.20977	0.0351793	0.0236615	97.4648	98.0816	2.53516	1.91835
ENSG00000134072	CAMK1	chr3	complement(9757342..9769992)	12651	protein_coding	2.03031	2.05756	0.0281338	0.032439	98.6332	98.4479	1.36675	1.5521
ENSG00000242616	GNG10	chr9	111661335..111670246	8912	protein_coding	1.19341	0.694492	0.0228213	0.0255826	98.1236	96.4472	1.87639	3.55277
ENSG00000103512	NOMO1	chr16	14833681..14896160	62480	protein_coding	2.62403	2.91913	0.170897	0.0908611	93.8855	96.9814	6.11452	3.01865
ENSG00000176340	COX8A	chr11	63974607..63976543	1937	protein_coding	55.9716	30.7747	1.39124	0.706222	97.5747	97.7567	2.42533	2.24333
ENSG00000131238	PPT1	chr1	complement(40072705..40097703)	24999	protein_coding	35.3406	51.1811	1.88747	1.09532	94.93	97.9048	5.07003	2.09524
ENSG00000188636	RTL6	chr22	complement(44492572..44498298)	5727	protein_coding	3.37658	2.52169	0.25747	0.0875821	92.9151	96.6434	7.08494	3.35657
ENSG00000125734	GPR108	chr19	complement(6729914..6737603)	7690	protein_coding	17.5971	24.6936	1.56042	1.06436	91.8548	95.8678	8.14521	4.13216
ENSG00000089157	RPLP0	chr12	complement(120196686..120201235)	4550	protein_coding	37.1324	24.0897	1.84386	0.881903	95.2693	96.4684	4.73073	3.53163
ENSG00000184009	ACTG1	chr17	complement(81509971..81523847)	13877	protein_coding	271.043	231.398	11.9338	4.63804	95.7828	98.035	4.21723	1.96497
ENSG00000099622	CIRBP	chr19	1259384..1274880	15497	protein_coding	0.949438	1.02538	0.738228	0.375156	56.2574	73.2134	43.7426	26.7866
ENSG00000167552	TUBA1A	chr12	complement(49184796..49189324)	4529	protein_coding	71.6481	76.384	1.79628	0.936333	97.5542	98.789	2.44576	1.21098
ENSG00000132182	NUP210	chr3	complement(13316235..13420309)	104075	protein_coding	3.45274	3.89506	0.150962	0.117857	95.8109	97.0631	4.18908	2.93694
ENSG00000135821	GLUL	chr1	complement(182381704..182392206)	10503	protein_coding	47.0215	37.5767	2.81751	1.31981	94.3468	96.6069	5.65322	3.39312
ENSG00000091409	ITGA6	chr2	172427354..172506282	78929	protein_coding	3.71123	4.59097	0.775614	0.224731	82.7136	95.3334	17.2864	4.66663
ENSG00000072694	FCGR2B	chr1	161663147..161678654	15508	protein_coding	1.66982	2.15686	0.0360655	0.0249927	97.8858	98.8545	2.11418	1.14548
ENSG00000089248	ERP29	chr12	112013316..112023451	10136	protein_coding	6.90548	9.74838	0.361178	0.227182	95.0296	97.7226	4.97035	2.27739
ENSG00000167645	YIF1B	chr19	complement(38305104..38317273)	12170	protein_coding	4.22456	4.31384	0.208898	0.138631	95.2881	96.8864	4.71186	3.11358
ENSG00000198951	NAGA	chr22	complement(42058354..42070842)	12489	protein_coding	14.2753	10.6005	0.525191	0.281134	96.4515	97.4164	3.54846	2.58356
ENSG00000247315	ZCCHC3	chr20	296968..300321	3354	protein_coding	2.7073	1.97623	0.591231	0.251512	82.0759	88.71	17.9241	11.29
ENSG00000124145	SDC4	chr20	complement(45325288..45348424)	23137	protein_coding	34.0602	38.0221	3.65241	2.24967	90.3152	94.4138	9.68484	5.58622
ENSG00000083817	ZNF416	chr19	complement(57571566..57578927)	7362	protein_coding	0.405423	0.351787	0.17957	0.0557438	69.3039	86.3216	30.6961	13.6784
ENSG00000088247	KHSRP	chr19	complement(6413348..6424794)	11447	protein_coding	10.3195	13.7129	1.83004	0.938099	84.9374	93.597	15.0626	6.40297
ENSG00000150991	UBC	chr12	complement(124911604..124917368)	5765	protein_coding	302.443	425.778	9.76346	5.23215	96.8728	98.7861	3.12725	1.21393
ENSG00000220205	VAMP2	chr17	complement(8159149..8163546)	4398	protein_coding	0.64998	0.668718	0.0231223	0.0466559	96.5648	93.4781	3.43518	6.52189
ENSG00000213593	TMX2	chr11	57712600..57740973	28374	protein_coding	0.878578	1.1015	0.0430077	0.00803524	95.3333	99.2758	4.66671	0.724202
ENSG00000087111	PIGS	chr17	complement(28553383..28571872)	18490	protein_coding	2.57823	3.80557	0.063248	0.0419239	97.6056	98.9104	2.39441	1.08964
ENSG00000141349	G6PC3	chr17	44070735..44076344	5610	protein_coding	7.47849	7.07341	0.589123	0.276354	92.6977	96.24	7.30233	3.76004
ENSG00000143320	CRABP2	chr1	complement(156699606..156705816)	6211	protein_coding	12.0139	77.3884	0.466626	1.29211	96.2612	98.3578	3.73884	1.64223
ENSG00000198727	MT-CYB	chrM	14747..15887	1141	protein_coding	3780.43	2249.65	58.5552	38.8645	98.4747	98.3018	1.52528	1.69824
ENSG00000155660	PDIA4	chr7	complement(149003062..149028641)	25580	protein_coding	7.04858	11.7033	0.47904	0.327995	93.6362	97.2738	6.36377	2.72619
ENSG00000110944	IL23A	chr12	56334174..56340410	6237	protein_coding	48.3202	93.4291	4.02723	2.21887	92.3067	97.6802	7.69328	2.31983
ENSG00000135506	OS9	chr12	57693955..57721557	27603	protein_coding	5.27555	7.63959	0.281832	0.144544	94.9287	98.1431	5.07132	1.85691
ENSG00000163191	S100A11	chr1	complement(152032506..152047907)	15402	protein_coding	8.66861	6.01922	0.23769	0.10954	97.3312	98.2127	2.66879	1.78732
ENSG00000134291	TMEM106C	chr12	47963569..47968878	5310	protein_coding	0.831267	0.702664	0.0861794	0.0300554	90.6066	95.8981	9.3934	4.1019
ENSG00000101224	CDC25B	chr20	3786772..3806121	19350	protein_coding	1.09061	0.569398	0.212843	0.0777647	83.6708	87.9838	16.3292	12.0162
ENSG00000130309	COLGALT1	chr19	17555594..17583162	27569	protein_coding	40.3611	39.3644	3.0007	1.54316	93.0799	96.2277	6.92015	3.7723
ENSG00000243678	NME2	chr17	51165435..51171747	6313	protein_coding	4.03537	2.51012	0.0966498	0.0397262	97.661	98.442	2.33905	1.55798
ENSG00000054148	PHPT1	chr9	136848724..136851027	2304	protein_coding	36.1267	22.71	2.7365	0.949967	92.9587	95.9849	7.04135	4.01508
ENSG00000167543	TP53I13	chr17	29566052..29573157	7106	protein_coding	1.02937	0.926594	0.264748	0.250259	79.5422	78.7349	20.4578	21.2651
ENSG00000174748	RPL15	chr3	23916545..23923692	7148	protein_coding	13.856	8.20437	0.241852	0.140342	98.2845	98.3182	1.71553	1.68181
ENSG00000124766	SOX4	chr6	21592768..21598619	5852	protein_coding	3.70673	3.66799	0.451809	0.148047	89.1354	96.1204	10.8646	3.8796
ENSG00000137509	PRCP	chr11	complement(82823502..82970584)	147083	protein_coding	1.36162	1.95301	0.0632622	0.0354971	95.5602	98.2149	4.43983	1.78511
ENSG00000206503	HLA-A	chr6	29941260..29945884	4625	protein_coding	444.298	698.613	19.25	11.264	95.8473	98.4132	4.15275	1.58676
ENSG00000108960	MMD	chr17	complement(55392613..55421992)	29380	protein_coding	0.4035	0.288356	0.0865314	0.0341445	82.3417	89.4126	17.6583	10.5874
ENSG00000132002	DNAJB1	chr19	complement(14514770..14529770)	15001	protein_coding	1.51608	1.98981	0.0576215	0.0471152	96.3385	97.6869	3.66152	2.31305
ENSG00000108262	GIT1	chr17	complement(29573469..29594054)	20586	protein_coding	0.530942	0.650356	0.0691579	0.0365478	88.4756	94.6793	11.5244	5.32066
ENSG00000196743	GM2A	chr5	151212150..151270440	58291	protein_coding	85.9367	118.774	3.70194	2.34598	95.8702	98.0631	4.12985	1.93691
ENSG00000147955	SIGMAR1	chr9	complement(34634722..34637809)	3088	protein_coding	7.97749	8.34419	0.510434	0.221495	93.9863	97.4142	6.01365	2.58584
ENSG00000173653	RCE1	chr11	66842835..66846546	3712	protein_coding	3.90712	3.79595	0.589001	0.264107	86.8998	93.495	13.1002	6.50501
ENSG00000116133	DHCR24	chr1	complement(54849633..54887218)	37586	protein_coding	18.8986	23.3669	0.714272	0.389429	96.3581	98.3607	3.64185	1.63927
ENSG00000083845	RPS5	chr19	58386400..58394806	8407	protein_coding	14.5362	8.65177	0.913254	0.56137	94.0888	93.9069	5.91125	6.09314
ENSG00000167468	GPX4	chr19	1103926..1106791	2866	protein_coding	128.462	80.2868	4.7546	1.72625	96.4309	97.8952	3.56908	2.10484
ENSG00000137310	TCF19	chr6	31158542..31167159	8618	protein_coding	0.648771	0.585753	0.0294998	0.0317464	95.6507	94.8589	4.34927	5.14112
ENSG00000106290	TAF6	chr7	complement(100107070..100119841)	12772	protein_coding	0.819571	0.828289	0.131374	0.0785441	86.1849	91.3386	13.8151	8.66136
ENSG00000110955	ATP5B	chr12	complement(56638175..56646068)	7894	protein_coding	50.2181	52.4593	2.72458	1.1235	94.8537	97.9032	5.14627	2.09675
ENSG00000073756	PTGS2	chr1	complement(186671791..186680427)	8637	protein_coding	134.725	271.08	8.22411	5.26623	94.2468	98.0943	5.75316	1.90566
ENSG00000042753	AP2S1	chr19	complement(46838136..46850992)	12857	protein_coding	10.1001	7.43946	0.553661	0.452189	94.8031	94.27	5.19688	5.72997
ENSG00000168090	COPS6	chr7	100088954..100092200	3247	protein_coding	5.48946	5.367	0.391483	0.322995	93.3432	94.3235	6.65681	5.67653
ENSG00000240143	AL023653.1	chrX	129794994..129796963	1970	3prime_overlapping_ncRNA	0.0853571	0.222822	0.309721	0.451355	21.6051	33.0509	78.3949	66.9491
ENSG00000172053	QARS	chr3	complement(49095932..49105135)	9204	protein_coding	12.9395	13.4683	0.762356	0.445877	94.4361	96.7955	5.56391	3.20449
ENSG00000063177	RPL18	chr19	complement(48615328..48619536)	4209	protein_coding	28.475	20.9102	1.48587	0.628346	95.0406	97.0827	4.95937	2.9173
ENSG00000007202	KIAA0100	chr17	complement(28614440..28645454)	31015	protein_coding	12.8169	14.9598	0.770516	0.50428	94.3292	96.739	5.67082	3.26097
ENSG00000132646	PCNA	chr20	complement(5114953..5126626)	11674	protein_coding	0.532952	0.81219	0.0609767	0.0273419	89.7333	96.7432	10.2667	3.2568
ENSG00000274618	HIST1H4F	chr6	26240426..26240737	312	protein_coding	11.9917	7.59736	0.162968	0.146149	98.6592	98.1126	1.34078	1.88737
ENSG00000255299	AP003557.1	chr11	complement(58497888..58505758)	7871	lincRNA	0.389887	0.228653	1.41472	0.590908	21.6051	27.8995	78.3949	72.1005
ENSG00000142684	ZNF593	chr1	26169871..26170873	1003	protein_coding	5.28099	3.32611	0.152081	0.204579	97.2008	94.2057	2.79918	5.79432
ENSG00000164885	CDK5	chr7	complement(151053812..151058530)	4719	protein_coding	3.09119	4.45563	0.140071	0.0724704	95.6651	98.3995	4.33488	1.60046
ENSG00000127526	SLC35E1	chr19	complement(16549831..16572382)	22552	protein_coding	0.803412	1.2788	0.0766566	0.051559	91.2897	96.1244	8.7103	3.87556
ENSG00000142534	RPS11	chr19	49496365..49499689	3325	protein_coding	34.6042	30.7205	1.63624	0.809115	95.485	97.4338	4.51496	2.56621
ENSG00000275302	CCL4	chr17	36103590..36105621	2032	protein_coding	1965.98	1897.98	91.9329	39.0459	95.5327	97.9842	4.4673	2.01577
ENSG00000181991	MRPS11	chr15	88467453..88480773	13321	protein_coding	0.684808	0.705181	0.0458036	0.0171152	93.7308	97.6304	6.26922	2.36956
ENSG00000119669	IRF2BPL	chr14	complement(77024543..77028699)	4157	protein_coding	16.8578	12.1118	1.21091	0.438763	93.2983	96.504	6.70167	3.49597
ENSG00000119655	NPC2	chr14	complement(74476192..74494177)	17986	protein_coding	15.7369	15.2706	0.554086	0.256057	96.5988	98.3509	3.40117	1.64915
ENSG00000089693	MLF2	chr12	complement(6747996..6767475)	19480	protein_coding	5.15984	4.77942	0.441117	0.258656	92.1243	94.866	7.87573	5.13403
ENSG00000158825	CDA	chr1	20588948..20618908	29961	protein_coding	1.20106	0.627063	0.327534	0.0981642	78.5728	86.4643	21.4272	13.5357
ENSG00000132612	VPS4A	chr16	69311356..69326939	15584	protein_coding	0.690569	0.62813	0.0456778	0.0234078	93.7959	96.4073	6.20414	3.5927
ENSG00000233276	GPX1	chr3	complement(49357176..49358600)	1425	protein_coding	432.155	232.879	14.558	5.32781	96.7411	97.7634	3.25891	2.23663
ENSG00000158828	PINK1	chr1	20633455..20651511	18057	protein_coding	2.1465	1.71626	0.180215	0.0795453	92.2546	95.5705	7.74545	4.42951
ENSG00000138085	ATRAID	chr2	27212027..27217178	5152	protein_coding	10.4688	11.63	0.434243	0.252243	96.0172	97.8771	3.98277	2.12285
ENSG00000142089	IFITM3	chr11	complement(319669..327537)	7869	protein_coding	0.6571	0.714026	0.0581539	0.0173841	91.8695	97.6232	8.13052	2.37679
ENSG00000114867	EIF4G1	chr3	184314495..184335358	20864	protein_coding	36.6708	46.3595	2.40046	1.18673	93.8562	97.5041	6.1438	2.49595
ENSG00000114902	SPCS1	chr3	52704955..52711146	6192	protein_coding	2.96007	3.5871	0.197077	0.147282	93.7577	96.0561	6.24226	3.94394
ENSG00000105518	TMEM205	chr19	complement(11342776..11346518)	3743	protein_coding	8.01908	6.09828	0.176595	0.0487293	97.8453	99.2073	2.15474	0.792732
ENSG00000140264	SERF2	chr15	43777087..43802589	25503	protein_coding	5.87479	4.94502	0.147535	0.0607907	97.5502	98.7856	2.44981	1.2144
ENSG00000176619	LMNB2	chr19	complement(2427638..2456996)	29359	protein_coding	1.01233	1.26938	0.258048	0.143665	79.6874	89.8329	20.3126	10.1671
ENSG00000204525	HLA-C	chr6	complement(31268749..31272130)	3382	protein_coding	259.949	319.887	9.216	5.61553	96.5761	98.2748	3.42392	1.72519
ENSG00000234745	HLA-B	chr6	complement(31269491..31357188)	87698	protein_coding	26.4814	39.8836	1.03491	0.718048	96.2389	98.2315	3.76109	1.76852
ENSG00000107736	CDH23	chr10	71396934..71815947	419014	protein_coding	0.855588	1.3623	0.659639	0.53122	56.466	71.9453	43.534	28.0547
ENSG00000094916	CBX5	chr12	complement(54230940..54280133)	49194	protein_coding	1.26216	1.39734	0.216018	0.120498	85.3862	92.0612	14.6138	7.93879
ENSG00000172757	CFL1	chr11	complement(65823022..65862026)	39005	protein_coding	5.60117	4.2371	0.185107	0.104045	96.8009	97.6033	3.19908	2.39671
ENSG00000132688	NES	chr1	complement(156668763..156677397)	8635	protein_coding	1.20249	3.92445	0.135432	0.0871307	89.8774	97.828	10.1226	2.17198
ENSG00000156966	B3GNT7	chr2	231395543..231401164	5622	protein_coding	17.3926	38.7427	2.4419	1.47615	87.6886	96.3297	12.3114	3.67029
ENSG00000173221	GLRX	chr5	complement(95751319..95823005)	71687	protein_coding	0.928882	0.667436	0.0475215	0.0155839	95.133	97.7184	4.86699	2.28161
ENSG00000118640	VAMP8	chr2	85561562..85582031	20470	protein_coding	3.7356	3.73983	0.248392	0.11472	93.7653	97.0238	6.23475	2.97622
ENSG00000100504	PYGL	chr14	complement(50857891..50944736)	86846	protein_coding	1.15109	0.942655	0.0655728	0.02704	94.6104	97.2115	5.38958	2.78851
ENSG00000165312	OTUD1	chr10	23439458..23442390	2933	protein_coding	2.60859	4.50483	0.468066	0.20988	84.7865	95.5484	15.2135	4.45161
ENSG00000100889	PCK2	chr14	24094053..24110598	16546	protein_coding	4.62153	4.02454	0.141358	0.0606288	97.0321	98.5159	2.96791	1.48412
ENSG00000161921	CXCL16	chr17	complement(4733526..4739922)	6397	protein_coding	59.0325	88.1828	2.94885	2.47701	95.2424	97.2678	4.75765	2.7322
ENSG00000232810	TNF	chr6	31575567..31578336	2770	protein_coding	1533.2	1487.83	106.629	47.3845	93.4975	96.9135	6.50246	3.0865
ENSG00000198034	RPS4X	chrX	complement(72255679..72277300)	21622	protein_coding	6.39655	3.78826	0.204587	0.0411233	96.9007	98.9261	3.09927	1.07389
ENSG00000106366	SERPINE1	chr7	101127089..101139266	12178	protein_coding	188.199	347.133	9.53621	5.98905	95.1773	98.304	4.82271	1.69603
ENSG00000132819	RBM38	chr20	57391407..57409333	17927	protein_coding	2.65686	2.70814	0.584272	0.455297	81.9732	85.6075	18.0268	14.3925
ENSG00000116260	QSOX1	chr1	180154834..180204030	49197	protein_coding	8.98497	10.2653	0.391702	0.305862	95.8226	97.1066	4.17741	2.89336
ENSG00000139645	ANKRD52	chr12	complement(56237807..56258391)	20585	protein_coding	6.96589	7.89848	1.25972	0.889374	84.6854	89.8795	15.3146	10.1205
ENSG00000101307	SIRPB1	chr20	complement(1563521..1620061)	56541	protein_coding	1.14871	1.21034	0.0440644	0.0201617	96.3057	98.3615	3.69428	1.6385
ENSG00000143878	RHOB	chr2	20447074..20449445	2372	protein_coding	13.3807	10.6594	1.17897	0.394084	91.9025	96.4347	8.09753	3.56526
ENSG00000130203	APOE	chr19	44905754..44909393	3640	protein_coding	666.874	907.282	18.5643	12.4393	97.2916	98.6475	2.70839	1.35251
ENSG00000034510	TMSB10	chr2	84905625..84906675	1051	protein_coding	242.231	243.16	5.80543	3.037	97.6594	98.7664	2.34056	1.23356
ENSG00000175826	CTDNEP1	chr17	complement(7243591..7252491)	8901	protein_coding	7.5944	8.49215	0.45699	0.274072	94.3241	96.8735	5.67592	3.12645
ENSG00000064115	TM7SF3	chr12	complement(26973195..27014434)	41240	protein_coding	1.50152	2.20757	0.145485	0.106146	91.1667	95.4123	8.83334	4.58768
ENSG00000245848	CEBPA	chr19	complement(33299934..33302564)	2631	protein_coding	2.71628	1.56831	0.154605	0.0606592	94.6147	96.2762	5.38529	3.72379
ENSG00000198258	UBL5	chr19	9827892..9830115	2224	protein_coding	8.41146	5.28961	0.823045	0.379303	91.0873	93.3091	8.91271	6.69094
ENSG00000196981	WDR5B	chr3	complement(122412332..122416051)	3720	protein_coding	0.305117	0.318599	0.341706	0.134834	47.1717	70.2637	52.8283	29.7363
ENSG00000089327	FXYD5	chr19	35154730..35169883	15154	protein_coding	7.12661	10.1122	0.714674	0.302405	90.8858	97.0963	9.11425	2.90366
ENSG00000198848	CES1	chr16	complement(55802851..55833337)	30487	protein_coding	59.2346	20.4527	2.94698	0.665572	95.2607	96.8484	4.73932	3.15164
ENSG00000104998	IL27RA	chr19	14031748..14053216	21469	protein_coding	6.11318	3.91748	0.404986	0.172037	93.7868	95.7932	6.21319	4.20679
ENSG00000172663	TMEM134	chr11	complement(67461710..67469272)	7563	protein_coding	2.28451	1.53226	0.376487	0.156758	85.8517	90.719	14.1483	9.28098
ENSG00000146701	MDH2	chr7	76048051..76067508	19458	protein_coding	8.44527	8.19128	0.425937	0.213252	95.1987	97.4627	4.80134	2.53734
ENSG00000110104	CCDC86	chr11	60842071..60851081	9011	protein_coding	0.321901	0.384838	0	0.0050603	100	98.7021	0	1.29785
ENSG00000125534	PPDPF	chr20	63520724..63522206	1483	protein_coding	11.4238	12.7277	0.582859	0.614948	95.1455	95.3911	4.85447	4.60888
ENSG00000134243	SORT1	chr1	complement(109309568..109397951)	88384	protein_coding	6.75685	10.2767	0.437791	0.286589	93.915	97.2869	6.08496	2.71308
ENSG00000141524	TMC6	chr17	complement(78110458..78132407)	21950	protein_coding	8.26212	11.4729	1.57981	0.917162	83.9482	92.5976	16.0518	7.40239
ENSG00000149476	TKFC	chr11	61333210..61353295	20086	protein_coding	2.22268	0.832636	0.151884	0.0658346	93.6037	92.6726	6.39631	7.32741
ENSG00000103066	PLA2G15	chr16	68245304..68261062	15759	protein_coding	2.17141	2.91358	0.364591	0.250286	85.6234	92.0892	14.3766	7.91078
ENSG00000004059	ARF5	chr7	127588345..127591705	3361	protein_coding	10.9442	7.77091	0.393333	0.223854	96.5307	97.2	3.46929	2.80001
ENSG00000198712	MT-CO2	chrM	7586..8269	684	protein_coding	5687.84	4954.58	79.2422	82.2638	98.626	98.3668	1.37404	1.63324
ENSG00000106397	PLOD3	chr7	complement(101205977..101218420)	12444	protein_coding	19.0666	14.2369	0.88257	0.465365	95.5759	96.8347	4.4241	3.16526
ENSG00000187091	PLCD1	chr3	complement(38007496..38029762)	22267	protein_coding	1.20449	1.77421	0.301417	0.165872	79.9844	91.4502	20.0156	8.54975
ENSG00000155659	VSIG4	chrX	complement(66021738..66040125)	18388	protein_coding	0.418372	0.410599	0.00276517	0.00371969	99.3434	99.1022	0.656595	0.897785
ENSG00000070404	FSTL3	chr19	676365..683399	7035	protein_coding	0.424268	0.424295	0.0939582	0.0939839	81.8693	81.8662	18.1307	18.1338
ENSG00000161999	JMJD8	chr16	complement(681671..684528)	2858	protein_coding	6.98679	7.26478	0.853954	0.510549	89.1088	93.4337	10.8912	6.56627
ENSG00000075275	CELSR1	chr22	complement(46360834..46537170)	176337	protein_coding	0.807216	1.81869	0.155418	0.298926	83.8549	85.8839	16.1451	14.1161
ENSG00000004399	PLXND1	chr3	complement(129555175..129606818)	51644	protein_coding	26.1344	26.9823	3.06587	1.95173	89.5005	93.2545	10.4995	6.74546
ENSG00000226212	TRGV6	chr7	complement(38340700..38340998)	299	TR_V_pseudogene	11.2477	4.9915	3.40106	0.915018	76.7826	84.5083	23.2174	15.4917
ENSG00000130592	LSP1	chr11	1852970..1892267	39298	protein_coding	12.87	16.5093	1.46982	0.902152	89.7501	94.8186	10.2499	5.18138
ENSG00000089063	TMEM230	chr20	complement(5068232..5113103)	44872	protein_coding	0.868461	1.01053	0.146174	0.101111	85.5934	90.9044	14.4066	9.09565
ENSG00000104904	OAZ1	chr19	2269509..2273490	3982	protein_coding	65.2535	49.3746	1.43012	0.772951	97.8554	98.4586	2.14464	1.54136
ENSG00000164086	DUSP7	chr3	complement(52048919..52056550)	7632	protein_coding	4.20824	5.42372	1.12591	0.630324	78.8924	89.5884	21.1076	10.4116
ENSG00000125505	MBOAT7	chr19	complement(54173412..54189882)	16471	protein_coding	8.0524	10.3883	0.651356	0.459555	92.5164	95.7636	7.48361	4.23636
ENSG00000143382	ADAMTSL4	chr1	150549369..150560937	11569	protein_coding	18.7136	8.16147	1.05041	0.585302	94.6853	93.3084	5.31475	6.69164
ENSG00000186577	SMIM29	chr6	complement(34246380..34249470)	3091	protein_coding	2.04004	1.57633	0.690885	0.538448	74.7014	74.5388	25.2986	25.4612
ENSG00000015285	WAS	chrX	48676596..48691427	14832	protein_coding	0.782268	1.14238	0.140553	0.0891555	84.7692	92.7606	15.2308	7.23937
ENSG00000170604	IRF2BP1	chr19	complement(45883607..45886170)	2564	protein_coding	3.22994	2.51665	0.376783	0.195625	89.5533	92.7874	10.4467	7.21258
ENSG00000104870	FCGRT	chr19	49506816..49526333	19518	protein_coding	12.9876	12.3852	0.901356	0.450891	93.5103	96.4873	6.48975	3.51268
ENSG00000165672	PRDX3	chr10	complement(119167703..119178833)	11131	protein_coding	5.49131	5.47367	0.60297	0.350253	90.106	93.986	9.89402	6.01403
ENSG00000213024	NUP62	chr19	complement(49906825..49929763)	22939	protein_coding	0.733046	0.715683	0.0598473	0.0308111	92.452	95.8726	7.54796	4.12744
ENSG00000116649	SRM	chr1	complement(11054584..11060024)	5441	protein_coding	4.62028	3.92893	0.271003	0.175991	94.4595	95.7127	5.54054	4.28732
ENSG00000118508	RAB32	chr6	146543693..146554965	11273	protein_coding	2.21137	1.25773	0.297687	0.0707861	88.1355	94.6718	11.8645	5.32822
ENSG00000170515	PA2G4	chr12	56104319..56113907	9589	protein_coding	1.86759	2.79242	0.0689328	0.0475528	96.4404	98.3256	3.55961	1.67441
ENSG00000239998	LILRA2	chr19	54572920..54590287	17368	protein_coding	8.68942	17.1661	0.465482	0.274357	94.9155	98.4269	5.08451	1.57311
ENSG00000139613	SMARCC2	chr12	complement(56162983..56189567)	26585	protein_coding	1.54017	2.28354	0.189345	0.0728957	89.0521	96.9065	10.9479	3.09347
ENSG00000177697	CD151	chr11	832843..839831	6989	protein_coding	10.466	7.75667	1.29497	0.567615	88.9892	93.1812	11.0108	6.81878
ENSG00000173898	SPTBN2	chr11	complement(66685248..66729226)	43979	protein_coding	1.26367	0.814457	0.083242	0.035252	93.8198	95.8513	6.18024	4.14871
ENSG00000184900	SUMO3	chr21	complement(44805617..44818779)	13163	protein_coding	4.07513	3.70495	0.20859	0.107388	95.1306	97.1831	4.86937	2.81686
ENSG00000015532	XYLT2	chr17	50346092..50363138	17047	protein_coding	0.739808	1.32354	0.134221	0.106995	84.6434	92.5207	15.3566	7.47932
ENSG00000225067	RPL23AP2	chr19	15611657..15612122	466	processed_pseudogene	4.33013	4.42726	0	0.0978507	100	97.8376	0	2.16239
ENSG00000146109	ABT1	chr6	26596952..26600744	3793	protein_coding	2.29421	2.51131	0.469181	0.192348	83.0215	92.8857	16.9785	7.11435
ENSG00000204463	BAG6	chr6	complement(31639028..31652705)	13678	protein_coding	23.2782	19.4351	1.70626	0.818424	93.1707	95.9591	6.8293	4.0409
ENSG00000111481	COPZ1	chr12	54301202..54351849	50648	protein_coding	1.3828	1.13796	0.0803125	0.0567189	94.5108	95.2524	5.48916	4.74764
ENSG00000158604	TMED4	chr7	complement(44577894..44582287)	4394	protein_coding	13.7003	15.6143	2.41848	1.1934	84.9959	92.8997	15.0041	7.10034
ENSG00000092036	HAUS4	chr14	complement(22946228..22957161)	10934	protein_coding	0.553642	0.521901	0.037202	0.00208517	93.7036	99.6021	6.29641	0.397943
ENSG00000185245	GP1BA	chr17	4932297..4935030	2734	protein_coding	79.9406	41.4394	2.88263	0.96734	96.5195	97.7189	3.48046	2.2811
ENSG00000235863	B3GALT4	chr6	33277132..33284832	7701	protein_coding	0.589553	0.883503	0.112243	0.0532899	84.0064	94.3115	15.9936	5.68855
ENSG00000141741	MIEN1	chr17	complement(39728496..39730787)	2292	protein_coding	2.31101	1.78111	0	0.0298419	100	98.3521	0	1.64785
ENSG00000156875	MFSD14A	chr1	100038097..100083377	45281	protein_coding	0.237668	0.281129	0.00673738	0.00503505	97.2434	98.2405	2.75664	1.7595
ENSG00000125991	ERGIC3	chr20	35542021..35557634	15614	protein_coding	5.73202	6.05557	0.36472	0.178142	94.0178	97.1423	5.98221	2.85771
ENSG00000011304	PTBP1	chr19	797075..812327	15253	protein_coding	15.2907	13.4741	3.18016	1.69802	82.7828	88.8083	17.2172	11.1917
ENSG00000074842	MYDGF	chr19	complement(4641374..4670370)	28997	protein_coding	1.37581	1.28674	0.298093	0.187916	82.1918	87.2569	17.8082	12.7431
ENSG00000149418	ST14	chr11	130159562..130210376	50815	protein_coding	7.80955	11.6998	0.308187	0.322146	96.2035	97.3204	3.79646	2.67965
ENSG00000101160	CTSZ	chr20	complement(58995185..59007247)	12063	protein_coding	61.4737	86.7182	8.29939	4.99719	88.1052	94.5514	11.8948	5.44858
ENSG00000118971	CCND2	chr12	4273772..4305350	31579	protein_coding	4.09747	7.26987	0.463713	0.287345	89.8335	96.1977	10.1665	3.80226
ENSG00000162511	LAPTM5	chr1	complement(30732469..30757820)	25352	protein_coding	35.2978	82.3861	3.84874	2.44251	90.1684	97.1206	9.83161	2.87935
ENSG00000159228	CBR1	chr21	36069941..36073166	3226	protein_coding	5.75975	7.36133	0.25218	0.169616	95.8053	97.7477	4.19466	2.25225
ENSG00000123689	G0S2	chr1	209675420..209676388	969	protein_coding	37.6133	6.88562	2.51868	0.0705858	93.724	98.9853	6.276	1.01472
ENSG00000119977	TCTN3	chr10	complement(95663396..95694143)	30748	protein_coding	0.549611	0.723793	0.124022	0.0852709	81.589	89.4606	18.411	10.5394
ENSG00000142507	PSMB6	chr17	4796144..4798503	2360	protein_coding	15.1231	12.648	0.646346	0.270499	95.9013	97.9061	4.09871	2.0939
ENSG00000117676	RPS6KA1	chr1	26529761..26575030	45270	protein_coding	12.7842	12.8711	2.78321	1.86443	82.1216	87.3474	17.8784	12.6526
ENSG00000127540	UQCR11	chr19	complement(1597172..1605490)	8319	protein_coding	3.33012	1.84153	0.0427841	0.035628	98.7315	98.102	1.26846	1.89798
ENSG00000167986	DDB1	chr11	complement(61299451..61342596)	43146	protein_coding	6.9304	6.27316	0.456064	0.197101	93.8257	96.9537	6.17432	3.04625
ENSG00000004142	POLDIP2	chr17	complement(28347177..28357522)	10346	protein_coding	6.00548	4.84526	0.289958	0.171887	95.3942	96.574	4.60584	3.42598
ENSG00000172548	NIPAL4	chr5	157460019..157474717	14699	protein_coding	1.40137	0.842141	0.0933967	0.0248171	93.7518	97.1374	6.24823	2.86255
ENSG00000041880	PARP3	chr3	51942345..51948867	6523	protein_coding	1.12781	1.27859	0.397538	0.178255	73.9379	87.7643	26.0621	12.2357
ENSG00000063241	ISOC2	chr19	complement(55452985..55462343)	9359	protein_coding	3.38679	1.96052	0.271642	0.12424	92.5749	94.0406	7.42509	5.95944
ENSG00000162244	RPL29	chr3	complement(51993600..51995942)	2343	protein_coding	39.5983	20.8894	1.71439	1.02173	95.8502	95.3369	4.1498	4.66307
ENSG00000163479	SSR2	chr1	complement(156009048..156020959)	11912	protein_coding	14.8468	16.6378	1.10126	0.545481	93.0947	96.8255	6.90529	3.17448
ENSG00000126107	HECTD3	chr1	complement(45002540..45011329)	8790	protein_coding	5.67207	5.3534	1.12798	0.562847	83.4122	90.4864	16.5878	9.51359
ENSG00000129055	ANAPC13	chr3	complement(134477706..134486716)	9011	protein_coding	0.298575	0.433551	0.0451411	0.0404824	86.8667	91.46	13.1333	8.53999
ENSG00000129911	KLF16	chr19	complement(1852399..1863568)	11170	protein_coding	0.590871	0.640557	0.177528	0.126549	76.8964	83.5031	23.1036	16.4969
ENSG00000147168	IL2RG	chrX	complement(71107404..71112108)	4705	protein_coding	40.305	62.4431	2.237	1.37134	94.7417	97.851	5.25833	2.14895
ENSG00000131462	TUBG1	chr17	42609676..42615234	5559	protein_coding	4.65077	4.03504	0.292691	0.151749	94.0792	96.3755	5.92077	3.62446
ENSG00000169682	SPNS1	chr16	28974221..28984548	10328	protein_coding	6.22761	7.11055	0.354464	0.203091	94.6147	97.2231	5.38529	2.77688
ENSG00000161955	TNFSF13	chr17	7558292..7561608	3317	protein_coding	3.28247	1.78654	0.0919732	0.0137469	97.2744	99.2364	2.72558	0.763596
ENSG00000014641	MDH1	chr2	63588609..63607197	18589	protein_coding	4.50936	4.34023	0.158645	0.0797218	96.6014	98.1963	3.39857	1.80368
ENSG00000104915	STX10	chr19	complement(13144058..13150383)	6326	protein_coding	1.86069	1.65147	0.530482	0.522587	77.815	75.9626	22.185	24.0374
ENSG00000126267	COX6B1	chr19	35648223..35658861	10639	protein_coding	10.5659	6.90682	0.597399	0.428597	94.6485	94.1572	5.35146	5.84284
ENSG00000197324	LRP10	chr14	22871613..22881580	9968	protein_coding	54.1548	62.1007	1.82102	1.26484	96.7468	98.0039	3.25323	1.99611
ENSG00000116237	ICMT	chr1	complement(6221193..6235972)	14780	protein_coding	3.04337	2.9254	0.19953	0.10798	93.8472	96.4403	6.15283	3.55972
ENSG00000164889	SLC4A2	chr7	151057210..151076527	19318	protein_coding	9.91007	8.86188	1.22917	0.639671	88.9654	93.2677	11.0346	6.73228
ENSG00000066322	ELOVL1	chr1	complement(43363397..43368074)	4678	protein_coding	15.0972	15.9144	0.869532	0.575097	94.5541	96.5123	5.44591	3.48767
ENSG00000278535	DHRS11	chr17	36591798..36600806	9009	protein_coding	0.368635	1.24735	0.265263	0.328993	58.1537	79.1293	41.8463	20.8707
ENSG00000184162	NR2C2AP	chr19	complement(19201416..19203424)	2009	protein_coding	1.10903	0.895834	0.25309	0.0453941	81.4193	95.1771	18.5807	4.82286
ENSG00000255398	HCAR3	chr12	complement(122714756..122716892)	2137	protein_coding	37.4942	21.116	1.28483	0.341401	96.6868	98.4089	3.3132	1.59106
ENSG00000138135	CH25H	chr10	complement(89205629..89207314)	1686	protein_coding	1.7703	3.2284	0.0904731	0.081136	95.1379	97.5484	4.86212	2.45158
ENSG00000131469	RPL27	chr17	42998273..43002959	4687	protein_coding	12.1083	12.4186	1.52961	0.627501	88.7842	95.1901	11.2158	4.80988
ENSG00000177239	MAN1B1	chr9	137086927..137109187	22261	protein_coding	3.02716	2.7409	0.230692	0.153627	92.9189	94.6925	7.08111	5.30748
ENSG00000270728	AL035413.2	chr1	19297080..19297903	824	processed_pseudogene	0.765262	0.479445	0	0.0276689	100	94.5438	0	5.45616
ENSG00000074582	BCS1L	chr2	218658764..218663443	4680	protein_coding	1.27552	0.637803	0.141239	0.107176	90.0309	85.6136	9.96911	14.3864
ENSG00000236675	MTX1P1	chr1	155230975..155234325	3351	unprocessed_pseudogene	11.2027	15.3393	0.4552	0.503474	96.0954	96.8221	3.90465	3.17794
ENSG00000175567	UCP2	chr11	complement(73974667..73983307)	8641	protein_coding	8.91266	10.0481	0.717879	0.540891	92.5458	94.892	7.45419	5.10803
ENSG00000130304	SLC27A1	chr19	17468769..17506168	37400	protein_coding	0.40802	0.480038	0.256948	0.161545	61.3593	74.8208	38.6407	25.1792
ENSG00000123338	NCKAP1L	chr12	54497711..54548238	50528	protein_coding	9.22751	13.8912	0.828177	0.638926	91.7641	95.6027	8.23591	4.39725
ENSG00000116752	BCAS2	chr1	complement(114567557..114581639)	14083	protein_coding	0.185073	0.26494	0.169691	0.10523	52.1679	71.5726	47.8321	28.4274
ENSG00000172531	PPP1CA	chr11	complement(67398183..67421183)	23001	protein_coding	5.52872	4.12603	0.229902	0.124895	96.0077	97.0619	3.9923	2.93806
ENSG00000135940	COX5B	chr2	97646040..97648383	2344	protein_coding	64.5999	73.2784	2.92841	2.3733	95.6634	96.8629	4.33656	3.13714
ENSG00000177156	TALDO1	chr11	747329..765024	17696	protein_coding	15.6717	12.244	1.31597	0.729224	92.2534	94.379	7.7466	5.62099
ENSG00000167515	TRAPPC2L	chr16	88856220..88862686	6467	protein_coding	2.70419	1.89376	0.369531	0.158646	87.9777	92.2702	12.0223	7.72976
ENSG00000138172	CALHM2	chr10	complement(103446786..103452402)	5617	protein_coding	3.99653	3.96211	0.76038	0.450545	84.0153	89.7897	15.9847	10.2103
ENSG00000180979	LRRC57	chr15	complement(42537820..42548802)	10983	protein_coding	0.976035	0.827319	0.171292	0.0705793	85.0704	92.1395	14.9296	7.86051
ENSG00000111843	TMEM14C	chr6	10722915..10731129	8215	protein_coding	5.12751	4.7182	0.476583	0.333038	91.4958	93.4068	8.50421	6.59318
ENSG00000179091	CYC1	chr8	144095027..144097525	2499	protein_coding	38.6571	30.5462	4.29311	1.58746	90.0045	95.0598	9.99554	4.94018
ENSG00000230177	AL080317.1	chr6	111277932..111278742	811	antisense	0.155506	0.378879	0.564257	0.2249	21.6051	62.7513	78.3949	37.2487
ENSG00000103876	FAH	chr15	80152490..80186946	34457	protein_coding	0.723474	0.435685	0.0826354	0.0655054	89.7489	86.93	10.2511	13.07
ENSG00000101194	SLC17A9	chr20	62952647..62969585	16939	protein_coding	2.1889	2.15346	1.759	0.969091	55.4447	68.9648	44.5553	31.0352
ENSG00000168028	RPSA	chr3	39406689..39412542	5854	protein_coding	13.321	11.0452	1.32022	0.813979	90.9829	93.1363	9.01714	6.86371
ENSG00000117450	PRDX1	chr1	complement(45511036..45523047)	12012	protein_coding	26.0378	16.3824	1.72703	0.787685	93.7798	95.4125	6.22022	4.58755
ENSG00000167315	ACAA2	chr18	complement(49782167..49813960)	31794	protein_coding	1.37907	1.6968	0.18551	0.0760117	88.1431	95.7124	11.8569	4.28764
ENSG00000141232	TOB1	chr17	complement(50862223..50867978)	5756	protein_coding	9.46521	19.2483	0.821519	0.558493	92.0138	97.1803	7.98621	2.81971
ENSG00000163399	ATP1A1	chr1	116372668..116410261	37594	protein_coding	34.5251	45.2398	1.84075	0.863597	94.9382	98.1268	5.06176	1.87317
ENSG00000132382	MYBBP1A	chr17	complement(4538897..4555631)	16735	protein_coding	2.15028	1.82561	0.367634	0.200268	85.3992	90.1145	14.6008	9.88551
ENSG00000130175	PRKCSH	chr19	11435288..11450968	15681	protein_coding	13.2568	16.9358	0.752263	0.552496	94.6302	96.8408	5.36983	3.15924
ENSG00000143387	CTSK	chr1	complement(150796208..150808323)	12116	protein_coding	8.17452	17.6656	0.629488	0.462909	92.85	97.4465	7.15002	2.55349
ENSG00000200488	RN7SKP203	chr2	complement(76445079..76445410)	332	misc_RNA	217.536	235.081	7.50436	8.44669	96.6653	96.5315	3.33467	3.46848
ENSG00000125434	SLC25A35	chr17	complement(8287763..8295343)	7581	protein_coding	1.74675	2.78511	0.167675	0.204504	91.2415	93.1595	8.75853	6.84049
ENSG00000147403	RPL10	chrX	154389955..154409168	19214	protein_coding	9.57645	7.0068	1.01353	0.54346	90.4294	92.8021	9.57065	7.1979
ENSG00000150782	IL18	chr11	complement(112143251..112164117)	20867	protein_coding	2.59479	3.59926	0.216863	0.144223	92.287	96.1474	7.71302	3.85263
ENSG00000138111	MFSD13A	chr10	102461395..102477045	15651	protein_coding	0.311574	0.316927	0.0194924	0.00728362	94.1123	97.7534	5.88775	2.24657
ENSG00000111667	USP5	chr12	6852128..6866632	14505	protein_coding	3.35901	2.95968	0.329508	0.169756	91.0667	94.5755	8.93333	5.4245
ENSG00000088832	FKBP1A	chr20	complement(1368978..1393172)	24195	protein_coding	3.36203	3.95326	0.166019	0.0998849	95.2943	97.5356	4.70568	2.46438
ENSG00000081041	CXCL2	chr4	complement(74097035..74099293)	2259	protein_coding	27.244	29.4971	2.27332	0.96889	92.2983	96.8198	7.70165	3.18024
ENSG00000104853	CLPTM1	chr19	44954585..44993341	38757	protein_coding	6.12511	8.7085	0.456546	0.341191	93.0634	96.2298	6.93665	3.7702
ENSG00000143110	C1orf162	chr1	111473792..111478512	4721	protein_coding	7.58668	9.27011	0.990853	0.507078	88.4483	94.8137	11.5517	5.18634
ENSG00000125817	CENPB	chr20	complement(3783851..3786690)	2840	protein_coding	17.3482	16.5382	1.14582	0.778705	93.8044	95.5032	6.19562	4.49678
ENSG00000142798	HSPG2	chr1	complement(21822245..21937297)	115053	protein_coding	0.936111	2.51961	0.0353547	0.0863989	96.3607	96.6846	3.63932	3.31538
ENSG00000075618	FSCN1	chr7	5592823..5606655	13833	protein_coding	29.7031	31.3329	2.51785	1.09109	92.1857	96.6349	7.81432	3.36508
ENSG00000169976	SF3B5	chr6	complement(144094881..144095573)	693	protein_coding	49.2571	43.7058	2.56797	1.41467	95.0449	96.8647	4.95508	3.13531
ENSG00000172037	LAMB2	chr3	complement(49121114..49133118)	12005	protein_coding	12.4837	12.677	0.842843	0.636213	93.6755	95.2212	6.32454	4.77882
ENSG00000171298	GAA	chr17	80101556..80119879	18324	protein_coding	19.1173	27.4433	1.47343	0.984183	92.8442	96.5379	7.15579	3.46208
ENSG00000275713	HIST1H2BH	chr6	26251651..26253710	2060	protein_coding	1.20401	1.36375	0	0.0553379	100	96.1005	0	3.89952
ENSG00000169241	SLC50A1	chr1	155135344..155138857	3514	protein_coding	10.7309	10.7803	0.88264	0.499584	92.3999	95.571	7.60009	4.42897
ENSG00000121316	PLBD1	chr12	complement(14503661..14568349)	64689	protein_coding	2.37586	4.26751	0.314402	0.23508	88.3134	94.779	11.6866	5.22099
ENSG00000125656	CLPP	chr19	6361452..6368908	7457	protein_coding	2.35645	2.16036	0.177282	0.0886653	93.0031	96.0576	6.99688	3.94239
ENSG00000113575	PPP2CA	chr5	complement(134194334..134226142)	31809	protein_coding	0.681939	0.937008	0.0495527	0.0179188	93.2258	98.1235	6.7742	1.87646
ENSG00000123453	SARDH	chr9	complement(133663560..133739955)	76396	protein_coding	0.738462	0.911289	0.0718801	0.0838601	91.1297	91.5731	8.87035	8.42689
ENSG00000135926	TMBIM1	chr2	complement(218274192..218292586)	18395	protein_coding	8.26142	11.6403	0.356571	0.239209	95.8625	97.9864	4.13752	2.01362
ENSG00000189077	TMEM120A	chr7	complement(75986837..75994659)	7823	protein_coding	2.35905	1.68895	0.55246	0.238979	81.025	87.6044	18.975	12.3956
ENSG00000089597	GANAB	chr11	complement(62624826..62646726)	21901	protein_coding	20.0604	12.2442	0.875252	0.513219	95.8193	95.9771	4.18067	4.02291
ENSG00000179632	MAF1	chr8	144104499..144107611	3113	protein_coding	12.8965	10.773	0.343001	0.175773	97.4092	98.3946	2.59075	1.60541
ENSG00000122861	PLAU	chr10	73909177..73917497	8321	protein_coding	6.34542	0.981208	0.152764	0.00821988	97.6491	99.1692	2.35087	0.830771
ENSG00000096384	HSP90AB1	chr6	44246166..44253888	7723	protein_coding	48.7935	78.6124	3.05483	1.47311	94.1081	98.1606	5.89187	1.83942
ENSG00000204388	HSPA1B	chr6	31827735..31830255	2521	protein_coding	15.4747	32.0034	0.665575	0.723497	95.8763	97.7893	4.1237	2.21071
ENSG00000172922	RNASEH2C	chr11	complement(65714896..65720947)	6052	protein_coding	1.86853	0.892133	0.142825	0.0791116	92.899	91.8546	7.10097	8.14538
ENSG00000129559	NEDD8	chr14	complement(24216852..24232454)	15603	protein_coding	0.32331	0.357289	0.00651745	0.00146121	98.024	99.5927	1.97602	0.407305
ENSG00000177830	CHID1	chr11	complement(867860..915058)	47199	protein_coding	1.02693	1.02023	0.169131	0.126075	85.8594	89.0016	14.1406	10.9984
ENSG00000091490	SEL1L3	chr4	complement(25747427..25863760)	116334	protein_coding	1.10901	1.48666	0.0957179	0.0580102	92.0548	96.2445	7.94517	3.7555
ENSG00000154589	LY96	chr8	73991352..74029087	37736	protein_coding	0.425553	0.436213	0.371885	0.247108	53.365	63.8372	46.635	36.1628
ENSG00000163346	PBXIP1	chr1	complement(154944076..154956123)	12048	protein_coding	1.40616	2.09496	0.0633041	0.0586633	95.692	97.2761	4.30796	2.72393
ENSG00000186792	HYAL3	chr3	complement(50292831..50299468)	6638	protein_coding	1.07028	0.978696	0.137877	0.0377811	88.5878	96.2831	11.4122	3.71687
ENSG00000114779	ABHD14B	chr3	complement(51968510..51983409)	14900	protein_coding	0.389349	0.212114	0.0170624	0.00612059	95.8017	97.1954	4.1983	2.80459
ENSG00000179115	FARSA	chr19	complement(12922479..12934037)	11559	protein_coding	4.59698	5.36214	0.404691	0.266277	91.9089	95.2691	8.09111	4.73094
ENSG00000063854	HAGH	chr16	complement(1795620..1827194)	31575	protein_coding	0.686993	0.653398	0.178746	0.120585	79.3534	84.4202	20.6466	15.5798
ENSG00000132613	MTSS1L	chr16	complement(70661204..70686066)	24863	protein_coding	0.0946848	0.0406067	0.292441	0.111873	24.4584	26.6309	75.5416	73.3691
ENSG00000178726	THBD	chr20	complement(23045633..23049741)	4109	protein_coding	4.03094	1.04692	0.17324	0.0721318	95.8793	93.5542	4.12066	6.4458
ENSG00000113302	IL12B	chr5	complement(159314783..159330887)	16105	protein_coding	2.81387	3.41246	0.1768	0.070783	94.0883	97.9679	5.91173	2.0321
ENSG00000119335	SET	chr9	128683424..128696400	12977	protein_coding	5.27059	6.34912	0.744449	0.49193	87.6235	92.8091	12.3765	7.19086
ENSG00000136710	CCDC115	chr2	complement(130338241..130342349)	4109	protein_coding	7.2741	6.68747	0.581591	0.249687	92.5966	96.4007	7.40343	3.59927
ENSG00000105447	GRWD1	chr19	48445773..48457022	11250	protein_coding	3.01555	2.74691	0.533317	0.251298	84.9722	91.6184	15.0278	8.38162
ENSG00000277443	MARCKS	chr6	113857362..113863471	6110	protein_coding	198.172	199.608	16.8515	6.94797	92.1629	96.6363	7.83706	3.36373
ENSG00000167642	SPINT2	chr19	38244035..38292614	48580	protein_coding	0.596222	0.332517	0.0313993	0.0126714	94.9971	96.3291	5.0029	3.67088
ENSG00000100926	TM9SF1	chr14	complement(24189143..24195687)	6545	protein_coding	1.05337	1.15357	0.023306	0.0104504	97.8354	99.1022	2.16463	0.897785
ENSG00000178057	NDUFAF3	chr3	49020459..49023495	3037	protein_coding	12.098	8.51322	0.887333	0.465443	93.1666	94.8161	6.83336	5.18388
ENSG00000102962	CCL22	chr16	57358772..57366190	7419	protein_coding	167.247	615.53	14.7487	15.2548	91.8961	97.5816	8.10386	2.41838
ENSG00000116701	NCF2	chr1	complement(183555563..183590876)	35314	protein_coding	17.0872	21.8833	1.21521	0.635284	93.3604	97.1788	6.6396	2.82115
ENSG00000271840	AL031281.2	chr1	22100613..22101360	748	lincRNA	0.224804	0.293422	0.815709	0.457203	21.6051	39.0903	78.3949	60.9097
ENSG00000162736	NCSTN	chr1	160343272..160358952	15681	protein_coding	22.9052	27.2456	1.08948	0.693528	95.4595	97.5177	4.54053	2.48228
ENSG00000182117	NOP10	chr15	complement(34341713..34343177)	1465	protein_coding	81.7525	53.544	5.06723	2.22545	94.1635	96.0095	5.8365	3.99045
ENSG00000141424	SLC39A6	chr18	complement(36108532..36129385)	20854	protein_coding	1.97754	2.6122	0.195055	0.0732496	91.022	97.2724	8.97795	2.72765
ENSG00000103254	FAM173A	chr16	720581..722601	2021	protein_coding	1.18564	1.25975	0.427699	0.146655	73.4899	89.5724	26.5101	10.4276
ENSG00000109861	CTSC	chr11	complement(88293592..88337787)	44196	protein_coding	4.86624	5.14284	0.181773	0.0438486	96.3991	99.1546	3.60088	0.845407
ENSG00000166333	ILK	chr11	6603708..6610874	7167	protein_coding	10.4876	10.4978	0.532083	0.257672	95.1715	97.6043	4.82848	2.39574
ENSG00000110002	VWA5A	chr11	124115362..124147721	32360	protein_coding	0.785946	1.08519	0.0864191	0.0584776	90.0937	94.8868	9.9063	5.11317
ENSG00000108518	PFN1	chr17	complement(4945652..4949061)	3410	protein_coding	237.449	172.996	21.3523	9.19991	91.7495	94.9505	8.25045	5.04946
ENSG00000105220	GPI	chr19	34359480..34402156	42677	protein_coding	7.49612	6.80598	0.583792	0.503242	92.7748	93.115	7.22522	6.88502
ENSG00000108179	PPIF	chr10	79347469..79355337	7869	protein_coding	10.2198	6.15847	2.22923	1.00828	82.0931	85.9312	17.9069	14.0688
ENSG00000110917	MLEC	chr12	120686869..120701864	14996	protein_coding	4.25542	5.83385	0.278032	0.17332	93.8671	97.1148	6.13289	2.88522
ENSG00000107331	ABCA2	chr9	complement(137007227..137028922)	21696	protein_coding	4.54176	4.35802	0.187485	0.134509	96.0356	97.006	3.96437	2.99405
ENSG00000174370	C11orf45	chr11	complement(128899565..128906035)	6471	protein_coding	0.890011	0.746182	0.03143	0.024663	96.589	96.8005	3.41096	3.19948
ENSG00000052723	SIKE1	chr1	complement(114769479..114780685)	11207	protein_coding	0.577667	0.383849	0.44916	0.217678	56.2574	63.8124	43.7426	36.1876
ENSG00000108784	NAGLU	chr17	42536172..42544449	8278	protein_coding	5.93148	3.94522	0.190411	0.11843	96.8897	97.0856	3.11033	2.91438
ENSG00000109133	TMEM33	chr4	41935120..41960572	25453	protein_coding	11.5547	16.5715	1.1866	0.690613	90.687	95.9993	9.31303	4.00074
ENSG00000146828	SLC12A9	chr7	100826820..100867009	40190	protein_coding	0.628641	0.653141	0.0417495	0.023826	93.7724	96.4805	6.22765	3.51952
ENSG00000143162	CREG1	chr1	complement(167529677..167553767)	24091	protein_coding	14.1448	21.5735	1.58293	0.895274	89.9354	96.0155	10.0646	3.98453
ENSG00000105258	POLR2I	chr19	complement(36113710..36115346)	1637	protein_coding	2.20849	2.01111	0.186362	0.0835646	92.2182	96.0106	7.78178	3.98938
ENSG00000142961	MOB3C	chr1	complement(46607715..46616891)	9177	protein_coding	1.66285	1.19103	0.299191	0.151547	84.751	88.7122	15.249	11.2878
ENSG00000238227	TMEM250	chr9	complement(136114581..136118863)	4283	protein_coding	3.40586	3.15665	0.546091	0.580227	86.1817	84.4729	13.8183	15.5271
ENSG00000259956	RBM15B	chr3	51391268..51397908	6641	protein_coding	5.94399	5.30108	0.48235	0.209419	92.4942	96.1996	7.50583	3.80036
ENSG00000163956	LRPAP1	chr4	complement(3506376..3532559)	26184	protein_coding	6.32567	9.15671	0.600037	0.383992	91.3361	95.9752	8.66392	4.02478
ENSG00000128617	OPN1SW	chr7	complement(128772491..128775790)	3300	protein_coding	0.242039	0.332544	0.477643	0.297081	33.6314	52.8163	66.3686	47.1837
ENSG00000178952	TUFM	chr16	complement(28842411..28846408)	3998	protein_coding	33.8894	31.1268	1.30994	0.672913	96.2785	97.8839	3.72148	2.1161
ENSG00000181649	PHLDA2	chr11	complement(2928273..2929455)	1183	protein_coding	14.7827	18.5899	1.28941	0.635988	91.9773	96.692	8.02266	3.30798
ENSG00000162894	FCMR	chr1	complement(206904386..206923247)	18862	protein_coding	1.25478	4.12615	0.291133	0.224825	81.1675	94.8328	18.8325	5.16724
ENSG00000111642	CHD4	chr12	complement(6570083..6607476)	37394	protein_coding	7.05324	8.91558	0.776408	0.304241	90.0837	96.7001	9.91625	3.29986
ENSG00000012124	CD22	chr19	35319261..35347355	28095	protein_coding	1.81052	1.46085	0.0615326	0.0397637	96.7131	97.3502	3.28691	2.64983
ENSG00000104763	ASAH1	chr8	complement(18055992..18084998)	29007	protein_coding	13.7954	20.4354	2.1876	0.999779	86.313	95.3358	13.687	4.6642
ENSG00000105677	TMEM147	chr19	35545595..35547526	1932	protein_coding	18.1688	11.8828	0.552672	0.318622	97.0479	97.3886	2.95208	2.61136
ENSG00000173020	GRK2	chr11	67266410..67286556	20147	protein_coding	2.54354	2.40973	0.847978	0.589586	74.9971	80.3427	25.0029	19.6573
ENSG00000130429	ARPC1B	chr7	99374249..99394801	20553	protein_coding	2.8676	2.49241	0.131116	0.102055	95.6276	96.0664	4.37241	3.93355
ENSG00000106628	POLD2	chr7	complement(44114681..44124358)	9678	protein_coding	3.34465	2.4946	0.204897	0.148414	94.2275	94.3847	5.77247	5.61533
ENSG00000072062	PRKACA	chr19	complement(14091688..14118084)	26397	protein_coding	2.25345	2.50434	0.443026	0.312661	83.5702	88.9009	16.4298	11.0991
ENSG00000223356	AL590666.1	chr1	complement(156712212..156713174)	963	antisense	0.0436536	0	0.158398	0.189401	21.6051	0	78.3949	100
ENSG00000132024	CC2D1A	chr19	13906201..13930879	24679	protein_coding	0.865331	1.00673	0.14422	0.124717	85.7144	88.9772	14.2856	11.0228
ENSG00000099341	PSMD8	chr19	38374536..38383824	9289	protein_coding	17.8083	15.774	1.11665	0.593972	94.0996	96.3711	5.90042	3.62888
ENSG00000102178	UBL4A	chrX	complement(154483717..154486670)	2954	protein_coding	14.0887	11.2192	0.740139	0.270133	95.0088	97.6488	4.99122	2.35117
ENSG00000198755	RPL10A	chr6	35468408..35470785	2378	protein_coding	24.4664	24.8829	2.62996	1.48607	90.2941	94.3643	9.70594	5.63567
ENSG00000159388	BTG2	chr1	203305491..203309602	4112	protein_coding	82.7988	88.6137	12.2169	7.61822	87.1423	92.0835	12.8577	7.91652
ENSG00000145050	MANF	chr3	51385047..51389397	4351	protein_coding	1.96134	3.27882	0.467441	0.25152	80.7541	92.8755	19.2459	7.12451
ENSG00000165804	ZNF219	chr14	complement(21090046..21104722)	14677	protein_coding	1.98492	1.42063	0.221717	0.0792232	89.9523	94.7179	10.0477	5.28208
ENSG00000169248	CXCL11	chr4	complement(76033682..76041415)	7734	protein_coding	0.494633	0.306488	0.0460203	0.0176875	91.488	94.5438	8.51198	5.45616
ENSG00000115286	NDUFS7	chr19	1383527..1395589	12063	protein_coding	3.66612	2.56541	0.332987	0.223021	91.6735	92.0019	8.32654	7.99808
ENSG00000112294	ALDH5A1	chr6	24494852..24537207	42356	protein_coding	0.375165	0.525432	0.019207	0.0113038	95.1297	97.894	4.87028	2.10602
ENSG00000146842	TMEM209	chr7	complement(130164715..130207770)	43056	protein_coding	0.284122	0.520968	0.0484179	0.0344191	85.44	93.8027	14.56	6.19732
ENSG00000188846	RPL14	chr3	40457292..40468587	11296	protein_coding	3.20424	2.92613	0.51314	0.232109	86.1962	92.6507	13.8038	7.34933
ENSG00000126088	UROD	chr1	45012147..45015575	3429	protein_coding	15.8517	12.3789	1.61627	0.81117	90.7472	93.8502	9.25275	6.14985
ENSG00000182858	ALG12	chr22	complement(49900229..49918458)	18230	protein_coding	0.590336	0.544183	0.281702	0.166335	67.6961	76.5896	32.3039	23.4104
ENSG00000136942	RPL35	chr9	complement(124857880..124861981)	4102	protein_coding	21.6443	16.1586	0.96684	0.46132	95.7241	97.2243	4.27594	2.7757
ENSG00000124702	KLHDC3	chr6	43014103..43021298	7196	protein_coding	5.11751	4.11752	0.445149	0.288317	91.9976	93.456	8.00244	6.54397
ENSG00000148303	RPL7A	chr9	133348214..133351426	3213	protein_coding	27.2667	23.6762	1.36095	0.936662	95.246	96.1944	4.75398	3.80558
ENSG00000132507	EIF5A	chr17	7306999..7312463	5465	protein_coding	21.2692	15.5744	1.6654	1.01793	92.7385	93.865	7.26152	6.13496
ENSG00000166963	MAP1A	chr15	43510958..43531620	20663	protein_coding	0.539136	1.03244	0.0319894	0.0154474	94.3989	98.5259	5.60111	1.47414
ENSG00000114784	EIF1B	chr3	40309684..40312424	2741	protein_coding	25.4592	19.9701	4.00682	1.58039	86.4019	92.6666	13.5981	7.33342
ENSG00000107819	SFXN3	chr10	101031234..101041244	10011	protein_coding	5.65635	6.66045	0.670428	0.46687	89.4033	93.4496	10.5967	6.55043
ENSG00000158109	TPRG1L	chr1	3625002..3630127	5126	protein_coding	5.22404	4.31594	0.24798	0.115642	95.4682	97.3905	4.53178	2.60949
ENSG00000129353	SLC44A2	chr19	10602457..10644559	42103	protein_coding	3.79716	8.68054	0.230662	0.175449	94.2733	98.0189	5.72671	1.98114
ENSG00000168394	TAP1	chr6	complement(32845209..32853978)	8770	protein_coding	28.5305	32.6141	1.59437	0.89429	94.7075	97.3311	5.29253	2.66886
ENSG00000117411	B4GALT2	chr1	43978943..43991170	12228	protein_coding	0.550061	0.570775	0.0706886	0.0261031	88.6124	95.6267	11.3876	4.37327
ENSG00000127418	FGFRL1	chr4	1009936..1026897	16962	protein_coding	2.52795	2.62154	0.143886	0.0631743	94.6147	97.6469	5.38529	2.35311
ENSG00000158062	UBXN11	chr1	complement(26281328..26318363)	37036	protein_coding	0.600451	0.619871	0.473642	0.331806	55.9031	65.1346	44.0969	34.8654
ENSG00000213654	GPSM3	chr6	complement(32190766..32195523)	4758	protein_coding	21.1164	11.7904	1.21825	0.589387	94.5455	95.2391	5.45453	4.76086
ENSG00000159674	SPON2	chr4	complement(1166932..1208962)	42031	protein_coding	0.410072	0.516962	0.0326625	0.0189853	92.6226	96.4576	7.37745	3.54238
ENSG00000125538	IL1B	chr2	complement(112829751..112836903)	7153	protein_coding	528.504	522.142	63.1291	21.8271	89.3297	95.9874	10.6703	4.01256
ENSG00000005893	LAMP2	chrX	complement(120427827..120469365)	41539	protein_coding	8.21559	12.6291	0.865404	0.468729	90.4702	96.4213	9.52983	3.57868
ENSG00000173812	EIF1	chr17	41688885..41692668	3784	protein_coding	86.2209	68.9527	5.63013	2.46429	93.8704	96.5494	6.12963	3.45057
ENSG00000131653	TRAF7	chr16	2155698..2178129	22432	protein_coding	2.12516	1.3737	0.750267	0.373008	73.9076	78.6451	26.0924	21.3549
ENSG00000174231	PRPF8	chr17	complement(1650629..1684882)	34254	protein_coding	21.2241	20.5075	1.09102	0.608351	95.1109	97.119	4.88913	2.88101
ENSG00000176973	FAM89B	chr11	65572349..65574198	1850	protein_coding	11.2481	10.4401	0.549685	0.419012	95.3408	96.1414	4.65922	3.85863
ENSG00000013288	MAN2B2	chr4	6575175..6623362	48188	protein_coding	2.37463	3.74574	0.259568	0.192091	90.1462	95.1219	9.85381	4.87809
ENSG00000197756	RPL37A	chr2	216498189..216579180	80992	protein_coding	2.05334	2.13106	0.164481	0.0765678	92.5837	96.5317	7.41633	3.46834
ENSG00000250479	CHCHD10	chr22	complement(23765834..23768443)	2610	protein_coding	19.9078	15.8597	1.09095	0.794915	94.8047	95.2271	5.19528	4.77294
ENSG00000103042	SLC38A7	chr16	complement(58665109..58685104)	19996	protein_coding	2.3378	2.88234	0.434819	0.427571	84.3174	87.0821	15.6826	12.9179
ENSG00000099377	HSD3B7	chr16	30985207..30989152	3946	protein_coding	29.8402	26.7869	3.58215	1.38667	89.2822	95.0781	10.7178	4.92188
ENSG00000055950	MRPL43	chr10	complement(100969458..100987515)	18058	protein_coding	0.94981	0.670908	0.101365	0.0202009	90.357	97.077	9.64303	2.92296
ENSG00000182774	RPS17	chr15	complement(82536753..82540564)	3812	protein_coding	19.5635	17.7909	1.57393	0.72967	92.5538	96.0602	7.44616	3.93977
ENSG00000168890	TMEM150A	chr2	complement(85598548..85603196)	4649	protein_coding	2.32391	1.69012	1.13744	0.505123	67.1388	76.9901	32.8612	23.0099
ENSG00000011009	LYPLA2	chr1	23790970..23795539	4570	protein_coding	6.31036	5.77274	1.07922	0.568733	85.3953	91.0315	14.6047	8.96847
ENSG00000105197	TIMM50	chr19	39480412..39493785	13374	protein_coding	2.40462	2.24829	0.296544	0.240368	89.0216	90.3415	10.9784	9.65855
ENSG00000165527	ARF6	chr14	49893092..49897054	3963	protein_coding	58.491	61.3412	6.99243	3.68193	89.3218	94.3375	10.6782	5.66249
ENSG00000129103	SUMF2	chr7	56064002..56080670	16669	protein_coding	4.93798	4.50835	0.417894	0.306378	92.1975	93.6366	7.80255	6.36336
ENSG00000185187	SIGIRR	chr11	complement(405716..417455)	11740	protein_coding	0.529956	0.56085	0.0563029	0.0310722	90.3962	94.7506	9.60377	5.24937
ENSG00000197956	S100A6	chr1	complement(153534599..153536244)	1646	protein_coding	66.4288	57.47	2.90371	1.24661	95.8119	97.8769	4.1881	2.12311
ENSG00000163735	CXCL5	chr4	complement(73995642..73998779)	3138	protein_coding	2.30421	2.15423	0.0648131	0.0290621	97.2641	98.6689	2.73586	1.33112
ENSG00000085998	POMGNT1	chr1	complement(46188682..46220305)	31624	protein_coding	2.07374	1.98214	0.200978	0.0699318	91.1647	96.5921	8.83531	3.40786
ENSG00000174165	ZDHHC24	chr11	complement(66520637..66546238)	25602	protein_coding	0.862048	0.792121	0.0893705	0.0480883	90.6066	94.2766	9.3934	5.72337
ENSG00000126903	SLC10A3	chrX	complement(154487306..154490690)	3385	protein_coding	3.31588	3.85142	0.435607	0.255944	88.3884	93.7687	11.6116	6.23133
ENSG00000275385	CCL18	chr17	36064280..36072032	7753	protein_coding	1.87066	1.22861	0.124606	0.0176442	93.7549	98.5842	6.24508	1.41578
ENSG00000108846	ABCC3	chr17	50634777..50692252	57476	protein_coding	11.4941	9.27391	2.18507	1.2039	84.0262	88.51	15.9738	11.49
ENSG00000184557	SOCS3	chr17	complement(78356778..78360077)	3300	protein_coding	140.306	91.8754	17.38	6.97794	88.9781	92.9411	11.0219	7.05888
ENSG00000197405	C5AR1	chr19	47290023..47322066	32044	protein_coding	17.708	27.4931	1.85967	1.09072	90.4962	96.1841	9.50382	3.81588
ENSG00000197070	ARRDC1	chr9	137605654..137615360	9707	protein_coding	0.554333	0.393421	0.193808	0.110391	74.0947	78.0889	25.9053	21.9111
ENSG00000173546	CSPG4	chr15	complement(75674322..75712848)	38527	protein_coding	0.329525	0.743998	0.0699465	0.102968	82.4902	87.8427	17.5098	12.1573
ENSG00000084234	APLP2	chr11	130069837..130144811	74975	protein_coding	12.6494	27.6741	1.1807	0.864834	91.4628	96.9696	8.53717	3.03036
ENSG00000184602	SNN	chr16	11668414..11679159	10746	protein_coding	30.5293	22.5484	5.62588	2.55234	84.4396	89.8316	15.5604	10.1684
ENSG00000105583	WDR83OS	chr19	complement(12668071..12671356)	3286	protein_coding	6.67804	3.82052	0.216629	0.0901977	96.858	97.6936	3.14198	2.30643
ENSG00000087191	PSMC5	chr17	63827152..63832026	4875	protein_coding	1.61255	2.20605	0.312898	0.0841817	83.7494	96.3243	16.2506	3.67569
ENSG00000274997	HIST1H2AH	chr6	27147129..27147515	387	protein_coding	1.52077	2.04167	0	0.0589127	100	97.1954	0	2.80459
ENSG00000169223	LMAN2	chr5	complement(177331562..177351852)	20291	protein_coding	5.25609	5.90585	0.736715	0.377533	87.7067	93.9916	12.2933	6.00844
ENSG00000139579	NABP2	chr12	56222015..56229854	7840	protein_coding	1.05632	0.940626	0.058369	0.0348967	94.7637	96.4228	5.23634	3.57724
ENSG00000122406	RPL5	chr1	92832025..92841924	9900	protein_coding	3.54566	4.28317	0.272205	0.147389	92.8702	96.6734	7.12977	3.32664
ENSG00000108298	RPL19	chr17	39200283..39204727	4445	protein_coding	30.3584	27.8287	1.39554	0.779635	95.6051	97.2748	4.39487	2.7252
ENSG00000099901	RANBP1	chr22	20115938..20127357	11420	protein_coding	1.28103	1.35685	0.182546	0.107807	87.5274	92.6394	12.4726	7.36056
ENSG00000173457	PPP1R14B	chr11	complement(64244480..64246941)	2462	protein_coding	9.78391	7.98755	0.598916	0.685273	94.2317	92.0986	5.76833	7.90138
ENSG00000239779	WBP1	chr2	74458329..74460891	2563	protein_coding	0.213226	0.496676	0	0.0355821	100	93.3149	0	6.68512
ENSG00000167123	CERCAM	chr9	128411751..128437351	25601	protein_coding	0.252877	0.435512	0.043694	0.0284979	85.267	93.8583	14.733	6.14165
ENSG00000180879	SSR4	chrX	153793516..153798505	4990	protein_coding	9.99991	9.39495	1.24313	0.657933	88.9432	93.4553	11.0568	6.54472
ENSG00000135047	CTSL	chr9	87725519..87731393	5875	protein_coding	18.0461	39.3382	2.57908	1.49796	87.4955	96.3318	12.5045	3.66821
ENSG00000179918	SEPHS2	chr16	complement(30443631..30446181)	2551	protein_coding	27.339	18.5151	2.27222	0.795425	92.3265	95.8809	7.67352	4.11913
ENSG00000090659	CD209	chr19	complement(7739994..7747564)	7571	protein_coding	6.75746	2.14522	0.416384	0.0722733	94.1958	96.7408	5.8042	3.25923
ENSG00000107959	PITRM1	chr10	complement(3137728..3172841)	35114	protein_coding	2.13341	1.47136	0.112946	0.0467489	94.972	96.9206	5.02797	3.07941
ENSG00000012779	ALOX5	chr10	45374176..45446119	71944	protein_coding	2.00247	4.12637	0.390122	0.425599	83.6946	90.6502	16.3054	9.34978
ENSG00000083444	PLOD1	chr1	11934205..11975538	41334	protein_coding	5.72086	5.69327	0.455145	0.215118	92.6304	96.3591	7.36958	3.64089
ENSG00000173171	MTX1	chr1	155208699..155213824	5126	protein_coding	2.58332	3.27121	0.367011	0.120089	87.5603	96.4589	12.4397	3.5411
ENSG00000159176	CSRP1	chr1	complement(201483530..201509456)	25927	protein_coding	4.77182	2.83418	0.564801	0.235669	89.4165	92.3231	10.5835	7.6769
ENSG00000111674	ENO2	chr12	6913745..6923698	9954	protein_coding	2.61842	5.01843	0.526133	0.448929	83.2685	91.7889	16.7315	8.21108
ENSG00000157227	MMP14	chr14	22836557..22849027	12471	protein_coding	103.898	111.793	7.31437	4.31816	93.423	96.281	6.57696	3.71897
ENSG00000073008	PVR	chr19	44643798..44663583	19786	protein_coding	2.07579	2.14976	0.097652	0.0345687	95.507	98.4174	4.49297	1.58258
ENSG00000010404	IDS	chrX	complement(149476990..149521096)	44107	protein_coding	1.13133	1.16838	0.0461114	0.0454878	96.0838	96.2527	3.91624	3.74734
ENSG00000182934	SRPRA	chr11	complement(126262919..126269144)	6226	protein_coding	18.1563	24.2816	1.2985	0.79464	93.3255	96.8311	6.67446	3.16889
ENSG00000129925	TMEM8A	chr16	complement(370773..387113)	16341	protein_coding	9.40275	10.5086	0.880569	0.506463	91.4369	95.4021	8.56308	4.59792
ENSG00000152291	TGOLN2	chr2	complement(85318020..85328425)	10406	protein_coding	53.1317	59.0523	3.53273	1.80536	93.7655	97.0335	6.23447	2.96652
ENSG00000149541	B3GAT3	chr11	complement(62615296..62622175)	6880	protein_coding	4.05719	3.56654	0.679916	0.351267	85.647	91.0341	14.353	8.96591
ENSG00000186281	GPAT2	chr2	complement(96021946..96039451)	17506	protein_coding	1.28713	0.601794	0.0406627	0.014326	96.9376	97.6748	3.06242	2.3252
ENSG00000163703	CRELD1	chr3	9933822..9945413	11592	protein_coding	1.89666	2.15465	0.311427	0.259618	85.8961	89.2465	14.1039	10.7535
ENSG00000005844	ITGAL	chr16	30472658..30523185	50528	protein_coding	11.5729	7.49812	0.703397	0.315853	94.2703	95.9578	5.72973	4.04216
ENSG00000266412	NCOA4	chr10	complement(46005088..46030714)	25627	protein_coding	21.3776	24.477	1.70829	0.911007	92.6003	96.4117	7.3997	3.58834
ENSG00000142227	EMP3	chr19	48321509..48330553	9045	protein_coding	22.4716	17.7379	1.59649	0.602433	93.3668	96.7153	6.63321	3.28474
ENSG00000176454	LPCAT4	chr15	complement(34358618..34367278)	8661	protein_coding	2.14536	2.17427	0.228956	0.113193	90.357	95.0516	9.64303	4.94842
ENSG00000123353	ORMDL2	chr12	55817919..55821879	3961	protein_coding	4.6273	4.4993	0.11553	0.074827	97.5641	98.3641	2.43588	1.63588
ENSG00000145912	NHP2	chr5	complement(178149460..178153967)	4508	protein_coding	1.35217	1.01268	0.203023	0.070805	86.9455	93.4651	13.0545	6.53492
ENSG00000102316	MAGED2	chrX	54807599..54816012	8414	protein_coding	2.53309	2.78588	0.102731	0.0894193	96.1025	96.8901	3.89749	3.10991
ENSG00000162066	AMDHD2	chr16	2520357..2531422	11066	protein_coding	1.83486	1.17019	0.284877	0.232813	86.5607	83.406	13.4393	16.594
ENSG00000161671	EMC10	chr19	50476400..50490870	14471	protein_coding	2.42278	2.25076	0.2319	0.105559	91.2645	95.5202	8.73553	4.47984
ENSG00000160796	NBEAL2	chr3	46979683..47009703	30021	protein_coding	12.9752	9.26432	4.14104	2.14314	75.8063	81.2128	24.1937	18.7872
ENSG00000196502	SULT1A1	chr16	complement(28605196..28623625)	18430	protein_coding	1.19295	1.33855	0.0717305	0.0482457	94.3282	96.5211	5.67182	3.47894
ENSG00000163902	RPN1	chr3	complement(128619970..128681075)	61106	protein_coding	6.77777	9.07284	0.459315	0.258565	93.6533	97.2291	6.34669	2.77091
ENSG00000162144	CYB561A3	chr11	complement(61348745..61362299)	13555	protein_coding	13.5187	8.28694	1.11032	0.438996	92.4101	94.9691	7.58987	5.03093
ENSG00000184481	FOXO4	chrX	71096197..71103535	7339	protein_coding	0.950861	0.909139	0.117779	0.0465987	88.9786	95.1243	11.0214	4.87568
ENSG00000067836	ROGDI	chr16	complement(4796968..4802950)	5983	protein_coding	1.84089	1.93691	0.26345	0.140995	87.4806	93.2146	12.5194	6.78543
ENSG00000102030	NAA10	chrX	complement(153929242..153935223)	5982	protein_coding	0.681666	0.667757	0.0594987	0.076226	91.9723	89.7543	8.02773	10.2457
ENSG00000044574	HSPA5	chr9	complement(125234853..125241330)	6478	protein_coding	57.3404	77.8985	3.20239	1.93923	94.7105	97.571	5.28947	2.42897
ENSG00000109107	ALDOC	chr17	complement(28573115..28577264)	4150	protein_coding	0.982584	0.581752	0.036756	0.00549378	96.3941	99.0645	3.60587	0.935516
ENSG00000185130	HIST1H2BL	chr6	complement(27807444..27807931)	488	protein_coding	1.80903	1.88896	0	0.0934394	100	95.2866	0	4.71345
ENSG00000163463	KRTCAP2	chr1	complement(155169408..155173475)	4068	protein_coding	6.85139	6.3772	0.187485	0.11209	97.3364	98.2727	2.66356	1.72731
ENSG00000172534	HCFC1	chrX	complement(153947553..153971807)	24255	protein_coding	8.67459	8.4317	1.42339	0.870421	85.9042	90.6428	14.0958	9.35724
ENSG00000007520	TSR3	chr16	complement(1349240..1351911)	2672	protein_coding	2.17114	1.21568	0.190291	0.145055	91.9417	89.34	8.05829	10.66
ENSG00000244509	APOBEC3C	chr22	39014083..39020352	6270	protein_coding	1.89743	1.77124	0.105422	0.0327261	94.7364	98.1859	5.26361	1.81412
ENSG00000182512	GLRX5	chr14	95533503..95544724	11222	protein_coding	0.925279	0.76276	0.0860873	0.0264115	91.488	96.6533	8.51198	3.34674
ENSG00000107021	TBC1D13	chr9	128787204..128810432	23229	protein_coding	0.401762	0.428962	0.155412	0.0961867	72.1071	81.6839	27.8929	18.3161
ENSG00000086730	LAT2	chr7	74199652..74229834	30183	protein_coding	0.637895	1.34089	0.237527	0.179022	72.8672	88.2215	27.1328	11.7785
ENSG00000136059	VILL	chr3	37988059..38007188	19130	protein_coding	0.610908	0.580536	0.249844	0.15851	70.9738	78.5521	29.0262	21.4479
ENSG00000128973	CLN6	chr15	complement(68206992..68257211)	50220	protein_coding	0.611909	0.613598	0.0455608	0.0372269	93.0703	94.28	6.92972	5.71996
ENSG00000026025	VIM	chr10	17228259..17237593	9335	protein_coding	296.525	384.774	26.4279	11.1029	91.8168	97.1954	8.1832	2.80462
ENSG00000100823	APEX1	chr14	20455191..20457772	2582	protein_coding	11.4946	12.0535	1.18155	0.406183	90.679	96.74	9.32101	3.25997
ENSG00000168003	SLC3A2	chr11	62856102..62888875	32774	protein_coding	12.4368	11.5907	0.74933	0.340172	94.3173	97.1488	5.68271	2.85119
ENSG00000181191	PJA1	chrX	complement(69160851..69165793)	4943	protein_coding	3.38484	2.7174	0.246875	0.129148	93.2023	95.463	6.79774	4.53699
ENSG00000072274	TFRC	chr3	complement(196027183..196082189)	55007	protein_coding	55.2176	71.7598	6.09333	3.45385	90.0616	95.408	9.9384	4.59205
ENSG00000178695	KCTD12	chr13	complement(76880166..76886390)	6225	protein_coding	14.3505	25.8933	1.08635	1.12073	92.9626	95.8513	7.03738	4.14871
ENSG00000100299	ARSA	chr22	complement(50622754..50628173)	5420	protein_coding	16.5439	11.9863	1.30398	0.719311	92.6939	94.3386	7.30609	5.66135
ENSG00000023330	ALAS1	chr3	52198086..52214327	16242	protein_coding	59.7187	51.1389	4.03211	2.16734	93.6752	95.9342	6.32479	4.06583
ENSG00000095906	NUBP2	chr16	1782901..1789191	6291	protein_coding	0.648184	0.48843	0.0484939	0.0181205	93.0393	96.4228	6.96074	3.57724
ENSG00000185043	CIB1	chr15	complement(90229975..90234047)	4073	protein_coding	11.5288	10.2815	0.898822	0.520581	92.7676	95.1807	7.23244	4.81925
ENSG00000005486	RHBDD2	chr7	75842602..75888926	46325	protein_coding	1.46919	1.38628	0.280983	0.149616	83.9454	90.2587	16.0546	9.74125
ENSG00000155957	TMBIM4	chr12	complement(66135846..66170072)	34227	protein_coding	0.53182	0.659201	0.0415954	0.0179852	92.746	97.3441	7.25396	2.65587
ENSG00000166881	NEMP1	chr12	complement(57055643..57088063)	32421	protein_coding	6.52599	6.39733	1.19348	0.520385	84.5394	92.4775	15.4606	7.5225
ENSG00000158710	TAGLN2	chr1	complement(159918107..159925732)	7626	protein_coding	16.9069	17.9129	1.58685	0.834117	91.4195	95.5507	8.58048	4.44933
ENSG00000283674	AC068587.6	chr8	complement(12537079..12665588)	128510	lincRNA	0.0749108	0.0905175	0.270629	0.176525	21.6793	33.8963	78.3207	66.1037
ENSG00000108107	RPL28	chr19	55385345..55403250	17906	protein_coding	18.371	17.7952	0.911511	0.54114	95.2728	97.0488	4.72715	2.9512
ENSG00000276070	CCL4L2	chr17	36210924..36212878	1955	protein_coding	221.761	516.265	27.4126	12.8399	88.9986	97.5733	11.0014	2.42671
ENSG00000138061	CYP1B1	chr2	complement(38066973..38109902)	42930	protein_coding	17.1356	31.0809	1.08135	0.812019	94.064	97.4539	5.93596	2.54608
ENSG00000173264	GPR137	chr11	64270062..64289500	19439	protein_coding	1.36891	1.23294	0.167402	0.107903	89.1036	91.9526	10.8964	8.0474
ENSG00000226091	LINC00937	chr12	complement(8295986..8396803)	100818	lincRNA	0.21349	0.107543	0.768604	0.357983	21.7383	23.1014	78.2617	76.8986
ENSG00000254198	AC113191.1	chr8	complement(43125995..43126397)	403	processed_pseudogene	6.67607	11.4369	0.378505	0.282869	94.6346	97.5864	5.36539	2.4136
ENSG00000141552	ANAPC11	chr17	81890790..81900991	10202	protein_coding	1.31035	0.976706	0.353858	0.111739	78.7372	89.7341	21.2628	10.2659
ENSG00000105438	KDELR1	chr19	complement(48382570..48391553)	8984	protein_coding	10.926	16.8176	0.967792	0.794318	91.8631	95.4899	8.13692	4.51011
ENSG00000090621	PABPC4	chr1	complement(39560816..39576790)	15975	protein_coding	6.42615	6.19625	0.757516	0.415309	89.455	93.7184	10.545	6.28156
ENSG00000228253	MT-ATP8	chrM	8366..8572	207	protein_coding	1084.87	1006	29.4759	23.0195	97.3549	97.763	2.64512	2.23703
ENSG00000123700	KCNJ2	chr17	70168673..70180048	11376	protein_coding	0.487787	0.297115	0.0536349	0.0300622	90.0937	90.8116	9.9063	9.18836
ENSG00000162241	SLC25A45	chr11	complement(65375192..65383701)	8510	protein_coding	1.25967	0.820146	0.489937	0.192896	71.9973	80.9588	28.0027	19.0412
ENSG00000132376	INPP5K	chr17	complement(1494571..1516888)	22318	protein_coding	1.32229	1.39055	0.230103	0.108285	85.1776	92.7754	14.8224	7.22462
ENSG00000143222	UFC1	chr1	161152776..161158856	6081	protein_coding	1.20287	1.20549	0.0334457	0.0262448	97.2947	97.8693	2.70526	2.13071
ENSG00000185803	SLC52A2	chr8	144354135..144361272	7138	protein_coding	7.30283	6.1865	0.463012	0.268301	94.0378	95.8434	5.96216	4.15661
ENSG00000122877	EGR2	chr10	complement(62811996..62919900)	107905	protein_coding	1.20733	1.54747	0.167279	0.116209	87.8308	93.0149	12.1692	6.98507
ENSG00000013561	RNF14	chr5	141958328..141990291	31964	protein_coding	0.447161	0.580902	0.181342	0.0791738	71.1469	88.0053	28.8531	11.9947
ENSG00000084774	CAD	chr2	27217390..27243943	26554	protein_coding	3.28657	2.3639	0.348495	0.239549	90.413	90.7988	9.58704	9.2012
ENSG00000132341	RAN	chr12	130871879..130877678	5800	protein_coding	18.0113	20.4646	1.67441	0.577842	91.4943	97.2539	8.50571	2.74608
ENSG00000176058	TPRN	chr9	complement(137191617..137204193)	12577	protein_coding	0.244001	0.286194	0.161711	0.094264	60.1415	75.2235	39.8585	24.7765
ENSG00000074800	ENO1	chr1	complement(8861002..8879249)	18248	protein_coding	48.7883	37.9037	2.7	1.55301	94.7561	96.064	5.24391	3.93599
ENSG00000160446	ZDHHC12	chr9	complement(128720869..128724127)	3259	protein_coding	4.86299	5.4954	0.218423	0.153907	95.7015	97.2757	4.29848	2.72435
ENSG00000162430	SELENON	chr1	25800176..25818224	18049	protein_coding	6.94312	15.3486	1.23389	0.698541	84.9103	95.6469	15.0897	4.35306
ENSG00000100031	GGT1	chr22	24583750..24629005	45256	protein_coding	0.810002	0.948607	0.0865108	0.0564237	90.3503	94.3859	9.64969	5.61413
ENSG00000155876	RRAGA	chr9	19049395..19050983	1589	protein_coding	20.5298	23.2049	0.831965	0.3874	96.1053	98.3579	3.89465	1.64206
ENSG00000197249	SERPINA1	chr14	complement(94376747..94390693)	13947	protein_coding	36.3266	27.6839	2.09989	0.993899	94.5353	96.5343	5.46471	3.46574
ENSG00000187514	PTMA	chr2	231706895..231713541	6647	protein_coding	28.9974	37.8269	2.27953	1.2691	92.7118	96.7539	7.28822	3.24611
ENSG00000116521	SCAMP3	chr1	complement(155255979..155262430)	6452	protein_coding	13.3895	16.2262	0.772302	0.526516	94.5466	96.8571	5.45343	3.14286
ENSG00000161203	AP2M1	chr3	184174689..184184091	9403	protein_coding	14.4271	13.8555	1.36807	0.659511	91.3386	95.4563	8.66135	4.54366
ENSG00000183283	DAZAP2	chr12	51238292..51271362	33071	protein_coding	1.84572	2.0016	0.167585	0.0951374	91.6761	95.4626	8.32388	4.5374
ENSG00000133597	ADCK2	chr7	140673153..140696261	23109	protein_coding	0.394752	0.412194	0.105613	0.0601822	78.8929	87.2597	21.1071	12.7403
ENSG00000106123	EPHB6	chr7	142855061..142871094	16034	protein_coding	1.25323	0.821302	0.0951338	0.0255947	92.9445	96.9778	7.05548	3.02218
ENSG00000095321	CRAT	chr9	complement(129094810..129111189)	16380	protein_coding	1.75545	1.29972	0.12727	0.0528919	93.2401	96.0897	6.7599	3.91034
ENSG00000149679	CABLES2	chr20	complement(62388632..62407285)	18654	protein_coding	0.482267	0.555346	0.215333	0.158888	69.1323	77.7541	30.8677	22.2459
ENSG00000137818	RPLP1	chr15	69452784..69456194	3411	protein_coding	32.2775	15.7902	2.02728	1.24323	94.0904	92.7012	5.9096	7.29877
ENSG00000196449	YRDC	chr1	complement(37802944..37808185)	5242	protein_coding	5.00419	3.62589	0.572283	0.282707	89.7375	92.7671	10.2625	7.23295
ENSG00000197448	GSTK1	chr7	143244093..143270854	26762	protein_coding	3.05839	3.28046	0.148194	0.090304	95.3784	97.321	4.62156	2.67904
ENSG00000130811	EIF3G	chr19	complement(10115017..10119918)	4902	protein_coding	10.7369	9.73374	1.7322	1.1488	86.108	89.4437	13.892	10.5563
ENSG00000147164	SNX12	chrX	complement(71056332..71073426)	17095	protein_coding	2.81076	1.88474	0.398558	0.178713	87.5812	91.3391	12.4188	8.66087
ENSG00000105671	DDX49	chr19	18919675..18928633	8959	protein_coding	1.68454	1.2984	0.102157	0.0661658	94.2823	95.1512	5.71766	4.84884
ENSG00000198888	MT-ND1	chrM	3307..4262	956	protein_coding	3388.31	1667.35	73.2372	45.3122	97.8843	97.3543	2.11573	2.64571
ENSG00000111181	SLC6A12	chr12	complement(190077..214570)	24494	protein_coding	5.73235	9.53938	0.543873	0.337883	91.3344	96.5792	8.6656	3.42082
ENSG00000182054	IDH2	chr15	complement(90083045..90102504)	19460	protein_coding	4.21896	4.08056	0.182899	0.147621	95.845	96.5086	4.15504	3.49136
ENSG00000130726	TRIM28	chr19	58544091..58550722	6632	protein_coding	19.4852	12.2779	1.87069	0.742555	91.2404	94.297	8.75957	5.70301
ENSG00000155252	PI4K2A	chr10	97640686..97676434	35749	protein_coding	8.04455	8.54243	0.598789	0.349491	93.0722	96.0696	6.92775	3.93043
ENSG00000118181	RPS25	chr11	complement(119015712..119018691)	2980	protein_coding	13.7965	18.0592	1.51855	0.749772	90.0846	96.0137	9.91542	3.98626
ENSG00000164691	TAGAP	chr6	complement(159034468..159045152)	10685	protein_coding	6.59001	6.37178	0.499655	0.192038	92.9523	97.0743	7.04765	2.92571
ENSG00000126351	THRA	chr17	40058290..40093867	35578	protein_coding	1.02561	1.01294	0.157205	0.0890744	86.7093	91.9172	13.2907	8.08285
ENSG00000156508	EEF1A1	chr6	complement(73515750..73523797)	8048	protein_coding	112.921	100.926	8.01732	3.51563	93.3707	96.6339	6.62928	3.36614
ENSG00000151176	PLBD2	chr12	113358566..113391625	33060	protein_coding	11.0704	9.42446	1.07044	0.535843	91.1831	94.6202	8.81687	5.37979
ENSG00000130731	METTL26	chr16	complement(634427..636366)	1940	protein_coding	1.86356	1.49336	0.31451	0.2703	85.5601	84.674	14.4399	15.326
ENSG00000155366	RHOC	chr1	complement(112701106..112707434)	6329	protein_coding	10.1825	14.8077	0.923886	0.504327	91.6815	96.7063	8.31853	3.29368
ENSG00000088986	DYNLL1	chr12	120469850..120498493	28644	protein_coding	2.14565	2.03971	0.134907	0.0628801	94.0845	97.0094	5.91553	2.9906
ENSG00000165272	AQP3	chr9	complement(33441154..33447611)	6458	protein_coding	12.3095	7.93905	0.913304	0.225944	93.0929	97.2328	6.90705	2.76723
ENSG00000121797	CCRL2	chr3	46407163..46412997	5835	protein_coding	65.5395	73.0319	5.0018	2.05134	92.9094	97.2679	7.0906	2.73209
ENSG00000167447	SMG8	chr17	59209400..59215247	5848	protein_coding	0.503195	0.615503	0.0434729	0.00389863	92.0477	99.3706	7.95233	0.629419
ENSG00000166228	PCBD1	chr10	complement(70882280..70888784)	6505	protein_coding	5.76453	4.21751	0.265759	0.196273	95.5929	95.5532	4.40707	4.44682
ENSG00000110711	AIP	chr11	67483041..67491103	8063	protein_coding	3.39414	2.95071	0.271161	0.234694	92.602	92.6322	7.39805	7.36779
ENSG00000278272	HIST1H3C	chr6	26045411..26045821	411	protein_coding	6.54612	6.83536	0.123713	0.22189	98.1452	96.8559	1.85481	3.14414
ENSG00000237541	HLA-DQA2	chr6	32741342..32747215	5874	protein_coding	1.09497	1.68888	0.129841	0.00388138	89.3991	99.7707	10.6009	0.229293
ENSG00000132589	FLOT2	chr17	complement(28879335..28897679)	18345	protein_coding	7.62397	7.05636	0.50444	0.272174	93.7941	96.2861	6.20589	3.71389
ENSG00000175040	CHST2	chr3	143119331..143124014	4684	protein_coding	27.2926	9.4839	1.73684	0.296915	94.017	96.9643	5.98301	3.03569
ENSG00000124217	MOCS3	chr20	50958826..50963931	5106	protein_coding	1.342	0.962855	0.179245	0.075908	88.2172	92.6925	11.7828	7.30754
ENSG00000100364	KIAA0930	chr22	complement(45190338..45240769)	50432	protein_coding	9.51765	9.68317	1.50525	0.870702	86.3443	91.7499	13.6557	8.25008
ENSG00000157240	FZD1	chr7	91264364..91271326	6963	protein_coding	1.38256	2.55949	0.146046	0.12115	90.4458	95.4805	9.55416	4.51946
ENSG00000126254	RBM42	chr19	35629030..35637686	8657	protein_coding	4.6132	4.05138	0.422883	0.252827	91.6029	94.126	8.39707	5.87395
ENSG00000180596	HIST1H2BC	chr6	complement(26114873..26123926)	9054	protein_coding	1.81544	1.27993	0.0673901	0.0327358	96.4208	97.5062	3.57919	2.49383
ENSG00000196305	IARS	chr9	complement(92210207..92293756)	83550	protein_coding	1.14316	2.15513	0.5611	0.376576	67.0767	85.1256	32.9233	14.8744
ENSG00000196961	AP2A1	chr19	49766968..49807113	40146	protein_coding	3.55817	3.01999	0.400221	0.260101	89.8893	92.0703	10.1107	7.92971
ENSG00000107317	PTGDS	chr9	136975092..136981742	6651	protein_coding	1.71921	10.078	0.0305794	0.143973	98.2524	98.5915	1.74761	1.40846
ENSG00000168334	XIRP1	chr3	complement(39183210..39192596)	9387	protein_coding	2.61984	1.76762	0.238332	0.0461473	91.6614	97.4557	8.3386	2.54428
ENSG00000244187	TMEM141	chr9	136791355..136793257	1903	protein_coding	1.67888	0.807333	0.0801564	0.0479227	95.4432	94.3967	4.55682	5.60331
ENSG00000135424	ITGA7	chr12	complement(55684568..55716043)	31476	protein_coding	0.599671	1.19934	0.0775385	0.0615686	88.5503	95.1171	11.4497	4.88287
ENSG00000064726	BTBD1	chr15	complement(83016422..83067354)	50933	protein_coding	0.78905	0.833395	0.0718768	0.0331247	91.6512	96.1773	8.34877	3.82273
ENSG00000010256	UQCRC1	chr3	complement(48599002..48610976)	11975	protein_coding	15.348	13.2659	0.866184	0.397915	94.6578	97.0878	5.34215	2.91218
ENSG00000249592	AC139887.2	chr4	complement(762387..781849)	19463	antisense	0.187912	0.0992354	0.671396	0.332681	21.8679	22.9756	78.1321	77.0244
ENSG00000204577	LILRB3	chr19	complement(54216278..54223506)	7229	protein_coding	17.0852	18.253	2.14525	1.27416	88.8445	93.475	11.1555	6.52505
ENSG00000105701	FKBP8	chr19	complement(18531751..18544077)	12327	protein_coding	6.78302	6.75157	0.50322	0.225643	93.0936	96.766	6.90644	3.234
ENSG00000198546	ZNF511	chr10	133308475..133313162	4688	protein_coding	0.484231	0.224723	0	0.00972662	100	95.8513	0	4.14871
ENSG00000146859	TMEM140	chr7	135148072..135166215	18144	protein_coding	0.491189	0.212899	0.0168141	0.00753942	96.6902	96.5798	3.30984	3.4202
ENSG00000128185	DGCR6L	chr22	complement(20314276..20320080)	5805	protein_coding	2.76635	1.1267	0.218974	0.0785502	92.665	93.4827	7.33503	6.51735
ENSG00000040633	PHF23	chr17	complement(7235028..7239722)	4695	protein_coding	5.56035	6.18936	0.595638	0.267083	90.3242	95.8633	9.67576	4.13669
ENSG00000284240	AC099062.1	chr1	87212669..87264741	52073	lincRNA	0.0589327	0.289138	0.209933	0.675574	21.919	29.9714	78.081	70.0286
ENSG00000175938	ORAI3	chr16	30949066..30956461	7396	protein_coding	0.687756	0.249273	0.00687478	0.00924792	99.0103	96.4228	0.989702	3.57724
ENSG00000181904	C5orf24	chr5	134845680..134859737	14058	protein_coding	1.27987	1.10224	0.264031	0.116769	82.8985	90.4209	17.1015	9.57906
ENSG00000171522	PTGER4	chr5	40679498..40693735	14238	protein_coding	2.01954	0.88174	0.078565	0.00800646	96.2554	99.1001	3.74457	0.899859
ENSG00000117410	ATP6V0B	chr1	43974487..43978295	3809	protein_coding	46.442	36.1746	6.07374	2.89704	88.4344	92.5853	11.5656	7.41468
ENSG00000114383	TUSC2	chr3	complement(50320027..50328251)	8225	protein_coding	1.74798	1.19546	0.19782	0.182948	89.8335	86.7276	10.1665	13.2724
ENSG00000120738	EGR1	chr5	138465490..138469315	3826	protein_coding	1.18666	2.01926	0.332239	0.154934	78.1263	92.8739	21.8737	7.12608
ENSG00000156482	RPL30	chr8	complement(98024851..98046469)	21619	protein_coding	1.92312	1.468	0.192856	0.0706576	90.8857	95.4078	9.11429	4.59216
ENSG00000130522	JUND	chr19	complement(18279760..18281622)	1863	protein_coding	72.0948	62.3448	5.26745	2.6801	93.1912	95.8784	6.80881	4.12165
ENSG00000170275	CRTAP	chr3	33113979..33147773	33795	protein_coding	2.01267	2.34059	0.123372	0.0519467	94.2243	97.8288	5.77574	2.17119
ENSG00000170266	GLB1	chr3	complement(32996608..33097230)	100623	protein_coding	4.75644	4.24244	0.39869	0.233604	92.2661	94.781	7.73385	5.21899
ENSG00000117362	APH1A	chr1	complement(150265399..150269580)	4182	protein_coding	26.7992	24.4881	2.16417	1.16122	92.5279	95.4727	7.47209	4.52731
ENSG00000147813	NAPRT	chr8	complement(143574785..143578649)	3865	protein_coding	1.588	1.63545	0.302576	0.224158	83.9955	87.9459	16.0045	12.0541
ENSG00000149809	TM7SF2	chr11	65111845..65116384	4540	protein_coding	4.44459	4.87302	0.167993	0.145634	96.3579	97.0982	3.64206	2.90185
ENSG00000109113	RAB34	chr17	complement(28714281..28718429)	4149	protein_coding	4.82291	5.9353	0.330884	0.302231	93.5798	95.1546	6.4202	4.84536
ENSG00000110442	COMMD9	chr11	complement(36269284..36289449)	20166	protein_coding	2.87886	2.05701	0.262222	0.158281	91.6518	92.8551	8.34815	7.14493
ENSG00000176101	SSNA1	chr9	137188647..137190370	1724	protein_coding	11.6313	9.31896	0.973268	0.409962	92.2784	95.7861	7.72157	4.21385
ENSG00000163513	TGFBR2	chr3	30606502..30694142	87641	protein_coding	1.53109	1.49457	0.203636	0.0949522	88.2612	94.0264	11.7388	5.97365
ENSG00000137161	CNPY3	chr6	42929192..42939287	10096	protein_coding	5.34224	4.92611	0.498588	0.29583	91.4637	94.3349	8.53625	5.66513
ENSG00000042445	RETSAT	chr2	complement(85342088..85354620)	12533	protein_coding	3.52193	4.99796	0.328614	0.263774	91.4658	94.9869	8.53422	5.01307
ENSG00000130193	THEM6	chr8	142727203..142736927	9725	protein_coding	0.704602	0.496508	0.125481	0.100809	84.8833	83.1231	15.1167	16.8769
ENSG00000149273	RPS3	chr11	75399486..75422280	22795	protein_coding	8.04806	7.01718	0.472881	0.350065	94.4504	95.2484	5.54963	4.75164
ENSG00000110651	CD81	chr11	2376177..2397419	21243	protein_coding	39.0245	35.0187	6.33808	2.74647	86.0279	92.7275	13.9721	7.27248
ENSG00000059377	TBXAS1	chr7	139777051..140020325	243275	protein_coding	0.353725	0.563866	0.0800492	0.0666334	81.5459	89.4317	18.4541	10.5683
ENSG00000107874	CUEDC2	chr10	complement(102423245..102432661)	9417	protein_coding	1.03567	0.778444	0.188978	0.11379	84.5688	87.2466	15.4312	12.7534
ENSG00000205542	TMSB4X	chrX	12975108..12977227	2120	protein_coding	251.001	240.682	18.4436	9.99078	93.1549	96.0144	6.84505	3.98559
ENSG00000119900	OGFRL1	chr6	71288803..71308950	20148	protein_coding	1.98633	2.38782	0.275074	0.131264	87.8361	94.7892	12.1639	5.21078
ENSG00000099785	MARCH2	chr19	8413270..8439017	25748	protein_coding	2.84577	1.98271	0.250793	0.161156	91.9009	92.4829	8.09908	7.51708
ENSG00000118655	DCLRE1B	chr1	113905141..113914086	8946	protein_coding	2.44355	1.84985	0.358069	0.160558	87.2192	92.0137	12.7808	7.98634
ENSG00000109084	TMEM97	chr17	28319095..28328685	9591	protein_coding	1.18344	1.19454	0.090124	0.0285257	92.9235	97.6677	7.07653	2.33232
ENSG00000165802	NSMF	chr9	complement(137447570..137459334)	11765	protein_coding	1.19344	0.38803	0.250664	0.0949563	82.6423	80.3397	17.3577	19.6603
ENSG00000172409	CLP1	chr11	57648992..57661868	12877	protein_coding	0.443987	0.330659	0.047383	0.0141643	90.357	95.8923	9.64303	4.10769
ENSG00000108946	PRKAR1A	chr17	68511780..68551319	39540	protein_coding	5.05332	6.29352	0.650683	0.260628	88.5925	96.0235	11.4075	3.97654
ENSG00000158050	DUSP2	chr2	complement(96143166..96145440)	2275	protein_coding	37.8623	34.0362	8.80583	4.27923	81.1309	88.8316	18.8691	11.1684
ENSG00000144591	GMPPA	chr2	219498867..219506989	8123	protein_coding	3.02751	2.62089	0.294196	0.115077	91.1432	95.7939	8.85678	4.20607
ENSG00000164587	RPS14	chr5	complement(150443190..150449756)	6567	protein_coding	12.7389	8.89682	0.952344	0.517296	93.0441	94.5051	6.95586	5.4949
ENSG00000181588	MEX3D	chr19	complement(1554669..1568058)	13390	protein_coding	0.317093	0.360608	0.0645541	0.0374595	83.0854	90.5897	16.9146	9.41033
ENSG00000165175	MID1IP1	chrX	38801432..38806537	5106	protein_coding	6.61944	9.00097	0.318658	0.200933	95.4071	97.8164	4.59287	2.1836
ENSG00000158714	SLAMF8	chr1	159826750..159837249	10500	protein_coding	8.2155	5.53088	1.17188	0.338731	87.5165	94.2291	12.4835	5.77093
ENSG00000053372	MRTO4	chr1	19251539..19260128	8590	protein_coding	2.94611	2.71347	0.343313	0.177828	89.5631	93.8495	10.4369	6.15047
ENSG00000182220	ATP6AP2	chrX	40579372..40606848	27477	protein_coding	5.17275	10.0933	0.423762	0.298712	92.4281	97.1256	7.57189	2.87444
ENSG00000170043	TRAPPC1	chr17	complement(7930345..7932123)	1779	protein_coding	17.6755	16.0877	1.22899	0.320394	93.499	98.0474	6.50105	1.95265
ENSG00000181830	SLC35C1	chr11	45804072..45813015	8944	protein_coding	1.64036	1.78155	0.159178	0.0866696	91.1545	95.3608	8.84546	4.63915
ENSG00000159063	ALG8	chr11	complement(78100936..78139660)	38725	protein_coding	0.58946	1.67535	0.235027	0.16897	71.4942	90.8384	28.5058	9.16163
ENSG00000177272	KCNA3	chr1	complement(110672465..110675033)	2569	protein_coding	47.2257	49.244	7.40224	3.4079	86.4497	93.5275	13.5503	6.47251
ENSG00000001630	CYP51A1	chr7	complement(92112151..92142952)	30802	protein_coding	0.323456	0.342023	0.0181581	0.00592149	94.6846	98.2982	5.31537	1.70185
ENSG00000204628	RACK1	chr5	complement(181236909..181248096)	11188	protein_coding	21.7857	19.3153	1.95876	1.08209	91.7507	94.695	8.24932	5.30503
ENSG00000099985	OSM	chr22	complement(30262829..30266840)	4012	protein_coding	44.7103	16.5758	9.53043	1.85826	82.4294	89.9194	17.5706	10.0806
ENSG00000135929	CYP27A1	chr2	218781749..218815293	33545	protein_coding	54.935	41.6072	5.66133	3.0843	90.6573	93.0987	9.34269	6.90131
ENSG00000167034	NKX3-1	chr8	complement(23678693..23682927)	4235	protein_coding	3.97057	0.953582	1.02052	0.0753693	79.5532	92.6751	20.4468	7.32486
ENSG00000130733	YIPF2	chr19	complement(10922185..10928681)	6497	protein_coding	3.4358	4.09433	0.305216	0.273717	91.8414	93.7337	8.15864	6.26634
ENSG00000111348	ARHGDIB	chr12	complement(14942017..14961728)	19712	protein_coding	13.5059	18.1912	0.729981	0.566742	94.8723	96.9787	5.12774	3.02134
ENSG00000115993	TRAK2	chr2	complement(201377207..201451579)	74373	protein_coding	0.71559	0.740126	0.156558	0.0726529	82.0491	91.0612	17.9509	8.93882
ENSG00000225697	SLC26A6	chr3	complement(48625723..48635493)	9771	protein_coding	1.6306	1.98118	0.504764	0.434004	76.3616	82.0302	23.6384	17.9698
ENSG00000183617	MRPL54	chr19	3762664..3768575	5912	protein_coding	2.46741	1.29193	0.258014	0.0732721	90.5331	94.6329	9.46692	5.36713
ENSG00000184924	PTRHD1	chr2	complement(24789734..24793382)	3649	protein_coding	3.13358	1.99691	0.125408	0.0374884	96.1519	98.1573	3.84806	1.84273
ENSG00000179562	GCC1	chr7	complement(127580618..127593611)	12994	protein_coding	0.766746	0.787112	0.121304	0.0315827	86.3404	96.1423	13.6596	3.85769
ENSG00000130724	CHMP2A	chr19	complement(58551566..58555124)	3559	protein_coding	6.02404	6.88224	0.371451	0.160152	94.192	97.7259	5.808	2.27411
ENSG00000171222	SCAND1	chr20	complement(35953617..35959472)	5856	protein_coding	4.63025	3.60552	0.243115	0.140159	95.0113	96.2581	4.98865	3.74189
ENSG00000117308	GALE	chr1	complement(23795599..23800804)	5206	protein_coding	3.95674	4.06412	1.12318	0.705085	77.8898	85.2159	22.1102	14.7841
ENSG00000121966	CXCR4	chr2	complement(136114349..136118165)	3817	protein_coding	3.77762	2.99002	0.306381	0.0716768	92.498	97.6589	7.50198	2.34108
ENSG00000186468	RPS23	chr5	complement(82273358..82278577)	5220	protein_coding	8.0936	6.18915	0.399364	0.20528	95.2977	96.7897	4.70229	3.2103
ENSG00000173281	PPP1R3B	chr8	complement(9136255..9151574)	15320	protein_coding	0.299098	0.37535	0.0564216	0.0252994	84.1298	93.6854	15.8702	6.3146
ENSG00000143319	ISG20L2	chr1	complement(156721891..156728799)	6909	protein_coding	3.95498	4.87944	0.441562	0.283794	89.9566	94.5036	10.0434	5.49644
ENSG00000159723	AGRP	chr16	complement(67482571..67483813)	1243	protein_coding	0.372021	0.423773	0	0	100	100	0	0
ENSG00000102119	EMD	chrX	154379197..154381523	2327	protein_coding	8.00301	7.50776	1.50768	0.656445	84.1475	91.9595	15.8525	8.04052
ENSG00000083457	ITGAE	chr17	complement(3714628..3801243)	86616	protein_coding	0.596	0.430769	0.044614	0.0279015	93.0357	93.9169	6.96426	6.08312
ENSG00000014919	COX15	chr10	complement(99711844..99732100)	20257	protein_coding	0.48976	0.41172	0.0150602	0.0101295	97.0167	97.5988	2.98329	2.40121
ENSG00000161547	SRSF2	chr17	complement(76734115..76737374)	3260	protein_coding	4.34569	3.97217	0.389922	0.349681	91.7662	91.909	8.23384	8.091
ENSG00000127022	CANX	chr5	179678628..179730925	52298	protein_coding	9.54059	16.5594	0.944039	0.541883	90.996	96.8313	9.00403	3.16868
ENSG00000196209	SIRPB2	chr20	complement(1470741..1491587)	20847	protein_coding	0.740063	0.848565	0.080487	0.0404648	90.1911	95.4484	9.80892	4.55157
ENSG00000205138	SDHAF1	chr19	35995199..35996315	1117	protein_coding	1.99466	1.68981	0.31864	0.306167	86.2257	84.6608	13.7743	15.3392
ENSG00000172932	ANKRD13D	chr11	67288547..67302485	13939	protein_coding	0.729843	0.799881	0.488797	0.374562	59.89	68.1073	40.11	31.8927
ENSG00000071967	CYBRD1	chr2	171522247..171558133	35887	protein_coding	0.490821	1.81518	0.0623406	0.0743307	88.7301	96.0661	11.2699	3.93386
ENSG00000280233	AC015813.7	chr17	57988180..57988760	581	TEC	0.217066	0.226657	0	0.0784826	100	74.2797	0	25.7203
ENSG00000177731	FLII	chr17	complement(18244836..18258916)	14081	protein_coding	27.3439	27.3363	2.76599	1.27751	90.8137	95.5354	9.18632	4.46465
ENSG00000102096	PIM2	chrX	complement(48913182..48919024)	5843	protein_coding	7.54	6.37816	0.931115	0.472138	89.0084	93.1078	10.9916	6.89223
ENSG00000108639	SYNGR2	chr17	78168558..78173527	4970	protein_coding	33.4362	26.2492	1.93358	0.908298	94.5333	96.6554	5.46675	3.34456
ENSG00000143537	ADAM15	chr1	155050566..155062775	12210	protein_coding	20.5406	18.3349	2.16543	1.07741	90.4632	94.4499	9.53678	5.55013
ENSG00000103145	HCFC1R1	chr16	complement(3022620..3024286)	1667	protein_coding	5.4723	5.05579	0.884541	0.7659	86.0852	86.844	13.9148	13.156
ENSG00000266877	AC007923.4	chr17	31583162..31637543	54382	lincRNA	0.33781	0.224395	1.20331	0.760924	21.9197	22.7738	78.0803	77.2262
ENSG00000116685	KIAA2013	chr1	complement(11919591..11926428)	6838	protein_coding	8.29948	9.87946	0.33461	0.273404	96.1245	97.3071	3.87545	2.69287
ENSG00000273604	EPOP	chr17	complement(38671703..38675421)	3719	protein_coding	13.3044	14.329	1.14844	0.760178	92.0539	94.9621	7.94611	5.0379
ENSG00000149136	SSRP1	chr11	complement(57325985..57335877)	9893	protein_coding	2.27338	2.79535	0.200444	0.0944877	91.8974	96.7303	8.10259	3.26966
ENSG00000167797	CDK2AP2	chr11	complement(67506497..67508649)	2153	protein_coding	4.68612	3.83299	0.448709	0.169432	91.2615	95.7668	8.73855	4.23324
ENSG00000188976	NOC2L	chr1	complement(944204..959309)	15106	protein_coding	2.02873	2.03119	0.218786	0.155456	90.2654	92.8907	9.73457	7.10932
ENSG00000100216	TOMM22	chr22	38681948..38685421	3474	protein_coding	9.95901	5.87552	0.365903	0.216573	96.4561	96.445	3.54388	3.55498
ENSG00000161011	SQSTM1	chr5	179806398..179838078	31681	protein_coding	30.5379	20.9385	4.47937	1.80128	87.2081	92.0787	12.7919	7.92126
ENSG00000279687	FP565260.5	chr21	5073458..5087867	14410	antisense	0.0933538	0.0456931	0.328152	0.223087	22.1477	17.0002	77.8523	82.9998
ENSG00000166946	CCNDBP1	chr15	43185118..43197176	12059	protein_coding	1.01793	1.07747	0.0674628	0.0283596	93.7845	97.4354	6.21552	2.56456
ENSG00000105329	TGFB1	chr19	complement(41301587..41353911)	52325	protein_coding	4.11586	5.01331	0.372173	0.193025	91.7074	96.2925	8.29256	3.7075
ENSG00000169413	RNASE6	chr14	20781051..20782467	1417	protein_coding	7.32779	23.0476	0.143531	0.273526	98.0789	98.8271	1.92109	1.17287
ENSG00000160991	ORAI2	chr7	102433106..102456821	23716	protein_coding	3.71177	4.01645	0.881162	0.638332	80.8148	86.2865	19.1852	13.7135
ENSG00000142694	EVA1B	chr1	complement(36322031..36324154)	2124	protein_coding	0.455218	0.165333	0	0.0214682	100	88.5075	0	11.4925
ENSG00000170291	ELP5	chr17	7251416..7259940	8525	protein_coding	0.966513	0.695125	0.017893	0.0187208	98.1824	97.3775	1.81764	2.62252
ENSG00000052802	MSMO1	chr4	165327623..165343160	15538	protein_coding	12.6348	25.4454	1.44965	1.03886	89.7074	96.0774	10.2926	3.92257
ENSG00000234869	AL021392.1	chr22	46541495..46548196	6702	antisense	0.0627251	0.0720463	0.220013	0.187102	22.1849	27.8012	77.8151	72.1988
ENSG00000167114	SLC27A4	chr9	128340646..128361470	20825	protein_coding	1.82284	1.92025	0.219742	0.135755	89.242	93.3971	10.758	6.60287
ENSG00000074071	MRPS34	chr16	complement(1771890..1773155)	1266	protein_coding	11.788	8.84158	1.68683	0.864425	87.4816	91.0939	12.5184	8.90608
ENSG00000161929	SCIMP	chr17	complement(5208961..5234860)	25900	protein_coding	0.4496	0.332185	0.0176684	0.00616195	96.2188	98.1788	3.78122	1.82119
ENSG00000166710	B2M	chr15	44711477..44718877	7401	protein_coding	285.396	408.858	20.3287	10.095	93.3507	97.5904	6.64935	2.40957
ENSG00000185085	INTS5	chr11	complement(62646848..62653302)	6455	protein_coding	3.92706	2.86972	0.362341	0.0953646	91.5526	96.7837	8.44736	3.21625
ENSG00000189050	RNFT1	chr17	complement(59952240..59964761)	12522	protein_coding	0.708361	1.05866	0.166481	0.054622	80.9701	95.0936	19.0299	4.90639
ENSG00000100979	PLTP	chr20	complement(45898621..45912155)	13535	protein_coding	2.95992	10.2743	0.646139	0.603038	82.0819	94.456	17.9181	5.544
ENSG00000169245	CXCL10	chr4	complement(76021117..76023497)	2381	protein_coding	58.9526	21.3672	3.16052	0.545802	94.9117	97.5092	5.08832	2.49077
ENSG00000213722	DDAH2	chr6	complement(31727038..31730617)	3580	protein_coding	6.61106	3.40867	1.051	0.534953	86.283	86.435	13.717	13.565
ENSG00000278771	RN7SL3	chr14	complement(49853616..49853914)	299	misc_RNA	281.053	224.177	6.12191	6.02387	97.8682	97.3832	2.13177	2.61679
ENSG00000034713	GABARAPL2	chr16	75566351..75577881	11531	protein_coding	1.92857	1.17629	0.0661424	0.0177949	96.6841	98.5097	3.31589	1.49025
ENSG00000110074	FOXRED1	chr11	126269055..126278131	9077	protein_coding	0.833635	0.764079	0.0952275	0.0904232	89.748	89.418	10.252	10.582
ENSG00000116209	TMEM59	chr1	complement(54026681..54053504)	26824	protein_coding	2.42915	3.71635	0.500422	0.249037	82.9183	93.7197	17.0817	6.28026
ENSG00000076944	STXBP2	chr19	7636881..7647873	10993	protein_coding	5.21225	4.92745	1.14245	0.609749	82.022	88.9881	17.978	11.0119
ENSG00000198830	HMGN2	chr1	26472450..26475972	3523	protein_coding	6.46744	5.04622	0.534004	0.362406	92.3729	93.2995	7.62705	6.70052
ENSG00000204371	EHMT2	chr6	complement(31879759..31897687)	17929	protein_coding	0.490045	0.63901	0.068063	0.0648536	87.8047	90.7861	12.1953	9.21393
ENSG00000132481	TRIM47	chr17	complement(75874161..75878575)	4415	protein_coding	21.024	7.67556	2.44152	0.428615	89.5953	94.7112	10.4047	5.28881
ENSG00000100075	SLC25A1	chr22	complement(19175575..19178830)	3256	protein_coding	20.2574	11.2706	1.29613	0.588186	93.9865	95.0401	6.01354	4.95993
ENSG00000033050	ABCF2	chr7	complement(151207837..151227230)	19394	protein_coding	0.93857	0.943827	0.104869	0.0869929	89.9496	91.5608	10.0504	8.4392
ENSG00000159346	ADIPOR1	chr1	complement(202940823..202958572)	17750	protein_coding	7.95295	6.69195	0.601557	0.319831	92.968	95.4387	7.03204	4.56134
ENSG00000104886	PLEKHJ1	chr19	complement(2230084..2237704)	7621	protein_coding	1.92513	1.49756	1.45445	0.712008	56.9635	67.7762	43.0365	32.2238
ENSG00000167553	TUBA1C	chr12	49188736..49274603	85868	protein_coding	0.868007	0.739709	0.0828996	0.0456685	91.2821	94.1852	8.71795	5.81485
ENSG00000162729	IGSF8	chr1	complement(160091340..160098943)	7604	protein_coding	13.7437	9.13246	1.06319	0.497721	92.8197	94.8317	7.18035	5.16834
ENSG00000105202	FBL	chr19	complement(39834458..39846414)	11957	protein_coding	1.23756	1.07932	0.110562	0.0724571	91.7988	93.7091	8.2012	6.29092
ENSG00000165282	PIGO	chr9	complement(35088688..35096601)	7914	protein_coding	6.9639	6.44516	0.623206	0.26504	91.786	96.0502	8.21401	3.94981
ENSG00000067225	PKM	chr15	complement(72199029..72231822)	32794	protein_coding	89.7889	107.139	6.63443	4.13103	93.1195	96.2874	6.88052	3.71262
ENSG00000144028	SNRNP200	chr2	complement(96274336..96305515)	31180	protein_coding	7.70119	7.02362	0.668595	0.342939	92.0118	95.3447	7.9882	4.65534
ENSG00000145022	TCTA	chr3	49412206..49416475	4270	protein_coding	6.72417	3.70082	0.785908	0.533939	89.5353	87.3915	10.4647	12.6085
ENSG00000175130	MARCKSL1	chr1	complement(32333832..32336379)	2548	protein_coding	5.8405	13.8682	0.439015	0.375811	93.0088	97.3616	6.99122	2.63838
ENSG00000163069	SGCB	chr4	complement(52020706..52038482)	17777	protein_coding	0.55099	0.842014	0.14301	0.100036	79.3933	89.381	20.6067	10.619
ENSG00000169429	CXCL8	chr4	73740506..73743716	3211	protein_coding	1198.1	663.441	155.119	28.7564	88.5371	95.8456	11.4629	4.15436
ENSG00000082641	NFE2L1	chr17	48048329..48061487	13159	protein_coding	23.3145	19.7913	1.72333	0.767539	93.1171	96.2666	6.88288	3.73337
ENSG00000197858	GPAA1	chr8	144082590..144086216	3627	protein_coding	21.6277	19.4488	2.53739	1.39548	89.4998	93.3052	10.5002	6.69482
ENSG00000122862	SRGN	chr10	69088106..69104811	16706	protein_coding	26.749	49.7763	2.96444	2.09486	90.0232	95.9614	9.97677	4.03859
ENSG00000170892	TSEN34	chr19	54189938..54194536	4599	protein_coding	0.941499	1.2408	0.154782	0.15368	85.8812	88.9794	14.1188	11.0206
ENSG00000179859	AC104581.1	chr17	complement(7913324..7916276)	2953	protein_coding	0.569433	0.371621	0.172184	0.0849276	76.7826	81.3979	23.2174	18.6021
ENSG00000147804	SLC39A4	chr8	complement(144409742..144416895)	7154	protein_coding	0.370201	0.337472	0.021322	0.0159346	94.5541	95.4911	5.44591	4.50886
ENSG00000185808	PIGP	chr21	complement(37059170..37073170)	14001	protein_coding	0.405341	0.407575	0.0835265	0.04071	82.9143	90.9187	17.0857	9.08126
ENSG00000128016	ZFP36	chr19	39406813..39409412	2600	protein_coding	3.63794	4.55842	1.27115	1.20134	74.1062	79.1425	25.8938	20.8575
ENSG00000175445	LPL	chr8	19901717..19967258	65542	protein_coding	2.61369	13.0471	0.550025	0.696408	82.6146	94.9328	17.3854	5.06717
ENSG00000166595	FAM96B	chr16	complement(66932055..66934423)	2369	protein_coding	8.62417	5.20673	0.364871	0.173232	95.9409	96.7801	4.05907	3.21994
ENSG00000109066	TMEM104	chr17	74776483..74839779	63297	protein_coding	2.10401	2.68242	0.728584	0.349028	74.2786	88.4864	25.7214	11.5136
ENSG00000116005	PCYOX1	chr2	70257386..70281191	23806	protein_coding	1.53631	2.51508	0.126015	0.0833206	92.4194	96.7934	7.58063	3.20661
ENSG00000090013	BLVRB	chr19	complement(40447789..40465840)	18052	protein_coding	2.6012	1.47843	0.126748	0.10609	95.3537	93.3046	4.64629	6.69538
ENSG00000108961	RANGRF	chr17	8288497..8290092	1596	protein_coding	3.31882	1.34768	0	0.0428556	100	96.918	0	3.08195
ENSG00000139180	NDUFA9	chr12	4649095..4694317	45223	protein_coding	0.303973	0.240722	0.0382274	0.0110913	88.8289	95.5954	11.1711	4.40458
ENSG00000155254	MARVELD1	chr10	97713173..97718152	4980	protein_coding	5.71486	2.8735	0.33693	0.119032	94.4325	96.0224	5.56745	3.97763
ENSG00000137076	TLN1	chr9	complement(35696948..35732395)	35448	protein_coding	45.5689	36.0264	3.12981	1.44392	93.5731	96.1465	6.4269	3.85352
ENSG00000090581	GNPTG	chr16	1351923..1364113	12191	protein_coding	6.34145	8.32837	1.32213	0.78173	82.7478	91.4191	17.2522	8.58092
ENSG00000007080	CCDC124	chr19	17933016..17943991	10976	protein_coding	1.80394	1.44773	0.352067	0.211873	83.6704	87.2335	16.3296	12.7665
ENSG00000099385	BCL7C	chr16	complement(30833626..30894960)	61335	protein_coding	0.435908	0.361415	0.200615	0.102965	68.4827	77.8274	31.5173	22.1726
ENSG00000141503	MINK1	chr17	4833388..4898061	64674	protein_coding	3.21232	2.67893	0.659611	0.355345	82.9643	88.2889	17.0357	11.7111
ENSG00000175166	PSMD2	chr3	184298709..184309054	10346	protein_coding	10.3207	10.8149	0.658549	0.385643	94.0019	96.5569	5.99815	3.44308
ENSG00000078808	SDF4	chr1	complement(1216908..1232031)	15124	protein_coding	11.11	13.9402	2.10457	0.972328	84.0739	93.4798	15.9261	6.5202
ENSG00000131495	NDUFA2	chr5	complement(140638740..140647785)	9046	protein_coding	1.34303	1.15975	0.0730706	0.0327647	94.84	97.2525	5.15997	2.74753
ENSG00000006756	ARSD	chrX	complement(2903970..2929351)	25382	protein_coding	2.65328	1.74324	0.276445	0.1024	90.5641	94.4518	9.43588	5.54818
ENSG00000180884	ZNF792	chr19	complement(34956354..34964049)	7696	protein_coding	0.39329	1.08941	0.132136	0.100724	74.8517	91.5368	25.1483	8.46325
ENSG00000101916	TLR8	chrX	12906620..12923169	16550	protein_coding	4.07429	3.82464	0.31337	0.0867885	92.8579	97.7812	7.14207	2.21884
ENSG00000168476	REEP4	chr8	complement(22138020..22141951)	3932	protein_coding	3.72059	4.47666	0.543114	0.208741	87.2619	95.5449	12.7381	4.45514
ENSG00000035862	TIMP2	chr17	complement(78852977..78925387)	72411	protein_coding	6.78724	13.2292	0.59475	0.453081	91.9432	96.6886	8.05677	3.31144
ENSG00000175573	C11orf68	chr11	complement(65916808..65919117)	2310	protein_coding	6.80621	4.75063	1.40872	0.651406	82.8518	87.9415	17.1482	12.0585
ENSG00000143811	PYCR2	chr1	complement(225919877..225924340)	4464	protein_coding	1.29016	1.90766	0.0683412	0.0408588	94.9694	97.9031	5.03065	2.09691
ENSG00000133678	TMEM254	chr10	80078646..80092557	13912	protein_coding	0.710108	1.31258	0.10599	0.0671914	87.0126	95.1303	12.9874	4.86974
ENSG00000128928	IVD	chr15	40405795..40435947	30153	protein_coding	0.935487	0.740987	0.0859994	0.0620016	91.581	92.2786	8.41904	7.72135
ENSG00000105609	LILRB5	chr19	complement(54249431..54257301)	7871	protein_coding	3.43421	0.46846	0.251936	0.0173796	93.1653	96.4228	6.83467	3.57724
ENSG00000173391	OLR1	chr12	complement(10158301..10172138)	13838	protein_coding	10.0311	13.3261	1.21989	0.4086	89.1575	97.0251	10.8425	2.97495
ENSG00000173786	CNP	chr17	41966741..41977731	10991	protein_coding	8.41456	7.76794	2.04013	1.29647	80.486	85.6971	19.514	14.3029
ENSG00000188021	UBQLN2	chrX	56563639..56567868	4230	protein_coding	13.2873	14.3725	0.853441	0.371902	93.9647	97.4777	6.03533	2.52232
ENSG00000133872	SARAF	chr8	complement(30063012..30083208)	20197	protein_coding	5.75304	10.0954	0.493429	0.436861	92.1007	95.8521	7.89933	4.14785
ENSG00000116221	MRPL37	chr1	54184041..54225464	41424	protein_coding	1.44106	2.03351	0.211121	0.174472	87.2217	92.0981	12.7783	7.90189
ENSG00000147475	ERLIN2	chr8	37736599..37759101	22503	protein_coding	0.898567	1.20356	0.122014	0.0536976	88.0447	95.729	11.9553	4.27101
ENSG00000205208	C4orf46	chr4	complement(158666679..158672255)	5577	protein_coding	0.595487	0.487994	0.0729365	0.0327046	89.0883	93.7191	10.9117	6.28091
ENSG00000183258	DDX41	chr5	complement(177511577..177517469)	5893	protein_coding	5.29314	5.09499	0.465922	0.321116	91.9098	94.0711	8.09023	5.9289
ENSG00000161970	RPL26	chr17	complement(8377520..8383213)	5694	protein_coding	4.28948	4.22461	0.241103	0.0880896	94.6783	97.9574	5.32167	2.04256
ENSG00000224789	AC012363.1	chr2	complement(120174885..120216544)	41660	antisense	0.0625631	0.0442541	0.218469	0.132439	22.2619	25.0458	77.7381	74.9542
ENSG00000120594	PLXDC2	chr10	19816239..20289856	473618	protein_coding	1.02882	1.73056	0.196784	0.160012	83.9439	91.5363	16.0561	8.46369
ENSG00000120318	ARAP3	chr5	complement(141653401..141682221)	28821	protein_coding	1.2894	1.11944	0.673922	0.257095	65.6745	81.3231	34.3255	18.6769
ENSG00000167851	CD300A	chr17	74466416..74484796	18381	protein_coding	0.407096	0.403591	0.0497919	0.0285285	89.1019	93.398	10.8981	6.60199
ENSG00000140497	SCAMP2	chr15	complement(74843730..74873365)	29636	protein_coding	3.87673	4.30575	0.828673	0.430043	82.3889	90.9193	17.6111	9.08069
ENSG00000187446	CHP1	chr15	41230839..41281890	51052	protein_coding	2.6696	2.71017	0.21712	0.125491	92.4787	95.5745	7.52133	4.42546
ENSG00000196924	FLNA	chrX	complement(154348524..154374638)	26115	protein_coding	390.18	327.799	36.294	16.8373	91.4898	95.1145	8.51024	4.88551
ENSG00000172243	CLEC7A	chr12	complement(10116777..10130258)	13482	protein_coding	7.55207	6.89271	0.965475	0.542838	88.6649	92.6994	11.3351	7.30058
ENSG00000136908	DPM2	chr9	complement(127935099..127938484)	3386	protein_coding	1.22912	0.881547	0.135148	0.0471336	90.0937	94.9247	9.9063	5.07533
ENSG00000003056	M6PR	chr12	complement(8940363..8949955)	9593	protein_coding	31.8498	44.5868	3.27029	1.68029	90.6883	96.3683	9.31174	3.63172
ENSG00000166337	TAF10	chr11	complement(6606296..6612667)	6372	protein_coding	4.88205	4.80154	0.837856	0.318445	85.3519	93.7804	14.6481	6.21964
ENSG00000154813	DPH3	chr3	complement(16257978..16264972)	6995	protein_coding	1.73082	1.33037	0.356175	0.169487	82.9335	88.6998	17.0665	11.3002
ENSG00000120742	SERP1	chr3	complement(150541994..150603228)	61235	protein_coding	0.799097	0.77419	0.0913374	0.0524976	89.7424	93.6497	10.2576	6.35035
ENSG00000007264	MATK	chr19	complement(3777970..3802129)	24160	protein_coding	3.72012	3.94627	1.26062	0.68039	74.69	85.2941	25.31	14.7059
ENSG00000089220	PEBP1	chr12	118135858..118145584	9727	protein_coding	10.2384	6.9181	0.61682	0.307052	94.3178	95.7502	5.68225	4.24977
ENSG00000198840	MT-ND3	chrM	10059..10404	346	protein_coding	1486.41	805.857	34.534	25.1055	97.7294	96.9787	2.27057	3.02125
ENSG00000129255	MPDU1	chr17	7583529..7592789	9261	protein_coding	10.1362	11.4373	1.34513	0.748403	88.2842	93.8583	11.7158	6.14165
ENSG00000163931	TKT	chr3	complement(53224707..53256052)	31346	protein_coding	21.9003	18.6039	2.35527	1.40886	90.2898	92.9602	9.71021	7.03981
ENSG00000189060	H1F0	chr22	37805093..37807436	2344	protein_coding	7.58628	7.82784	0.238611	0.175079	96.9506	97.8123	3.04939	2.18769
ENSG00000132661	NXT1	chr20	23350736..23354777	4042	protein_coding	1.76807	1.10771	0.0754763	0.0902492	95.9059	92.4664	4.09409	7.53356
ENSG00000090238	YPEL3	chr16	complement(30092314..30096915)	4602	protein_coding	0.420201	0.524614	0.110486	0.0495419	79.1805	91.3713	20.8195	8.62866
ENSG00000123144	C19orf43	chr19	complement(12730640..12734775)	4136	protein_coding	11.6988	15.5058	1.35228	0.964666	89.6385	94.143	10.3615	5.85696
ENSG00000108528	SLC25A11	chr17	complement(4937130..4940251)	3122	protein_coding	25.1395	13.5399	2.13351	0.817909	92.1772	94.3034	7.82276	5.69659
ENSG00000197766	CFD	chr19	859643..863630	3988	protein_coding	7.41048	5.05221	0.356992	0.0686034	95.404	98.6603	4.59599	1.3397
ENSG00000148337	CIZ1	chr9	complement(128166064..128204383)	38320	protein_coding	1.53036	1.04356	0.326411	0.114829	82.4205	90.0872	17.5795	9.91284
ENSG00000108604	SMARCD2	chr17	complement(63832081..63843065)	10985	protein_coding	2.63673	2.6853	0.842417	0.479437	75.7867	84.8507	24.2133	15.1493
ENSG00000161618	ALDH16A1	chr19	49453169..49471048	17880	protein_coding	1.26962	0.756148	0.125124	0.0994596	91.0289	88.3756	8.97114	11.6244
ENSG00000038002	AGA	chr4	complement(177430770..177442503)	11734	protein_coding	0.906401	1.93031	0.0823309	0.108808	91.6731	94.664	8.32692	5.33604
ENSG00000179431	FJX1	chr11	35618419..35620868	2450	protein_coding	1.1153	0.43	0.103767	0.046529	91.488	90.2359	8.51198	9.76414
ENSG00000131467	PSME3	chr17	42824385..42843758	19374	protein_coding	4.69986	5.40598	0.498643	0.264779	90.408	95.3308	9.59205	4.66919
ENSG00000023191	RNH1	chr11	complement(494512..507300)	12789	protein_coding	29.656	15.6754	1.93619	0.825399	93.8713	94.9978	6.1287	5.00218
ENSG00000066294	CD84	chr1	complement(160541095..160579516)	38422	protein_coding	2.46068	3.74729	0.538605	0.25219	82.0422	93.6944	17.9578	6.30558
ENSG00000059804	SLC2A3	chr12	complement(7919230..7936275)	17046	protein_coding	16.7478	19.0483	1.12752	0.963007	93.6923	95.1877	6.30771	4.81231
ENSG00000147471	PLPBP	chr8	37762593..37779767	17175	protein_coding	1.5053	1.35202	0.189469	0.0902676	88.8204	93.7414	11.1796	6.25865
ENSG00000166454	ATMIN	chr16	81035847..81047358	11512	protein_coding	0.511238	0.610088	0.0176671	0.0118828	96.6597	98.0895	3.34031	1.91051
ENSG00000184371	CSF1	chr1	109910242..109930992	20751	protein_coding	772.104	793.468	80.3669	38.4975	90.5725	95.3727	9.42753	4.62729
ENSG00000198763	MT-ND2	chrM	4470..5511	1042	protein_coding	901.122	556.702	20.9825	16.5852	97.7245	97.107	2.2755	2.893
ENSG00000171206	TRIM8	chr10	102644496..102658407	13912	protein_coding	3.56565	3.12054	1.11107	0.593251	76.2426	84.0257	23.7574	15.9743
ENSG00000223496	EXOSC6	chr16	complement(70246778..70251930)	5153	protein_coding	7.17908	4.85555	1.06566	0.539783	87.0746	89.9954	12.9254	10.0046
ENSG00000104549	SQLE	chr8	124998497..125022283	23787	protein_coding	5.67652	5.57856	0.602789	0.298085	90.4004	94.9276	9.59961	5.07237
ENSG00000126522	ASL	chr7	66075798..66093558	17761	protein_coding	0.537285	0.370721	0.231885	0.159175	69.8525	69.9611	30.1475	30.0389
ENSG00000157870	FAM213B	chr1	2586491..2591469	4979	protein_coding	24.9073	9.16003	3.38019	0.998238	88.0506	90.1732	11.9494	9.82685
ENSG00000182551	ADI1	chr2	complement(3497361..3519736)	22376	protein_coding	1.02391	1.02599	0.129523	0.0784563	88.7706	92.8963	11.2294	7.10368
ENSG00000115758	ODC1	chr2	complement(10439968..10448504)	8537	protein_coding	1.8269	2.00017	0.172722	0.0961428	91.3623	95.4137	8.63775	4.58627
ENSG00000100439	ABHD4	chr14	22598237..22613215	14979	protein_coding	3.00856	1.38612	0.254586	0.10959	92.1981	92.6731	7.80186	7.32691
ENSG00000132471	WBP2	chr17	complement(75845699..75856507)	10809	protein_coding	11.6715	11.2491	1.67463	0.940739	87.4523	92.2826	12.5477	7.7174
ENSG00000107833	NPM3	chr10	complement(101781325..101783413)	2089	protein_coding	2.17336	1.639	0.194718	0.120053	91.7774	93.1751	8.22264	6.82487
ENSG00000184207	PGP	chr16	complement(2211997..2214807)	2811	protein_coding	3.88829	3.01384	1.80882	0.989506	68.2502	75.283	31.7498	24.717
ENSG00000108819	PPP1R9B	chr17	complement(50133735..50150630)	16896	protein_coding	1.95562	3.61382	0.294916	0.229395	86.8958	94.0312	13.1042	5.96884
ENSG00000119922	IFIT2	chr10	89283694..89309276	25583	protein_coding	1.46082	1.96118	0.149061	0.0998128	90.7408	95.1571	9.25917	4.84294
ENSG00000167565	SERTAD3	chr19	complement(40440844..40444705)	3862	protein_coding	4.71326	3.58032	0.552959	0.177104	89.4999	95.2866	10.5001	4.71345
ENSG00000205981	DNAJC19	chr3	complement(180983709..180989774)	6066	protein_coding	0.762318	0.745347	0.368813	0.221753	67.3943	77.0703	32.6057	22.9297
ENSG00000229117	RPL41	chr12	56116586..56117943	1358	protein_coding	29.1606	23.9197	2.39627	0.99054	92.4065	96.0236	7.59349	3.97644
ENSG00000172216	CEBPB	chr20	50190734..50192689	1956	protein_coding	139.892	147.644	13.2574	8.70706	91.3435	94.4311	8.65652	5.56893
ENSG00000175215	CTDSP2	chr12	complement(57819927..57846739)	26813	protein_coding	1.96293	2.14625	0.384952	0.233834	83.6043	90.1754	16.3957	9.82459
ENSG00000124762	CDKN1A	chr6	36676460..36687339	10880	protein_coding	47.9268	34.7495	8.99617	4.68767	84.1959	88.1136	15.8041	11.8864
ENSG00000165283	STOML2	chr9	complement(35099776..35103195)	3420	protein_coding	8.05121	5.58325	0.787962	0.406652	91.0856	93.211	8.91443	6.78897
ENSG00000143570	SLC39A1	chr1	complement(153959099..153968184)	9086	protein_coding	13.3527	13.3388	0.817026	0.47927	94.234	96.5316	5.76599	3.46843
ENSG00000144567	RETREG2	chr2	219176225..219185479	9255	protein_coding	8.02159	8.5278	0.631796	0.468055	92.6989	94.797	7.30115	5.20301
ENSG00000174917	C19orf70	chr19	complement(5678421..5680896)	2476	protein_coding	3.78617	1.63103	0.041071	0.0736646	98.9269	95.6787	1.07312	4.32129
ENSG00000136718	IMP4	chr2	130342225..130347810	5586	protein_coding	5.03467	4.65205	0.709985	0.359171	87.6409	92.8327	12.3591	7.16734
ENSG00000074181	NOTCH3	chr19	complement(15159038..15200981)	41944	protein_coding	9.34999	9.27648	0.618238	0.509318	93.7979	94.7953	6.20209	5.20467
ENSG00000183688	RFLNB	chr17	complement(439978..445939)	5962	protein_coding	3.44091	6.48646	0.20468	0.248566	94.3856	96.3094	5.61444	3.69064
ENSG00000074696	HACD3	chr15	65530418..65578352	47935	protein_coding	0.910313	1.70602	0.11774	0.0951255	88.5472	94.7186	11.4528	5.28139
ENSG00000132510	KDM6B	chr17	7839904..7854796	14893	protein_coding	37.5249	37.329	11.6045	5.18198	76.3798	87.8102	23.6202	12.1898
ENSG00000013275	PSMC4	chr19	39971005..39981441	10437	protein_coding	5.08714	5.10583	0.492041	0.318931	91.1808	94.1208	8.81923	5.87917
ENSG00000215021	PHB2	chr12	complement(6965327..6970825)	5499	protein_coding	11.6429	11.7582	1.21128	0.754584	90.5768	93.9695	9.42319	6.03048
ENSG00000204619	PPP1R11	chr6	30066709..30070333	3625	protein_coding	14.8903	12.6541	0.995878	0.547181	93.7312	95.8551	6.26884	4.1449
ENSG00000115275	MOGS	chr2	complement(74461057..74465410)	4354	protein_coding	29.7185	27.7147	2.70929	1.79084	91.6452	93.9305	8.35485	6.06952
ENSG00000095059	DHPS	chr19	complement(12675717..12681902)	6186	protein_coding	3.26195	2.61133	0.937024	0.445959	77.6845	85.4132	22.3155	14.5868
ENSG00000186834	HEXIM1	chr17	45148502..45152101	3600	protein_coding	7.49684	12.3396	0.91805	0.633311	89.0902	95.1182	10.9098	4.88179
ENSG00000158769	F11R	chr1	complement(160995211..161021348)	26138	protein_coding	1.41854	2.45191	0.114772	0.0741423	92.5148	97.0649	7.48521	2.93511
ENSG00000132846	ZBED3	chr5	complement(77072072..77087323)	15252	protein_coding	0.562276	0.402926	0.110013	0.0822158	83.6361	83.0532	16.3639	16.9468
ENSG00000148229	POLE3	chr9	complement(113407235..113410672)	3438	protein_coding	4.24297	3.2941	0.207051	0.106104	95.3472	96.8795	4.65282	3.12053
ENSG00000176022	B3GALT6	chr1	1232265..1235041	2777	protein_coding	6.17633	4.48917	0.530979	0.27914	92.0836	94.1459	7.91643	5.85407
ENSG00000133112	TPT1	chr13	complement(45333471..45341370)	7900	protein_coding	32.5771	36.3224	2.15612	0.987003	93.7923	97.3545	6.20767	2.64545
ENSG00000135390	ATP5G2	chr12	complement(53632726..53677408)	44683	protein_coding	3.63719	2.82632	0.296998	0.259204	92.4508	91.5994	7.54917	8.40064
ENSG00000137154	RPS6	chr9	complement(19375715..19380254)	4540	protein_coding	18.6673	22.7504	3.31506	1.4714	84.9194	93.9253	15.0806	6.07469
ENSG00000111897	SERINC1	chr6	complement(122443354..122471822)	28469	protein_coding	3.60447	6.53912	0.710831	0.373193	83.5277	94.601	16.4723	5.39895
ENSG00000164062	APEH	chr3	49674002..49683963	9962	protein_coding	8.00932	7.0281	0.530814	0.29752	93.7845	95.9386	6.21552	4.06137
ENSG00000143374	TARS2	chr1	150487364..150507609	20246	protein_coding	0.64783	0.65911	0.158218	0.0855843	80.3711	88.5075	19.6289	11.4925
ENSG00000173113	TRMT112	chr11	complement(64316460..64318084)	1625	protein_coding	13.116	12.561	0.750954	0.350757	94.5846	97.2834	5.41543	2.71658
ENSG00000110344	UBE4A	chr11	118359585..118399211	39627	protein_coding	2.10155	3.14705	0.50298	0.289399	80.6883	91.5786	19.3117	8.42145
ENSG00000154518	ATP5G3	chr2	complement(175176258..175184607)	8350	protein_coding	10.2151	7.91703	0.846416	0.458714	92.3481	94.5233	7.65192	5.4767
ENSG00000244482	LILRA6	chr19	complement(54236592..54242791)	6200	protein_coding	6.97024	3.12935	1.52538	0.459661	82.0451	87.1925	17.9549	12.8075
ENSG00000204469	PRRC2A	chr6	31620720..31637771	17052	protein_coding	21.6207	23.2943	2.36756	1.34372	90.1304	94.5461	9.86965	5.45388
ENSG00000124659	TBCC	chr6	complement(42744481..42746096)	1616	protein_coding	4.1362	3.55839	0.251712	0.197518	94.2635	94.7411	5.73649	5.25886
ENSG00000197296	FITM2	chr20	complement(44302838..44311169)	8332	protein_coding	0.585268	0.690153	0.0915372	0.0519905	86.4751	92.9946	13.5249	7.00545
ENSG00000167470	MIDN	chr19	1248553..1259140	10588	protein_coding	7.06331	5.72537	2.99178	1.68173	70.2461	77.2957	29.7539	22.7043
ENSG00000177791	MYOZ1	chr10	complement(73631654..73641757)	10104	protein_coding	0.665691	0.934047	0.00503225	0.0180516	99.2497	98.104	0.750272	1.89598
ENSG00000170425	ADORA2B	chr17	15944917..15975746	30830	protein_coding	1.54218	0.945405	0.43045	0.0931787	78.1789	91.0283	21.8211	8.97171
ENSG00000138074	SLC5A6	chr2	complement(27199587..27212958)	13372	protein_coding	2.98657	3.45665	0.501918	0.279619	85.6122	92.5161	14.3878	7.48391
ENSG00000137267	TUBB2A	chr6	complement(3153669..3157526)	3858	protein_coding	4.12974	5.98476	0.39538	0.195017	91.2626	96.8443	8.73744	3.15572
ENSG00000169710	FASN	chr17	complement(82078333..82098332)	20000	protein_coding	47.5307	41.4662	4.46172	3.3207	91.4185	92.5856	8.58149	7.41445
ENSG00000141522	ARHGDIA	chr17	complement(81867721..81871406)	3686	protein_coding	31.0897	23.5913	2.89681	1.7319	91.4766	93.1608	8.5234	6.83916
ENSG00000181467	RAP2B	chr3	153162270..153170620	8351	protein_coding	6.09106	5.09867	0.77934	0.46685	88.6566	91.6117	11.3434	8.38826
ENSG00000231500	RPS18	chr6	33272010..33276510	4501	protein_coding	10.2271	7.41188	1.25392	0.521732	89.0783	93.4238	10.9217	6.57623
ENSG00000146112	PPP1R18	chr6	complement(30676389..30687895)	11507	protein_coding	46.3091	44.0866	8.19225	4.67397	84.9687	90.4145	15.0313	9.58555
ENSG00000134824	FADS2	chr11	61792980..61867354	74375	protein_coding	6.68884	9.07132	0.602972	0.528482	91.7308	94.4949	8.26917	5.50513
ENSG00000152518	ZFP36L2	chr2	complement(43222402..43226609)	4208	protein_coding	15.9142	20.6544	1.66747	1.24615	90.5159	94.3099	9.48413	5.69005
ENSG00000115307	AUP1	chr2	complement(74526645..74529939)	3295	protein_coding	30.4411	29.0419	5.97188	2.96147	83.5996	90.7464	16.4004	9.25364
ENSG00000204435	CSNK2B	chr6	31665236..31670343	5108	protein_coding	3.42364	3.73819	0.209037	0.133903	94.2456	96.5419	5.75436	3.45815
ENSG00000167863	ATP5H	chr17	complement(75038863..75046985)	8123	protein_coding	2.39613	2.9073	0.100152	0.0617484	95.988	97.9203	4.01204	2.07974
ENSG00000089060	SLC8B1	chr12	complement(113298759..113359493)	60735	protein_coding	2.59145	2.148	0.493934	0.197454	83.9912	91.5814	16.0088	8.41861
ENSG00000261924	AC127496.1	chr17	complement(80966239..80971213)	4975	antisense	0.0591495	0.0441164	0.204405	0.0870723	22.4429	33.6282	77.5571	66.3718
ENSG00000212907	MT-ND4L	chrM	10470..10766	297	protein_coding	1618.12	1392.55	39.3756	40.3016	97.6244	97.1873	2.3756	2.81269
ENSG00000006282	SPATA20	chr17	50543058..50555852	12795	protein_coding	5.00058	3.44443	1.66903	0.64326	74.9756	84.2635	25.0244	15.7365
ENSG00000159189	C1QC	chr1	22643630..22648110	4481	protein_coding	9.19384	1.7241	0.204246	0.0152639	97.8267	99.1224	2.17327	0.87756
ENSG00000160213	CSTB	chr21	complement(43772511..43776445)	3935	protein_coding	146.584	109.076	10.6731	4.44976	93.213	96.0804	6.78704	3.9196
ENSG00000131143	COX4I1	chr16	85798633..85807044	8412	protein_coding	15.2622	13.7553	1.28142	0.701973	92.2543	95.1445	7.74574	4.8555
ENSG00000175390	EIF3F	chr11	7970251..8001862	31612	protein_coding	1.2753	1.0706	0.156018	0.0757281	89.0997	93.3938	10.9003	6.60616
ENSG00000114353	GNAI2	chr3	50226292..50259355	33064	protein_coding	8.56813	8.00146	1.53473	0.678515	84.809	92.183	15.191	7.81701
ENSG00000131398	KCNC3	chr19	complement(50311937..50333515)	21579	protein_coding	0.494821	0.667215	0.292177	0.217648	62.8745	75.4032	37.1255	24.5968
ENSG00000134333	LDHA	chr11	18394388..18408425	14038	protein_coding	7.04034	11.3195	0.459996	0.630153	93.867	94.7266	6.13301	5.27341
ENSG00000010704	HFE	chr6	26087281..26098343	11063	protein_coding	1.00698	1.36493	0.0597484	0.055643	94.3989	96.083	5.60111	3.91695
ENSG00000105669	COPE	chr19	complement(18899514..18919397)	19884	protein_coding	3.79284	2.59172	0.493525	0.232762	88.4862	91.7591	11.5138	8.24087
ENSG00000101384	JAG1	chr20	complement(10637684..10674107)	36424	protein_coding	17.7622	18.1879	1.71562	1.03155	91.192	94.6328	8.80804	5.36721
ENSG00000185608	MRPL40	chr22	19431902..19436075	4174	protein_coding	1.38987	1.37766	0.0365447	0.0109244	97.438	99.2133	2.56201	0.786728
ENSG00000132718	SYT11	chr1	155859509..155885199	25691	protein_coding	0.466348	0.702238	0.0118748	0.0248483	97.5169	96.5825	2.48311	3.41752
ENSG00000125347	IRF1	chr5	complement(132481609..132490798)	9190	protein_coding	11.4313	10.3506	0.658396	0.292743	94.5541	97.2495	5.44591	2.75047
ENSG00000136167	LCP1	chr13	complement(46125920..46211871)	85952	protein_coding	14.7295	30.8055	3.11339	1.49577	82.5511	95.3693	17.4489	4.63069
ENSG00000148248	SURF4	chr9	complement(133361449..133376166)	14718	protein_coding	17.2718	22.959	1.63751	0.836497	91.3402	96.4846	8.65984	3.51536
ENSG00000117408	IPO13	chr1	43946939..43968022	21084	protein_coding	4.78923	3.24576	0.733122	0.388205	86.7245	89.3173	13.2755	10.6827
ENSG00000172465	TCEAL1	chrX	103628704..103630953	2250	protein_coding	1.25181	1.81436	0.225982	0.192527	84.7082	90.4067	15.2918	9.59329
ENSG00000165678	GHITM	chr10	84139440..84153245	13806	protein_coding	7.24695	7.94551	0.799185	0.404593	90.0675	95.1546	9.93254	4.84536
ENSG00000279117	AP001972.5	chr11	complement(75260129..75262466)	2338	TEC	20.6056	25.0082	1.3266	0.936152	93.9514	96.3917	6.04864	3.6083
ENSG00000204394	VARS	chr6	complement(31777518..31795953)	18436	protein_coding	8.36162	5.40722	0.918403	0.35987	90.1034	93.7599	9.89656	6.24007
ENSG00000140564	FURIN	chr15	90868592..90883458	14867	protein_coding	31.0248	36.4022	2.83864	1.4216	91.6174	96.2415	8.38262	3.75847
ENSG00000213719	CLIC1	chr6	complement(31730581..31739763)	9183	protein_coding	41.8965	39.0918	3.43291	1.62373	92.4267	96.012	7.57326	3.98797
ENSG00000187837	HIST1H1C	chr6	complement(26055787..26056428)	642	protein_coding	8.05408	8.40995	0.0791992	0.284102	99.0262	96.7322	0.973766	3.26778
ENSG00000184260	HIST2H2AC	chr1	149886975..149887364	390	protein_coding	37.7268	29.2639	1.56449	1.28611	96.0182	95.7902	3.98177	4.20985
ENSG00000120509	PDZD11	chrX	complement(70286595..70290514)	3920	protein_coding	2.64885	2.48594	0.29833	0.0756096	89.8774	97.0483	10.1226	2.95171
ENSG00000117592	PRDX6	chr1	173477266..173488807	11542	protein_coding	7.06589	7.07004	0.951543	0.592598	88.1316	92.2664	11.8684	7.7336
ENSG00000171848	RRM2	chr2	10122328..10131419	9092	protein_coding	0.309786	0.87869	0.0279619	0.0501522	91.7211	94.6006	8.27893	5.39944
ENSG00000174684	B4GAT1	chr11	complement(66345372..66347692)	2321	protein_coding	1.77499	3.6312	0.0219069	0.00982301	98.7809	99.7302	1.21915	0.269787
ENSG00000162734	PEA15	chr1	160205337..160215376	10040	protein_coding	62.4714	42.1339	5.08459	1.73946	92.4735	96.0353	7.52648	3.96473
ENSG00000099875	MKNK2	chr19	complement(2037465..2051244)	13780	protein_coding	2.88594	2.95612	0.546095	0.368957	84.0883	88.9038	15.9117	11.0962
ENSG00000033100	CHPF2	chr7	151232489..151238827	6339	protein_coding	9.57618	9.59767	0.802112	0.873987	92.2713	91.6538	7.72874	8.34621
ENSG00000116016	EPAS1	chr2	46293667..46386703	93037	protein_coding	3.87367	2.8403	0.752547	0.24432	83.733	92.0794	16.267	7.92059
ENSG00000116954	RRAGC	chr1	complement(38838198..38859823)	21626	protein_coding	0.690078	0.619081	0.105802	0.033736	86.7063	94.8322	13.2937	5.16776
ENSG00000100568	VTI1B	chr14	complement(67647075..67674831)	27757	protein_coding	0.340766	0.38587	0.082432	0.0533901	80.5216	87.8454	19.4784	12.1546
ENSG00000138964	PARVG	chr22	44172956..44219533	46578	protein_coding	1.89172	1.89897	0.560005	0.411167	77.1587	82.2016	22.8413	17.7984
ENSG00000197471	SPN	chr16	29662979..29670876	7898	protein_coding	8.41513	8.20338	0.482836	0.196296	94.5736	97.6631	5.42637	2.33695
ENSG00000149781	FERMT3	chr11	64206678..64223886	17209	protein_coding	34.131	31.3666	9.20656	4.99068	78.7562	86.2732	21.2438	13.7268
ENSG00000224635	AL391095.1	chr20	complement(38406011..38416797)	10787	lincRNA	0.101325	0.191258	0.348808	0.207131	22.5101	48.0079	77.4899	51.9921
ENSG00000172366	MCRIP2	chr16	636817..648474	11658	protein_coding	1.95083	1.06181	2.40316	1.1382	44.8055	48.264	55.1945	51.736
ENSG00000197063	MAFG	chr17	complement(81918270..81927714)	9445	protein_coding	2.57705	2.49107	1.13589	0.584162	69.4073	81.0043	30.5927	18.9957
ENSG00000178789	CD300LB	chr17	complement(74521174..74531474)	10301	protein_coding	0.342804	0.941752	0.207313	0.123945	62.3148	88.3696	37.6852	11.6304
ENSG00000101265	RASSF2	chr20	complement(4780023..4823645)	43623	protein_coding	1.33469	1.08273	0.195817	0.0820548	87.2058	92.9554	12.7942	7.04463
ENSG00000030110	BAK1	chr6	complement(33572547..33580293)	7747	protein_coding	3.0008	3.35438	0.105013	0.170692	96.6188	95.1578	3.38116	4.84224
ENSG00000162910	MRPL55	chr1	complement(228106679..228109312)	2634	protein_coding	1.37255	1.3832	0.308859	0.129836	81.631	91.4189	18.369	8.58114
ENSG00000125520	SLC2A4RG	chr20	63739861..63743505	3645	protein_coding	0.484393	0.758694	0.181343	0.156373	72.7605	82.9113	27.2395	17.0887
ENSG00000108342	CSF3	chr17	40015361..40017813	2453	protein_coding	14.9268	10.0211	2.15572	0.604137	87.3806	94.3141	12.6194	5.68589
ENSG00000187608	ISG15	chr1	1001138..1014541	13404	protein_coding	7.2573	4.22453	0.6828	0.295961	91.4006	93.4529	8.59939	6.54709
ENSG00000127399	LRRC61	chr7	150322639..150338150	15512	protein_coding	0.9973	0.724429	0.134391	0.0764285	88.1247	90.4567	11.8753	9.54333
ENSG00000086598	TMED2	chr12	123584531..123598577	14047	protein_coding	5.44371	5.95924	0.941121	0.378174	85.2601	94.0327	14.7399	5.96733
ENSG00000114388	NPRL2	chr3	complement(50347330..50351091)	3762	protein_coding	1.01688	0.875117	0.121641	0.0969663	89.3159	90.0249	10.6841	9.9751
ENSG00000121769	FABP3	chr1	complement(31365625..31376850)	11226	protein_coding	9.51537	6.78028	0.815273	0.300577	92.1082	95.7551	7.89179	4.24493
ENSG00000131435	PDLIM4	chr5	132257671..132273454	15784	protein_coding	2.3331	1.63525	0.248044	0.0823337	90.3901	95.2064	9.60986	4.79358
ENSG00000166794	PPIB	chr15	complement(64155812..64163205)	7394	protein_coding	4.63366	5.55674	0.446981	0.206593	91.2023	96.4154	8.79774	3.58461
ENSG00000179085	DPM3	chr1	complement(155139891..155140595)	705	protein_coding	13.4165	10.4603	0.937583	0.420411	93.4682	96.1362	6.53182	3.86382
ENSG00000143612	C1orf43	chr1	complement(154206706..154220637)	13932	protein_coding	8.62976	6.80556	0.956188	0.558034	90.0251	92.4217	9.9749	7.57828
ENSG00000109743	BST1	chr4	15702950..15738313	35364	protein_coding	0.292429	0.31528	0.0460091	0.0244986	86.4054	92.7898	13.5946	7.21018
ENSG00000124575	HIST1H1D	chr6	complement(26234268..26234933)	666	protein_coding	1.13617	3.29548	0	0.171165	100	95.0625	0	4.93748
ENSG00000173915	USMG5	chr10	complement(103389041..103396466)	7426	protein_coding	8.84244	7.96817	1.21192	0.549563	87.9463	93.548	12.0537	6.45199
ENSG00000148803	FUOM	chr10	complement(133355154..133358035)	2882	protein_coding	6.49101	4.05146	1.32319	0.806911	83.0668	83.3913	16.9332	16.6087
ENSG00000076924	XAB2	chr19	complement(7619525..7629565)	10041	protein_coding	2.21894	2.08091	0.511446	0.249767	81.2683	89.2835	18.7317	10.7165
ENSG00000160803	UBQLN4	chr1	complement(156035301..156053794)	18494	protein_coding	2.59586	2.68445	0.569109	0.273679	82.0185	90.7482	17.9815	9.25177
ENSG00000243449	C4orf48	chr4	2041993..2043970	1978	protein_coding	4.27185	2.41893	0.205646	0.161369	95.4071	93.7461	4.59287	6.2539
ENSG00000186318	BACE1	chr11	complement(117285207..117316259)	31053	protein_coding	1.44853	2.46104	0.137541	0.153448	91.3282	94.1308	8.67181	5.86916
ENSG00000142657	PGD	chr1	10398592..10420144	21553	protein_coding	27.0139	29.6841	2.35439	1.42806	91.9832	95.41	8.01676	4.59003
ENSG00000109079	TNFAIP1	chr17	28335602..28347009	11408	protein_coding	2.89272	3.13212	0.579415	0.349742	83.3124	89.9553	16.6876	10.0447
ENSG00000177606	JUN	chr1	complement(58780788..58784327)	3540	protein_coding	99.0633	68.8818	6.27673	3.14294	94.0415	95.6363	5.95854	4.3637
ENSG00000178982	EIF3K	chr19	38619082..38636955	17874	protein_coding	4.66623	3.64203	0.94159	0.656909	83.2093	84.7193	16.7907	15.2807
ENSG00000134419	RPS15A	chr16	complement(18781295..18790383)	9089	protein_coding	2.90925	2.11052	0.469914	0.283454	86.0938	88.1597	13.9062	11.8403
ENSG00000221968	FADS3	chr11	complement(61873519..61892051)	18533	protein_coding	1.12961	1.79771	0.611807	0.337073	64.8673	84.2104	35.1327	15.7896
ENSG00000115289	PCGF1	chr2	complement(74505043..74508580)	3538	protein_coding	1.47336	1.65013	0.488626	0.289984	75.0954	85.0532	24.9046	14.9468
ENSG00000143753	DEGS1	chr1	224175756..224193441	17686	protein_coding	6.20854	8.86306	0.802103	0.632953	88.5588	93.3345	11.4412	6.66546
ENSG00000112511	PHF1	chr6	33410399..33416453	6055	protein_coding	1.99257	1.5079	1.30159	0.504557	60.488	74.9283	39.512	25.0717
ENSG00000123131	PRDX4	chrX	23664262..23686399	22138	protein_coding	1.14125	1.42764	0.089574	0.0473739	92.7225	96.7882	7.27754	3.21177
ENSG00000159377	PSMB4	chr1	151399534..151401944	2411	protein_coding	35.0814	28.1472	2.57287	1.22932	93.1671	95.8153	6.83289	4.1847
ENSG00000116688	MFN2	chr1	11980181..12013514	33334	protein_coding	4.26891	5.48995	0.555226	0.376863	88.4907	93.5763	11.5093	6.42365
ENSG00000186431	FCAR	chr19	54874248..54890472	16225	protein_coding	1.0908	0.930673	0.225633	0.0744751	82.8602	92.5906	17.1398	7.40936
ENSG00000171051	FPR1	chr19	complement(51745172..51804110)	58939	protein_coding	0.351633	0.746257	0.0474477	0.0185677	88.1108	97.5723	11.8892	2.42771
ENSG00000198502	HLA-DRB5	chr6	complement(32517343..32530287)	12945	protein_coding	12.8729	4.69986	0.388856	0.324067	97.0678	93.5495	2.93215	6.45048
ENSG00000105135	ILVBL	chr19	complement(15114984..15125785)	10802	protein_coding	3.4792	2.45446	0.357738	0.147745	90.6765	94.3223	9.32353	5.67769
ENSG00000139514	SLC7A1	chr13	complement(29509410..29595688)	86279	protein_coding	4.99808	4.99049	0.559264	0.236239	89.9365	95.4802	10.0635	4.51983
ENSG00000185825	BCAP31	chrX	complement(153700497..153724697)	24201	protein_coding	13.8408	19.502	1.89509	1.19644	87.9569	94.2197	12.0431	5.78032
ENSG00000135446	CDK4	chr12	complement(57747727..57756013)	8287	protein_coding	7.06135	4.5236	0.496985	0.283374	93.4247	94.1049	6.57532	5.89506
ENSG00000270170	NCBP2-AS2	chr3	196942623..196943540	918	protein_coding	1.32801	2.29521	0.221551	0.273193	85.7024	89.3633	14.2976	10.6367
ENSG00000159363	ATP13A2	chr1	complement(16985958..17011928)	25971	protein_coding	6.24805	4.22378	0.510984	0.228247	92.44	94.8732	7.56002	5.1268
ENSG00000169718	DUS1L	chr17	complement(82057506..82065887)	8382	protein_coding	4.36333	3.46684	1.47406	0.777926	74.748	81.6733	25.252	18.3267
ENSG00000119632	IFI27L2	chr14	complement(94127779..94130253)	2475	protein_coding	5.75798	3.75997	0.369788	0.10133	93.9654	97.3758	6.03462	2.62424
ENSG00000075415	SLC25A3	chr12	98593591..98606379	12789	protein_coding	20.4324	18.8468	1.74933	1.03041	92.1137	94.8161	7.88634	5.18388
ENSG00000102226	USP11	chrX	47232690..47248328	15639	protein_coding	2.44881	2.69455	0.305615	0.141411	88.9046	95.0137	11.0954	4.98635
ENSG00000108691	CCL2	chr17	34255218..34257203	1986	protein_coding	42.2712	9.83568	4.17315	0.642878	91.0147	93.8648	8.98526	6.13518
ENSG00000091542	ALKBH5	chr17	18183078..18209954	26877	protein_coding	3.27054	3.00021	0.367009	0.235822	89.9105	92.7126	10.0895	7.28737
ENSG00000104687	GSR	chr8	complement(30678061..30727926)	49866	protein_coding	3.31731	3.03079	0.413978	0.299929	88.9052	90.9951	11.0948	9.00494
ENSG00000140526	ABHD2	chr15	89087459..89202360	114902	protein_coding	3.19545	3.61017	0.287635	0.13592	91.7419	96.3717	8.25805	3.62831
ENSG00000273841	TAF9	chr5	complement(69364743..69370013)	5271	protein_coding	0.518402	0.549635	0.00964634	0.0173016	98.1732	96.9482	1.82679	3.05177
ENSG00000126602	TRAP1	chr16	complement(3651639..3717597)	65959	protein_coding	1.10834	1.25248	0.164966	0.11545	87.0442	91.5602	12.9558	8.43976
ENSG00000112245	PTP4A1	chr6	63521748..63583587	61840	protein_coding	1.82864	2.094	0.367531	0.211991	83.2649	90.8069	16.7351	9.19308
ENSG00000165458	INPPL1	chr11	72223701..72239105	15405	protein_coding	8.65873	8.83046	3.01676	1.77006	74.1616	83.3021	25.8384	16.6979
ENSG00000213658	LAT	chr16	28984826..28990783	5958	protein_coding	1.45349	6.39503	0.145079	0.237253	90.9245	96.4228	9.07553	3.57724
ENSG00000100412	ACO2	chr22	41469125..41528989	59865	protein_coding	4.26107	4.31076	0.746572	0.436066	85.0913	90.8135	14.9087	9.18647
ENSG00000214194	LINC00998	chr7	complement(113116718..113118613)	1896	protein_coding	4.70049	3.7969	0.375444	0.216448	92.6035	94.6068	7.39655	5.39321
ENSG00000213619	NDUFS3	chr11	47565336..47584562	19227	protein_coding	1.50645	1.28763	0.13487	0.106721	91.7828	92.3462	8.21717	7.65382
ENSG00000140688	C16orf58	chr16	complement(31489471..31509309)	19839	protein_coding	1.10399	0.958058	0.307551	0.152845	78.2116	86.2414	21.7884	13.7586
ENSG00000177963	RIC8A	chr11	207511..215113	7603	protein_coding	10.0465	8.48126	1.44452	0.575753	87.4291	93.643	12.5709	6.35698
ENSG00000187713	TMEM203	chr9	complement(137204082..137205638)	1557	protein_coding	5.83191	5.21563	0.26125	0.175716	95.7124	96.7408	4.2876	3.25923
ENSG00000099330	OCEL1	chr19	17226204..17229219	3016	protein_coding	0.892061	1.20801	0.0337174	0.00755942	96.3579	99.3781	3.64206	0.621883
ENSG00000064666	CNN2	chr19	1026581..1039068	12488	protein_coding	6.72251	3.5748	0.508947	0.202651	92.962	94.6352	7.03797	5.36477
ENSG00000253958	CLDN23	chr8	8701938..8704106	2169	protein_coding	8.15959	12.7903	0.492284	0.409944	94.3101	96.8944	5.6899	3.10558
ENSG00000086504	MRPL28	chr16	complement(367384..370527)	3144	protein_coding	3.32938	3.4346	0.27493	0.210298	92.3722	94.2303	7.62782	5.76965
ENSG00000232388	SMIM26	chr20	18567347..18569563	2217	protein_coding	3.29936	2.79175	0.160542	0.0925543	95.3599	96.7911	4.64007	3.20889
ENSG00000163131	CTSS	chr1	complement(150730196..150765957)	35762	protein_coding	31.0803	62.8415	4.76298	3.97944	86.7117	94.0446	13.2883	5.95538
ENSG00000174276	ZNHIT2	chr11	complement(65116403..65117708)	1306	protein_coding	1.57724	0.974717	0.116798	0.122201	93.1054	88.8596	6.89461	11.1404
ENSG00000264235	AP005329.1	chr18	complement(3255436..3261850)	6415	antisense	0.10485	0.136854	0.356674	0.209689	22.7182	39.4912	77.2818	60.5088
ENSG00000184992	BRI3BP	chr12	124993700..125031231	37532	protein_coding	0.399864	0.416363	0.0650272	0.0807922	86.0124	83.7491	13.9876	16.2509
ENSG00000119862	LGALSL	chr2	64453969..64461381	7413	protein_coding	2.05854	1.75276	0.315515	0.153779	86.7099	91.9341	13.2901	8.06587
ENSG00000117448	AKR1A1	chr1	45550543..45570049	19507	protein_coding	12.2622	8.70176	1.62127	1.00748	88.3223	89.6235	11.6777	10.3765
ENSG00000004961	HCCS	chrX	11111301..11123078	11778	protein_coding	0.806646	1.18517	0.215851	0.127759	78.8898	90.2691	21.1102	9.73088
ENSG00000276289	KCNE1B	chr21	complement(7816675..7829926)	13252	protein_coding	0.472662	0.344489	0.138126	0.0774196	77.3856	81.6502	22.6144	18.3498
ENSG00000169026	MFSD7	chr4	complement(681829..689441)	7613	protein_coding	10.3978	11.4972	3.47299	2.57251	74.9618	81.716	25.0382	18.284
ENSG00000165644	COMTD1	chr10	complement(75233969..75236030)	2062	protein_coding	1.20284	0.787656	0.616463	0.298535	66.1155	72.5154	33.8845	27.4846
ENSG00000100219	XBP1	chr22	complement(28794555..28800597)	6043	protein_coding	24.5844	26.2663	2.72614	1.19599	90.018	95.645	9.982	4.35501
ENSG00000105699	LSR	chr19	35248330..35267964	19635	protein_coding	1.44945	2.64247	0.339231	0.19159	81.0346	93.2397	18.9654	6.76026
ENSG00000198886	MT-ND4	chrM	10760..12137	1378	protein_coding	3269.57	2650.86	79.0731	71.2268	97.6387	97.3834	2.36135	2.61663
ENSG00000203879	GDI1	chrX	154436913..154443467	6555	protein_coding	13.9871	18.5695	2.86226	1.61038	83.0127	92.0199	16.9873	7.98011
ENSG00000107175	CREB3	chr9	35732335..35737004	4670	protein_coding	6.92238	6.55148	0.577052	0.297805	92.3054	95.652	7.6946	4.34798
ENSG00000104765	BNIP3L	chr8	26382898..26505636	122739	protein_coding	0.301744	0.332244	0.0977654	0.0808028	75.5287	80.4374	24.4713	19.5626
ENSG00000158716	DUSP23	chr1	159780932..159782543	1612	protein_coding	8.47548	5.60952	0.346963	0.141434	96.0673	97.5407	3.93273	2.45932
ENSG00000149547	EI24	chr11	125569216..125584687	15472	protein_coding	1.11943	1.12634	0.0722989	0.0604167	93.9333	94.9091	6.06673	5.09093
ENSG00000176994	SMCR8	chr17	18315310..18328055	12746	protein_coding	6.98881	8.85769	0.965377	0.787043	87.8633	91.8397	12.1367	8.16034
ENSG00000058262	SEC61A1	chr3	128051641..128071683	20043	protein_coding	15.4915	18.3704	1.41809	0.701846	91.6137	96.3201	8.38634	3.67993
ENSG00000123095	BHLHE41	chr12	complement(26120026..26125127)	5102	protein_coding	28.7726	28.4609	2.9499	1.28251	90.7009	95.6881	9.29906	4.31192
ENSG00000117906	RCN2	chr15	76931619..76954392	22774	protein_coding	0.31934	0.395128	0.113864	0.0430476	73.7158	90.1757	26.2842	9.82427
ENSG00000005812	FBXL3	chr13	complement(76992598..77027195)	34598	protein_coding	0.382742	0.333679	0.0352708	0.0171333	91.5622	95.1161	8.43775	4.88391
ENSG00000106400	ZNHIT1	chr7	101217668..101224190	6523	protein_coding	5.74862	3.76846	0.249435	0.185246	95.8414	95.3146	4.15861	4.68537
ENSG00000108439	PNPO	chr17	47941506..47948288	6783	protein_coding	0.85527	0.867175	0.0974489	0.0806694	89.7715	91.4892	10.2285	8.51084
ENSG00000148730	EIF4EBP2	chr10	70404379..70428618	24240	protein_coding	2.76787	2.60767	0.41952	0.210686	86.8381	92.5245	13.1619	7.47547
ENSG00000141854	MISP3	chr19	14072536..14075062	2527	protein_coding	0.465799	0.312673	0.221331	0.180445	67.789	63.4074	32.211	36.5926
ENSG00000147604	RPL7	chr8	complement(73290267..73295789)	5523	protein_coding	1.01233	1.20012	0.414279	0.202274	70.9606	85.5765	29.0394	14.4235
ENSG00000235530	AC087294.1	chr17	21214331..21230035	15705	antisense	0.133838	0.106211	0.453258	0.259857	22.7965	29.014	77.2035	70.986
ENSG00000119574	ZBTB45	chr19	complement(58513530..58538911)	25382	protein_coding	0.515087	0.425435	0.162261	0.1024	76.0446	80.6	23.9554	19.4
ENSG00000132824	SERINC3	chr20	complement(44496221..44522109)	25889	protein_coding	4.73173	6.90255	0.520459	0.251867	90.0906	96.4796	9.90936	3.52044
ENSG00000141526	SLC16A3	chr17	82228397..82261129	32733	protein_coding	3.44701	3.85948	0.792209	0.65055	81.3124	85.5755	18.6876	14.4245
ENSG00000205544	TMEM256	chr17	complement(7402975..7404137)	1163	protein_coding	2.74713	1.77395	0	0.0196038	100	98.907	0	1.09301
ENSG00000115318	LOXL3	chr2	complement(74532414..74555690)	23277	protein_coding	0.599594	0.565741	0.0589783	0.0401584	91.0445	93.3721	8.95548	6.6279
ENSG00000137462	TLR2	chr4	153701500..153705699	4200	protein_coding	21.7298	11.9668	3.97082	0.901111	84.5497	92.9972	15.4503	7.00275
ENSG00000185022	MAFF	chr22	38200767..38216511	15745	protein_coding	17.376	18.8129	3.65238	2.07502	82.6312	90.0659	17.3688	9.93408
ENSG00000115325	DOK1	chr2	74549026..74557554	8529	protein_coding	1.95183	2.22336	0.470961	0.259294	80.5613	89.5557	19.4387	10.4443
ENSG00000171314	PGAM1	chr10	97426160..97433441	7282	protein_coding	11.9788	15.5522	1.00547	0.66375	92.2563	95.9068	7.74372	4.09319
ENSG00000125945	ZNF436	chr1	complement(23359448..23369442)	9995	protein_coding	0.504713	0.597282	0.137353	0.100367	78.6077	85.6136	21.3923	14.3864
ENSG00000125827	TMX4	chr20	complement(7977348..8019829)	42482	protein_coding	1.43189	1.76278	0.193895	0.0660115	88.0738	96.3904	11.9262	3.60958
ENSG00000103507	BCKDK	chr16	31106107..31112791	6685	protein_coding	10.9294	7.95182	1.30062	0.549091	89.3653	93.5408	10.6347	6.4592
ENSG00000092068	SLC7A8	chr14	complement(23125295..23183674)	58380	protein_coding	3.44127	9.74687	0.807367	0.604933	80.997	94.1563	19.003	5.84374
ENSG00000125657	TNFSF9	chr19	6530999..6535928	4930	protein_coding	26.8943	23.1588	3.58912	1.94695	88.226	92.245	11.774	7.75498
ENSG00000179010	MRFAP1	chr4	6640091..6642745	2655	protein_coding	7.711	7.01011	0.497926	0.206094	93.9343	97.144	6.06566	2.856
ENSG00000172354	GNB2	chr7	100673531..100679174	5644	protein_coding	20.5425	14.2094	1.87384	1.40576	91.6407	90.9974	8.35925	9.00256
ENSG00000044090	CUL7	chr6	complement(43037617..43053945)	16329	protein_coding	1.59102	1.28765	0.361205	0.1857	81.4977	87.3961	18.5023	12.6039
ENSG00000050130	JKAMP	chr14	59484443..59505410	20968	protein_coding	0.793934	1.42565	0.0800226	0.045668	90.8436	96.8961	9.15636	3.10388
ENSG00000134202	GSTM3	chr1	complement(109733932..109741038)	7107	protein_coding	0.520526	0.216175	0	0.00320799	100	98.5377	0	1.46228
ENSG00000211450	SELENOH	chr11	57741250..57743554	2305	protein_coding	3.73877	2.68517	0.110295	0.0296736	97.1345	98.907	2.86549	1.09301
ENSG00000184887	BTBD6	chr14	105248490..105251093	2604	protein_coding	1.09778	1.07885	0	0	100	100	0	0
ENSG00000249978	TRGV7	chr7	complement(38335041..38335514)	474	TR_V_pseudogene	2.03984	1.48172	0.750888	0.432896	73.0934	77.3899	26.9066	22.6101
ENSG00000110446	SLC15A3	chr11	complement(60937084..60952530)	15447	protein_coding	93.8278	111.901	13.9894	7.53479	87.0249	93.6913	12.9751	6.30867
ENSG00000198355	PIM3	chr22	49960513..49964080	3568	protein_coding	163.335	130.051	28.5723	12.2431	85.1114	91.396	14.8886	8.60404
ENSG00000134028	ADAMDEC1	chr8	24384285..24406013	21729	protein_coding	0.918967	5.82409	0.09126	0.161585	90.9664	97.3005	9.03361	2.69952
ENSG00000138744	NAAA	chr4	complement(75913657..75941051)	27395	protein_coding	1.03274	1.16329	0.16333	0.0815595	86.3444	93.4483	13.6556	6.55174
ENSG00000174365	SNHG11	chr20	38446578..38450921	4344	processed_transcript	0.483867	0.404198	0.468194	0.183695	50.8231	68.7536	49.1769	31.2464
ENSG00000251136	AF117829.1	chr8	complement(89609409..89757727)	148319	lincRNA	0.883175	1.09148	2.97083	2.58291	22.9158	29.7051	77.0842	70.2949
ENSG00000232112	TMA7	chr3	48440257..48444208	3952	protein_coding	0.872254	0.977438	0.0643293	0.0519213	93.1315	94.956	6.86851	5.04404
ENSG00000149257	SERPINH1	chr11	75562056..75572783	10728	protein_coding	1.4342	2.72099	0.161145	0.153015	89.899	94.6759	10.101	5.3241
ENSG00000140749	IGSF6	chr16	complement(21639537..21652660)	13124	protein_coding	3.68364	4.78627	0.302193	0.135503	92.4183	97.2469	7.58166	2.75313
ENSG00000132475	H3F3B	chr17	complement(75776434..75785893)	9460	protein_coding	11.0784	12.6769	1.06959	0.561545	91.1953	95.7582	8.80467	4.24177
ENSG00000178921	PFAS	chr17	8247618..8270491	22874	protein_coding	0.764535	0.495109	0.142263	0.0637907	84.3114	88.5864	15.6886	11.4136
ENSG00000179094	PER1	chr17	complement(8140472..8156506)	16035	protein_coding	0.658038	0.637838	0.212452	0.113747	75.5939	84.8657	24.4061	15.1343
ENSG00000143621	ILF2	chr1	complement(153661788..153671048)	9261	protein_coding	8.01185	11.8354	0.927864	0.588382	89.6209	95.2641	10.3791	4.73592
ENSG00000167792	NDUFV1	chr11	67606852..67612535	5684	protein_coding	10.9755	9.83873	1.09134	0.697935	90.9559	93.3761	9.04412	6.62387
ENSG00000132591	ERAL1	chr17	28854938..28861067	6130	protein_coding	4.42329	3.79524	0.431319	0.327297	91.1153	92.0608	8.88473	7.93922
ENSG00000162496	DHRS3	chr1	complement(12567910..12617731)	49822	protein_coding	0.577983	0.719821	0.0602125	0.0787095	90.5652	90.1432	9.43479	9.85679
ENSG00000062485	CS	chr12	complement(56271699..56300392)	28694	protein_coding	6.90189	7.16096	0.737153	0.475149	90.3502	93.7776	9.64981	6.2224
ENSG00000140931	CMTM3	chr16	66603874..66613892	10019	protein_coding	6.44905	4.80186	1.50218	0.648545	81.1075	88.101	18.8925	11.899
ENSG00000179292	TMEM151A	chr11	66291870..66296664	4795	protein_coding	0.718905	0.567579	0.0424157	0.0142644	94.4287	97.5484	5.57134	2.45158
ENSG00000115828	QPCT	chr2	37344574..37373322	28749	protein_coding	10.8324	13.5891	1.28048	0.484549	89.4288	96.557	10.5712	3.44295
ENSG00000115486	GGCX	chr2	complement(85544723..85561547)	16825	protein_coding	3.4855	4.05433	0.571166	0.330639	85.9203	92.4597	14.0797	7.54028
ENSG00000116903	EXOC8	chr1	complement(231332753..231337852)	5100	protein_coding	3.47847	3.80431	0.687915	0.299519	83.4889	92.7015	16.5111	7.29853
ENSG00000282860	AC084035.1	chr3	complement(127571232..127571838)	607	lincRNA	0.277024	0.289264	0.921424	0.600967	23.1152	32.4931	76.8848	67.5069
ENSG00000063046	EIF4B	chr12	53006158..53042209	36052	protein_coding	1.07859	1.50126	0.165011	0.0954921	86.7313	94.0196	13.2687	5.98038
ENSG00000004975	DVL2	chr17	complement(7225341..7234545)	9205	protein_coding	1.00929	0.76776	0.347994	0.175855	74.3609	81.3637	25.6391	18.6363
ENSG00000138623	SEMA7A	chr15	complement(74409289..74434467)	25179	protein_coding	8.75695	12.6219	1.59329	1.00418	84.6063	92.6304	15.3937	7.36958
ENSG00000051128	HOMER3	chr19	complement(18929201..18941261)	12061	protein_coding	1.21992	0.775211	0.202355	0.105858	85.7724	87.9853	14.2276	12.0147
ENSG00000135956	TMEM127	chr2	complement(96248516..96265994)	17479	protein_coding	12.1072	13.4885	1.24795	0.836106	90.6557	94.1631	9.34434	5.83687
ENSG00000171169	NAIF1	chr9	complement(128061233..128068206)	6974	protein_coding	0.488258	0.553891	0.102071	0.0424992	82.7095	92.8739	17.2905	7.12608
ENSG00000167862	MRPL58	chr17	75012670..75021261	8592	protein_coding	0.386526	0.367842	0.0355069	0.0769526	91.5867	82.6993	8.4133	17.3007
ENSG00000105063	PPP6R1	chr19	complement(55229780..55258995)	29216	protein_coding	4.32528	4.02359	0.565611	0.351165	88.4354	91.9729	11.5646	8.02709
ENSG00000172500	FIBP	chr11	complement(65883741..65888539)	4799	protein_coding	6.89398	4.60088	0.762847	0.356312	90.037	92.8122	9.96296	7.18778
ENSG00000143119	CD53	chr1	110873154..110899928	26775	protein_coding	16.28	19.9273	1.85533	1.00734	89.7695	95.1882	10.2305	4.81182
ENSG00000109736	MFSD10	chr4	complement(2930561..2934859)	4299	protein_coding	12.9078	10.3332	2.14075	1.26751	85.7744	89.0739	14.2256	10.9261
ENSG00000235531	MSC-AS1	chr8	71828167..72118393	290227	antisense	1.2832	0.827319	4.24318	1.69022	23.2195	32.8622	76.7805	67.1378
ENSG00000113328	CCNG1	chr5	163437569..163446151	8583	protein_coding	1.40569	1.8258	0.639794	0.286883	68.7216	86.4209	31.2784	13.5791
ENSG00000213859	KCTD11	chr17	7351889..7354944	3056	protein_coding	0.866629	0.746919	0.16638	0.0522233	83.8936	93.4651	16.1064	6.53492
ENSG00000152234	ATP5A1	chr18	complement(46080248..46104334)	24087	protein_coding	11.5083	12.1025	1.14834	0.702329	90.927	94.5151	9.07303	5.48489
ENSG00000197958	RPL12	chr9	complement(127447674..127451405)	3732	protein_coding	25.6488	23.1124	2.69761	1.57004	90.4834	93.639	9.51658	6.36097
ENSG00000204282	TNRC6C-AS1	chr17	complement(78107398..78111799)	4402	processed_transcript	1.46113	1.77498	0.265664	0.181275	84.6151	90.7336	15.3849	9.26642
ENSG00000065154	OAT	chr10	complement(124397303..124418976)	21674	protein_coding	1.07453	1.11593	0.143102	0.0683745	88.2475	94.2266	11.7525	5.7734
ENSG00000116096	SPR	chr2	72887360..72892158	4799	protein_coding	2.33011	1.66473	0.0953559	0.118771	96.0686	93.3406	3.93144	6.6594
ENSG00000248429	AC098679.1	chr4	158170752..158202877	32126	antisense	0.0915983	0.143468	0.302296	0.264711	23.2545	35.1484	76.7455	64.8516
ENSG00000173548	SNX33	chr15	75647906..75662301	14396	protein_coding	1.80757	1.80816	0.307279	0.156788	85.4704	92.0207	14.5296	7.97926
ENSG00000094914	AAAS	chr12	complement(53307456..53324864)	17409	protein_coding	1.12044	1.05144	0.186923	0.132272	85.7024	88.8257	14.2976	11.1743
ENSG00000266258	LINC01909	chr18	70335439..70352459	17021	lincRNA	0.0592751	0.0257892	0.194171	0.0937632	23.3877	21.5715	76.6123	78.4285
ENSG00000148334	PTGES2	chr9	complement(128120693..128128462)	7770	protein_coding	4.30663	2.37275	0.464615	0.249412	90.2622	90.4883	9.7378	9.5117
ENSG00000253719	ATXN7L3B	chr12	74537827..74545430	7604	protein_coding	5.52293	5.23587	0.528251	0.362796	91.2703	93.5199	8.72973	6.48005
ENSG00000166920	C15orf48	chr15	45430529..45448761	18233	protein_coding	10.3822	10.7784	1.10989	0.433901	90.3421	96.1301	9.65786	3.86988
ENSG00000277791	PSMB3	chr17	38752736..38764231	11496	protein_coding	8.01567	5.47935	0.800548	0.479941	90.9196	91.9463	9.0804	8.05367
ENSG00000185905	C16orf54	chr16	complement(29742463..29746006)	3544	protein_coding	6.07327	5.57368	0.688657	0.257327	89.8157	95.5869	10.1843	4.41308
ENSG00000082996	RNF13	chr3	149812708..149962139	149432	protein_coding	0.854091	0.644784	0.105821	0.0334134	88.976	95.0732	11.024	4.92679
ENSG00000012174	MBTPS2	chrX	21839636..21885424	45789	protein_coding	0.487505	0.789932	0.173228	0.105061	73.7824	88.2613	26.2176	11.7387
ENSG00000120805	ARL1	chr12	complement(101393120..101407820)	14701	protein_coding	1.00942	1.17645	0.435792	0.206264	69.8459	85.0826	30.1541	14.9174
ENSG00000198855	FICD	chr12	108515185..108525837	10653	protein_coding	2.67155	2.63713	0.410471	0.186195	86.6818	93.4051	13.3182	6.59487
ENSG00000170889	RPS9	chr19	54200742..54249003	48262	protein_coding	3.25945	2.74497	0.525716	0.355721	86.1112	88.5277	13.8888	11.4723
ENSG00000108344	PSMD3	chr17	39980797..39997960	17164	protein_coding	5.37848	5.21206	0.577659	0.353332	90.3015	93.6513	9.69855	6.34874
ENSG00000077150	NFKB2	chr10	102394110..102402529	8420	protein_coding	70.7313	59.9319	9.07013	4.34322	88.6341	93.2428	11.3659	6.75723
ENSG00000108679	LGALS3BP	chr17	complement(78971238..78980109)	8872	protein_coding	35.5706	34.0797	2.18353	1.47249	94.2164	95.8582	5.78356	4.14178
ENSG00000169446	MMGT1	chrX	complement(135962070..135974063)	11994	protein_coding	3.51547	3.62688	0.288271	0.142566	92.4214	96.2178	7.57862	3.78216
ENSG00000033011	ALG1	chr16	5033960..5087379	53420	protein_coding	0.432817	0.438794	0.0199881	0.0264611	95.5857	94.3126	4.41427	5.68743
ENSG00000102870	ZNF629	chr16	complement(30778449..30787202)	8754	protein_coding	1.02767	1.32881	0.220715	0.216168	82.3199	86.0083	17.6801	13.9917
ENSG00000108788	MLX	chr17	42567068..42573239	6172	protein_coding	8.94984	7.48193	1.5982	0.749877	84.8484	90.8905	15.1516	9.10951
ENSG00000164405	UQCRQ	chr5	132866560..132868031	1472	protein_coding	15.7644	11.5406	0.414504	0.480146	97.438	96.0057	2.56201	3.99433
ENSG00000104142	VPS18	chr15	40894430..40903975	9546	protein_coding	11.4366	11.2522	0.830919	0.374971	93.2267	96.775	6.77333	3.22497
ENSG00000142156	COL6A1	chr21	45981737..46005050	23314	protein_coding	6.28574	5.60701	1.40233	0.489937	81.7597	91.9642	18.2403	8.03578
ENSG00000224861	YBX1P1	chr14	complement(66012830..66013789)	960	processed_pseudogene	0.78822	0.365799	0	0.0237492	100	93.9034	0	6.0966
ENSG00000006015	C19orf60	chr19	18588685..18592336	3652	protein_coding	3.20007	2.65635	0.0974592	0.143588	97.0445	94.8718	2.95552	5.12824
ENSG00000152082	MZT2B	chr2	130181737..130190729	8993	protein_coding	1.38835	0.888363	0.243119	0.136902	85.0981	86.6472	14.9019	13.3528
ENSG00000148180	GSN	chr9	121207794..121332843	125050	protein_coding	11.8958	16.5758	0.901848	0.685526	92.953	96.0285	7.04698	3.97145
ENSG00000104979	C19orf53	chr19	13774168..13778462	4295	protein_coding	3.29847	1.91118	0.284121	0.143324	92.0694	93.0239	7.9306	6.9761
ENSG00000130985	UBA1	chrX	47190861..47215128	24268	protein_coding	18.3394	14.114	2.1727	1.11328	89.4077	92.6889	10.5923	7.31107
ENSG00000008282	SYPL1	chr7	complement(106090503..106112576)	22074	protein_coding	1.91014	2.25306	0.345514	0.183848	84.6823	92.4557	15.3177	7.54432
ENSG00000126768	TIMM17B	chrX	complement(48893447..48898143)	4697	protein_coding	3.71427	2.4018	0.184028	0.228138	95.2793	91.3253	4.72073	8.67465
ENSG00000128463	EMC4	chr15	34224999..34230156	5158	protein_coding	2.21684	2.58712	0.187296	0.163546	92.2094	94.0543	7.79058	5.9457
ENSG00000179262	RAD23A	chr19	12945855..12953642	7788	protein_coding	10.4664	9.10833	1.01196	0.837259	91.1838	91.5816	8.8162	8.41839
ENSG00000126524	SBDS	chr7	complement(66987677..66995601)	7925	protein_coding	1.69745	1.82784	0.32721	0.135213	83.8388	93.1121	16.1612	6.88789
ENSG00000183751	TBL3	chr16	1972037..1982933	10897	protein_coding	3.59546	2.60225	0.513265	0.290822	87.5079	89.9476	12.4921	10.0524
ENSG00000166133	RPUSD2	chr15	40569300..40574943	5644	protein_coding	0.409658	0.552198	0.0630618	0.0525141	86.6598	91.3159	13.3402	8.68415
ENSG00000178922	HYI	chr1	complement(43451003..43453989)	2987	protein_coding	0.816279	0.80826	0.0851119	0.0686953	90.5577	92.1666	9.44228	7.83339
ENSG00000119673	ACOT2	chr14	73567620..73575658	8039	protein_coding	4.35601	4.35737	0.411118	0.365854	91.376	92.2542	8.62402	7.74585
ENSG00000091483	FH	chr1	complement(241497603..241519761)	22159	protein_coding	1.43423	2.39299	0.385491	0.302494	78.8159	88.7777	21.1841	11.2223
ENSG00000164733	CTSB	chr8	complement(11842524..11869448)	26925	protein_coding	310.566	305.143	34.9132	16.3324	89.8943	94.9195	10.1057	5.08046
ENSG00000159840	ZYX	chr7	143381080..143391111	10032	protein_coding	31.9101	37.3106	5.06837	2.88399	86.2937	92.8249	13.7063	7.17507
ENSG00000149657	LSM14B	chr20	62122461..62135378	12918	protein_coding	0.592273	0.638831	0.279459	0.187081	67.9421	77.3485	32.0579	22.6515
ENSG00000071246	VASH1	chr14	76762189..76783015	20827	protein_coding	2.85813	2.08235	0.710431	0.333882	80.092	86.1817	19.908	13.8183
ENSG00000165915	SLC39A13	chr11	47407132..47416501	9370	protein_coding	4.05578	4.43175	2.27368	1.41856	64.0778	75.7524	35.9222	24.2476
ENSG00000140990	NDUFB10	chr16	1959508..1961975	2468	protein_coding	8.61889	7.89699	0.412041	0.258662	95.4374	96.8284	4.56255	3.17157
ENSG00000279965	AL390755.1	chr13	110123208..110125234	2027	TEC	1.20287	3.01013	0.0501686	0.0224955	95.9963	99.2582	4.00374	0.741785
ENSG00000138080	EMILIN1	chr2	27078567..27086408	7842	protein_coding	11.4772	9.28631	2.23042	0.924528	83.7286	90.9456	16.2714	9.05438
ENSG00000204843	DCTN1	chr2	complement(74361154..74392087)	30934	protein_coding	2.03438	1.94121	0.258059	0.134139	88.743	93.5366	11.257	6.46343
ENSG00000169136	ATF5	chr19	49928702..49933935	5234	protein_coding	3.62234	3.11984	0.21372	0.135035	94.4287	95.8513	5.57134	4.14871
ENSG00000144021	CIAO1	chr2	96266132..96273349	7218	protein_coding	5.91729	6.01455	0.788963	0.514861	88.2354	92.1147	11.7646	7.88527
ENSG00000176986	SEC24C	chr10	73744384..73772161	27778	protein_coding	4.75955	4.2777	0.918879	0.494921	83.8181	89.63	16.1819	10.37
ENSG00000142686	C1orf216	chr1	complement(35713875..35719472)	5598	protein_coding	1.61455	1.43497	0.345149	0.219928	82.3877	86.7105	17.6123	13.2895
ENSG00000108688	CCL7	chr17	34270221..34272242	2022	protein_coding	0.706877	1.17229	0.201171	0.0902046	77.8458	92.8551	22.1542	7.14493
ENSG00000133574	GIMAP4	chr7	150567277..150573955	6679	protein_coding	0.837117	1.08442	0.182707	0.150197	82.0845	87.8345	17.9155	12.1655
[truncated: 7,287 more rows]

## Sheet: proteomics
Supplementary Data 7: G-MФ fractionation RNA-seq and proteome dataset
IDs				Normalized LFQ						% in respectve fraction						Compartment
Protein IDs	Protein names	Gene names	Fasta headers	Cytoplasm	Cytoplasm	Cytoplasm	Nucleus	Nucleus	Nucleus	Cytoplasm	Cytoplasm	Cytoplasm	Nucleus	Nucleus	Nucleus	Cytoplasmic	Nuclear
P0DPI2	GAL3A	GATD3A	sp|P0DPI2|GAL3A_HUMAN Glutamine amidotransferase-like class 1 domain-containing protein 3A, mitochondrial OS=Homo sapiens OX=9606 GN=GATD3A PE=1 SV=1;sp|A0A0B4J2D5|GAL3B_HUMAN Glutamine amidotransferase-like class 1 domain-containing protein 3B, mitochondr	1450000	139410	118450	0	132832	1.25335e+06	100	51.2081	8.63466	0	48.7919	91.3653	1
A0AV96	RBM47	RBM47	sp|A0AV96|RBM47_HUMAN RNA-binding protein 47 OS=Homo sapiens OX=9606 GN=RBM47 PE=1 SV=2	434290	595820	602720	139886	333310	660271	75.637	64.1267	47.7216	24.363	35.8733	52.2784	1	1
A0AVT1	UBA6	UBA6	sp|A0AVT1|UBA6_HUMAN Ubiquitin-like modifier-activating enzyme 6 OS=Homo sapiens OX=9606 GN=UBA6 PE=1 SV=1	14945	97621	30715	0	45210.1	0	100	68.3471	100	0	31.6529	0	1
A0FGR8	ESYT2	ESYT2	sp|A0FGR8|ESYT2_HUMAN Extended synaptotagmin-2 OS=Homo sapiens OX=9606 GN=ESYT2 PE=1 SV=1	140100	86117	168220	0	71342	0	100	54.6917	100	0	45.3083	0	1
A0JNW5	UH1BL	UHRF1BP1L	sp|A0JNW5|UH1BL_HUMAN UHRF1-binding protein 1-like OS=Homo sapiens OX=9606 GN=UHRF1BP1L PE=1 SV=2	0	0	0	0	32182.5	0	#DIV/0!	0	#DIV/0!	#DIV/0!	100	#DIV/0!
A0MZ66	SHOT1	SHTN1	sp|A0MZ66|SHOT1_HUMAN Shootin-1 OS=Homo sapiens OX=9606 GN=SHTN1 PE=1 SV=4	0	23656	0	0	19338.6	0	#DIV/0!	55.0209	#DIV/0!	#DIV/0!	44.9791	#DIV/0!
A1A4S6	RHG10	ARHGAP10	sp|A1A4S6|RHG10_HUMAN Rho GTPase-activating protein 10 OS=Homo sapiens OX=9606 GN=ARHGAP10 PE=1 SV=1	0	0	0	0	82444	0	#DIV/0!	0	#DIV/0!	#DIV/0!	100	#DIV/0!
A1L0T0	HACL2	ILVBL	sp|A1L0T0|HACL2_HUMAN 2-hydroxyacyl-CoA lyase 2 OS=Homo sapiens OX=9606 GN=ILVBL PE=1 SV=2	112250	118670	104200	0	43343.8	0	100	73.2468	100	0	26.7532	0	1
A1X283	SPD2B	SH3PXD2B	sp|A1X283|SPD2B_HUMAN SH3 and PX domain-containing protein 2B OS=Homo sapiens OX=9606 GN=SH3PXD2B PE=1 SV=3	0	9517.5	0	0	76927.5	0	#DIV/0!	11.0099	#DIV/0!	#DIV/0!	88.9901	#DIV/0!
A2RRP1	NBAS	NBAS	sp|A2RRP1|NBAS_HUMAN Neuroblastoma-amplified sequence OS=Homo sapiens OX=9606 GN=NBAS PE=1 SV=2	29174	14980	94320	0	0	0	100	100	100	0	0	0	1
A2VDF0	FUCM	FUOM	sp|A2VDF0|FUCM_HUMAN Fucose mutarotase OS=Homo sapiens OX=9606 GN=FUOM PE=1 SV=2	0	0	0	0	0	0	#DIV/0!	#DIV/0!	#DIV/0!	#DIV/0!	#DIV/0!	#DIV/0!
A3KMH1	VWA8	VWA8	sp|A3KMH1|VWA8_HUMAN von Willebrand factor A domain-containing protein 8 OS=Homo sapiens OX=9606 GN=VWA8 PE=1 SV=2	67858	0	0	0	0	0	100	#DIV/0!	#DIV/0!	0	#DIV/0!	#DIV/0!
A4D1P6	WDR91	WDR91	sp|A4D1P6|WDR91_HUMAN WD repeat-containing protein 91 OS=Homo sapiens OX=9606 GN=WDR91 PE=1 SV=2	34258	72223	72685	0	0	0	100	100	100	0	0	0	1
A4D1U4	DEN11	DENND11	sp|A4D1U4|DEN11_HUMAN DENN domain-containing protein 11 OS=Homo sapiens OX=9606 GN=DENND11 PE=1 SV=1	0	0	0	0	0	0	#DIV/0!	#DIV/0!	#DIV/0!	#DIV/0!	#DIV/0!	#DIV/0!
A5A3E0	POTEF	POTEF	sp|A5A3E0|POTEF_HUMAN POTE ankyrin domain family member F OS=Homo sapiens OX=9606 GN=POTEF PE=1 SV=2	1165200	1214800	908810	0	0	0	100	100	100	0	0	0	1
A5D8V6	VP37C	VPS37C	sp|A5D8V6|VP37C_HUMAN Vacuolar protein sorting-associated protein 37C OS=Homo sapiens OX=9606 GN=VPS37C PE=1 SV=2	0	0	0	0	0	0	#DIV/0!	#DIV/0!	#DIV/0!	#DIV/0!	#DIV/0!	#DIV/0!
A5YKK6	CNOT1	CNOT1	sp|A5YKK6|CNOT1_HUMAN CCR4-NOT transcription complex subunit 1 OS=Homo sapiens OX=9606 GN=CNOT1 PE=1 SV=2	0	30270	14720	0	0	0	#DIV/0!	100	100	#DIV/0!	0	0
A6NDG6	PGP	PGP	sp|A6NDG6|PGP_HUMAN Glycerol-3-phosphate phosphatase OS=Homo sapiens OX=9606 GN=PGP PE=1 SV=1	113730	304480	130520	0	134918	0	100	69.2948	100	0	30.7052	0	1
A6NDU8	CE051	C5orf51	sp|A6NDU8|CE051_HUMAN UPF0600 protein C5orf51 OS=Homo sapiens OX=9606 GN=C5orf51 PE=1 SV=1	0	0	0	0	0	0	#DIV/0!	#DIV/0!	#DIV/0!	#DIV/0!	#DIV/0!	#DIV/0!
A6NFI3	ZN316	ZNF316	sp|A6NFI3|ZN316_HUMAN Zinc finger protein 316 OS=Homo sapiens OX=9606 GN=ZNF316 PE=1 SV=1	0	0	0	0	0	0	#DIV/0!	#DIV/0!	#DIV/0!	#DIV/0!	#DIV/0!	#DIV/0!
A6NHQ2	FBLL1	FBLL1	sp|A6NHQ2|FBLL1_HUMAN rRNA/tRNA 2-O-methyltransferase fibrillarin-like protein 1 OS=Homo sapiens OX=9606 GN=FBLL1 PE=3 SV=2	0	0	0	0	0	0	#DIV/0!	#DIV/0!	#DIV/0!	#DIV/0!	#DIV/0!	#DIV/0!
A6NHR9	SMHD1	SMCHD1	sp|A6NHR9|SMHD1_HUMAN Structural maintenance of chromosomes flexible hinge domain-containing protein 1 OS=Homo sapiens OX=9606 GN=SMCHD1 PE=1 SV=2	21874	41022	40660	192268	304492	750215	10.2147	11.8727	5.14114	89.7853	88.1273	94.8589		1
A7E2V4	ZSWM8	ZSWIM8	sp|A7E2V4|ZSWM8_HUMAN Zinc finger SWIM domain-containing protein 8 OS=Homo sapiens OX=9606 GN=ZSWIM8 PE=1 SV=1	40899	50704	28766	0	43154.3	0	100	54.0218	100	0	45.9782	0	1
B0I1T2	MYO1G	MYO1G	sp|B0I1T2|MYO1G_HUMAN Unconventional myosin-Ig OS=Homo sapiens OX=9606 GN=MYO1G PE=1 SV=2	28986	155350	188310	0	0	0	100	100	100	0	0	0	1
E9PAV3	NACAM	NACA	sp|E9PAV3|NACAM_HUMAN Nascent polypeptide-associated complex subunit alpha, muscle-specific form OS=Homo sapiens OX=9606 GN=NACA PE=1 SV=1;sp|Q13765|NACA_HUMAN Nascent polypeptide-associated complex subunit alpha OS=Homo sapiens OX=9606 GN=NACA PE=1 SV=1	212880	607930	497980	375882	490164	1.50114e+06	36.1572	55.3623	24.9099	63.8428	44.6377	75.0901	1	1
E9PRG8	CK098	C11orf98	sp|E9PRG8|CK098_HUMAN Uncharacterized protein C11orf98 OS=Homo sapiens OX=9606 GN=C11orf98 PE=4 SV=2	0	0	0	0	0	0	#DIV/0!	#DIV/0!	#DIV/0!	#DIV/0!	#DIV/0!	#DIV/0!
O00115	DNS2A	DNASE2	sp|O00115|DNS2A_HUMAN Deoxyribonuclease-2-alpha OS=Homo sapiens OX=9606 GN=DNASE2 PE=1 SV=2	1176400	207760	257140	0	17779.5	0	100	92.1169	100	0	7.8831	0	1
O00139	KIF2A	KIF2A	sp|O00139|KIF2A_HUMAN Kinesin-like protein KIF2A OS=Homo sapiens OX=9606 GN=KIF2A PE=1 SV=3	0	0	0	0	44156.4	0	#DIV/0!	0	#DIV/0!	#DIV/0!	100	#DIV/0!
O00142	KITM	TK2	sp|O00142|KITM_HUMAN Thymidine kinase 2, mitochondrial OS=Homo sapiens OX=9606 GN=TK2 PE=1 SV=4	0	0	0	0	0	0	#DIV/0!	#DIV/0!	#DIV/0!	#DIV/0!	#DIV/0!	#DIV/0!
O00148	DX39A	DDX39A	sp|O00148|DX39A_HUMAN ATP-dependent RNA helicase DDX39A OS=Homo sapiens OX=9606 GN=DDX39A PE=1 SV=2	131520	416020	448950	0	393241	618127	100	51.4074	42.0729	0	48.5926	57.9271	1
O00154	BACH	ACOT7	sp|O00154|BACH_HUMAN Cytosolic acyl coenzyme A thioester hydrolase OS=Homo sapiens OX=9606 GN=ACOT7 PE=1 SV=3	75826	57655	0	0	53900.3	0	100	51.6829	#DIV/0!	0	48.3171	#DIV/0!
O00159	MYO1C	MYO1C	sp|O00159|MYO1C_HUMAN Unconventional myosin-Ic OS=Homo sapiens OX=9606 GN=MYO1C PE=1 SV=4	73945	151840	177300	0	33180.7	0	100	82.0665	100	0	17.9335	0	1
O00160	MYO1F	MYO1F	sp|O00160|MYO1F_HUMAN Unconventional myosin-If OS=Homo sapiens OX=9606 GN=MYO1F PE=1 SV=3	636490	1282300	1052000	334579	380082	328045	65.5453	77.1363	76.2294	34.4547	22.8637	23.7706	1
O00161	SNP23	SNAP23	sp|O00161|SNP23_HUMAN Synaptosomal-associated protein 23 OS=Homo sapiens OX=9606 GN=SNAP23 PE=1 SV=1	0	0	0	0	0	0	#DIV/0!	#DIV/0!	#DIV/0!	#DIV/0!	#DIV/0!	#DIV/0!
O00170	AIP	AIP	sp|O00170|AIP_HUMAN AH receptor-interacting protein OS=Homo sapiens OX=9606 GN=AIP PE=1 SV=2	0	57818	0	0	35254.7	0	#DIV/0!	62.1213	#DIV/0!	#DIV/0!	37.8787	#DIV/0!
O00178	GTPB1	GTPBP1	sp|O00178|GTPB1_HUMAN GTP-binding protein 1 OS=Homo sapiens OX=9606 GN=GTPBP1 PE=1 SV=3	0	22960	0	0	0	0	#DIV/0!	100	#DIV/0!	#DIV/0!	0	#DIV/0!
O00182	LEG9	LGALS9	sp|O00182|LEG9_HUMAN Galectin-9 OS=Homo sapiens OX=9606 GN=LGALS9 PE=1 SV=2;sp|Q6DKI2|LEG9C_HUMAN Galectin-9C OS=Homo sapiens OX=9606 GN=LGALS9C PE=1 SV=2;sp|Q3B8N2|LEG9B_HUMAN Galectin-9B OS=Homo sapiens OX=9606 GN=LGALS9B PE=1 SV=3	207840	156270	477210	733004	137952	125096	22.0908	53.1129	79.2305	77.9092	46.8871	20.7695	1	1
O00186	STXB3	STXBP3	sp|O00186|STXB3_HUMAN Syntaxin-binding protein 3 OS=Homo sapiens OX=9606 GN=STXBP3 PE=1 SV=2	0	0	111020	0	66965.3	0	#DIV/0!	0	100	#DIV/0!	100	0
O00193	SMAP	SMAP	sp|O00193|SMAP_HUMAN Small acidic protein OS=Homo sapiens OX=9606 GN=SMAP PE=1 SV=1	0	16234	0	0	0	0	#DIV/0!	100	#DIV/0!	#DIV/0!	0	#DIV/0!
O00203	AP3B1	AP3B1	sp|O00203|AP3B1_HUMAN AP-3 complex subunit beta-1 OS=Homo sapiens OX=9606 GN=AP3B1 PE=1 SV=3	83117	155520	93554	0	156740	0	100	49.8047	100	0	50.1953	0	1
O00221	IKBE	NFKBIE	sp|O00221|IKBE_HUMAN NF-kappa-B inhibitor epsilon OS=Homo sapiens OX=9606 GN=NFKBIE PE=1 SV=3	0	0	0	0	0	0	#DIV/0!	#DIV/0!	#DIV/0!	#DIV/0!	#DIV/0!	#DIV/0!
O00231	PSD11	PSMD11	sp|O00231|PSD11_HUMAN 26S proteasome non-ATPase regulatory subunit 11 OS=Homo sapiens OX=9606 GN=PSMD11 PE=1 SV=3	148710	329710	224370	0	144881	0	100	69.4724	100	0	30.5276	0	1
O00232	PSD12	PSMD12	sp|O00232|PSD12_HUMAN 26S proteasome non-ATPase regulatory subunit 12 OS=Homo sapiens OX=9606 GN=PSMD12 PE=1 SV=3	165210	397340	223010	0	156845	0	100	71.6981	100	0	28.3019	0	1
O00233	PSMD9	PSMD9	sp|O00233|PSMD9_HUMAN 26S proteasome non-ATPase regulatory subunit 9 OS=Homo sapiens OX=9606 GN=PSMD9 PE=1 SV=3	0	20137	0	0	38123	0	#DIV/0!	34.564	#DIV/0!	#DIV/0!	65.436	#DIV/0!
O00244	ATOX1	ATOX1	sp|O00244|ATOX1_HUMAN Copper transport protein ATOX1 OS=Homo sapiens OX=9606 GN=ATOX1 PE=1 SV=1	18336	43913	27917	0	0	0	100	100	100	0	0	0	1
O00257	CBX4	CBX4	sp|O00257|CBX4_HUMAN E3 SUMO-protein ligase CBX4 OS=Homo sapiens OX=9606 GN=CBX4 PE=1 SV=3	0	0	0	0	0	0	#DIV/0!	#DIV/0!	#DIV/0!	#DIV/0!	#DIV/0!	#DIV/0!
O00264	PGRC1	PGRMC1	sp|O00264|PGRC1_HUMAN Membrane-associated progesterone receptor component 1 OS=Homo sapiens OX=9606 GN=PGRMC1 PE=1 SV=3	0	0	0	0	0	0	#DIV/0!	#DIV/0!	#DIV/0!	#DIV/0!	#DIV/0!	#DIV/0!
O00267	SPT5H	SUPT5H	sp|O00267|SPT5H_HUMAN Transcription elongation factor SPT5 OS=Homo sapiens OX=9606 GN=SUPT5H PE=1 SV=1	31033	238730	66576	179573	65405.3	460569	14.7351	78.4947	12.6296	85.2649	21.5053	87.3704	1	1
O00268	TAF4	TAF4	sp|O00268|TAF4_HUMAN Transcription initiation factor TFIID subunit 4 OS=Homo sapiens OX=9606 GN=TAF4 PE=1 SV=2	0	0	0	0	0	0	#DIV/0!	#DIV/0!	#DIV/0!	#DIV/0!	#DIV/0!	#DIV/0!
O00273	DFFA	DFFA	sp|O00273|DFFA_HUMAN DNA fragmentation factor subunit alpha OS=Homo sapiens OX=9606 GN=DFFA PE=1 SV=1	0	0	0	0	0	0	#DIV/0!	#DIV/0!	#DIV/0!	#DIV/0!	#DIV/0!	#DIV/0!
O00291	HIP1	HIP1	sp|O00291|HIP1_HUMAN Huntingtin-interacting protein 1 OS=Homo sapiens OX=9606 GN=HIP1 PE=1 SV=5	238940	120330	423030	483590	180102	0	33.0699	40.0524	100	66.9301	59.9476	0	1
O00299	CLIC1	CLIC1	sp|O00299|CLIC1_HUMAN Chloride intracellular channel protein 1 OS=Homo sapiens OX=9606 GN=CLIC1 PE=1 SV=4	579710	717400	441020	96564.5	837715	152104	85.7211	46.1316	74.3554	14.2789	53.8684	25.6446	1	1
O00303	EIF3F	EIF3F	sp|O00303|EIF3F_HUMAN Eukaryotic translation initiation factor 3 subunit F OS=Homo sapiens OX=9606 GN=EIF3F PE=1 SV=1	119590	453430	493460	0	172981	0	100	72.3854	100	0	27.6146	0	1
O00329	PK3CD	PIK3CD	sp|O00329|PK3CD_HUMAN Phosphatidylinositol 4,5-bisphosphate 3-kinase catalytic subunit delta isoform OS=Homo sapiens OX=9606 GN=PIK3CD PE=1 SV=2	0	0	0	0	0	0	#DIV/0!	#DIV/0!	#DIV/0!	#DIV/0!	#DIV/0!	#DIV/0!
O00330	ODPX	PDHX	sp|O00330|ODPX_HUMAN Pyruvate dehydrogenase protein X component, mitochondrial OS=Homo sapiens OX=9606 GN=PDHX PE=1 SV=3	0	0	0	0	0	0	#DIV/0!	#DIV/0!	#DIV/0!	#DIV/0!	#DIV/0!	#DIV/0!
O00399	DCTN6	DCTN6	sp|O00399|DCTN6_HUMAN Dynactin subunit 6 OS=Homo sapiens OX=9606 GN=DCTN6 PE=1 SV=1	0	0	0	0	0	0	#DIV/0!	#DIV/0!	#DIV/0!	#DIV/0!	#DIV/0!	#DIV/0!
O00410	IPO5	IPO5	sp|O00410|IPO5_HUMAN Importin-5 OS=Homo sapiens OX=9606 GN=IPO5 PE=1 SV=4	213740	200530	194140	164398	266468	1.51396e+06	56.5243	42.9402	11.3658	43.4757	57.0598	88.6342	1	1
O00411	RPOM	POLRMT	sp|O00411|RPOM_HUMAN DNA-directed RNA polymerase, mitochondrial OS=Homo sapiens OX=9606 GN=POLRMT PE=1 SV=2	0	0	0	0	0	0	#DIV/0!	#DIV/0!	#DIV/0!	#DIV/0!	#DIV/0!	#DIV/0!
O00421	CCRL2	CCRL2	sp|O00421|CCRL2_HUMAN C-C chemokine receptor-like 2 OS=Homo sapiens OX=9606 GN=CCRL2 PE=1 SV=2	0	0	0	0	0	0	#DIV/0!	#DIV/0!	#DIV/0!	#DIV/0!	#DIV/0!	#DIV/0!
O00422	SAP18	SAP18	sp|O00422|SAP18_HUMAN Histone deacetylase complex subunit SAP18 OS=Homo sapiens OX=9606 GN=SAP18 PE=1 SV=1	1099900	157550	580430	0	83850	0	100	65.2651	100	0	34.7349	0	1
O00423	EMAL1	EML1	sp|O00423|EMAL1_HUMAN Echinoderm microtubule-associated protein-like 1 OS=Homo sapiens OX=9606 GN=EML1 PE=1 SV=3	0	0	0	0	0	0	#DIV/0!	#DIV/0!	#DIV/0!	#DIV/0!	#DIV/0!	#DIV/0!
O00425	IF2B3	IGF2BP3	sp|O00425|IF2B3_HUMAN Insulin-like growth factor 2 mRNA-binding protein 3 OS=Homo sapiens OX=9606 GN=IGF2BP3 PE=1 SV=2;sp|Q9NZI8|IF2B1_HUMAN Insulin-like growth factor 2 mRNA-binding protein 1 OS=Homo sapiens OX=9606 GN=IGF2BP1 PE=1 SV=2	0	0	0	0	0	0	#DIV/0!	#DIV/0!	#DIV/0!	#DIV/0!	#DIV/0!	#DIV/0!
O00429	DNM1L	DNM1L	sp|O00429|DNM1L_HUMAN Dynamin-1-like protein OS=Homo sapiens OX=9606 GN=DNM1L PE=1 SV=2	87243	242910	83946	0	578971	236711	100	29.5554	26.1794	0	70.4446	73.8206	1
O00442	RTCA	RTCA	sp|O00442|RTCA_HUMAN RNA 3-terminal phosphate cyclase OS=Homo sapiens OX=9606 GN=RTCA PE=1 SV=1	73335	59525	13899	0	163171	0	100	26.7293	100	0	73.2707	0	1
O00459	P85B	PIK3R2	sp|O00459|P85B_HUMAN Phosphatidylinositol 3-kinase regulatory subunit beta OS=Homo sapiens OX=9606 GN=PIK3R2 PE=1 SV=2	0	0	0	0	0	0	#DIV/0!	#DIV/0!	#DIV/0!	#DIV/0!	#DIV/0!	#DIV/0!
O00462	MANBA	MANBA	sp|O00462|MANBA_HUMAN Beta-mannosidase OS=Homo sapiens OX=9606 GN=MANBA PE=1 SV=3	824580	93126	447970	0	11081.9	0	100	89.3656	100	0	10.6344	0	1
O00471	EXOC5	EXOC5	sp|O00471|EXOC5_HUMAN Exocyst complex component 5 OS=Homo sapiens OX=9606 GN=EXOC5 PE=1 SV=1	0	110430	0	265565	129568	754949	0	46.0128	0	100	53.9872	100		1
O00479	HMGN4	HMGN4	sp|O00479|HMGN4_HUMAN High mobility group nucleosome-binding domain-containing protein 4 OS=Homo sapiens OX=9606 GN=HMGN4 PE=1 SV=3	0	0	0	0	0	0	#DIV/0!	#DIV/0!	#DIV/0!	#DIV/0!	#DIV/0!	#DIV/0!
O00487	PSDE	PSMD14	sp|O00487|PSDE_HUMAN 26S proteasome non-ATPase regulatory subunit 14 OS=Homo sapiens OX=9606 GN=PSMD14 PE=1 SV=1	371580	1110700	609790	0	351752	0	100	75.9478	100	0	24.0522	0	1
O00499	BIN1	BIN1	sp|O00499|BIN1_HUMAN Myc box-dependent-interacting protein 1 OS=Homo sapiens OX=9606 GN=BIN1 PE=1 SV=1	0	50836	0	0	208297	0	#DIV/0!	19.6177	#DIV/0!	#DIV/0!	80.3823	#DIV/0!
O00505	IMA4	KPNA3	sp|O00505|IMA4_HUMAN Importin subunit alpha-4 OS=Homo sapiens OX=9606 GN=KPNA3 PE=1 SV=2	66186	304520	230100	0	38784.4	0	100	88.7026	100	0	11.2974	0	1
O00534	VMA5A	VWA5A	sp|O00534|VMA5A_HUMAN von Willebrand factor A domain-containing protein 5A OS=Homo sapiens OX=9606 GN=VWA5A PE=1 SV=2	67576	96611	89932	0	427265	1.08033e+06	100	18.4416	7.68478	0	81.5584	92.3152	1
O00560	SDCB1	SDCBP	sp|O00560|SDCB1_HUMAN Syntenin-1 OS=Homo sapiens OX=9606 GN=SDCBP PE=1 SV=1	632700	298260	780360	2.46642e+06	260170	2.65382e+06	20.4155	53.4104	22.7233	79.5845	46.5896	77.2767	1	1
O00562	PITM1	PITPNM1	sp|O00562|PITM1_HUMAN Membrane-associated phosphatidylinositol transfer protein 1 OS=Homo sapiens OX=9606 GN=PITPNM1 PE=1 SV=4	0	0	0	0	0	0	#DIV/0!	#DIV/0!	#DIV/0!	#DIV/0!	#DIV/0!	#DIV/0!
O00567	NOP56	NOP56	sp|O00567|NOP56_HUMAN Nucleolar protein 56 OS=Homo sapiens OX=9606 GN=NOP56 PE=1 SV=4	345210	93939	523550	1.38636e+06	195836	812384	19.9363	32.4179	39.1898	80.0637	67.5821	60.8102		1
O00571	DDX3X	DDX3X	sp|O00571|DDX3X_HUMAN ATP-dependent RNA helicase DDX3X OS=Homo sapiens OX=9606 GN=DDX3X PE=1 SV=3	287260	1477300	753320	681779	1.63142e+06	2.43116e+06	29.6438	47.5211	23.656	70.3562	52.4789	76.344	1	1
O00584	RNT2	RNASET2	sp|O00584|RNT2_HUMAN Ribonuclease T2 OS=Homo sapiens OX=9606 GN=RNASET2 PE=1 SV=2	9695400	556150	2510500	0	77253.8	0	100	87.8034	100	0	12.1966	0	1
O00625	PIR	PIR	sp|O00625|PIR_HUMAN Pirin OS=Homo sapiens OX=9606 GN=PIR PE=1 SV=1	51727	47317	0	0	67549.1	0	100	41.1932	#DIV/0!	0	58.8068	#DIV/0!
O00629	IMA3	KPNA4	sp|O00629|IMA3_HUMAN Importin subunit alpha-3 OS=Homo sapiens OX=9606 GN=KPNA4 PE=1 SV=1	129130	278290	291300	0	91333.3	0	100	75.2902	100	0	24.7098	0	1
O00743	PPP6	PPP6C	sp|O00743|PPP6_HUMAN Serine/threonine-protein phosphatase 6 catalytic subunit OS=Homo sapiens OX=9606 GN=PPP6C PE=1 SV=1	0	173730	68548	0	84657.7	0	#DIV/0!	67.2362	100	#DIV/0!	32.7638	0
O00754	MA2B1	MAN2B1	sp|O00754|MA2B1_HUMAN Lysosomal alpha-mannosidase OS=Homo sapiens OX=9606 GN=MAN2B1 PE=1 SV=3	5522100	3404500	3319900	221862	141953	230971	96.1375	95.9973	93.4954	3.86253	4.00267	6.50464	1
O00757	F16P2	FBP2	sp|O00757|F16P2_HUMAN Fructose-1,6-bisphosphatase isozyme 2 OS=Homo sapiens OX=9606 GN=FBP2 PE=1 SV=2	0	3265500	297700	0	1.52107e+07	0	#DIV/0!	17.6741	100	#DIV/0!	82.3259	0
O00764	PDXK	PDXK	sp|O00764|PDXK_HUMAN Pyridoxal kinase OS=Homo sapiens OX=9606 GN=PDXK PE=1 SV=1	833540	1512000	692080	0	811807	0	100	65.0656	100	0	34.9344	0	1
O14497	ARI1A	ARID1A	sp|O14497|ARI1A_HUMAN AT-rich interactive domain-containing protein 1A OS=Homo sapiens OX=9606 GN=ARID1A PE=1 SV=3	0	27084	14838	0	156309	0	#DIV/0!	14.7683	100	#DIV/0!	85.2317	0
O14519	CDKA1	CDK2AP1	sp|O14519|CDKA1_HUMAN Cyclin-dependent kinase 2-associated protein 1 OS=Homo sapiens OX=9606 GN=CDK2AP1 PE=1 SV=1	0	0	0	0	0	0	#DIV/0!	#DIV/0!	#DIV/0!	#DIV/0!	#DIV/0!	#DIV/0!
O14530	TXND9	TXNDC9	sp|O14530|TXND9_HUMAN Thioredoxin domain-containing protein 9 OS=Homo sapiens OX=9606 GN=TXNDC9 PE=1 SV=2	0	0	0	0	0	0	#DIV/0!	#DIV/0!	#DIV/0!	#DIV/0!	#DIV/0!	#DIV/0!
O14561	ACPM	NDUFAB1	sp|O14561|ACPM_HUMAN Acyl carrier protein, mitochondrial OS=Homo sapiens OX=9606 GN=NDUFAB1 PE=1 SV=3	226890	17366	21518	0	19841	373294	100	46.674	5.4502	0	53.326	94.5498	1
O14579	COPE	COPE	sp|O14579|COPE_HUMAN Coatomer subunit epsilon OS=Homo sapiens OX=9606 GN=COPE PE=1 SV=3	109230	390830	171780	0	87930	0	100	81.6338	100	0	18.3662	0	1
O14602	IF1AY	EIF1AY	sp|O14602|IF1AY_HUMAN Eukaryotic translation initiation factor 1A, Y-chromosomal OS=Homo sapiens OX=9606 GN=EIF1AY PE=1 SV=4	0	0	0	0	0	0	#DIV/0!	#DIV/0!	#DIV/0!	#DIV/0!	#DIV/0!	#DIV/0!
O14617	AP3D1	AP3D1	sp|O14617|AP3D1_HUMAN AP-3 complex subunit delta-1 OS=Homo sapiens OX=9606 GN=AP3D1 PE=1 SV=1	171290	364440	176680	0	580732	0	100	38.5581	100	0	61.4419	0	1
O14618	CCS	CCS	sp|O14618|CCS_HUMAN Copper chaperone for superoxide dismutase OS=Homo sapiens OX=9606 GN=CCS PE=1 SV=1	0	0	0	0	0	0	#DIV/0!	#DIV/0!	#DIV/0!	#DIV/0!	#DIV/0!	#DIV/0!
O14653	GOSR2	GOSR2	sp|O14653|GOSR2_HUMAN Golgi SNAP receptor complex member 2 OS=Homo sapiens OX=9606 GN=GOSR2 PE=1 SV=2	0	51188	77705	0	0	0	#DIV/0!	100	100	#DIV/0!	0	0
O14656	TOR1A	TOR1A	sp|O14656|TOR1A_HUMAN Torsin-1A OS=Homo sapiens OX=9606 GN=TOR1A PE=1 SV=1	0	0	0	0	0	0	#DIV/0!	#DIV/0!	#DIV/0!	#DIV/0!	#DIV/0!	#DIV/0!
O14657	TOR1B	TOR1B	sp|O14657|TOR1B_HUMAN Torsin-1B OS=Homo sapiens OX=9606 GN=TOR1B PE=1 SV=2	0	0	0	0	0	0	#DIV/0!	#DIV/0!	#DIV/0!	#DIV/0!	#DIV/0!	#DIV/0!
O14727	APAF	APAF1	sp|O14727|APAF_HUMAN Apoptotic protease-activating factor 1 OS=Homo sapiens OX=9606 GN=APAF1 PE=1 SV=2	0	42465	0	0	0	0	#DIV/0!	100	#DIV/0!	#DIV/0!	0	#DIV/0!
O14732	IMPA2	IMPA2	sp|O14732|IMPA2_HUMAN Inositol monophosphatase 2 OS=Homo sapiens OX=9606 GN=IMPA2 PE=1 SV=1	0	0	0	0	0	0	#DIV/0!	#DIV/0!	#DIV/0!	#DIV/0!	#DIV/0!	#DIV/0!
O14737	PDCD5	PDCD5	sp|O14737|PDCD5_HUMAN Programmed cell death protein 5 OS=Homo sapiens OX=9606 GN=PDCD5 PE=1 SV=3	0	0	0	0	0	0	#DIV/0!	#DIV/0!	#DIV/0!	#DIV/0!	#DIV/0!	#DIV/0!
O14744	ANM5	PRMT5	sp|O14744|ANM5_HUMAN Protein arginine N-methyltransferase 5 OS=Homo sapiens OX=9606 GN=PRMT5 PE=1 SV=4	0	214310	0	0	0	0	#DIV/0!	100	#DIV/0!	#DIV/0!	0	#DIV/0!
O14745	NHRF1	SLC9A3R1	sp|O14745|NHRF1_HUMAN Na(+)/H(+) exchange regulatory cofactor NHE-RF1 OS=Homo sapiens OX=9606 GN=SLC9A3R1 PE=1 SV=4	90438	102340	19406	0	0	0	100	100	100	0	0	0	1
O14772	FPGT	FPGT	sp|O14772|FPGT_HUMAN Fucose-1-phosphate guanylyltransferase OS=Homo sapiens OX=9606 GN=FPGT PE=1 SV=3	0	0	0	0	0	0	#DIV/0!	#DIV/0!	#DIV/0!	#DIV/0!	#DIV/0!	#DIV/0!
O14773	TPP1	TPP1	sp|O14773|TPP1_HUMAN Tripeptidyl-peptidase 1 OS=Homo sapiens OX=9606 GN=TPP1 PE=1 SV=2	18788000	6583000	12552000	2.61497e+06	2.22921e+06	2.00649e+06	87.7822	74.7032	86.2177	12.2178	25.2968	13.7823	1
O14776	TCRG1	TCERG1	sp|O14776|TCRG1_HUMAN Transcription elongation regulator 1 OS=Homo sapiens OX=9606 GN=TCERG1 PE=1 SV=2	0	110170	69170	0	257299	471251	#DIV/0!	29.9808	12.7993	#DIV/0!	70.0192	87.2007
O14787	TNPO2	TNPO2	sp|O14787|TNPO2_HUMAN Transportin-2 OS=Homo sapiens OX=9606 GN=TNPO2 PE=1 SV=3	0	0	0	0	0	0	#DIV/0!	#DIV/0!	#DIV/0!	#DIV/0!	#DIV/0!	#DIV/0!
O14802	RPC1	POLR3A	sp|O14802|RPC1_HUMAN DNA-directed RNA polymerase III subunit RPC1 OS=Homo sapiens OX=9606 GN=POLR3A PE=1 SV=2	0	0	0	0	0	0	#DIV/0!	#DIV/0!	#DIV/0!	#DIV/0!	#DIV/0!	#DIV/0!
O14807	RASM	MRAS	sp|O14807|RASM_HUMAN Ras-related protein M-Ras OS=Homo sapiens OX=9606 GN=MRAS PE=1 SV=2	0	0	0	0	0	0	#DIV/0!	#DIV/0!	#DIV/0!	#DIV/0!	#DIV/0!	#DIV/0!
O14818	PSA7	PSMA7	sp|O14818|PSA7_HUMAN Proteasome subunit alpha type-7 OS=Homo sapiens OX=9606 GN=PSMA7 PE=1 SV=1	251210	657040	391610	265332	243718	0	48.633	72.943	100	51.367	27.057	0	1
O14828	SCAM3	SCAMP3	sp|O14828|SCAM3_HUMAN Secretory carrier-associated membrane protein 3 OS=Homo sapiens OX=9606 GN=SCAMP3 PE=1 SV=3	107700	65266	136030	0	24732.6	0	100	72.5189	100	0	27.4811	0	1
O14841	OPLA	OPLAH	sp|O14841|OPLA_HUMAN 5-oxoprolinase OS=Homo sapiens OX=9606 GN=OPLAH PE=1 SV=3	0	0	0	0	0	0	#DIV/0!	#DIV/0!	#DIV/0!	#DIV/0!	#DIV/0!	#DIV/0!
O14874	BCKD	BCKDK	sp|O14874|BCKD_HUMAN [3-methyl-2-oxobutanoate dehydrogenase [lipoamide]] kinase, mitochondrial OS=Homo sapiens OX=9606 GN=BCKDK PE=1 SV=2	80779	0	0	0	14982	298758	100	0	0	0	100	100
O14879	IFIT3	IFIT3	sp|O14879|IFIT3_HUMAN Interferon-induced protein with tetratricopeptide repeats 3 OS=Homo sapiens OX=9606 GN=IFIT3 PE=1 SV=1	21753	413140	14886	0	206268	0	100	66.6992	100	0	33.3008	0	1
O14907	TX1B3	TAX1BP3	sp|O14907|TX1B3_HUMAN Tax1-binding protein 3 OS=Homo sapiens OX=9606 GN=TAX1BP3 PE=1 SV=2	0	0	0	0	0	0	#DIV/0!	#DIV/0!	#DIV/0!	#DIV/0!	#DIV/0!	#DIV/0!
O14929	HAT1	HAT1	sp|O14929|HAT1_HUMAN Histone acetyltransferase type B catalytic subunit OS=Homo sapiens OX=9606 GN=HAT1 PE=1 SV=1	0	0	0	0	0	0	#DIV/0!	#DIV/0!	#DIV/0!	#DIV/0!	#DIV/0!	#DIV/0!
O14933	UB2L6	UBE2L6	sp|O14933|UB2L6_HUMAN Ubiquitin/ISG15-conjugating enzyme E2 L6 OS=Homo sapiens OX=9606 GN=UBE2L6 PE=1 SV=4	0	52377	0	0	0	0	#DIV/0!	100	#DIV/0!	#DIV/0!	0	#DIV/0!
O14936	CSKP	CASK	sp|O14936|CSKP_HUMAN Peripheral plasma membrane protein CASK OS=Homo sapiens OX=9606 GN=CASK PE=1 SV=3	0	44002	34051	0	0	0	#DIV/0!	100	100	#DIV/0!	0	0
O14950	ML12B	MYL12B	sp|O14950|ML12B_HUMAN Myosin regulatory light chain 12B OS=Homo sapiens OX=9606 GN=MYL12B PE=1 SV=2;sp|P24844|MYL9_HUMAN Myosin regulatory light polypeptide 9 OS=Homo sapiens OX=9606 GN=MYL9 PE=1 SV=4	0	0	0	0	0	0	#DIV/0!	#DIV/0!	#DIV/0!	#DIV/0!	#DIV/0!	#DIV/0!
O14964	HGS	HGS	sp|O14964|HGS_HUMAN Hepatocyte growth factor-regulated tyrosine kinase substrate OS=Homo sapiens OX=9606 GN=HGS PE=1 SV=1	0	40032	37531	0	0	0	#DIV/0!	100	100	#DIV/0!	0	0
O14972	VP26C	VPS26C	sp|O14972|VP26C_HUMAN Vacuolar protein sorting-associated protein 26C OS=Homo sapiens OX=9606 GN=VPS26C PE=1 SV=1	0	0	0	0	103450	0	#DIV/0!	0	#DIV/0!	#DIV/0!	100	#DIV/0!
O14974	MYPT1	PPP1R12A	sp|O14974|MYPT1_HUMAN Protein phosphatase 1 regulatory subunit 12A OS=Homo sapiens OX=9606 GN=PPP1R12A PE=1 SV=1	51075	235980	131390	0	55728.4	0	100	80.8959	100	0	19.1041	0	1
O14976	GAK	GAK	sp|O14976|GAK_HUMAN Cyclin-G-associated kinase OS=Homo sapiens OX=9606 GN=GAK PE=1 SV=2	46218	77648	29383	0	104455	0	100	42.6397	100	0	57.3603	0	1
O14979	HNRDL	HNRNPDL	sp|O14979|HNRDL_HUMAN Heterogeneous nuclear ribonucleoprotein D-like OS=Homo sapiens OX=9606 GN=HNRNPDL PE=1 SV=3	4287300	2873600	3791300	0	1.15834e+06	1.92702e+06	100	71.2708	66.3009	0	28.7292	33.6991	1
O14980	XPO1	XPO1	sp|O14980|XPO1_HUMAN Exportin-1 OS=Homo sapiens OX=9606 GN=XPO1 PE=1 SV=1	151720	343150	166900	0	178207	0	100	65.8187	100	0	34.1813	0	1
O15020	SPTN2	SPTBN2	sp|O15020|SPTN2_HUMAN Spectrin beta chain, non-erythrocytic 2 OS=Homo sapiens OX=9606 GN=SPTBN2 PE=1 SV=3	0	0	0	0	0	0	#DIV/0!	#DIV/0!	#DIV/0!	#DIV/0!	#DIV/0!	#DIV/0!
O15027	SC16A	SEC16A	sp|O15027|SC16A_HUMAN Protein transport protein Sec16A OS=Homo sapiens OX=9606 GN=SEC16A PE=1 SV=4	32576	163580	47365	0	61538.7	0	100	72.6639	100	0	27.3361	0	1
O15037	KHNYN	KHNYN	sp|O15037|KHNYN_HUMAN Protein KHNYN OS=Homo sapiens OX=9606 GN=KHNYN PE=1 SV=3	0	16030	0	0	14435.5	0	#DIV/0!	52.6169	#DIV/0!	#DIV/0!	47.3831	#DIV/0!
O15042	SR140	U2SURP	sp|O15042|SR140_HUMAN U2 snRNP-associated SURP motif-containing protein OS=Homo sapiens OX=9606 GN=U2SURP PE=1 SV=2	533430	215690	298520	0	218586	0	100	49.6666	100	0	50.3334	0	1
O15047	SET1A	SETD1A	sp|O15047|SET1A_HUMAN Histone-lysine N-methyltransferase SETD1A OS=Homo sapiens OX=9606 GN=SETD1A PE=1 SV=3	0	40929	0	0	0	0	#DIV/0!	100	#DIV/0!	#DIV/0!	0	#DIV/0!
O15067	PUR4	PFAS	sp|O15067|PUR4_HUMAN Phosphoribosylformylglycinamidine synthase OS=Homo sapiens OX=9606 GN=PFAS PE=1 SV=4	0	56347	19810	0	18059.9	0	#DIV/0!	75.7282	100	#DIV/0!	24.2718	0
O15085	ARHGB	ARHGEF11	sp|O15085|ARHGB_HUMAN Rho guanine nucleotide exchange factor 11 OS=Homo sapiens OX=9606 GN=ARHGEF11 PE=1 SV=1	0	0	0	0	0	0	#DIV/0!	#DIV/0!	#DIV/0!	#DIV/0!	#DIV/0!	#DIV/0!
O15111	IKKA	CHUK	sp|O15111|IKKA_HUMAN Inhibitor of nuclear factor kappa-B kinase subunit alpha OS=Homo sapiens OX=9606 GN=CHUK PE=1 SV=2	0	0	0	0	0	0	#DIV/0!	#DIV/0!	#DIV/0!	#DIV/0!	#DIV/0!	#DIV/0!
O15116	LSM1	LSM1	sp|O15116|LSM1_HUMAN U6 snRNA-associated Sm-like protein LSm1 OS=Homo sapiens OX=9606 GN=LSM1 PE=1 SV=1	0	0	0	0	0	0	#DIV/0!	#DIV/0!	#DIV/0!	#DIV/0!	#DIV/0!	#DIV/0!
O15117	FYB1	FYB1	sp|O15117|FYB1_HUMAN FYN-binding protein 1 OS=Homo sapiens OX=9606 GN=FYB1 PE=1 SV=2	0	12334	0	0	50960.2	0	#DIV/0!	19.4868	#DIV/0!	#DIV/0!	80.5132	#DIV/0!
O15118	NPC1	NPC1	sp|O15118|NPC1_HUMAN NPC intracellular cholesterol transporter 1 OS=Homo sapiens OX=9606 GN=NPC1 PE=1 SV=2	52980	0	34881	0	0	0	100	#DIV/0!	100	0	#DIV/0!	0
O15143	ARC1B	ARPC1B	sp|O15143|ARC1B_HUMAN Actin-related protein 2/3 complex subunit 1B OS=Homo sapiens OX=9606 GN=ARPC1B PE=1 SV=3	564210	1253400	847650	1.73265e+06	2.28663e+06	3.776e+06	24.5644	35.4064	18.3329	75.4356	64.5936	81.6671		1
O15144	ARPC2	ARPC2	sp|O15144|ARPC2_HUMAN Actin-related protein 2/3 complex subunit 2 OS=Homo sapiens OX=9606 GN=ARPC2 PE=1 SV=1	856740	1709800	1099500	245817	2.25237e+06	4.08454e+06	77.7048	43.1531	21.2093	22.2952	56.8469	78.7907	1	1
O15145	ARPC3	ARPC3	sp|O15145|ARPC3_HUMAN Actin-related protein 2/3 complex subunit 3 OS=Homo sapiens OX=9606 GN=ARPC3 PE=1 SV=3	923220	1502200	981510	743777	3.03085e+06	2.27976e+06	55.3822	33.1388	30.0959	44.6178	66.8612	69.9041	1	1
O15156	ZBT7B	ZBTB7B	sp|O15156|ZBT7B_HUMAN Zinc finger and BTB domain-containing protein 7B OS=Homo sapiens OX=9606 GN=ZBTB7B PE=1 SV=2	0	0	0	0	0	0	#DIV/0!	#DIV/0!	#DIV/0!	#DIV/0!	#DIV/0!	#DIV/0!
O15160	RPAC1	POLR1C	sp|O15160|RPAC1_HUMAN DNA-directed RNA polymerases I and III subunit RPAC1 OS=Homo sapiens OX=9606 GN=POLR1C PE=1 SV=1	0	0	0	0	0	0	#DIV/0!	#DIV/0!	#DIV/0!	#DIV/0!	#DIV/0!	#DIV/0!
O15212	PFD6	PFDN6	sp|O15212|PFD6_HUMAN Prefoldin subunit 6 OS=Homo sapiens OX=9606 GN=PFDN6 PE=1 SV=1	0	0	0	0	0	0	#DIV/0!	#DIV/0!	#DIV/0!	#DIV/0!	#DIV/0!	#DIV/0!
O15247	CLIC2	CLIC2	sp|O15247|CLIC2_HUMAN Chloride intracellular channel protein 2 OS=Homo sapiens OX=9606 GN=CLIC2 PE=1 SV=3	0	0	0	0	0	0	#DIV/0!	#DIV/0!	#DIV/0!	#DIV/0!	#DIV/0!	#DIV/0!
O15260	SURF4	SURF4	sp|O15260|SURF4_HUMAN Surfeit locus protein 4 OS=Homo sapiens OX=9606 GN=SURF4 PE=1 SV=3	278440	253850	296250	0	145504	0	100	63.5652	100	0	36.4348	0	1
O15264	MK13	MAPK13	sp|O15264|MK13_HUMAN Mitogen-activated protein kinase 13 OS=Homo sapiens OX=9606 GN=MAPK13 PE=1 SV=1	0	32215	0	0	84059.6	0	#DIV/0!	27.706	#DIV/0!	#DIV/0!	72.294	#DIV/0!
O15269	SPTC1	SPTLC1	sp|O15269|SPTC1_HUMAN Serine palmitoyltransferase 1 OS=Homo sapiens OX=9606 GN=SPTLC1 PE=1 SV=1	0	0	0	0	0	0	#DIV/0!	#DIV/0!	#DIV/0!	#DIV/0!	#DIV/0!	#DIV/0!
O15294	OGT1	OGT	sp|O15294|OGT1_HUMAN UDP-N-acetylglucosamine--peptide N-acetylglucosaminyltransferase 110 kDa subunit OS=Homo sapiens OX=9606 GN=OGT PE=1 SV=3	105020	474370	423860	0	456169	417821	100	50.978	50.3587	0	49.022	49.6413	1
O15296	LX15B	ALOX15B	sp|O15296|LX15B_HUMAN Polyunsaturated fatty acid lipoxygenase ALOX15B OS=Homo sapiens OX=9606 GN=ALOX15B PE=1 SV=3	0	0	0	0	29642.4	0	#DIV/0!	0	#DIV/0!	#DIV/0!	100	#DIV/0!
O15305	PMM2	PMM2	sp|O15305|PMM2_HUMAN Phosphomannomutase 2 OS=Homo sapiens OX=9606 GN=PMM2 PE=1 SV=1	0	231790	38467	0	99813	0	#DIV/0!	69.8999	100	#DIV/0!	30.1001	0
O15347	HMGB3	HMGB3	sp|O15347|HMGB3_HUMAN High mobility group protein B3 OS=Homo sapiens OX=9606 GN=HMGB3 PE=1 SV=4	0	0	0	0	217772	420729	#DIV/0!	0	0	#DIV/0!	100	100
O15355	PPM1G	PPM1G	sp|O15355|PPM1G_HUMAN Protein phosphatase 1G OS=Homo sapiens OX=9606 GN=PPM1G PE=1 SV=1	48152	44146	39174	0	78268.3	0	100	36.0628	100	0	63.9372	0	1
O15357	SHIP2	INPPL1	sp|O15357|SHIP2_HUMAN Phosphatidylinositol 3,4,5-trisphosphate 5-phosphatase 2 OS=Homo sapiens OX=9606 GN=INPPL1 PE=1 SV=2	0	22885	0	0	44946	0	#DIV/0!	33.7383	#DIV/0!	#DIV/0!	66.2617	#DIV/0!
O15371	EIF3D	EIF3D	sp|O15371|EIF3D_HUMAN Eukaryotic translation initiation factor 3 subunit D OS=Homo sapiens OX=9606 GN=EIF3D PE=1 SV=1	131330	577440	561500	0	163458	0	100	77.9378	100	0	22.0622	0	1
O15372	EIF3H	EIF3H	sp|O15372|EIF3H_HUMAN Eukaryotic translation initiation factor 3 subunit H OS=Homo sapiens OX=9606 GN=EIF3H PE=1 SV=1	251780	719040	591750	0	132708	0	100	84.4194	100	0	15.5806	0	1
O15379	HDAC3	HDAC3	sp|O15379|HDAC3_HUMAN Histone deacetylase 3 OS=Homo sapiens OX=9606 GN=HDAC3 PE=1 SV=2	0	163900	57413	0	82732.1	0	#DIV/0!	66.4553	100	#DIV/0!	33.5447	0
O15381	NVL	NVL	sp|O15381|NVL_HUMAN Nuclear valosin-containing protein-like OS=Homo sapiens OX=9606 GN=NVL PE=1 SV=1	0	0	0	0	0	0	#DIV/0!	#DIV/0!	#DIV/0!	#DIV/0!	#DIV/0!	#DIV/0!
O15382	BCAT2	BCAT2	sp|O15382|BCAT2_HUMAN Branched-chain-amino-acid aminotransferase, mitochondrial OS=Homo sapiens OX=9606 GN=BCAT2 PE=1 SV=2	219870	33021	0	0	13611.5	0	100	70.8112	#DIV/0!	0	29.1888	#DIV/0!
O15397	IPO8	IPO8	sp|O15397|IPO8_HUMAN Importin-8 OS=Homo sapiens OX=9606 GN=IPO8 PE=1 SV=2	0	0	0	0	0	0	#DIV/0!	#DIV/0!	#DIV/0!	#DIV/0!	#DIV/0!	#DIV/0!
O15400	STX7	STX7	sp|O15400|STX7_HUMAN Syntaxin-7 OS=Homo sapiens OX=9606 GN=STX7 PE=1 SV=4	260580	97900	568510	793211	20002.8	0	24.7279	83.0345	100	75.2721	16.9655	0	1
O15432	COPT2	SLC31A2	sp|O15432|COPT2_HUMAN Probable low affinity copper uptake protein 2 OS=Homo sapiens OX=9606 GN=SLC31A2 PE=1 SV=1	0	0	0	0	0	0	#DIV/0!	#DIV/0!	#DIV/0!	#DIV/0!	#DIV/0!	#DIV/0!
O15498	YKT6	YKT6	sp|O15498|YKT6_HUMAN Synaptobrevin homolog YKT6 OS=Homo sapiens OX=9606 GN=YKT6 PE=1 SV=1	0	0	0	0	64583.2	0	#DIV/0!	0	#DIV/0!	#DIV/0!	100	#DIV/0!
O15511	ARPC5	ARPC5	sp|O15511|ARPC5_HUMAN Actin-related protein 2/3 complex subunit 5 OS=Homo sapiens OX=9606 GN=ARPC5 PE=1 SV=3	198810	417610	268900	0	975256	2.30728e+06	100	29.9821	10.4379	0	70.0179	89.5621	1
O15514	RPB4	POLR2D	sp|O15514|RPB4_HUMAN DNA-directed RNA polymerase II subunit RPB4 OS=Homo sapiens OX=9606 GN=POLR2D PE=1 SV=1	44751	135950	56034	0	0	0	100	100	100	0	0	0	1
O15523	DDX3Y	DDX3Y	sp|O15523|DDX3Y_HUMAN ATP-dependent RNA helicase DDX3Y OS=Homo sapiens OX=9606 GN=DDX3Y PE=1 SV=2	0	0	128470	0	0	0	#DIV/0!	#DIV/0!	100	#DIV/0!	#DIV/0!	0
O15528	CP27B	CYP27B1	sp|O15528|CP27B_HUMAN 25-hydroxyvitamin D-1 alpha hydroxylase, mitochondrial OS=Homo sapiens OX=9606 GN=CYP27B1 PE=1 SV=1	0	0	0	0	0	0	#DIV/0!	#DIV/0!	#DIV/0!	#DIV/0!	#DIV/0!	#DIV/0!
O15533	TPSN	TAPBP	sp|O15533|TPSN_HUMAN Tapasin OS=Homo sapiens OX=9606 GN=TAPBP PE=1 SV=1	0	0	0	0	0	0	#DIV/0!	#DIV/0!	#DIV/0!	#DIV/0!	#DIV/0!	#DIV/0!
O15550	KDM6A	KDM6A	sp|O15550|KDM6A_HUMAN Lysine-specific demethylase 6A OS=Homo sapiens OX=9606 GN=KDM6A PE=1 SV=2	0	0	0	0	93924.1	0	#DIV/0!	0	#DIV/0!	#DIV/0!	100	#DIV/0!
O43143	DHX15	DHX15	sp|O43143|DHX15_HUMAN Pre-mRNA-splicing factor ATP-dependent RNA helicase DHX15 OS=Homo sapiens OX=9606 GN=DHX15 PE=1 SV=2	1095400	468800	968040	864646	507401	516035	55.8864	48.0229	65.2285	44.1136	51.9771	34.7715	1	1
O43148	MCES	RNMT	sp|O43148|MCES_HUMAN mRNA cap guanine-N7 methyltransferase OS=Homo sapiens OX=9606 GN=RNMT PE=1 SV=1	0	113320	73231	0	84830	0	#DIV/0!	57.189	100	#DIV/0!	42.811	0
O43149	ZZEF1	ZZEF1	sp|O43149|ZZEF1_HUMAN Zinc finger ZZ-type and EF-hand domain-containing protein 1 OS=Homo sapiens OX=9606 GN=ZZEF1 PE=1 SV=6	20736	65401	0	0	21300.6	0	100	75.4323	#DIV/0!	0	24.5677	#DIV/0!
O43156	TTI1	TTI1	sp|O43156|TTI1_HUMAN TELO2-interacting protein 1 homolog OS=Homo sapiens OX=9606 GN=TTI1 PE=1 SV=3	0	0	0	0	0	0	#DIV/0!	#DIV/0!	#DIV/0!	#DIV/0!	#DIV/0!	#DIV/0!
O43159	RRP8	RRP8	sp|O43159|RRP8_HUMAN Ribosomal RNA-processing protein 8 OS=Homo sapiens OX=9606 GN=RRP8 PE=1 SV=2	0	0	0	0	30224.3	0	#DIV/0!	0	#DIV/0!	#DIV/0!	100	#DIV/0!
O43172	PRP4	PRPF4	sp|O43172|PRP4_HUMAN U4/U6 small nuclear ribonucleoprotein Prp4 OS=Homo sapiens OX=9606 GN=PRPF4 PE=1 SV=2	62020	42661	107950	0	76273.8	0	100	35.8692	100	0	64.1308	0	1
O43175	SERA	PHGDH	sp|O43175|SERA_HUMAN D-3-phosphoglycerate dehydrogenase OS=Homo sapiens OX=9606 GN=PHGDH PE=1 SV=4	64468	83870	55968	0	103536	0	100	44.7531	100	0	55.2469	0	1
O43237	DC1L2	DYNC1LI2	sp|O43237|DC1L2_HUMAN Cytoplasmic dynein 1 light intermediate chain 2 OS=Homo sapiens OX=9606 GN=DYNC1LI2 PE=1 SV=1	0	0	15256	0	401118	0	#DIV/0!	0	100	#DIV/0!	100	0
O43242	PSMD3	PSMD3	sp|O43242|PSMD3_HUMAN 26S proteasome non-ATPase regulatory subunit 3 OS=Homo sapiens OX=9606 GN=PSMD3 PE=1 SV=2	201860	698100	417270	110607	107115	0	64.602	86.6973	100	35.398	13.3027	0	1
O43252	PAPS1	PAPSS1	sp|O43252|PAPS1_HUMAN Bifunctional 3-phosphoadenosine 5-phosphosulfate synthase 1 OS=Homo sapiens OX=9606 GN=PAPSS1 PE=1 SV=2	127170	239230	109730	0	251270	0	100	48.7727	100	0	51.2273	0	1
O43264	ZW10	ZW10	sp|O43264|ZW10_HUMAN Centromere/kinetochore protein zw10 homolog OS=Homo sapiens OX=9606 GN=ZW10 PE=1 SV=3	35909	20336	68972	0	45120.2	773423	100	31.0681	8.1876	0	68.9319	91.8124	1
O43290	SNUT1	SART1	sp|O43290|SNUT1_HUMAN U4/U6,U5 tri-snRNP-associated protein 1 OS=Homo sapiens OX=9606 GN=SART1 PE=1 SV=1	129190	115370	146240	132857	279915	255910	49.3004	29.1866	36.3645	50.6996	70.8134	63.6355	1	1
O43299	AP5Z1	AP5Z1	sp|O43299|AP5Z1_HUMAN AP-5 complex subunit zeta-1 OS=Homo sapiens OX=9606 GN=AP5Z1 PE=1 SV=2	0	0	0	0	0	0	#DIV/0!	#DIV/0!	#DIV/0!	#DIV/0!	#DIV/0!	#DIV/0!
O43310	CTIF	CTIF	sp|O43310|CTIF_HUMAN CBP80/20-dependent translation initiation factor OS=Homo sapiens OX=9606 GN=CTIF PE=1 SV=1	0	0	0	0	0	0	#DIV/0!	#DIV/0!	#DIV/0!	#DIV/0!	#DIV/0!	#DIV/0!
O43314	VIP2	PPIP5K2	sp|O43314|VIP2_HUMAN Inositol hexakisphosphate and diphosphoinositol-pentakisphosphate kinase 2 OS=Homo sapiens OX=9606 GN=PPIP5K2 PE=1 SV=3	20782	94921	38653	0	144585	0	100	39.632	100	0	60.368	0	1
O43324	MCA3	EEF1E1	sp|O43324|MCA3_HUMAN Eukaryotic translation elongation factor 1 epsilon-1 OS=Homo sapiens OX=9606 GN=EEF1E1 PE=1 SV=1	0	85855	43233	375143	90543.7	0	0	48.671	100	100	51.329	0
O43390	HNRPR	HNRNPR	sp|O43390|HNRPR_HUMAN Heterogeneous nuclear ribonucleoprotein R OS=Homo sapiens OX=9606 GN=HNRNPR PE=1 SV=1	2339900	1318200	1946200	2.06751e+06	665528	3.10312e+06	53.0901	66.4506	38.5438	46.9099	33.5494	61.4562	1	1
O43395	PRPF3	PRPF3	sp|O43395|PRPF3_HUMAN U4/U6 small nuclear ribonucleoprotein Prp3 OS=Homo sapiens OX=9606 GN=PRPF3 PE=1 SV=2	36056	23133	51296	0	62637.4	343801	100	26.9708	12.9831	0	73.0292	87.0169	1
O43396	TXNL1	TXNL1	sp|O43396|TXNL1_HUMAN Thioredoxin-like protein 1 OS=Homo sapiens OX=9606 GN=TXNL1 PE=1 SV=3	39738	213350	69565	0	100636	0	100	67.9489	100	0	32.0511	0	1
O43399	TPD54	TPD52L2	sp|O43399|TPD54_HUMAN Tumor protein D54 OS=Homo sapiens OX=9606 GN=TPD52L2 PE=1 SV=2	284840	319840	216180	320764	200736	0	47.0341	61.4396	100	52.9659	38.5604	0	1
O43414	ERI3	ERI3	sp|O43414|ERI3_HUMAN ERI1 exoribonuclease 3 OS=Homo sapiens OX=9606 GN=ERI3 PE=1 SV=2	0	0	0	0	0	0	#DIV/0!	#DIV/0!	#DIV/0!	#DIV/0!	#DIV/0!	#DIV/0!
O43426	SYNJ1	SYNJ1	sp|O43426|SYNJ1_HUMAN Synaptojanin-1 OS=Homo sapiens OX=9606 GN=SYNJ1 PE=1 SV=2	0	0	0	0	0	0	#DIV/0!	#DIV/0!	#DIV/0!	#DIV/0!	#DIV/0!	#DIV/0!
O43427	FIBP	FIBP	sp|O43427|FIBP_HUMAN Acidic fibroblast growth factor intracellular-binding protein OS=Homo sapiens OX=9606 GN=FIBP PE=1 SV=3	0	0	0	0	0	0	#DIV/0!	#DIV/0!	#DIV/0!	#DIV/0!	#DIV/0!	#DIV/0!
O43432	IF4G3	EIF4G3	sp|O43432|IF4G3_HUMAN Eukaryotic translation initiation factor 4 gamma 3 OS=Homo sapiens OX=9606 GN=EIF4G3 PE=1 SV=2	0	0	0	0	0	0	#DIV/0!	#DIV/0!	#DIV/0!	#DIV/0!	#DIV/0!	#DIV/0!
O43447	PPIH	PPIH	sp|O43447|PPIH_HUMAN Peptidyl-prolyl cis-trans isomerase H OS=Homo sapiens OX=9606 GN=PPIH PE=1 SV=1	140660	85362	81998	0	92264.5	0	100	48.057	100	0	51.943	0	1
O43464	HTRA2	HTRA2	sp|O43464|HTRA2_HUMAN Serine protease HTRA2, mitochondrial OS=Homo sapiens OX=9606 GN=HTRA2 PE=1 SV=2	826500	7653.9	10485	0	28455.6	114304	100	21.1963	8.40216	0	78.8037	91.5978	1
O43488	ARK72	AKR7A2	sp|O43488|ARK72_HUMAN Aflatoxin B1 aldehyde reductase member 2 OS=Homo sapiens OX=9606 GN=AKR7A2 PE=1 SV=3	161610	119450	18505	212027	71637.7	0	43.2532	62.5105	100	56.7468	37.4895	0	1
O43491	E41L2	EPB41L2	sp|O43491|E41L2_HUMAN Band 4,1-like protein 2 OS=Homo sapiens OX=9606 GN=EPB41L2 PE=1 SV=1	0	81073	0	0	56635.7	0	#DIV/0!	58.8728	#DIV/0!	#DIV/0!	41.1272	#DIV/0!
O43504	LTOR5	LAMTOR5	sp|O43504|LTOR5_HUMAN Ragulator complex protein LAMTOR5 OS=Homo sapiens OX=9606 GN=LAMTOR5 PE=1 SV=1	1510100	827840	2885900	0	19345.3	0	100	97.7165	100	0	2.28348	0	1
O43516	WIPF1	WIPF1	sp|O43516|WIPF1_HUMAN WAS/WASL-interacting protein family member 1 OS=Homo sapiens OX=9606 GN=WIPF1 PE=1 SV=3	0	0	0	0	321854	880836	#DIV/0!	0	0	#DIV/0!	100	100
O43567	RNF13	RNF13	sp|O43567|RNF13_HUMAN E3 ubiquitin-protein ligase RNF13 OS=Homo sapiens OX=9606 GN=RNF13 PE=1 SV=1	977880	304140	616230	0	0	0	100	100	100	0	0	0	1
O43572	AKA10	AKAP10	sp|O43572|AKA10_HUMAN A-kinase anchor protein 10, mitochondrial OS=Homo sapiens OX=9606 GN=AKAP10 PE=1 SV=2	0	0	0	0	0	0	#DIV/0!	#DIV/0!	#DIV/0!	#DIV/0!	#DIV/0!	#DIV/0!
O43583	DENR	DENR	sp|O43583|DENR_HUMAN Density-regulated protein OS=Homo sapiens OX=9606 GN=DENR PE=1 SV=2	0	19973	0	0	424212	609246	#DIV/0!	4.49655	0	#DIV/0!	95.5035	100
O43586	PPIP1	PSTPIP1	sp|O43586|PPIP1_HUMAN Proline-serine-threonine phosphatase-interacting protein 1 OS=Homo sapiens OX=9606 GN=PSTPIP1 PE=1 SV=1	0	0	0	0	185691	0	#DIV/0!	0	#DIV/0!	#DIV/0!	100	#DIV/0!
O43592	XPOT	XPOT	sp|O43592|XPOT_HUMAN Exportin-T OS=Homo sapiens OX=9606 GN=XPOT PE=1 SV=2	0	0	0	0	16183.1	0	#DIV/0!	0	#DIV/0!	#DIV/0!	100	#DIV/0!
O43598	DNPH1	DNPH1	sp|O43598|DNPH1_HUMAN 2-deoxynucleoside 5-phosphate N-hydrolase 1 OS=Homo sapiens OX=9606 GN=DNPH1 PE=1 SV=1	158780	442280	152300	0	0	0	100	100	100	0	0	0	1
O43615	TIM44	TIMM44	sp|O43615|TIM44_HUMAN Mitochondrial import inner membrane translocase subunit TIM44 OS=Homo sapiens OX=9606 GN=TIMM44 PE=1 SV=2	94542	0	8155.2	163583	34693.8	0	36.6265	0	100	63.3735	100	0
O43617	TPPC3	TRAPPC3	sp|O43617|TPPC3_HUMAN Trafficking protein particle complex subunit 3 OS=Homo sapiens OX=9606 GN=TRAPPC3 PE=1 SV=1	0	0	19092	0	0	0	#DIV/0!	#DIV/0!	100	#DIV/0!	#DIV/0!	0
O43633	CHM2A	CHMP2A	sp|O43633|CHM2A_HUMAN Charged multivesicular body protein 2a OS=Homo sapiens OX=9606 GN=CHMP2A PE=1 SV=1	0	0	0	0	38167	0	#DIV/0!	0	#DIV/0!	#DIV/0!	100	#DIV/0!
O43660	PLRG1	PLRG1	sp|O43660|PLRG1_HUMAN Pleiotropic regulator 1 OS=Homo sapiens OX=9606 GN=PLRG1 PE=1 SV=1	47981	21276	128970	0	157189	0	100	11.9216	100	0	88.0784	0	1
O43663	PRC1	PRC1	sp|O43663|PRC1_HUMAN Protein regulator of cytokinesis 1 OS=Homo sapiens OX=9606 GN=PRC1 PE=1 SV=2	0	0	0	0	0	0	#DIV/0!	#DIV/0!	#DIV/0!	#DIV/0!	#DIV/0!	#DIV/0!
O43665	RGS10	RGS10	sp|O43665|RGS10_HUMAN Regulator of G-protein signaling 10 OS=Homo sapiens OX=9606 GN=RGS10 PE=1 SV=3	0	0	0	0	0	0	#DIV/0!	#DIV/0!	#DIV/0!	#DIV/0!	#DIV/0!	#DIV/0!
O43670	ZN207	ZNF207	sp|O43670|ZN207_HUMAN BUB3-interacting and GLEBS motif-containing protein ZNF207 OS=Homo sapiens OX=9606 GN=ZNF207 PE=1 SV=1	0	97722	44186	0	364931	0	#DIV/0!	21.1221	100	#DIV/0!	78.8779	0
O43681	GET3	GET3	sp|O43681|GET3_HUMAN ATPase GET3 OS=Homo sapiens OX=9606 GN=GET3 PE=1 SV=2	406700	536930	387320	493881	277244	0	45.1598	65.9478	100	54.8402	34.0522	0	1
O43684	BUB3	BUB3	sp|O43684|BUB3_HUMAN Mitotic checkpoint protein BUB3 OS=Homo sapiens OX=9606 GN=BUB3 PE=1 SV=1	0	167880	145030	0	642501	437905	#DIV/0!	20.7162	24.8793	#DIV/0!	79.2838	75.1207
O43707	ACTN4	ACTN4	sp|O43707|ACTN4_HUMAN Alpha-actinin-4 OS=Homo sapiens OX=9606 GN=ACTN4 PE=1 SV=2	310510	1129800	549170	66628.7	244752	133223	82.3331	82.1941	80.4771	17.6669	17.8059	19.5229	1
O43708	MAAI	GSTZ1	sp|O43708|MAAI_HUMAN Maleylacetoacetate isomerase OS=Homo sapiens OX=9606 GN=GSTZ1 PE=1 SV=3	581530	0	0	0	0	0	100	#DIV/0!	#DIV/0!	0	#DIV/0!	#DIV/0!
O43719	HTSF1	HTATSF1	sp|O43719|HTSF1_HUMAN HIV Tat-specific factor 1 OS=Homo sapiens OX=9606 GN=HTATSF1 PE=1 SV=1	16156	84583	52715	0	29162.9	0	100	74.3613	100	0	25.6387	0	1
O43747	AP1G1	AP1G1	sp|O43747|AP1G1_HUMAN AP-1 complex subunit gamma-1 OS=Homo sapiens OX=9606 GN=AP1G1 PE=1 SV=5	188980	370030	401380	0	235095	0	100	61.1493	100	0	38.8507	0	1
O43752	STX6	STX6	sp|O43752|STX6_HUMAN Syntaxin-6 OS=Homo sapiens OX=9606 GN=STX6 PE=1 SV=1	197070	283240	280800	0	0	0	100	100	100	0	0	0	1
O43765	SGTA	SGTA	sp|O43765|SGTA_HUMAN Small glutamine-rich tetratricopeptide repeat-containing protein alpha OS=Homo sapiens OX=9606 GN=SGTA PE=1 SV=1	0	0	0	0	0	0	#DIV/0!	#DIV/0!	#DIV/0!	#DIV/0!	#DIV/0!	#DIV/0!
O43768	ENSA	ENSA	sp|O43768|ENSA_HUMAN Alpha-endosulfine OS=Homo sapiens OX=9606 GN=ENSA PE=1 SV=1	0	19569	0	0	77485.5	0	#DIV/0!	20.1629	#DIV/0!	#DIV/0!	79.8371	#DIV/0!
O43776	SYNC	NARS1	sp|O43776|SYNC_HUMAN Asparagine--tRNA ligase, cytoplasmic OS=Homo sapiens OX=9606 GN=NARS1 PE=1 SV=1	96703	667480	243920	163676	1.7367e+06	2.2762e+06	37.1393	27.7633	9.67891	62.8607	72.2367	90.3211		1
O43809	CPSF5	NUDT21	sp|O43809|CPSF5_HUMAN Cleavage and polyadenylation specificity factor subunit 5 OS=Homo sapiens OX=9606 GN=NUDT21 PE=1 SV=1	611470	2019300	1243800	429807	1.31837e+06	1.42565e+06	58.7231	60.5004	46.5938	41.2769	39.4996	53.4062	1	1
O43815	STRN	STRN	sp|O43815|STRN_HUMAN Striatin OS=Homo sapiens OX=9606 GN=STRN PE=1 SV=4	103540	112960	136900	0	101287	0	100	52.7242	100	0	47.2758	0	1
O43818	U3IP2	RRP9	sp|O43818|U3IP2_HUMAN U3 small nucleolar RNA-interacting protein 2 OS=Homo sapiens OX=9606 GN=RRP9 PE=1 SV=1	120630	72493	259840	0	41429.7	0	100	63.6335	100	0	36.3665	0	1
O43823	AKAP8	AKAP8	sp|O43823|AKAP8_HUMAN A-kinase anchor protein 8 OS=Homo sapiens OX=9606 GN=AKAP8 PE=1 SV=1	84818	24718	56106	0	18681.1	0	100	56.9551	100	0	43.0449	0	1
O43829	ZBT14	ZBTB14	sp|O43829|ZBT14_HUMAN Zinc finger and BTB domain-containing protein 14 OS=Homo sapiens OX=9606 GN=ZBTB14 PE=1 SV=2	0	0	0	0	0	0	#DIV/0!	#DIV/0!	#DIV/0!	#DIV/0!	#DIV/0!	#DIV/0!
O43837	IDH3B	IDH3B	sp|O43837|IDH3B_HUMAN Isocitrate dehydrogenase [NAD] subunit beta, mitochondrial OS=Homo sapiens OX=9606 GN=IDH3B PE=1 SV=2	739770	14333	75454	0	173287	1.3285e+06	100	7.63936	5.37438	0	92.3606	94.6256	1
O43847	NRDC	NRDC	sp|O43847|NRDC_HUMAN Nardilysin OS=Homo sapiens OX=9606 GN=NRDC PE=1 SV=3	0	41373	0	0	0	0	#DIV/0!	100	#DIV/0!	#DIV/0!	0	#DIV/0!
O43852	CALU	CALU	sp|O43852|CALU_HUMAN Calumenin OS=Homo sapiens OX=9606 GN=CALU PE=1 SV=2	548490	198200	293740	0	86626.4	1.07095e+06	100	69.5862	21.5244	0	30.4138	78.4756	1
O43865	SAHH2	AHCYL1	sp|O43865|SAHH2_HUMAN S-adenosylhomocysteine hydrolase-like protein 1 OS=Homo sapiens OX=9606 GN=AHCYL1 PE=1 SV=2	135630	89508	201950	1.59114e+06	276728	1.01724e+06	7.85455	24.44	16.5643	92.1455	75.56	83.4357		1
O43914	TYOBP	TYROBP	sp|O43914|TYOBP_HUMAN TYRO protein tyrosine kinase-binding protein OS=Homo sapiens OX=9606 GN=TYROBP PE=1 SV=1	0	22131	0	0	0	0	#DIV/0!	100	#DIV/0!	#DIV/0!	0	#DIV/0!
O43929	ORC4	ORC4	sp|O43929|ORC4_HUMAN Origin recognition complex subunit 4 OS=Homo sapiens OX=9606 GN=ORC4 PE=1 SV=2	0	0	0	0	0	0	#DIV/0!	#DIV/0!	#DIV/0!	#DIV/0!	#DIV/0!	#DIV/0!
O60216	RAD21	RAD21	sp|O60216|RAD21_HUMAN Double-strand-break repair protein rad21 homolog OS=Homo sapiens OX=9606 GN=RAD21 PE=1 SV=2	104530	83550	199160	0	515689	875516	100	13.9427	18.5321	0	86.0573	81.4679	1
O60220	TIM8A	TIMM8A	sp|O60220|TIM8A_HUMAN Mitochondrial import inner membrane translocase subunit Tim8 A OS=Homo sapiens OX=9606 GN=TIMM8A PE=1 SV=1	750750	0	29289	1.72048e+06	148308	0	30.3796	0	100	69.6204	100	0
O60231	DHX16	DHX16	sp|O60231|DHX16_HUMAN Pre-mRNA-splicing factor ATP-dependent RNA helicase DHX16 OS=Homo sapiens OX=9606 GN=DHX16 PE=1 SV=2	0	0	0	0	0	0	#DIV/0!	#DIV/0!	#DIV/0!	#DIV/0!	#DIV/0!	#DIV/0!
O60234	GMFG	GMFG	sp|O60234|GMFG_HUMAN Glia maturation factor gamma OS=Homo sapiens OX=9606 GN=GMFG PE=1 SV=1	1611400	576330	232350	0	523298	0	100	52.4114	100	0	47.5886	0	1
O60244	MED14	MED14	sp|O60244|MED14_HUMAN Mediator of RNA polymerase II transcription subunit 14 OS=Homo sapiens OX=9606 GN=MED14 PE=1 SV=2	0	0	46217	0	126171	0	#DIV/0!	0	100	#DIV/0!	100	0
O60256	KPRB	PRPSAP2	sp|O60256|KPRB_HUMAN Phosphoribosyl pyrophosphate synthase-associated protein 2 OS=Homo sapiens OX=9606 GN=PRPSAP2 PE=1 SV=1	69608	81309	0	0	123845	0	100	39.6331	#DIV/0!	0	60.3669	#DIV/0!
O60264	SMCA5	SMARCA5	sp|O60264|SMCA5_HUMAN SWI/SNF-related matrix-associated actin-dependent regulator of chromatin subfamily A member 5 OS=Homo sapiens OX=9606 GN=SMARCA5 PE=1 SV=1	224810	88406	320170	2.51764e+06	567783	1.07974e+06	8.19741	13.4727	22.8707	91.8026	86.5273	77.1293		1
O60268	K0513	KIAA0513	sp|O60268|K0513_HUMAN Uncharacterized protein KIAA0513 OS=Homo sapiens OX=9606 GN=KIAA0513 PE=1 SV=1	0	0	0	0	0	0	#DIV/0!	#DIV/0!	#DIV/0!	#DIV/0!	#DIV/0!	#DIV/0!
O60271	JIP4	SPAG9	sp|O60271|JIP4_HUMAN C-Jun-amino-terminal kinase-interacting protein 4 OS=Homo sapiens OX=9606 GN=SPAG9 PE=1 SV=4	13939	49468	20675	0	0	0	100	100	100	0	0	0	1
O60287	NPA1P	URB1	sp|O60287|NPA1P_HUMAN Nucleolar pre-ribosomal-associated protein 1 OS=Homo sapiens OX=9606 GN=URB1 PE=1 SV=4	14698	6722.8	58327	0	0	0	100	100	100	0	0	0	1
O60293	ZC3H1	ZFC3H1	sp|O60293|ZC3H1_HUMAN Zinc finger C3H1 domain-containing protein OS=Homo sapiens OX=9606 GN=ZFC3H1 PE=1 SV=3	0	0	0	0	0	0	#DIV/0!	#DIV/0!	#DIV/0!	#DIV/0!	#DIV/0!	#DIV/0!
O60306	AQR	AQR	sp|O60306|AQR_HUMAN RNA helicase aquarius OS=Homo sapiens OX=9606 GN=AQR PE=1 SV=4	178620	57985	208620	75298.7	51433	0	70.3453	52.994	100	29.6547	47.006	0	1
O60313	OPA1	OPA1	sp|O60313|OPA1_HUMAN Dynamin-like 120 kDa protein, mitochondrial OS=Homo sapiens OX=9606 GN=OPA1 PE=1 SV=3	86647	119710	53045	373779	48482.4	180905	18.8189	71.1745	22.6736	81.1811	28.8255	77.3264	1	1
O60315	ZEB2	ZEB2	sp|O60315|ZEB2_HUMAN Zinc finger E-box-binding homeobox 2 OS=Homo sapiens OX=9606 GN=ZEB2 PE=1 SV=1	0	7486.3	0	0	59274.3	0	#DIV/0!	11.2137	#DIV/0!	#DIV/0!	88.7863	#DIV/0!
O60318	GANP	MCM3AP	sp|O60318|GANP_HUMAN Germinal-center associated nuclear protein OS=Homo sapiens OX=9606 GN=MCM3AP PE=1 SV=2	0	0	0	0	0	0	#DIV/0!	#DIV/0!	#DIV/0!	#DIV/0!	#DIV/0!	#DIV/0!
O60331	PI51C	PIP5K1C	sp|O60331|PI51C_HUMAN Phosphatidylinositol 4-phosphate 5-kinase type-1 gamma OS=Homo sapiens OX=9606 GN=PIP5K1C PE=1 SV=2	0	138260	18831	0	0	0	#DIV/0!	100	100	#DIV/0!	0	0
O60341	KDM1A	KDM1A	sp|O60341|KDM1A_HUMAN Lysine-specific histone demethylase 1A OS=Homo sapiens OX=9606 GN=KDM1A PE=1 SV=2	143610	514370	948710	0	1.96793e+06	1.35954e+06	100	20.7215	41.1008	0	79.2785	58.8992	1
O60443	GSDME	GSDME	sp|O60443|GSDME_HUMAN Gasdermin-E OS=Homo sapiens OX=9606 GN=GSDME PE=1 SV=2	152380	102880	25405	0	0	0	100	100	100	0	0	0	1
O60462	NRP2	NRP2	sp|O60462|NRP2_HUMAN Neuropilin-2 OS=Homo sapiens OX=9606 GN=NRP2 PE=1 SV=3	0	20053	47074	0	0	0	#DIV/0!	100	100	#DIV/0!	0	0
O60488	ACSL4	ACSL4	sp|O60488|ACSL4_HUMAN Long-chain-fatty-acid--CoA ligase 4 OS=Homo sapiens OX=9606 GN=ACSL4 PE=1 SV=2	726250	957750	924560	4.44504e+06	1.67287e+06	5.10421e+06	14.0439	36.4078	15.3358	85.9561	63.5922	84.6642		1
O60493	SNX3	SNX3	sp|O60493|SNX3_HUMAN Sorting nexin-3 OS=Homo sapiens OX=9606 GN=SNX3 PE=1 SV=3	4817.6	17891	13291	0	106618	0	100	14.3693	100	0	85.6307	0	1
O60496	DOK2	DOK2	sp|O60496|DOK2_HUMAN Docking protein 2 OS=Homo sapiens OX=9606 GN=DOK2 PE=1 SV=2	0	12472	0	0	174273	0	#DIV/0!	6.67862	#DIV/0!	#DIV/0!	93.3214	#DIV/0!
O60499	STX10	STX10	sp|O60499|STX10_HUMAN Syntaxin-10 OS=Homo sapiens OX=9606 GN=STX10 PE=1 SV=1	117850	216610	229880	0	0	0	100	100	100	0	0	0	1
O60502	OGA	OGA	sp|O60502|OGA_HUMAN Protein O-GlcNAcase OS=Homo sapiens OX=9606 GN=OGA PE=1 SV=2	0	65750	22721	0	0	0	#DIV/0!	100	100	#DIV/0!	0	0
O60504	VINEX	SORBS3	sp|O60504|VINEX_HUMAN Vinexin OS=Homo sapiens OX=9606 GN=SORBS3 PE=1 SV=2	0	0	134370	0	0	0	#DIV/0!	#DIV/0!	100	#DIV/0!	#DIV/0!	0
O60506	HNRPQ	SYNCRIP	sp|O60506|HNRPQ_HUMAN Heterogeneous nuclear ribonucleoprotein Q OS=Homo sapiens OX=9606 GN=SYNCRIP PE=1 SV=2	3409700	2186800	3078100	588285	1.51916e+06	2.96873e+06	85.2855	59.0077	50.9044	14.7145	40.9923	49.0956	1	1
O60508	PRP17	CDC40	sp|O60508|PRP17_HUMAN Pre-mRNA-processing factor 17 OS=Homo sapiens OX=9606 GN=CDC40 PE=1 SV=1	632710	178170	361580	0	333740	0	100	34.8049	100	0	65.1951	0	1
O60524	NEMF	NEMF	sp|O60524|NEMF_HUMAN Nuclear export mediator factor NEMF OS=Homo sapiens OX=9606 GN=NEMF PE=1 SV=4	0	0	0	0	0	0	#DIV/0!	#DIV/0!	#DIV/0!	#DIV/0!	#DIV/0!	#DIV/0!
O60547	GMDS	GMDS	sp|O60547|GMDS_HUMAN GDP-mannose 4,6 dehydratase OS=Homo sapiens OX=9606 GN=GMDS PE=1 SV=1	0	0	0	0	0	0	#DIV/0!	#DIV/0!	#DIV/0!	#DIV/0!	#DIV/0!	#DIV/0!
O60568	PLOD3	PLOD3	sp|O60568|PLOD3_HUMAN Multifunctional procollagen lysine hydroxylase and glycosyltransferase LH3 OS=Homo sapiens OX=9606 GN=PLOD3 PE=1 SV=1	231580	187330	177420	1.05465e+06	205158	1.10006e+06	18.0046	47.7289	13.8883	81.9954	52.2711	86.1117	1	1
O60610	DIAP1	DIAPH1	sp|O60610|DIAP1_HUMAN Protein diaphanous homolog 1 OS=Homo sapiens OX=9606 GN=DIAPH1 PE=1 SV=2	132510	464310	187000	0	202957	0	100	69.5839	100	0	30.4161	0	1
O60613	2015-09-01	SELENOF	sp|O60613|SEP15_HUMAN Selenoprotein F OS=Homo sapiens OX=9606 GN=SELENOF PE=1 SV=4	363380	107170	124250	0	0	1.14623e+06	100	100	9.77979	0	0	90.2202	1
O60645	EXOC3	EXOC3	sp|O60645|EXOC3_HUMAN Exocyst complex component 3 OS=Homo sapiens OX=9606 GN=EXOC3 PE=1 SV=3	0	45961	16252	0	100359	0	#DIV/0!	31.4114	100	#DIV/0!	68.5886	0
O60664	PLIN3	PLIN3	sp|O60664|PLIN3_HUMAN Perilipin-3 OS=Homo sapiens OX=9606 GN=PLIN3 PE=1 SV=3	570370	797990	589570	696390	546019	2.21516e+06	45.0259	59.3739	21.0205	54.9741	40.6261	78.9795	1	1
O60684	IMA7	KPNA6	sp|O60684|IMA7_HUMAN Importin subunit alpha-7 OS=Homo sapiens OX=9606 GN=KPNA6 PE=1 SV=1	119660	138240	145650	0	0	0	100	100	100	0	0	0	1
O60701	UGDH	UGDH	sp|O60701|UGDH_HUMAN UDP-glucose 6-dehydrogenase OS=Homo sapiens OX=9606 GN=UGDH PE=1 SV=1	98191	101060	86240	0	47706.2	0	100	67.9321	100	0	32.0679	0	1
O60711	LPXN	LPXN	sp|O60711|LPXN_HUMAN Leupaxin OS=Homo sapiens OX=9606 GN=LPXN PE=1 SV=1	146450	268600	90425	0	89419.2	0	100	75.0239	100	0	24.9761	0	1
O60716	CTND1	CTNND1	sp|O60716|CTND1_HUMAN Catenin delta-1 OS=Homo sapiens OX=9606 GN=CTNND1 PE=1 SV=1	0	10238	0	0	38771.9	0	#DIV/0!	20.8896	#DIV/0!	#DIV/0!	79.1104	#DIV/0!
O60739	EIF1B	EIF1B	sp|O60739|EIF1B_HUMAN Eukaryotic translation initiation factor 1b OS=Homo sapiens OX=9606 GN=EIF1B PE=1 SV=2	0	338930	152970	0	619905	805094	#DIV/0!	35.3481	15.9666	#DIV/0!	64.6519	84.0334
O60749	SNX2	SNX2	sp|O60749|SNX2_HUMAN Sorting nexin-2 OS=Homo sapiens OX=9606 GN=SNX2 PE=1 SV=2	48186	235540	55013	0	256581	156939	100	47.8622	25.9555	0	52.1378	74.0445	1
O60763	USO1	USO1	sp|O60763|USO1_HUMAN General vesicular transport factor p115 OS=Homo sapiens OX=9606 GN=USO1 PE=1 SV=2	171240	426560	474430	427306	331443	437611	28.6093	56.2742	52.0185	71.3907	43.7258	47.9815	1	1
O60784	TOM1	TOM1	sp|O60784|TOM1_HUMAN Target of Myb protein 1 OS=Homo sapiens OX=9606 GN=TOM1 PE=1 SV=2	602050	922260	818380	0	403645	0	100	69.557	100	0	30.443	0	1
Q99880	H2B1L	H2BC13	sp|Q99880|H2B1L_HUMAN Histone H2B type 1-L OS=Homo sapiens OX=9606 GN=H2BC13 PE=1 SV=3;sp|Q99879|H2B1M_HUMAN Histone H2B type 1-M OS=Homo sapiens OX=9606 GN=H2BC14 PE=1 SV=3;sp|Q99877|H2B1N_HUMAN Histone H2B type 1-N OS=Homo sapiens OX=9606 GN=H2BC15 PE=1	418130	733120	1235000	4.37596e+06	1.06962e+06	1.14396e+06	8.72178	40.6669	51.9133	91.2782	59.3331	48.0867	1	1
O60825	F262	PFKFB2	sp|O60825|F262_HUMAN 6-phosphofructo-2-kinase/fructose-2,6-bisphosphatase 2 OS=Homo sapiens OX=9606 GN=PFKFB2 PE=1 SV=2	0	0	0	0	0	0	#DIV/0!	#DIV/0!	#DIV/0!	#DIV/0!	#DIV/0!	#DIV/0!
O60826	CCD22	CCDC22	sp|O60826|CCD22_HUMAN Coiled-coil domain-containing protein 22 OS=Homo sapiens OX=9606 GN=CCDC22 PE=1 SV=1	43587	62119	49562	0	301583	119398	100	17.0797	29.3335	0	82.9203	70.6665	1
O60828	PQBP1	PQBP1	sp|O60828|PQBP1_HUMAN Polyglutamine-binding protein 1 OS=Homo sapiens OX=9606 GN=PQBP1 PE=1 SV=1	123510	116270	0	0	187136	0	100	38.3216	#DIV/0!	0	61.6784	#DIV/0!
O60832	DKC1	DKC1	sp|O60832|DKC1_HUMAN H/ACA ribonucleoprotein complex subunit DKC1 OS=Homo sapiens OX=9606 GN=DKC1 PE=1 SV=3	105800	40921	127280	1.17594e+06	144987	613938	8.25438	22.0115	17.1717	91.7456	77.9885	82.8283		1
O60841	IF2P	EIF5B	sp|O60841|IF2P_HUMAN Eukaryotic translation initiation factor 5B OS=Homo sapiens OX=9606 GN=EIF5B PE=1 SV=4	0	261620	135110	0	50236.7	0	#DIV/0!	83.8911	100	#DIV/0!	16.1089	0
O60861	GAS7	GAS7	sp|O60861|GAS7_HUMAN Growth arrest-specific protein 7 OS=Homo sapiens OX=9606 GN=GAS7 PE=1 SV=3	0	0	0	0	0	0	#DIV/0!	#DIV/0!	#DIV/0!	#DIV/0!	#DIV/0!	#DIV/0!
O60869	EDF1	EDF1	sp|O60869|EDF1_HUMAN Endothelial differentiation-related factor 1 OS=Homo sapiens OX=9606 GN=EDF1 PE=1 SV=1	0	18728	0	0	142852	560608	#DIV/0!	11.5905	0	#DIV/0!	88.4095	100
O60879	DIAP2	DIAPH2	sp|O60879|DIAP2_HUMAN Protein diaphanous homolog 2 OS=Homo sapiens OX=9606 GN=DIAPH2 PE=1 SV=1	0	62488	0	0	49718.9	0	#DIV/0!	55.69	#DIV/0!	#DIV/0!	44.31	#DIV/0!
O60884	DNJA2	DNAJA2	sp|O60884|DNJA2_HUMAN DnaJ homolog subfamily A member 2 OS=Homo sapiens OX=9606 GN=DNAJA2 PE=1 SV=1	69904	361600	145200	0	119548	0	100	75.1536	100	0	24.8464	0	1
O60885	BRD4	BRD4	sp|O60885|BRD4_HUMAN Bromodomain-containing protein 4 OS=Homo sapiens OX=9606 GN=BRD4 PE=1 SV=2;sp|Q15059|BRD3_HUMAN Bromodomain-containing protein 3 OS=Homo sapiens OX=9606 GN=BRD3 PE=1 SV=1	0	14200	0	0	150767	0	#DIV/0!	8.60776	#DIV/0!	#DIV/0!	91.3922	#DIV/0!
O60888	CUTA	CUTA	sp|O60888|CUTA_HUMAN Protein CutA OS=Homo sapiens OX=9606 GN=CUTA PE=1 SV=2	128080	408260	192420	0	85932.6	0	100	82.6115	100	0	17.3885	0	1
O60927	PP1RB	PPP1R11	sp|O60927|PP1RB_HUMAN E3 ubiquitin-protein ligase PPP1R11 OS=Homo sapiens OX=9606 GN=PPP1R11 PE=1 SV=1	0	0	0	0	0	0	#DIV/0!	#DIV/0!	#DIV/0!	#DIV/0!	#DIV/0!	#DIV/0!
O60934	NBN	NBN	sp|O60934|NBN_HUMAN Nibrin OS=Homo sapiens OX=9606 GN=NBN PE=1 SV=1	0	48549	34995	0	108896	0	#DIV/0!	30.8356	100	#DIV/0!	69.1644	0
P19484	TFEB	TFEB	sp|P19484|TFEB_HUMAN Transcription factor EB OS=Homo sapiens OX=9606 GN=TFEB PE=1 SV=3;sp|O75030|MITF_HUMAN Microphthalmia-associated transcription factor OS=Homo sapiens OX=9606 GN=MITF PE=1 SV=2	0	0	0	0	0	0	#DIV/0!	#DIV/0!	#DIV/0!	#DIV/0!	#DIV/0!	#DIV/0!
O75044	SRGP2	SRGAP2	sp|O75044|SRGP2_HUMAN SLIT-ROBO Rho GTPase-activating protein 2 OS=Homo sapiens OX=9606 GN=SRGAP2 PE=1 SV=3;sp|P0DMP2|SRG2B_HUMAN SLIT-ROBO Rho GTPase-activating protein 2B OS=Homo sapiens OX=9606 GN=SRGAP2B PE=3 SV=1;sp|P0DJJ0|SRG2C_HUMAN SLIT-ROBO Rho GT	0	0	0	0	0	0	#DIV/0!	#DIV/0!	#DIV/0!	#DIV/0!	#DIV/0!	#DIV/0!
O75064	DEN4B	DENND4B	sp|O75064|DEN4B_HUMAN DENN domain-containing protein 4B OS=Homo sapiens OX=9606 GN=DENND4B PE=1 SV=4	0	34093	11489	0	40323.3	0	#DIV/0!	45.8139	100	#DIV/0!	54.1861	0
O75083	WDR1	WDR1	sp|O75083|WDR1_HUMAN WD repeat-containing protein 1 OS=Homo sapiens OX=9606 GN=WDR1 PE=1 SV=4	331470	722640	355760	233392	368434	183189	58.6816	66.232	66.01	41.3184	33.768	33.99	1	1
O75113	N4BP1	N4BP1	sp|O75113|N4BP1_HUMAN NEDD4-binding protein 1 OS=Homo sapiens OX=9606 GN=N4BP1 PE=1 SV=4	0	0	0	0	0	0	#DIV/0!	#DIV/0!	#DIV/0!	#DIV/0!	#DIV/0!	#DIV/0!
O75116	ROCK2	ROCK2	sp|O75116|ROCK2_HUMAN Rho-associated protein kinase 2 OS=Homo sapiens OX=9606 GN=ROCK2 PE=1 SV=4	0	0	0	0	112571	0	#DIV/0!	0	#DIV/0!	#DIV/0!	100	#DIV/0!
O75122	CLAP2	CLASP2	sp|O75122|CLAP2_HUMAN CLIP-associating protein 2 OS=Homo sapiens OX=9606 GN=CLASP2 PE=1 SV=3	0	37675	0	0	138814	0	#DIV/0!	21.347	#DIV/0!	#DIV/0!	78.653	#DIV/0!
O75131	CPNE3	CPNE3	sp|O75131|CPNE3_HUMAN Copine-3 OS=Homo sapiens OX=9606 GN=CPNE3 PE=1 SV=1	299980	504410	498800	0	63404.1	0	100	88.8337	100	0	11.1663	0	1
O75150	BRE1B	RNF40	sp|O75150|BRE1B_HUMAN E3 ubiquitin-protein ligase BRE1B OS=Homo sapiens OX=9606 GN=RNF40 PE=1 SV=5	0	33200	15884	0	104742	0	#DIV/0!	24.0681	100	#DIV/0!	75.9319	0
O75151	PHF2	PHF2	sp|O75151|PHF2_HUMAN Lysine-specific demethylase PHF2 OS=Homo sapiens OX=9606 GN=PHF2 PE=1 SV=4	0	0	0	0	69068	0	#DIV/0!	0	#DIV/0!	#DIV/0!	100	#DIV/0!
O75153	CLU	CLUH	sp|O75153|CLU_HUMAN Clustered mitochondria protein homolog OS=Homo sapiens OX=9606 GN=CLUH PE=1 SV=2	0	53075	0	0	0	0	#DIV/0!	100	#DIV/0!	#DIV/0!	0	#DIV/0!
O75165	DJC13	DNAJC13	sp|O75165|DJC13_HUMAN DnaJ homolog subfamily C member 13 OS=Homo sapiens OX=9606 GN=DNAJC13 PE=1 SV=5	55242	0	40562	0	51849.3	0	100	0	100	0	100	0
O75175	CNOT3	CNOT3	sp|O75175|CNOT3_HUMAN CCR4-NOT transcription complex subunit 3 OS=Homo sapiens OX=9606 GN=CNOT3 PE=1 SV=1	0	95710	0	0	0	0	#DIV/0!	100	#DIV/0!	#DIV/0!	0	#DIV/0!
O75182	SIN3B	SIN3B	sp|O75182|SIN3B_HUMAN Paired amphipathic helix protein Sin3b OS=Homo sapiens OX=9606 GN=SIN3B PE=1 SV=2	0	0	0	0	0	0	#DIV/0!	#DIV/0!	#DIV/0!	#DIV/0!	#DIV/0!	#DIV/0!
O75190	DNJB6	DNAJB6	sp|O75190|DNJB6_HUMAN DnaJ homolog subfamily B member 6 OS=Homo sapiens OX=9606 GN=DNAJB6 PE=1 SV=2	0	0	0	0	0	0	#DIV/0!	#DIV/0!	#DIV/0!	#DIV/0!	#DIV/0!	#DIV/0!
O75208	COQ9	COQ9	sp|O75208|COQ9_HUMAN Ubiquinone biosynthesis protein COQ9, mitochondrial OS=Homo sapiens OX=9606 GN=COQ9 PE=1 SV=1	0	0	0	0	0	0	#DIV/0!	#DIV/0!	#DIV/0!	#DIV/0!	#DIV/0!	#DIV/0!
O75223	GGCT	GGCT	sp|O75223|GGCT_HUMAN Gamma-glutamylcyclotransferase OS=Homo sapiens OX=9606 GN=GGCT PE=1 SV=1	82775	149180	55594	0	72570.9	0	100	67.2737	100	0	32.7263	0	1
O75306	NDUS2	NDUFS2	sp|O75306|NDUS2_HUMAN NADH dehydrogenase [ubiquinone] iron-sulfur protein 2, mitochondrial OS=Homo sapiens OX=9606 GN=NDUFS2 PE=1 SV=2	0	0	0	0	0	0	#DIV/0!	#DIV/0!	#DIV/0!	#DIV/0!	#DIV/0!	#DIV/0!
O75323	NIPS2	NIPSNAP2	sp|O75323|NIPS2_HUMAN Protein NipSnap homolog 2 OS=Homo sapiens OX=9606 GN=NIPSNAP2 PE=1 SV=1	0	0	0	1.33013e+06	0	351388	0	#DIV/0!	0	100	#DIV/0!	100
O75340	PDCD6	PDCD6	sp|O75340|PDCD6_HUMAN Programmed cell death protein 6 OS=Homo sapiens OX=9606 GN=PDCD6 PE=1 SV=1	1640200	1068400	1396500	0	186351	0	100	85.1483	100	0	14.8517	0	1
O75347	TBCA	TBCA	sp|O75347|TBCA_HUMAN Tubulin-specific chaperone A OS=Homo sapiens OX=9606 GN=TBCA PE=1 SV=3	0	33248	0	0	23377.4	0	#DIV/0!	58.7157	#DIV/0!	#DIV/0!	41.2843	#DIV/0!
O75348	VATG1	ATP6V1G1	sp|O75348|VATG1_HUMAN V-type proton ATPase subunit G 1 OS=Homo sapiens OX=9606 GN=ATP6V1G1 PE=1 SV=3	416420	308520	220920	2.56841e+06	216825	1.09168e+06	13.9512	58.7272	16.8307	86.0488	41.2728	83.1693	1	1
O75351	VPS4B	VPS4B	sp|O75351|VPS4B_HUMAN Vacuolar protein sorting-associated protein 4B OS=Homo sapiens OX=9606 GN=VPS4B PE=1 SV=2	0	45161	18339	0	96683.3	0	#DIV/0!	31.8384	100	#DIV/0!	68.1616	0
O75367	H2AY	MACROH2A1	sp|O75367|H2AY_HUMAN Core histone macro-H2A,1 OS=Homo sapiens OX=9606 GN=MACROH2A1 PE=1 SV=4	37213	0	885480	0	0	2.48365e+06	100	#DIV/0!	26.2821	0	#DIV/0!	73.7179
O75368	SH3L1	SH3BGRL	sp|O75368|SH3L1_HUMAN SH3 domain-binding glutamic acid-rich-like protein OS=Homo sapiens OX=9606 GN=SH3BGRL PE=1 SV=1	296000	278490	152780	0	176063	0	100	61.2668	100	0	38.7332	0	1
O75369	FLNB	FLNB	sp|O75369|FLNB_HUMAN Filamin-B OS=Homo sapiens OX=9606 GN=FLNB PE=1 SV=2	460990	1607800	1164400	824281	952736	1.07932e+06	35.8672	62.7915	51.8959	64.1328	37.2085	48.1041	1	1
O75376	NCOR1	NCOR1	sp|O75376|NCOR1_HUMAN Nuclear receptor corepressor 1 OS=Homo sapiens OX=9606 GN=NCOR1 PE=1 SV=2	0	29448	0	0	46065.8	0	#DIV/0!	38.9969	#DIV/0!	#DIV/0!	61.0031	#DIV/0!
O75390	CISY	CS	sp|O75390|CISY_HUMAN Citrate synthase, mitochondrial OS=Homo sapiens OX=9606 GN=CS PE=1 SV=2	1823600	187410	263890	1.57897e+07	658398	8.68981e+06	10.3535	22.1575	2.94727	89.6465	77.8425	97.0527		1
O75391	SPAG7	SPAG7	sp|O75391|SPAG7_HUMAN Sperm-associated antigen 7 OS=Homo sapiens OX=9606 GN=SPAG7 PE=1 SV=2	0	0	0	0	72556.5	0	#DIV/0!	0	#DIV/0!	#DIV/0!	100	#DIV/0!
O75396	SC22B	SEC22B	sp|O75396|SC22B_HUMAN Vesicle-trafficking protein SEC22b OS=Homo sapiens OX=9606 GN=SEC22B PE=1 SV=4	523230	327730	1557900	1.77338e+06	99487.6	1.02566e+06	22.7827	76.7127	60.3005	77.2173	23.2873	39.6995	1	1
O75400	PR40A	PRPF40A	sp|O75400|PR40A_HUMAN Pre-mRNA-processing factor 40 homolog A OS=Homo sapiens OX=9606 GN=PRPF40A PE=1 SV=2	329240	227610	584050	240678	523288	337283	57.7697	30.3117	63.3919	42.2303	69.6883	36.6081	1	1
O75410	TACC1	TACC1	sp|O75410|TACC1_HUMAN Transforming acidic coiled-coil-containing protein 1 OS=Homo sapiens OX=9606 GN=TACC1 PE=1 SV=2	387210	357200	350000	958368	129827	308498	28.7765	73.343	53.1513	71.2235	26.657	46.8487	1	1
O75427	LRCH4	LRCH4	sp|O75427|LRCH4_HUMAN Leucine-rich repeat and calponin homology domain-containing protein 4 OS=Homo sapiens OX=9606 GN=LRCH4 PE=1 SV=2	14793	84168	39354	0	184236	0	100	31.3587	100	0	68.6413	0	1
O75436	VP26A	VPS26A	sp|O75436|VP26A_HUMAN Vacuolar protein sorting-associated protein 26A OS=Homo sapiens OX=9606 GN=VPS26A PE=1 SV=2	63360	198290	82806	0	87708.9	0	100	69.3324	100	0	30.6676	0	1
O75439	MPPB	PMPCB	sp|O75439|MPPB_HUMAN Mitochondrial-processing peptidase subunit beta OS=Homo sapiens OX=9606 GN=PMPCB PE=1 SV=2	689810	32532	14434	942535	91612.8	254473	42.2588	26.2049	5.36765	57.7412	73.7951	94.6323	1	1
O75448	MED24	MED24	sp|O75448|MED24_HUMAN Mediator of RNA polymerase II transcription subunit 24 OS=Homo sapiens OX=9606 GN=MED24 PE=1 SV=1	0	0	21808	0	90107.3	0	#DIV/0!	0	100	#DIV/0!	100	0
O75475	PSIP1	PSIP1	sp|O75475|PSIP1_HUMAN PC4 and SFRS1-interacting protein OS=Homo sapiens OX=9606 GN=PSIP1 PE=1 SV=1	0	0	46059	0	164884	0	#DIV/0!	0	100	#DIV/0!	100	0
O75486	SUPT3	SUPT3H	sp|O75486|SUPT3_HUMAN Transcription initiation protein SPT3 homolog OS=Homo sapiens OX=9606 GN=SUPT3H PE=1 SV=3	0	0	0	0	0	0	#DIV/0!	#DIV/0!	#DIV/0!	#DIV/0!	#DIV/0!	#DIV/0!
Q9Y625	GPC6	GPC6	sp|Q9Y625|GPC6_HUMAN Glypican-6 OS=Homo sapiens OX=9606 GN=GPC6 PE=1 SV=1;sp|O75487|GPC4_HUMAN Glypican-4 OS=Homo sapiens OX=9606 GN=GPC4 PE=1 SV=4	0	0	0	0	0	0	#DIV/0!	#DIV/0!	#DIV/0!	#DIV/0!	#DIV/0!	#DIV/0!
O75494	SRS10	SRSF10	sp|O75494|SRS10_HUMAN Serine/arginine-rich splicing factor 10 OS=Homo sapiens OX=9606 GN=SRSF10 PE=1 SV=1	1862500	753230	1765100	0	727623	0	100	50.8646	100	0	49.1354	0	1
O75503	CLN5	CLN5	sp|O75503|CLN5_HUMAN Ceroid-lipofuscinosis neuronal protein 5 OS=Homo sapiens OX=9606 GN=CLN5 PE=1 SV=2	1379500	245180	605190	0	0	0	100	100	100	0	0	0	1
O75506	HSBP1	HSBP1	sp|O75506|HSBP1_HUMAN Heat shock factor-binding protein 1 OS=Homo sapiens OX=9606 GN=HSBP1 PE=1 SV=1	61631	138990	100540	0	0	0	100	100	100	0	0	0	1
O75528	TADA3	TADA3	sp|O75528|TADA3_HUMAN Transcriptional adapter 3 OS=Homo sapiens OX=9606 GN=TADA3 PE=1 SV=1	0	0	0	0	13445.9	0	#DIV/0!	0	#DIV/0!	#DIV/0!	100	#DIV/0!
O75529	TAF5L	TAF5L	sp|O75529|TAF5L_HUMAN TAF5-like RNA polymerase II p300/CBP-associated factor-associated factor 65 kDa subunit 5L OS=Homo sapiens OX=9606 GN=TAF5L PE=1 SV=1	0	0	0	0	0	0	#DIV/0!	#DIV/0!	#DIV/0!	#DIV/0!	#DIV/0!	#DIV/0!
O75531	BAF	BANF1	sp|O75531|BAF_HUMAN Barrier-to-autointegration factor OS=Homo sapiens OX=9606 GN=BANF1 PE=1 SV=1	0	0	0	0	34113.9	0	#DIV/0!	0	#DIV/0!	#DIV/0!	100	#DIV/0!
O75533	SF3B1	SF3B1	sp|O75533|SF3B1_HUMAN Splicing factor 3B subunit 1 OS=Homo sapiens OX=9606 GN=SF3B1 PE=1 SV=3	1404600	977880	1706800	210242	602400	128510	86.9807	61.8802	92.9979	13.0193	38.1198	7.00209	1
O75534	CSDE1	CSDE1	sp|O75534|CSDE1_HUMAN Cold shock domain-containing protein E1 OS=Homo sapiens OX=9606 GN=CSDE1 PE=1 SV=2	37463	365840	61353	0	95285.1	0	100	79.3364	100	0	20.6636	0	1
O75558	STX11	STX11	sp|O75558|STX11_HUMAN Syntaxin-11 OS=Homo sapiens OX=9606 GN=STX11 PE=1 SV=1	0	35494	358490	0	0	0	#DIV/0!	100	100	#DIV/0!	0	0
O75563	SKAP2	SKAP2	sp|O75563|SKAP2_HUMAN Src kinase-associated phosphoprotein 2 OS=Homo sapiens OX=9606 GN=SKAP2 PE=1 SV=1	34163	269040	73938	0	364797	1.34597e+06	100	42.4462	5.20723	0	57.5538	94.7928	1
O75569	PRKRA	PRKRA	sp|O75569|PRKRA_HUMAN Interferon-inducible double-stranded RNA-dependent protein kinase activator A OS=Homo sapiens OX=9606 GN=PRKRA PE=1 SV=1	0	80174	0	0	0	0	#DIV/0!	100	#DIV/0!	#DIV/0!	0	#DIV/0!
O75575	RPC9	CRCP	sp|O75575|RPC9_HUMAN DNA-directed RNA polymerase III subunit RPC9 OS=Homo sapiens OX=9606 GN=CRCP PE=1 SV=1	0	0	0	0	0	0	#DIV/0!	#DIV/0!	#DIV/0!	#DIV/0!	#DIV/0!	#DIV/0!
O75607	NPM3	NPM3	sp|O75607|NPM3_HUMAN Nucleoplasmin-3 OS=Homo sapiens OX=9606 GN=NPM3 PE=1 SV=3	116010	110310	82199	0	41664.2	0	100	72.5847	100	0	27.4153	0	1
O75608	LYPA1	LYPLA1	sp|O75608|LYPA1_HUMAN Acyl-protein thioesterase 1 OS=Homo sapiens OX=9606 GN=LYPLA1 PE=1 SV=1	516940	202360	96432	0	112465	0	100	64.2769	100	0	35.7231	0	1
O75629	CREG1	CREG1	sp|O75629|CREG1_HUMAN Protein CREG1 OS=Homo sapiens OX=9606 GN=CREG1 PE=1 SV=1	19707000	4328100	12657000	0	573630	0	100	88.2974	100	0	11.7026	0	1
O75643	U520	SNRNP200	sp|O75643|U520_HUMAN U5 small nuclear ribonucleoprotein 200 kDa helicase OS=Homo sapiens OX=9606 GN=SNRNP200 PE=1 SV=2	1449800	773650	1844800	975879	771447	1.13018e+06	59.7688	50.0713	62.0105	40.2312	49.9287	37.9895	1	1
O75663	TIPRL	TIPRL	sp|O75663|TIPRL_HUMAN TIP41-like protein OS=Homo sapiens OX=9606 GN=TIPRL PE=1 SV=2	0	125590	0	0	28799.2	0	#DIV/0!	81.3463	#DIV/0!	#DIV/0!	18.6537	#DIV/0!
O75688	PPM1B	PPM1B	sp|O75688|PPM1B_HUMAN Protein phosphatase 1B OS=Homo sapiens OX=9606 GN=PPM1B PE=1 SV=1	0	0	0	0	0	0	#DIV/0!	#DIV/0!	#DIV/0!	#DIV/0!	#DIV/0!	#DIV/0!
O75691	UTP20	UTP20	sp|O75691|UTP20_HUMAN Small subunit processome component 20 homolog OS=Homo sapiens OX=9606 GN=UTP20 PE=1 SV=3	0	0	0	0	0	0	#DIV/0!	#DIV/0!	#DIV/0!	#DIV/0!	#DIV/0!	#DIV/0!
O75694	NU155	NUP155	sp|O75694|NU155_HUMAN Nuclear pore complex protein Nup155 OS=Homo sapiens OX=9606 GN=NUP155 PE=1 SV=1	37593	39526	68575	0	16391.8	0	100	70.6859	100	0	29.3141	0	1
O75695	XRP2	RP2	sp|O75695|XRP2_HUMAN Protein XRP2 OS=Homo sapiens OX=9606 GN=RP2 PE=1 SV=4	155470	120820	175060	0	0	0	100	100	100	0	0	0	1
O75718	CRTAP	CRTAP	sp|O75718|CRTAP_HUMAN Cartilage-associated protein OS=Homo sapiens OX=9606 GN=CRTAP PE=1 SV=1	351900	138150	0	0	0	0	100	100	#DIV/0!	0	0	#DIV/0!
O75787	RENR	ATP6AP2	sp|O75787|RENR_HUMAN Renin receptor OS=Homo sapiens OX=9606 GN=ATP6AP2 PE=1 SV=2	0	0	0	0	0	0	#DIV/0!	#DIV/0!	#DIV/0!	#DIV/0!	#DIV/0!	#DIV/0!
O75818	RPP40	RPP40	sp|O75818|RPP40_HUMAN Ribonuclease P protein subunit p40 OS=Homo sapiens OX=9606 GN=RPP40 PE=1 SV=3	42616	48272	73343	0	0	0	100	100	100	0	0	0	1
O75821	EIF3G	EIF3G	sp|O75821|EIF3G_HUMAN Eukaryotic translation initiation factor 3 subunit G OS=Homo sapiens OX=9606 GN=EIF3G PE=1 SV=2	49822	197420	105750	0	52634.1	0	100	78.9509	100	0	21.0491	0	1
O75822	EIF3J	EIF3J	sp|O75822|EIF3J_HUMAN Eukaryotic translation initiation factor 3 subunit J OS=Homo sapiens OX=9606 GN=EIF3J PE=1 SV=2	0	56432	25588	0	41347.4	0	#DIV/0!	57.7136	100	#DIV/0!	42.2864	0
O75828	CBR3	CBR3	sp|O75828|CBR3_HUMAN Carbonyl reductase [NADPH] 3 OS=Homo sapiens OX=9606 GN=CBR3 PE=1 SV=3	0	0	0	0	0	0	#DIV/0!	#DIV/0!	#DIV/0!	#DIV/0!	#DIV/0!	#DIV/0!
O75832	PSD10	PSMD10	sp|O75832|PSD10_HUMAN 26S proteasome non-ATPase regulatory subunit 10 OS=Homo sapiens OX=9606 GN=PSMD10 PE=1 SV=1	0	0	0	0	0	0	#DIV/0!	#DIV/0!	#DIV/0!	#DIV/0!	#DIV/0!	#DIV/0!
O75843	AP1G2	AP1G2	sp|O75843|AP1G2_HUMAN AP-1 complex subunit gamma-like 2 OS=Homo sapiens OX=9606 GN=AP1G2 PE=1 SV=1	0	0	0	0	0	0	#DIV/0!	#DIV/0!	#DIV/0!	#DIV/0!	#DIV/0!	#DIV/0!
O75844	FACE1	ZMPSTE24	sp|O75844|FACE1_HUMAN CAAX prenyl protease 1 homolog OS=Homo sapiens OX=9606 GN=ZMPSTE24 PE=1 SV=2	0	0	0	0	0	0	#DIV/0!	#DIV/0!	#DIV/0!	#DIV/0!	#DIV/0!	#DIV/0!
O75874	IDHC	IDH1	sp|O75874|IDHC_HUMAN Isocitrate dehydrogenase [NADP] cytoplasmic OS=Homo sapiens OX=9606 GN=IDH1 PE=1 SV=2	694970	1831300	722760	141077	1.23998e+06	147475	83.1257	59.6266	83.0534	16.8743	40.3734	16.9466	1	1
O75879	GATB	GATB	sp|O75879|GATB_HUMAN Glutamyl-tRNA(Gln) amidotransferase subunit B, mitochondrial OS=Homo sapiens OX=9606 GN=GATB PE=1 SV=1	257120	0	0	0	0	0	100	#DIV/0!	#DIV/0!	0	#DIV/0!	#DIV/0!
O75884	RBBP9	RBBP9	sp|O75884|RBBP9_HUMAN Serine hydrolase RBBP9 OS=Homo sapiens OX=9606 GN=RBBP9 PE=1 SV=2	0	0	0	0	0	0	#DIV/0!	#DIV/0!	#DIV/0!	#DIV/0!	#DIV/0!	#DIV/0!
O75886	STAM2	STAM2	sp|O75886|STAM2_HUMAN Signal transducing adapter molecule 2 OS=Homo sapiens OX=9606 GN=STAM2 PE=1 SV=1	0	0	20573	0	0	0	#DIV/0!	#DIV/0!	100	#DIV/0!	#DIV/0!	0
O75896	TUSC2	TUSC2	sp|O75896|TUSC2_HUMAN Tumor suppressor candidate 2 OS=Homo sapiens OX=9606 GN=TUSC2 PE=1 SV=3	0	0	0	0	0	0	#DIV/0!	#DIV/0!	#DIV/0!	#DIV/0!	#DIV/0!	#DIV/0!
O75909	CCNK	CCNK	sp|O75909|CCNK_HUMAN Cyclin-K OS=Homo sapiens OX=9606 GN=CCNK PE=1 SV=2	0	48003	39366	0	89154.1	0	#DIV/0!	34.9986	100	#DIV/0!	65.0014	0
O75915	PRAF3	ARL6IP5	sp|O75915|PRAF3_HUMAN PRA1 family protein 3 OS=Homo sapiens OX=9606 GN=ARL6IP5 PE=1 SV=1	3774200	1773300	2646000	3.08085e+06	806400	2.26945e+06	55.0572	68.7406	53.8302	44.9428	31.2594	46.1698	1	1
O75925	PIAS1	PIAS1	sp|O75925|PIAS1_HUMAN E3 SUMO-protein ligase PIAS1 OS=Homo sapiens OX=9606 GN=PIAS1 PE=1 SV=2	0	37689	0	0	55016.3	0	#DIV/0!	40.6546	#DIV/0!	#DIV/0!	59.3454	#DIV/0!
O75934	SPF27	BCAS2	sp|O75934|SPF27_HUMAN Pre-mRNA-splicing factor SPF27 OS=Homo sapiens OX=9606 GN=BCAS2 PE=1 SV=1	833540	393070	1148000	2.06151e+06	805921	0	28.7919	32.7834	100	71.2081	67.2166	0	1
O75935	DCTN3	DCTN3	sp|O75935|DCTN3_HUMAN Dynactin subunit 3 OS=Homo sapiens OX=9606 GN=DCTN3 PE=1 SV=1	0	55293	29948	0	45212.1	0	#DIV/0!	55.0151	100	#DIV/0!	44.9849	0
O75937	DNJC8	DNAJC8	sp|O75937|DNJC8_HUMAN DnaJ homolog subfamily C member 8 OS=Homo sapiens OX=9606 GN=DNAJC8 PE=1 SV=2	0	72516	0	0	291333	0	#DIV/0!	19.9303	#DIV/0!	#DIV/0!	80.0697	#DIV/0!
O75940	SPF30	SMNDC1	sp|O75940|SPF30_HUMAN Survival of motor neuron-related-splicing factor 30 OS=Homo sapiens OX=9606 GN=SMNDC1 PE=1 SV=1	70780	0	0	0	91926.7	0	100	0	#DIV/0!	0	100	#DIV/0!
O75947	ATP5H	ATP5PD	sp|O75947|ATP5H_HUMAN ATP synthase subunit d, mitochondrial OS=Homo sapiens OX=9606 GN=ATP5PD PE=1 SV=3	192930	90158	196610	577937	243115	2.49815e+06	25.0276	27.0523	7.29602	74.9724	72.9477	92.704		1
O75976	CBPD	CPD	sp|O75976|CBPD_HUMAN Carboxypeptidase D OS=Homo sapiens OX=9606 GN=CPD PE=1 SV=2	173050	26898	116900	0	0	0	100	100	100	0	0	0	1
O75995	SASH3	SASH3	sp|O75995|SASH3_HUMAN SAM and SH3 domain-containing protein 3 OS=Homo sapiens OX=9606 GN=SASH3 PE=1 SV=2	0	63765	0	0	80620.8	0	#DIV/0!	44.1629	#DIV/0!	#DIV/0!	55.8371	#DIV/0!
O76003	GLRX3	GLRX3	sp|O76003|GLRX3_HUMAN Glutaredoxin-3 OS=Homo sapiens OX=9606 GN=GLRX3 PE=1 SV=2	0	115580	49830	0	37713.4	0	#DIV/0!	75.3979	100	#DIV/0!	24.6021	0
O76021	RL1D1	RSL1D1	sp|O76021|RL1D1_HUMAN Ribosomal L1 domain-containing protein 1 OS=Homo sapiens OX=9606 GN=RSL1D1 PE=1 SV=3	137460	42628	389260	457580	136019	555288	23.101	23.8616	41.2112	76.899	76.1384	58.7888	1	1
O76031	CLPX	CLPX	sp|O76031|CLPX_HUMAN ATP-dependent Clp protease ATP-binding subunit clpX-like, mitochondrial OS=Homo sapiens OX=9606 GN=CLPX PE=1 SV=2	121440	0	0	0	63027	329721	100	0	0	0	100	100
O76071	CIAO1	CIAO1	sp|O76071|CIAO1_HUMAN Probable cytosolic iron-sulfur protein assembly protein CIAO1 OS=Homo sapiens OX=9606 GN=CIAO1 PE=1 SV=1	118230	228010	143710	0	27295.7	0	100	89.3086	100	0	10.6914	0	1
O76094	SRP72	SRP72	sp|O76094|SRP72_HUMAN Signal recognition particle subunit SRP72 OS=Homo sapiens OX=9606 GN=SRP72 PE=1 SV=3	106640	329840	165380	0	162683	1.36281e+06	100	66.9695	10.8219	0	33.0305	89.1781	1
O94776	MTA2	MTA2	sp|O94776|MTA2_HUMAN Metastasis-associated protein MTA2 OS=Homo sapiens OX=9606 GN=MTA2 PE=1 SV=1	109840	227720	526360	247151	343512	579628	30.7683	39.8647	47.5918	69.2317	60.1353	52.4082	1	1
O94788	AL1A2	ALDH1A2	sp|O94788|AL1A2_HUMAN Retinal dehydrogenase 2 OS=Homo sapiens OX=9606 GN=ALDH1A2 PE=1 SV=3	283370	656160	151850	0	414287	0	100	61.2977	100	0	38.7023	0	1
O94804	STK10	STK10	sp|O94804|STK10_HUMAN Serine/threonine-protein kinase 10 OS=Homo sapiens OX=9606 GN=STK10 PE=1 SV=1	83189	31014	48328	0	434874	1.62024e+06	100	6.65696	2.89637	0	93.343	97.1036	1
O94819	KBTBB	KBTBD11	sp|O94819|KBTBB_HUMAN Kelch repeat and BTB domain-containing protein 11 OS=Homo sapiens OX=9606 GN=KBTBD11 PE=1 SV=1	0	0	0	0	0	0	#DIV/0!	#DIV/0!	#DIV/0!	#DIV/0!	#DIV/0!	#DIV/0!
O94822	LTN1	LTN1	sp|O94822|LTN1_HUMAN E3 ubiquitin-protein ligase listerin OS=Homo sapiens OX=9606 GN=LTN1 PE=1 SV=6	0	51537	25366	0	0	0	#DIV/0!	100	100	#DIV/0!	0	0
O94826	TOM70	TOMM70	sp|O94826|TOM70_HUMAN Mitochondrial import receptor subunit TOM70 OS=Homo sapiens OX=9606 GN=TOMM70 PE=1 SV=1	129540	19143	308420	0	27775.2	0	100	40.8008	100	0	59.1992	0	1
O94842	TOX4	TOX4	sp|O94842|TOX4_HUMAN TOX high mobility group box family member 4 OS=Homo sapiens OX=9606 GN=TOX4 PE=1 SV=1	0	7712	15136	0	30847.4	0	#DIV/0!	20.0003	100	#DIV/0!	79.9997	0
O94855	SC24D	SEC24D	sp|O94855|SC24D_HUMAN Protein transport protein Sec24D OS=Homo sapiens OX=9606 GN=SEC24D PE=1 SV=2	0	30043	0	0	164903	0	#DIV/0!	15.4109	#DIV/0!	#DIV/0!	84.5891	#DIV/0!
O94864	ST65G	SUPT7L	sp|O94864|ST65G_HUMAN STAGA complex 65 subunit gamma OS=Homo sapiens OX=9606 GN=SUPT7L PE=1 SV=1	0	0	0	0	0	0	#DIV/0!	#DIV/0!	#DIV/0!	#DIV/0!	#DIV/0!	#DIV/0!
O94874	UFL1	UFL1	sp|O94874|UFL1_HUMAN E3 UFM1-protein ligase 1 OS=Homo sapiens OX=9606 GN=UFL1 PE=1 SV=2	400680	349660	1256000	509600	76251.8	0	44.0172	82.0968	100	55.9828	17.9032	0	1
O94880	PHF14	PHF14	sp|O94880|PHF14_HUMAN PHD finger protein 14 OS=Homo sapiens OX=9606 GN=PHF14 PE=1 SV=2	0	0	0	0	0	0	#DIV/0!	#DIV/0!	#DIV/0!	#DIV/0!	#DIV/0!	#DIV/0!
O94903	PLPHP	PLPBP	sp|O94903|PLPHP_HUMAN Pyridoxal phosphate homeostasis protein OS=Homo sapiens OX=9606 GN=PLPBP PE=1 SV=1	0	0	58978	0	48657.5	0	#DIV/0!	0	100	#DIV/0!	100	0
O94906	PRP6	PRPF6	sp|O94906|PRP6_HUMAN Pre-mRNA-processing factor 6 OS=Homo sapiens OX=9606 GN=PRPF6 PE=1 SV=1	130160	72569	192440	682518	187758	538154	16.0162	27.8761	26.3402	83.9838	72.1239	73.6598		1
O94913	PCF11	PCF11	sp|O94913|PCF11_HUMAN Pre-mRNA cleavage complex 2 protein Pcf11 OS=Homo sapiens OX=9606 GN=PCF11 PE=1 SV=3	0	0	0	0	0	0	#DIV/0!	#DIV/0!	#DIV/0!	#DIV/0!	#DIV/0!	#DIV/0!
O94915	FRYL	FRYL	sp|O94915|FRYL_HUMAN Protein furry homolog-like OS=Homo sapiens OX=9606 GN=FRYL PE=1 SV=2	0	248870	0	0	0	0	#DIV/0!	100	#DIV/0!	#DIV/0!	0	#DIV/0!
O94916	NFAT5	NFAT5	sp|O94916|NFAT5_HUMAN Nuclear factor of activated T-cells 5 OS=Homo sapiens OX=9606 GN=NFAT5 PE=1 SV=1	0	0	0	0	0	0	#DIV/0!	#DIV/0!	#DIV/0!	#DIV/0!	#DIV/0!	#DIV/0!
O94919	ENDD1	ENDOD1	sp|O94919|ENDD1_HUMAN Endonuclease domain-containing 1 protein OS=Homo sapiens OX=9606 GN=ENDOD1 PE=1 SV=2	0	110530	0	0	0	0	#DIV/0!	100	#DIV/0!	#DIV/0!	0	#DIV/0!
O94921	CDK14	CDK14	sp|O94921|CDK14_HUMAN Cyclin-dependent kinase 14 OS=Homo sapiens OX=9606 GN=CDK14 PE=1 SV=3;sp|P11802|CDK4_HUMAN Cyclin-dependent kinase 4 OS=Homo sapiens OX=9606 GN=CDK4 PE=1 SV=2;sp|Q00534|CDK6_HUMAN Cyclin-dependent kinase 6 OS=Homo sapiens OX=9606 GN=C	0	0	0	0	0	0	#DIV/0!	#DIV/0!	#DIV/0!	#DIV/0!	#DIV/0!	#DIV/0!
O94925	GLSK	GLS	sp|O94925|GLSK_HUMAN Glutaminase kidney isoform, mitochondrial OS=Homo sapiens OX=9606 GN=GLS PE=1 SV=1	736710	37781	45246	851911	50105.6	874301	46.3742	42.9884	4.92047	53.6258	57.0116	95.0795	1	1
O94966	UBP19	USP19	sp|O94966|UBP19_HUMAN Ubiquitin carboxyl-terminal hydrolase 19 OS=Homo sapiens OX=9606 GN=USP19 PE=1 SV=2	0	0	0	0	0	0	#DIV/0!	#DIV/0!	#DIV/0!	#DIV/0!	#DIV/0!	#DIV/0!
O94973	AP2A2	AP2A2	sp|O94973|AP2A2_HUMAN AP-2 complex subunit alpha-2 OS=Homo sapiens OX=9606 GN=AP2A2 PE=1 SV=2	203710	544170	968690	471822	510741	363076	30.1555	51.5844	72.7373	69.8445	48.4156	27.2627	1	1
O94979	SC31A	SEC31A	sp|O94979|SC31A_HUMAN Protein transport protein Sec31A OS=Homo sapiens OX=9606 GN=SEC31A PE=1 SV=3	126450	672030	232420	0	309230	0	100	68.4865	100	0	31.5135	0	1
O94992	HEXI1	HEXIM1	sp|O94992|HEXI1_HUMAN Protein HEXIM1 OS=Homo sapiens OX=9606 GN=HEXIM1 PE=1 SV=1	0	0	0	0	0	0	#DIV/0!	#DIV/0!	#DIV/0!	#DIV/0!	#DIV/0!	#DIV/0!
O95059	RPP14	RPP14	sp|O95059|RPP14_HUMAN Ribonuclease P protein subunit p14 OS=Homo sapiens OX=9606 GN=RPP14 PE=1 SV=3	0	0	0	0	0	0	#DIV/0!	#DIV/0!	#DIV/0!	#DIV/0!	#DIV/0!	#DIV/0!
O95071	UBR5	UBR5	sp|O95071|UBR5_HUMAN E3 ubiquitin-protein ligase UBR5 OS=Homo sapiens OX=9606 GN=UBR5 PE=1 SV=2	55996	110570	80304	0	0	0	100	100	100	0	0	0	1
O95104	SCAF4	SCAF4	sp|O95104|SCAF4_HUMAN SR-related and CTD-associated factor 4 OS=Homo sapiens OX=9606 GN=SCAF4 PE=1 SV=3	22184	58495	110390	0	91903.7	0	100	38.8933	100	0	61.1067	0	1
O95155	UBE4B	UBE4B	sp|O95155|UBE4B_HUMAN Ubiquitin conjugation factor E4 B OS=Homo sapiens OX=9606 GN=UBE4B PE=1 SV=1	0	0	0	0	0	0	#DIV/0!	#DIV/0!	#DIV/0!	#DIV/0!	#DIV/0!	#DIV/0!
O95159	ZFPL1	ZFPL1	sp|O95159|ZFPL1_HUMAN Zinc finger protein-like 1 OS=Homo sapiens OX=9606 GN=ZFPL1 PE=1 SV=2	34739	30585	113760	0	0	0	100	100	100	0	0	0	1
O95166	GBRAP	GABARAP	sp|O95166|GBRAP_HUMAN Gamma-aminobutyric acid receptor-associated protein OS=Homo sapiens OX=9606 GN=GABARAP PE=1 SV=1;sp|Q9H0R8|GBRL1_HUMAN Gamma-aminobutyric acid receptor-associated protein-like 1 OS=Homo sapiens OX=9606 GN=GABARAPL1 PE=1 SV=1	0	98128	83783	0	107154	0	#DIV/0!	47.8016	100	#DIV/0!	52.1984	0
O95197	RTN3	RTN3	sp|O95197|RTN3_HUMAN Reticulon-3 OS=Homo sapiens OX=9606 GN=RTN3 PE=1 SV=2	865490	724250	1182900	2.9609e+06	226386	0	22.619	76.1859	100	77.381	23.8141	0	1
O95210	STBD1	STBD1	sp|O95210|STBD1_HUMAN Starch-binding domain-containing protein 1 OS=Homo sapiens OX=9606 GN=STBD1 PE=1 SV=1	0	0	0	0	0	0	#DIV/0!	#DIV/0!	#DIV/0!	#DIV/0!	#DIV/0!	#DIV/0!
O95229	ZWINT	ZWINT	sp|O95229|ZWINT_HUMAN ZW10 interactor OS=Homo sapiens OX=9606 GN=ZWINT PE=1 SV=2	0	0	0	0	0	0	#DIV/0!	#DIV/0!	#DIV/0!	#DIV/0!	#DIV/0!	#DIV/0!
O95232	LC7L3	LUC7L3	sp|O95232|LC7L3_HUMAN Luc7-like protein 3 OS=Homo sapiens OX=9606 GN=LUC7L3 PE=1 SV=2	127710	88221	118710	411415	313058	611801	23.6884	21.985	16.2503	76.3116	78.015	83.7497		1
O95249	GOSR1	GOSR1	sp|O95249|GOSR1_HUMAN Golgi SNAP receptor complex member 1 OS=Homo sapiens OX=9606 GN=GOSR1 PE=1 SV=1	331270	239660	651610	0	41001.9	0	100	85.391	100	0	14.609	0	1
O95251	KAT7	KAT7	sp|O95251|KAT7_HUMAN Histone acetyltransferase KAT7 OS=Homo sapiens OX=9606 GN=KAT7 PE=1 SV=1;sp|Q8WYB5|KAT6B_HUMAN Histone acetyltransferase KAT6B OS=Homo sapiens OX=9606 GN=KAT6B PE=1 SV=3	0	0	0	0	0	0	#DIV/0!	#DIV/0!	#DIV/0!	#DIV/0!	#DIV/0!	#DIV/0!
O95260	ATE1	ATE1	sp|O95260|ATE1_HUMAN Arginyl-tRNA--protein transferase 1 OS=Homo sapiens OX=9606 GN=ATE1 PE=1 SV=2	0	0	0	0	0	0	#DIV/0!	#DIV/0!	#DIV/0!	#DIV/0!	#DIV/0!	#DIV/0!
O95292	VAPB	VAPB	sp|O95292|VAPB_HUMAN Vesicle-associated membrane protein-associated protein B/C OS=Homo sapiens OX=9606 GN=VAPB PE=1 SV=3	183900	190870	509470	0	0	0	100	100	100	0	0	0	1
O95295	SNAPN	SNAPIN	sp|O95295|SNAPN_HUMAN SNARE-associated protein Snapin OS=Homo sapiens OX=9606 GN=SNAPIN PE=1 SV=1	0	88610	39125	413775	0	0	0	100	100	100	0	0
O95319	CELF2	CELF2	sp|O95319|CELF2_HUMAN CUGBP Elav-like family member 2 OS=Homo sapiens OX=9606 GN=CELF2 PE=1 SV=1	451180	646860	412050	0	368396	0	100	63.714	100	0	36.286	0	1
O95336	6PGL	PGLS	sp|O95336|6PGL_HUMAN 6-phosphogluconolactonase OS=Homo sapiens OX=9606 GN=PGLS PE=1 SV=2	280010	570910	262720	0	222136	0	100	71.9895	100	0	28.0105	0	1
O95340	PAPS2	PAPSS2	sp|O95340|PAPS2_HUMAN Bifunctional 3-phosphoadenosine 5-phosphosulfate synthase 2 OS=Homo sapiens OX=9606 GN=PAPSS2 PE=1 SV=2	34736	158640	59642	0	126630	0	100	55.6105	100	0	44.3895	0	1
O95347	SMC2	SMC2	sp|O95347|SMC2_HUMAN Structural maintenance of chromosomes protein 2 OS=Homo sapiens OX=9606 GN=SMC2 PE=1 SV=2	0	0	0	0	0	0	#DIV/0!	#DIV/0!	#DIV/0!	#DIV/0!	#DIV/0!	#DIV/0!
O95352	ATG7	ATG7	sp|O95352|ATG7_HUMAN Ubiquitin-like modifier-activating enzyme ATG7 OS=Homo sapiens OX=9606 GN=ATG7 PE=1 SV=1	118370	329450	164680	754295	134689	0	13.5642	70.9809	100	86.4358	29.0191	0	1
O95365	ZBT7A	ZBTB7A	sp|O95365|ZBT7A_HUMAN Zinc finger and BTB domain-containing protein 7A OS=Homo sapiens OX=9606 GN=ZBTB7A PE=1 SV=1	152570	148460	167010	0	264869	0	100	35.9181	100	0	64.0819	0	1
O95372	LYPA2	LYPLA2	sp|O95372|LYPA2_HUMAN Acyl-protein thioesterase 2 OS=Homo sapiens OX=9606 GN=LYPLA2 PE=1 SV=1	61824	247760	84785	0	0	0	100	100	100	0	0	0	1
O95373	IPO7	IPO7	sp|O95373|IPO7_HUMAN Importin-7 OS=Homo sapiens OX=9606 GN=IPO7 PE=1 SV=1	86388	261870	69346	0	136134	0	100	65.7958	100	0	34.2042	0	1
O95379	TFIP8	TNFAIP8	sp|O95379|TFIP8_HUMAN Tumor necrosis factor alpha-induced protein 8 OS=Homo sapiens OX=9606 GN=TNFAIP8 PE=1 SV=1	0	675830	278250	0	95023.8	0	#DIV/0!	87.6729	100	#DIV/0!	12.3271	0
O95394	AGM1	PGM3	sp|O95394|AGM1_HUMAN Phosphoacetylglucosamine mutase OS=Homo sapiens OX=9606 GN=PGM3 PE=1 SV=1	0	15678	0	0	0	0	#DIV/0!	100	#DIV/0!	#DIV/0!	0	#DIV/0!
O95399	UTS2	UTS2	sp|O95399|UTS2_HUMAN Urotensin-2 OS=Homo sapiens OX=9606 GN=UTS2 PE=1 SV=1	0	0	0	0	0	0	#DIV/0!	#DIV/0!	#DIV/0!	#DIV/0!	#DIV/0!	#DIV/0!
O95400	CD2B2	CD2BP2	sp|O95400|CD2B2_HUMAN CD2 antigen cytoplasmic tail-binding protein 2 OS=Homo sapiens OX=9606 GN=CD2BP2 PE=1 SV=1	85209	105520	104940	0	213905	0	100	33.0343	100	0	66.9657	0	1
O95425	SVIL	SVIL	sp|O95425|SVIL_HUMAN Supervillin OS=Homo sapiens OX=9606 GN=SVIL PE=1 SV=2	74559	237790	59103	0	93061.8	0	100	71.8721	100	0	28.1279	0	1
O95429	BAG4	BAG4	sp|O95429|BAG4_HUMAN BAG family molecular chaperone regulator 4 OS=Homo sapiens OX=9606 GN=BAG4 PE=1 SV=1	0	0	0	0	0	0	#DIV/0!	#DIV/0!	#DIV/0!	#DIV/0!	#DIV/0!	#DIV/0!
O95433	AHSA1	AHSA1	sp|O95433|AHSA1_HUMAN Activator of 90 kDa heat shock protein ATPase homolog 1 OS=Homo sapiens OX=9606 GN=AHSA1 PE=1 SV=1	0	77392	0	0	0	0	#DIV/0!	100	#DIV/0!	#DIV/0!	0	#DIV/0!
O95453	PARN	PARN	sp|O95453|PARN_HUMAN Poly(A)-specific ribonuclease PARN OS=Homo sapiens OX=9606 GN=PARN PE=1 SV=1	28554	0	109520	0	56013.6	0	100	0	100	0	100	0
O95456	PSMG1	PSMG1	sp|O95456|PSMG1_HUMAN Proteasome assembly chaperone 1 OS=Homo sapiens OX=9606 GN=PSMG1 PE=1 SV=1	0	0	0	0	0	0	#DIV/0!	#DIV/0!	#DIV/0!	#DIV/0!	#DIV/0!	#DIV/0!
O95466	FMNL1	FMNL1	sp|O95466|FMNL1_HUMAN Formin-like protein 1 OS=Homo sapiens OX=9606 GN=FMNL1 PE=1 SV=3	55466	225410	93420	0	194046	189548	100	53.7386	33.0144	0	46.2614	66.9856	1
O95479	G6PE	H6PD	sp|O95479|G6PE_HUMAN GDH/6PGL endoplasmic bifunctional protein OS=Homo sapiens OX=9606 GN=H6PD PE=1 SV=2	1386400	159200	192950	847079	286193	1.13986e+06	62.0736	35.7437	14.4769	37.9264	64.2563	85.5231	1	1
O95486	SC24A	SEC24A	sp|O95486|SC24A_HUMAN Protein transport protein Sec24A OS=Homo sapiens OX=9606 GN=SEC24A PE=1 SV=2	0	21943	11181	0	116839	0	#DIV/0!	15.8111	100	#DIV/0!	84.1889	0
O95487	SC24B	SEC24B	sp|O95487|SC24B_HUMAN Protein transport protein Sec24B OS=Homo sapiens OX=9606 GN=SEC24B PE=1 SV=2	0	78360	42457	0	172043	399502	#DIV/0!	31.2935	9.60656	#DIV/0!	68.7065	90.3934
O95497	VNN1	VNN1	sp|O95497|VNN1_HUMAN Pantetheinase OS=Homo sapiens OX=9606 GN=VNN1 PE=1 SV=2	0	0	0	0	0	0	#DIV/0!	#DIV/0!	#DIV/0!	#DIV/0!	#DIV/0!	#DIV/0!
O95544	NADK	NADK	sp|O95544|NADK_HUMAN NAD kinase OS=Homo sapiens OX=9606 GN=NADK PE=1 SV=1	0	0	0	0	0	0	#DIV/0!	#DIV/0!	#DIV/0!	#DIV/0!	#DIV/0!	#DIV/0!
O95551	TYDP2	TDP2	sp|O95551|TYDP2_HUMAN Tyrosyl-DNA phosphodiesterase 2 OS=Homo sapiens OX=9606 GN=TDP2 PE=1 SV=1	0	0	0	0	0	0	#DIV/0!	#DIV/0!	#DIV/0!	#DIV/0!	#DIV/0!	#DIV/0!
O95571	ETHE1	ETHE1	sp|O95571|ETHE1_HUMAN Persulfide dioxygenase ETHE1, mitochondrial OS=Homo sapiens OX=9606 GN=ETHE1 PE=1 SV=2	1189700	59802	73165	790652	199884	1.37882e+06	60.0752	23.0285	5.03898	39.9248	76.9715	94.961	1	1
O95573	ACSL3	ACSL3	sp|O95573|ACSL3_HUMAN Long-chain-fatty-acid--CoA ligase 3 OS=Homo sapiens OX=9606 GN=ACSL3 PE=1 SV=3	132680	64210	176310	1.5989e+06	69369.5	1.17195e+06	7.66236	48.0688	13.0769	92.3376	51.9312	86.9231	1	1
O95602	RPA1	POLR1A	sp|O95602|RPA1_HUMAN DNA-directed RNA polymerase I subunit RPA1 OS=Homo sapiens OX=9606 GN=POLR1A PE=1 SV=2	35171	30075	35910	0	75248.8	0	100	28.5548	100	0	71.4452	0	1
O95613	PCNT	PCNT	sp|O95613|PCNT_HUMAN Pericentrin OS=Homo sapiens OX=9606 GN=PCNT PE=1 SV=4	0	0	0	0	0	0	#DIV/0!	#DIV/0!	#DIV/0!	#DIV/0!	#DIV/0!	#DIV/0!
O95639	CPSF4	CPSF4	sp|O95639|CPSF4_HUMAN Cleavage and polyadenylation specificity factor subunit 4 OS=Homo sapiens OX=9606 GN=CPSF4 PE=1 SV=1	0	0	0	0	16998.5	0	#DIV/0!	0	#DIV/0!	#DIV/0!	100	#DIV/0!
O95671	ASML	ASMTL	sp|O95671|ASML_HUMAN Probable bifunctional dTTP/UTP pyrophosphatase/methyltransferase protein OS=Homo sapiens OX=9606 GN=ASMTL PE=1 SV=3	0	0	0	0	0	0	#DIV/0!	#DIV/0!	#DIV/0!	#DIV/0!	#DIV/0!	#DIV/0!
O95684	CEP43	CEP43	sp|O95684|CEP43_HUMAN Centrosomal protein 43 OS=Homo sapiens OX=9606 GN=CEP43 PE=1 SV=1	0	112090	42288	0	0	0	#DIV/0!	100	100	#DIV/0!	0	0
O95711	LY86	LY86	sp|O95711|LY86_HUMAN Lymphocyte antigen 86 OS=Homo sapiens OX=9606 GN=LY86 PE=1 SV=1	0	0	0	0	0	0	#DIV/0!	#DIV/0!	#DIV/0!	#DIV/0!	#DIV/0!	#DIV/0!
O95716	RAB3D	RAB3D	sp|O95716|RAB3D_HUMAN Ras-related protein Rab-3D OS=Homo sapiens OX=9606 GN=RAB3D PE=1 SV=1	248550	151350	697740	0	39549.1	0	100	79.2827	100	0	20.7173	0	1
O95721	SNP29	SNAP29	sp|O95721|SNP29_HUMAN Synaptosomal-associated protein 29 OS=Homo sapiens OX=9606 GN=SNAP29 PE=1 SV=1	0	0	0	0	0	0	#DIV/0!	#DIV/0!	#DIV/0!	#DIV/0!	#DIV/0!	#DIV/0!
O95741	CPNE6	CPNE6	sp|O95741|CPNE6_HUMAN Copine-6 OS=Homo sapiens OX=9606 GN=CPNE6 PE=1 SV=3	662170	245970	335060	0	0	0	100	100	100	0	0	0	1
O95747	OXSR1	OXSR1	sp|O95747|OXSR1_HUMAN Serine/threonine-protein kinase OSR1 OS=Homo sapiens OX=9606 GN=OXSR1 PE=1 SV=1	0	56719	0	0	81369.2	0	#DIV/0!	41.0745	#DIV/0!	#DIV/0!	58.9255	#DIV/0!
O95758	PTBP3	PTBP3	sp|O95758|PTBP3_HUMAN Polypyrimidine tract-binding protein 3 OS=Homo sapiens OX=9606 GN=PTBP3 PE=1 SV=2	320090	415960	346370	0	170742	118942	100	70.8981	74.4383	0	29.1019	25.5617	1
O95777	LSM8	LSM8	sp|O95777|LSM8_HUMAN U6 snRNA-associated Sm-like protein LSm8 OS=Homo sapiens OX=9606 GN=LSM8 PE=1 SV=3	576280	299800	393460	0	171804	0	100	63.5703	100	0	36.4297	0	1
O95782	AP2A1	AP2A1	sp|O95782|AP2A1_HUMAN AP-2 complex subunit alpha-1 OS=Homo sapiens OX=9606 GN=AP2A1 PE=1 SV=3	571530	655310	1672800	4.32991e+06	1.49179e+06	4.37276e+06	11.6604	30.5207	27.6699	88.3396	69.4793	72.3301		1
O95785	WIZ	WIZ	sp|O95785|WIZ_HUMAN Protein Wiz OS=Homo sapiens OX=9606 GN=WIZ PE=1 SV=2	0	11503	0	0	0	0	#DIV/0!	100	#DIV/0!	#DIV/0!	0	#DIV/0!
O95786	DDX58	DDX58	sp|O95786|DDX58_HUMAN Antiviral innate immune response receptor RIG-I OS=Homo sapiens OX=9606 GN=DDX58 PE=1 SV=2	0	231930	0	0	0	0	#DIV/0!	100	#DIV/0!	#DIV/0!	0	#DIV/0!
O95793	STAU1	STAU1	sp|O95793|STAU1_HUMAN Double-stranded RNA-binding protein Staufen homolog 1 OS=Homo sapiens OX=9606 GN=STAU1 PE=1 SV=2	12797	0	34038	0	0	0	100	#DIV/0!	100	0	#DIV/0!	0
O95810	CAVN2	CAVIN2	sp|O95810|CAVN2_HUMAN Caveolae-associated protein 2 OS=Homo sapiens OX=9606 GN=CAVIN2 PE=1 SV=3	0	0	0	0	0	0	#DIV/0!	#DIV/0!	#DIV/0!	#DIV/0!	#DIV/0!	#DIV/0!
O95817	BAG3	BAG3	sp|O95817|BAG3_HUMAN BAG family molecular chaperone regulator 3 OS=Homo sapiens OX=9606 GN=BAG3 PE=1 SV=3	0	0	0	0	0	0	#DIV/0!	#DIV/0!	#DIV/0!	#DIV/0!	#DIV/0!	#DIV/0!
O95819	M4K4	MAP4K4	sp|O95819|M4K4_HUMAN Mitogen-activated protein kinase kinase kinase kinase 4 OS=Homo sapiens OX=9606 GN=MAP4K4 PE=1 SV=2	0	0	0	0	45296.3	0	#DIV/0!	0	#DIV/0!	#DIV/0!	100	#DIV/0!
O95825	QORL1	CRYZL1	sp|O95825|QORL1_HUMAN Quinone oxidoreductase-like protein 1 OS=Homo sapiens OX=9606 GN=CRYZL1 PE=1 SV=2	0	65496	0	0	138249	0	#DIV/0!	32.1461	#DIV/0!	#DIV/0!	67.8539	#DIV/0!
O95831	AIFM1	AIFM1	sp|O95831|AIFM1_HUMAN Apoptosis-inducing factor 1, mitochondrial OS=Homo sapiens OX=9606 GN=AIFM1 PE=1 SV=1	299510	22651	79612	390465	26338.6	171341	43.4088	46.2363	31.7238	56.5912	53.7637	68.2762	1	1
O95834	EMAL2	EML2	sp|O95834|EMAL2_HUMAN Echinoderm microtubule-associated protein-like 2 OS=Homo sapiens OX=9606 GN=EML2 PE=1 SV=1	0	92157	0	0	0	0	#DIV/0!	100	#DIV/0!	#DIV/0!	0	#DIV/0!
O95861	BPNT1	BPNT1	sp|O95861|BPNT1_HUMAN 3(2),5-bisphosphate nucleotidase 1 OS=Homo sapiens OX=9606 GN=BPNT1 PE=1 SV=1	0	64962	15232	0	48464.2	0	#DIV/0!	57.2725	100	#DIV/0!	42.7275	0
O95865	DDAH2	DDAH2	sp|O95865|DDAH2_HUMAN N(G),N(G)-dimethylarginine dimethylaminohydrolase 2 OS=Homo sapiens OX=9606 GN=DDAH2 PE=1 SV=1	0	294680	0	0	0	0	#DIV/0!	100	#DIV/0!	#DIV/0!	0	#DIV/0!
O95881	TXD12	TXNDC12	sp|O95881|TXD12_HUMAN Thioredoxin domain-containing protein 12 OS=Homo sapiens OX=9606 GN=TXNDC12 PE=1 SV=1	1373600	320380	352140	0	138172	996000	100	69.8677	26.1204	0	30.1323	73.8796	1
O95926	SYF2	SYF2	sp|O95926|SYF2_HUMAN Pre-mRNA-splicing factor SYF2 OS=Homo sapiens OX=9606 GN=SYF2 PE=1 SV=1	170900	66569	99120	0	33008.4	0	100	66.8515	100	0	33.1485	0	1
O95972	BMP15	BMP15	sp|O95972|BMP15_HUMAN Bone morphogenetic protein 15 OS=Homo sapiens OX=9606 GN=BMP15 PE=1 SV=2	0	0	0	0	0	0	#DIV/0!	#DIV/0!	#DIV/0!	#DIV/0!	#DIV/0!	#DIV/0!
O95989	NUDT3	NUDT3	sp|O95989|NUDT3_HUMAN Diphosphoinositol polyphosphate phosphohydrolase 1 OS=Homo sapiens OX=9606 GN=NUDT3 PE=1 SV=1	0	0	0	0	0	0	#DIV/0!	#DIV/0!	#DIV/0!	#DIV/0!	#DIV/0!	#DIV/0!
O96005	CLPT1	CLPTM1	sp|O96005|CLPT1_HUMAN Cleft lip and palate transmembrane protein 1 OS=Homo sapiens OX=9606 GN=CLPTM1 PE=1 SV=1	0	0	0	0	0	0	#DIV/0!	#DIV/0!	#DIV/0!	#DIV/0!	#DIV/0!	#DIV/0!
O96019	ACL6A	ACTL6A	sp|O96019|ACL6A_HUMAN Actin-like protein 6A OS=Homo sapiens OX=9606 GN=ACTL6A PE=1 SV=1	130430	80708	534910	737609	419762	327928	15.0258	16.1264	61.9943	84.9742	83.8736	38.0057	1	1
O96033	MOC2A	MOCS2	sp|O96033|MOC2A_HUMAN Molybdopterin synthase sulfur carrier subunit OS=Homo sapiens OX=9606 GN=MOCS2 PE=1 SV=1	0	0	0	0	0	0	#DIV/0!	#DIV/0!	#DIV/0!	#DIV/0!	#DIV/0!	#DIV/0!
P00167	CYB5	CYB5A	sp|P00167|CYB5_HUMAN Cytochrome b5 OS=Homo sapiens OX=9606 GN=CYB5A PE=1 SV=2	0	9226.2	0	0	0	0	#DIV/0!	100	#DIV/0!	#DIV/0!	0	#DIV/0!
P00338	LDHA	LDHA	sp|P00338|LDHA_HUMAN L-lactate dehydrogenase A chain OS=Homo sapiens OX=9606 GN=LDHA PE=1 SV=2	1011800	2279900	943710	525604	1.77537e+06	789636	65.8122	56.2207	54.4444	34.1878	43.7793	45.5556	1	1
P00352	AL1A1	ALDH1A1	sp|P00352|AL1A1_HUMAN Retinal dehydrogenase 1 OS=Homo sapiens OX=9606 GN=ALDH1A1 PE=1 SV=2	390990	639290	246100	0	396639	0	100	61.7118	100	0	38.2882	0	1
P00367	DHE3	GLUD1	sp|P00367|DHE3_HUMAN Glutamate dehydrogenase 1, mitochondrial OS=Homo sapiens OX=9606 GN=GLUD1 PE=1 SV=2;sp|P49448|DHE4_HUMAN Glutamate dehydrogenase 2, mitochondrial OS=Homo sapiens OX=9606 GN=GLUD2 PE=1 SV=2	431510	56776	112460	4.50928e+06	380991	4.21734e+06	8.73362	12.9695	2.59735	91.2664	87.0305	97.4027		1
P00374	DYR	DHFR	sp|P00374|DYR_HUMAN Dihydrofolate reductase OS=Homo sapiens OX=9606 GN=DHFR PE=1 SV=2	0	0	0	0	0	0	#DIV/0!	#DIV/0!	#DIV/0!	#DIV/0!	#DIV/0!	#DIV/0!
P00387	NB5R3	CYB5R3	sp|P00387|NB5R3_HUMAN NADH-cytochrome b5 reductase 3 OS=Homo sapiens OX=9606 GN=CYB5R3 PE=1 SV=3	171410	104540	290670	1.04424e+06	0	2.91921e+06	14.1002	100	9.05548	85.8998	0	90.9445	1
P00390	GSHR	GSR	sp|P00390|GSHR_HUMAN Glutathione reductase, mitochondrial OS=Homo sapiens OX=9606 GN=GSR PE=1 SV=2	1066400	1091500	580560	699119	643429	915607	60.4015	62.9132	38.8031	39.5985	37.0868	61.1969	1	1
P00441	SODC	SOD1	sp|P00441|SODC_HUMAN Superoxide dismutase [Cu-Zn] OS=Homo sapiens OX=9606 GN=SOD1 PE=1 SV=2	333970	466390	154480	0	437114	0	100	51.6202	100	0	48.3798	0	1
P00488	F13A	F13A1	sp|P00488|F13A_HUMAN Coagulation factor XIII A chain OS=Homo sapiens OX=9606 GN=F13A1 PE=1 SV=4	16105	10948	49694	0	0	0	100	100	100	0	0	0	1
P00491	PNPH	PNP	sp|P00491|PNPH_HUMAN Purine nucleoside phosphorylase OS=Homo sapiens OX=9606 GN=PNP PE=1 SV=2	191170	449880	142110	0	232597	0	100	65.9187	100	0	34.0813	0	1
P00492	HPRT	HPRT1	sp|P00492|HPRT_HUMAN Hypoxanthine-guanine phosphoribosyltransferase OS=Homo sapiens OX=9606 GN=HPRT1 PE=1 SV=2	202170	285860	128090	0	275493	0	100	50.9234	100	0	49.0766	0	1
P00505	AATM	GOT2	sp|P00505|AATM_HUMAN Aspartate aminotransferase, mitochondrial OS=Homo sapiens OX=9606 GN=GOT2 PE=1 SV=3	1364200	53133	75734	2.13119e+06	261252	2.38097e+06	39.0286	16.9006	3.08274	60.9714	83.0994	96.9173		1
P00558	PGK1	PGK1	sp|P00558|PGK1_HUMAN Phosphoglycerate kinase 1 OS=Homo sapiens OX=9606 GN=PGK1 PE=1 SV=3	841840	1609200	638670	194565	2.47566e+06	495968	81.227	39.3943	56.2884	18.773	60.6057	43.7116	1	1
P00568	KAD1	AK1	sp|P00568|KAD1_HUMAN Adenylate kinase isoenzyme 1 OS=Homo sapiens OX=9606 GN=AK1 PE=1 SV=3	0	0	0	0	0	0	#DIV/0!	#DIV/0!	#DIV/0!	#DIV/0!	#DIV/0!	#DIV/0!
P00738	HPT	HP	sp|P00738|HPT_HUMAN Haptoglobin OS=Homo sapiens OX=9606 GN=HP PE=1 SV=1;sp|P00739|HPTR_HUMAN Haptoglobin-related protein OS=Homo sapiens OX=9606 GN=HPR PE=2 SV=2	30589	175110	563600	0	0	0	100	100	100	0	0	0	1
P00918	CAH2	CA2	sp|P00918|CAH2_HUMAN Carbonic anhydrase 2 OS=Homo sapiens OX=9606 GN=CA2 PE=1 SV=2	375960	644190	178590	0	431553	0	100	59.8833	100	0	40.1167	0	1
P00973	OAS1	OAS1	sp|P00973|OAS1_HUMAN 2-5-oligoadenylate synthase 1 OS=Homo sapiens OX=9606 GN=OAS1 PE=1 SV=4	48993	20454	132910	0	0	236493	100	100	35.9797	0	0	64.0203	1
P01008	ANT3	SERPINC1	sp|P01008|ANT3_HUMAN Antithrombin-III OS=Homo sapiens OX=9606 GN=SERPINC1 PE=1 SV=1	0	0	0	0	0	0	#DIV/0!	#DIV/0!	#DIV/0!	#DIV/0!	#DIV/0!	#DIV/0!
P01009	A1AT	SERPINA1	sp|P01009|A1AT_HUMAN Alpha-1-antitrypsin OS=Homo sapiens OX=9606 GN=SERPINA1 PE=1 SV=3	1008300	381080	690180	0	7705.86	0	100	98.018	100	0	1.98203	0	1
P01011	AACT	SERPINA3	sp|P01011|AACT_HUMAN Alpha-1-antichymotrypsin OS=Homo sapiens OX=9606 GN=SERPINA3 PE=1 SV=2	0	0	0	0	0	0	#DIV/0!	#DIV/0!	#DIV/0!	#DIV/0!	#DIV/0!	#DIV/0!
P01023	A2MG	A2M	sp|P01023|A2MG_HUMAN Alpha-2-macroglobulin OS=Homo sapiens OX=9606 GN=A2M PE=1 SV=3	1719200	226950	745630	227539	126506	325506	88.3118	64.2089	69.6111	11.6882	35.7911	30.3889	1
P01024	CO3	C3	sp|P01024|CO3_HUMAN Complement C3 OS=Homo sapiens OX=9606 GN=C3 PE=1 SV=2	0	0	0	0	0	0	#DIV/0!	#DIV/0!	#DIV/0!	#DIV/0!	#DIV/0!	#DIV/0!
P01033	TIMP1	TIMP1	sp|P01033|TIMP1_HUMAN Metalloproteinase inhibitor 1 OS=Homo sapiens OX=9606 GN=TIMP1 PE=1 SV=1	0	0	0	0	0	0	#DIV/0!	#DIV/0!	#DIV/0!	#DIV/0!	#DIV/0!	#DIV/0!
P01034	CYTC	CST3	sp|P01034|CYTC_HUMAN Cystatin-C OS=Homo sapiens OX=9606 GN=CST3 PE=1 SV=1	131290	51956	60536	0	22300.7	0	100	69.9681	100	0	30.0319	0	1
P01040	CYTA	CSTA	sp|P01040|CYTA_HUMAN Cystatin-A OS=Homo sapiens OX=9606 GN=CSTA PE=1 SV=1	0	54560	0	0	20906.3	0	#DIV/0!	72.2972	#DIV/0!	#DIV/0!	27.7028	#DIV/0!
P01111	RASN	NRAS	sp|P01111|RASN_HUMAN GTPase NRas OS=Homo sapiens OX=9606 GN=NRAS PE=1 SV=1;sp|P01116|RASK_HUMAN GTPase KRas OS=Homo sapiens OX=9606 GN=KRAS PE=1 SV=1;sp|P01112|RASH_HUMAN GTPase HRas OS=Homo sapiens OX=9606 GN=HRAS PE=1 SV=1	53626	55199	135600	0	34312.9	0	100	61.6666	100	0	38.3334	0	1
P01130	LDLR	LDLR	sp|P01130|LDLR_HUMAN Low-density lipoprotein receptor OS=Homo sapiens OX=9606 GN=LDLR PE=1 SV=1	0	103740	177570	0	0	0	#DIV/0!	100	100	#DIV/0!	0	0
P01137	TGFB1	TGFB1	sp|P01137|TGFB1_HUMAN Transforming growth factor beta-1 proprotein OS=Homo sapiens OX=9606 GN=TGFB1 PE=1 SV=2	50100	0	0	1.35688e+06	29707.5	0	3.56082	0	#DIV/0!	96.4392	100	#DIV/0!
P01375	TNFA	TNF	sp|P01375|TNFA_HUMAN Tumor necrosis factor OS=Homo sapiens OX=9606 GN=TNF PE=1 SV=1	91942	122990	153190	0	15348.6	0	100	88.9051	100	0	11.0949	0	1
P01583	IL1A	IL1A	sp|P01583|IL1A_HUMAN Interleukin-1 alpha OS=Homo sapiens OX=9606 GN=IL1A PE=1 SV=1	0	60181	0	0	44507.6	0	#DIV/0!	57.4857	#DIV/0!	#DIV/0!	42.5143	#DIV/0!
P01584	IL1B	IL1B	sp|P01584|IL1B_HUMAN Interleukin-1 beta OS=Homo sapiens OX=9606 GN=IL1B PE=1 SV=2	221250	1664900	89174	0	706510	0	100	70.2072	100	0	29.7928	0	1
P01889	HLAB	HLA-B	sp|P01889|HLAB_HUMAN HLA class I histocompatibility antigen, B alpha chain OS=Homo sapiens OX=9606 GN=HLA-B PE=1 SV=3	281040	81219	202570	1.26057e+06	55377.1	0	18.2303	59.4592	100	81.7697	40.5408	0	1
P01903	DRA	HLA-DRA	sp|P01903|DRA_HUMAN HLA class II histocompatibility antigen, DR alpha chain OS=Homo sapiens OX=9606 GN=HLA-DRA PE=1 SV=2	3494600	335280	6151700	896370	33474.5	3.54995e+06	79.5861	90.9223	63.4088	20.4139	9.07773	36.5912	1
P01906	DQA2	HLA-DQA2	sp|P01906|DQA2_HUMAN HLA class II histocompatibility antigen, DQ alpha 2 chain OS=Homo sapiens OX=9606 GN=HLA-DQA2 PE=1 SV=2	0	0	0	0	0	0	#DIV/0!	#DIV/0!	#DIV/0!	#DIV/0!	#DIV/0!	#DIV/0!
P01909	DQA1	HLA-DQA1	sp|P01909|DQA1_HUMAN HLA class II histocompatibility antigen, DQ alpha 1 chain OS=Homo sapiens OX=9606 GN=HLA-DQA1 PE=1 SV=1	0	0	0	0	0	0	#DIV/0!	#DIV/0!	#DIV/0!	#DIV/0!	#DIV/0!	#DIV/0!
P01911	DRB1	HLA-DRB1	sp|P01911|DRB1_HUMAN HLA class II histocompatibility antigen, DRB1 beta chain OS=Homo sapiens OX=9606 GN=HLA-DRB1 PE=1 SV=2	330120	180630	1170400	0	0	0	100	100	100	0	0	0	1
P01920	DQB1	HLA-DQB1	sp|P01920|DQB1_HUMAN HLA class II histocompatibility antigen, DQ beta 1 chain OS=Homo sapiens OX=9606 GN=HLA-DQB1 PE=1 SV=2	166170	0	164380	0	0	0	100	#DIV/0!	100	0	#DIV/0!	0
P02462	CO4A1	COL4A1	sp|P02462|CO4A1_HUMAN Collagen alpha-1(IV) chain OS=Homo sapiens OX=9606 GN=COL4A1 PE=1 SV=4	0	0	64515	0	0	0	#DIV/0!	#DIV/0!	100	#DIV/0!	#DIV/0!	0
P02545	LMNA	LMNA	sp|P02545|LMNA_HUMAN Prelamin-A/C OS=Homo sapiens OX=9606 GN=LMNA PE=1 SV=1	141340	39795	399980	2.62708e+07	928780	2.28475e+07	0.535132	4.10861	1.72053	99.4649	95.8914	98.2795		1
P02649	APOE	APOE	sp|P02649|APOE_HUMAN Apolipoprotein E OS=Homo sapiens OX=9606 GN=APOE PE=1 SV=1	320550	68575	43954	986851	152337	0	24.5181	31.0418	100	75.4819	68.9582	0	1
P02652	APOA2	APOA2	sp|P02652|APOA2_HUMAN Apolipoprotein A-II OS=Homo sapiens OX=9606 GN=APOA2 PE=1 SV=1	0	60616	63255	0	0	0	#DIV/0!	100	100	#DIV/0!	0	0
P02656	APOC3	APOC3	sp|P02656|APOC3_HUMAN Apolipoprotein C-III OS=Homo sapiens OX=9606 GN=APOC3 PE=1 SV=1	0	0	0	0	0	0	#DIV/0!	#DIV/0!	#DIV/0!	#DIV/0!	#DIV/0!	#DIV/0!
P02675	FIBB	FGB	sp|P02675|FIBB_HUMAN Fibrinogen beta chain OS=Homo sapiens OX=9606 GN=FGB PE=1 SV=2	0	0	0	0	0	0	#DIV/0!	#DIV/0!	#DIV/0!	#DIV/0!	#DIV/0!	#DIV/0!
P02679	FIBG	FGG	sp|P02679|FIBG_HUMAN Fibrinogen gamma chain OS=Homo sapiens OX=9606 GN=FGG PE=1 SV=3	0	0	0	0	0	0	#DIV/0!	#DIV/0!	#DIV/0!	#DIV/0!	#DIV/0!	#DIV/0!
P15090	FABP4	FABP4	sp|P15090|FABP4_HUMAN Fatty acid-binding protein, adipocyte OS=Homo sapiens OX=9606 GN=FABP4 PE=1 SV=3;sp|P02689|MYP2_HUMAN Myelin P2 protein OS=Homo sapiens OX=9606 GN=PMP2 PE=1 SV=3	0	0	0	0	0	0	#DIV/0!	#DIV/0!	#DIV/0!	#DIV/0!	#DIV/0!	#DIV/0!
P02763	A1AG1	ORM1	sp|P02763|A1AG1_HUMAN Alpha-1-acid glycoprotein 1 OS=Homo sapiens OX=9606 GN=ORM1 PE=1 SV=1	0	0	101190	0	0	0	#DIV/0!	#DIV/0!	100	#DIV/0!	#DIV/0!	0
P02765	FETUA	AHSG	sp|P02765|FETUA_HUMAN Alpha-2-HS-glycoprotein OS=Homo sapiens OX=9606 GN=AHSG PE=1 SV=2	0	0	253630	0	0	0	#DIV/0!	#DIV/0!	100	#DIV/0!	#DIV/0!	0
P02766	TTHY	TTR	sp|P02766|TTHY_HUMAN Transthyretin OS=Homo sapiens OX=9606 GN=TTR PE=1 SV=1	198560	64580	176570	0	0	0	100	100	100	0	0	0	1
P02775	CXCL7	PPBP	sp|P02775|CXCL7_HUMAN Platelet basic protein OS=Homo sapiens OX=9606 GN=PPBP PE=1 SV=3	0	0	109400	0	45174.7	2.49237e+06	#DIV/0!	0	4.20484	#DIV/0!	100	95.7952
P02776	PLF4	PF4	sp|P02776|PLF4_HUMAN Platelet factor 4 OS=Homo sapiens OX=9606 GN=PF4 PE=1 SV=2;sp|P10720|PF4V_HUMAN Platelet factor 4 variant OS=Homo sapiens OX=9606 GN=PF4V1 PE=1 SV=1	0	0	191030	0	61976.1	0	#DIV/0!	0	100	#DIV/0!	100	0
P02786	TFR1	TFRC	sp|P02786|TFR1_HUMAN Transferrin receptor protein 1 OS=Homo sapiens OX=9606 GN=TFRC PE=1 SV=2	2226200	461490	1727000	2.02186e+06	163075	2.22341e+06	52.4051	73.8898	43.7169	47.5949	26.1102	56.2831	1	1
P02787	TRFE	TF	sp|P02787|TRFE_HUMAN Serotransferrin OS=Homo sapiens OX=9606 GN=TF PE=1 SV=3	7189700	1535500	7505900	3.98709e+07	1.22486e+06	6.4607e+07	15.2775	55.6268	10.4085	84.7225	44.3732	89.5915	1	1
P02790	HEMO	HPX	sp|P02790|HEMO_HUMAN Hemopexin OS=Homo sapiens OX=9606 GN=HPX PE=1 SV=2	0	22376	221670	0	0	0	#DIV/0!	100	100	#DIV/0!	0	0
P02792	FRIL	FTL	sp|P02792|FRIL_HUMAN Ferritin light chain OS=Homo sapiens OX=9606 GN=FTL PE=1 SV=2	20623000	5175100	14128000	870161	757455	2.5958e+06	95.9515	87.2322	84.4784	4.04855	12.7678	15.5216	1
P02794	FRIH	FTH1	sp|P02794|FRIH_HUMAN Ferritin heavy chain OS=Homo sapiens OX=9606 GN=FTH1 PE=1 SV=2	5758000	865450	4657100	537060	135550	623741	91.4685	86.4585	88.1886	8.53146	13.5415	11.8114	1
P04040	CATA	CAT	sp|P04040|CATA_HUMAN Catalase OS=Homo sapiens OX=9606 GN=CAT PE=1 SV=3	519870	431770	272780	1.98766e+06	451317	2.28227e+06	20.7324	48.8933	10.6761	79.2676	51.1067	89.3239	1	1
P04062	GLCM	GBA	sp|P04062|GLCM_HUMAN Lysosomal acid glucosylceramidase OS=Homo sapiens OX=9606 GN=GBA PE=1 SV=3	2450400	369030	1283200	1.20949e+06	173115	855785	66.9529	68.0685	59.9911	33.0471	31.9315	40.0089	1	1
P04066	FUCO	FUCA1	sp|P04066|FUCO_HUMAN Tissue alpha-L-fucosidase OS=Homo sapiens OX=9606 GN=FUCA1 PE=1 SV=4	2209400	570680	899580	0	12040	0	100	97.9338	100	0	2.06617	0	1
P04075	ALDOA	ALDOA	sp|P04075|ALDOA_HUMAN Fructose-bisphosphate aldolase A OS=Homo sapiens OX=9606 GN=ALDOA PE=1 SV=2	1542800	3220000	1009800	4.38563e+06	1.21988e+07	2.52906e+07	26.0238	20.8836	3.83948	73.9762	79.1164	96.1605		1
P04080	CYTB	CSTB	sp|P04080|CYTB_HUMAN Cystatin-B OS=Homo sapiens OX=9606 GN=CSTB PE=1 SV=2	2733300	2938600	1529900	557982	499553	0	83.0467	85.4703	100	16.9533	14.5297	0	1
P04083	ANXA1	ANXA1	sp|P04083|ANXA1_HUMAN Annexin A1 OS=Homo sapiens OX=9606 GN=ANXA1 PE=1 SV=2	2318600	5531800	7202000	879002	2.21619e+06	4.51855e+06	72.5106	71.3965	61.4476	27.4894	28.6035	38.5524	1
P04150	GCR	NR3C1	sp|P04150|GCR_HUMAN Glucocorticoid receptor OS=Homo sapiens OX=9606 GN=NR3C1 PE=1 SV=1	0	40208	24114	0	56581.1	0	#DIV/0!	41.5419	100	#DIV/0!	58.4581	0
P04179	SODM	SOD2	sp|P04179|SODM_HUMAN Superoxide dismutase [Mn], mitochondrial OS=Homo sapiens OX=9606 GN=SOD2 PE=1 SV=3	52989000	919630	3928600	2.15543e+07	3.51829e+06	8.97175e+07	71.0848	20.7221	4.19516	28.9152	79.2779	95.8048	1	1
P04181	OAT	OAT	sp|P04181|OAT_HUMAN Ornithine aminotransferase, mitochondrial OS=Homo sapiens OX=9606 GN=OAT PE=1 SV=1	1936100	165660	175950	1.76809e+06	363371	2.51666e+06	52.2678	31.3138	6.53454	47.7322	68.6862	93.4655	1	1
P04217	A1BG	A1BG	sp|P04217|A1BG_HUMAN Alpha-1B-glycoprotein OS=Homo sapiens OX=9606 GN=A1BG PE=1 SV=4	64951	55453	198840	0	0	0	100	100	100	0	0	0	1
P04233	HG2A	CD74	sp|P04233|HG2A_HUMAN HLA class II histocompatibility antigen gamma chain OS=Homo sapiens OX=9606 GN=CD74 PE=1 SV=3	79479	91991	137820	0	0	0	100	100	100	0	0	0	1
P04350	TBB4A	TUBB4A	sp|P04350|TBB4A_HUMAN Tubulin beta-4A chain OS=Homo sapiens OX=9606 GN=TUBB4A PE=1 SV=2	26483	70961	0	0	0	0	100	100	#DIV/0!	0	0	#DIV/0!
P04406	G3P	GAPDH	sp|P04406|G3P_HUMAN Glyceraldehyde-3-phosphate dehydrogenase OS=Homo sapiens OX=9606 GN=GAPDH PE=1 SV=3	3556000	7104300	4101300	4.89958e+06	2.10699e+07	3.49285e+07	42.0551	25.2156	10.5081	57.9449	74.7844	89.4919	1	1
P04439	HLAA	HLA-A	sp|P04439|HLAA_HUMAN HLA class I histocompatibility antigen, A alpha chain OS=Homo sapiens OX=9606 GN=HLA-A PE=1 SV=2	1166300	223700	0	770697	0	0	60.2118	100	#DIV/0!	39.7882	0	#DIV/0!
P04440	DPB1	HLA-DPB1	sp|P04440|DPB1_HUMAN HLA class II histocompatibility antigen, DP beta 1 chain OS=Homo sapiens OX=9606 GN=HLA-DPB1 PE=1 SV=1	535160	127700	745000	0	16835.8	0	100	88.3518	100	0	11.6482	0	1
P04632	CPNS1	CAPNS1	sp|P04632|CPNS1_HUMAN Calpain small subunit 1 OS=Homo sapiens OX=9606 GN=CAPNS1 PE=1 SV=1	358740	726570	393700	0	292385	0	100	71.3054	100	0	28.6946	0	1
P04792	HSPB1	HSPB1	sp|P04792|HSPB1_HUMAN Heat shock protein beta-1 OS=Homo sapiens OX=9606 GN=HSPB1 PE=1 SV=2	1682800	2206500	766280	64510.9	1.23357e+06	2.73346e+06	96.308	64.1412	21.8954	3.69201	35.8588	78.1046	1	1
P04839	CY24B	CYBB	sp|P04839|CY24B_HUMAN Cytochrome b-245 heavy chain OS=Homo sapiens OX=9606 GN=CYBB PE=1 SV=2	1078100	355170	611250	0	150547	0	100	70.2309	100	0	29.7691	0	1
P04843	RPN1	RPN1	sp|P04843|RPN1_HUMAN Dolichyl-diphosphooligosaccharide--protein glycosyltransferase subunit 1 OS=Homo sapiens OX=9606 GN=RPN1 PE=1 SV=1	0	0	0	0	0	0	#DIV/0!	#DIV/0!	#DIV/0!	#DIV/0!	#DIV/0!	#DIV/0!
P04844	RPN2	RPN2	sp|P04844|RPN2_HUMAN Dolichyl-diphosphooligosaccharide--protein glycosyltransferase subunit 2 OS=Homo sapiens OX=9606 GN=RPN2 PE=1 SV=3	61696	0	37621	0	41959	0	100	0	100	0	100	0
P04899	GNAI2	GNAI2	sp|P04899|GNAI2_HUMAN Guanine nucleotide-binding protein G(i) subunit alpha-2 OS=Homo sapiens OX=9606 GN=GNAI2 PE=1 SV=3	162790	182860	199970	531659	162980	0	23.4416	52.8742	100	76.5584	47.1258	0	1
Q99878	H2A1J	H2AC14	sp|Q99878|H2A1J_HUMAN Histone H2A type 1-J OS=Homo sapiens OX=9606 GN=H2AC14 PE=1 SV=3;sp|Q96KK5|H2A1H_HUMAN Histone H2A type 1-H OS=Homo sapiens OX=9606 GN=H2AC12 PE=1 SV=3;sp|Q9BTM1|H2AJ_HUMAN Histone H2A,J OS=Homo sapiens OX=9606 GN=H2AJ PE=1 SV=1;sp|Q9	0	0	0	0	0	0	#DIV/0!	#DIV/0!	#DIV/0!	#DIV/0!	#DIV/0!	#DIV/0!
P04920	B3A2	SLC4A2	sp|P04920|B3A2_HUMAN Anion exchange protein 2 OS=Homo sapiens OX=9606 GN=SLC4A2 PE=1 SV=4	0	21330	46514	0	0	0	#DIV/0!	100	100	#DIV/0!	0	0
P05023	AT1A1	ATP1A1	sp|P05023|AT1A1_HUMAN Sodium/potassium-transporting ATPase subunit alpha-1 OS=Homo sapiens OX=9606 GN=ATP1A1 PE=1 SV=1;sp|P13637|AT1A3_HUMAN Sodium/potassium-transporting ATPase subunit alpha-3 OS=Homo sapiens OX=9606 GN=ATP1A3 PE=1 SV=3;sp|P50993|AT1A2_HU	150520	45855	98973	0	0	0	100	100	100	0	0	0	1
P05090	APOD	APOD	sp|P05090|APOD_HUMAN Apolipoprotein D OS=Homo sapiens OX=9606 GN=APOD PE=1 SV=1	0	0	0	0	0	0	#DIV/0!	#DIV/0!	#DIV/0!	#DIV/0!	#DIV/0!	#DIV/0!
P05091	ALDH2	ALDH2	sp|P05091|ALDH2_HUMAN Aldehyde dehydrogenase, mitochondrial OS=Homo sapiens OX=9606 GN=ALDH2 PE=1 SV=2	17367000	1397300	2150200	3.56012e+07	4.96883e+06	7.64207e+07	32.7876	21.949	2.73664	67.2124	78.051	97.2634		1
P05107	ITB2	ITGB2	sp|P05107|ITB2_HUMAN Integrin beta-2 OS=Homo sapiens OX=9606 GN=ITGB2 PE=1 SV=2	403580	188340	555300	2.44911e+06	126927	839488	14.1474	59.7399	39.8125	85.8526	40.2601	60.1875	1	1
P05109	S10A8	S100A8	sp|P05109|S10A8_HUMAN Protein S100-A8 OS=Homo sapiens OX=9606 GN=S100A8 PE=1 SV=1	539750	2121500	916370	2.40482e+06	2.15197e+06	8.23192e+06	18.3304	49.6434	10.0168	81.6696	50.3566	89.9832	1	1
P05114	HMGN1	HMGN1	sp|P05114|HMGN1_HUMAN Non-histone chromosomal protein HMG-14 OS=Homo sapiens OX=9606 GN=HMGN1 PE=1 SV=3	0	0	0	0	0	0	#DIV/0!	#DIV/0!	#DIV/0!	#DIV/0!	#DIV/0!	#DIV/0!
P05120	PAI2	SERPINB2	sp|P05120|PAI2_HUMAN Plasminogen activator inhibitor 2 OS=Homo sapiens OX=9606 GN=SERPINB2 PE=1 SV=2	356600	1088500	374900	0	432089	0	100	71.5841	100	0	28.4159	0	1
P05121	PAI1	SERPINE1	sp|P05121|PAI1_HUMAN Plasminogen activator inhibitor 1 OS=Homo sapiens OX=9606 GN=SERPINE1 PE=1 SV=1	78194	104140	88986	0	0	0	100	100	100	0	0	0	1
P05129	KPCG	PRKCG	sp|P05129|KPCG_HUMAN Protein kinase C gamma type OS=Homo sapiens OX=9606 GN=PRKCG PE=1 SV=3	0	0	0	0	0	0	#DIV/0!	#DIV/0!	#DIV/0!	#DIV/0!	#DIV/0!	#DIV/0!
P05141	ADT2	SLC25A5	sp|P05141|ADT2_HUMAN ADP/ATP translocase 2 OS=Homo sapiens OX=9606 GN=SLC25A5 PE=1 SV=7	0	0	0	0	0	0	#DIV/0!	#DIV/0!	#DIV/0!	#DIV/0!	#DIV/0!	#DIV/0!
P05161	ISG15	ISG15	sp|P05161|ISG15_HUMAN Ubiquitin-like protein ISG15 OS=Homo sapiens OX=9606 GN=ISG15 PE=1 SV=5	0	0	0	0	0	0	#DIV/0!	#DIV/0!	#DIV/0!	#DIV/0!	#DIV/0!	#DIV/0!
P05164	PERM	MPO	sp|P05164|PERM_HUMAN Myeloperoxidase OS=Homo sapiens OX=9606 GN=MPO PE=1 SV=1	3560400	1868100	3159000	1.40714e+07	2.73952e+06	1.81375e+07	20.1931	40.5437	14.8335	79.8069	59.4563	85.1665	1	1
P05166	PCCB	PCCB	sp|P05166|PCCB_HUMAN Propionyl-CoA carboxylase beta chain, mitochondrial OS=Homo sapiens OX=9606 GN=PCCB PE=1 SV=3	117760	0	0	0	0	0	100	#DIV/0!	#DIV/0!	0	#DIV/0!	#DIV/0!
P05198	IF2A	EIF2S1	sp|P05198|IF2A_HUMAN Eukaryotic translation initiation factor 2 subunit 1 OS=Homo sapiens OX=9606 GN=EIF2S1 PE=1 SV=3	78204	354390	280550	233210	318657	651474	25.1125	52.6546	30.1012	74.8875	47.3454	69.8988	1	1
P05204	HMGN2	HMGN2	sp|P05204|HMGN2_HUMAN Non-histone chromosomal protein HMG-17 OS=Homo sapiens OX=9606 GN=HMGN2 PE=1 SV=3;sp|Q15651|HMGN3_HUMAN High mobility group nucleosome-binding domain-containing protein 3 OS=Homo sapiens OX=9606 GN=HMGN3 PE=1 SV=2	0	0	0	314851	153074	3.10174e+06	0	0	0	100	100	100		1
P05231	IL6	IL6	sp|P05231|IL6_HUMAN Interleukin-6 OS=Homo sapiens OX=9606 GN=IL6 PE=1 SV=1	0	0	0	0	0	0	#DIV/0!	#DIV/0!	#DIV/0!	#DIV/0!	#DIV/0!	#DIV/0!
P05362	ICAM1	ICAM1	sp|P05362|ICAM1_HUMAN Intercellular adhesion molecule 1 OS=Homo sapiens OX=9606 GN=ICAM1 PE=1 SV=2	82889	28554	89618	565117	34810.6	0	12.7914	45.063	100	87.2086	54.937	0	1
P05386	RLA1	RPLP1	sp|P05386|RLA1_HUMAN 60S acidic ribosomal protein P1 OS=Homo sapiens OX=9606 GN=RPLP1 PE=1 SV=1	2908800	11577000	6052300	4.18693e+07	6.08343e+06	4.02811e+07	6.49604	65.5533	13.0625	93.504	34.4467	86.9375	1	1
P05387	RLA2	RPLP2	sp|P05387|RLA2_HUMAN 60S acidic ribosomal protein P2 OS=Homo sapiens OX=9606 GN=RPLP2 PE=1 SV=1	415610	1907700	2103600	8.33832e+06	3.62299e+06	1.205e+07	4.7477	34.493	14.8626	95.2523	65.507	85.1374		1
P05388	RLA0	RPLP0	sp|P05388|RLA0_HUMAN 60S acidic ribosomal protein P0 OS=Homo sapiens OX=9606 GN=RPLP0 PE=1 SV=1;sp|Q8NHW5|RLA0L_HUMAN 60S acidic ribosomal protein P0-like OS=Homo sapiens OX=9606 GN=RPLP0P6 PE=5 SV=1	398620	1420900	1860800	7.07192e+06	3.3308e+06	1.23458e+07	5.33589	29.903	13.0982	94.6641	70.097	86.9018		1
P05413	FABPH	FABP3	sp|P05413|FABPH_HUMAN Fatty acid-binding protein, heart OS=Homo sapiens OX=9606 GN=FABP3 PE=1 SV=4	62362	72236	26950	0	45672.4	0	100	61.2645	100	0	38.7355	0	1
P05455	LA	SSB	sp|P05455|LA_HUMAN Lupus La protein OS=Homo sapiens OX=9606 GN=SSB PE=1 SV=2	96930	371990	140640	0	112207	0	100	76.8262	100	0	23.1738	0	1
P05556	ITB1	ITGB1	sp|P05556|ITB1_HUMAN Integrin beta-1 OS=Homo sapiens OX=9606 GN=ITGB1 PE=1 SV=2	136880	90488	0	0	16811	0	100	84.3326	#DIV/0!	0	15.6674	#DIV/0!
P05771	KPCB	PRKCB	sp|P05771|KPCB_HUMAN Protein kinase C beta type OS=Homo sapiens OX=9606 GN=PRKCB PE=1 SV=4	472660	324920	349490	0	88971.3	0	100	78.5037	100	0	21.4963	0	1
P05976	MYL1	MYL1	sp|P05976|MYL1_HUMAN Myosin light chain 1/3, skeletal muscle isoform OS=Homo sapiens OX=9606 GN=MYL1 PE=1 SV=3;sp|P08590|MYL3_HUMAN Myosin light chain 3 OS=Homo sapiens OX=9606 GN=MYL3 PE=1 SV=3	0	72986	0	0	0	0	#DIV/0!	100	#DIV/0!	#DIV/0!	0	#DIV/0!
P06132	DCUP	UROD	sp|P06132|DCUP_HUMAN Uroporphyrinogen decarboxylase OS=Homo sapiens OX=9606 GN=UROD PE=1 SV=2	91508	201390	86019	0	85291.3	0	100	70.2487	100	0	29.7513	0	1
P06280	AGAL	GLA	sp|P06280|AGAL_HUMAN Alpha-galactosidase A OS=Homo sapiens OX=9606 GN=GLA PE=1 SV=1	9672800	2999200	4011300	101255	126984	0	98.964	95.938	100	1.03596	4.06196	0	1
P06396	GELS	GSN	sp|P06396|GELS_HUMAN Gelsolin OS=Homo sapiens OX=9606 GN=GSN PE=1 SV=1	4204400	7201200	3508500	2.68149e+06	2.97496e+06	2.93496e+06	61.0582	70.7654	54.4505	38.9418	29.2346	45.5495	1	1
P06400	RB	RB1	sp|P06400|RB_HUMAN Retinoblastoma-associated protein OS=Homo sapiens OX=9606 GN=RB1 PE=1 SV=2	0	19737	14293	0	54338.7	0	#DIV/0!	26.6444	100	#DIV/0!	73.3556	0
P06454	PTMA	PTMA	sp|P06454|PTMA_HUMAN Prothymosin alpha OS=Homo sapiens OX=9606 GN=PTMA PE=1 SV=2	0	0	0	0	1.23414e+06	0	#DIV/0!	0	#DIV/0!	#DIV/0!	100	#DIV/0!
P06493	CDK1	CDK1	sp|P06493|CDK1_HUMAN Cyclin-dependent kinase 1 OS=Homo sapiens OX=9606 GN=CDK1 PE=1 SV=3;sp|P24941|CDK2_HUMAN Cyclin-dependent kinase 2 OS=Homo sapiens OX=9606 GN=CDK2 PE=1 SV=2;sp|Q00526|CDK3_HUMAN Cyclin-dependent kinase 3 OS=Homo sapiens OX=9606 GN=CDK3	0	91089	0	0	0	0	#DIV/0!	100	#DIV/0!	#DIV/0!	0	#DIV/0!
P06576	ATPB	ATP5F1B	sp|P06576|ATPB_HUMAN ATP synthase subunit beta, mitochondrial OS=Homo sapiens OX=9606 GN=ATP5F1B PE=1 SV=3	2574600	340630	715120	2.73317e+07	1.79001e+06	4.02174e+07	8.60888	15.9872	1.74707	91.3911	84.0128	98.2529		1
P06702	S10A9	S100A9	sp|P06702|S10A9_HUMAN Protein S100-A9 OS=Homo sapiens OX=9606 GN=S100A9 PE=1 SV=1	1142400	4250600	1633100	603010	4.85474e+06	4.94921e+06	65.4517	46.6825	24.8105	34.5483	53.3175	75.1895	1	1
P06703	S10A6	S100A6	sp|P06703|S10A6_HUMAN Protein S100-A6 OS=Homo sapiens OX=9606 GN=S100A6 PE=1 SV=1	1181900	4531600	2921300	4.55192e+06	558078	3.89313e+06	20.6128	89.0351	42.8693	79.3872	10.9649	57.1307	1	1
P06730	IF4E	EIF4E	sp|P06730|IF4E_HUMAN Eukaryotic translation initiation factor 4E OS=Homo sapiens OX=9606 GN=EIF4E PE=1 SV=2	29176	153140	60185	0	68542.6	0	100	69.0808	100	0	30.9192	0	1
P06733	ENOA	ENO1	sp|P06733|ENOA_HUMAN Alpha-enolase OS=Homo sapiens OX=9606 GN=ENO1 PE=1 SV=2	6414000	10620000	5400200	1.89201e+06	7.4286e+06	4.58348e+06	77.2212	58.8411	54.0903	22.7788	41.1589	45.9097	1	1
P06737	PYGL	PYGL	sp|P06737|PYGL_HUMAN Glycogen phosphorylase, liver form OS=Homo sapiens OX=9606 GN=PYGL PE=1 SV=4	151300	514860	212490	0	200880	0	100	71.934	100	0	28.066	0	1
P06744	G6PI	GPI	sp|P06744|G6PI_HUMAN Glucose-6-phosphate isomerase OS=Homo sapiens OX=9606 GN=GPI PE=1 SV=4	1079200	2367100	821990	263320	1.7033e+06	723278	80.3862	58.154	53.194	19.6138	41.846	46.806	1	1
P06746	DPOLB	POLB	sp|P06746|DPOLB_HUMAN DNA polymerase beta OS=Homo sapiens OX=9606 GN=POLB PE=1 SV=3	0	0	0	0	0	0	#DIV/0!	#DIV/0!	#DIV/0!	#DIV/0!	#DIV/0!	#DIV/0!
P06748	NPM	NPM1	sp|P06748|NPM_HUMAN Nucleophosmin OS=Homo sapiens OX=9606 GN=NPM1 PE=1 SV=2	33269000	16013000	34217000	5.03716e+07	7.46879e+06	2.64339e+07	39.7761	68.1933	56.4163	60.2239	31.8067	43.5837	1	1
P06753	TPM3	TPM3	sp|P06753|TPM3_HUMAN Tropomyosin alpha-3 chain OS=Homo sapiens OX=9606 GN=TPM3 PE=1 SV=2	464800	828910	403800	165030	119596	427683	73.7977	87.3912	48.5638	26.2023	12.6088	51.4362	1	1
P06865	HEXA	HEXA	sp|P06865|HEXA_HUMAN Beta-hexosaminidase subunit alpha OS=Homo sapiens OX=9606 GN=HEXA PE=1 SV=2	8845700	1722400	2506800	566226	107986	0	93.984	94.1004	100	6.01605	5.89965	0	1
P07099	HYEP	EPHX1	sp|P07099|HYEP_HUMAN Epoxide hydrolase 1 OS=Homo sapiens OX=9606 GN=EPHX1 PE=1 SV=1	703430	718130	987970	840455	194410	0	45.5623	78.6957	100	54.4377	21.3043	0	1
P07108	ACBP	DBI	sp|P07108|ACBP_HUMAN Acyl-CoA-binding protein OS=Homo sapiens OX=9606 GN=DBI PE=1 SV=2	780520	922710	315990	0	278135	0	100	76.8384	100	0	23.1616	0	1
P07195	LDHB	LDHB	sp|P07195|LDHB_HUMAN L-lactate dehydrogenase B chain OS=Homo sapiens OX=9606 GN=LDHB PE=1 SV=2	520200	1079300	379730	0	507401	91070.6	100	68.0216	80.6562	0	31.9784	19.3438	1
P07203	GPX1	GPX1	sp|P07203|GPX1_HUMAN Glutathione peroxidase 1 OS=Homo sapiens OX=9606 GN=GPX1 PE=1 SV=4	890920	977820	729940	1.69464e+06	854569	2.88364e+06	34.4575	53.3631	20.1999	65.5425	46.6369	79.8001	1	1
P07237	PDIA1	P4HB	sp|P07237|PDIA1_HUMAN Protein disulfide-isomerase OS=Homo sapiens OX=9606 GN=P4HB PE=1 SV=3	8973100	1943700	2885300	1.27046e+07	1.93912e+06	1.66385e+07	41.3932	50.0589	14.7783	58.6068	49.9411	85.2217	1	1
P07305	H10	H1-0	sp|P07305|H10_HUMAN Histone H1,0 OS=Homo sapiens OX=9606 GN=H1-0 PE=1 SV=3	0	0	0	0	0	0	#DIV/0!	#DIV/0!	#DIV/0!	#DIV/0!	#DIV/0!	#DIV/0!
P07311	ACYP1	ACYP1	sp|P07311|ACYP1_HUMAN Acylphosphatase-1 OS=Homo sapiens OX=9606 GN=ACYP1 PE=1 SV=2	0	0	0	0	0	0	#DIV/0!	#DIV/0!	#DIV/0!	#DIV/0!	#DIV/0!	#DIV/0!
P07332	FES	FES	sp|P07332|FES_HUMAN Tyrosine-protein kinase Fes/Fps OS=Homo sapiens OX=9606 GN=FES PE=1 SV=3	0	17092	0	0	31903	0	#DIV/0!	34.8852	#DIV/0!	#DIV/0!	65.1148	#DIV/0!
P07339	CATD	CTSD	sp|P07339|CATD_HUMAN Cathepsin D OS=Homo sapiens OX=9606 GN=CTSD PE=1 SV=1	95162000	18968000	56332000	2.14406e+07	3.34477e+06	1.57253e+07	81.6122	85.0096	78.1767	18.3878	14.9904	21.8233	1
P07355	ANXA2	ANXA2	sp|P07355|ANXA2_HUMAN Annexin A2 OS=Homo sapiens OX=9606 GN=ANXA2 PE=1 SV=2;sp|A6NMY6|AXA2L_HUMAN Putative annexin A2-like protein OS=Homo sapiens OX=9606 GN=ANXA2P2 PE=5 SV=2	29752000	31389000	42005000	3.75172e+07	2.30788e+07	6.16619e+07	44.2283	57.6285	40.5192	55.7717	42.3715	59.4808	1	1
P07384	CAN1	CAPN1	sp|P07384|CAN1_HUMAN Calpain-1 catalytic subunit OS=Homo sapiens OX=9606 GN=CAPN1 PE=1 SV=1	687140	1122800	847880	0	516120	0	100	68.5085	100	0	31.4915	0	1
P07437	TBB5	TUBB	sp|P07437|TBB5_HUMAN Tubulin beta chain OS=Homo sapiens OX=9606 GN=TUBB PE=1 SV=2	1248000	2989000	809750	1.11267e+06	2.89993e+06	676316	52.8664	50.7563	54.4895	47.1336	49.2437	45.5105	1	1
P07602	SAP	PSAP	sp|P07602|SAP_HUMAN Prosaposin OS=Homo sapiens OX=9606 GN=PSAP PE=1 SV=2	75719000	16718000	51070000	1.43377e+07	1.16322e+06	8.00696e+06	84.0792	93.4947	86.4466	15.9208	6.50528	13.5534	1
P07686	HEXB	HEXB	sp|P07686|HEXB_HUMAN Beta-hexosaminidase subunit beta OS=Homo sapiens OX=9606 GN=HEXB PE=1 SV=3	19933000	3811500	7123500	4.42201e+06	622087	3.12704e+06	81.8435	85.9688	69.4939	18.1565	14.0312	30.5061	1
P07711	CATL1	CTSL	sp|P07711|CATL1_HUMAN Procathepsin L OS=Homo sapiens OX=9606 GN=CTSL PE=1 SV=2	11578000	1623700	4537200	2.77237e+06	955224	2.76563e+06	80.6808	62.9604	62.1293	19.3192	37.0396	37.8707	1
P07737	PROF1	PFN1	sp|P07737|PROF1_HUMAN Profilin-1 OS=Homo sapiens OX=9606 GN=PFN1 PE=1 SV=2	4296700	5449600	2964800	2.0075e+06	4.77263e+06	2.93291e+06	68.1561	53.3113	50.2704	31.8439	46.6887	49.7296	1	1
P07741	APT	APRT	sp|P07741|APT_HUMAN Adenine phosphoribosyltransferase OS=Homo sapiens OX=9606 GN=APRT PE=1 SV=2	500600	1054600	341750	189095	448866	0	72.5828	70.1446	100	27.4172	29.8554	0	1
P07814	SYEP	EPRS1	sp|P07814|SYEP_HUMAN Bifunctional glutamate/proline--tRNA ligase OS=Homo sapiens OX=9606 GN=EPRS1 PE=1 SV=5	120860	440180	469940	29603.3	444244	21991.6	80.3253	49.7703	95.5295	19.6747	50.2297	4.47046	1	1
P07858	CATB	CTSB	sp|P07858|CATB_HUMAN Cathepsin B OS=Homo sapiens OX=9606 GN=CTSB PE=1 SV=3	68848000	9252200	19451000	1.24778e+07	753761	3.49612e+06	84.657	92.4669	84.7645	15.343	7.53312	15.2355	1
P07900	HS90A	HSP90AA1	sp|P07900|HS90A_HUMAN Heat shock protein HSP 90-alpha OS=Homo sapiens OX=9606 GN=HSP90AA1 PE=1 SV=5	1563700	3441600	1567500	732918	1.77345e+06	711255	68.0871	65.9936	68.7876	31.9129	34.0064	31.2124	1
P07910	HNRPC	HNRNPC	sp|P07910|HNRPC_HUMAN Heterogeneous nuclear ribonucleoproteins C1/C2 OS=Homo sapiens OX=9606 GN=HNRNPC PE=1 SV=4;sp|P0DMR1|HNRC4_HUMAN Heterogeneous nuclear ribonucleoprotein C-like 4 OS=Homo sapiens OX=9606 GN=HNRNPCL4 PE=3 SV=1;sp|O60812|HNRC1_HUMAN Hete	10399000	2999000	5852200	6.00224e+06	1.29023e+06	1.35234e+07	63.4038	69.9193	30.204	36.5962	30.0807	69.796	1	1
P07948	LYN	LYN	sp|P07948|LYN_HUMAN Tyrosine-protein kinase Lyn OS=Homo sapiens OX=9606 GN=LYN PE=1 SV=3	97834	49076	436120	0	8091.08	0	100	85.8466	100	0	14.1534	0	1
P07954	FUMH	FH	sp|P07954|FUMH_HUMAN Fumarate hydratase, mitochondrial OS=Homo sapiens OX=9606 GN=FH PE=1 SV=3	2318900	203660	231680	2.67177e+06	265836	4.75441e+06	46.4647	43.3784	4.64653	53.5353	56.6216	95.3535	1	1
P08047	SP1	SP1	sp|P08047|SP1_HUMAN Transcription factor Sp1 OS=Homo sapiens OX=9606 GN=SP1 PE=1 SV=3	0	25205	0	0	0	0	#DIV/0!	100	#DIV/0!	#DIV/0!	0	#DIV/0!
P08133	ANXA6	ANXA6	sp|P08133|ANXA6_HUMAN Annexin A6 OS=Homo sapiens OX=9606 GN=ANXA6 PE=1 SV=3	1232500	2312600	1943900	264272	423695	256203	82.3439	84.5157	88.3549	17.6561	15.4843	11.6451	1
P08134	RHOC	RHOC	sp|P08134|RHOC_HUMAN Rho-related GTP-binding protein RhoC OS=Homo sapiens OX=9606 GN=RHOC PE=1 SV=1	160910	182240	85786	0	0	0	100	100	100	0	0	0	1
P08195	4F2	SLC3A2	sp|P08195|4F2_HUMAN 4F2 cell-surface antigen heavy chain OS=Homo sapiens OX=9606 GN=SLC3A2 PE=1 SV=3	28645	0	91009	0	0	0	100	#DIV/0!	100	0	#DIV/0!	0
P08236	BGLR	GUSB	sp|P08236|BGLR_HUMAN Beta-glucuronidase OS=Homo sapiens OX=9606 GN=GUSB PE=1 SV=2	1071000	1023000	1334300	1.56178e+06	924732	3.29893e+06	40.6795	52.5226	28.7985	59.3205	47.4774	71.2015	1	1
P08237	PFKAM	PFKM	sp|P08237|PFKAM_HUMAN ATP-dependent 6-phosphofructokinase, muscle type OS=Homo sapiens OX=9606 GN=PFKM PE=1 SV=2	0	0	0	0	0	0	#DIV/0!	#DIV/0!	#DIV/0!	#DIV/0!	#DIV/0!	#DIV/0!
P08238	HS90B	HSP90AB1	sp|P08238|HS90B_HUMAN Heat shock protein HSP 90-beta OS=Homo sapiens OX=9606 GN=HSP90AB1 PE=1 SV=4	4170000	8094600	4237000	2.49874e+06	3.85642e+06	2.93651e+06	62.5306	67.7314	59.0645	37.4694	32.2686	40.9355	1	1
P08240	SRPRA	SRPRA	sp|P08240|SRPRA_HUMAN Signal recognition particle receptor subunit alpha OS=Homo sapiens OX=9606 GN=SRPRA PE=1 SV=2	105810	150410	497970	249760	22614.6	310459	29.7578	86.9298	61.5973	70.2422	13.0702	38.4027	1	1
P08311	CATG	CTSG	sp|P08311|CATG_HUMAN Cathepsin G OS=Homo sapiens OX=9606 GN=CTSG PE=1 SV=2	0	0	0	0	33201.8	469785	#DIV/0!	0	0	#DIV/0!	100	100
P08397	HEM3	HMBS	sp|P08397|HEM3_HUMAN Porphobilinogen deaminase OS=Homo sapiens OX=9606 GN=HMBS PE=1 SV=2	22859	50353	19609	0	23420.5	0	100	68.2535	100	0	31.7465	0	1
P08476	INHBA	INHBA	sp|P08476|INHBA_HUMAN Inhibin beta A chain OS=Homo sapiens OX=9606 GN=INHBA PE=1 SV=2	0	0	0	0	0	0	#DIV/0!	#DIV/0!	#DIV/0!	#DIV/0!	#DIV/0!	#DIV/0!
P08559	ODPA	PDHA1	sp|P08559|ODPA_HUMAN Pyruvate dehydrogenase E1 component subunit alpha, somatic form, mitochondrial OS=Homo sapiens OX=9606 GN=PDHA1 PE=1 SV=3	371910	39792	63748	548317	65153.6	479797	40.415	37.9168	11.7282	59.585	62.0832	88.2718	1	1
P08567	PLEK	PLEK	sp|P08567|PLEK_HUMAN Pleckstrin OS=Homo sapiens OX=9606 GN=PLEK PE=1 SV=3	414080	799590	277910	0	990377	1.28586e+06	100	44.6706	17.7718	0	55.3294	82.2282	1
P08571	CD14	CD14	sp|P08571|CD14_HUMAN Monocyte differentiation antigen CD14 OS=Homo sapiens OX=9606 GN=CD14 PE=1 SV=2	0	299950	125420	0	0	0	#DIV/0!	100	100	#DIV/0!	0	0
P08579	RU2B	SNRPB2	sp|P08579|RU2B_HUMAN U2 small nuclear ribonucleoprotein B OS=Homo sapiens OX=9606 GN=SNRPB2 PE=1 SV=1	56625	148730	97631	0	32430.4	0	100	82.0985	100	0	17.9015	0	1
P08621	RU17	SNRNP70	sp|P08621|RU17_HUMAN U1 small nuclear ribonucleoprotein 70 kDa OS=Homo sapiens OX=9606 GN=SNRNP70 PE=1 SV=2	1564500	2056900	2612900	1.14502e+06	1.42661e+06	1.68811e+06	57.7409	59.0468	60.7509	42.2591	40.9532	39.2491	1	1
P08631	HCK	HCK	sp|P08631|HCK_HUMAN Tyrosine-protein kinase HCK OS=Homo sapiens OX=9606 GN=HCK PE=1 SV=5	145800	334800	719290	0	211886	263882	100	61.2417	73.1601	0	38.7583	26.8399	1
P08651	NFIC	NFIC	sp|P08651|NFIC_HUMAN Nuclear factor 1 C-type OS=Homo sapiens OX=9606 GN=NFIC PE=1 SV=2	0	29963	0	0	503104	0	#DIV/0!	5.62087	#DIV/0!	#DIV/0!	94.3791	#DIV/0!
P08670	VIME	VIM	sp|P08670|VIME_HUMAN Vimentin OS=Homo sapiens OX=9606 GN=VIM PE=1 SV=4	213040000	97624000	130770000	1.24201e+08	2.4813e+07	8.55575e+07	63.1715	79.734	60.45	36.8285	20.266	39.55	1
[truncated: 3,299 more rows]
