# Supplementary material for: A searchable atlas of pathogen-sensitive lncRNA networks in human macrophages
Source: Nat Commun. 2025 May 21;16:4733. doi: 10.1038/s41467-025-60084-x (PMC12095776; doi:10.1038/s41467-025-60084-x)
Supplement: Supplementary file 10 — Supplementary Data 8 [file 41467_2025_60084_MOESM10_ESM.xlsx]

## Sheet: Protein_dataset
Supplementary Data 8: G-MФ GRADR dataset
Ids			Grad-MS Row Z-scores																						OOPS MS		C_N fractionation
Protein IDs	Protein names	Gene name	1	2	3	4	5	6	7	8	9	10	11	12	13	14	15	16	17	18	19	20	21	22	fold-enrichment	P-value	nuclear	cytoplasmic
P0DPI2	Glutamine amidotransferase-like class 1 domain-containing protein 3A, mitochondrial	GATD3A	0.429295	2.18583	1.39393	1.66654	2.66349	-0.137212	-0.512617	-0.512617	-0.512617	-0.512617	-0.512617	-0.512617	-0.512617	-0.512617	-0.512617	-0.512617	-0.512617	-0.512617	-0.512617	-0.512617	-0.512617	-0.512617	376484	0.117297	0	1
A0AV96	RNA-binding protein 47	RBM47	-0.422858	0.452401	0.950132	0.805973	2.11861	2.45497	1.97846	-0.555846	-0.555846	-0.555846	-0.555846	-0.555846	-0.555846	-0.555846	-0.555846	-0.555846	-0.555846	-0.555846	-0.555846	-0.555846	-0.555846	-0.555846	45.5025	0.0624509	1	1
A0MZ66	Shootin-1	SHTN1	-0.396469	1.33439	1.39114	1.50783	2.33692	1.21781	0.682283	0.96556	0.0330843	-0.330687	-0.75099	-0.583396	-0.648568	-0.75099	-0.75099	-0.75099	-0.75099	-0.75099	-0.75099	-0.75099	-0.75099	-0.75099	1085541	1.14751e-05	0	0
A5YKK6	CCR4-NOT transcription complex subunit 1	CNOT1	-0.213201	-0.213201	-0.213201	-0.213201	-0.213201	-0.213201	-0.213201	-0.213201	-0.213201	-0.213201	-0.213201	-0.213201	-0.213201	-0.213201	4.47722	-0.213201	-0.213201	-0.213201	-0.213201	-0.213201	-0.213201	-0.213201	#N/A	#N/A	0	0
A6NDG6	Glycerol-3-phosphate phosphatase	PGP	1.07172	2.36743	1.34614	1.13249	1.85744	1.51799	-0.580825	-0.580825	-0.580825	-0.580825	-0.580825	-0.580825	-0.580825	-0.580825	-0.580825	-0.580825	-0.580825	-0.580825	-0.580825	-0.580825	-0.580825	-0.580825	465881	0.116371	0	1
A8K2U0	Alpha-2-macroglobulin-like protein 1	A2ML1	-0.810129	-0.810129	-0.810129	-0.810129	-0.810129	-0.810129	-0.810129	0.483575	-0.810129	0.434164	1.22441	-0.810129	1.58507	1.03225	-0.810129	-0.810129	0.0855192	1.64969	1.00007	1.95498	0.271809	-0.810129	#N/A	#N/A	#N/A	#N/A
P62308	Small nuclear ribonucleoprotein G	SNRPG	-0.386889	-0.386889	-0.386889	2.20789	-0.386889	2.40407	-0.386889	2.73893	-0.386889	-0.386889	-0.386889	-0.386889	-0.386889	-0.386889	-0.386889	-0.386889	-0.386889	-0.386889	-0.386889	-0.386889	-0.386889	-0.386889	2.49383	0.121579	0	1
B0I1T2	Unconventional myosin-Ig	MYO1G	-0.281877	-0.281877	-0.281877	-0.281877	-0.281877	-0.281877	-0.238195	-0.129552	-0.281877	-0.281877	-0.281877	-0.281877	-0.281877	-0.272504	4.27093	-0.250793	-0.281877	-0.281877	-0.281877	-0.281877	-0.281877	1.13014	2.27847e+06	0.116303	0	1
C4AMC7	Putative WAS protein family homolog 3	WASH3P	-0.549554	0.298181	0.776868	1.52002	3.29538	0.950602	1.30139	0.10087	-0.549554	-0.549554	-0.549554	-0.549554	-0.549554	-0.549554	-0.549554	-0.549554	-0.549554	-0.549554	-0.549554	-0.549554	-0.549554	-0.549554	182291	0.373901	#N/A	#N/A
Q13765	Nascent polypeptide-associated complex subunit alpha	NACA	-0.260366	-0.251303	-0.254094	-0.259183	-0.252538	-0.260967	-0.243006	-0.25704	-0.248601	-0.250314	-0.265077	-0.185853	-0.247326	-0.119091	-0.184795	-0.150269	-0.093723	-0.132594	-0.173619	-0.190124	-0.191113	4.47099	#N/A	#N/A	#N/A	#N/A
E9PRG8	Uncharacterized protein C11orf98	C11orf98	-0.231722	-0.231722	-0.231722	-0.231722	-0.231722	-0.231722	-0.231722	-0.231722	-0.231722	-0.231722	-0.231722	-0.231722	-0.231722	-0.190582	-0.231722	-0.231722	-0.231722	-0.12498	-0.231722	-0.149526	-0.0686858	4.47305	1	#DIV/0!	0	0
L0R6Q1	SLC35A4 upstream open reading frame protein	SLC35A4	1.06406	3.99097	1.33758	-0.336453	-0.336453	-0.336453	-0.336453	-0.336453	-0.336453	-0.336453	-0.336453	-0.336453	-0.336453	-0.336453	-0.336453	-0.336453	-0.336453	-0.336453	-0.336453	-0.336453	-0.336453	-0.336453	1	#DIV/0!	#N/A	#N/A
O00115	Deoxyribonuclease-2-alpha	DNASE2	0.220071	1.64212	1.56186	1.9191	2.6544	0.265806	-0.572306	0.321246	-0.572306	-0.572306	-0.572306	-0.572306	-0.572306	-0.572306	-0.572306	-0.572306	-0.572306	-0.572306	-0.572306	-0.572306	-0.572306	-0.572306	1.2164e+06	2.92178e-06	0	1
O00116	Alkyldihydroxyacetonephosphate synthase, peroxisomal	AGPS	-0.153971	1.39686	0.547965	2.53269	2.812	-0.523605	0.486488	-0.523605	-0.523605	-0.523605	-0.523605	-0.523605	-0.523605	-0.523605	0.232042	-0.523605	-0.523605	-0.523605	-0.523605	-0.523605	-0.523605	-0.523605	718254	6.14541e-05	#N/A	#N/A
O00159	Unconventional myosin-Ic	MYO1C	-0.218895	-0.218895	-0.218895	-0.218895	-0.218895	-0.218895	-0.218895	-0.09782	-0.218895	-0.218895	-0.218895	-0.218895	-0.218895	-0.218895	4.47573	-0.218895	-0.218895	-0.218895	-0.218895	-0.218895	-0.218895	-0.218895	325028	0.373901	0	1
O00160	Unconventional myosin-If	MYO1F	-0.273116	-0.0975918	-0.235708	-0.209685	-0.189518	-0.218885	-0.206528	-0.162513	-0.273885	-0.273885	-0.273885	-0.273885	-0.273885	-0.273885	4.42191	-0.273885	-0.273885	-0.273885	-0.273885	-0.273885	-0.273885	0.458247	2.82715e+06	1.6406e-05	0	1
O00161	Synaptosomal-associated protein 23	SNAP23	0.0870017	1.83271	1.98509	1.62039	1.29756	0.541338	1.12104	0.909755	-0.0804431	-0.219594	-0.789123	-0.789123	-0.789123	-0.607658	-0.595959	-0.789123	-0.789123	-0.789123	-0.789123	-0.789123	-0.789123	-0.789123	3.30817e+06	3.68434e-06	0	0
O00170	AH receptor-interacting protein	AIP	0.209721	1.71702	0.933948	1.88513	2.95875	-0.0202324	0.552027	-0.549091	-0.549091	-0.549091	-0.549091	-0.549091	-0.549091	-0.549091	-0.549091	-0.549091	-0.549091	-0.549091	-0.549091	-0.549091	-0.549091	-0.549091	564041	0.116396	0	0
O00182	Galectin-9	LGALS9	-0.265331	-0.132103	-0.0423262	-0.0730377	0.092357	-0.103935	0.0897609	-0.135712	-0.224594	-0.293472	-0.346842	-0.276808	-0.346842	-0.265616	-0.302196	-0.275593	-0.232688	-0.261202	-0.346842	-0.346842	-0.346842	4.4367	2.08793e+06	6.90701e-08	1	1
O00193	Small acidic protein	SMAP	0.697478	1.19564	2.02221	2.746	1.32524	0.883454	-0.554377	-0.554377	-0.554377	-0.554377	-0.554377	-0.554377	-0.554377	-0.554377	-0.554377	-0.554377	-0.554377	-0.554377	-0.554377	-0.554377	-0.554377	-0.554377	2.2506e+06	0.11725	0	0
O00203	AP-3 complex subunit beta-1	AP3B1	-0.198985	0.947291	0.148977	0.397148	3.64046	0.411358	0.546854	-0.528215	-0.528215	-0.528215	-0.528215	-0.528215	-0.528215	-0.528215	1.50191	-0.528215	-0.528215	-0.528215	-0.528215	-0.528215	-0.528215	-0.528215	6.79837e+06	1.78938e-07	0	1
O00217	NADH dehydrogenase [ubiquinone] iron-sulfur protein 8, mitochondrial	NDUFS8	-0.403729	-0.403729	-0.403729	0.273329	3.77302	1.22811	1.55211	0.0368292	-0.403729	-0.403729	-0.403729	-0.403729	-0.403729	-0.403729	-0.403729	-0.403729	-0.403729	-0.403729	-0.403729	-0.403729	-0.403729	-0.403729	1	#DIV/0!	#N/A	#N/A
O00231	26S proteasome non-ATPase regulatory subunit 11	PSMD11	-0.573373	-0.556418	-0.545644	-0.0633975	2.14729	2.13657	2.00141	1.35376	1.09092	-0.48506	-0.517702	-0.573373	-0.573373	-0.573373	-0.25462	-0.573373	-0.573373	-0.573373	-0.573373	-0.573373	-0.573373	-0.573373	103233	0.117146	0	1
O00233	26S proteasome non-ATPase regulatory subunit 9	PSMD9	-0.171994	0.675618	1.16452	2.84521	2.01698	1.15003	0.884169	-0.570969	-0.570969	-0.570969	-0.570969	-0.570969	-0.570969	-0.570969	-0.570969	-0.570969	-0.570969	-0.570969	-0.570969	-0.570969	-0.570969	-0.570969	1	#DIV/0!	0	0
O00244	Copper transport protein ATOX1	ATOX1	0.630138	1.63254	1.4827	0.240454	3.15363	-0.520295	1.18526	-0.520295	-0.520295	-0.520295	-0.520295	-0.520295	-0.520295	-0.520295	-0.520295	-0.520295	-0.520295	-0.520295	-0.520295	-0.520295	-0.520295	-0.520295	1	#DIV/0!	0	1
O00264	Membrane-associated progesterone receptor component 1	PGRMC1	1.76274	2.62392	1.12293	1.56502	0.354137	1.29073	0.295968	-0.60103	-0.60103	-0.60103	-0.60103	-0.60103	-0.60103	-0.60103	-0.60103	-0.60103	-0.60103	-0.60103	-0.60103	-0.60103	-0.60103	-0.60103	1	#DIV/0!	0	0
O00273	DNA fragmentation factor subunit alpha	DFFA	0.653685	1.96917	1.07614	2.18424	2.56311	-0.496844	-0.496844	-0.496844	-0.496844	-0.496844	-0.496844	-0.496844	-0.496844	-0.496844	-0.496844	-0.496844	-0.496844	-0.496844	-0.496844	-0.496844	-0.496844	-0.496844	1	#DIV/0!	0	0
O00291	Huntingtin-interacting protein 1	HIP1	-0.308757	-0.308757	-0.308757	-0.308757	-0.308757	-0.308757	-0.308757	-0.308757	-0.308757	-0.308757	-0.308757	-0.308757	-0.308757	-0.308757	3.20416	-0.308757	-0.308757	-0.308757	-0.308757	-0.308757	-0.308757	2.97098	76844.3	0.373901	0	1
O00299	Chloride intracellular channel protein 1	CLIC1	1.01444	2.59261	0.604647	1.44316	1.55008	1.31182	0.606331	-0.00425761	-0.12143	-0.568119	-0.725014	-0.690941	-0.725014	-0.725014	-0.488196	-0.725014	-0.725014	-0.725014	-0.725014	-0.725014	-0.725014	-0.725014	1.85393e+07	3.23615e-08	1	1
O00303	Eukaryotic translation initiation factor 3 subunit F	EIF3F	-0.748285	-0.748285	-0.683649	-0.64703	0.645245	-0.499159	-0.0831365	0.00542843	1.3547	1.82026	1.43122	1.26379	-0.748285	-0.247218	0.0190066	-0.748285	-0.748285	-0.748285	-0.748285	-0.748285	-0.748285	2.35512	118801	0.116134	0	1
O00453	Leukocyte-specific transcript 1 protein	LST1	4.47722	-0.213201	-0.213201	-0.213201	-0.213201	-0.213201	-0.213201	-0.213201	-0.213201	-0.213201	-0.213201	-0.213201	-0.213201	-0.213201	-0.213201	-0.213201	-0.213201	-0.213201	-0.213201	-0.213201	-0.213201	-0.213201	#N/A	#N/A	#N/A	#N/A
O00487	26S proteasome non-ATPase regulatory subunit 14	PSMD14	-0.572726	-0.572726	-0.444887	-0.123484	1.47458	1.57744	2.96375	1.50087	0.789385	0.134664	-0.572726	-0.572726	-0.572726	-0.572726	-0.426888	-0.572726	-0.572726	-0.572726	-0.572726	-0.572726	-0.572726	-0.572726	100984	0.373901	0	1
O00499	Myc box-dependent-interacting protein 1	BIN1	0.0257119	1.47304	1.46265	2.18208	2.42813	0.940088	0.231052	-0.58285	-0.58285	-0.58285	-0.58285	-0.58285	-0.58285	-0.58285	-0.58285	-0.58285	-0.58285	-0.58285	-0.58285	-0.58285	-0.58285	-0.58285	1	#DIV/0!	0	0
O00560	Syntenin-1	SDCBP	-0.234094	-0.225811	-0.243618	-0.228353	-0.213916	-0.229184	-0.220283	-0.215917	-0.198291	-0.220696	-0.234766	-0.180868	-0.226924	-0.192028	-0.194623	-0.226618	-0.182111	-0.154448	-0.223263	-0.198321	-0.232006	4.47614	4.9043e+06	2.75112e-07	1	1
O00567	Nucleolar protein 56	NOP56	-0.251898	-0.251898	-0.251898	-0.251898	-0.251898	-0.251898	-0.251898	-0.251898	-0.251898	-0.251898	-0.251898	-0.251898	-0.251898	-0.251898	4.3952	0.642763	-0.251898	-0.251898	-0.251898	-0.251898	-0.251898	-0.251898	1163961	8.58142e-08	1	0
O00571	ATP-dependent RNA helicase DDX3X	DDX3X	-0.361025	0.793514	0.107468	1.31521	1.97539	0.818252	1.2481	-0.0674684	-0.397482	-0.744253	-0.744253	-0.744253	-0.744253	-0.744253	0.300586	-0.744253	-0.744253	-0.744253	-0.744253	-0.744253	-0.744253	2.45424	6.39576	0.0990933	1	1
O00584	Ribonuclease T2	RNASET2	0.554315	1.62525	1.56908	1.72695	1.49963	1.32737	1.48604	-0.652576	-0.652576	-0.652576	-0.652576	-0.652576	-0.652576	-0.652576	-0.652576	-0.652576	-0.652576	-0.652576	-0.652576	-0.652576	-0.652576	-0.652576	3.14773e+06	8.3918e-06	0	1
O00602	Ficolin-1	FCN1	-0.402648	3.00153	0.0566188	1.71179	2.47772	-0.402648	-0.402648	-0.402648	-0.402648	-0.402648	-0.402648	-0.402648	-0.402648	-0.402648	-0.402648	-0.402648	-0.402648	-0.402648	-0.402648	-0.402648	-0.402648	-0.402648	1	#DIV/0!	#N/A	#N/A
O00754	Lysosomal alpha-mannosidase	MAN2B1	-0.559108	0.387887	1.2203	2.02495	3.06304	0.926701	0.519401	0.173873	-0.254628	-0.48158	-0.549626	-0.591799	-0.591799	-0.591799	-0.572877	-0.591799	-0.591799	-0.572136	-0.591799	-0.591799	-0.591799	-0.591799	6.51682	0.097247	0	1
O00757	Fructose-1,6-bisphosphatase isozyme 2	FBP2	-0.542164	-0.28366	0.398667	1.56741	2.63008	0.675621	2.3029	0.813703	0.0616774	-0.162092	-0.623145	-0.623145	-0.607557	-0.623145	-0.623145	-0.623145	-0.623145	-0.623145	-0.623145	-0.623145	-0.623145	-0.623145	1	#DIV/0!	0	0
O00764	Pyridoxal kinase	PDXK	-0.227392	1.51536	0.434111	2.13101	2.5065	1.45012	0.676751	-0.0972098	-0.555866	-0.618655	-0.618655	-0.618655	-0.618655	-0.618655	-0.409518	-0.618655	-0.618655	-0.618655	-0.618655	-0.618655	-0.618655	-0.618655	2.25728e+06	0.000191741	0	1
O14530	Thioredoxin domain-containing protein 9	TXNDC9	-0.45491	-0.45491	-0.45491	-0.243545	0.738032	1.67113	3.44117	1.56155	0.110229	-0.45491	-0.45491	-0.45491	-0.45491	-0.45491	-0.45491	-0.45491	-0.45491	-0.45491	-0.45491	-0.45491	-0.45491	-0.45491	1	#DIV/0!	0	0
O14545	TRAF-type zinc finger domain-containing protein 1	TRAFD1	2.02205	2.28253	-0.383618	2.98417	-0.383618	-0.383618	-0.383618	-0.383618	-0.383618	-0.383618	-0.383618	-0.383618	-0.383618	-0.383618	-0.383618	-0.383618	-0.383618	-0.383618	-0.383618	-0.383618	-0.383618	-0.383618	#N/A	#N/A	#N/A	#N/A
O14561	Acyl carrier protein, mitochondrial	NDUFAB1	-0.447539	3.45099	1.18509	0.570178	1.93293	0.468963	-0.447539	-0.447539	-0.447539	-0.447539	-0.447539	-0.447539	-0.447539	-0.447539	-0.447539	-0.447539	-0.447539	-0.447539	-0.447539	-0.447539	-0.447539	-0.447539	1.30923e+06	0.373901	0	1
O14579	Coatomer subunit epsilon	COPE	-0.539507	-0.278631	-0.217031	1.32322	1.90775	3.28377	0.883462	0.17885	0.0319998	-0.00555331	-0.551116	-0.551116	-0.551116	-0.551116	-0.506045	-0.551116	-0.551116	-0.551116	-0.551116	-0.551116	-0.551116	-0.551116	244429	0.119344	0	1
O14602	Eukaryotic translation initiation factor 1A, Y-chromosomal	EIF1AY	-0.590823	-0.404187	-0.451125	-0.347625	-0.114769	-0.141449	0.565565	0.567236	1.35173	3.6244	-0.128413	0.283325	-0.630668	-0.376399	-0.528619	-0.630668	-0.630668	-0.630668	-0.630668	-0.630668	-0.630668	1.10583	#N/A	#N/A	0	0
O14617	AP-3 complex subunit delta-1	AP3D1	-0.162702	-0.215711	-0.215711	-0.215711	-0.215711	-0.215711	-0.215711	-0.215711	-0.215711	-0.215711	-0.215711	-0.215711	-0.215711	-0.215711	4.47693	-0.215711	-0.215711	-0.215711	-0.215711	-0.215711	-0.215711	-0.215711	4.99707e+06	8.0967e-09	0	1
O14618	Copper chaperone for superoxide dismutase	CCS	2.0977	3.85101	-0.297436	-0.297436	-0.297436	-0.297436	-0.297436	-0.297436	-0.297436	-0.297436	-0.297436	-0.297436	-0.297436	-0.297436	-0.297436	-0.297436	-0.297436	-0.297436	-0.297436	-0.297436	-0.297436	-0.297436	1	#DIV/0!	0	0
O14672	Disintegrin and metalloproteinase domain-containing protein 10	ADAM10	2.40092	3.66041	-0.303066	-0.303066	-0.303066	-0.303066	-0.303066	-0.303066	-0.303066	-0.303066	-0.303066	-0.303066	-0.303066	-0.303066	-0.303066	-0.303066	-0.303066	-0.303066	-0.303066	-0.303066	-0.303066	-0.303066	6.83807e+06	5.12433e-07	#N/A	#N/A
O14737	Programmed cell death protein 5	PDCD5	1.47317	1.58879	0.339224	0.748881	3.49203	-0.449535	-0.449535	-0.449535	-0.449535	-0.449535	-0.449535	-0.449535	-0.449535	-0.449535	-0.449535	-0.449535	-0.449535	-0.449535	-0.449535	-0.449535	-0.449535	-0.449535	1	#DIV/0!	0	0
O14745	Na(+)/H(+) exchange regulatory cofactor NHE-RF1	SLC9A3R1	0.23332	1.77945	1.50657	1.669	1.94269	0.512705	1.31153	0.559602	-0.262929	-0.711688	-0.711688	-0.711688	-0.711688	-0.711688	-0.711688	-0.711688	-0.711688	-0.711688	-0.711688	-0.711688	-0.711688	-0.711688	1.44797e+06	1.31207e-07	0	1
O14773	Tripeptidyl-peptidase 1	TPP1	-0.16702	1.58252	1.61343	2.0015	2.25428	0.617255	0.826285	-0.0426524	-0.163916	-0.388579	-0.565266	-0.638198	-0.703375	-0.662685	-0.639942	-0.703375	-0.703375	-0.703375	-0.703375	-0.703375	-0.703375	-0.703375	3.8599	0.113747	0	1
O14776	Transcription elongation regulator 1	TCERG1	1.75184	4.03216	-0.2892	-0.2892	-0.2892	-0.2892	-0.2892	-0.2892	-0.2892	-0.2892	-0.2892	-0.2892	-0.2892	-0.2892	-0.2892	-0.2892	-0.2892	-0.2892	-0.2892	-0.2892	-0.2892	-0.2892	1	#DIV/0!	0	0
O14818	Proteasome subunit alpha type-7	PSMA7	-0.534397	-0.49925	-0.462383	-0.0565388	2.43428	2.00735	2.5121	0.77635	0.316405	-0.335681	-0.487226	-0.460998	-0.485625	-0.501777	-0.512849	-0.531304	-0.523126	-0.523263	-0.535486	-0.525621	-0.535486	-0.535486	1.11785e+06	1.60952e-05	0	1
O14828	Secretory carrier-associated membrane protein 3	SCAMP3	2.72185	1.47992	-0.450845	2.16305	-0.450845	1.7504	-0.450845	-0.450845	-0.450845	-0.450845	-0.450845	-0.450845	-0.450845	-0.450845	-0.450845	-0.450845	-0.450845	-0.450845	-0.450845	-0.450845	-0.450845	-0.450845	1	#DIV/0!	0	1
O14907	Tax1-binding protein 3	TAX1BP3	3.95215	-0.293268	-0.293268	1.91322	-0.293268	-0.293268	-0.293268	-0.293268	-0.293268	-0.293268	-0.293268	-0.293268	-0.293268	-0.293268	-0.293268	-0.293268	-0.293268	-0.293268	-0.293268	-0.293268	-0.293268	-0.293268	1	#DIV/0!	0	0
O14933	Ubiquitin/ISG15-conjugating enzyme E2 L6	UBE2L6	0.365264	4.38362	0.467315	-0.274537	-0.274537	-0.274537	-0.274537	-0.274537	-0.274537	-0.274537	-0.274537	-0.274537	-0.274537	-0.274537	-0.274537	-0.274537	-0.274537	-0.274537	-0.274537	-0.274537	-0.274537	-0.274537	1	#DIV/0!	0	0
P19105	Myosin regulatory light chain 12A	MYL12A	-0.378612	-0.377047	-0.365623	-0.352599	-0.241614	-0.143467	0.15398	-0.0108501	-0.0124638	-0.133656	-0.226445	0.00219336	-0.378612	-0.151408	-0.254024	-0.288705	-0.260204	-0.240167	-0.224945	-0.224979	-0.322422	4.43167	1.42573e+06	9.53934e-08	1	1
O14964	Hepatocyte growth factor-regulated tyrosine kinase substrate	HGS	0.0222318	1.90533	-0.432096	1.10028	3.51221	0.80558	-0.432096	-0.432096	-0.432096	-0.432096	-0.432096	-0.432096	-0.432096	-0.432096	-0.432096	-0.432096	-0.432096	-0.432096	-0.432096	-0.432096	-0.432096	-0.432096	343418	0.116127	0	0
O14974	Protein phosphatase 1 regulatory subunit 12A	PPP1R12A	0.0453642	1.16466	1.16652	2.47014	2.37812	0.712316	0.829198	-0.615704	-0.146468	-0.615704	-0.615704	-0.615704	-0.615704	-0.615704	-0.615704	-0.615704	-0.615704	-0.615704	-0.615704	-0.615704	-0.615704	-0.615704	2.85107e+06	6.60802e-06	0	1
O14976	Cyclin-G-associated kinase	GAK	0.398616	4.30997	0.812863	-0.290602	-0.290602	-0.290602	-0.290602	-0.290602	-0.290602	-0.290602	-0.290602	-0.290602	-0.290602	-0.290602	-0.290602	-0.290602	-0.290602	-0.290602	-0.290602	-0.290602	-0.290602	-0.290602	454578	1.20635e-06	0	1
O14979	Heterogeneous nuclear ribonucleoprotein D-like	HNRNPDL	-0.591691	-0.591691	-0.591691	-0.0931654	0.495991	1.28562	1.73917	2.48112	1.1228	1.84383	-0.591691	-0.591691	-0.591691	-0.591691	-0.591691	-0.591691	-0.591691	-0.591691	-0.591691	-0.591691	-0.591691	-0.591691	1.60383e+07	1.01048e-08	0	1
O14980	Exportin-1	XPO1	0.608585	2.89881	1.42872	2.05302	1.14175	-0.153372	0.291395	-0.551261	-0.551261	-0.551261	-0.551261	-0.551261	-0.551261	-0.551261	-0.551261	-0.551261	-0.551261	-0.551261	-0.551261	-0.551261	-0.551261	-0.551261	1.42998e+06	7.1411e-05	0	1
O15027	Protein transport protein Sec16A	SEC16A	-0.311757	-0.259958	-0.26275	-0.182116	-0.268451	-0.231733	-0.333299	-0.333299	-0.333299	-0.333299	-0.333299	-0.333299	-0.333299	-0.333299	1.4624	-0.207383	-0.0695758	-0.146931	-0.333299	-0.333299	-0.333299	4.14454	1.45315e+06	4.51975e-07	0	1
O15078	Centrosomal protein of 290 kDa	CEP290	-0.302144	-0.302144	-0.302144	-0.302144	3.6982	2.34467	-0.302144	-0.302144	-0.302144	-0.302144	-0.302144	-0.302144	-0.302144	-0.302144	-0.302144	-0.302144	-0.302144	-0.302144	-0.302144	-0.302144	-0.302144	-0.302144	#N/A	#N/A	#N/A	#N/A
O15116	U6 snRNA-associated Sm-like protein LSm1	LSM1	-0.491681	0.910339	0.739897	-0.491681	2.66485	-0.491681	2.36651	1.67698	-0.491681	-0.491681	-0.491681	-0.491681	-0.491681	-0.491681	-0.491681	-0.491681	-0.491681	-0.491681	-0.491681	-0.491681	-0.491681	-0.491681	1	#DIV/0!	0	0
O15117	FYN-binding protein 1	FYB1	0.267019	2.35208	1.23581	0.972401	2.80142	0.301925	0.498172	-0.561922	-0.561922	-0.561922	-0.561922	-0.561922	-0.561922	-0.561922	-0.561922	-0.561922	-0.561922	-0.561922	-0.561922	-0.561922	-0.561922	-0.561922	135761	0.373901	0	0
O15118	NPC intracellular cholesterol transporter 1	NPC1	0.351993	-0.603433	1.64177	2.80605	1.03954	0.702355	1.00859	1.50121	-0.603433	-0.603433	-0.603433	-0.603433	-0.603433	-0.603433	-0.603433	-0.603433	-0.603433	-0.603433	-0.603433	-0.603433	-0.603433	-0.603433	1.17359e+07	8.06271e-08	0	0
O15127	Secretory carrier-associated membrane protein 2	SCAMP2	1.21684	2.40878	3.34105	-0.366667	-0.366667	-0.366667	-0.366667	-0.366667	-0.366667	-0.366667	-0.366667	-0.366667	-0.366667	-0.366667	-0.366667	-0.366667	-0.366667	-0.366667	-0.366667	-0.366667	-0.366667	-0.366667	421868	0.373901	#N/A	#N/A
O15143	Actin-related protein 2/3 complex subunit 1B	ARPC1B	-0.697606	-0.144852	0.0488924	1.36235	2.30646	2.27994	1.13613	0.673396	0.206447	-0.166802	-0.604853	-0.456997	-0.625134	-0.724859	-0.71748	-0.779861	-0.779861	-0.779861	-0.779861	-0.779861	-0.779861	0.804147	18.9642	0.0802625	1	0
O15144	Actin-related protein 2/3 complex subunit 2	ARPC2	-0.567718	0.490338	0.271079	1.72441	3.34141	1.08603	0.946697	0.00228135	-0.118239	-0.413525	-0.617709	-0.599967	-0.617709	-0.617709	-0.244674	-0.590116	-0.605539	-0.617709	-0.617709	-0.617709	-0.617709	-0.3985	1.39535e+06	2.48812e-06	1	1
O15145	Actin-related protein 2/3 complex subunit 3	ARPC3	-0.695898	0.619761	0.693751	1.25354	2.52084	1.51803	1.38838	0.269215	-0.25852	-0.415524	-0.757116	-0.508421	-0.757116	-0.699572	-0.757116	-0.757116	-0.757116	-0.757116	-0.757116	-0.757116	-0.757116	1.12846	4.02661e+06	6.8331e-05	1	1
O15162	Phospholipid scramblase 1	PLSCR1	1.67401	-0.287104	-0.287104	-0.287104	-0.287104	-0.287104	4.06806	-0.287104	-0.287104	-0.287104	-0.287104	-0.287104	-0.287104	-0.287104	-0.287104	-0.287104	-0.287104	-0.287104	-0.287104	-0.287104	-0.287104	-0.287104	1	#DIV/0!	#N/A	#N/A
O15173	Membrane-associated progesterone receptor component 2	PGRMC2	2.71524	3.42657	-0.30709	-0.30709	-0.30709	-0.30709	-0.30709	-0.30709	-0.30709	-0.30709	-0.30709	-0.30709	-0.30709	-0.30709	-0.30709	-0.30709	-0.30709	-0.30709	-0.30709	-0.30709	-0.30709	-0.30709	1	#DIV/0!	#N/A	#N/A
O15212	Prefoldin subunit 6	PFDN6	-0.488462	2.8093	0.674896	2.25806	1.60983	0.951779	-0.488462	-0.488462	-0.488462	-0.488462	-0.488462	-0.488462	-0.488462	-0.488462	-0.488462	-0.488462	-0.488462	-0.488462	-0.488462	-0.488462	-0.488462	-0.488462	1	#DIV/0!	0	0
O15231	Zinc finger protein 185	ZNF185	2.32334	-0.301779	3.71223	-0.301779	-0.301779	-0.301779	-0.301779	-0.301779	-0.301779	-0.301779	-0.301779	-0.301779	-0.301779	-0.301779	-0.301779	-0.301779	-0.301779	-0.301779	-0.301779	-0.301779	-0.301779	-0.301779	1	#DIV/0!	#N/A	#N/A
O15247	Chloride intracellular channel protein 2	CLIC2	1.86869	3.97499	-0.292184	-0.292184	-0.292184	-0.292184	-0.292184	-0.292184	-0.292184	-0.292184	-0.292184	-0.292184	-0.292184	-0.292184	-0.292184	-0.292184	-0.292184	-0.292184	-0.292184	-0.292184	-0.292184	-0.292184	191141	0.116168	0	0
O15355	Protein phosphatase 1G	PPM1G	-0.171777	1.50907	1.20596	1.10732	1.60955	0.87009	2.6966	-0.619249	-0.157338	-0.619249	-0.619249	-0.619249	-0.619249	-0.619249	-0.619249	-0.619249	-0.619249	-0.619249	-0.619249	-0.619249	-0.619249	-0.619249	1.7696e+06	8.49544e-09	0	1
O15371	Eukaryotic translation initiation factor 3 subunit D	EIF3D	-0.42277	-0.42277	-0.42277	-0.42277	-0.42277	-0.388429	-0.307754	-0.188021	0.338521	1.27653	0.0723419	1.19449	-0.42277	-0.383922	3.88226	-0.42277	-0.42277	-0.42277	-0.42277	-0.42277	-0.42277	-0.42277	1.54297e+07	3.04771e-08	0	1
O15372	Eukaryotic translation initiation factor 3 subunit H	EIF3H	-0.539669	-0.539669	-0.539669	-0.539669	-0.539669	-0.346807	-0.191033	-0.134845	0.194725	2.63321	2.13702	1.03063	-0.379437	-0.539669	2.07224	-0.539669	-0.539669	-0.539669	-0.539669	-0.539669	-0.539669	-0.539669	1	#DIV/0!	0	1
O15400	Syntaxin-7	STX7	0.429758	1.71265	1.00833	1.64925	2.40159	0.325772	0.284193	0.603102	-0.182184	0.624115	-0.819133	-0.819133	-0.819133	-0.819133	0.153889	-0.819133	-0.819133	-0.819133	-0.819133	-0.819133	-0.819133	-0.819133	2.86047e+06	4.78349e-07	0	1
O15511	Actin-related protein 2/3 complex subunit 5	ARPC5	-0.549918	1.1402	0.327514	1.87919	3.16097	0.816478	0.529599	0.126746	-0.080657	-0.540176	-0.641778	-0.641778	-0.641778	-0.641778	-0.589779	-0.641778	-0.641778	-0.641778	-0.641778	-0.641778	-0.641778	0.197608	843518	0.116507	0	1
O43143	Pre-mRNA-splicing factor ATP-dependent RNA helicase DHX15	DHX15	-0.213201	-0.213201	-0.213201	-0.213201	-0.213201	-0.213201	-0.213201	-0.213201	-0.213201	-0.213201	-0.213201	-0.213201	-0.213201	-0.213201	4.47722	-0.213201	-0.213201	-0.213201	-0.213201	-0.213201	-0.213201	-0.213201	2.39733e+06	1.53366e-07	1	1
O43169	Cytochrome b5 type B	CYB5B	0.386149	0.485431	0.617485	-0.320905	-0.320905	-0.320905	-0.320905	-0.320905	4.28723	-0.320905	-0.320905	-0.320905	-0.320905	-0.320905	-0.320905	-0.320905	-0.320905	-0.320905	-0.320905	-0.320905	-0.320905	-0.320905	1	#DIV/0!	#N/A	#N/A
O43175	D-3-phosphoglycerate dehydrogenase	PHGDH	-0.307793	2.79686	-0.307793	3.35899	-0.307793	-0.307793	-0.307793	-0.307793	-0.307793	-0.307793	-0.307793	-0.307793	-0.307793	-0.307793	-0.307793	-0.307793	-0.307793	-0.307793	-0.307793	-0.307793	-0.307793	-0.307793	418229	0.00012964	0	1
O43237	Cytoplasmic dynein 1 light intermediate chain 2	DYNC1LI2	-0.491841	-0.517144	-0.349031	-0.135994	1.74668	2.90297	2.20372	0.728346	0.436237	-0.371165	-0.517144	-0.517144	-0.517144	-0.517144	-0.464186	-0.517144	-0.517144	-0.517144	-0.517144	-0.517144	-0.517144	-0.517144	2.61493e+06	0.116667	0	0
O43242	26S proteasome non-ATPase regulatory subunit 3	PSMD3	-0.540102	-0.328636	-0.540102	0.19111	2.18461	0.977241	1.94692	2.58063	-0.540102	-0.540102	-0.540102	-0.540102	-0.540102	-0.540102	0.549647	-0.540102	-0.540102	-0.540102	-0.540102	-0.540102	-0.540102	-0.540102	171729	0.118525	0	1
O43290	U4/U6,U5 tri-snRNP-associated protein 1	SART1	-0.487761	-0.487761	-0.487761	-0.487761	-0.487761	-0.487761	-0.487761	-0.487761	-0.487761	-0.325059	-0.487761	-0.149542	0.21343	-0.0583549	-0.396593	1.13223	0.607711	-0.0791185	-0.0421755	-0.157848	0.0587554	4.07418	686328	0.116141	1	1
O43324	Eukaryotic translation elongation factor 1 epsilon-1	EEF1E1	-0.418427	-0.418427	-0.418427	-0.316255	0.440563	0.970781	3.91566	1.16742	0.516654	-0.418427	-0.418427	-0.418427	-0.418427	-0.418427	-0.418427	-0.418427	-0.418427	-0.418427	-0.418427	-0.418427	-0.418427	-0.418427	1	#DIV/0!	0	0
O43390	Heterogeneous nuclear ribonucleoprotein R	HNRNPR	-0.568682	-0.451396	-0.00424667	-0.00914361	-0.18707	0.20322	1.83109	1.03621	1.57566	0.930009	-0.725727	-0.725727	-0.725727	-0.725727	0.196666	-0.725727	-0.725727	-0.725727	-0.725727	-0.725727	-0.725727	2.70494	33.1508	0.0687095	1	1
O43396	Thioredoxin-like protein 1	TXNL1	-0.032662	1.19499	1.28521	1.89035	2.60868	0.552828	0.873951	0.539733	0.0483736	-0.689342	-0.689342	-0.689342	-0.689342	-0.689342	-0.689342	-0.689342	-0.689342	-0.689342	-0.689342	-0.689342	-0.689342	-0.689342	614034	6.27445e-05	0	1
O43399	Tumor protein D54	TPD52L2	0.633307	1.70405	1.59062	2.30559	1.37947	0.25607	1.16681	0.224506	-0.157907	-0.450939	-0.666959	-0.725875	-0.725875	-0.725875	-0.725875	-0.725875	-0.725875	-0.725875	-0.725875	-0.725875	-0.725875	-0.725875	965308	7.16627e-06	0	1
O43488	Aflatoxin B1 aldehyde reductase member 2	AKR7A2	0.118616	2.68573	0.177004	0.89401	0.652381	2.78924	0.641224	-0.219924	-0.552734	-0.552734	-0.552734	-0.552734	-0.552734	-0.552734	-0.552734	-0.552734	-0.552734	-0.552734	-0.552734	-0.552734	-0.552734	-0.552734	2.1872e+06	2.11035e-06	0	1
O43491	Band 4,1-like protein 2	EPB41L2	1.59951	4.10084	-0.285017	-0.285017	-0.285017	-0.285017	-0.285017	-0.285017	-0.285017	-0.285017	-0.285017	-0.285017	-0.285017	-0.285017	-0.285017	-0.285017	-0.285017	-0.285017	-0.285017	-0.285017	-0.285017	-0.285017	2.26787e+06	8.60833e-07	0	0
O43493	Trans-Golgi network integral membrane protein 2	TGOLN2	0.0557472	1.71941	1.50734	0.984101	2.96581	0.969799	-0.572453	0.384587	-0.572453	-0.572453	-0.572453	-0.572453	-0.572453	-0.572453	-0.572453	-0.572453	-0.572453	-0.572453	-0.572453	-0.572453	-0.572453	-0.572453	8444401	1.47974e-05	#N/A	#N/A
O43504	Ragulator complex protein LAMTOR5	LAMTOR5	0.0217118	1.05681	0.157847	0.141948	0.24617	-0.430001	0.520276	2.80035	0.336248	2.27352	-0.761419	0.61897	-0.761419	-0.129657	-0.761419	-0.761419	-0.761419	-0.761419	-0.761419	-0.761419	-0.761419	-0.761419	1	#DIV/0!	0	1
O43516	WAS/WASL-interacting protein family member 1	WIPF1	-0.0544017	1.75783	1.53581	1.37232	2.5078	0.429555	0.659984	0.888415	-0.667212	-0.667212	-0.667212	-0.423566	-0.667212	-0.667212	-0.667212	-0.667212	-0.667212	-0.667212	-0.667212	-0.667212	-0.667212	-0.667212	313754	0.116338	0	0
O43567	E3 ubiquitin-protein ligase RNF13	RNF13	0.208698	1.84693	0.938149	2.27111	0.600676	0.415719	1.28418	-0.721541	-0.721541	1.58185	-0.721541	-0.721541	-0.721541	-0.721541	0.232725	-0.721541	-0.721541	-0.721541	-0.721541	-0.721541	-0.721541	-0.721541	5.0284e+06	1.25262e-06	0	1
O43583	Density-regulated protein	DENR	0.236354	1.39567	1.21164	2.19367	2.86225	-0.546255	0.193639	-0.546255	0.100613	-0.546255	-0.546255	-0.546255	-0.546255	-0.546255	-0.546255	-0.546255	-0.546255	-0.546255	-0.546255	-0.546255	-0.546255	-0.546255	106141	0.373901	0	0
O43586	Proline-serine-threonine phosphatase-interacting protein 1	PSTPIP1	1.54758	3.42039	0.361156	1.95622	-0.404742	-0.404742	-0.404742	-0.404742	-0.404742	-0.404742	-0.404742	-0.404742	-0.404742	-0.404742	-0.404742	-0.404742	-0.404742	-0.404742	-0.404742	-0.404742	-0.404742	-0.404742	1	#DIV/0!	0	0
O43598	2-deoxynucleoside 5-phosphate N-hydrolase 1	DNPH1	-0.446168	3.32281	0.350294	2.23392	1.00348	0.674346	-0.446168	-0.446168	-0.446168	-0.446168	-0.446168	-0.446168	-0.446168	-0.446168	-0.446168	-0.446168	-0.446168	-0.446168	-0.446168	-0.446168	-0.446168	-0.446168	495368	0.373901	0	1
O43615	Mitochondrial import inner membrane translocase subunit TIM44	TIMM44	-0.357621	3.49813	0.977863	-0.357621	2.31881	-0.357621	-0.357621	-0.357621	-0.357621	-0.357621	-0.357621	-0.357621	-0.357621	-0.357621	-0.357621	-0.357621	-0.357621	-0.357621	-0.357621	-0.357621	-0.357621	-0.357621	1	#DIV/0!	0	0
O43617	Trafficking protein particle complex subunit 3	TRAPPC3	-0.388378	-0.187918	0.00968882	0.909489	3.00628	1.83463	1.71728	0.609154	-0.0702876	-0.572303	-0.572303	-0.572303	-0.572303	-0.572303	-0.572303	-0.572303	-0.572303	-0.572303	-0.572303	-0.572303	-0.572303	-0.572303	1	#DIV/0!	0	0
O43633	Charged multivesicular body protein 2a	CHMP2A	-0.182126	0.500545	-0.0631953	0.0098839	0.134622	-0.299279	-0.299279	-0.299279	-0.299279	-0.299279	-0.299279	-0.299279	-0.299279	-0.299279	-0.299279	-0.299279	-0.299279	-0.299279	-0.299279	-0.299279	-0.299279	4.38873	1	#DIV/0!	0	0
O43665	Regulator of G-protein signaling 10	RGS10	0.844163	3.06681	1.36295	1.5616	-0.493941	-0.493941	1.56147	-0.493941	-0.493941	-0.493941	-0.493941	-0.493941	-0.493941	-0.493941	-0.493941	-0.493941	-0.493941	-0.493941	-0.493941	-0.493941	-0.493941	-0.493941	1	#DIV/0!	0	0
O43676	NADH dehydrogenase [ubiquinone] 1 beta subcomplex subunit 3	NDUFB3	-0.345881	-0.225787	-0.345881	0.411529	4.15333	0.37765	1.16325	-0.345881	-0.345881	-0.345881	-0.345881	-0.345881	-0.345881	-0.345881	-0.345881	-0.345881	-0.345881	-0.345881	-0.345881	-0.345881	-0.345881	-0.345881	1	#DIV/0!	#N/A	#N/A
O43678	NADH dehydrogenase [ubiquinone] 1 alpha subcomplex subunit 2	NDUFA2	-0.296646	-0.296646	-0.296646	-0.296646	-0.296646	-0.296646	3.87207	2.06085	-0.296646	-0.296646	-0.296646	-0.296646	-0.296646	-0.296646	-0.296646	-0.296646	-0.296646	-0.296646	-0.296646	-0.296646	-0.296646	-0.296646	1	#DIV/0!	#N/A	#N/A
O43681	ATPase GET3	GET3	1.52994	2.73884	1.16372	2.18779	-0.499861	-0.499861	-0.499861	-0.499861	-0.499861	-0.499861	-0.499861	-0.499861	-0.499861	-0.499861	0.877347	-0.499861	-0.499861	-0.499861	-0.499861	-0.499861	-0.499861	-0.499861	222741	0.116995	0	1
O43684	Mitotic checkpoint protein BUB3	BUB3	-0.0351746	1.36907	1.07479	2.04551	3.00302	0.135206	0.561956	-0.543625	-0.543625	-0.543625	-0.543625	-0.543625	-0.543625	-0.543625	-0.543625	-0.543625	-0.543625	-0.543625	-0.543625	-0.543625	-0.543625	-0.543625	243338	0.116393	0	0
O43707	Alpha-actinin-4	ACTN4	-0.328827	1.34605	0.836156	2.0796	1.33337	1.81497	0.727084	0.204318	0.512726	-0.549923	-0.715926	-0.815121	-0.890535	-0.890535	0.667334	-0.819324	-0.890535	-0.890535	-0.890535	-0.890535	-0.890535	-0.0587459	3.31983e+06	3.46396e-06	0	1
O43765	Small glutamine-rich tetratricopeptide repeat-containing protein alpha	SGTA	1.22172	1.07537	1.58121	1.29482	2.86184	-0.562301	0.961849	-0.562301	-0.562301	-0.562301	-0.562301	-0.562301	-0.562301	-0.562301	-0.562301	-0.562301	-0.562301	-0.562301	-0.562301	-0.562301	-0.562301	-0.562301	100551	0.373901	0	0
O43768	Alpha-endosulfine	ENSA	0.78148	2.874	1.95123	1.32034	1.45274	0.0708599	-0.528166	-0.528166	-0.528166	-0.528166	-0.528166	-0.528166	-0.528166	-0.528166	-0.528166	-0.528166	-0.528166	-0.528166	-0.528166	-0.528166	-0.528166	-0.528166	1	#DIV/0!	0	0
O43776	Asparagine--tRNA ligase, cytoplasmic	NARS1	-0.521904	-0.521904	1.28164	1.98952	2.24771	1.89301	1.46048	-0.521904	-0.521904	-0.521904	-0.521904	-0.521904	-0.521904	-0.521904	-0.521904	-0.521904	-0.521904	-0.521904	-0.521904	-0.521904	-0.521904	-0.521904	9319401	5.70984e-07	1	0
O43815	Striatin	STRN	-0.504664	-0.28681	-0.0295849	1.19134	2.5376	1.60229	2.27497	0.910986	-0.549723	-0.549723	-0.549723	-0.549723	-0.549723	-0.549723	-0.549723	-0.549723	-0.549723	-0.549723	-0.549723	-0.549723	-0.549723	-0.549723	295544	0.116899	0	1
O43837	Isocitrate dehydrogenase [NAD] subunit beta, mitochondrial	IDH3B	-0.506869	1.2675	2.88961	1.48592	-0.506869	1.33439	1.63935	-0.506869	-0.506869	-0.506869	-0.506869	-0.506869	-0.506869	-0.506869	-0.506869	-0.506869	-0.506869	-0.506869	-0.506869	-0.506869	-0.506869	-0.506869	101764	0.373901	0	1
O43852	Calumenin	CALU	-0.404374	0.911038	1.56615	1.78791	2.36348	0.774832	0.668909	0.0101202	1.03167	-0.160865	-0.807412	-0.530218	-0.693617	-0.807412	-0.807412	-0.807412	-0.807412	-0.807412	-0.807412	-0.807412	-0.807412	-0.0583377	13.8423	0.082143	0	1
O43914	TYRO protein tyrosine kinase-binding protein	TYROBP	0.49419	0.966621	1.43978	1.75033	2.40441	0.984469	1.4083	-0.629874	-0.629874	-0.629874	-0.629874	-0.629874	-0.629874	-0.629874	-0.629874	-0.629874	-0.629874	-0.629874	-0.629874	-0.629874	-0.629874	-0.629874	1.99623e+06	0.373901	0	0
O60234	Glia maturation factor gamma	GMFG	0.206184	1.65438	1.57326	2.06323	2.12547	0.266683	0.694829	0.45931	-0.117932	-0.484047	-0.578806	-0.719806	-0.664488	-0.719806	-0.719806	-0.719806	-0.719806	-0.719806	-0.719806	-0.719806	-0.719806	-0.719806	196554	0.116598	0	1
O60256	Phosphoribosyl pyrophosphate synthase-associated protein 2	PRPSAP2	-0.364314	-0.364314	-0.364314	-0.364314	-0.364314	2.77068	3.12086	1.03044	-0.364314	-0.364314	-0.364314	-0.364314	-0.364314	-0.364314	-0.364314	-0.364314	-0.364314	-0.364314	-0.364314	-0.364314	-0.364314	-0.364314	1	#DIV/0!	0	0
O60271	C-Jun-amino-terminal kinase-interacting protein 4	SPAG9	-0.488828	0.388061	1.17319	1.75777	3.16452	1.30445	0.533669	-0.538157	-0.538157	-0.538157	-0.538157	-0.538157	-0.538157	-0.538157	-0.298638	-0.538157	-0.538157	-0.538157	-0.538157	-0.538157	-0.538157	-0.538157	802108	1.62483e-05	0	1
O60443	Gasdermin-E	GSDME	0.954788	3.65706	0.743248	1.8176	-0.398483	-0.398483	-0.398483	-0.398483	-0.398483	-0.398483	-0.398483	-0.398483	-0.398483	-0.398483	-0.398483	-0.398483	-0.398483	-0.398483	-0.398483	-0.398483	-0.398483	-0.398483	249668	0.117864	0	1
O60493	Sorting nexin-3	SNX3	0.668549	2.28589	1.48169	1.86804	1.59863	0.574082	0.474947	0.41544	-0.377057	-0.691555	-0.691555	-0.691555	-0.691555	-0.691555	-0.691555	-0.691555	-0.691555	-0.691555	-0.691555	-0.691555	-0.691555	-0.691555	560168	0.373901	0	1
O60496	Docking protein 2	DOK2	0.781852	2.25419	1.48167	1.57671	2.44497	0.0172365	-0.275253	-0.552091	-0.552091	-0.552091	-0.552091	-0.552091	-0.552091	-0.552091	-0.552091	-0.552091	-0.552091	-0.552091	-0.552091	-0.552091	-0.552091	-0.552091	659691	0.116673	0	0
O60504	Vinexin	SORBS3	-0.213201	4.47722	-0.213201	-0.213201	-0.213201	-0.213201	-0.213201	-0.213201	-0.213201	-0.213201	-0.213201	-0.213201	-0.213201	-0.213201	-0.213201	-0.213201	-0.213201	-0.213201	-0.213201	-0.213201	-0.213201	-0.213201	336034	0.373901	0	0
O60506	Heterogeneous nuclear ribonucleoprotein Q	SYNCRIP	-0.736137	-0.476847	-0.575861	-0.251001	0.182319	-0.0932279	0.961643	0.750535	1.33223	0.315149	-0.0284979	0.417243	-0.757874	-0.282082	0.406511	-0.760337	-0.632611	-0.746289	-0.823335	-0.823335	-0.823335	3.44513	15.1392	0.000503031	1	1
O60524	Nuclear export mediator factor NEMF	NEMF	-0.440733	-0.440733	0.879122	2.61678	-0.440733	2.08005	2.35724	-0.440733	-0.440733	-0.440733	-0.440733	-0.440733	-0.440733	-0.440733	-0.440733	-0.440733	-0.440733	-0.440733	-0.440733	-0.440733	-0.440733	-0.440733	1	#DIV/0!	0	0
O60568	Multifunctional procollagen lysine hydroxylase and glycosyltransferase LH3	PLOD3	-0.540231	-0.217556	0.218321	0.824867	0.589296	3.88368	0.784461	0.0700292	0.405854	-0.540231	-0.540231	-0.540231	-0.540231	-0.540231	0.464049	-0.540231	-0.540231	-0.540231	-0.540231	-0.540231	-0.540231	-0.540231	792104	2.25052e-05	1	1
O60573	Eukaryotic translation initiation factor 4E type 2	EIF4E2	-0.379578	2.51738	-0.379578	-0.379578	3.02021	-0.379578	1.6744	-0.379578	-0.379578	-0.379578	-0.379578	-0.379578	-0.379578	-0.379578	-0.379578	-0.379578	-0.379578	-0.379578	-0.379578	-0.379578	-0.379578	-0.379578	1	#DIV/0!	#N/A	#N/A
O60610	Protein diaphanous homolog 1	DIAPH1	0.0603072	0.886157	0.911706	1.77187	-0.426793	3.62543	-0.426793	-0.426793	-0.426793	-0.426793	-0.426793	-0.426793	-0.426793	-0.426793	-0.426793	-0.426793	-0.426793	-0.426793	-0.426793	-0.426793	-0.426793	-0.426793	636914	5.54383e-06	0	1
O60613	Selenoprotein F	SELENOF	-0.279214	1.36878	1.27309	2.30015	2.56946	0.881685	-5.07759e-05	0.0455328	-0.582817	-0.582817	-0.582817	-0.582817	-0.582817	-0.582817	-0.582817	-0.582817	-0.582817	-0.582817	-0.582817	-0.582817	-0.582817	-0.582817	1	#DIV/0!	0	1
O60664	Perilipin-3	PLIN3	0.931327	2.93156	1.06907	1.91126	1.03058	0.307346	0.315336	0.0679952	-0.162779	-0.492212	-0.659814	-0.659814	-0.659814	-0.659814	-0.651531	-0.659814	-0.659814	-0.659814	-0.659814	-0.659814	-0.659814	-0.659814	3.08203e+06	2.50663e-07	1	1
O60711	Leupaxin	LPXN	0.211479	2.02356	1.35311	1.02395	2.682	0.710797	0.501287	0.222337	-0.0865436	-0.703132	-0.703132	-0.703132	-0.703132	-0.703132	-0.703132	-0.703132	-0.703132	-0.703132	-0.703132	-0.703132	-0.703132	-0.204404	4.11957e+06	3.06757e-07	0	1
O60716	Catenin delta-1	CTNND1	-0.130219	1.3851	0.186532	0.662576	2.75484	-0.473807	-0.473807	-0.473807	-0.473807	-0.473807	-0.473807	-0.473807	-0.473807	-0.473807	2.72208	-0.473807	-0.473807	-0.473807	-0.473807	-0.473807	-0.473807	-0.473807	516164	0.116794	0	0
O60749	Sorting nexin-2	SNX2	-0.115326	1.55593	0.387844	1.35516	3.30248	0.763311	0.713113	-0.096482	-0.199423	-0.542997	-0.601693	-0.601693	-0.601693	-0.601693	-0.504996	-0.601693	-0.601693	-0.601693	-0.601693	-0.601693	-0.601693	-0.601693	454688	0.118162	0	1
O60763	General vesicular transport factor p115	USO1	-0.255638	1.24211	2.14718	2.68589	0.595986	1.74612	-0.510103	-0.510103	-0.510103	-0.510103	-0.510103	-0.510103	-0.510103	-0.510103	-0.510103	-0.510103	-0.510103	-0.510103	-0.510103	-0.510103	-0.510103	-0.510103	2.05e+06	4.06162e-06	1	1
O60783	28S ribosomal protein S14, mitochondrial	MRPS14	-0.358539	-0.358539	-0.358539	-0.358539	-0.358539	-0.358539	0.711995	3.97314	1.52826	-0.358539	-0.358539	0.240302	-0.358539	-0.358539	-0.358539	-0.358539	-0.358539	-0.358539	-0.358539	-0.358539	-0.358539	-0.358539	1	#DIV/0!	#N/A	#N/A
O60784	Target of Myb protein 1	TOM1	0.207787	2.57119	0.943515	1.74599	1.7239	0.777005	0.477048	0.281665	0.379457	-0.700582	-0.700582	-0.700582	-0.700582	-0.700582	-0.700582	-0.700582	-0.700582	-0.700582	-0.700582	-0.700582	-0.700582	-0.700582	907581	8.55078e-08	0	1
Q99880	Histone H2B type 1-L	H2BC13	-0.860629	1.32227	0.805026	1.90879	1.47197	-0.4073	1.01308	-0.860629	-0.860629	-0.860629	-0.860629	1.49659	-0.860629	0.0453175	0.724915	0.323667	-0.860629	-0.860629	0.762601	-0.860629	-0.860629	-0.860629	#N/A	#N/A	1	1
O60826	Coiled-coil domain-containing protein 22	CCDC22	-0.43644	-0.43644	0.0143511	0.939712	2.43048	3.20722	0.827725	-0.43644	-0.43644	-0.43644	-0.43644	-0.43644	-0.43644	-0.43644	-0.43644	-0.43644	-0.43644	-0.43644	-0.43644	-0.43644	-0.43644	-0.43644	33029.7	0.373901	0	1
O60832	H/ACA ribonucleoprotein complex subunit DKC1	DKC1	-0.213201	-0.213201	-0.213201	-0.213201	-0.213201	-0.213201	-0.213201	-0.213201	-0.213201	-0.213201	-0.213201	-0.213201	-0.213201	-0.213201	4.47722	-0.213201	-0.213201	-0.213201	-0.213201	-0.213201	-0.213201	-0.213201	1.36261e+06	8.0612e-07	1	0
O60841	Eukaryotic translation initiation factor 5B	EIF5B	1.66809	2.27895	-0.376861	-0.376861	3.21332	-0.376861	-0.376861	-0.376861	-0.376861	-0.376861	-0.376861	-0.376861	-0.376861	-0.376861	-0.376861	-0.376861	-0.376861	-0.376861	-0.376861	-0.376861	-0.376861	-0.376861	220.148	0.0378554	0	0
O60869	Endothelial differentiation-related factor 1	EDF1	-0.271109	-0.264229	-0.234213	-0.250837	-0.234767	-0.24711	-0.279402	-0.126321	-0.146077	-0.279402	-0.279402	-0.226235	-0.279402	-0.172181	-0.258313	-0.257324	-0.0721014	-0.0608732	-0.097797	-0.203546	-0.225735	4.46638	2.36567e+06	9.65671e-07	0	0
O60884	DnaJ homolog subfamily A member 2	DNAJA2	-0.563395	-0.165318	0.219444	1.39098	3.52533	0.807593	1.24461	0.380959	0.167382	-0.563395	-0.563395	-0.563395	-0.563395	-0.563395	-0.246844	-0.563395	-0.563395	-0.563395	-0.563395	-0.563395	-0.563395	-0.563395	446968	0.373901	0	1
O60888	Protein CutA	CUTA	0.227822	3.08062	1.39024	1.53529	1.38245	0.301383	0.586688	-0.566967	-0.566967	-0.566967	-0.566967	-0.566967	-0.566967	-0.566967	-0.566967	-0.566967	-0.566967	-0.566967	-0.566967	-0.566967	-0.566967	-0.566967	607534	0.373901	0	1
O60925	Prefoldin subunit 1	PFDN1	-0.314123	1.73225	0.981784	1.71971	3.03696	0.859986	-0.501036	-0.501036	-0.501036	-0.501036	-0.501036	-0.501036	-0.501036	-0.501036	-0.501036	-0.501036	-0.501036	-0.501036	-0.501036	-0.501036	-0.501036	-0.501036	1	#DIV/0!	#N/A	#N/A
O60927	E3 ubiquitin-protein ligase PPP1R11	PPP1R11	-0.293944	-0.293944	-0.293944	3.93728	1.94159	-0.293944	-0.293944	-0.293944	-0.293944	-0.293944	-0.293944	-0.293944	-0.293944	-0.293944	-0.293944	-0.293944	-0.293944	-0.293944	-0.293944	-0.293944	-0.293944	-0.293944	1	#DIV/0!	0	0
O75022	Leukocyte immunoglobulin-like receptor subfamily B member 3	LILRB3	1.02214	-0.266375	-0.266375	4.30536	-0.266375	-0.266375	-0.266375	-0.266375	-0.266375	-0.266375	-0.266375	-0.266375	-0.266375	-0.266375	-0.266375	-0.266375	-0.266375	-0.266375	-0.266375	-0.266375	-0.266375	-0.266375	14361001	2.89435e-08	#N/A	#N/A
O75083	WD repeat-containing protein 1	WDR1	0.383284	2.54873	0.0669079	0.855654	1.72818	1.35681	0.6324	0.597015	1.12638	-0.453514	-0.762215	-0.675378	-0.762215	-0.762215	-0.544323	-0.762215	-0.762215	-0.762215	-0.762215	-0.762215	-0.762215	-0.762215	7.61963e+06	5.54091e-07	1	1
O75122	CLIP-associating protein 2	CLASP2	0.316732	0.943226	-0.292015	-0.292015	4.28834	-0.292015	-0.292015	-0.292015	-0.292015	-0.292015	-0.292015	-0.292015	-0.292015	-0.292015	-0.292015	-0.292015	-0.292015	-0.292015	-0.292015	-0.292015	-0.292015	-0.292015	906284	0.116293	0	0
O75165	DnaJ homolog subfamily C member 13	DNAJC13	-0.21516	-0.21516	-0.21516	-0.21516	-0.21516	-0.21516	-0.210701	-0.178336	-0.21516	-0.21516	-0.21516	-0.21516	-0.21516	-0.21516	4.47708	-0.21516	-0.21516	-0.21516	-0.21516	-0.21516	-0.21516	-0.21516	432080	4.03936e-05	0	0
O75167	Phosphatase and actin regulator 2	PHACTR2	-0.412498	0.190823	2.18034	2.09307	2.96074	-0.412498	-0.412498	-0.412498	-0.412498	-0.412498	-0.412498	-0.412498	-0.412498	-0.412498	-0.412498	-0.412498	-0.412498	-0.412498	-0.412498	-0.412498	-0.412498	-0.412498	1	#DIV/0!	#N/A	#N/A
O75208	Ubiquinone biosynthesis protein COQ9, mitochondrial	COQ9	0.849646	1.06587	-0.319139	4.14812	-0.319139	-0.319139	-0.319139	-0.319139	-0.319139	-0.319139	-0.319139	-0.319139	-0.319139	-0.319139	-0.319139	-0.319139	-0.319139	-0.319139	-0.319139	-0.319139	-0.319139	-0.319139	1	#DIV/0!	0	0
O75223	Gamma-glutamylcyclotransferase	GGCT	-1.22085	-0.660877	-0.656503	-0.535467	-0.213157	-0.950126	-0.778202	-0.358732	-0.160479	0.369095	2.33566	-1.17248	-0.921089	-0.470306	-1.19257	0.986814	0.50121	0.669555	1.31734	1.63371	0.639651	0.837806	189788	0.116176	0	1
O75306	NADH dehydrogenase [ubiquinone] iron-sulfur protein 2, mitochondrial	NDUFS2	-0.213201	-0.213201	-0.213201	-0.213201	-0.213201	4.47722	-0.213201	-0.213201	-0.213201	-0.213201	-0.213201	-0.213201	-0.213201	-0.213201	-0.213201	-0.213201	-0.213201	-0.213201	-0.213201	-0.213201	-0.213201	-0.213201	1	#DIV/0!	0	0
O75312	Zinc finger protein ZPR1	ZPR1	0.298958	0.95412	2.97626	1.84574	1.97964	-0.473807	-0.473807	-0.473807	-0.473807	-0.473807	-0.473807	-0.473807	-0.473807	-0.473807	-0.473807	-0.473807	-0.473807	-0.473807	-0.473807	-0.473807	-0.473807	-0.473807	1	#DIV/0!	#N/A	#N/A
O75323	Protein NipSnap homolog 2	NIPSNAP2	-0.52884	0.96685	0.939283	0.468244	3.61593	0.334174	1.18419	0.423933	-0.52884	-0.52884	-0.52884	-0.52884	-0.52884	-0.52884	-0.52884	-0.52884	-0.52884	-0.52884	-0.52884	-0.52884	-0.52884	-0.52884	72271	0.373901	0	0
O75340	Programmed cell death protein 6	PDCD6	1.39815	1.97067	2.70312	1.21839	1.23243	0.236635	-0.547462	-0.547462	-0.547462	-0.547462	-0.547462	-0.547462	-0.547462	-0.547462	-0.547462	-0.547462	-0.547462	-0.547462	-0.547462	-0.547462	-0.547462	-0.547462	1	#DIV/0!	0	1
O75347	Tubulin-specific chaperone A	TBCA	0.319798	1.95968	1.66712	1.61124	1.75698	0.707091	0.873813	0.418699	0.223481	-0.548247	-0.493762	-0.772354	-0.772354	-0.772354	-0.772354	-0.772354	-0.772354	-0.772354	-0.772354	-0.772354	-0.772354	-0.772354	318974	0.373901	0	0
O75348	V-type proton ATPase subunit G 1	ATP6V1G1	-1.06749	-0.851505	-0.739917	-0.353702	0.203621	-0.516255	-0.330489	0.177438	1.21706	1.93988	0.723691	2.04577	2.02829	0.291471	-0.693807	-0.873676	-0.601924	-0.670645	-0.778778	-0.834778	-0.632762	0.318511	2.70337e+06	2.69301e-07	1	1
O75351	Vacuolar protein sorting-associated protein 4B	VPS4B	0.370319	2.43873	1.46527	0.859342	2.34007	1.07417	0.203426	-0.618139	-0.618139	-0.618139	-0.618139	-0.0973855	-0.618139	-0.618139	-0.618139	-0.618139	-0.618139	-0.618139	-0.618139	-0.618139	-0.618139	-0.618139	56144.3	0.373901	0	0
O75368	SH3 domain-binding glutamic acid-rich-like protein	SH3BGRL	0.73548	2.14307	1.96171	1.41087	1.78011	0.3771	0.414638	0.4799	-0.330368	-0.604839	-0.703078	-0.633819	-0.703078	-0.703078	-0.703078	-0.703078	-0.703078	-0.703078	-0.703078	-0.703078	-0.703078	-0.703078	131014	0.373901	0	1
O75380	NADH dehydrogenase [ubiquinone] iron-sulfur protein 6, mitochondrial	NDUFS6	-0.44553	-0.44553	-0.44553	-0.189842	2.90613	1.84099	2.28436	0.732363	-0.44553	-0.44553	-0.44553	-0.44553	-0.44553	-0.44553	-0.44553	-0.44553	-0.44553	-0.44553	-0.44553	-0.44553	-0.44553	-0.44553	1	#DIV/0!	#N/A	#N/A
O75381	Peroxisomal membrane protein PEX14	PEX14	-0.142464	1.29285	-0.336377	-0.336377	4.07161	0.832789	-0.336377	-0.336377	-0.336377	-0.336377	-0.336377	-0.336377	-0.336377	-0.336377	-0.336377	-0.336377	-0.336377	-0.336377	-0.336377	-0.336377	-0.336377	-0.336377	1	#DIV/0!	#N/A	#N/A
O75390	Citrate synthase, mitochondrial	CS	0.0213344	1.46112	1.20356	1.49243	2.8624	1.04242	0.802866	-0.592409	-0.592409	-0.592409	-0.592409	-0.592409	-0.592409	-0.592409	-0.592409	-0.592409	-0.592409	-0.592409	-0.592409	-0.592409	-0.592409	-0.592409	1.54652e+06	6.43992e-06	1	0
O75396	Vesicle-trafficking protein SEC22b	SEC22B	1.38211	3.01655	0.935599	1.24781	1.75091	0.0222001	-0.175031	-0.545343	-0.545343	-0.545343	-0.545343	-0.545343	-0.545343	-0.545343	-0.545343	-0.545343	-0.545343	-0.545343	-0.545343	-0.545343	-0.545343	-0.545343	1.5377	0.392307	1	1
O75410	Transforming acidic coiled-coil-containing protein 1	TACC1	1.00477	4.06356	0.943052	0.490118	-0.361195	-0.361195	-0.361195	-0.361195	-0.361195	-0.361195	-0.361195	-0.361195	-0.361195	-0.361195	-0.361195	-0.361195	-0.361195	-0.361195	-0.361195	-0.361195	-0.361195	-0.361195	381324	0.116127	1	1
O75436	Vacuolar protein sorting-associated protein 26A	VPS26A	0.148969	1.8232	0.662986	1.87951	3.02834	0.602942	-0.509121	-0.509121	-0.509121	-0.509121	-0.509121	-0.509121	-0.509121	-0.509121	-0.509121	-0.509121	-0.509121	-0.509121	-0.509121	-0.509121	-0.509121	-0.509121	582364	1.40836e-06	0	1
O75477	Erlin-1	ERLIN1	-0.382274	-0.382274	-0.382274	-0.382274	-0.382274	1.83172	2.47309	2.95839	-0.382274	-0.382274	-0.382274	-0.382274	-0.382274	-0.382274	-0.382274	-0.382274	-0.382274	-0.382274	-0.382274	-0.382274	-0.382274	-0.382274	1	#DIV/0!	#N/A	#N/A
O75489	NADH dehydrogenase [ubiquinone] iron-sulfur protein 3, mitochondrial	NDUFS3	-0.407871	-0.27841	-0.255659	-0.00228191	3.27108	1.5027	2.28851	-0.407871	-0.407871	-0.407871	-0.407871	-0.407871	-0.407871	-0.407871	-0.407871	-0.407871	-0.407871	-0.407871	-0.407871	-0.407871	-0.407871	-0.407871	28012.3	0.373901	#N/A	#N/A
O75506	Heat shock factor-binding protein 1	HSBP1	1.27788	4.22526	-0.275157	-0.275157	-0.275157	-0.275157	-0.275157	-0.275157	-0.275157	-0.275157	-0.275157	-0.275157	-0.275157	-0.275157	-0.275157	-0.275157	-0.275157	-0.275157	-0.275157	-0.275157	-0.275157	-0.275157	1	#DIV/0!	0	1
O75531	Barrier-to-autointegration factor	BANF1	-0.213201	-0.213201	-0.213201	-0.213201	-0.213201	-0.213201	-0.213201	-0.213201	-0.213201	-0.213201	-0.213201	-0.213201	-0.213201	-0.213201	-0.213201	-0.213201	-0.213201	-0.213201	-0.213201	-0.213201	-0.213201	4.47722	39877.7	0.373901	0	0
O75533	Splicing factor 3B subunit 1	SF3B1	-0.292307	0.133861	-0.03537	0.453536	1.31709	-0.492239	-0.492239	-0.236841	-0.492239	-0.492239	-0.492239	-0.420894	-0.492239	-0.492239	3.26749	-0.492239	-0.492239	-0.492239	-0.492239	-0.492239	-0.492239	2.21254	1.08765e+06	5.09363e-06	0	1
O75534	Cold shock domain-containing protein E1	CSDE1	-0.0426874	1.59589	1.8138	2.69321	1.38247	1.16759	-0.538142	-0.538142	-0.538142	-0.538142	-0.538142	-0.538142	-0.538142	-0.538142	-0.538142	-0.538142	-0.538142	-0.538142	-0.538142	-0.538142	-0.538142	-0.538142	1.79863e+07	7.62394e-08	0	1
O75558	Syntaxin-11	STX11	2.41406	-0.303274	3.65142	-0.303274	-0.303274	-0.303274	-0.303274	-0.303274	-0.303274	-0.303274	-0.303274	-0.303274	-0.303274	-0.303274	-0.303274	-0.303274	-0.303274	-0.303274	-0.303274	-0.303274	-0.303274	-0.303274	498234	0.373901	0	0
O75563	Src kinase-associated phosphoprotein 2	SKAP2	-0.0944454	1.61619	0.87623	1.61795	2.93436	0.914566	0.193153	-0.132465	0.385586	-0.474115	-0.653085	-0.653085	-0.653085	-0.653085	-0.653085	-0.653085	-0.653085	-0.653085	-0.653085	-0.653085	-0.653085	-0.653085	781571	3.36435e-06	0	1
O75569	Interferon-inducible double-stranded RNA-dependent protein kinase activator A	PRKRA	-0.215294	-0.215294	-0.215294	-0.215294	-0.215294	-0.215294	-0.215294	-0.215294	-0.215294	-0.215294	-0.215294	-0.215294	-0.215294	-0.215294	-0.171131	-0.215294	-0.215294	-0.215294	-0.215294	-0.215294	-0.215294	4.47702	94627.7	0.373901	0	0
O75592	E3 ubiquitin-protein ligase MYCBP2	MYCBP2	-0.307191	-0.259106	-0.239037	-0.212357	-0.0361584	-0.0479787	0.338925	0.150051	-0.129387	-0.0447658	-0.328741	-0.328741	-0.328741	-0.328741	4.40315	-0.328741	-0.328741	-0.328741	-0.328741	-0.328741	-0.328741	-0.328741	#N/A	#N/A	#N/A	#N/A
O75608	Acyl-protein thioesterase 1	LYPLA1	0.334468	2.14745	1.17127	1.9631	2.17082	0.912312	0.309324	-0.600583	-0.600583	-0.600583	-0.600583	-0.600583	-0.600583	-0.600583	-0.600583	-0.600583	-0.600583	-0.600583	-0.600583	-0.600583	-0.600583	-0.600583	177974	0.373901	0	1
O75629	Protein CREG1	CREG1	-0.188052	2.32224	1.09501	2.76565	1.41786	-0.151855	0.690045	-0.530059	-0.530059	-0.530059	-0.530059	-0.530059	-0.530059	-0.530059	-0.530059	-0.530059	-0.530059	-0.530059	-0.530059	-0.530059	-0.530059	-0.530059	6.99767e+06	1.64274e-05	0	1
O75643	U5 small nuclear ribonucleoprotein 200 kDa helicase	SNRNP200	-0.250649	-0.250649	-0.250649	-0.250649	-0.250649	-0.250649	-0.250649	-0.250649	-0.250649	-0.250649	-0.250649	-0.250649	-0.250649	-0.250649	4.40102	-0.250649	-0.250649	-0.250649	-0.250649	-0.250649	-0.250649	0.611953	2.17478e+06	2.45102e-05	1	1
O75688	Protein phosphatase 1B	PPM1B	1.37173	4.19175	-0.278174	-0.278174	-0.278174	-0.278174	-0.278174	-0.278174	-0.278174	-0.278174	-0.278174	-0.278174	-0.278174	-0.278174	-0.278174	-0.278174	-0.278174	-0.278174	-0.278174	-0.278174	-0.278174	-0.278174	98281	0.373901	0	0
O75695	Protein XRP2	RP2	1.12292	3.04058	0.0264849	1.57871	1.56861	0.347006	0.433096	-0.60439	-0.60439	-0.60439	-0.60439	-0.60439	-0.60439	-0.60439	0.344057	-0.60439	-0.60439	-0.60439	-0.60439	-0.60439	-0.60439	-0.60439	427291	0.116203	0	1
O75821	Eukaryotic translation initiation factor 3 subunit G	EIF3G	-0.608808	-0.588429	-0.566215	-0.523093	-0.403362	-0.308026	-0.283989	0.026384	0.993035	3.63528	0.925341	1.2354	0.44938	-0.271301	-0.393359	-0.608808	-0.608808	-0.608808	-0.608808	-0.608808	-0.608808	0.334614	5.28507e+06	2.75237e-06	0	1
O75822	Eukaryotic translation initiation factor 3 subunit J	EIF3J	-0.44995	-0.451231	-0.451231	-0.451231	-0.436489	-0.436899	-0.348894	-0.135361	0.566091	3.68101	1.88149	0.807814	-0.0175839	-0.263242	-0.36568	-0.421224	-0.451231	-0.451231	-0.451231	-0.451231	-0.451231	-0.451231	4.38653e+06	1.12953e-09	0	0
O75832	26S proteasome non-ATPase regulatory subunit 10	PSMD10	-0.300696	-0.21549	-0.465159	0.0714505	2.52646	2.58178	2.12823	0.185643	-0.465159	-0.465159	-0.465159	-0.465159	-0.465159	-0.465159	-0.465159	-0.465159	-0.465159	-0.465159	-0.465159	-0.465159	-0.465159	-0.465159	1	#DIV/0!	0	0
O75874	Isocitrate dehydrogenase [NADP] cytoplasmic	IDH1	-0.132368	1.25638	1.05482	2.39707	2.39745	0.82527	0.768928	0.0192424	-0.128287	-0.585524	-0.658497	-0.641478	-0.658497	-0.65512	-0.654583	-0.653838	-0.658497	-0.658497	-0.658497	-0.658497	-0.658497	-0.658497	3.70473e+06	4.51971e-06	1	1
O75915	PRA1 family protein 3	ARL6IP5	0.892088	1.5764	1.97535	2.05153	1.98393	0.405201	0.178845	-0.604222	-0.604222	-0.604222	-0.604222	-0.604222	-0.604222	-0.604222	-0.604222	-0.604222	-0.604222	-0.604222	-0.604222	-0.604222	-0.604222	-0.604222	1	#DIV/0!	1	1
O75935	Dynactin subunit 3	DCTN3	-0.490319	-0.458506	-0.42889	0.0922781	2.41123	2.11562	2.6062	0.518859	-0.195953	-0.286696	-0.490319	-0.490319	-0.490319	-0.490319	-0.490319	-0.490319	-0.490319	-0.490319	-0.490319	-0.490319	-0.490319	-0.490319	1	#DIV/0!	0	0
O75937	DnaJ homolog subfamily C member 8	DNAJC8	0.214988	2.11582	1.26918	2.58865	1.64271	0.0501719	0.466657	0.191901	-0.610006	-0.610006	-0.610006	-0.610006	-0.610006	-0.610006	-0.610006	-0.610006	-0.610006	-0.610006	-0.610006	-0.610006	-0.610006	-0.610006	127181	0.373901	0	0
O75940	Survival of motor neuron-related-splicing factor 30	SMNDC1	1.48714	4.14741	-0.281728	-0.281728	-0.281728	-0.281728	-0.281728	-0.281728	-0.281728	-0.281728	-0.281728	-0.281728	-0.281728	-0.281728	-0.281728	-0.281728	-0.281728	-0.281728	-0.281728	-0.281728	-0.281728	-0.281728	1	#DIV/0!	0	0
O75947	ATP synthase subunit d, mitochondrial	ATP5PD	-0.483763	-0.345693	0.092501	1.1593	3.81246	0.832054	1.07152	-0.10385	0.0765811	-0.305964	-0.483763	-0.483763	-0.483763	-0.483763	-0.483763	-0.483763	-0.483763	-0.483763	-0.483763	-0.483763	-0.483763	-0.483763	655868	0.373901	1	0
O75955	Flotillin-1	FLOT1	-0.640348	-0.640348	-0.640348	-0.633993	-0.546884	-0.488867	-0.0356181	0.249965	0.440131	0.749472	0.130959	1.20403	-0.297139	0.0182596	3.75941	-0.386773	-0.579213	-0.458002	-0.622566	-0.640348	-0.614268	0.672488	272051	0.116459	#N/A	#N/A
O75964	ATP synthase subunit g, mitochondrial	ATP5MG	-0.222118	0.443493	0.16698	0.285109	4.37553	-0.297	-0.297	-0.297	-0.297	-0.297	-0.297	-0.297	-0.297	-0.297	-0.297	-0.297	-0.297	-0.297	-0.297	-0.297	-0.297	-0.297	#N/A	#N/A	#N/A	#N/A
O75995	SAM and SH3 domain-containing protein 3	SASH3	0.952988	2.13931	1.70963	1.70754	1.9468	0.372984	0.16175	-0.0426156	-0.63917	-0.63917	-0.63917	-0.63917	-0.63917	-0.63917	-0.63917	-0.63917	-0.63917	-0.63917	-0.63917	-0.63917	-0.63917	-0.63917	1.63708e+06	4.11965e-06	0	0
O76003	Glutaredoxin-3	GLRX3	1.53925	2.47052	0.129681	1.55506	1.53716	1.6673	-0.556186	-0.556186	-0.556186	-0.556186	-0.556186	-0.556186	-0.556186	-0.556186	-0.556186	-0.556186	-0.556186	-0.556186	-0.556186	-0.556186	-0.556186	-0.556186	319894	0.373901	0	0
O76021	Ribosomal L1 domain-containing protein 1	RSL1D1	-0.282942	-0.282942	-0.282942	-0.282942	-0.282942	-0.282942	-0.282942	-0.282942	-0.282942	-0.282942	-0.282942	-0.282942	-0.282942	-0.282942	4.13088	-0.282942	-0.282942	-0.282942	-0.282942	-0.282942	-0.282942	1.52797	2.12817e+06	3.43344e-11	1	1
O76071	Probable cytosolic iron-sulfur protein assembly protein CIAO1	CIAO1	1.18345	1.9056	-0.356358	3.68175	-0.356358	-0.356358	-0.356358	-0.356358	-0.356358	-0.356358	-0.356358	-0.356358	-0.356358	-0.356358	-0.356358	-0.356358	-0.356358	-0.356358	-0.356358	-0.356358	-0.356358	-0.356358	171324	0.373901	0	1
O76094	Signal recognition particle subunit SRP72	SRP72	-0.49903	-0.424212	-0.338588	0.732596	0.86382	0.640997	0.176197	-0.382925	-0.49903	-0.228457	-0.49903	-0.49903	-0.49903	-0.49903	0.915898	-0.49903	-0.49903	-0.349477	-0.49903	-0.49903	-0.49903	3.88348	1.34567e+06	2.69118e-08	0	1
O94804	Serine/threonine-protein kinase 10	STK10	-0.373851	0.809077	1.04728	1.77492	2.27475	0.78989	0.763763	-0.00231548	-0.150144	-0.472561	-0.869388	-0.338982	-0.535303	-0.713412	-0.487869	-0.869388	-0.869388	-0.869388	-0.869388	-0.869388	-0.869388	1.70047	2.26777e+06	1.54807e-06	0	1
O94823	Phospholipid-transporting ATPase VB	ATP10B	-0.432491	-0.393275	-0.432491	-0.197635	-0.165414	0.237553	0.0801499	0.193021	-0.432491	2.84267	-0.432491	-0.432491	-0.432491	-0.432491	-0.432491	-0.159191	-0.432491	-0.432491	3.1845	-0.432491	-0.432491	-0.432491	#N/A	#N/A	#N/A	#N/A
O94903	Pyridoxal phosphate homeostasis protein	PLPBP	0.306671	2.66177	1.1076	1.75654	1.95565	0.759587	0.0739133	-0.205549	-0.601156	-0.601156	-0.601156	-0.601156	-0.601156	-0.601156	-0.601156	-0.601156	-0.601156	-0.601156	-0.601156	-0.601156	-0.601156	-0.601156	2.92865	0.116999	0	0
O94905	Erlin-2	ERLIN2	-0.932509	-0.932509	-0.854023	-0.932509	-0.216248	0.174209	1.58372	1.49507	1.75277	1.7621	-0.277665	-0.504398	-0.932509	0.18317	0.775663	1.29106	0.313583	-0.448718	-0.502721	-0.932509	-0.932509	-0.932509	1	#DIV/0!	#N/A	#N/A
O94906	Pre-mRNA-processing factor 6	PRPF6	-0.213201	-0.213201	-0.213201	-0.213201	-0.213201	-0.213201	-0.213201	-0.213201	-0.213201	-0.213201	-0.213201	-0.213201	-0.213201	-0.213201	4.47722	-0.213201	-0.213201	-0.213201	-0.213201	-0.213201	-0.213201	-0.213201	189341	0.373901	1	0
O94925	Glutaminase kidney isoform, mitochondrial	GLS	0.0693488	3.01965	-0.403467	1.74169	-0.403467	-0.403467	2.43173	-0.403467	-0.403467	-0.403467	-0.403467	-0.403467	-0.403467	-0.403467	-0.403467	-0.403467	-0.403467	-0.403467	-0.403467	-0.403467	-0.403467	-0.403467	460381	1.88389e-05	1	1
O94973	AP-2 complex subunit alpha-2	AP2A2	-0.277842	0.235518	-0.140588	0.0106267	-0.318457	-0.318457	-0.318457	-0.318457	-0.318457	-0.318457	-0.318457	-0.318457	-0.318457	-0.318457	4.2695	-0.318457	-0.318457	-0.318457	-0.318457	-0.318457	-0.318457	0.998103	148244	0.117126	1	1
O94979	Protein transport protein Sec31A	SEC31A	0.345598	2.82639	1.93392	1.37429	1.17791	0.669269	0.257102	0.0749966	-0.618535	-0.618535	-0.618535	-0.618535	-0.618535	-0.618535	-0.618535	-0.618535	-0.618535	-0.618535	-0.618535	-0.618535	-0.618535	-0.618535	608064	0.000128621	0	1
O95104	SR-related and CTD-associated factor 4	SCAF4	-0.22839	-0.22839	-0.22839	-0.22839	-0.22839	-0.22839	-0.22839	-0.22839	-0.22839	-0.22839	-0.22839	-0.22839	-0.22839	-0.0494813	-0.22839	-0.22839	-0.22839	-0.0831915	-0.22839	-0.22839	-0.22839	4.47209	1	#DIV/0!	0	1
O95166	Gamma-aminobutyric acid receptor-associated protein	GABARAP	-0.100777	1.32546	0.7982	1.77328	3.14532	0.0344105	1.07389	-0.256777	-0.556644	-0.556644	-0.556644	-0.556644	-0.556644	-0.556644	-0.556644	-0.556644	-0.556644	-0.556644	-0.556644	-0.556644	-0.556644	-0.556644	523591	0.116389	0	0
O95182	NADH dehydrogenase [ubiquinone] 1 alpha subcomplex subunit 7	NDUFA7	-0.484723	-0.484723	-0.484723	0.238498	3.04962	2.09592	1.56368	1.00367	-0.195805	-0.484723	-0.484723	-0.484723	-0.484723	-0.484723	-0.484723	-0.484723	-0.484723	-0.484723	-0.484723	-0.484723	-0.484723	-0.484723	1	#DIV/0!	#N/A	#N/A
O95197	Reticulon-3	RTN3	2.22152	3.31307	-0.416381	-0.416381	-0.416381	1.13246	0.82781	-0.416381	-0.416381	-0.416381	-0.416381	-0.416381	-0.416381	-0.416381	-0.416381	-0.416381	-0.416381	-0.416381	-0.416381	-0.416381	-0.416381	-0.416381	907968	0.373901	0	1
O95202	Mitochondrial proton/calcium exchanger protein	LETM1	0.748564	3.88755	1.35339	0.918566	-0.383781	-0.383781	-0.383781	-0.383781	-0.383781	-0.383781	-0.383781	-0.383781	-0.383781	-0.383781	-0.383781	-0.383781	-0.383781	-0.383781	-0.383781	-0.383781	-0.383781	-0.383781	36167.7	0.373901	#N/A	#N/A
O95232	Luc7-like protein 3	LUC7L3	-0.249633	-0.249633	-0.249633	-0.249633	-0.249633	-0.249633	-0.249633	-0.249633	-0.249633	-0.249633	-0.249633	-0.249633	-0.249633	-0.249633	0.587106	-0.249633	-0.249633	-0.249633	-0.249633	-0.249633	-0.249633	4.40556	1.28413e+07	1.30007e-08	1	0
O95292	Vesicle-associated membrane protein-associated protein B/C	VAPB	3.64463	-0.303427	2.4239	-0.303427	-0.303427	-0.303427	-0.303427	-0.303427	-0.303427	-0.303427	-0.303427	-0.303427	-0.303427	-0.303427	-0.303427	-0.303427	-0.303427	-0.303427	-0.303427	-0.303427	-0.303427	-0.303427	1	#DIV/0!	0	1
O95295	SNARE-associated protein Snapin	SNAPIN	0.180803	2.63941	1.75556	2.80879	-0.410253	-0.410253	-0.410253	-0.410253	-0.410253	-0.410253	-0.410253	-0.410253	-0.410253	-0.410253	-0.410253	-0.410253	-0.410253	-0.410253	-0.410253	-0.410253	-0.410253	-0.410253	250078	0.373901	0	0
O95319	CUGBP Elav-like family member 2	CELF2	0.307245	2.30776	2.78586	1.09833	1.64613	-0.479137	-0.479137	-0.479137	-0.479137	-0.479137	-0.479137	-0.479137	-0.479137	-0.479137	-0.479137	-0.479137	-0.479137	-0.479137	-0.479137	-0.479137	-0.479137	-0.479137	2.43337e+07	5.36733e-07	0	1
O95336	6-phosphogluconolactonase	PGLS	0.788522	2.63166	1.35448	1.21264	2.20116	0.215444	0.359762	-0.506536	-0.589794	-0.589794	-0.589794	-0.589794	-0.589794	-0.589794	-0.589794	-0.589794	-0.589794	-0.589794	-0.589794	-0.589794	-0.589794	-0.589794	699431	2.31414e-05	0	1
O95372	Acyl-protein thioesterase 2	LYPLA2	0.585941	2.46345	1.91674	2.26263	1.25096	-0.498808	-0.498808	-0.498808	-0.498808	-0.498808	-0.498808	-0.498808	-0.498808	-0.498808	-0.498808	-0.498808	-0.498808	-0.498808	-0.498808	-0.498808	-0.498808	-0.498808	1	#DIV/0!	0	1
O95379	Tumor necrosis factor alpha-induced protein 8	TNFAIP8	0.072376	0.897496	-0.327971	4.21077	-0.327971	0.72284	-0.327971	-0.327971	-0.327971	-0.327971	-0.327971	-0.327971	-0.327971	-0.327971	-0.327971	-0.327971	-0.327971	-0.327971	-0.327971	-0.327971	-0.327971	-0.327971	1	#DIV/0!	0	0
O95425	Supervillin	SVIL	-0.247916	-0.256783	-0.256783	-0.256783	-0.209782	-0.238064	-0.0754082	-0.0878103	-0.192367	-0.220328	-0.256783	-0.225355	-0.256783	-0.250605	-0.0131317	-0.212648	-0.18244	-0.256783	-0.256783	-0.256783	-0.256783	4.4669	1.15084e+06	4.70715e-06	0	1
O95433	Activator of 90 kDa heat shock protein ATPase homolog 1	AHSA1	0.687762	4.38631	-0.253703	-0.253703	-0.253703	-0.253703	-0.253703	-0.253703	-0.253703	-0.253703	-0.253703	-0.253703	-0.253703	-0.253703	-0.253703	-0.253703	-0.253703	-0.253703	-0.253703	-0.253703	-0.253703	-0.253703	168071	0.116324	0	0
O95466	Formin-like protein 1	FMNL1	-0.304573	-0.304573	0.377738	-0.304573	1.21036	-0.304573	-0.304573	-0.304573	-0.304573	-0.304573	-0.304573	-0.304573	-0.304573	-0.304573	4.19879	-0.304573	-0.304573	-0.304573	-0.304573	-0.304573	-0.304573	-0.304573	1.09818e+06	2.16038e-05	0	1
O95571	Persulfide dioxygenase ETHE1, mitochondrial	ETHE1	0.523579	2.68794	1.11694	1.94112	1.23307	0.695635	0.851935	-0.078889	-0.64081	-0.64081	-0.64081	-0.64081	-0.64081	-0.64081	-0.64081	-0.64081	-0.64081	-0.64081	-0.64081	-0.64081	-0.64081	-0.64081	485171	0.117594	1	1
O95711	Lymphocyte antigen 86	LY86	-0.45578	1.85386	-0.45578	1.62666	2.46697	2.25656	-0.45578	-0.45578	-0.45578	-0.45578	-0.45578	-0.45578	-0.45578	-0.45578	-0.45578	-0.45578	-0.45578	-0.45578	-0.45578	-0.45578	-0.45578	-0.45578	#N/A	#N/A	0	0
O95714	E3 ubiquitin-protein ligase HERC2	HERC2	-0.213201	-0.213201	-0.213201	-0.213201	-0.213201	-0.213201	-0.213201	-0.213201	-0.213201	-0.213201	-0.213201	-0.213201	-0.213201	-0.213201	4.47722	-0.213201	-0.213201	-0.213201	-0.213201	-0.213201	-0.213201	-0.213201	#N/A	#N/A	#N/A	#N/A
O95721	Synaptosomal-associated protein 29	SNAP29	-0.158086	0.640146	0.917905	1.76749	2.734	0.544815	0.898801	1.04855	0.237181	-0.749147	-0.749147	-0.749147	-0.749147	-0.749147	-0.749147	-0.749147	-0.749147	-0.749147	-0.749147	-0.749147	0.358966	-0.749147	1	#DIV/0!	0	0
O95758	Polypyrimidine tract-binding protein 3	PTBP3	-0.306943	3.43887	-0.306943	-0.306943	2.69998	-0.306943	-0.306943	-0.306943	-0.306943	-0.306943	-0.306943	-0.306943	-0.306943	-0.306943	-0.306943	-0.306943	-0.306943	-0.306943	-0.306943	-0.306943	-0.306943	-0.306943	4.42827e+06	2.18532e-06	0	1
O95777	U6 snRNA-associated Sm-like protein LSm8	LSM8	-0.543063	0.810193	0.29892	0.8042	1.47003	-0.543063	0.63322	0.63364	-0.543063	-0.543063	-0.543063	-0.543063	-0.543063	-0.543063	-0.543063	-0.543063	-0.543063	-0.543063	-0.543063	-0.543063	-0.543063	3.49575	85647.7	0.373901	0	1
O95782	AP-2 complex subunit alpha-1	AP2A1	-0.30881	-0.263447	-0.275356	-0.240051	-0.193267	-0.232812	-0.272521	-0.303038	-0.316705	-0.316705	-0.316705	-0.316151	-0.316705	-0.316705	3.91915	-0.316705	-0.316705	-0.316705	-0.316705	-0.316705	-0.316705	1.97005	860834	0.11614	1	0
O95793	Double-stranded RNA-binding protein Staufen homolog 1	STAU1	-0.221224	-0.221224	-0.221224	-0.221224	-0.221224	-0.221224	-0.221224	-0.221224	-0.221224	-0.221224	-0.221224	-0.164147	-0.221224	-0.192639	-0.196716	-0.221224	-0.205714	-0.198054	-0.201104	-0.221224	-0.221224	4.47674	283081	0.373901	0	0
O95825	Quinone oxidoreductase-like protein 1	CRYZL1	-0.334261	-0.334261	0.588631	3.86311	-0.334261	-0.334261	-0.334261	1.89922	-0.334261	-0.334261	-0.334261	-0.334261	-0.334261	-0.334261	-0.334261	-0.334261	-0.334261	-0.334261	-0.334261	-0.334261	-0.334261	-0.334261	1	#DIV/0!	0	0
O95831	Apoptosis-inducing factor 1, mitochondrial	AIFM1	0.0535406	4.28911	-0.283181	1.03779	-0.283181	-0.283181	-0.283181	-0.283181	-0.283181	-0.283181	-0.283181	-0.283181	-0.283181	-0.283181	-0.283181	-0.283181	-0.283181	-0.283181	-0.283181	-0.283181	-0.283181	-0.283181	254608	0.373901	1	1
O95861	3(2),5-bisphosphate nucleotidase 1	BPNT1	2.83523	3.32616	-0.308069	-0.308069	-0.308069	-0.308069	-0.308069	-0.308069	-0.308069	-0.308069	-0.308069	-0.308069	-0.308069	-0.308069	-0.308069	-0.308069	-0.308069	-0.308069	-0.308069	-0.308069	-0.308069	-0.308069	272084	0.373901	0	0
O95865	N(G),N(G)-dimethylarginine dimethylaminohydrolase 2	DDAH2	0.659842	2.72379	1.91299	1.57178	1.52621	0.219752	-0.538398	-0.538398	-0.538398	-0.538398	-0.538398	-0.538398	-0.538398	-0.538398	-0.538398	-0.538398	-0.538398	-0.538398	-0.538398	-0.538398	-0.538398	-0.538398	131091	0.373901	0	0
O95881	Thioredoxin domain-containing protein 12	TXNDC12	0.68039	3.15831	2.67139	0.399793	0.0409514	-0.348025	0.153441	-0.183183	-0.469505	-0.469505	-0.469505	-0.469505	-0.469505	-0.469505	-0.469505	-0.469505	-0.469505	-0.469505	-0.469505	-0.469505	-0.469505	-0.469505	1.17288e+06	5.33717e-08	0	1
O95969	Secretoglobin family 1D member 2	SCGB1D2	-0.633591	-0.633591	-0.633591	-0.633591	-0.633591	-0.633591	-0.502092	0.406858	-0.633591	0.303367	0.167132	-0.633591	-0.633591	-0.0569557	-0.633591	-0.633591	-0.0897846	1.23499	1.79599	3.02318	1.3204	-0.633591	#N/A	#N/A	#N/A	#N/A
O95976	Immunoglobulin superfamily member 6	IGSF6	-0.369358	3.44035	1.49471	-0.369358	2.08273	-0.369358	-0.369358	-0.369358	-0.369358	-0.369358	-0.369358	-0.369358	-0.369358	-0.369358	-0.369358	-0.369358	-0.369358	-0.369358	-0.369358	-0.369358	-0.369358	-0.369358	358101	0.373901	#N/A	#N/A
O96000	NADH dehydrogenase [ubiquinone] 1 beta subcomplex subunit 10	NDUFB10	-0.446365	-0.383064	0.1158	1.08802	3.55884	1.65514	0.445232	0.557764	0.167943	-0.519946	-0.519946	-0.519946	-0.519946	-0.519946	-0.519946	-0.519946	-0.519946	-0.519946	-0.519946	-0.519946	-0.519946	-0.519946	1	#DIV/0!	#N/A	#N/A
P00167	Cytochrome b5	CYB5A	1.03812	-0.266947	-0.266947	-0.266947	4.30082	-0.266947	-0.266947	-0.266947	-0.266947	-0.266947	-0.266947	-0.266947	-0.266947	-0.266947	-0.266947	-0.266947	-0.266947	-0.266947	-0.266947	-0.266947	-0.266947	-0.266947	1	#DIV/0!	0	0
P00338	L-lactate dehydrogenase A chain	LDHA	-0.394383	0.791998	0.557369	2.11247	2.5	1.94181	0.802911	-0.250065	-0.493813	-0.415226	-0.493551	-0.616571	-0.599621	-0.501055	-0.640173	-0.640173	-0.538634	-0.640173	-0.562601	-0.640173	-0.640173	-0.640173	3.11241e+06	1.97666e-05	1	1
P00352	Retinal dehydrogenase 1	ALDH1A1	-0.570065	0.263734	0.741034	1.52577	2.28577	2.7196	0.765722	0.148496	-0.326071	-0.528724	-0.586963	-0.586963	-0.568664	-0.586963	-0.586963	-0.586963	-0.586963	-0.586963	-0.586963	-0.586963	-0.586963	-0.586963	2.56745e+06	1.02484e-05	0	1
P00367	Glutamate dehydrogenase 1, mitochondrial	GLUD1	-0.506458	-0.335543	-0.110698	1.62707	3.05316	2.20933	0.706267	-0.0518592	-0.0839613	-0.455307	-0.506458	-0.489826	-0.506458	-0.506458	-0.49759	-0.506458	-0.506458	-0.506458	-0.506458	-0.506458	-0.506458	-0.506458	1.37535e+06	1.01275e-05	1	0
P00387	NADH-cytochrome b5 reductase 3	CYB5R3	0.600706	2.35965	1.39666	1.80141	2.26378	0.129974	-0.144067	-0.560541	-0.560541	-0.560541	-0.560541	-0.560541	-0.560541	-0.560541	-0.560541	-0.560541	-0.560541	-0.560541	-0.560541	-0.560541	-0.560541	-0.560541	2.31873e+06	6.49556e-07	0	1
P00390	Glutathione reductase, mitochondrial	GSR	-0.271143	0.391275	0.153131	1.46831	2.45481	2.08132	1.69777	0.46492	-0.466936	-0.449746	-0.626975	-0.626975	-0.626975	-0.626975	-0.626975	-0.626975	-0.626975	-0.626975	-0.626975	-0.626975	-0.626975	-0.626975	4.11017e+06	1.01496e-05	1	1
P00403	Cytochrome c oxidase subunit 2	MT-CO2	-0.274366	1.25385	-0.274366	4.23348	-0.274366	-0.274366	-0.274366	-0.274366	-0.274366	-0.274366	-0.274366	-0.274366	-0.274366	-0.274366	-0.274366	-0.274366	-0.274366	-0.274366	-0.274366	-0.274366	-0.274366	-0.274366	1	#DIV/0!	#N/A	#N/A
P00441	Superoxide dismutase [Cu-Zn]	SOD1	0.7533	2.69928	0.6936	0.834777	0.697417	-0.253382	0.454821	-0.50235	-0.876412	-0.459921	1.91896	-0.876412	0.0380156	-0.385616	-0.876412	-0.876412	0.823947	-0.301549	-0.876412	-0.876412	-0.876412	-0.876412	955734	0.373901	0	1
P00491	Purine nucleoside phosphorylase	PNP	-0.546341	1.65896	0.0761105	2.10407	2.58866	0.532926	0.010554	-0.460021	-0.769927	-0.257411	-0.340758	-1.01583	-1.01583	0.203294	-1.01583	-1.01583	-0.270918	-0.163908	0.100754	0.456727	0.156397	-1.01583	228199	3.71524e-05	0	1
P00492	Hypoxanthine-guanine phosphoribosyltransferase	HPRT1	-0.0192761	1.20595	1.95471	2.26134	1.71793	1.46027	0.394965	-0.598392	-0.598392	-0.598392	-0.598392	-0.598392	-0.598392	-0.598392	-0.598392	-0.598392	-0.598392	-0.598392	-0.598392	-0.598392	-0.598392	-0.598392	157431	0.373901	0	1
P00558	Phosphoglycerate kinase 1	PGK1	0.0902914	2.14023	0.887401	1.64007	2.43959	0.783607	0.692686	0.231218	-0.278713	-0.500147	-0.644649	-0.637741	-0.67536	-0.682657	-0.686549	-0.693526	-0.690751	-0.686214	-0.692327	-0.68732	-0.691851	-0.657293	21.2818	0.188604	1	1
P00918	Carbonic anhydrase 2	CA2	0.866219	1.94936	0.962346	1.98754	2.12116	0.414885	0.766334	0.250912	-0.452783	-0.681998	-0.681998	-0.681998	-0.681998	-0.681998	-0.681998	-0.681998	-0.681998	-0.681998	-0.681998	-0.681998	-0.681998	-0.681998	1200301	1.51837e-06	0	1
P01009	Alpha-1-antitrypsin	SERPINA1	0.188551	2.57336	0.767473	1.51824	2.58318	0.453257	0.0457863	-0.357953	-0.58137	-0.58137	-0.58137	-0.58137	-0.21408	-0.58137	-0.58137	-0.58137	-0.58137	-0.58137	-0.58137	-0.58137	-0.58137	-0.58137	12.5748	0.0829198	0	1
P01023	Alpha-2-macroglobulin	A2M	-0.481833	-0.565956	-0.331222	-0.265953	0.647442	2.46951	1.90997	1.88451	1.66241	-0.263113	-0.565956	-0.565956	-0.565956	-0.565956	-0.440253	-0.565956	-0.565956	-0.565956	-0.565956	-0.565956	-0.565956	-0.565956	5.47063e+06	5.16155e-06	0	1
P01040	Cystatin-A	CSTA	-1.30763	-1.00265	-1.17062	-1.01158	-0.786664	-0.934021	-0.896106	-0.30362	-0.608952	0.762716	1.65557	-0.256968	1.36055	-0.0342402	-1.10482	0.355774	0.276729	1.07848	1.5507	1.56854	0.643132	0.165677	0.416442	0.946416	0	0
P01111	GTPase NRas	NRAS	3.7944	-0.299378	-0.299378	-0.299378	2.19316	-0.299378	-0.299378	-0.299378	-0.299378	-0.299378	-0.299378	-0.299378	-0.299378	-0.299378	-0.299378	-0.299378	-0.299378	-0.299378	-0.299378	-0.299378	-0.299378	-0.299378	113754	0.373901	0	1
P01116	GTPase KRas	KRAS	1.73536	2.78177	-0.381708	2.73531	-0.381708	-0.381708	-0.381708	-0.381708	-0.381708	-0.381708	-0.381708	-0.381708	-0.381708	-0.381708	-0.381708	-0.381708	-0.381708	-0.381708	-0.381708	-0.381708	-0.381708	-0.381708	1	#DIV/0!	#N/A	#N/A
P01583	Interleukin-1 alpha	IL1A	0.209469	1.63356	0.238615	3.14271	2.25099	-0.439726	-0.439726	-0.439726	-0.439726	-0.439726	-0.439726	-0.439726	-0.439726	-0.439726	-0.439726	-0.439726	-0.439726	-0.439726	-0.439726	-0.439726	-0.439726	-0.439726	55194.3	0.373901	0	0
P01584	Interleukin-1 beta	IL1B	0.416121	1.74611	1.11364	2.76467	1.65459	-0.180677	0.708896	0.471121	-0.621033	-0.621033	-0.621033	-0.621033	-0.621033	-0.621033	-0.621033	-0.621033	-0.621033	-0.621033	-0.621033	-0.621033	-0.621033	-0.621033	7.54587e+06	1.17436e-06	0	1
P01834	Immunoglobulin kappa constant	IGKC	-0.896729	-0.709009	-0.842995	-0.723482	-0.672911	-0.587555	-0.517811	-0.029166	-0.896729	0.615045	3.30074	-0.37356	1.15913	-0.191056	-0.714094	-0.00711674	0.834169	0.91677	0.389527	0.889361	-0.0458026	-0.896729	1.27877e+06	0.116117	#N/A	#N/A
P01857	Immunoglobulin heavy constant gamma 1	IGHG1	-1.26745	-0.962387	-1.09089	-1.12185	-0.535418	-0.823008	-0.747634	-0.351309	-0.235555	0.120026	2.13777	-0.265042	1.14071	-0.773846	-1.09059	1.07419	0.277768	1.65042	1.10071	1.03978	0.183851	0.53974	#N/A	#N/A	#N/A	#N/A
P01876	Immunoglobulin heavy constant alpha 1	IGHA1	-0.700752	-0.700752	-0.700752	-0.700752	-0.700752	-0.700752	-0.700752	-0.700752	-0.700752	-0.196108	0.445986	-0.165251	-0.700752	0.0462593	-0.505075	-0.197937	1.39146	1.47372	2.34455	2.13446	0.936214	-0.700752	#N/A	#N/A	#N/A	#N/A
P01889	HLA class I histocompatibility antigen, B alpha chain	HLA-B	0.879588	3.06546	1.215	1.48636	0.660642	0.261897	-0.274623	1.14881	-0.420204	-0.492894	-0.670533	-0.580519	-0.670533	-0.562702	-0.352016	-0.670533	-0.670533	-0.670533	-0.670533	-0.670533	-0.670533	-0.670533	9.62839	0.242986	0	1
P01903	HLA class II histocompatibility antigen, DR alpha chain	HLA-DRA	0.246635	2.91818	0.820568	1.50979	0.789976	0.240709	1.04651	-0.0646172	0.409391	-0.372339	-0.78094	-0.723552	-0.906157	-0.499298	0.0950342	-0.829102	-0.900836	-0.886293	-0.927712	-0.915557	-0.893572	0.623175	4.50909	0.321383	0	1
P01909	HLA class II histocompatibility antigen, DQ alpha 1 chain	HLA-DQA1	-0.114395	1.36116	2.6025	1.45488	2.5303	-0.501781	-0.0590969	-0.501781	-0.501781	-0.501781	-0.501781	-0.501781	-0.501781	-0.501781	-0.248625	-0.501781	-0.501781	-0.501781	-0.501781	-0.501781	-0.501781	-0.501781	#N/A	#N/A	0	0
P01911	HLA class II histocompatibility antigen, DRB1 beta chain	HLA-DRB1	0.463436	2.53643	1.19367	1.84222	1.75355	0.400435	0.365279	-0.166652	0.0218896	-0.214362	-0.729292	-0.607612	-0.809367	-0.58086	-0.533189	-0.809367	-0.809367	-0.792289	-0.809367	-0.809367	-0.809367	-0.096446	9.05127e+06	1.00188e-07	0	1
P01920	HLA class II histocompatibility antigen, DQ beta 1 chain	HLA-DQB1	0.0119353	1.40636	1.01944	1.86292	2.4702	0.983629	0.687394	0.412443	-0.321836	-0.522883	-0.768	-0.768	-0.768	-0.768	-0.649925	-0.768	-0.768	-0.768	-0.768	-0.768	-0.768	0.320327	1.01587e+06	0.116121	0	0
P02545	Prelamin-A/C	LMNA	-1.16272	-0.828617	-0.625719	-0.341707	0.423055	-0.510569	0.356197	0.633365	-1.10815	0.28457	-0.702338	-0.698252	-1.48213	-0.0898264	-1.48213	0.685748	0.196379	0.271115	0.985633	1.42366	1.6649	2.10753	21.669	0.0763909	1	0
P02649	Apolipoprotein E	APOE	-0.0916913	1.62462	0.921329	1.7057	2.80022	0.390716	0.35132	-0.509711	-0.437983	-0.646562	-0.646562	-0.646562	-0.646562	-0.646562	-0.646562	-0.646562	-0.646562	-0.646562	-0.646562	-0.646562	-0.646562	1.00422	10.6333	0.0868634	0	1
P02654	Apolipoprotein C-I	APOC1	1.51424	4.13649	-0.282536	-0.282536	-0.282536	-0.282536	-0.282536	-0.282536	-0.282536	-0.282536	-0.282536	-0.282536	-0.282536	-0.282536	-0.282536	-0.282536	-0.282536	-0.282536	-0.282536	-0.282536	-0.282536	-0.282536	1	#DIV/0!	#N/A	#N/A
P02686	Myelin basic protein	MBP	0.521115	0.303631	-0.321872	0.691963	4.27699	-0.321872	-0.321872	-0.321872	-0.321872	-0.321872	-0.321872	-0.321872	-0.321872	-0.321872	-0.321872	-0.321872	-0.321872	-0.321872	-0.321872	-0.321872	-0.321872	-0.321872	463854	0.116197	#N/A	#N/A
P02745	Complement C1q subcomponent subunit A	C1QA	-0.270404	0.0831454	1.33325	1.55511	3.55689	0.33788	0.665648	-0.484102	-0.484102	-0.484102	-0.484102	-0.484102	-0.484102	-0.484102	-0.484102	-0.484102	-0.484102	-0.484102	-0.484102	-0.484102	-0.484102	-0.484102	1	#DIV/0!	#N/A	#N/A
P02746	Complement C1q subcomponent subunit B	C1QB	0.79356	4.28454	0.575241	-0.297544	-0.297544	-0.297544	-0.297544	-0.297544	-0.297544	-0.297544	-0.297544	-0.297544	-0.297544	-0.297544	-0.297544	-0.297544	-0.297544	-0.297544	-0.297544	-0.297544	-0.297544	-0.297544	1	#DIV/0!	#N/A	#N/A
P02766	Transthyretin	TTR	0.212863	-0.397871	1.5113	1.99837	3.43915	-0.397871	-0.397871	-0.397871	-0.397871	-0.397871	-0.397871	-0.397871	-0.397871	-0.397871	-0.397871	-0.397871	-0.397871	-0.397871	-0.397871	-0.397871	-0.397871	-0.397871	6.22833e+06	1.96363e-08	0	1
P02786	Transferrin receptor protein 1	TFRC	-0.0542251	2.15081	0.333645	1.26756	2.40649	0.567809	0.606768	0.515592	-0.637599	-0.516673	-0.75134	-0.667671	-0.75134	-0.715647	1.2441	-0.713433	-0.727069	-0.741875	-0.75134	-0.75134	-0.75134	-0.561873	7.11337	0.03917	1	1
P02787	Serotransferrin	TF	-0.634356	0.143231	0.805042	2.04309	2.98847	1.23693	0.667438	0.291311	0.188657	-0.360885	-0.60287	-0.591738	-0.563087	-0.613101	-0.694816	-0.541385	-0.590367	-0.689462	-0.598893	-0.444315	-0.71945	-0.71945	9.04087	0.00132232	1	1
P02788	Lactotransferrin	LTF	-0.537658	-0.537658	-0.537658	-0.537658	-0.537658	-0.537658	-0.537658	-0.537658	-0.537658	1.40253	-0.537658	-0.537658	-0.537658	0.678432	-0.537658	-0.537658	1.29848	3.04649	0.535347	1.64124	-0.537658	-0.537658	#N/A	#N/A	#N/A	#N/A
P02792	Ferritin light chain	FTL	-0.750636	-0.717815	-0.672612	-0.439201	0.891248	0.454821	2.35818	2.06232	1.67388	0.822541	0.0363267	0.738423	-0.742829	-0.540991	-0.281728	-0.733796	-0.74852	-0.740354	-0.75078	-0.75078	-0.75078	-0.416927	14.7151	0.0832224	0	1
P02794	Ferritin heavy chain	FTH1	-0.843409	-0.832478	-0.775097	-0.524924	0.88459	0.750284	1.91836	1.91931	1.68556	1.27579	0.758068	0.350914	-0.260621	-0.642483	-0.361682	-0.815432	-0.800182	-0.831448	-0.840504	-0.842305	-0.843409	-0.328901	5.19311	0.0183482	0	1
P02814	Submaxillary gland androgen-regulated protein 3B	SMR3B	-0.381035	-0.381035	-0.381035	-0.381035	-0.381035	-0.381035	-0.381035	-0.381035	-0.381035	-0.381035	-0.381035	-0.381035	-0.381035	-0.381035	-0.381035	-0.381035	-0.381035	2.59793	1.72115	2.92059	-0.381035	-0.381035	#N/A	#N/A	#N/A	#N/A
P04040	Catalase	CAT	-0.774104	-0.205282	0.365489	1.70026	3.43007	1.15729	0.635977	0.24555	-0.0898922	-0.190284	-0.219135	-0.667814	-0.710298	-0.588863	-0.761704	-0.0888349	-0.477377	-0.567254	-0.609305	-0.388675	-0.591857	-0.603959	23.1296	0.0679314	1	1
P04062	Lysosomal acid glucosylceramidase	GBA	-0.189034	0.968418	1.46956	0.86744	3.11298	0.337808	1.66939	-0.549104	-0.549104	-0.549104	-0.549104	-0.549104	-0.549104	-0.549104	-0.549104	-0.549104	-0.549104	-0.549104	-0.549104	-0.549104	-0.549104	-0.549104	3.63433e+06	1.37722e-06	1	1
P04066	Tissue alpha-L-fucosidase	FUCA1	-0.213091	1.85155	0.483355	0.484725	3.79843	-0.0694421	-0.0659182	-0.417974	-0.417974	-0.417974	-0.417974	-0.417974	-0.417974	-0.417974	-0.417974	-0.417974	-0.417974	-0.417974	-0.417974	-0.417974	-0.417974	-0.417974	1.66381e+06	4.17075e-05	0	1
P04075	Fructose-bisphosphate aldolase A	ALDOA	-0.57717	0.93189	0.869281	2.46941	2.42844	0.806063	0.938727	0.360404	0.0509289	-0.352143	-0.52475	-0.630784	-0.654067	-0.676479	-0.707179	-0.678439	-0.645325	-0.667128	-0.686329	-0.689985	-0.671843	-0.693527	5.72326	0.0403824	1	0
P04080	Cystatin-B	CSTB	0.113187	1.80203	1.21565	1.05814	3.02933	0.327819	0.696084	0.129942	-0.0599576	-0.509966	-0.535699	-0.591286	-0.65081	-0.659063	-0.669943	-0.672557	-0.668271	-0.668953	-0.672557	-0.672557	-0.672557	-0.668011	1.1113e+07	6.72704e-10	0	1
P04083	Annexin A1	ANXA1	-0.064614	2.25284	1.02058	1.91551	2.28584	0.576639	0.453629	-0.0431355	-0.0759239	-0.380613	-0.59672	-0.634177	-0.687137	-0.7437	-0.691347	-0.762102	-0.710839	-0.658816	-0.654468	-0.569194	-0.635849	-0.596408	6.4077	0.265831	0	1
P04150	Glucocorticoid receptor	NR3C1	-0.126864	2.50793	3.02346	-0.392807	-0.392807	-0.392807	1.66601	-0.392807	-0.392807	-0.392807	-0.392807	-0.392807	-0.392807	-0.392807	-0.392807	-0.392807	-0.392807	-0.392807	-0.392807	-0.392807	-0.392807	-0.392807	193791	0.373901	0	0
P04179	Superoxide dismutase [Mn], mitochondrial	SOD2	-0.14718	1.70696	1.60639	1.78893	2.63124	0.449449	0.197895	0.168363	-0.416265	-0.508655	-0.623093	-0.623093	-0.623093	-0.623093	-0.623093	-0.623093	-0.623093	-0.623093	-0.623093	-0.623093	-0.623093	-0.623093	7.4436e+06	1.18359e-05	1	1
P04233	HLA class II histocompatibility antigen gamma chain	CD74	-0.452524	0.826966	0.555113	1.64057	3.34671	0.49598	-0.331337	-0.442021	-0.340856	-0.548194	-0.548194	-0.548194	-0.548194	-0.548194	-0.548194	-0.548194	-0.548194	-0.548194	-0.548194	-0.548194	-0.548194	1.27973	4.61115	0.301072	0	1
P04350	Tubulin beta-4A chain	TUBB4A	-0.0114924	-0.294862	-0.294862	-0.294862	-0.294862	4.14675	-0.294862	1.46711	-0.294862	-0.294862	-0.294862	-0.294862	-0.294862	-0.294862	-0.294862	-0.294862	-0.294862	-0.294862	-0.294862	-0.294862	-0.294862	-0.294862	#N/A	#N/A	0	0
P04406	Glyceraldehyde-3-phosphate dehydrogenase	GAPDH	-0.538397	1.6398	1.16071	1.84777	2.68451	0.928879	0.357304	0.0331199	-0.0864835	-0.465685	-0.409882	-0.653308	-0.661275	-0.659577	-0.723869	-0.709865	-0.576687	-0.639202	-0.678249	-0.603256	-0.609859	-0.636494	1.38186	0.454878	1	1
P04439	HLA class I histocompatibility antigen, A alpha chain	HLA-A	0.742681	2.36888	1.03751	1.52885	2.19942	0.831744	0.470089	-0.628221	-0.628221	-0.628221	-0.628221	-0.628221	-0.628221	-0.628221	-0.384085	-0.628221	-0.628221	-0.628221	-0.628221	-0.628221	-0.628221	-0.628221	5.64876	0.00576762	0	0
P04440	HLA class II histocompatibility antigen, DP beta 1 chain	HLA-DPB1	0.0838525	1.80104	1.52694	1.387	2.35897	0.773964	0.929693	0.0575384	-0.0556585	-0.0751341	-0.629259	-0.666995	-0.749195	-0.749195	-0.749195	-0.749195	-0.749195	-0.749195	-0.749195	-0.749195	-0.749195	-0.749195	3.08307e+06	0.116522	0	1
P04632	Calpain small subunit 1	CAPNS1	-0.271589	2.17129	0.999001	1.70824	2.78661	0.428844	0.111741	-0.260527	-0.351191	-0.574124	-0.574124	-0.574124	-0.574124	-0.574124	-0.43293	-0.574124	-0.574124	-0.574124	-0.574124	-0.574124	-0.574124	-0.574124	1.02696e+06	3.34598e-05	0	1
P04792	Heat shock protein beta-1	HSPB1	-0.728079	0.384887	0.604526	1.03994	1.94951	0.130127	0.756924	0.66062	0.200235	0.0322796	0.689032	-0.702592	-0.967632	-0.810456	-1.14852	-1.07286	-1.05165	-0.713423	-0.547827	-0.497744	-0.716938	2.50965	4.47103e+06	2.73312e-06	1	1
P04839	Cytochrome b-245 heavy chain	CYBB	0.534995	0.977317	0.824795	0.249669	0.110121	0.55268	0.395212	1.46543	-0.671583	-0.34699	-0.671583	-0.671583	-0.671583	-0.671583	3.29576	-0.671583	-0.671583	-0.671583	-0.671583	-0.671583	-0.671583	-0.671583	8.52267	0.270251	0	1
P04843	Dolichyl-diphosphooligosaccharide--protein glycosyltransferase subunit 1	RPN1	-0.516392	1.22852	0.54567	1.85089	2.33246	0.75797	0.870854	0.171171	-0.286382	-0.413242	-0.764318	-0.764318	-0.764318	-0.448302	1.54996	-0.764318	-0.764318	-0.764318	-0.764318	-0.764318	-0.764318	-0.764318	4.46823e+06	8.39516e-07	0	0
P04844	Dolichyl-diphosphooligosaccharide--protein glycosyltransferase subunit 2	RPN2	-0.540794	1.30073	-0.00639919	1.96911	3.33885	0.277218	0.435716	-0.249086	-0.188318	0.0344596	-0.573768	-0.573768	-0.573768	-0.573768	-0.0600312	-0.573768	-0.573768	-0.573768	-0.573768	-0.573768	-0.573768	-0.573768	565931	0.000103461	0	0
P04899	Guanine nucleotide-binding protein G(i) subunit alpha-2	GNAI2	-0.0807659	0.0253983	-0.278208	0.18002	-0.0806752	0.617414	0.0542631	0.441749	-0.043973	-0.262561	-0.557917	-0.0589918	-0.528932	-0.442466	4.22384	-0.430188	-0.449789	-0.500301	-0.557917	-0.557917	-0.557917	-0.154162	8.91706	0.247769	0	1
Q99878	Histone H2A type 1-J	H2AC14	-0.2831	-0.205357	-0.195294	-0.220654	-0.142775	-0.251847	-0.18147	-0.294163	-0.294163	-0.137098	-0.138229	-0.15792	-0.294163	-0.114361	-0.237268	-0.294163	-0.294163	-0.203328	-0.194932	-0.037034	-0.294163	4.46565	0.444285	0.00173694	0	0
P04920	Anion exchange protein 2	SLC4A2	-0.266529	1.02644	-0.266529	4.30415	-0.266529	-0.266529	-0.266529	-0.266529	-0.266529	-0.266529	-0.266529	-0.266529	-0.266529	-0.266529	-0.266529	-0.266529	-0.266529	-0.266529	-0.266529	-0.266529	-0.266529	-0.266529	1.26011e+07	1.37668e-08	0	0
P05089	Arginase-1	ARG1	-1.22548	-1.14172	-1.19456	-1.1348	-0.838958	-0.77657	-0.797882	-0.0262764	-0.260976	0.671781	0.473427	-0.413526	-0.438456	0.690962	-0.746737	1.36827	0.904995	1.13197	1.03768	2.43825	0.563982	-0.285388	#N/A	#N/A	#N/A	#N/A
P05090	Apolipoprotein D	APOD	-0.941374	-0.941374	-0.941374	-0.941374	-0.506819	-0.941374	-0.941374	-0.687701	-0.119955	1.16509	1.64895	-0.596688	0.303048	-0.535842	-0.941374	1.56459	1.33135	0.86985	0.759892	1.35961	0.975624	-0.941374	#N/A	#N/A	0	0
P05091	Aldehyde dehydrogenase, mitochondrial	ALDH2	-0.53535	0.272238	0.704805	1.79994	3.23864	1.39805	0.599446	0.0745252	-0.429534	-0.517039	-0.56179	-0.553123	-0.56179	-0.545711	-0.479421	-0.56179	-0.56179	-0.56179	-0.56179	-0.53315	-0.56179	-0.56179	6.08943e+06	4.15733e-06	1	0
P05107	Integrin beta-2	ITGB2	-0.222002	1.56246	1.62769	2.46964	1.32748	1.04504	0.341798	0.669681	-0.158686	-0.309759	-0.767349	-0.659216	-0.767349	-0.744562	-0.0955531	-0.767349	-0.767349	-0.767349	-0.767349	-0.715214	-0.767349	-0.767349	3.22933	0.0592687	1	1
P05109	Protein S100-A8	S100A8	-0.203746	1.62467	0.565092	0.670914	3.12215	0.186944	0.174278	-0.0683118	-0.00624552	0.300679	0.608596	-1.0727	0.166406	-0.902467	-1.44057	-0.720231	-0.727677	-0.738546	-0.728429	0.283347	-0.994054	-0.100103	3.29855	0.312509	1	1
P05120	Plasminogen activator inhibitor 2	SERPINB2	0.954124	2.5899	0.496115	1.05569	2.30031	0.653731	0.279499	-0.347108	-0.528013	-0.782423	-0.782423	-0.782423	-0.782423	-0.334941	-0.189669	-0.782423	-0.782423	-0.22776	-0.782423	0.339924	-0.782423	-0.782423	0.18704	0.193684	0	1
P05141	ADP/ATP translocase 2	SLC25A5	0.595619	2.28844	0.740501	1.32805	1.48088	2.1222	0.622489	-0.104157	-0.673807	-0.673807	-0.673807	-0.673807	-0.314527	-0.673807	-0.673807	-0.673807	-0.673807	-0.673807	-0.673807	-0.673807	-0.673807	-0.673807	480734	0.373901	0	0
P05164	Myeloperoxidase	MPO	-0.413598	-0.3556	-0.321158	-0.288445	-0.192934	-0.30309	-0.271562	-0.267628	-0.311428	-0.334213	-0.417082	-0.192661	-0.417082	-0.112097	2.349	-0.359174	-0.240204	-0.341652	-0.331058	-0.137094	-0.417082	3.67584	8.43087e+06	3.09513e-06	1	1
P05166	Propionyl-CoA carboxylase beta chain, mitochondrial	PCCB	-0.369729	-0.369729	-0.369729	-0.369729	1.7294	3.4817	1.81375	-0.369729	-0.369729	-0.369729	-0.369729	-0.369729	-0.369729	-0.369729	-0.369729	-0.369729	-0.369729	-0.369729	-0.369729	-0.369729	-0.369729	-0.369729	1	#DIV/0!	0	0
P05198	Eukaryotic translation initiation factor 2 subunit 1	EIF2S1	-0.374291	1.08919	0.22788	1.58435	2.84434	1.17674	0.320096	-0.725959	0.15732	-0.0585737	-0.725959	-0.262112	-0.725959	-0.725959	1.28061	-0.725959	-0.725959	-0.725959	-0.725959	-0.725959	-0.725959	-0.725959	2.40703e+06	2.21437e-06	1	1
P05362	Intercellular adhesion molecule 1	ICAM1	0.396263	2.58025	1.30236	1.63428	1.57623	0.905202	0.623477	0.209365	-0.659102	-0.659102	-0.659102	-0.659102	-0.659102	-0.659102	-0.659102	-0.659102	-0.659102	-0.659102	-0.659102	-0.659102	-0.659102	-0.659102	5.46756	0.0154514	0	1
P05386	60S acidic ribosomal protein P1	RPLP1	-0.641411	-0.641411	-0.641411	-0.641411	-0.506853	-0.641411	-0.397824	-0.561717	-0.609817	-0.593881	-0.263631	0.47462	1.45114	0.514404	1.40277	-0.135181	0.10398	0.0769362	-0.363205	-0.41978	-0.470634	3.50573	8559301	8.18276e-06	1	1
P05387	60S acidic ribosomal protein P2	RPLP2	-0.2599	-0.259269	-0.258716	-0.258388	-0.258662	-0.257556	-0.25453	-0.253014	-0.251934	-0.24887	-0.24091	-0.133285	-0.0993051	-0.0970461	-0.189717	-0.244969	-0.214989	-0.157196	-0.166463	-0.157888	-0.207983	4.47059	4.21607e+06	7.93727e-10	1	0
P05388	60S acidic ribosomal protein P0	RPLP0	-0.249803	-0.249803	-0.249803	-0.249803	-0.249803	-0.249803	-0.249803	-0.249803	-0.249803	-0.249803	-0.249803	-0.219063	-0.237852	-0.200496	0.212357	-0.20403	-0.212426	-0.185205	-0.233665	-0.209007	-0.218845	4.45606	2.51067e+06	2.1034e-06	1	0
P05413	Fatty acid-binding protein, heart	FABP3	0.293544	1.7267	1.55551	1.69083	2.69775	0.111596	0.436163	-0.0237126	-0.618284	-0.450687	-0.618284	-0.618284	-0.618284	-0.618284	-0.618284	-0.618284	-0.618284	-0.618284	-0.618284	-0.618284	-0.618284	-0.618284	153184	1.60229e-05	0	1
P05455	Lupus La protein	SSB	-0.622256	0.835823	0.199704	1.4802	3.35756	0.421231	0.444947	-0.262833	0.0389196	-0.326115	-0.769804	-0.24421	-0.617112	-0.769804	0.0093598	-0.38519	-0.769804	-0.769804	-0.769804	-0.769804	-0.769804	1.0586	104.783	0.0497216	0	1
P05556	Integrin beta-1	ITGB1	-0.147709	1.2891	2.1354	1.96703	2.28711	0.781089	0.194675	-0.229748	-0.609695	-0.609695	-0.609695	-0.609695	-0.609695	-0.609695	-0.350908	-0.609695	-0.609695	-0.609695	-0.609695	-0.609695	-0.609695	-0.609695	12.5174	0.00204403	0	0
P06132	Uroporphyrinogen decarboxylase	UROD	-0.181542	1.49951	0.855442	2.66122	2.41172	0.405017	0.610897	-0.550818	-0.550818	-0.550818	-0.550818	-0.550818	-0.550818	-0.550818	-0.550818	-0.550818	-0.550818	-0.550818	-0.550818	-0.550818	-0.550818	-0.550818	108371	0.373901	0	1
P06280	Alpha-galactosidase A	GLA	-0.0796704	1.89186	0.755153	2.15892	2.49794	1.14678	-0.22201	-0.289868	-0.582774	-0.582774	-0.582774	-0.582774	-0.582774	-0.582774	-0.28303	-0.582774	-0.582774	-0.582774	-0.582774	-0.582774	-0.582774	-0.582774	5.62173e+06	2.72699e-07	0	1
P06396	Gelsolin	GSN	-0.874599	-0.556807	-0.562612	-0.126207	0.624536	0.836106	2.55216	1.20844	1.13473	0.021252	-0.469031	-0.207653	-0.724846	-0.75663	-0.176743	-0.581136	-0.568678	-0.717683	-0.762142	-0.728474	-0.787071	2.22309	8.31792	0.0384969	1	1
P06576	ATP synthase subunit beta, mitochondrial	ATP5F1B	-0.51867	-0.143915	-0.0828087	0.567882	3.30388	0.886306	2.18774	0.483437	0.120841	-0.258732	-0.475586	-0.508681	-0.555058	-0.549811	-0.554379	-0.55796	-0.549068	-0.558435	-0.558198	-0.557402	-0.560689	-0.560689	3.71103e+06	5.86779e-07	1	0
P06702	Protein S100-A9	S100A9	-1.06626	1.18445	-0.139765	0.621442	2.56376	-0.701239	-0.398577	-0.560261	0.0451687	0.568734	2.02552	-0.699618	-0.145273	-0.367512	-1.93822	-0.911717	-0.293593	0.382507	0.0919424	0.296782	-0.70951	0.151239	3.00337	0.0140455	1	1
P06703	Protein S100-A6	S100A6	-0.167408	0.958054	0.744783	2.15506	2.81903	0.655469	0.98419	0.382627	-0.28615	-0.514893	-0.662288	-0.46303	-0.662288	-0.644855	-0.662288	-0.662288	-0.662288	-0.662288	-0.662288	-0.662288	-0.662288	-0.662288	8.56723e+06	1.51443e-05	1	1
P06730	Eukaryotic translation initiation factor 4E	EIF4E	0.497035	3.01633	0.552093	0.568182	2.79018	-0.436695	-0.436695	-0.436695	-0.436695	-0.436695	-0.436695	-0.436695	-0.436695	-0.436695	-0.436695	-0.436695	-0.436695	-0.436695	-0.436695	-0.436695	-0.436695	-0.436695	169844	0.373901	0	1
P06733	Alpha-enolase	ENO1	-0.412153	1.00846	0.966947	2.3906	2.57338	0.86985	0.85415	-0.0522258	-0.146014	-0.455483	-0.567362	-0.583727	-0.613556	-0.644302	-0.624221	-0.654979	-0.644598	-0.656568	-0.670093	-0.652679	-0.678224	-0.607208	2.31178	0.0756373	1	1
P06744	Glucose-6-phosphate isomerase	GPI	-0.321168	1.05762	0.54507	1.85897	3.09825	1.03903	0.76779	0.0869593	-0.584982	-0.463662	-0.53396	-0.591054	-0.572172	-0.608021	-0.522534	-0.608021	-0.608021	-0.608021	-0.608021	-0.608021	-0.608021	-0.608021	1.83465e+06	9.0746e-06	1	1
P06748	Nucleophosmin	NPM1	-0.624714	0.411122	1.08221	3.11478	1.97254	0.641751	0.517198	0.114328	-0.196344	-0.387381	-0.331117	-0.555819	-0.704367	-0.612093	-0.6979	-0.704367	-0.704367	-0.662679	-0.704367	-0.661528	-0.704367	0.397477	1.36828	0.110726	1	1
P06753	Tropomyosin alpha-3 chain	TPM3	-0.0938434	1.76716	1.21511	1.973	2.00549	0.669575	0.423025	0.41886	0.503064	-0.0392328	-0.574498	-0.510987	-0.852906	-0.820737	-0.912301	-0.872201	-0.85173	-0.797829	-0.896031	-0.912301	-0.912301	0.0716148	2.26673e+07	1.42943e-07	1	1
P06865	Beta-hexosaminidase subunit alpha	HEXA	-0.338852	1.85436	0.541256	2.38405	1.60929	1.93184	0.464338	-0.202921	-0.54242	-0.484563	-0.614445	-0.614445	-0.614445	-0.614445	-0.457481	-0.614445	-0.614445	-0.614445	-0.614445	-0.614445	-0.614445	-0.614445	838431	1.15087e-06	0	1
P07099	Epoxide hydrolase 1	EPHX1	2.73462	3.4108	-0.307271	-0.307271	-0.307271	-0.307271	-0.307271	-0.307271	-0.307271	-0.307271	-0.307271	-0.307271	-0.307271	-0.307271	-0.307271	-0.307271	-0.307271	-0.307271	-0.307271	-0.307271	-0.307271	-0.307271	446798	1.82338e-06	0	1
P07108	Acyl-CoA-binding protein	DBI	0.682399	1.69668	0.929136	1.0533	2.89484	0.294461	0.820882	0.495568	-0.0881306	-0.373882	-0.32234	-0.548216	-0.521082	-0.745899	-0.794027	-0.709514	-0.794027	-0.794027	-0.794027	-0.794027	-0.794027	-0.794027	48367	0.116251	0	1
P07195	L-lactate dehydrogenase B chain	LDHB	-0.506336	0.308258	0.40337	2.03647	2.44357	1.7818	1.27427	0.343144	0.163394	-0.566719	-0.568762	-0.634397	-0.723155	-0.723155	-0.338008	-0.723155	-0.428921	-0.723155	-0.691996	-0.680215	-0.723155	-0.723155	2.50516e+06	1.67648e-05	0	1
P07203	Glutathione peroxidase 1	GPX1	0.202164	3.44626	1.07107	0.997423	1.06487	0.723947	0.592468	0.179041	-0.596699	-0.520161	-0.596699	-0.596699	-0.596699	-0.596699	-0.596699	-0.596699	-0.596699	-0.596699	-0.596699	-0.596699	-0.596699	-0.596699	6.05817e+06	1.70045e-06	1	1
P07237	Protein disulfide-isomerase	P4HB	0.13294	1.9291	0.968744	1.86246	2.3316	0.896323	0.617231	0.0736735	0.0842163	-0.37946	-0.642772	-0.576117	-0.726777	-0.733688	-0.663797	-0.731306	-0.728337	-0.741958	-0.73855	-0.737625	-0.746956	-0.748954	11.4312	0.000877825	1	1
P07339	Cathepsin D	CTSD	0.00411104	2.36828	1.00193	2.01131	2.064	0.557492	0.606574	-0.0501642	-0.390825	-0.465778	-0.38619	-0.654206	-0.679187	-0.66771	-0.653061	-0.692263	-0.701994	-0.612726	-0.666376	-0.636054	-0.718379	-0.63879	2.06532	0.256428	0	1
P07355	Annexin A2	ANXA2	-0.246726	1.86721	0.295277	1.6846	2.20887	1.46184	1.06555	0.19804	0.167961	-0.284084	-0.326371	-0.680886	-0.811035	-0.79772	-0.463226	-0.659815	-0.876274	-0.745155	-0.860975	-0.746909	-0.86647	-0.583712	6.55654	0.00439869	1	1
P07437	Tubulin beta chain	TUBB	-0.715808	0.543155	0.128914	1.19053	0.719234	1.38681	1.13452	1.23995	0.411723	0.125236	-0.322691	-0.493153	-1.06899	-0.81699	-0.301653	-0.976968	-0.880067	-0.838161	-0.944426	-0.951824	-0.988629	2.41929	10.7761	0.240949	1	1
P07602	Prosaposin	PSAP	0.0415923	2.16759	1.78137	1.75452	1.92804	0.456931	0.680932	-0.123423	-0.261521	-0.375378	-0.581841	-0.57466	-0.597549	-0.687207	-0.688525	-0.701459	-0.709219	-0.711784	-0.713698	-0.712939	-0.713678	-0.65809	2.11235	0.101398	0	1
P07686	Beta-hexosaminidase subunit beta	HEXB	-0.356806	1.9516	1.08269	1.87165	2.27646	1.14255	0.588089	0.0297078	-0.104712	-0.566835	-0.668531	-0.633658	-0.666717	-0.656795	-0.630194	-0.668531	-0.668531	-0.650438	-0.6654	-0.668531	-0.668531	-0.668531	15.551	0.0794053	0	1
P07711	Procathepsin L	CTSL	0.246078	2.4626	0.850193	1.7639	2.17325	0.980127	0.190259	-0.0836963	-0.637077	-0.424579	-0.637077	-0.513194	-0.637077	-0.637077	-0.637077	-0.637077	-0.637077	-0.637077	-0.637077	-0.637077	-0.637077	-0.637077	357241	0.11676	0	1
P07737	Profilin-1	PFN1	-0.114454	1.92206	2.02736	1.51241	2.16941	0.247194	0.857164	-0.0680216	-0.263324	-0.551748	-0.520663	-0.59894	-0.619388	-0.656305	-0.683312	-0.677239	-0.630909	-0.659656	-0.672077	-0.665299	-0.668322	-0.685944	3.21847	0.0826713	1	1
P07741	Adenine phosphoribosyltransferase	APRT	0.202974	2.7425	1.44839	1.41935	1.9806	0.380147	0.325128	-0.33015	-0.622478	-0.0767258	-0.622478	-0.622478	-0.622478	-0.622478	-0.622478	-0.622478	-0.622478	-0.622478	-0.622478	-0.622478	-0.622478	-0.622478	1.04417e+06	6.83692e-05	0	1
P07814	Bifunctional glutamate/proline--tRNA ligase	EPRS1	-0.481317	-0.482869	-0.477632	-0.474317	-0.435344	1.53439	1.80698	1.82828	-0.218624	-0.451876	-0.482869	-0.482869	-0.482869	-0.482869	2.88208	-0.482869	-0.482869	-0.482869	-0.482869	-0.482869	-0.482869	-0.201059	2.59453e+06	4.97792e-06	1	1
P07858	Cathepsin B	CTSB	0.046078	1.52005	1.06525	1.53741	2.89125	0.775734	0.437907	0.296657	0.0796408	-0.3155	-0.543386	-0.662751	-0.676838	-0.742327	-0.720689	-0.721196	-0.709328	-0.724176	-0.73142	-0.744163	-0.779949	-0.578249	6.23792	0.0063242	0	1
P07900	Heat shock protein HSP 90-alpha	HSP90AA1	-0.474672	1.2882	0.523886	1.81981	2.02498	2.09404	1.04864	0.0960695	0.213262	-0.539607	-0.690565	-0.622117	-0.722602	-0.717502	-0.331259	-0.703382	-0.694168	-0.722602	-0.722602	-0.722602	-0.722602	-0.722602	83.816	0.0523453	0	1
P07910	Heterogeneous nuclear ribonucleoproteins C1/C2	HNRNPC	-0.476418	-0.320458	-0.381261	-0.214695	0.0924821	-0.151461	0.513884	0.610286	0.459902	0.31014	0.224521	0.0104401	-0.615821	-0.420701	-0.483019	-0.509669	-0.413011	-0.583275	-0.557746	-0.584471	-0.615821	4.10617	4.56218	0.0106576	1	1
P07954	Fumarate hydratase, mitochondrial	FH	-0.518849	0.720417	0.773856	2.42649	2.95692	0.595103	0.643845	0.0484621	-0.367005	-0.559942	-0.559942	-0.559942	-0.559942	-0.559942	-0.559942	-0.559942	-0.559942	-0.559942	-0.559942	-0.559942	-0.559942	-0.559942	364842	9.09338e-05	1	1
P08133	Annexin A6	ANXA6	0.220658	1.12548	0.370579	1.28778	1.42307	2.36154	1.47179	0.360685	0.729006	-0.618475	-0.80498	-0.767756	-0.80498	-0.80498	0.0854425	-0.80498	-0.80498	-0.80498	-0.80498	-0.80498	-0.80498	-0.80498	2.31673e+06	1.16792e-05	0	1
P08195	4F2 cell-surface antigen heavy chain	SLC3A2	0.418237	2.63542	1.45836	2.0825	1.52218	0.296948	-0.139568	-0.112672	-0.617793	-0.617793	-0.617793	-0.617793	-0.617793	-0.617793	-0.130101	-0.617793	-0.617793	-0.617793	-0.617793	-0.617793	-0.617793	-0.617793	3.72371	0.0121573	0	0
P08236	Beta-glucuronidase	GUSB	-0.367899	-0.367899	-0.0177097	0.946151	1.99281	3.70093	-0.367899	-0.367899	-0.367899	-0.367899	-0.367899	-0.367899	-0.367899	-0.367899	-0.367899	-0.367899	-0.367899	-0.367899	-0.367899	-0.367899	-0.367899	-0.367899	507781	7.028e-06	1	1
P08238	Heat shock protein HSP 90-beta	HSP90AB1	-0.498523	1.59304	0.371215	1.84757	2.31771	1.53396	0.767893	0.119227	0.5963	-0.37918	-0.638201	-0.64507	-0.641062	-0.720925	-0.39345	-0.81047	-0.759741	-0.690428	-0.677044	-0.790952	-0.789167	-0.712692	13.5561	0.000327032	1	1
P08567	Pleckstrin	PLEK	0.0597568	1.94266	0.667978	1.9446	2.51589	1.30324	0.133644	-0.344474	-0.587378	-0.587378	-0.587378	-0.587378	-0.587378	-0.587378	-0.587378	-0.587378	-0.587378	-0.587378	-0.587378	-0.587378	-0.587378	-0.587378	40.8504	0.0663709	0	1
P08571	Monocyte differentiation antigen CD14	CD14	-0.0971802	1.37128	0.0532065	1.01542	1.4613	0.510307	-0.165912	-0.115683	-0.669745	-0.669745	-0.669745	-0.669745	-0.669745	-0.669745	3.06041	-0.669745	-0.669745	-0.669745	-0.669745	-0.669745	-0.669745	0.943795	1.63439	0.370338	0	0
P08574	Cytochrome c1, heme protein, mitochondrial	CYC1	-0.33895	1.12868	1.34461	-0.33895	3.96677	-0.33895	-0.33895	-0.33895	-0.33895	-0.33895	-0.33895	-0.33895	-0.33895	-0.33895	-0.33895	-0.33895	-0.33895	-0.33895	-0.33895	-0.33895	-0.33895	-0.33895	212841	0.373901	#N/A	#N/A
P08575	Receptor-type tyrosine-protein phosphatase C	PTPRC	1.06602	0.700738	1.73619	1.01841	-0.388588	1.12162	-0.194821	0.8482	-0.664017	-0.664017	-0.664017	-0.664017	-0.664017	-0.664017	2.72446	-0.664017	-0.664017	-0.664017	-0.664017	-0.664017	-0.664017	-0.664017	50.4828	0.000191989	#N/A	#N/A
P08621	U1 small nuclear ribonucleoprotein 70 kDa	SNRNP70	-0.348304	-0.348304	-0.348304	-0.348304	-0.348304	-0.348304	-0.348304	-0.348304	-0.348304	-0.348304	-0.348304	-0.348304	-0.348304	0.530043	3.89691	-0.348304	1.83011	-0.348304	0.0124188	-0.348304	-0.348304	-0.348304	1.10223e+07	9.79704e-09	1	1
P08631	Tyrosine-protein kinase HCK	HCK	0.32429	1.55962	0.837892	1.59251	1.98864	1.61121	0.617222	0.28322	-0.44543	-0.81987	-0.81987	-0.438369	-0.81987	-0.595469	0.863366	-0.81987	-0.81987	-0.81987	-0.81987	-0.81987	-0.81987	-0.81987	5.6836e+06	2.13503e-06	0	1
P08648	Integrin alpha-5	ITGA5	-0.544596	0.636768	0.99951	1.82987	2.86921	1.24008	0.89519	0.258303	0.107731	-0.534581	-0.646457	-0.646457	-0.646457	-0.646457	-0.646457	-0.646457	-0.646457	-0.646457	-0.646457	-0.646457	-0.646457	-0.646457	5.88881	0.277356	#N/A	#N/A
P08670	Vimentin	VIM	-0.356502	0.24316	0.22851	0.424631	0.511841	-0.0817143	0.00313229	-0.130222	-0.076362	-0.251811	-0.208058	-0.26774	-0.45372	-0.448491	-0.413117	-0.448301	-0.441828	-0.493616	-0.525542	-0.522178	-0.540891	4.24882	2.6485	0.0806965	0	1
P08708	40S ribosomal protein S17	RPS17	-0.304138	-0.304138	-0.304138	-0.304138	-0.300284	-0.295564	-0.265312	-0.279093	-0.245183	-0.074622	-0.149612	-0.148157	-0.248723	-0.0953852	0.549052	-0.271232	-0.290579	-0.214862	-0.276019	-0.280312	-0.299079	4.40152	3.43797e+06	9.94233e-07	1	1
P08754	Guanine nucleotide-binding protein G(i) subunit alpha-3	GNAI3	0.259859	-0.251099	0.0692101	-0.251099	-0.251099	-0.251099	-0.251099	-0.251099	-0.251099	-0.251099	-0.251099	-0.251099	-0.251099	-0.251099	4.44181	-0.251099	-0.251099	-0.251099	-0.251099	-0.251099	-0.251099	-0.251099	4.219e+06	9.51528e-11	0	1
P08758	Annexin A5	ANXA5	0.133386	2.31891	0.681837	1.88437	2.4583	0.523819	0.465298	-0.296683	-0.168484	-0.529946	-0.591008	-0.609355	-0.635512	-0.635172	-0.558744	-0.636683	-0.626395	-0.636683	-0.634528	-0.634956	-0.635092	-0.636683	7.89432	0.256872	0	1
P08865	40S ribosomal protein SA	RPSA	-0.271703	-0.270501	-0.27099	-0.271264	-0.265869	-0.267039	-0.247777	-0.247758	-0.232966	-0.196108	-0.244933	-0.207855	-0.268771	-0.219361	0.462153	-0.231753	-0.223977	-0.227798	-0.241604	-0.234003	-0.245311	4.42519	6.1309e+06	1.19876e-10	1	1
P08962	CD63 antigen	CD63	4.47722	-0.213201	-0.213201	-0.213201	-0.213201	-0.213201	-0.213201	-0.213201	-0.213201	-0.213201	-0.213201	-0.213201	-0.213201	-0.213201	-0.213201	-0.213201	-0.213201	-0.213201	-0.213201	-0.213201	-0.213201	-0.213201	1	#DIV/0!	0	0
P09110	3-ketoacyl-CoA thiolase, peroxisomal	ACAA1	-0.170314	1.22519	1.78983	0.977447	3.05299	0.69582	0.752269	-0.00686517	-0.594026	-0.594026	-0.594026	-0.594026	-0.594026	-0.594026	-0.594026	-0.594026	-0.594026	-0.594026	-0.594026	-0.594026	-0.594026	-0.594026	1.02379e+06	0.11761	1	0
P09132	Signal recognition particle 19 kDa protein	SRP19	-0.418177	-0.418177	0.242527	3.38445	2.41025	0.791044	0.280736	-0.418177	-0.418177	-0.418177	-0.418177	-0.418177	-0.418177	-0.418177	-0.418177	-0.418177	-0.418177	-0.418177	-0.418177	-0.418177	-0.418177	-0.418177	1	#DIV/0!	0	0
P09211	Glutathione S-transferase P	GSTP1	0.783478	3.24558	0.621642	1.47509	1.3316	0.551563	0.497687	-0.294277	-0.383628	-0.506262	-0.563491	-0.597792	-0.636025	-0.60682	-0.63358	-0.639839	-0.617032	-0.579476	-0.629367	-0.610209	-0.625199	-0.583635	6.02987e+06	2.06343e-08	1	1
P09234	U1 small nuclear ribonucleoprotein C	SNRPC	-0.300177	-0.300177	-0.300177	-0.300177	-0.300177	-0.300177	-0.300177	-0.300177	-0.300177	2.23476	-0.300177	3.76878	-0.300177	-0.300177	-0.300177	-0.300177	-0.300177	-0.300177	-0.300177	-0.300177	-0.300177	-0.300177	1	#DIV/0!	0	1
P09326	CD48 antigen	CD48	0.489505	2.56075	1.86839	1.31153	0.906464	1.45868	0.31845	0.18109	-0.649633	-0.649633	-0.649633	-0.649633	-0.649633	-0.649633	-0.649633	-0.649633	-0.649633	-0.649633	-0.649633	-0.649633	-0.649633	-0.649633	34.2678	0.0657984	#N/A	#N/A
P09382	Galectin-1	LGALS1	0.0371177	2.10894	1.57802	2.09554	1.77704	0.335748	0.756918	0.187189	-0.269682	-0.544045	-0.65235	-0.615545	-0.677958	-0.654174	-0.683482	-0.683482	-0.678387	-0.683482	-0.683482	-0.683482	-0.683482	-0.683482	3.72367e+07	3.5498e-07	0	1
P09417	Dihydropteridine reductase	QDPR	0.381908	1.50109	0.875986	1.83555	2.54622	1.27557	0.817985	-0.615621	-0.615621	-0.615621	-0.615621	-0.615621	-0.615621	-0.615621	-0.615621	-0.615621	-0.615621	-0.615621	-0.615621	-0.615621	-0.615621	-0.615621	175971	0.373901	0	0
P09429	High mobility group protein B1	HMGB1	-0.00297022	1.44219	1.73671	1.74238	2.35935	0.783036	0.65244	0.335467	-0.120929	-0.69212	-0.69212	-0.622233	-0.69212	-0.69212	-0.69212	-0.69212	-0.69212	-0.69212	-0.69212	-0.69212	-0.69212	-0.69212	0.901378	0.630898	0	0
P09467	Fructose-1,6-bisphosphatase 1	FBP1	-0.485876	0.803682	0.544535	1.6038	2.90531	1.32763	1.26064	0.347043	-0.0602144	-0.381306	-0.575049	-0.523324	-0.688131	-0.66697	-0.633908	-0.68627	-0.688271	-0.686145	-0.690107	-0.691149	-0.687655	-0.648252	1.01946	0.868978	1	0
P09486	SPARC	SPARC	0.197184	-0.331067	3.44387	2.64922	-0.331067	-0.331067	-0.331067	-0.331067	-0.331067	-0.331067	-0.331067	-0.331067	-0.331067	-0.331067	-0.331067	-0.331067	-0.331067	-0.331067	-0.331067	-0.331067	-0.331067	-0.331067	1	#DIV/0!	0	1
P09488	Glutathione S-transferase Mu 1	GSTM1	0.16632	1.32309	1.08608	3.22231	-0.459673	2.01664	-0.459673	-0.459673	-0.459673	-0.459673	-0.459673	-0.459673	-0.459673	-0.459673	-0.459673	-0.459673	-0.459673	-0.459673	-0.459673	-0.459673	-0.459673	-0.459673	17792	0.373901	0	0
P09496	Clathrin light chain A	CLTA	-0.413406	-0.397954	-0.380433	-0.355022	-0.314392	-0.368005	-0.396854	-0.30888	-0.294338	-0.252999	-0.293923	0.0214571	-0.378551	-0.13244	-0.337	0.189395	-0.0915426	-0.159397	-0.19849	-0.205441	0.74438	4.32383	1.19137e+06	0.116432	0	1
P09497	Clathrin light chain B	CLTB	-0.368155	-0.35152	-0.332701	-0.295103	-0.266094	-0.346131	-0.321332	-0.324153	-0.334302	-0.127535	-0.303554	-0.130737	0.159348	-0.0905621	-0.309054	-0.0313745	-0.179575	-0.255055	-0.163734	-0.274645	0.227182	4.41879	719968	0.373901	0	1
P09525	Annexin A4	ANXA4	0.220535	2.23829	0.545723	2.04047	1.86283	1.04219	0.977926	-0.0214079	-0.327064	-0.350747	-0.589466	-0.73548	-0.73548	-0.674034	-0.433442	-0.647967	-0.73548	-0.73548	-0.73548	-0.73548	-0.73548	-0.73548	1.65244e+06	1.07567e-05	0	1
P09601	Heme oxygenase 1	HMOX1	0.00508042	1.67221	0.0812007	0.954651	3.7343	0.179128	0.313108	-0.462645	-0.462645	-0.462645	-0.462645	-0.462645	-0.462645	-0.462645	-0.462645	-0.462645	-0.462645	-0.462645	-0.462645	-0.462645	-0.462645	-0.462645	1	#DIV/0!	0	1
P09622	Dihydrolipoyl dehydrogenase, mitochondrial	DLD	-0.573138	-0.23836	-0.307337	0.406931	0.784817	0.392064	1.26379	2.22817	2.78514	0.741338	-0.41014	-0.643025	-0.643025	-0.643025	-0.643025	-0.643025	-0.643025	-0.643025	-0.643025	-0.643025	-0.643025	-0.643025	202581	9.6839e-07	1	0
P09651	Heterogeneous nuclear ribonucleoprotein A1	HNRNPA1	-0.407706	1.77185	0.0420012	0.656218	1.42024	0.665936	1.90356	0.903081	1.10288	0.363414	0.449028	-0.347976	-1.07665	-0.846592	-0.961494	-1.07665	-0.304009	-1.07665	-1.07665	-1.07665	-1.07665	0.049486	19.7564	0.00077857	1	1
P09661	U2 small nuclear ribonucleoprotein A	SNRPA1	-0.504152	-0.504152	-0.184317	-0.0117204	1.2576	0.699426	1.21383	-0.504152	1.05138	-0.504152	-0.504152	-0.504152	-0.504152	-0.504152	-0.504152	-0.504152	-0.504152	-0.504152	-0.504152	-0.504152	-0.504152	3.53607	69607.7	0.373901	1	1
P09668	Pro-cathepsin H	CTSH	-0.13187	1.23728	1.21759	2.26014	2.44412	0.811798	0.378712	0.568414	-0.303839	-0.394767	-0.573352	-0.732149	-0.522262	-0.678212	-0.732149	-0.628683	-0.732149	-0.699889	-0.592279	-0.732149	-0.732149	-0.732149	3.28938	0.114285	0	1
P09769	Tyrosine-protein kinase Fgr	FGR	-0.0577902	0.601841	0.682629	1.38632	2.89424	1.11819	1.75623	0.190533	-0.649378	-0.649378	-0.649378	-0.649378	-0.649378	-0.649378	-0.13028	-0.649378	-0.649378	-0.649378	-0.649378	-0.649378	-0.649378	-0.649378	5.24513e+06	1.9365e-09	0	1
P09917	Polyunsaturated fatty acid 5-lipoxygenase	ALOX5	-0.192372	-0.204642	-0.179493	-0.136048	-0.224123	-0.224123	-0.224123	-0.224123	-0.224123	-0.224123	-0.224123	-0.224123	-0.224123	-0.224123	4.47607	-0.177548	-0.224123	-0.224123	-0.224123	-0.224123	-0.224123	-0.224123	291721	0.373901	1	1
P09936	Ubiquitin carboxyl-terminal hydrolase isozyme L1	UCHL1	2.14227	3.82495	-0.298361	-0.298361	-0.298361	-0.298361	-0.298361	-0.298361	-0.298361	-0.298361	-0.298361	-0.298361	-0.298361	-0.298361	-0.298361	-0.298361	-0.298361	-0.298361	-0.298361	-0.298361	-0.298361	-0.298361	75407.7	0.373901	0	0
P09960	Leukotriene A-4 hydrolase	LTA4H	0.737755	1.53127	0.439194	1.10853	1.21195	2.70385	1.05547	0.205447	-0.251945	-0.638689	-0.720567	-0.744638	-0.758185	-0.758185	0.186031	-0.758185	-0.758185	-0.758185	-0.758185	-0.758185	-0.758185	-0.758185	104.418	0.0484553	1	1
P09972	Fructose-bisphosphate aldolase C	ALDOC	-0.446882	0.579847	0.775426	1.41993	3.25275	0.946222	0.841827	0.49381	0.330784	-0.386652	-0.716556	-0.495977	-0.716556	-0.646257	-0.706924	-0.716556	-0.664862	-0.669254	-0.466367	-0.670212	-0.620987	-0.716556	9.9202e+06	7.90599e-07	0	1
P47985	Cytochrome b-c1 complex subunit Rieske, mitochondrial	UQCRFS1	-0.207092	1.3016	0.795853	3.27722	1.72335	0.583275	0.542725	-0.534461	-0.534461	-0.534461	-0.534461	-0.534461	-0.534461	-0.534461	-0.534461	-0.534461	-0.534461	-0.534461	-0.534461	-0.534461	-0.534461	-0.534461	207531	0.117001	0	0
P0DI82	Trafficking protein particle complex subunit 2B	TRAPPC2B	-0.320175	-0.320175	-0.320175	1.33234	4.10628	0.644702	-0.320175	-0.320175	-0.320175	-0.320175	-0.320175	-0.320175	-0.320175	-0.320175	-0.320175	-0.320175	-0.320175	-0.320175	-0.320175	-0.320175	-0.320175	-0.320175	#N/A	#N/A	0	0
P0DMV9	Heat shock 70 kDa protein 1B	HSPA1B	-0.542514	0.796578	0.49009	2.07053	2.25885	1.22341	1.26652	0.0511684	0.152158	-0.546042	-0.616648	-0.507251	-0.86066	-0.751781	-0.362595	-0.862455	-0.786219	-0.843679	-0.862267	-0.825433	-0.819846	0.878091	6.53437e+06	8.70413e-08	0	1
P0DN76	Splicing factor U2AF 35 kDa subunit-like protein	U2AF1L5	-0.249724	-0.249724	-0.249724	-0.249724	-0.249724	-0.249724	-0.249724	-0.249724	-0.249724	-0.249724	-0.249724	0.589314	-0.249724	-0.249724	4.40516	-0.249724	-0.249724	-0.249724	-0.249724	-0.249724	-0.249724	-0.249724	2.83453e+06	4.58055e-08	0	1
P0DOY3	Immunoglobulin lambda constant 3	IGLC3	-0.999224	-0.862347	-0.999224	-0.999224	-0.784703	-0.707049	-0.530192	-0.196044	-0.0952154	0.894301	2.02082	-0.226541	0.428236	-0.562933	-0.941621	1.88901	1.497	1.36701	0.520542	0.646514	-0.359889	-0.999224	1.42963e+06	0.116337	#N/A	#N/A
P0DP25	Calmodulin-3	CALM3	-0.661801	0.6318	0.567659	0.753569	0.790298	0.303585	0.205405	0.214765	0.486155	-0.0264786	-0.449357	-0.279408	-0.347512	-0.651515	-0.898477	-0.887817	-0.769575	-0.696777	-0.603107	-0.656095	-0.693669	3.66835	6893901	5.66246e-07	1	1
P10109	Adrenodoxin, mitochondrial	FDX1	0.277003	1.2809	1.43347	1.81672	2.39019	0.781938	0.667175	0.831511	-0.693378	-0.46499	-0.693378	-0.693378	-0.693378	-0.693378	-0.693378	-0.693378	-0.693378	-0.693378	-0.693378	-0.693378	-0.693378	-0.693378	1	#DIV/0!	1	1
P10253	Lysosomal alpha-glucosidase	GAA	-0.279455	1.75875	0.399183	1.61097	2.78936	0.785057	1.08475	0.274564	-0.211146	-0.37847	-0.320688	-0.655484	-0.693705	-0.693705	-0.650628	-0.693705	-0.693705	-0.657112	-0.693705	-0.693705	-0.693705	-0.693705	18.0964	0.0819179	0	1
P10321	HLA class I histocompatibility antigen, C alpha chain	HLA-C	1.94759	2.35999	1.5692	0.478109	1.82228	0.781038	-0.559888	-0.559888	-0.559888	-0.559888	-0.559888	-0.559888	-0.559888	-0.559888	-0.559888	-0.559888	-0.559888	-0.559888	-0.559888	-0.559888	-0.559888	-0.559888	1.00303e+07	9.26237e-10	0	0
P10412	Histone H1,4	H1-4	-0.25628	-0.244915	-0.237438	-0.234371	-0.216104	-0.241714	-0.209005	-0.2152	-0.222824	-0.225816	-0.228792	-0.198881	-0.243549	-0.231113	-0.230972	-0.171154	-0.0993452	-0.203871	-0.197789	-0.203975	-0.161461	4.47457	0.609085	0.480352	0	0
P10515	Dihydrolipoyllysine-residue acetyltransferase component of pyruvate dehydrogenase complex, mitochondrial	DLAT	-0.458612	-0.458612	-0.458612	-0.458612	-0.458612	-0.458612	-0.100383	0.324082	0.45863	3.54731	1.93608	1.03985	-0.458612	-0.458612	-0.326404	-0.458612	-0.458612	-0.458612	-0.458612	-0.458612	-0.458612	-0.458612	171294	0.116126	1	0
P10599	Thioredoxin	TXN	-0.172387	2.74218	1.37845	0.787122	1.27582	-0.242508	-0.632494	0.13454	-0.298668	0.586081	0.395689	-1.17081	0.663455	0.151868	-1.54631	-1.23601	-1.1955	-0.416472	-0.350877	0.212225	-0.802821	-0.262577	1.34452e+07	7.48783e-08	0	1
P10606	Cytochrome c oxidase subunit 5B, mitochondrial	COX5B	-0.358764	0.979585	1.10784	1.70619	2.23605	0.271342	1.61448	1.30845	-0.717716	0.163405	-0.717716	-0.717716	-0.415989	-0.717716	-0.717716	-0.717716	-0.717716	-0.717716	-0.717716	-0.717716	-0.717716	-0.717716	595701	0.373901	0	0
P10619	Lysosomal protective protein	CTSA	-0.430742	0.998499	0.311384	0.578189	2.0969	2.42184	0.850706	0.465549	1.38336	-0.239538	-0.337518	-0.688338	-0.808795	-0.645858	-0.450602	-0.808795	-0.808795	-0.652267	-0.808795	-0.808795	-0.808795	-0.808795	1.11123e+07	0.373901	0	1
P10644	cAMP-dependent protein kinase type I-alpha regulatory subunit	PRKAR1A	-0.525971	0.315732	0.336003	1.63193	2.97634	1.3949	1.31543	0.508176	0.0797956	-0.355447	-0.615243	-0.553507	-0.654789	-0.654789	-0.61504	-0.654789	-0.654789	-0.654789	-0.654789	-0.654789	-0.654789	-0.654789	2.11349e+06	5.51851e-06	0	1
P10768	S-formylglutathione hydrolase	ESD	0.134926	1.60902	1.11166	1.4823	2.88818	0.641133	0.867876	0.00308213	-0.624156	-0.624156	-0.624156	-0.624156	-0.624156	-0.624156	-0.624156	-0.624156	-0.624156	-0.624156	-0.624156	-0.624156	-0.624156	-0.624156	1.1138e+06	2.45079e-05	0	1
P10809	60 kDa heat shock protein, mitochondrial	HSPD1	-0.60475	-0.0598707	-0.0327319	1.2962	2.56438	1.30324	1.3335	0.140254	1.93244	-0.336211	-0.299899	-0.623069	-0.644087	-0.732465	-0.722375	-0.678213	-0.27058	-0.691357	-0.695964	-0.709698	-0.715622	-0.753105	3.87627e+06	1.18587e-05	1	0
P11021	Endoplasmic reticulum chaperone BiP	HSPA5	-0.469076	1.15365	0.918454	1.81742	2.27317	1.0049	1.06586	0.434963	0.873174	-0.215323	-0.430839	-0.634149	-0.806955	-0.812721	-0.769691	-0.880539	-0.845909	-0.850445	-0.861642	-0.847809	-0.875073	-0.241423	6.84523	0.00214687	1	1
P11117	Lysosomal acid phosphatase	ACP2	0.854805	4.06372	1.30925	-0.327778	-0.327778	-0.327778	-0.327778	-0.327778	-0.327778	-0.327778	-0.327778	-0.327778	-0.327778	-0.327778	-0.327778	-0.327778	-0.327778	-0.327778	-0.327778	-0.327778	-0.327778	-0.327778	30.6095	0.0687656	0	1
P11142	Heat shock cognate 71 kDa protein	HSPA8	-0.757039	0.472609	0.330847	1.3809	2.44461	0.696628	1.09615	0.652302	0.885199	-0.249064	-0.673073	-0.616092	-0.933868	-0.86321	-0.382367	-0.850656	-0.692635	-0.887186	-0.897147	-0.846903	-0.860501	1.55049	9.4596	0.00887478	1	1
P11171	Protein 4,1	EPB41	1.27414	1.17487	1.75095	3.42107	-0.423391	-0.423391	-0.423391	-0.423391	-0.423391	-0.423391	-0.423391	-0.423391	-0.423391	-0.423391	-0.423391	-0.423391	-0.423391	-0.423391	-0.423391	-0.423391	-0.423391	-0.423391	1	#DIV/0!	0	0
P11177	Pyruvate dehydrogenase E1 component subunit beta, mitochondrial	PDHB	-0.612052	-0.612052	-0.000530991	0.0528467	2.74975	0.98091	1.80038	2.02033	-0.00944234	0.509195	-0.146762	-0.612052	-0.612052	-0.612052	-0.612052	-0.612052	-0.612052	-0.612052	-0.612052	-0.612052	-0.612052	-0.612052	1.85163e+06	0.116137	1	0
P11182	Lipoamide acyltransferase component of branched-chain alpha-keto acid dehydrogenase complex, mitochondrial	DBT	-0.409254	-0.409254	-0.409254	-0.409254	1.57136	1.97567	3.37918	0.440365	-0.409254	-0.409254	-0.409254	-0.409254	-0.409254	-0.409254	-0.409254	-0.409254	-0.409254	-0.409254	-0.409254	-0.409254	-0.409254	-0.409254	52124.3	0.373901	0	0
P11215	Integrin alpha-M	ITGAM	-0.584154	0.51373	0.861316	2.24616	2.40819	1.26278	0.827901	0.601477	-0.129049	-0.374721	-0.682843	-0.766369	-0.766369	-0.766369	0.330976	-0.766369	-0.766369	-0.766369	-0.766369	-0.766369	-0.766369	-0.384432	4.50229	0.00465946	1	1
P11233	Ras-related protein Ral-A	RALA	1.37745	3.22063	0.222405	1.32787	1.44772	0.71224	-0.51927	-0.51927	-0.51927	-0.51927	-0.51927	-0.51927	-0.51927	-0.51927	-0.51927	-0.51927	-0.51927	-0.51927	-0.51927	-0.51927	-0.51927	-0.51927	1	#DIV/0!	0	0
P11234	Ras-related protein Ral-B	RALB	0.197831	2.64838	0.498289	0.740408	3.17076	-0.426804	-0.426804	-0.426804	-0.426804	-0.426804	-0.426804	-0.426804	-0.426804	-0.426804	-0.426804	-0.426804	-0.426804	-0.426804	-0.426804	-0.426804	-0.426804	-0.426804	281134	0.116136	0	1
P11279	Lysosome-associated membrane glycoprotein 1	LAMP1	-0.00876892	2.36336	1.48025	2.36487	1.46718	0.358517	0.198089	-0.030387	-0.176094	-0.199907	-0.575303	-0.721143	-0.773447	-0.599314	-0.728072	-0.34914	-0.677503	-0.703471	-0.606771	-0.667804	-0.773447	-0.641695	6.82959	0.00662554	0	1
P11310	Medium-chain specific acyl-CoA dehydrogenase, mitochondrial	ACADM	-0.518186	1.10976	0.0893064	1.69772	3.4473	0.892314	0.383272	0.153113	-0.518186	-0.518186	-0.518186	-0.518186	-0.518186	-0.518186	-0.518186	-0.518186	-0.518186	-0.518186	-0.518186	-0.518186	-0.518186	-0.518186	659338	8.50963e-05	1	0
P11387	DNA topoisomerase 1	TOP1	-0.262921	-0.262921	-0.262921	-0.262921	-0.262921	-0.262921	-0.262921	-0.262921	-0.262921	-0.262921	-0.262921	-0.262921	-0.262921	-0.262921	0.927459	-0.262921	-0.262921	-0.262921	-0.262921	-0.262921	-0.262921	4.33097	160.709	0.0431152	1	0
P11388	DNA topoisomerase 2-alpha	TOP2A	-0.213201	-0.213201	-0.213201	-0.213201	-0.213201	-0.213201	-0.213201	-0.213201	-0.213201	-0.213201	-0.213201	-0.213201	-0.213201	-0.213201	4.47722	-0.213201	-0.213201	-0.213201	-0.213201	-0.213201	-0.213201	-0.213201	#N/A	#N/A	0	0
P11413	Glucose-6-phosphate 1-dehydrogenase	G6PD	-0.261157	0.987545	1.26459	2.30822	2.42796	1.14249	0.748205	-0.159675	-0.586769	-0.585251	-0.642682	-0.599209	-0.642682	-0.642682	-0.260121	-0.642682	-0.642682	-0.642682	-0.642682	-0.642682	-0.642682	-0.642682	9058601	2.22303e-06	1	1
P11441	Ubiquitin-like protein 4A	UBL4A	-0.331895	1.57005	0.751291	3.98467	-0.331895	-0.331895	-0.331895	-0.331895	-0.331895	-0.331895	-0.331895	-0.331895	-0.331895	-0.331895	-0.331895	-0.331895	-0.331895	-0.331895	-0.331895	-0.331895	-0.331895	-0.331895	1	#DIV/0!	#N/A	#N/A
P11586	C-1-tetrahydrofolate synthase, cytoplasmic	MTHFD1	0.0263654	1.77809	0.827356	1.60568	1.64727	2.34896	0.838934	-0.22756	-0.631793	-0.631793	-0.631793	-0.631793	-0.631793	-0.631793	-0.631793	-0.631793	-0.631793	-0.631793	-0.631793	-0.631793	-0.631793	-0.631793	1.91786e+06	3.84825e-05	1	0
P11717	Cation-independent mannose-6-phosphate receptor	IGF2R	0.0304562	-0.225052	-0.225052	-0.225052	-0.225052	-0.225052	-0.225052	-0.225052	-0.225052	-0.225052	-0.225052	-0.225052	-0.225052	-0.225052	4.47058	-0.225052	-0.225052	-0.225052	-0.225052	-0.225052	-0.225052	-0.225052	3.0174e+06	6.47779e-07	0	1
P11766	Alcohol dehydrogenase class-3	ADH5	0.58996	2.03529	-0.144036	2.86493	0.907047	1.8355	-0.505543	-0.505543	-0.505543	-0.505543	-0.505543	-0.505543	-0.505543	-0.505543	-0.505543	-0.505543	-0.505543	-0.505543	-0.505543	-0.505543	-0.505543	-0.505543	209124	0.117653	0	1
P11940	Polyadenylate-binding protein 1	PABPC1	-0.443472	-0.383774	-0.379016	-0.251619	0.0160893	-0.0465965	0.191491	0.0523576	0.263735	-0.0913238	-0.30657	-0.169356	-0.366537	-0.320914	0.0387937	-0.341469	-0.318765	-0.317087	-0.371144	-0.38882	-0.443602	4.3776	122.564	0.0456699	0	1
P12004	Proliferating cell nuclear antigen	PCNA	0.0730148	2.08916	0.453392	2.47991	1.89435	0.99333	0.632639	-0.00261517	-0.615227	-0.615227	-0.615227	-0.615227	-0.615227	-0.615227	-0.615227	-0.615227	-0.615227	-0.615227	-0.615227	-0.615227	-0.615227	-0.615227	1	#DIV/0!	0	1
P12081	Histidine--tRNA ligase, cytoplasmic	HARS1	-0.419499	-0.419499	0.436358	2.1635	-0.419499	3.06902	1.88211	-0.419499	-0.419499	-0.419499	-0.419499	-0.419499	-0.419499	-0.419499	-0.419499	-0.419499	-0.419499	-0.419499	-0.419499	-0.419499	-0.419499	-0.419499	340454	1.38185e-08	0	1
P12236	ADP/ATP translocase 3	SLC25A6	-0.452934	2.1724	1.3314	2.25838	2.39062	-0.452934	-0.452934	-0.452934	-0.452934	-0.452934	-0.452934	-0.452934	-0.452934	-0.452934	-0.452934	-0.452934	-0.452934	-0.452934	-0.452934	-0.452934	-0.452934	-0.452934	1.21753e+06	9.50369e-05	0	0
P12268	Inosine-5-monophosphate dehydrogenase 2	IMPDH2	-0.588869	-0.419117	-0.193892	1.31354	2.54385	1.74027	2.20189	0.456617	0.19229	-0.288689	-0.557024	-0.564183	-0.588869	-0.588869	-0.536874	-0.588869	-0.588869	-0.588869	-0.588869	-0.588869	-0.588869	-0.588869	538777	0.000144764	0	1
P12270	Nucleoprotein TPR	TPR	-0.346628	1.14519	1.97644	2.28813	2.4938	0.448952	-0.500368	-0.500368	-0.500368	-0.500368	-0.500368	-0.500368	-0.500368	-0.500368	-0.500368	-0.500368	-0.500368	-0.500368	-0.500368	-0.500368	-0.500368	-0.500368	14.5162	0.0790307	1	0
P12273	Prolactin-inducible protein	PIP	-1.12056	-1.01423	-1.02721	-0.986952	-0.778564	-0.946381	-0.643072	-0.236069	-0.417519	0.503045	0.956014	0.485587	0.706322	0.116559	-0.346066	-0.230604	-0.690438	2.6912	0.13807	1.17998	-0.155153	1.81605	1.10428e+06	1.0555e-05	#N/A	#N/A
P12314	High affinity immunoglobulin gamma Fc receptor I	FCGR1A	1.04481	3.18544	0.363794	2.59896	-0.399611	-0.399611	-0.399611	-0.399611	-0.399611	-0.399611	-0.399611	-0.399611	-0.399611	-0.399611	-0.399611	-0.399611	-0.399611	-0.399611	-0.399611	-0.399611	-0.399611	-0.399611	26.4437	0.0703933	#N/A	#N/A
P12814	Alpha-actinin-1	ACTN1	-0.468323	1.21114	0.803317	2.03354	1.31366	1.9402	1.1058	0.364876	-0.320939	-0.494473	0.0332586	-0.681172	-0.89865	-0.820361	0.708836	-0.925175	-0.880989	-0.883766	-0.851692	-0.824556	-0.713203	-0.751335	29.4108	0.0712371	1	1
P12821	Angiotensin-converting enzyme	ACE	-0.140344	1.20111	2.18925	1.57306	1.94451	0.115705	0.778162	1.13857	-0.704256	-0.704256	-0.704256	-0.704256	-0.704256	-0.704256	0.35532	-0.704256	-0.704256	-0.704256	-0.704256	-0.704256	-0.704256	-0.704256	12.0821	0.0244897	0	1
P12955	Xaa-Pro dipeptidase	PEPD	-0.4161	0.650183	0.635115	2.28848	1.99993	1.86502	1.35031	0.194402	-0.405768	-0.32783	-0.66987	-0.66987	-0.66987	-0.66987	-0.465169	-0.66987	-0.66987	-0.66987	-0.66987	-0.66987	-0.66987	-0.66987	2.87862e+06	1.05917e-05	0	1
P12956	X-ray repair cross-complementing protein 6	XRCC6	-0.444967	-0.0709123	-0.28153	0.0845661	0.085293	0.946749	-0.0151267	-0.280871	-0.0957605	-0.489801	-0.489801	-0.489801	-0.489801	-0.489801	3.77227	-0.489801	-0.489801	-0.489801	-0.489801	-0.489801	-0.489801	1.6881	2.74697e+06	5.01994e-07	1	1
P13010	X-ray repair cross-complementing protein 5	XRCC5	-0.285595	-0.244638	-0.16216	0.260503	-0.316698	0.60494	0.237168	-0.316698	-0.316698	-0.316698	-0.316698	-0.316698	-0.316698	-0.316698	4.34025	-0.316698	-0.316698	-0.316698	-0.316698	-0.316698	-0.316698	-0.316698	8.1298	0.0920943	1	1
P13073	Cytochrome c oxidase subunit 4 isoform 1, mitochondrial	COX4I1	-0.433328	0.758808	0.399534	1.62742	3.46283	0.241486	1.17155	0.196156	-0.377829	-0.470835	-0.547982	-0.547982	-0.547982	-0.547982	-0.547982	-0.547982	-0.547982	-0.547982	-0.547982	-0.547982	-0.547982	-0.547982	75807.7	0.116155	0	0
P13284	Gamma-interferon-inducible lysosomal thiol reductase	IFI30	-0.217264	1.37731	1.27884	2.4787	2.06851	1.01122	0.720053	-0.0177696	-0.473495	-0.538346	-0.626822	-0.633745	-0.658099	-0.642202	-0.520196	-0.658099	-0.658099	-0.658099	-0.658099	-0.658099	-0.658099	-0.658099	1.11744	0.747114	0	1
P13473	Lysosome-associated membrane glycoprotein 2	LAMP2	0.00498432	2.10454	1.73723	2.23709	1.4362	0.832032	0.204339	-0.145696	-0.677659	0.180316	-0.677659	-0.677659	-0.677659	-0.677659	-0.556007	-0.677659	-0.677659	-0.580776	-0.677659	-0.677659	-0.677659	-0.677659	3.05463e+07	1.3409e-07	0	1
P13489	Ribonuclease inhibitor	RNH1	0.172865	1.50036	0.57422	2.1481	1.7582	1.55774	1.0609	0.105006	0.48247	-0.469291	-0.753771	-0.617388	-0.778623	-0.778623	-0.511814	-0.778623	-0.778623	-0.778623	-0.778623	-0.778623	-0.778623	-0.778623	37.4411	0.0643361	1	1
P13498	Cytochrome b-245 light chain	CYBA	-0.26176	1.9625	0.639514	0.795143	2.9491	1.19439	1.02688	-0.122707	-0.603037	-0.603037	-0.603037	-0.343583	-0.603037	-0.603037	-0.603037	-0.603037	-0.603037	-0.603037	-0.603037	-0.603037	-0.603037	-0.603037	1	#DIV/0!	0	0
P13533	Myosin-6	MYH6	-0.443914	-0.443914	-0.443914	-0.443914	-0.443914	-0.0999594	-0.443914	-0.443914	-0.443914	-0.443914	-0.443914	-0.443914	3.24618	0.389435	-0.443914	-0.443914	-0.443914	-0.443914	0.434148	0.553499	2.57931	-0.443914	#N/A	#N/A	#N/A	#N/A
P13639	Elongation factor 2	EEF2	-0.22505	-0.19639	-0.206675	-0.136093	-0.124497	-0.0317901	-0.12073	-0.231759	-0.21603	-0.258267	-0.273662	-0.267612	-0.293334	-0.196604	4.4666	-0.126747	-0.242194	-0.270592	-0.286819	-0.27424	-0.295748	-0.191767	9.79447e+06	1.88881e-06	1	0
P13667	Protein disulfide-isomerase A4	PDIA4	-0.150688	1.92541	0.54505	1.3911	3.21974	0.317909	0.562192	-0.180307	-0.308757	-0.517545	-0.55596	-0.56217	-0.570113	-0.570113	-0.554946	-0.570113	-0.570113	-0.570113	-0.570113	-0.570113	-0.570113	-0.570113	82.9627	0.0505429	1	1
P13674	Prolyl 4-hydroxylase subunit alpha-1	P4HA1	-0.514734	0.0125503	0.835966	2.55638	2.39734	1.17983	1.40634	-0.0409535	-0.55948	-0.55948	-0.55948	-0.55948	-0.55948	-0.55948	-0.55948	-0.55948	-0.55948	-0.55948	-0.55948	-0.55948	-0.55948	-0.55948	423861	0.116865	0	1
P13686	Tartrate-resistant acid phosphatase type 5	ACP5	0.763685	3.60096	0.160454	1.02329	1.36438	0.0839877	0.559088	-0.11402	-0.199896	-0.340256	-0.603855	-0.495684	-0.603855	-0.603855	-0.367434	-0.603855	-0.603855	-0.603855	-0.603855	-0.603855	-0.603855	-0.603855	9.03877e+06	8.13333e-07	1	0
P13693	Translationally-controlled tumor protein	TPT1	0.506741	2.27567	1.34547	1.71826	1.56551	0.789364	0.918344	0.324618	-0.163548	-0.41621	-0.58056	-0.695733	-0.760853	-0.740261	-0.760853	-0.760853	-0.760853	-0.760853	-0.760853	-0.760853	-0.760853	-0.760853	3.27047e+06	1.32176e-06	0	1
P13716	Delta-aminolevulinic acid dehydratase	ALAD	-0.465789	0.416976	0.961868	1.92801	3.27071	1.34086	-0.465789	-0.465789	-0.465789	-0.465789	-0.465789	-0.465789	-0.465789	-0.465789	-0.465789	-0.465789	-0.465789	-0.465789	-0.465789	-0.465789	-0.465789	-0.465789	1	#DIV/0!	0	1
P13762	HLA class II histocompatibility antigen, DR beta 4 chain	HLA-DRB4	0.607946	1.72001	0.995363	1.70278	2.23558	0.841404	0.608966	-0.0369496	0.504278	-0.308827	-0.558465	-0.540943	-0.865968	-0.865968	0.0225728	-0.865968	-0.865968	-0.865968	-0.865968	-0.865968	-0.865968	-0.865968	#N/A	#N/A	0	0
P13796	Plastin-2	LCP1	1.00706	1.83843	0.833609	1.74705	1.06747	1.60723	1.10789	0.259422	-0.254179	-0.491258	-0.836208	-0.709856	-0.850188	-0.832702	0.311751	-0.850188	-0.847036	-0.832682	-0.846719	-0.816004	-0.836999	-0.775896	20.8478	0.00229648	1	1
P13798	Acylamino-acid-releasing enzyme	APEH	-0.583024	-0.583024	-0.338299	0.668361	1.6186	2.7215	1.943	0.860544	-0.583024	1.0154	-0.583024	-0.583024	-0.583024	-0.583024	-0.583024	-0.326759	-0.583024	-0.583024	-0.583024	-0.583024	-0.583024	-0.583024	747734	0.373901	0	1
P13804	Electron transfer flavoprotein subunit alpha, mitochondrial	ETFA	0.0361582	1.53037	1.58494	1.89555	2.68953	0.473022	0.309288	-0.203434	-0.46416	-0.603943	-0.603943	-0.603943	-0.603943	-0.603943	-0.603943	-0.603943	-0.603943	-0.603943	-0.603943	-0.603943	-0.603943	-0.603943	951754	1.43533e-06	1	1
P13807	Glycogen [starch] synthase, muscle	GYS1	-0.222127	-0.222127	-0.222127	-0.222127	-0.222127	-0.222127	-0.222127	-0.222127	-0.222127	-0.222127	-0.222127	-0.222127	-0.222127	-0.214386	4.47447	-0.222127	-0.204232	-0.222127	-0.222127	-0.222127	-0.222127	-0.0575718	161111	0.373901	0	0
P13861	cAMP-dependent protein kinase type II-alpha regulatory subunit	PRKAR2A	-0.472858	0.148698	0.127861	1.07466	2.96468	1.47465	1.83897	0.584961	0.202276	-0.611069	-0.611069	-0.611069	-0.611069	-0.611069	-0.611069	-0.611069	-0.611069	-0.611069	-0.611069	-0.611069	-0.611069	-0.611069	773138	5.55224e-06	0	1
P13984	General transcription factor IIF subunit 2	GTF2F2	-0.156516	2.10028	0.700089	0.819474	3.40168	0.594536	-0.466221	-0.466221	-0.466221	-0.466221	-0.466221	-0.466221	-0.466221	-0.466221	-0.466221	-0.466221	-0.466221	-0.466221	-0.466221	-0.466221	-0.466221	-0.466221	1	#DIV/0!	#N/A	#N/A
P13987	CD59 glycoprotein	CD59	-0.325088	-0.185236	-0.0777544	0.498675	1.03555	0.352445	0.638592	0.841881	-0.335945	0.726091	-0.853949	-0.286122	-0.853949	-0.730645	0.590657	-0.853949	-0.485978	-0.853949	-0.853949	-0.562623	-0.853949	3.4292	2.60543e+06	0.116465	#N/A	#N/A
P13995	Bifunctional methylenetetrahydrofolate dehydrogenase/cyclohydrolase, mitochondrial	MTHFD2	-0.237537	1.89789	1.44108	2.93848	1.14192	0.743674	0.15086	0.074036	-0.582172	-0.582172	-0.582172	-0.582172	-0.582172	-0.582172	-0.582172	-0.582172	-0.582172	-0.582172	-0.582172	-0.582172	-0.582172	-0.582172	73177.7	0.373901	1	0
P14174	Macrophage migration inhibitory factor	MIF	1.04067	2.66966	1.51027	2.10746	0.890719	0.426428	-0.0504243	-0.180413	-0.601027	-0.601027	-0.601027	-0.601027	-0.601027	-0.601027	-0.601027	-0.601027	-0.601027	-0.601027	-0.601027	-0.601027	-0.601027	-0.601027	1	#DIV/0!	0	1
P14209	CD99 antigen	CD99	0.74383	1.65406	0.715512	0.719465	3.65794	-0.440635	-0.440635	-0.440635	-0.440635	-0.440635	-0.440635	-0.440635	-0.440635	-0.440635	-0.440635	-0.440635	-0.440635	-0.440635	-0.440635	-0.440635	-0.440635	-0.440635	1	#DIV/0!	#N/A	#N/A
P14314	Glucosidase 2 subunit beta	PRKCSH	-0.474287	0.88025	1.3269	1.94673	2.44979	0.888727	0.909879	0.553226	0.395687	-0.158411	-0.68993	-0.66953	-0.744621	-0.696207	-0.744621	-0.744621	-0.705857	-0.744621	-0.744621	-0.744621	-0.744621	-0.744621	2.83e+06	4.035e-06	1	1
P14317	Hematopoietic lineage cell-specific protein	HCLS1	0.0573072	1.14174	1.19542	1.55949	2.59777	0.359112	0.637608	0.580492	0.718045	-0.204129	-0.553734	-0.587091	-0.642064	-0.857324	-0.92707	-0.877547	-0.879071	-0.900111	-0.92707	-0.900633	-0.92707	0.335926	7.22313e+06	2.05673e-06	1	1
P14324	Farnesyl pyrophosphate synthase	FDPS	0.10518	0.636754	-0.0786763	0.249222	4.32192	0.151785	-0.336636	-0.336636	-0.336636	-0.336636	-0.336636	-0.336636	-0.336636	-0.336636	-0.336636	-0.336636	-0.336636	-0.336636	-0.336636	-0.336636	-0.336636	-0.336636	803411	4.04176e-06	0	1
P14406	Cytochrome c oxidase subunit 7A2, mitochondrial	COX7A2	-0.302057	2.91098	1.48461	2.39003	-0.49237	0.877236	-0.49237	0.24942	-0.49237	-0.224671	-0.49237	-0.49237	-0.49237	-0.49237	-0.49237	-0.49237	-0.49237	-0.49237	-0.49237	-0.49237	-0.49237	-0.49237	1	#DIV/0!	#N/A	#N/A
P14550	Aldo-keto reductase family 1 member A1	AKR1A1	0.408506	2.34575	0.986085	1.23445	2.35189	1.02954	0.65283	-0.0127525	-0.462812	-0.627377	-0.658842	-0.658842	-0.658842	-0.658842	-0.658842	-0.658842	-0.658842	-0.658842	-0.658842	-0.658842	-0.658842	-0.658842	3.29273e+06	9.13951e-06	0	1
P14598	Neutrophil cytosol factor 1	NCF1	0.586498	4.04795	1.11725	0.798766	-0.363915	-0.363915	-0.363915	-0.363915	-0.363915	-0.363915	-0.363915	-0.363915	-0.363915	-0.363915	-0.363915	-0.363915	-0.363915	-0.363915	-0.363915	-0.363915	-0.363915	-0.363915	550554	2.26597e-06	0	0
P14618	Pyruvate kinase PKM	PKM	-0.609526	0.296547	0.191345	2.05608	2.5304	2.01041	1.07608	0.0931917	0.0258451	-0.300114	-0.457158	-0.516819	-0.664219	-0.632896	-0.592107	-0.658332	-0.586315	-0.646248	-0.662954	-0.651834	-0.651546	-0.64983	5.53357	0.0231116	1	1
P14625	Endoplasmin	HSP90B1	-0.493207	1.50885	1.09054	2.16834	2.34636	0.953825	0.693417	0.0339835	0.185484	-0.369973	-0.555717	-0.628958	-0.689431	-0.731874	-0.622099	-0.665908	-0.673879	-0.719831	-0.719548	-0.717241	-0.691741	-0.70139	7.58682	0.000794744	1	1
P63162	Small nuclear ribonucleoprotein-associated protein N	SNRPN	-0.291593	-0.291593	-0.291593	-0.291593	-0.291593	3.98695	-0.291593	-0.291593	-0.291593	-0.291593	-0.291593	1.84492	-0.291593	-0.291593	-0.291593	-0.291593	-0.291593	-0.291593	-0.291593	-0.291593	-0.291593	-0.291593	1.27701e+06	1.89711e-06	1	1
P14854	Cytochrome c oxidase subunit 6B1	COX6B1	0.181524	2.61872	2.64754	0.759078	1.26622	0.585674	-0.550148	0.193471	-0.550148	-0.550148	-0.550148	-0.550148	-0.550148	-0.550148	-0.550148	-0.550148	-0.550148	-0.550148	-0.550148	-0.550148	-0.550148	-0.550148	1	#DIV/0!	0	1
P14866	Heterogeneous nuclear ribonucleoprotein L	HNRNPL	-0.631881	-0.631881	-0.631881	-0.631881	-0.386813	0.595527	1.80535	0.687959	1.96424	2.33076	-0.631881	1.21847	-0.631881	0.630825	-0.631881	-0.631881	-0.631881	-0.631881	-0.631881	-0.631881	-0.631881	-0.631881	141.122	0.0462801	1	1
P14868	Aspartate--tRNA ligase, cytoplasmic	DARS1	-0.563908	-0.529007	-0.535091	-0.476958	-0.0680744	1.50062	3.19752	1.15214	0.246493	-0.46423	-0.563908	-0.533029	-0.563908	-0.563908	0.656299	-0.563908	-0.563908	-0.563908	-0.563908	-0.563908	-0.563908	1.4924	203711	0.000129792	1	1
P14923	Junction plakoglobin	JUP	-1.28576	-1.18588	-1.25826	-1.1097	-0.925524	-1.03358	-0.651399	-0.208694	-0.340759	0.558094	0.895349	-0.312316	-0.715136	1.06936	-0.913441	0.994171	0.555741	1.4092	0.996817	1.65812	1.26542	0.538176	#N/A	#N/A	0	0
P14927	Cytochrome b-c1 complex subunit 7	UQCRB	-0.458644	1.5788	2.02684	3.11016	-0.458644	0.00871664	1.07244	-0.458644	-0.458644	-0.458644	-0.458644	-0.458644	-0.458644	-0.458644	-0.458644	-0.458644	-0.458644	-0.458644	-0.458644	-0.458644	-0.458644	-0.458644	1	#DIV/0!	#N/A	#N/A
P15104	Glutamine synthetase	GLUL	-0.520425	-0.447325	-0.302766	1.05652	2.8886	2.22525	1.35823	0.780981	-0.345045	-0.448929	-0.520425	-0.520425	-0.520425	-0.520425	-0.520425	-0.520425	-0.520425	-0.520425	-0.520425	-0.520425	-0.520425	-0.520425	1.31611e+06	3.05107e-05	0	1
P15121	Aldo-keto reductase family 1 member B1	AKR1B1	-0.0243209	1.27437	0.871593	1.78209	2.58226	1.75263	0.284309	0.0809904	-0.065178	-0.656826	-0.656826	-0.656826	-0.656826	-0.656826	-0.656826	-0.656826	-0.656826	-0.656826	-0.656826	-0.656826	-0.656826	-0.656826	322214	0.373901	0	1
P15144	Aminopeptidase N	ANPEP	-0.534907	1.39123	0.745286	2.19877	2.07336	1.05188	0.606304	0.197337	0.108897	0.45823	-0.913329	0.15606	-0.913329	-0.829463	0.0103773	-0.913329	-0.913329	-0.913329	-0.913329	-0.913329	-0.750733	-0.489319	8.77593	0.0112546	0	1
P15153	Ras-related C3 botulinum toxin substrate 2	RAC2	0.465771	2.27526	1.16488	1.43082	2.39449	0.415854	0.668565	-0.0984159	-0.449993	-0.454198	-0.709148	-0.65946	-0.709148	-0.678692	-0.709148	-0.709148	-0.709148	-0.709148	-0.709148	-0.709148	-0.709148	-0.0925509	9.05744	0.257717	1	1
P15289	Arylsulfatase A	ARSA	-0.360967	-0.360967	1.32404	3.62063	1.91371	-0.360967	-0.360967	-0.360967	-0.360967	-0.360967	-0.360967	-0.360967	-0.360967	-0.360967	-0.360967	-0.360967	-0.360967	-0.360967	-0.360967	-0.360967	-0.360967	-0.360967	1	#DIV/0!	0	1
P15311	Ezrin	EZR	-0.193501	1.51555	0.521779	2.31423	2.40229	0.770611	1.21467	-0.282147	-0.157426	-0.43471	-0.639279	-0.639279	-0.639279	-0.639279	-0.639279	-0.639279	-0.639279	-0.639279	-0.639279	-0.639279	-0.639279	-0.639279	2.27223e+06	5.7443e-08	1	0
P15374	Ubiquitin carboxyl-terminal hydrolase isozyme L3	UCHL3	0.194768	1.71673	2.17187	1.5113	2.34546	0.332455	0.250935	-0.105694	-0.103724	-0.639546	-0.639546	-0.639546	-0.639546	-0.639546	-0.639546	-0.639546	-0.639546	-0.639546	-0.639546	-0.639546	-0.639546	-0.639546	544958	0.117026	0	0
P15531	Nucleoside diphosphate kinase A	NME1	-0.236139	1.8125	1.15828	1.94446	2.70334	0.772521	0.084793	-0.246445	-0.570951	-0.570951	-0.570951	-0.570951	-0.570951	-0.570951	-0.570951	-0.570951	-0.570951	-0.570951	-0.570951	-0.570951	-0.570951	-0.570951	283898	0.373901	0	1
P15586	N-acetylglucosamine-6-sulfatase	GNS	-0.0945868	1.44458	1.89925	1.75957	2.5703	0.629166	0.426415	-0.388862	-0.498915	-0.582813	-0.597009	-0.597009	-0.597009	-0.597009	-0.597009	-0.597009	-0.597009	-0.597009	-0.597009	-0.597009	-0.597009	-0.597009	2.43892	0.120009	0	1
P15848	Arylsulfatase B	ARSB	0.962332	3.19048	0.612553	1.22151	1.76169	0.688866	-0.527339	-0.527339	-0.527339	-0.527339	-0.527339	-0.527339	-0.527339	-0.527339	-0.527339	-0.527339	-0.527339	-0.527339	-0.527339	-0.527339	-0.527339	-0.527339	127701	0.373901	0	1
P15880	40S ribosomal protein S2	RPS2	-0.2566	-0.2566	-0.2566	-0.2566	-0.255019	-0.255379	-0.252125	-0.232059	-0.225955	-0.163709	-0.23237	-0.232818	-0.25427	-0.195708	0.157973	-0.158132	-0.233678	-0.216483	-0.228128	-0.228212	-0.227638	4.46011	19.184	4.29208e-05	1	1
P15924	Desmoplakin	DSP	-1.38449	-1.28598	-1.32755	-1.25838	-0.6969	-1.04246	-0.63735	-0.245732	-0.456348	1.10372	1.78035	-0.378832	1.20618	1.1997	-1.00184	0.470488	0.671933	0.757754	0.295459	1.20023	0.740523	0.289543	1.63167e+06	9.46682e-07	#N/A	#N/A
P16070	CD44 antigen	CD44	0.992048	3.05314	1.78069	0.788169	0.785051	0.668659	0.205804	0.190652	-0.0403099	-0.125774	-0.69723	-0.628596	-0.69723	-0.69723	-0.69723	-0.69723	-0.69723	-0.69723	-0.69723	-0.69723	-0.69723	-0.69723	4.1923	0.009821	1	1
P16150	Leukosialin	SPN	0.502456	2.15875	1.54236	2.07294	1.57015	0.382399	0.331996	0.50435	-0.152285	-0.256426	-0.749107	-0.41651	-0.749107	-0.749107	-0.749107	-0.749107	-0.749107	-0.749107	-0.749107	-0.749107	-0.749107	-0.749107	190.416	0.0474529	0	1
P16152	Carbonyl reductase [NADPH] 1	CBR1	0.359404	2.69316	1.02949	1.86497	1.82278	0.837799	0.0930027	-0.58004	-0.58004	-0.58004	-0.58004	-0.58004	-0.58004	-0.58004	-0.58004	-0.58004	-0.58004	-0.58004	-0.58004	-0.58004	-0.58004	-0.58004	1.08061e+06	2.56987e-05	0	1
P16278	Beta-galactosidase	GLB1	-0.392493	-0.242522	-0.50134	-0.0352453	0.771243	2.93677	2.68265	0.713039	-0.50134	-0.50134	-0.50134	-0.50134	-0.50134	-0.50134	0.585315	-0.50134	-0.50134	-0.50134	-0.50134	-0.50134	-0.50134	-0.50134	1.471e+06	7.9396e-08	0	1
P16284	Platelet endothelial cell adhesion molecule	PECAM1	1.22805	2.79588	2.16433	1.2833	0.972277	-0.116335	-0.535001	-0.535001	-0.535001	-0.535001	-0.535001	-0.535001	-0.535001	-0.535001	-0.302489	-0.535001	-0.535001	-0.535001	-0.535001	-0.535001	-0.535001	-0.535001	15.4574	0.220252	0	0
P16333	Cytoplasmic protein NCK1	NCK1	1.11921	1.80932	1.03683	2.91129	1.63225	-0.500523	-0.500523	-0.500523	-0.500523	-0.500523	-0.500523	-0.500523	-0.500523	-0.500523	-0.500523	-0.500523	-0.500523	-0.500523	-0.500523	-0.500523	-0.500523	-0.500523	1	#DIV/0!	#N/A	#N/A
P16401	Histone H1,5	H1-5	-0.263305	-0.255364	-0.252034	-0.250182	-0.235821	-0.250405	-0.240736	-0.245541	-0.252174	-0.250561	-0.264007	-0.171481	-0.194617	-0.217226	-0.230616	-0.134476	-0.0940559	-0.210257	-0.161214	-0.199046	-0.0981981	4.47132	1.49567	0.146191	1	0
P16403	Histone H1,2	H1-2	-0.402731	-0.590005	0.943751	0.347415	0.533809	-0.590005	-0.590005	-0.590005	-0.590005	-0.590005	-0.590005	-0.590005	0.517841	-0.0955221	-0.590005	3.72752	1.04063	0.218684	-0.590005	0.248663	-0.590005	-0.590005	1	#DIV/0!	1	0
P16435	NADPH--cytochrome P450 reductase	POR	1.72741	1.24568	1.57119	3.03991	-0.509816	0.751152	-0.509816	-0.509816	-0.509816	-0.509816	-0.509816	-0.509816	-0.509816	-0.509816	-0.178294	-0.509816	-0.509816	-0.509816	-0.509816	-0.509816	-0.509816	-0.509816	1.45575e+06	2.26112e-05	0	1
P16615	Sarcoplasmic/endoplasmic reticulum calcium ATPase 2	ATP2A2	0.0583103	0.635764	0.226026	2.21664	-0.453781	0.677963	-0.453781	-0.453781	-0.453781	-0.453781	-0.453781	-0.453781	-0.453781	-0.453781	3.4458	-0.453781	-0.453781	-0.453781	-0.453781	-0.453781	-0.453781	-0.453781	1.89568e+06	1.75994e-05	1	1
P16930	Fumarylacetoacetase	FAH	-0.172437	1.09853	0.664791	2.89907	1.85865	1.06935	1.17947	-0.573161	-0.573161	-0.573161	-0.573161	-0.573161	-0.573161	-0.573161	-0.573161	-0.573161	-0.573161	-0.573161	-0.573161	-0.573161	-0.573161	-0.573161	545734	0.373901	0	1
P16949	Stathmin	STMN1	1.16646	2.63518	1.02309	1.43025	0.765268	0.0177678	1.06495	0.571268	0.548218	-0.330753	-0.0954392	-0.493145	-0.830312	-0.830312	-0.830312	-0.830312	-0.830312	-0.830312	-0.830312	-0.830312	-0.830312	-0.830312	1	#DIV/0!	0	0
P17050	Alpha-N-acetylgalactosaminidase	NAGA	0.194681	1.98343	0.115758	1.27294	2.73373	1.22003	1.17815	-0.579915	-0.579915	-0.579915	-0.579915	-0.579915	-0.579915	-0.579915	-0.579915	-0.579915	-0.579915	-0.579915	-0.579915	-0.579915	-0.579915	-0.579915	3.67204	0.125804	0	1
P17174	Aspartate aminotransferase, cytoplasmic	GOT1	-0.390496	1.55481	1.5476	1.48153	3.01428	0.519438	0.357024	-0.538945	-0.538945	-0.538945	-0.538945	-0.538945	-0.538945	-0.538945	-0.538945	-0.538945	-0.538945	-0.538945	-0.538945	-0.538945	-0.538945	-0.538945	208234	0.373901	0	1
P17612	cAMP-dependent protein kinase catalytic subunit alpha	PRKACA	-0.301518	2.30837	-0.301518	3.72198	-0.301518	-0.301518	-0.301518	-0.301518	-0.301518	-0.301518	-0.301518	-0.301518	-0.301518	-0.301518	-0.301518	-0.301518	-0.301518	-0.301518	-0.301518	-0.301518	-0.301518	-0.301518	275914	0.116251	0	0
P17844	Probable ATP-dependent RNA helicase DDX5	DDX5	-0.34758	0.624165	0.301563	1.55893	2.54681	1.65995	1.37315	0.00280075	0.802884	-0.718081	-0.718081	-0.718081	-0.718081	-0.718081	0.0942954	-0.718081	-0.718081	-0.718081	-0.718081	-0.718081	-0.718081	-0.718081	18.1936	0.0772819	1	0
P17900	Ganglioside GM2 activator	GM2A	0.771085	2.0853	1.08973	2.3088	1.81942	0.444574	0.31676	0.00754381	-0.593501	-0.0872368	-0.703337	-0.668529	-0.703337	-0.669527	-0.703337	-0.703337	-0.703337	-0.579434	-0.618289	-0.703337	-0.703337	-0.703337	4.53133e+06	3.39167e-07	0	1
P17931	Galectin-3	LGALS3	0.0212883	1.59624	1.78039	1.82376	2.4016	0.683774	0.390527	-0.11213	-0.448491	-0.553714	-0.629474	-0.63736	-0.682981	-0.657673	-0.695497	-0.695497	-0.682483	-0.661942	-0.695497	-0.695497	-0.695497	-0.153835	20.5238	0.185738	1	1
P17947	Transcription factor PU,1	SPI1	-0.213201	-0.213201	-0.213201	-0.213201	-0.213201	-0.213201	-0.213201	-0.213201	-0.213201	-0.213201	-0.213201	-0.213201	-0.213201	-0.213201	-0.213201	-0.213201	-0.213201	-0.213201	-0.213201	-0.213201	-0.213201	4.47722	1	#DIV/0!	0	0
P17980	26S proteasome regulatory subunit 6A	PSMC3	-0.577432	-0.418097	-0.384378	-0.0812074	1.75011	1.43358	2.90809	1.32079	1.00556	-0.0546504	-0.411796	-0.527582	-0.597425	-0.597425	-0.586167	-0.597425	-0.597425	-0.597425	-0.597425	-0.597425	-0.597425	-0.597425	826451	1.55737e-05	0	1
P17987	T-complex protein 1 subunit alpha	TCP1	-0.481712	-0.479025	-0.48049	-0.442318	-0.0613494	1.49461	3.35732	1.5441	1.27446	-0.249091	-0.451879	-0.433276	-0.481712	-0.481712	-0.291719	-0.481712	-0.445923	-0.481712	-0.481712	-0.481712	-0.481712	-0.481712	981394	1.41884e-05	1	0
P18077	60S ribosomal protein L35a	RPL35A	-0.294773	-0.294773	-0.294773	-0.294773	-0.294773	-0.294773	-0.294773	-0.294773	-0.294773	-0.294773	-0.294773	-0.294773	-0.294773	-0.294773	1.9772	-0.294773	-0.294773	-0.294773	-0.294773	-0.294773	-0.294773	3.91827	1051301	0.11613	1	0
P18085	ADP-ribosylation factor 4	ARF4	-0.481806	3.1204	1.74054	0.35827	2.06445	0.351713	0.0735264	-0.481806	-0.481806	-0.481806	-0.481806	-0.481806	-0.481806	-0.481806	-0.481806	-0.481806	-0.481806	-0.481806	-0.481806	-0.481806	-0.481806	-0.481806	570068	0.373901	0	1
P18124	60S ribosomal protein L7	RPL7	-0.378459	-0.378459	-0.378459	-0.378459	-0.378459	-0.377125	-0.378459	-0.378459	-0.378459	-0.376338	-0.378459	-0.341166	-0.378459	-0.20602	2.0816	0.130543	0.155106	-0.236087	-0.258503	-0.2962	-0.293143	3.80192	58.9096	0.0599776	1	0
P18206	Vinculin	VCL	-0.653055	0.660625	0.31923	1.6825	1.71152	2.56648	1.036	0.268749	0.642144	-0.0028079	-0.583842	-0.913655	-0.795786	-0.535721	-0.677782	-0.237571	-0.538581	-0.817986	-0.806262	-0.668398	-1.04217	-0.613628	3.1373e+06	6.90485e-08	1	1
P18510	Interleukin-1 receptor antagonist protein	IL1RN	1.36584	2.7882	2.15096	1.76512	-0.44834	-0.44834	-0.44834	-0.44834	-0.44834	-0.44834	-0.44834	-0.44834	-0.44834	-0.44834	-0.44834	-0.44834	-0.44834	-0.44834	-0.44834	-0.44834	-0.44834	-0.44834	3.53491e+06	1.1703e-05	0	1
P18615	Negative elongation factor E	NELFE	-0.288986	1.74376	4.03597	-0.288986	-0.288986	-0.288986	-0.288986	-0.288986	-0.288986	-0.288986	-0.288986	-0.288986	-0.288986	-0.288986	-0.288986	-0.288986	-0.288986	-0.288986	-0.288986	-0.288986	-0.288986	-0.288986	1	#DIV/0!	0	0
P18621	60S ribosomal protein L17	RPL17	-0.279868	-0.279079	-0.280573	-0.280456	-0.278446	-0.280573	-0.280573	-0.280573	-0.273876	-0.280573	-0.274867	-0.247998	-0.245838	-0.190689	0.61948	-0.186075	-0.171605	-0.214163	-0.234286	-0.249587	-0.206554	4.39677	6.9086e+06	2.12757e-07	1	1
P18669	Phosphoglycerate mutase 1	PGAM1	0.276798	1.92321	1.18015	2.10306	2.32839	0.493728	0.402238	-0.0278077	-0.254654	-0.441278	-0.570934	-0.66576	-0.675816	-0.675816	-0.675816	-0.675816	-0.664797	-0.675816	-0.675816	-0.675816	-0.675816	-0.675816	1.46715	0.619528	0	1
P18859	ATP synthase-coupling factor 6, mitochondrial	ATP5PF	-0.489036	-0.231498	-0.0849308	-0.0121997	3.10137	2.40755	1.43714	-0.0909244	0.319993	-0.489036	-0.489036	-0.489036	-0.489036	-0.489036	-0.489036	-0.489036	-0.489036	-0.489036	-0.489036	-0.489036	-0.489036	-0.489036	1	#DIV/0!	#N/A	#N/A
P18887	DNA repair protein XRCC1	XRCC1	0.874687	0.653922	1.1641	-0.371587	3.99585	-0.371587	-0.371587	-0.371587	-0.371587	-0.371587	-0.371587	-0.371587	-0.371587	-0.371587	-0.371587	-0.371587	-0.371587	-0.371587	-0.371587	-0.371587	-0.371587	-0.371587	1	#DIV/0!	0	0
P19256	Lymphocyte function-associated antigen 3	CD58	-0.307922	3.34428	2.81416	-0.307922	-0.307922	-0.307922	-0.307922	-0.307922	-0.307922	-0.307922	-0.307922	-0.307922	-0.307922	-0.307922	-0.307922	-0.307922	-0.307922	-0.307922	-0.307922	-0.307922	-0.307922	-0.307922	1	#DIV/0!	#N/A	#N/A
P19338	Nucleolin	NCL	-0.932227	-0.820272	-0.79007	-0.667396	-0.446093	-0.488515	0.160387	-0.0777141	0.971723	0.597108	0.803803	1.43387	1.89859	-0.232108	-0.404474	-0.385243	-0.55421	-0.625828	-0.756849	-0.727406	-0.718962	2.76188	6.32811	0.0063725	1	1
P19387	DNA-directed RNA polymerase II subunit RPB3	POLR2C	-0.434341	-0.434341	-0.434341	2.21208	3.08612	1.33674	1.18319	-0.434341	-0.434341	-0.434341	-0.434341	-0.434341	-0.434341	-0.434341	-0.434341	-0.434341	-0.434341	-0.434341	-0.434341	-0.434341	-0.434341	-0.434341	1	#DIV/0!	0	1
P19388	DNA-directed RNA polymerases I, II, and III subunit RPABC1	POLR2E	-0.307354	-0.307354	-0.307354	-0.307354	2.74389	-0.307354	3.4032	-0.307354	-0.307354	-0.307354	-0.307354	-0.307354	-0.307354	-0.307354	-0.307354	-0.307354	-0.307354	-0.307354	-0.307354	-0.307354	-0.307354	-0.307354	1	#DIV/0!	0	0
P19404	NADH dehydrogenase [ubiquinone] flavoprotein 2, mitochondrial	NDUFV2	-0.463635	-0.463635	-0.463635	0.750506	2.36654	3.10654	1.10887	0.549336	-0.463635	-0.463635	-0.463635	-0.463635	-0.463635	-0.463635	-0.463635	-0.463635	-0.463635	-0.463635	-0.463635	-0.463635	-0.463635	-0.463635	346941	0.116117	#N/A	#N/A
P19429	Troponin I, cardiac muscle	TNNI3	-0.548597	-0.548597	-0.548597	-0.548597	-0.548597	-0.548597	-0.548597	-0.548597	0.554448	-0.548597	1.13189	0.773545	-0.548597	0.0596205	-0.548597	-0.548597	0.895625	0.405405	0.172014	3.68781	-0.548597	-0.548597	#N/A	#N/A	#N/A	#N/A
P19525	Interferon-induced, double-stranded RNA-activated protein kinase	EIF2AK2	-0.409158	-0.375948	-0.387584	-0.222012	-0.215875	-0.119626	-0.036458	-0.123297	-0.17578	-0.007868	-0.0624224	0.156331	-0.125645	-0.101936	0.379099	-0.423835	-0.423835	-0.423835	-0.423835	-0.423835	-0.423835	4.37119	486628	0.116545	0	1
P19634	Sodium/hydrogen exchanger 1	SLC9A1	0.946259	2.25594	-0.355468	-0.355468	3.5517	-0.355468	-0.355468	-0.355468	-0.355468	-0.355468	-0.355468	-0.355468	-0.355468	-0.355468	-0.355468	-0.355468	-0.355468	-0.355468	-0.355468	-0.355468	-0.355468	-0.355468	2.99037e+06	4.17735e-06	0	0
P19784	Casein kinase II subunit alpha	CSNK2A2	-0.276775	-0.276775	-0.276775	-0.276775	1.32778	-0.276775	-0.276775	-0.276775	-0.276775	-0.276775	-0.276775	-0.276775	-0.276775	-0.276775	4.20772	-0.276775	-0.276775	-0.276775	-0.276775	-0.276775	-0.276775	-0.276775	1	#DIV/0!	0	0
P19878	Neutrophil cytosol factor 2	NCF2	0.877175	2.74328	1.2236	1.66921	1.22041	0.428343	0.689885	0.0333629	0.0593962	-0.571115	-0.725161	-0.725161	-0.725161	-0.725161	-0.39677	-0.725161	-0.725161	-0.725161	-0.725161	-0.725161	-0.725161	-0.725161	2.70984e+06	1.26895e-05	1	1
P19971	Thymidine phosphorylase	TYMP	-0.0489824	2.47667	0.833562	2.1179	1.89032	0.788453	0.543752	-0.0889576	-0.547116	-0.559945	-0.621553	-0.579816	-0.621553	-0.621553	-0.621553	-0.621553	-0.621553	-0.610316	-0.621553	-0.621553	-0.621553	-0.621553	2.76493	0.354316	0	1
P20036	HLA class II histocompatibility antigen, DP alpha 1 chain	HLA-DPA1	1.29958	3.9953	0.187788	0.0518625	0.281664	0.483576	-0.094263	-0.220534	-0.199523	-0.511545	-0.511545	-0.146861	-0.511545	-0.511545	-0.0116003	-0.511545	-0.511545	-0.511545	-0.511545	-0.511545	-0.511545	-0.511545	9186701	1.76623e-05	0	1
P20042	Eukaryotic translation initiation factor 2 subunit 2	EIF2S2	-0.165229	1.54993	0.0652199	0.26437	1.40458	0.422881	-0.51813	-0.51813	-0.51813	-0.51813	-0.51813	0.168356	-0.51813	-0.51813	-0.51813	-0.51813	-0.51813	-0.51813	-0.51813	-0.51813	-0.51813	3.5437	485211	0.116218	0	1
P20073	Annexin A7	ANXA7	0.707476	2.49783	0.756174	2.22556	1.32628	0.809954	0.845872	-0.611276	-0.611276	-0.611276	-0.611276	-0.611276	-0.611276	-0.611276	-0.611276	-0.611276	-0.611276	-0.611276	-0.611276	-0.611276	-0.611276	-0.611276	252584	0.116673	0	1
P20138	Myeloid cell surface antigen CD33	CD33	0.858918	3.43931	2.26773	-0.400236	-0.400236	0.638281	-0.400236	-0.400236	-0.400236	-0.400236	-0.400236	-0.400236	-0.400236	-0.400236	-0.400236	-0.400236	-0.400236	-0.400236	-0.400236	-0.400236	-0.400236	-0.400236	7.821	0.475703	#N/A	#N/A
P20290	Transcription factor BTF3	BTF3	-0.218381	-0.218381	-0.218381	-0.218381	-0.218381	-0.218381	-0.218381	-0.218381	-0.218381	-0.218381	-0.218381	-0.218381	-0.218381	-0.218381	-0.108371	-0.218381	-0.218381	-0.218381	-0.218381	-0.218381	-0.218381	4.47599	2.6472e+06	8.77777e-08	0	1
P20292	Arachidonate 5-lipoxygenase-activating protein	ALOX5AP	2.99086	-0.308818	-0.308818	-0.308818	-0.308818	-0.308818	-0.308818	-0.308818	-0.308818	-0.308818	-0.308818	3.1855	-0.308818	-0.308818	-0.308818	-0.308818	-0.308818	-0.308818	-0.308818	-0.308818	-0.308818	-0.308818	1.68233e+06	0.116388	0	1
P20340	Ras-related protein Rab-6A	RAB6A	0.284567	1.42525	0.388374	0.701677	1.79191	3.33294	-0.495295	-0.495295	-0.495295	-0.495295	-0.495295	-0.495295	-0.495295	-0.495295	-0.495295	-0.495295	-0.495295	-0.495295	-0.495295	-0.495295	-0.495295	-0.495295	2.34167e+06	6.49835e-08	1	1
P20618	Proteasome subunit beta type-1	PSMB1	-0.479785	-0.473167	-0.479785	-0.203233	1.67427	3.30873	1.88367	0.626486	-0.116031	-0.296059	-0.479785	-0.403754	-0.479785	-0.438456	-0.479785	-0.479785	-0.422309	-0.463978	-0.40136	-0.436534	-0.479785	-0.479785	713321	1.24801e-05	0	1
P20645	Cation-dependent mannose-6-phosphate receptor	M6PR	0.562325	2.61564	1.62506	1.82591	1.47849	0.595683	0.0439435	-0.297681	-0.630936	-0.630936	-0.630936	-0.630936	-0.630936	-0.630936	-0.247201	-0.630936	-0.630936	-0.630936	-0.630936	-0.630936	-0.630936	-0.630936	1.19862	0.593705	0	1
P20674	Cytochrome c oxidase subunit 5A, mitochondrial	COX5A	-0.452898	1.26665	0.856827	1.61227	2.87468	0.556148	0.643317	1.2543	-0.615092	-0.615092	-0.615092	-0.615092	-0.615092	-0.615092	-0.615092	-0.615092	-0.615092	-0.615092	-0.615092	-0.615092	-0.615092	-0.615092	343834	0.373901	0	0
P20702	Integrin alpha-X	ITGAX	-0.405572	0.102881	1.34402	2.18521	0.832897	1.20225	0.323588	1.27026	-0.686203	-0.686203	-0.686203	-0.686203	-0.686203	-0.686203	2.0651	-0.686203	-0.686203	-0.686203	-0.686203	-0.686203	-0.686203	-0.686203	19.2274	0.00701947	0	1
P20810	Calpastatin	CAST	0.286395	2.18344	1.40227	2.04898	1.73295	0.532661	0.689138	0.165885	-0.283545	-0.302102	-0.727063	-0.458376	-0.727063	-0.727063	-0.727063	-0.727063	-0.727063	-0.727063	-0.727063	-0.727063	-0.727063	-0.727063	8.1194e+06	9.80324e-08	0	1
P20839	Inosine-5-monophosphate dehydrogenase 1	IMPDH1	-0.463612	-0.463612	-0.463612	0.821901	2.98862	2.16321	1.74112	-0.463612	0.166557	-0.463612	-0.463612	-0.463612	-0.463612	-0.463612	-0.463612	-0.463612	-0.463612	-0.463612	-0.463612	-0.463612	-0.463612	-0.463612	1	#DIV/0!	0	0
P20929	Nebulin	NEB	-0.411068	1.95124	0.814759	1.14319	-0.411068	-0.411068	3.49004	-0.411068	-0.411068	-0.411068	-0.411068	-0.411068	-0.411068	-0.411068	-0.411068	-0.411068	-0.411068	-0.411068	-0.411068	-0.411068	-0.411068	-0.411068	#N/A	#N/A	#N/A	#N/A
P20933	N(4)-(beta-N-acetylglucosaminyl)-L-asparaginase	AGA	0.640875	1.06654	2.93054	2.79224	-0.412789	-0.412789	-0.412789	-0.412789	-0.412789	-0.412789	-0.412789	-0.412789	-0.412789	-0.412789	-0.412789	-0.412789	-0.412789	-0.412789	-0.412789	-0.412789	-0.412789	-0.412789	2.5986e+06	1.37449e-06	0	1
P21281	V-type proton ATPase subunit B, brain isoform	ATP6V1B2	-0.896302	-0.769458	-0.756565	-0.37114	0.241567	0.186375	0.432093	0.29835	0.873488	1.0464	0.36692	2.10375	-0.724986	-0.0857877	2.80872	-0.18123	-0.617206	-0.726963	-0.921727	-0.910198	-0.910886	-0.485211	4.99917e+06	1.0012e-05	1	1
P21283	V-type proton ATPase subunit C 1	ATP6V1C1	-0.282823	-0.252901	-0.277736	-0.221432	-0.0847524	-0.112734	-0.210795	-0.15997	-0.116181	-0.040529	-0.295491	0.0761347	-0.23386	-0.199105	4.45436	-0.285691	-0.295491	-0.279043	-0.295491	-0.295491	-0.295491	-0.295491	629164	0.117722	0	1
P21291	Cysteine and glycine-rich protein 1	CSRP1	0.325802	2.04582	0.893383	1.88518	2.45975	0.677738	0.305346	0.290477	-0.461617	-0.647837	-0.647837	-0.647837	-0.647837	-0.647837	-0.647837	-0.647837	-0.647837	-0.647837	-0.647837	-0.647837	-0.647837	-0.647837	1.65987e+06	9.31166e-08	0	0
P21333	Filamin-A	FLNA	-0.556742	0.541477	0.938975	2.15338	1.72541	1.77499	0.868581	0.816869	-0.495441	-0.588733	-0.692533	-0.65098	-0.737206	-0.728257	0.892677	-0.704997	-0.736365	-0.766479	-0.777632	-0.783073	-0.779254	-0.714666	250.604	0.000450934	1	1
P21399	Cytoplasmic aconitate hydratase	ACO1	-0.188703	0.664851	0.233353	1.14122	3.42454	2.02632	-0.456349	-0.456349	-0.456349	-0.456349	-0.456349	-0.456349	-0.456349	-0.456349	-0.456349	-0.456349	-0.456349	-0.456349	-0.456349	-0.456349	-0.456349	-0.456349	1.12695e+06	1.06534e-05	0	1
P21796	Voltage-dependent anion-selective channel protein 1	VDAC1	0.141252	2.19817	0.682161	2.33254	1.82726	0.912188	0.600306	0.00647412	-0.0923939	-0.666013	-0.666013	-0.666013	-0.615804	-0.666013	-0.666013	-0.666013	-0.666013	-0.666013	-0.666013	-0.666013	-0.666013	-0.666013	625588	6.98322e-06	0	0
P21912	Succinate dehydrogenase [ubiquinone] iron-sulfur subunit, mitochondrial	SDHB	-0.333145	3.9886	1.5183	-0.333145	-0.333145	0.822859	-0.333145	-0.333145	-0.333145	-0.333145	-0.333145	-0.333145	-0.333145	-0.333145	-0.333145	-0.333145	-0.333145	-0.333145	-0.333145	-0.333145	-0.333145	-0.333145	334531	3.16255e-06	#N/A	#N/A
P21926	CD9 antigen	CD9	1.33437	0.483055	0.133175	1.92179	2.88761	1.30515	0.54234	-0.573833	-0.573833	-0.573833	-0.573833	-0.573833	-0.573833	-0.573833	-0.573833	-0.573833	-0.573833	-0.573833	-0.573833	-0.573833	-0.573833	-0.573833	1.14578e+06	0.116725	0	1
P21964	Catechol O-methyltransferase	COMT	0.584433	2.85575	0.831683	1.9072	1.37495	1.08196	-0.13597	-0.185606	-0.257078	-0.619794	-0.619794	-0.619794	-0.619794	-0.619794	-0.619794	-0.619794	-0.619794	-0.619794	-0.619794	-0.619794	-0.619794	-0.619794	478724	3.84096e-05	0	1
P21980	Protein-glutamine gamma-glutamyltransferase 2	TGM2	0.559223	0.916991	0.753963	2.18798	1.43197	1.75461	0.798793	0.742431	-0.324172	-0.794088	-0.794088	-0.794088	-0.794088	-0.794088	0.707287	-0.794088	-0.794088	-0.794088	-0.794088	-0.794088	-0.794088	-0.794088	6.4065e+06	2.2542e-06	0	1
P22061	Protein-L-isoaspartate(D-aspartate) O-methyltransferase	PCMT1	0.243984	1.63136	1.24243	1.96798	2.62932	0.571878	0.499964	-0.127624	-0.618521	-0.618521	-0.618521	-0.618521	-0.618521	-0.618521	-0.618521	-0.618521	-0.618521	-0.618521	-0.618521	-0.618521	-0.618521	-0.618521	4.23317e+08	1.77038e-06	0	1
P22090	40S ribosomal protein S4, Y isoform 1	RPS4Y1	-0.321515	-0.321515	-0.321515	-0.321515	-0.0360681	-0.321515	-0.321515	-0.321515	-0.321515	-0.321515	-0.321515	-0.321515	-0.321515	-0.321515	3.35084	-0.321515	-0.321515	-0.321515	-0.321515	-0.321515	-0.321515	2.79401	4.27022e-07	0.373901	0	0
P22234	Multifunctional protein ADE2	PAICS	-0.535965	-0.0172951	0.578198	1.71363	2.27008	2.79334	0.680797	0.0207195	-0.535965	-0.535965	-0.535965	-0.535965	-0.535965	-0.535965	-0.535965	-0.535965	-0.535965	-0.535965	-0.535965	-0.535965	-0.535965	-0.535965	311374	1.09123e-06	0	1
P22307	Sterol carrier protein 2	SCP2	0.669381	1.6489	1.71281	1.68963	2.32676	0.443764	0.434708	0.287166	-0.356074	-0.649544	-0.683959	-0.683959	-0.683959	-0.683959	-0.683959	-0.683959	-0.683959	-0.683959	-0.683959	-0.683959	-0.683959	-0.683959	0.173909	0.934489	1	0
P22314	Ubiquitin-like modifier-activating enzyme 1	UBA1	-0.205748	0.488209	1.02249	1.68934	2.24166	2.23135	0.826974	0.303962	-0.678739	-0.678739	-0.678739	-0.678739	-0.678739	-0.678739	0.225365	-0.678739	-0.678739	-0.678739	-0.678739	-0.678739	-0.678739	-0.678739	7.62437e+06	1.36772e-06	0	1
P22392	Nucleoside diphosphate kinase B	NME2	-0.298409	1.5315	1.24597	2.03109	2.93494	0.26671	0.165188	-0.336862	-0.541914	-0.511153	-0.541914	-0.541914	-0.541914	-0.531526	-0.536401	-0.541914	-0.541914	-0.541914	-0.541914	-0.541914	-0.541914	-0.541914	1.51478e+06	5.05325e-05	0	1
P35326	Small proline-rich protein 2A	SPRR2A	-0.413027	-0.413027	-0.413027	-0.413027	-0.413027	-0.413027	-0.413027	-0.413027	-0.413027	0.833087	-0.413027	-0.413027	0.0241043	-0.413027	-0.413027	3.74249	1.69392	0.72786	-0.413027	-0.413027	-0.413027	-0.413027	#N/A	#N/A	#N/A	#N/A
P22626	Heterogeneous nuclear ribonucleoproteins A2/B1	HNRNPA2B1	-0.636907	-0.0355604	-0.104311	0.394784	1.52923	0.365092	1.86925	1.94042	1.47781	0.243237	-0.114796	-0.310449	-0.935508	-0.734952	-0.919249	-0.767208	-0.83728	-0.904937	-0.918941	-0.935508	-0.880354	1.21614	38.6456	6.32134e-05	1	1
P22695	Cytochrome b-c1 complex subunit 2, mitochondrial	UQCRC2	-0.462205	0.641984	0.599969	1.67654	3.20774	1.54911	0.457963	0.0851418	-0.554018	-0.554018	-0.554018	-0.554018	-0.554018	-0.554018	-0.554018	-0.554018	-0.554018	-0.554018	-0.554018	-0.554018	-0.554018	-0.554018	1.45446e+06	3.48226e-05	0	0
P22735	Protein-glutamine gamma-glutamyltransferase K	TGM1	-0.818823	-0.818823	-0.818823	-0.818823	-0.818823	-0.818823	-0.818823	-0.203237	-0.341856	0.0995466	-0.818823	-0.206238	-0.818823	0.329224	-0.818823	1.25827	0.107896	0.743158	1.50214	2.65626	1.09593	1.14715	#N/A	#N/A	#N/A	#N/A
P22897	Macrophage mannose receptor 1	MRC1	-0.28795	0.325946	1.01819	1.30937	1.2343	2.78387	0.85386	1.00775	-0.455032	-0.585482	-0.732258	-0.709196	-0.732258	-0.713739	0.808429	-0.732258	-0.732258	-0.732258	-0.732258	-0.732258	-0.732258	-0.732258	38.5755	0.000128504	0	1
P23141	Liver carboxylesterase 1	CES1	-0.504029	0.970712	0.727581	2.04494	2.72603	1.23478	1.07022	-0.0980196	-0.388697	-0.211246	-0.630744	-0.559926	-0.610052	-0.632971	-0.611296	-0.646755	-0.646755	-0.646755	-0.646755	-0.646755	-0.646755	-0.646755	2.62958e+06	1.61237e-05	1	1
P23193	Transcription elongation factor A protein 1	TCEA1	0.301516	3.17431	1.45172	2.39686	-0.406912	-0.406912	-0.406912	-0.406912	-0.406912	-0.406912	-0.406912	-0.406912	-0.406912	-0.406912	-0.406912	-0.406912	-0.406912	-0.406912	-0.406912	-0.406912	-0.406912	-0.406912	1	#DIV/0!	0	0
P23246	Splicing factor, proline- and glutamine-rich	SFPQ	-0.609278	-0.441062	-0.452081	-0.337209	-0.0980157	-0.256517	0.108669	0.25944	0.452044	1.18824	0.862968	3.80356	-0.708604	0.239578	-0.305803	0.0457114	-0.301501	-0.615718	-0.708604	-0.708604	-0.708604	-0.708604	34.4842	1.18461e-06	1	0
P23284	Peptidyl-prolyl cis-trans isomerase B	PPIB	0.227082	2.34063	1.41719	1.53333	2.30963	0.378488	0.43779	-0.0843959	-0.180019	-0.644594	-0.644594	-0.644594	-0.644594	-0.644594	-0.644594	-0.644594	-0.644594	-0.644594	-0.644594	-0.644594	-0.644594	-0.644594	976612	0.000253743	1	0
P23368	NAD-dependent malic enzyme, mitochondrial	ME2	0.028212	2.22884	1.30341	3.41068	-0.387286	-0.387286	-0.387286	-0.387286	-0.387286	-0.387286	-0.387286	-0.387286	-0.387286	-0.387286	-0.387286	-0.387286	-0.387286	-0.387286	-0.387286	-0.387286	-0.387286	-0.387286	421148	0.117119	1	0
P23381	Tryptophan--tRNA ligase, cytoplasmic	WARS1	-0.309548	2.0738	0.88082	1.84754	1.87057	1.65108	0.724738	0.0275802	-0.382689	-0.584134	-0.678296	-0.678296	-0.678296	-0.678296	-0.338495	-0.678296	-0.678296	-0.678296	-0.678296	-0.678296	-0.678296	-0.678296	39.5187	0.065441	0	1
P23396	40S ribosomal protein S3	RPS3	-0.318423	-0.318423	-0.318423	-0.318423	-0.318423	-0.315618	-0.31539	-0.307142	-0.263149	-0.243172	-0.306942	-0.240571	-0.318423	-0.27823	1.74625	-0.256485	-0.258151	-0.241495	-0.286611	-0.251127	-0.304297	4.03267	16.4647	0.0776173	1	1
P23497	Nuclear autoantigen Sp-100	SP100	1.70038	4.05609	-0.287823	-0.287823	-0.287823	-0.287823	-0.287823	-0.287823	-0.287823	-0.287823	-0.287823	-0.287823	-0.287823	-0.287823	-0.287823	-0.287823	-0.287823	-0.287823	-0.287823	-0.287823	-0.287823	-0.287823	916471	0.116415	0	1
P23526	Adenosylhomocysteinase	AHCY	-0.646122	-0.149996	-0.0396944	2.0844	2.0464	2.45006	1.35006	0.0302959	0.0569995	-0.417522	-0.359085	-0.691705	-0.691705	-0.470515	-0.395281	-0.691705	-0.691705	-0.458947	-0.691705	-0.445332	-0.485506	-0.691705	1.63359e+06	8.99638e-06	0	1
P23528	Cofilin-1	CFL1	-0.0587478	2.05153	1.16139	1.77103	2.31671	0.598352	0.599371	0.256739	0.14385	-0.42979	-0.549129	-0.582101	-0.654568	-0.728702	-0.746493	-0.729157	-0.738955	-0.750851	-0.742458	-0.747515	-0.736118	-0.704389	4.19806	0.0495434	1	1
P23588	Eukaryotic translation initiation factor 4B	EIF4B	-0.402536	1.31048	1.34458	1.84776	2.6159	0.61329	0.270399	0.387648	-0.0621577	0.594082	-0.72957	-0.494185	-0.72957	-0.72957	-0.72957	-0.72957	-0.72957	-0.72957	-0.72957	-0.72957	-0.72957	-0.72957	17.9167	0.0786966	0	1
P23919	Thymidylate kinase	DTYMK	0.523459	0.335452	1.32993	2.72308	2.62467	-0.509736	-0.509736	0.619196	-0.509736	-0.509736	-0.509736	-0.509736	-0.509736	-0.509736	-0.509736	-0.509736	-0.509736	-0.509736	-0.509736	-0.509736	-0.509736	-0.509736	1	#DIV/0!	#N/A	#N/A
P24071	Immunoglobulin alpha Fc receptor	FCAR	1.05652	4.29553	-0.267602	-0.267602	-0.267602	-0.267602	-0.267602	-0.267602	-0.267602	-0.267602	-0.267602	-0.267602	-0.267602	-0.267602	-0.267602	-0.267602	-0.267602	-0.267602	-0.267602	-0.267602	-0.267602	-0.267602	3.05087e+06	1.19567e-07	#N/A	#N/A
P24534	Elongation factor 1-beta	EEF1B2	-0.674112	-0.193663	0.428219	2.62885	2.17845	1.27089	1.49019	0.222506	-0.168881	-0.409559	0.205893	-0.458429	-0.383114	-0.687397	-0.638069	-0.687397	-0.687397	-0.687397	-0.687397	-0.687397	-0.687397	-0.687397	865201	0.373901	1	1
P24539	ATP synthase F(0) complex subunit B1, mitochondrial	ATP5PB	-0.382053	-0.137178	-0.172241	0.801181	4.12276	0.355335	0.97514	-0.382053	-0.382053	-0.2142	-0.382053	-0.382053	-0.382053	-0.382053	-0.382053	-0.382053	-0.382053	-0.382053	-0.382053	-0.382053	-0.382053	-0.382053	262254	0.373901	0	0
P24557	Thromboxane-A synthase	TBXAS1	0.681615	1.58234	1.95282	1.49395	1.63269	1.9736	-0.582314	-0.582314	-0.582314	-0.582314	-0.582314	-0.582314	-0.582314	-0.582314	-0.582314	-0.582314	-0.582314	-0.582314	-0.582314	-0.582314	-0.582314	-0.582314	400092	0.000290988	0	1
P24666	Low molecular weight phosphotyrosine protein phosphatase	ACP1	0.640052	2.01978	1.12673	1.99889	2.55276	0.285288	-0.538968	-0.538968	-0.538968	-0.538968	-0.538968	-0.538968	-0.538968	-0.538968	-0.538968	-0.538968	-0.538968	-0.538968	-0.538968	-0.538968	-0.538968	-0.538968	285268	0.373901	0	1
P24752	Acetyl-CoA acetyltransferase, mitochondrial	ACAT1	-0.460785	0.886195	1.45063	2.08708	2.83426	0.863029	0.380824	-0.00809973	-0.478555	-0.581122	-0.581122	-0.581122	-0.581122	-0.581122	-0.581122	-0.581122	-0.581122	-0.581122	-0.581122	-0.581122	-0.581122	-0.581122	1.03759e+06	0.117229	1	0
P25205	DNA replication licensing factor MCM3	MCM3	-0.308615	2.93372	-0.308615	3.23858	-0.308615	-0.308615	-0.308615	-0.308615	-0.308615	-0.308615	-0.308615	-0.308615	-0.308615	-0.308615	-0.308615	-0.308615	-0.308615	-0.308615	-0.308615	-0.308615	-0.308615	-0.308615	#N/A	#N/A	0	1
P25311	Zinc-alpha-2-glycoprotein	AZGP1	-1.3855	-1.18469	-1.22093	-1.14815	-0.792059	-1.03507	-0.821389	-0.0842567	-0.429182	1.10881	1.61946	-0.11447	1.36714	0.334386	-0.827784	0.72316	-0.226346	1.11857	0.694179	1.69873	-0.142123	0.747523	2.21412	0.354151	0	0
P25325	3-mercaptopyruvate sulfurtransferase	MPST	0.0554053	0.535306	0.51582	1.35956	4.01555	-0.381273	-0.381273	-0.381273	-0.381273	-0.381273	-0.381273	-0.381273	-0.381273	-0.381273	-0.381273	-0.381273	-0.381273	-0.381273	-0.381273	-0.381273	-0.381273	-0.381273	277491	0.116234	0	0
P25398	40S ribosomal protein S12	RPS12	-0.292678	-0.292353	-0.29285	-0.29285	-0.291759	-0.289729	-0.267503	-0.238293	-0.174405	-0.0867967	-0.14111	-0.129341	-0.185894	-0.101336	-0.113075	-0.200314	-0.213651	-0.149832	-0.243026	-0.207272	-0.262326	4.46639	1.56054	0.137036	1	1
P25685	DnaJ homolog subfamily B member 1	DNAJB1	0.292384	0.963691	1.69836	0.54956	3.57378	0.592199	-0.479373	-0.479373	-0.479373	-0.479373	-0.479373	-0.479373	-0.479373	-0.479373	-0.479373	-0.479373	-0.479373	-0.479373	-0.479373	-0.479373	-0.479373	-0.479373	199734	0.373901	0	0
P25705	ATP synthase subunit alpha, mitochondrial	ATP5F1A	-0.518954	-0.14369	-0.212527	0.784029	3.37534	1.61278	1.57729	0.194301	0.0660441	-0.358705	-0.517363	-0.449727	-0.552851	-0.547583	-0.507641	-0.552851	-0.519766	-0.537547	-0.547603	-0.547664	-0.547345	-0.547971	6.12206	0.101691	1	0
P25774	Cathepsin S	CTSS	0.272857	1.54197	1.31314	1.91671	2.37198	0.689676	0.798691	0.282725	-0.192643	-0.478242	-0.679962	-0.66779	-0.7054	-0.729813	-0.733862	-0.734104	-0.728662	-0.735115	-0.733114	-0.735115	-0.735115	-0.598816	2.04633e+07	6.68785e-08	0	1
P25786	Proteasome subunit alpha type-1	PSMA1	-0.531457	-0.528122	-0.49822	-0.0939078	2.16789	1.92047	2.67019	1.13603	0.244813	-0.245411	-0.449868	-0.512323	-0.520694	-0.518684	-0.526085	-0.531457	-0.525877	-0.531457	-0.531457	-0.531457	-0.531457	-0.531457	774191	2.44676e-05	0	1
P25787	Proteasome subunit alpha type-2	PSMA2	-0.481902	-0.476675	-0.423616	0.0417695	2.02295	1.85865	3.08603	0.657433	-0.308143	-0.35353	-0.437957	-0.459058	-0.465753	-0.462362	-0.466597	-0.481902	-0.469993	-0.460227	-0.481902	-0.473413	-0.481902	-0.481902	312448	2.39097e-05	0	1
P25788	Proteasome subunit alpha type-3	PSMA3	-0.564723	-0.562461	-0.544016	-0.149298	1.56617	1.91107	2.75247	1.65745	0.502067	-0.367556	-0.371089	-0.523325	-0.564723	-0.532732	-0.532747	-0.534054	-0.517305	-0.547643	-0.545861	-0.515792	-0.515716	-0.500188	860584	2.00748e-05	0	1
P25789	Proteasome subunit alpha type-4	PSMA4	-0.426292	-0.42817	-0.42817	-0.194992	0.826971	2.33838	3.44105	0.322194	0.0341062	-0.399099	-0.42817	-0.42817	-0.42817	-0.423117	-0.410534	-0.39881	-0.42817	-0.42817	-0.42817	-0.42817	-0.42817	-0.42817	1.01089e+06	1.3408e-05	0	1
P25942	Tumor necrosis factor receptor superfamily member 5	CD40	0.362717	1.34436	1.0858	0.960881	1.1492	-0.606125	1.27171	-0.606125	-0.606125	2.91722	-0.606125	-0.606125	-0.606125	-0.606125	-0.606125	-0.606125	-0.606125	-0.606125	-0.606125	-0.606125	-0.606125	-0.606125	3.89937e+06	0.116122	#N/A	#N/A
P26038	Moesin	MSN	-0.224158	1.09951	0.295225	2.02661	2.80852	1.00877	1.02674	0.218727	0.0628862	-0.304587	-0.535487	-0.6249	-0.70331	-0.707754	-0.449536	-0.713968	-0.713968	-0.713442	-0.713968	-0.713968	-0.713968	-0.713968	39.5196	0.000140994	1	0
P26196	Probable ATP-dependent RNA helicase DDX6	DDX6	2.42214	2.52579	-0.388161	2.42713	-0.388161	-0.388161	-0.388161	-0.388161	-0.388161	-0.388161	-0.388161	-0.388161	-0.388161	-0.388161	-0.388161	-0.388161	-0.388161	-0.388161	-0.388161	-0.388161	-0.388161	-0.388161	242614	6.50146e-06	0	1
P26368	Splicing factor U2AF 65 kDa subunit	U2AF2	-0.327832	-0.313762	-0.297538	-0.30029	-0.227234	-0.235235	-0.260988	-0.192222	-0.131176	-0.231198	-0.201587	-0.218652	-0.263901	-0.211967	0.883296	-0.338191	-0.271039	-0.218664	-0.338191	-0.300714	-0.338191	4.33528	1.46707e+07	3.85624e-07	1	1
P26373	60S ribosomal protein L13	RPL13	-0.271189	-0.271189	-0.271189	-0.271189	-0.271189	-0.270667	-0.269894	-0.271189	-0.268915	-0.269226	-0.271189	-0.24967	-0.271189	-0.216512	0.468363	-0.178336	-0.111281	-0.202451	-0.2053	-0.227004	-0.251159	4.42157	4.3349e+06	9.55026e-07	1	1
P26440	Isovaleryl-CoA dehydrogenase, mitochondrial	IVD	-0.28807	-0.28807	1.70948	-0.28807	4.05191	-0.28807	-0.28807	-0.28807	-0.28807	-0.28807	-0.28807	-0.28807	-0.28807	-0.28807	-0.28807	-0.28807	-0.28807	-0.28807	-0.28807	-0.28807	-0.28807	-0.28807	151394	0.116127	1	1
P26447	Protein S100-A4	S100A4	0.599479	3.13903	0.901557	0.7232	2.1668	0.338298	0.153686	-0.0560551	-0.307251	-0.525644	-0.57339	-0.537835	-0.602188	-0.602188	-0.602188	-0.602188	-0.602188	-0.602188	-0.602188	-0.602188	-0.602188	-0.602188	7.82493e+06	1.07048e-06	0	1
P26583	High mobility group protein B2	HMGB2	0.182887	1.65543	1.19326	1.38731	2.6537	0.153422	-0.0573016	1.51273	-0.263525	-0.647532	-0.647532	-0.647532	-0.647532	-0.647532	-0.647532	-0.647532	-0.647532	-0.647532	-0.647532	-0.647532	-0.647532	-0.647532	0.690736	0.855219	0	0
P26599	Polypyrimidine tract-binding protein 1	PTBP1	-0.259697	0.99563	0.247889	1.11193	2.00266	0.114958	0.724059	-0.166	-0.512393	-0.542561	-0.501845	-0.63319	-0.63319	-0.63319	-0.569766	-0.63319	-0.63319	-0.63319	-0.63319	-0.63319	-0.63319	3.05385	7.60472	0.258802	1	1
P26640	Valine--tRNA ligase	VARS1	-0.436052	-0.436052	-0.436052	-0.436052	0.420455	3.68163	0.819021	0.884561	-0.436052	-0.436052	-0.436052	-0.436052	-0.436052	-0.436052	1.60722	-0.436052	-0.436052	-0.436052	-0.436052	-0.436052	-0.436052	-0.436052	2.68461e+06	4.7951e-06	0	1
P26641	Elongation factor 1-gamma	EEF1G	-0.517963	-0.407267	-0.14002	1.21894	2.71666	2.6893	1.01056	0.215861	-0.392108	-0.465614	-0.524824	-0.44909	-0.524824	-0.524824	-0.231031	-0.524824	-0.524824	-0.524824	-0.524824	-0.524824	-0.524824	-0.524824	9.53486	0.230437	1	1
P26885	Peptidyl-prolyl cis-trans isomerase FKBP2	FKBP2	1.74764	2.68424	0.65498	1.93104	1.20798	-0.0589199	-0.0118168	-0.600835	-0.600835	0.256539	-0.600835	-0.600835	-0.600835	-0.600835	-0.600835	-0.600835	-0.600835	-0.600835	-0.600835	-0.600835	-0.600835	-0.600835	400121	0.116148	1	0
P27105	Stomatin	STOM	-0.360243	-0.352572	-0.343627	-0.280763	-0.209576	-0.0643347	-0.00998105	-0.0717188	-0.21018	-0.190678	-0.233077	-0.0138388	-0.360835	-0.109964	-0.218079	-0.198935	-0.158505	-0.229762	-0.271157	-0.27515	-0.289049	4.45203	997548	5.34553e-07	0	1
P27348	14-3-3 protein theta	YWHAQ	-0.0222575	1.67523	0.81232	1.76588	2.04428	1.53449	1.09386	0.203553	-0.00192044	-0.74168	-0.74168	-0.74168	-0.74168	-0.74168	-0.205269	-0.74168	-0.74168	-0.74168	-0.74168	-0.74168	-0.74168	-0.74168	1.07919e+06	7.45106e-05	0	1
P27449	V-type proton ATPase 16 kDa proteolipid subunit	ATP6V0C	-0.425421	-0.425421	-0.425421	-0.425421	-0.425421	-0.425421	1.72314	-0.425421	-0.425421	2.20024	-0.425421	3.08364	-0.425421	-0.425421	0.650552	-0.425421	-0.425421	-0.425421	-0.425421	-0.425421	-0.425421	-0.425421	1	#DIV/0!	0	0
P27482	Calmodulin-like protein 3	CALML3	-0.4361	-0.4361	-0.4361	-0.4361	-0.4361	-0.4361	-0.4361	-0.106093	-0.4361	-0.4361	-0.4361	1.01931	-0.4361	-0.4361	-0.4361	-0.4361	1.75515	-0.4361	3.46285	1.28248	-0.4361	-0.4361	#N/A	#N/A	#N/A	#N/A
P27635	60S ribosomal protein L10	RPL10	-0.308232	-0.306892	-0.307495	-0.308232	-0.308232	-0.308232	-0.308232	-0.308232	-0.308232	-0.308232	-0.308232	-0.308232	-0.308232	-0.286192	2.66688	-0.308232	-0.308232	-0.301318	-0.306641	-0.308232	-0.308232	3.46514	5.9558e+06	3.29932e-08	1	1
P27695	DNA-(apurinic or apyrimidinic site) endonuclease	APEX1	1.1098	2.86776	-0.543915	2.09886	1.00543	1.01192	0.608864	-0.543915	-0.543915	-0.543915	-0.543915	-0.543915	-0.543915	-0.543915	-0.543915	-0.543915	-0.543915	-0.543915	-0.543915	-0.543915	-0.543915	-0.543915	1.80473e+06	1.59563e-05	0	1
P27797	Calreticulin	CALR	0.213288	2.00715	1.01072	1.9623	2.36307	0.454468	0.736835	-0.059903	-0.130413	-0.452328	-0.597935	-0.579757	-0.667632	-0.694138	-0.658118	-0.701794	-0.69893	-0.699694	-0.701794	-0.701794	-0.701794	-0.701794	4.29073	0.0227587	1	1
P27816	Microtubule-associated protein 4	MAP4	0.558141	2.07556	1.84256	1.86473	1.54837	0.504659	0.539337	0.113292	0.116766	-0.434689	-0.730502	-0.709827	-0.730502	-0.730502	-0.713891	-0.730502	-0.730502	-0.730502	-0.730502	-0.730502	-0.730502	-0.730502	8.79643e+06	1.16997e-09	1	0
P27824	Calnexin	CANX	1.1998	3.52797	1.12779	1.17572	0.586225	0.197649	-0.195422	-0.536276	-0.536276	-0.536276	-0.536276	-0.536276	-0.536276	-0.536276	-0.111858	-0.536276	-0.536276	-0.536276	-0.536276	-0.536276	-0.536276	-0.536276	8.53727e+06	4.99409e-07	0	1
P28062	Proteasome subunit beta type-8	PSMB8	-0.475539	-0.475539	-0.454616	-0.0956599	2.85834	1.98653	2.25285	0.560506	-0.126186	-0.359293	-0.475539	-0.451236	-0.475539	-0.464762	-0.475539	-0.475539	-0.475539	-0.475539	-0.475539	-0.475539	-0.475539	-0.475539	711511	0.116952	0	1
P28065	Proteasome subunit beta type-9	PSMB9	-0.52973	-0.52973	-0.477219	-0.120424	1.25396	1.81543	2.95439	1.56635	0.80154	-0.401713	-0.52973	-0.52973	-0.52973	-0.52973	-0.505825	-0.52973	-0.52973	-0.52973	-0.52973	-0.52973	-0.52973	-0.52973	469461	1.10695e-06	0	1
P28066	Proteasome subunit alpha type-5	PSMA5	-0.581185	-0.563387	-0.539105	-0.152268	1.87315	2.10067	2.48095	1.50566	0.406991	-0.0841402	-0.335777	-0.509641	-0.581185	-0.539233	-0.571383	-0.539794	-0.537134	-0.533912	-0.581185	-0.555728	-0.581185	-0.581185	717221	0.117135	0	1
P28067	HLA class II histocompatibility antigen, DM alpha chain	HLA-DMA	0.0350314	2.85141	1.77008	1.3612	1.28469	-0.126797	-0.273733	0.0333484	-0.617266	-0.617266	-0.617266	-0.617266	-0.617266	-0.617266	1.08922	-0.617266	-0.617266	-0.617266	-0.617266	-0.617266	-0.617266	-0.617266	6.42652	0.111825	0	1
P28068	HLA class II histocompatibility antigen, DM beta chain	HLA-DMB	0.342448	2.65541	0.458163	2.75618	-0.507597	1.46285	0.065561	-0.507597	-0.507597	-0.507597	-0.507597	-0.507597	-0.507597	-0.507597	-0.12665	-0.507597	-0.507597	-0.507597	-0.507597	-0.507597	-0.507597	-0.507597	346768	0.116131	0	1
P28070	Proteasome subunit beta type-4	PSMB4	-0.464416	-0.464416	-0.427178	0.0443401	2.83608	1.25099	2.77114	0.590854	-0.274863	-0.28953	-0.464416	-0.464416	-0.464416	-0.464416	-0.464416	-0.464416	-0.464416	-0.464416	-0.464416	-0.464416	-0.464416	-0.464416	315688	0.373901	0	1
P28072	Proteasome subunit beta type-6	PSMB6	-0.623128	-0.623128	-0.607318	-0.256971	2.04905	2.16005	2.26386	1.44572	0.470072	0.0336241	-0.27857	-0.478932	-0.623128	-0.503913	-0.623128	-0.387872	-0.364217	-0.623128	-0.623128	-0.559567	-0.623128	-0.623128	491568	0.373901	0	1
P28074	Proteasome subunit beta type-5	PSMB5	-0.77346	-0.680232	-0.77346	-0.639584	2.40667	1.1923	1.81013	1.44266	0.734673	0.738658	-0.278965	-0.168004	-0.77346	-0.431604	-0.77346	0.889867	-0.77346	-0.77346	-0.77346	-0.0554119	-0.77346	-0.77346	74144.3	0.373901	0	1
P28331	NADH-ubiquinone oxidoreductase 75 kDa subunit, mitochondrial	NDUFS1	-0.423982	-0.423982	-0.423982	-0.148042	1.48746	2.63938	2.94306	0.285828	-0.423982	-0.423982	-0.423982	-0.423982	-0.423982	-0.423982	-0.423982	-0.423982	-0.423982	-0.423982	-0.423982	-0.423982	-0.423982	-0.423982	468101	0.116397	0	0
P28482	Mitogen-activated protein kinase 1	MAPK1	1.73552	1.37996	2.49361	0.98226	0.808467	1.73967	-0.571219	-0.571219	-0.571219	-0.571219	-0.571219	-0.571219	-0.571219	-0.571219	-0.571219	-0.571219	-0.571219	-0.571219	-0.571219	-0.571219	-0.571219	-0.571219	1.5317e+06	1.50559e-05	0	1
P28676	Grancalcin	GCA	0.880487	3.24044	1.03005	1.34955	1.50066	0.36123	-0.233875	-0.541902	-0.541902	-0.541902	-0.541902	-0.541902	-0.541902	-0.541902	-0.541902	-0.541902	-0.541902	-0.541902	-0.541902	-0.541902	-0.541902	-0.541902	90274.3	0.116157	0	1
P28799	Progranulin	GRN	-0.567235	0.495838	0.904243	1.11071	2.31928	0.611552	0.98292	0.664529	0.239883	-0.351754	-0.671939	-0.696209	-0.837072	-0.772266	-0.819378	-0.68056	-0.731084	-0.837072	-0.837072	-0.837072	-0.790267	2.10002	4.42522	0.302449	1	1
P28838	Cytosol aminopeptidase	LAP3	-0.493698	0.0190317	0.343483	2.10896	3.37797	1.0301	0.504022	-0.000157461	-0.242897	-0.43537	-0.517737	-0.505781	-0.52157	-0.52157	-0.497153	-0.52157	-0.52157	-0.518211	-0.52157	-0.52157	-0.52157	-0.52157	2.43029e+06	1.68881e-05	0	1
P29144	Tripeptidyl-peptidase 2	TPP2	-0.23809	-0.23809	-0.23809	-0.23809	-0.23809	-0.23809	-0.212273	-0.23809	-0.23809	-0.224721	-0.23809	0.0723677	-0.211762	-0.140218	4.46691	-0.187892	-0.229144	-0.23809	-0.23809	-0.23809	-0.23809	-0.23809	985848	6.2953e-05	1	0
P29218	Inositol monophosphatase 1	IMPA1	0.255866	0.692123	0.0790032	0.442698	3.90242	1.04209	0.731185	-0.476359	-0.476359	-0.476359	-0.476359	-0.476359	-0.476359	-0.476359	-0.476359	-0.476359	-0.476359	-0.476359	-0.476359	-0.476359	-0.476359	-0.476359	199331	0.373901	0	1
P29350	Tyrosine-protein phosphatase non-receptor type 6	PTPN6	0.0652132	0.992724	0.586255	2.29068	2.3473	1.27663	1.11199	0.151422	-0.236586	-0.309109	-0.724564	-0.724564	-0.724564	-0.724564	-0.306314	-0.724564	-0.724564	-0.724564	-0.724564	-0.724564	-0.724564	-0.724564	8.53423e+06	3.45547e-07	1	0
P29401	Transketolase	TKT	-0.443043	0.172203	0.298315	1.87004	2.3448	2.02673	1.37542	0.194208	0.477284	-0.408768	-0.645496	-0.607737	-0.708074	-0.652076	-0.491102	-0.682724	-0.600234	-0.701976	-0.70224	-0.699377	-0.708074	-0.708074	14.4848	0.221383	1	1
P29466	Caspase-1	CASP1	0.669773	3.01742	0.92966	1.61027	1.69901	0.266799	0.189769	-0.217086	-0.16796	-0.615204	-0.615204	-0.615204	-0.615204	-0.615204	-0.615204	-0.615204	-0.615204	-0.615204	-0.615204	-0.615204	-0.615204	-0.615204	1.8987e+06	3.68572e-07	0	1
P29508	Serpin B3	SERPINB3	-1.58929	-0.87045	-1.00601	-1.45898	-0.50548	-1.02259	-0.80888	-0.22828	-0.50069	0.553598	1.34601	0.479633	1.04616	1.06833	-0.749828	0.443639	-0.238356	1.40288	0.394166	2.17878	-0.117023	0.182667	1.26464e+06	2.19359e-06	#N/A	#N/A
P29558	RNA-binding motif, single-stranded-interacting protein 1	RBMS1	-0.30703	-0.30703	-0.30703	-0.30703	-0.30703	2.70896	-0.30703	3.43165	-0.30703	-0.30703	-0.30703	-0.30703	-0.30703	-0.30703	-0.30703	-0.30703	-0.30703	-0.30703	-0.30703	-0.30703	-0.30703	-0.30703	2.01167e+06	0.116118	0	0
P29692	Elongation factor 1-delta	EEF1D	-0.630656	-0.505649	0.0115632	1.25937	3.22252	1.43533	1.39578	0.538805	0.0979362	-0.207714	-0.471995	-0.486258	-0.633871	-0.611436	-0.628157	-0.633871	-0.621266	-0.633871	-0.633871	-0.633871	-0.633871	0.00506024	3.00466	0.323726	1	0
P29966	Myristoylated alanine-rich C-kinase substrate	MARCKS	-0.0177773	1.5878	1.48154	1.44246	1.59368	0.624443	0.0228303	0.355902	0.508161	0.171634	-0.943123	-0.172552	-0.656638	-0.943123	-0.943123	-0.943123	-0.943123	-0.943123	-0.943123	-0.943123	-0.943123	1.54663	2.43102e+06	3.01154e-06	0	1
P30038	Delta-1-pyrroline-5-carboxylate dehydrogenase, mitochondrial	ALDH4A1	-0.100012	1.94552	1.13358	1.72386	2.13828	1.45111	-0.608931	0.841643	-0.608931	-0.608931	-0.608931	-0.608931	-0.608931	-0.608931	-0.608931	-0.608931	-0.608931	-0.608931	-0.608931	-0.608931	-0.608931	-0.608931	115948	0.373901	0	1
P30040	Endoplasmic reticulum resident protein 29	ERP29	0.117279	2.06388	1.84221	1.84949	2.09862	0.243703	0.12807	0.0624846	-0.0624459	-0.400507	-0.621383	-0.603628	-0.66234	-0.648568	-0.670741	-0.676588	-0.676588	-0.676588	-0.676588	-0.676588	-0.676588	-0.676588	4.15843e+06	1.50652e-09	1	0
P30041	Peroxiredoxin-6	PRDX6	0.348976	2.91017	0.761883	1.51614	1.84801	1.04972	0.151307	-0.307509	-0.591335	-0.591335	-0.591335	-0.591335	-0.591335	-0.591335	-0.591335	-0.591335	-0.591335	-0.591335	-0.591335	-0.591335	-0.591335	-0.591335	2.19056e+06	6.51689e-06	1	1
P30043	Flavin reductase (NADPH)	BLVRB	0.542151	2.84767	1.44128	1.55387	1.46973	0.432296	0.51421	-0.0361834	-0.559636	-0.631184	-0.631184	-0.631184	-0.631184	-0.631184	-0.631184	-0.631184	-0.631184	-0.631184	-0.631184	-0.631184	-0.631184	-0.631184	727474	5.07463e-07	0	1
P30044	Peroxiredoxin-5, mitochondrial	PRDX5	0.621357	2.43975	1.42164	1.73257	1.80291	0.342647	0.420103	0.35558	-0.657964	-0.583035	-0.657964	-0.657964	-0.657964	-0.657964	-0.657964	-0.657964	-0.657964	-0.657964	-0.657964	-0.657964	-0.657964	-0.657964	635541	0.116275	1	1
P30046	D-dopachrome decarboxylase	DDT	1.11026	3.54865	0.542987	0.989649	0.993646	0.854269	-0.135624	-0.526922	-0.526922	-0.526922	-0.526922	-0.526922	-0.526922	-0.526922	-0.526922	-0.526922	-0.526922	-0.526922	-0.526922	-0.526922	-0.526922	-0.526922	264421	0.373901	0	1
P30047	GTP cyclohydrolase 1 feedback regulatory protein	GCHFR	1.09213	3.06152	1.11457	1.57428	1.17284	-0.0723591	0.575862	-0.177507	-0.595809	-0.595809	-0.595809	-0.595809	-0.595809	-0.595809	-0.595809	-0.595809	-0.595809	-0.595809	-0.595809	-0.595809	-0.595809	-0.595809	1	#DIV/0!	0	0
P30048	Thioredoxin-dependent peroxide reductase, mitochondrial	PRDX3	-0.576714	-0.234765	0.174442	0.395886	0.720398	0.134348	-0.222927	-0.349747	-0.589869	-0.589869	-0.589869	-0.475309	-0.589869	0.509768	1.61711	-0.23907	-0.589869	-0.42183	-0.589869	-0.589869	-0.589869	3.68736	2.59867e+06	1.75414e-06	1	1
P30049	ATP synthase subunit delta, mitochondrial	ATP5F1D	-0.571799	-0.506767	0.0428688	1.11459	2.65213	1.8151	1.84255	1.09689	-0.588337	-0.238484	-0.588337	-0.187025	-0.588337	-0.588337	-0.588337	-0.588337	-0.588337	-0.588337	-0.588337	-0.588337	-0.588337	-0.588337	1	#DIV/0!	0	0
P30050	60S ribosomal protein L12	RPL12	-0.265772	-0.265772	-0.265772	-0.265772	-0.265772	-0.265772	-0.264634	-0.265772	-0.265772	-0.265772	-0.265772	-0.131486	-0.265772	-0.101711	0.244666	-0.195236	-0.178554	-0.193494	-0.235785	-0.232701	-0.236441	4.44887	1.39956e+06	5.36526e-06	1	0
P30084	Enoyl-CoA hydratase, mitochondrial	ECHS1	-0.50085	0.694552	1.10903	2.50202	2.39958	1.19031	0.616801	0.374945	-0.391334	-0.515631	-0.623285	-0.623285	-0.623285	-0.623285	-0.623285	-0.623285	-0.623285	-0.623285	-0.623285	-0.623285	-0.623285	-0.623285	1.45879e+06	3.01962e-06	1	1
P30085	UMP-CMP kinase	CMPK1	0.489958	1.51887	0.955959	1.64386	2.89178	0.314046	0.803735	0.277727	-0.635424	-0.635424	-0.635424	-0.635424	-0.635424	-0.635424	-0.635424	-0.635424	-0.635424	-0.635424	-0.635424	-0.635424	-0.635424	-0.635424	501501	1.04988e-05	0	1
P30086	Phosphatidylethanolamine-binding protein 1	PEBP1	1.68498	2.59979	1.38951	1.6534	1.11524	0.103305	0.111728	-0.0119092	-0.391385	-0.42314	-0.640795	-0.63914	-0.520522	-0.593768	-0.679663	-0.679663	-0.679663	-0.679663	-0.679663	-0.679663	-0.679663	-0.679663	5.32627e+06	2.60896e-08	0	1
P30101	Protein disulfide-isomerase A3	PDIA3	0.00246586	1.80201	1.58869	1.89514	2.39025	0.469462	0.350166	0.0424582	-0.0915948	-0.415115	-0.597665	-0.56615	-0.684875	-0.677201	-0.674026	-0.690854	-0.685442	-0.696048	-0.698198	-0.698198	-0.694526	-0.670736	3.49244	0.00481357	1	0
P30153	Serine/threonine-protein phosphatase 2A 65 kDa regulatory subunit A alpha isoform	PPP2R1A	0.323254	-0.0782184	1.01757	2.50784	0.300394	2.47919	0.939113	0.176512	-0.657932	-0.657932	-0.657932	-0.657932	-0.657932	-0.657932	0.88747	-0.657932	-0.657932	-0.657932	-0.657932	-0.657932	-0.657932	-0.657932	2.80307e+06	0.116117	0	1
P30273	High affinity immunoglobulin epsilon receptor subunit gamma	FCER1G	0.0457882	0.188841	0.500485	1.18124	2.82903	0.610102	1.13108	1.85284	-0.718146	0.118095	-0.718146	0.160257	-0.718146	-0.718146	-0.718146	-0.718146	-0.718146	-0.718146	-0.718146	-0.718146	-0.718146	-0.718146	4.745e+06	0.116445	#N/A	#N/A
P30405	Peptidyl-prolyl cis-trans isomerase F, mitochondrial	PPIF	1.12326	3.28599	1.19079	-0.509971	1.73883	0.38591	0.434757	-0.509971	-0.509971	-0.509971	-0.509971	-0.509971	-0.509971	-0.509971	-0.509971	-0.509971	-0.509971	-0.509971	-0.509971	-0.509971	-0.509971	-0.509971	215244	0.373901	1	0
P30419	Glycylpeptide N-tetradecanoyltransferase 1	NMT1	-0.270244	-0.225323	-0.305236	-0.305236	-0.305236	-0.305236	-0.305236	-0.305236	-0.305236	-0.305236	-0.305236	-0.305236	-0.305236	-0.305236	3.78871	-0.305236	-0.305236	-0.305236	-0.305236	-0.305236	-0.305236	2.2011	1.482e+06	0.116117	0	1
P30519	Heme oxygenase 2	HMOX2	1.45667	4.15946	-0.280806	-0.280806	-0.280806	-0.280806	-0.280806	-0.280806	-0.280806	-0.280806	-0.280806	-0.280806	-0.280806	-0.280806	-0.280806	-0.280806	-0.280806	-0.280806	-0.280806	-0.280806	-0.280806	-0.280806	439178	0.116139	0	1
P30520	Adenylosuccinate synthetase isozyme 2	ADSS2	-0.0160445	1.72191	0.804015	3.40971	1.14905	0.241932	0.531961	-0.522836	-0.522836	-0.522836	-0.522836	-0.522836	-0.522836	-0.522836	-0.522836	-0.522836	-0.522836	-0.522836	-0.522836	-0.522836	-0.522836	-0.522836	677591	0.116384	0	1
P30533	Alpha-2-macroglobulin receptor-associated protein	LRPAP1	-0.0907554	0.939678	1.50478	1.74277	2.57286	0.785463	0.864487	0.414846	0.356809	-0.335545	-0.687178	-0.595018	-0.735938	-0.748584	-0.748584	-0.748584	-0.748584	-0.748584	-0.748584	-0.748584	-0.748584	-0.748584	8.0517e+06	6.60144e-07	1	0
P30536	Translocator protein	TSPO	-0.285108	4.09946	1.60271	-0.285108	-0.285108	-0.285108	-0.285108	-0.285108	-0.285108	-0.285108	-0.285108	-0.285108	-0.285108	-0.285108	-0.285108	-0.285108	-0.285108	-0.285108	-0.285108	-0.285108	-0.285108	-0.285108	618601	0.373901	0	1
P30622	CAP-Gly domain-containing linker protein 1	CLIP1	-0.319649	2.14805	1.62746	2.63365	1.0795	0.818261	0.407412	-0.559646	-0.559646	-0.559646	-0.559646	-0.559646	-0.559646	-0.559646	-0.559646	-0.559646	-0.559646	-0.559646	-0.559646	-0.559646	-0.559646	-0.559646	1.89087e+06	1.68803e-06	0	0
P30626	Sorcin	SRI	0.0284081	3.61571	0.412159	0.602638	0.430903	2.01336	-0.443949	-0.443949	-0.443949	-0.443949	-0.443949	-0.443949	-0.443949	-0.443949	-0.443949	-0.443949	-0.443949	-0.443949	-0.443949	-0.443949	-0.443949	-0.443949	245481	0.373901	0	0
P30740	Leukocyte elastase inhibitor	SERPINB1	0.188212	2.484	0.761231	1.65121	2.45889	0.551446	0.408054	-0.26586	-0.372754	-0.554975	-0.591071	-0.602107	-0.616001	-0.616001	-0.579231	-0.616001	-0.616001	-0.609035	-0.616001	-0.616001	-0.616001	-0.616001	1.53926e+06	1.02414e-06	0	1
P31025	Lipocalin-1	LCN1	-0.997212	-0.997212	-0.997212	-0.997212	-0.997212	-0.951473	-0.997212	-0.542341	-0.206438	0.212729	2.12886	-0.348792	0.162047	-0.16883	-0.784398	0.160523	0.648785	1.83724	0.921046	1.56622	1.11572	0.232372	#N/A	#N/A	#N/A	#N/A
P31040	Succinate dehydrogenase [ubiquinone] flavoprotein subunit, mitochondrial	SDHA	-0.417083	0.531831	-0.417083	1.90749	3.27712	1.79106	-0.417083	-0.417083	-0.417083	-0.417083	-0.417083	-0.417083	-0.417083	-0.417083	-0.417083	-0.417083	-0.417083	-0.417083	-0.417083	-0.417083	-0.417083	-0.417083	2.27526e+06	3.51955e-05	1	1
P31146	Coronin-1A	CORO1A	-0.497696	0.483908	0.498433	1.84231	2.79542	1.48313	1.00827	0.527416	0.177309	-0.22457	-0.646188	-0.5976	-0.703128	-0.688484	-0.560929	-0.703128	-0.678835	-0.703128	-0.703128	-0.703128	-0.703128	-0.703128	9.97433e+06	3.03579e-06	1	1
P31151	Protein S100-A7	S100A7	-1.02039	-1.02039	-1.02039	-0.998855	-0.81456	-0.871349	-0.857399	-0.300413	0.0172767	0.0127178	1.1344	-0.252235	1.34009	0.566038	-0.748505	-0.532641	-0.0793131	1.21139	1.72252	1.78241	-0.738694	1.46828	1.14626e+06	4.15279e-06	#N/A	#N/A
P31153	S-adenosylmethionine synthase isoform type-2	MAT2A	-0.178754	0.620552	0.505192	2.58006	2.8798	0.746517	0.786194	-0.529304	-0.529304	-0.529304	-0.529304	-0.529304	-0.529304	-0.529304	-0.529304	-0.529304	-0.529304	-0.529304	-0.529304	-0.529304	-0.529304	-0.529304	877554	1.89146e-06	0	1
P31327	Carbamoyl-phosphate synthase [ammonia], mitochondrial	CPS1	-0.297958	-0.297958	-0.297958	-0.297958	-0.297958	-0.297958	-0.297958	-0.297958	-0.297958	-0.297958	2.12266	-0.297958	-0.297958	-0.297958	-0.297958	-0.297958	3.8365	-0.297958	-0.297958	-0.297958	-0.297958	-0.297958	#N/A	#N/A	#N/A	#N/A
P31689	DnaJ homolog subfamily A member 1	DNAJA1	-0.533626	0.140651	0.698183	1.8785	3.31101	0.615622	1.14143	0.218985	-0.533626	-0.533626	-0.533626	-0.533626	-0.533626	-0.533626	-0.533626	-0.533626	-0.533626	-0.533626	-0.533626	-0.533626	-0.533626	-0.533626	949901	0.116267	0	1
P31930	Cytochrome b-c1 complex subunit 1, mitochondrial	UQCRC1	-0.418715	0.516894	0.878352	1.68693	2.55869	1.57193	0.97019	0.0583992	0.997037	-0.678439	-0.678439	-0.678439	-0.678439	-0.678439	-0.678439	-0.678439	-0.678439	-0.678439	-0.678439	-0.678439	-0.678439	-0.678439	1.21049e+06	9.93975e-06	1	0
P31937	3-hydroxyisobutyrate dehydrogenase, mitochondrial	HIBADH	-0.101409	1.96276	1.73666	1.52937	2.59497	0.749844	-0.529513	-0.529513	-0.529513	-0.529513	-0.529513	-0.529513	-0.529513	-0.529513	-0.529513	-0.529513	-0.529513	-0.529513	-0.529513	-0.529513	-0.529513	-0.529513	467668	0.116327	1	0
P31939	Bifunctional purine biosynthesis protein ATIC	ATIC	-0.439722	0.956107	0.39788	2.05989	2.17928	2.05482	1.20736	-0.0285448	-0.448831	-0.619466	-0.619466	-0.619466	-0.619466	-0.619466	-0.504651	-0.619466	-0.619466	-0.619466	-0.619466	-0.619466	-0.619466	-0.619466	1.69563e+06	0.116192	0	1
P31942	Heterogeneous nuclear ribonucleoprotein H3	HNRNPH3	-0.129301	-0.331273	0.581117	-0.331273	4.07542	-0.331273	-0.331273	1.43568	-0.331273	-0.331273	-0.331273	-0.331273	-0.331273	-0.331273	-0.331273	-0.331273	-0.331273	-0.331273	-0.331273	-0.331273	-0.331273	-0.331273	35.4637	0.0677687	1	1
P31943	Heterogeneous nuclear ribonucleoprotein H	HNRNPH1	-0.342512	0.727612	0.635199	1.0148	1.83917	0.278848	0.308385	0.0897048	0.199132	-0.159645	-0.581273	-0.554286	-0.744896	-0.692856	-0.681356	-0.744896	-0.744896	-0.744896	-0.744896	-0.744896	-0.744896	3.13335	4.99646	0.00100287	1	1
P31944	Caspase-14	CASP14	-1.31265	-1.26533	-1.24483	-1.13543	-0.584426	-0.797339	-0.800548	-0.00816116	-0.340552	0.811451	1.18213	-0.302141	-0.285551	0.189868	-0.81214	2.63002	0.273807	0.585583	0.681878	1.23855	0.698448	0.597365	#N/A	#N/A	#N/A	#N/A
P31946	14-3-3 protein beta/alpha	YWHAB	-0.203757	1.28803	1.09229	1.79331	2.81578	1.13795	0.603735	-0.122324	-0.234626	-0.354624	-0.620038	-0.644846	-0.673132	-0.67124	-0.605974	-0.674121	-0.66257	-0.67772	-0.673575	-0.67772	-0.67772	-0.557109	8655901	1.06492e-06	1	1
P31947	14-3-3 protein sigma	SFN	-0.661083	-0.661083	-0.661083	-0.352814	0.0841795	-0.661083	2.60129	-0.112202	0.733847	1.8836	2.20346	0.31479	-0.661083	-0.411708	-0.661083	-0.661083	-0.661083	-0.661083	0.258257	-0.661083	0.0692069	-0.661083	1	#DIV/0!	#N/A	#N/A
P31948	Stress-induced-phosphoprotein 1	STIP1	-0.456535	0.958117	1.27979	2.03945	2.90718	0.588892	0.651646	0.117424	-0.249209	-0.401842	-0.587663	-0.536317	-0.628783	-0.627977	-0.623916	-0.632894	-0.632894	-0.632894	-0.632894	-0.632894	-0.632894	-0.632894	18.2433	0.0767747	0	1
P31949	Protein S100-A11	S100A11	-0.0928825	1.01061	1.33347	1.95603	2.4772	0.369702	1.55257	0.200731	-0.478084	-0.419207	-0.57684	-0.601679	-0.602689	-0.64276	-0.694289	-0.674505	-0.652022	-0.658038	-0.716892	-0.67877	-0.694766	-0.716892	1.1786e+07	4.03721e-06	1	1
P31995	Low affinity immunoglobulin gamma Fc region receptor II-c	FCGR2C	2.31837	3.71548	-0.301692	-0.301692	-0.301692	-0.301692	-0.301692	-0.301692	-0.301692	-0.301692	-0.301692	-0.301692	-0.301692	-0.301692	-0.301692	-0.301692	-0.301692	-0.301692	-0.301692	-0.301692	-0.301692	-0.301692	#N/A	#N/A	#N/A	#N/A
P31997	Carcinoembryonic antigen-related cell adhesion molecule 8	CEACAM8	1.36978	2.78305	1.72866	1.82476	0.402096	0.508255	-0.538537	-0.538537	-0.538537	-0.538537	-0.538537	-0.538537	-0.538537	-0.538537	-0.538537	-0.538537	-0.538537	-0.538537	-0.538537	-0.538537	-0.538537	-0.538537	1	#DIV/0!	#N/A	#N/A
P32119	Peroxiredoxin-2	PRDX2	-1.35954	-0.567763	-0.310787	0.503309	0.445146	-0.0505684	-0.050214	0.171757	-0.500972	0.30965	1.13141	-0.629313	-1.42153	-0.284149	-0.633705	3.23412	0.0140806	0.319797	-0.329811	0.661647	-1.42153	0.76896	926191	5.62876e-07	0	0
P32320	Cytidine deaminase	CDA	1.07985	3.60793	1.09213	0.689248	0.972674	0.280603	0.0448639	-0.212275	-0.539645	-0.539645	-0.539645	-0.539645	-0.539645	-0.539645	-0.539645	-0.539645	-0.539645	-0.539645	-0.539645	-0.539645	-0.539645	-0.539645	414301	0.373901	0	1
P32942	Intercellular adhesion molecule 3	ICAM3	1.45153	4.16146	-0.28065	-0.28065	-0.28065	-0.28065	-0.28065	-0.28065	-0.28065	-0.28065	-0.28065	-0.28065	-0.28065	-0.28065	-0.28065	-0.28065	-0.28065	-0.28065	-0.28065	-0.28065	-0.28065	-0.28065	2.26972e+06	4.06322e-06	#N/A	#N/A
P32969	60S ribosomal protein L9	RPL9	-0.289271	-0.289271	-0.289271	-0.289271	-0.289271	-0.289271	-0.289271	-0.287805	-0.289271	-0.289271	-0.289271	-0.280736	-0.258431	-0.2425	1.24031	-0.24807	-0.239474	-0.218532	-0.262496	-0.257288	-0.289271	4.237	3.30463e+06	5.41761e-08	1	1
P33121	Long-chain-fatty-acid--CoA ligase 1	ACSL1	2.05009	3.87813	-0.296411	-0.296411	-0.296411	-0.296411	-0.296411	-0.296411	-0.296411	-0.296411	-0.296411	-0.296411	-0.296411	-0.296411	-0.296411	-0.296411	-0.296411	-0.296411	-0.296411	-0.296411	-0.296411	-0.296411	2.36363e+06	1.82546e-05	1	0
P33176	Kinesin-1 heavy chain	KIF5B	-0.562866	0.163121	0.791618	2.35282	1.72477	2.23575	1.42265	-0.562866	-0.247741	-0.562866	-0.562866	-0.562866	-0.562866	-0.562866	-0.562866	-0.562866	-0.562866	-0.562866	-0.562866	-0.562866	-0.562866	-0.562866	11.0131	0.0909487	0	1
P33241	Lymphocyte-specific protein 1	LSP1	-0.504677	-0.480678	-0.477825	-0.437544	-0.248098	-0.0185943	1.04872	0.651066	0.0686297	-0.189595	-0.355396	-0.314261	-0.36325	-0.38903	-0.42455	-0.340613	-0.164466	-0.324502	-0.254429	-0.305804	-0.330105	4.155	6.93148	0.264281	1	1
P33316	Deoxyuridine 5-triphosphate nucleotidohydrolase, mitochondrial	DUT	-0.0565809	3.85386	1.07055	1.31689	0.693682	-0.404612	-0.404612	-0.404612	-0.404612	-0.404612	-0.404612	-0.404612	-0.404612	-0.404612	-0.404612	-0.404612	-0.404612	-0.404612	-0.404612	-0.404612	-0.404612	-0.404612	1	#DIV/0!	0	0
P33991	DNA replication licensing factor MCM4	MCM4	-0.213201	-0.213201	-0.213201	4.47722	-0.213201	-0.213201	-0.213201	-0.213201	-0.213201	-0.213201	-0.213201	-0.213201	-0.213201	-0.213201	-0.213201	-0.213201	-0.213201	-0.213201	-0.213201	-0.213201	-0.213201	-0.213201	1	#DIV/0!	0	0
P34810	Macrosialin	CD68	1.05205	3.35078	0.855805	2.01137	0.543899	-0.459642	-0.459642	-0.459642	-0.459642	-0.459642	-0.459642	-0.459642	-0.459642	-0.459642	-0.459642	-0.459642	-0.459642	-0.459642	-0.459642	-0.459642	-0.459642	-0.459642	2.18935e+07	1.50162e-05	0	1
P34897	Serine hydroxymethyltransferase, mitochondrial	SHMT2	-0.51598	0.624806	0.344166	2.45706	2.69005	1.49503	0.600301	0.104048	-0.557105	-0.557105	-0.557105	-0.557105	-0.557105	-0.557105	-0.557105	-0.557105	-0.557105	-0.557105	-0.557105	-0.557105	-0.557105	-0.557105	622004	2.09825e-05	1	0
P34910	Protein EVI2B	EVI2B	1.38974	2.78644	1.20913	1.96426	1.17133	0.0641541	-0.538985	-0.538985	-0.538985	-0.538985	-0.538985	-0.538985	-0.538985	-0.538985	-0.500301	-0.538985	-0.538985	-0.538985	-0.538985	-0.538985	-0.538985	-0.538985	6.7204e+07	1.70955e-10	0	0
P34932	Heat shock 70 kDa protein 4	HSPA4	-0.44897	0.276159	0.141958	1.81097	2.20287	2.33951	1.33487	0.240897	0.288815	-0.640245	-0.640245	-0.640245	-0.640245	-0.640245	-0.504142	-0.640245	-0.640245	-0.640245	-0.640245	-0.640245	-0.640245	-0.640245	3.14173e+06	4.03141e-06	0	1
P35232	Prohibitin	PHB	-0.473923	-0.241276	0.122639	1.73692	3.78211	0.575121	0.423629	-0.111728	0.215157	-0.341575	-0.473923	-0.473923	-0.473923	-0.473923	-0.473923	-0.473923	-0.473923	-0.473923	-0.473923	-0.473923	-0.473923	-0.473923	299361	0.11802	0	0
P35237	Serpin B6	SERPINB6	0.513839	2.58589	0.713875	1.78047	1.98293	0.314681	0.989335	-0.351544	-0.417783	-0.623976	-0.623976	-0.623976	-0.623976	-0.623976	-0.623976	-0.623976	-0.623976	-0.623976	-0.623976	-0.623976	-0.623976	-0.623976	563908	1.98163e-05	0	1
P35241	Radixin	RDX	-0.169438	1.22889	0.539719	2.00627	2.5748	1.2031	0.858333	-0.34025	0.712431	-0.662604	-0.662604	-0.662604	-0.662604	-0.662604	-0.662604	-0.662604	-0.662604	-0.662604	-0.662604	-0.662604	-0.662604	-0.662604	596921	2.22161e-05	1	1
P35244	Replication protein A 14 kDa subunit	RPA3	-0.250684	1.79376	1.42868	0.115315	3.60935	-0.393907	-0.393907	-0.393907	-0.393907	-0.393907	-0.393907	-0.393907	-0.393907	-0.393907	-0.393907	-0.393907	-0.393907	-0.393907	-0.393907	-0.393907	-0.393907	-0.393907	1	#DIV/0!	0	1
P35268	60S ribosomal protein L22	RPL22	-0.247293	-0.241721	-0.242643	-0.243223	-0.229162	-0.238236	-0.217887	-0.234565	-0.247969	-0.247969	-0.247969	-0.232322	-0.247969	-0.209388	0.247949	-0.221313	-0.194344	-0.237967	-0.245304	-0.237937	-0.235811	4.45304	93.244	0.0545657	1	1
P35269	General transcription factor IIF subunit 1	GTF2F1	-0.547509	0.952612	0.604226	2.2468	-0.547509	1.44069	2.65984	0.855968	-0.547509	-0.547509	-0.547509	-0.547509	-0.547509	-0.547509	-0.547509	-0.547509	-0.547509	-0.547509	-0.547509	-0.547509	-0.547509	-0.547509	3.34107e+06	4.97527e-07	0	0
P35321	Cornifin-A	SPRR1A	-0.561688	-0.561688	-0.561688	-0.561688	-0.561688	-0.561688	-0.561688	-0.561688	-0.561688	1.20749	-0.561688	-0.561688	-0.561688	-0.561688	-0.561688	2.65661	1.80252	0.638449	-0.561688	1.03816	1.64378	-0.561688	#N/A	#N/A	#N/A	#N/A
P35573	Glycogen debranching enzyme	AGL	-0.215603	-0.215603	-0.215603	-0.215603	-0.215603	-0.215603	-0.215603	-0.215603	-0.215603	-0.215603	-0.215603	-0.215603	-0.215603	-0.211711	4.47699	-0.215603	-0.215603	-0.215603	-0.215603	-0.215603	-0.215603	-0.16883	98174.3	0.373901	0	1
P35579	Myosin-9	MYH9	-0.361082	-0.360982	-0.360577	-0.358652	-0.344023	-0.27899	-0.202912	0.0337236	-0.348547	-0.322225	-0.345914	-0.314492	-0.340421	-0.273237	3.84393	-0.274628	-0.298713	-0.300266	-0.325987	-0.198682	-0.344099	2.07677	323.179	0.0377372	1	0
P35606	Coatomer subunit beta	COPB2	-0.28971	-0.28971	-0.28971	-0.28971	1.77126	4.02294	-0.28971	-0.28971	-0.28971	-0.28971	-0.28971	-0.28971	-0.28971	-0.28971	-0.28971	-0.28971	-0.28971	-0.28971	-0.28971	-0.28971	-0.28971	-0.28971	3.47e+06	2.16804e-05	0	1
P35613	Basigin	BSG	0.0951318	2.37197	1.28032	1.87348	1.88944	0.601308	0.746532	0.0661912	-0.477942	-0.655918	-0.655918	-0.655918	-0.655918	-0.655918	-0.575428	-0.655918	-0.655918	-0.655918	-0.655918	-0.655918	-0.655918	-0.655918	2.6455	0.00360659	0	0
P35637	RNA-binding protein FUS	FUS	-0.0541982	1.43954	1.86849	1.77398	2.58813	0.275696	0.246847	0.310517	-0.123362	-0.647382	-0.647382	-0.647382	-0.557048	-0.647382	-0.647382	-0.647382	-0.647382	-0.647382	-0.647382	-0.647382	-0.647382	-0.647382	27.4934	0.0743401	1	1
P35659	Protein DEK	DEK	1.19586	-0.366839	2.47283	-0.366839	-0.366839	3.30124	-0.366839	-0.366839	-0.366839	-0.366839	-0.366839	-0.366839	-0.366839	-0.366839	-0.366839	-0.366839	-0.366839	-0.366839	-0.366839	-0.366839	-0.366839	-0.366839	1.82987	0.362348	1	0
P35754	Glutaredoxin-1	GLRX	1.5375	3.016	1.25067	1.06282	1.06053	0.379592	0.255527	0.0631351	-0.312516	-0.393418	-0.544425	-0.684823	-0.684823	-0.64973	-0.684823	-0.684823	-0.684823	-0.562281	-0.684823	-0.684823	-0.684823	-0.684823	498314	0.116652	0	1
P35813	Protein phosphatase 1A	PPM1A	1.3209	2.82772	0.796648	1.65417	1.906	-0.50032	-0.50032	-0.50032	-0.50032	-0.50032	-0.50032	-0.50032	-0.50032	-0.50032	-0.50032	-0.50032	-0.50032	-0.50032	-0.50032	-0.50032	-0.50032	-0.50032	190371	0.116584	0	0
P35914	Hydroxymethylglutaryl-CoA lyase, mitochondrial	HMGCL	0.62868	1.52996	-0.494983	1.70513	2.92195	1.62898	-0.494983	-0.494983	-0.494983	-0.494983	-0.494983	-0.494983	-0.494983	-0.494983	-0.494983	-0.494983	-0.494983	-0.494983	-0.494983	-0.494983	-0.494983	-0.494983	51807.7	0.373901	1	0
P35998	26S proteasome regulatory subunit 7	PSMC2	-0.515141	-0.479893	-0.417755	-0.163083	1.40447	1.83662	3.15462	1.36049	0.16117	-0.330892	-0.485321	-0.460246	-0.515141	-0.515141	-0.428763	-0.515141	-0.515141	-0.515141	-0.515141	-0.515141	-0.515141	-0.515141	1.29901e+06	1.13939e-05	0	1
P36542	ATP synthase subunit gamma, mitochondrial	ATP5F1C	-0.384521	-0.267687	-0.167581	0.856659	4.12464	0.636811	0.733685	-0.240553	-0.384521	-0.320446	-0.384521	-0.384521	-0.384521	-0.384521	-0.356755	-0.384521	-0.384521	-0.384521	-0.384521	-0.384521	-0.384521	-0.384521	940714	0.116777	0	0
P36543	V-type proton ATPase subunit E 1	ATP6V1E1	-1.05355	-0.581467	-0.562434	0.26363	2.15369	0.414853	1.18953	0.798792	1.22668	1.38842	-0.205954	1.35812	-0.739344	-0.457347	0.254386	-0.934512	-0.629694	-1.04728	-1.10172	-1.08078	-1.10172	0.447693	2.2785e+06	3.3549e-05	0	1
P36551	Oxygen-dependent coproporphyrinogen-III oxidase, mitochondrial	CPOX	-0.012973	1.52095	1.88922	0.664244	3.26936	0.141233	-0.511633	0.202457	-0.511633	-0.511633	-0.511633	-0.511633	-0.511633	-0.511633	-0.511633	-0.511633	-0.511633	-0.511633	-0.511633	-0.511633	-0.511633	-0.511633	93724.3	0.373901	1	1
P36578	60S ribosomal protein L4	RPL4	-0.32564	-0.32564	-0.32564	-0.32564	-0.32564	-0.32564	-0.323718	-0.32564	-0.32564	-0.320181	-0.32564	-0.290697	-0.281198	-0.261884	2.54994	-0.270663	-0.234173	-0.271412	-0.303303	-0.30097	-0.313627	3.55264	2.42107e+07	1.20645e-09	1	0
P36639	7,8-dihydro-8-oxoguanine triphosphatase	NUDT1	0.453702	0.481277	1.20751	-0.347613	4.11454	-0.347613	-0.347613	-0.347613	-0.347613	-0.347613	-0.347613	-0.347613	-0.347613	-0.347613	-0.347613	-0.347613	-0.347613	-0.347613	-0.347613	-0.347613	-0.347613	-0.347613	1	#DIV/0!	0	1
P36873	Serine/threonine-protein phosphatase PP1-gamma catalytic subunit	PPP1CC	0.0721306	0.837033	0.0582724	1.24449	1.40044	2.37345	1.29591	-0.153219	0.00572095	-0.737056	-0.737056	-0.737056	-0.737056	-0.737056	1.71044	-0.737056	-0.737056	-0.737056	-0.737056	-0.737056	-0.737056	-0.737056	231141	0.373901	0	1
P36915	Guanine nucleotide-binding protein-like 1	GNL1	-0.213201	-0.213201	-0.213201	-0.213201	-0.213201	-0.213201	-0.213201	-0.213201	-0.213201	-0.213201	-0.213201	-0.213201	-0.213201	-0.213201	4.47722	-0.213201	-0.213201	-0.213201	-0.213201	-0.213201	-0.213201	-0.213201	1	#DIV/0!	#N/A	#N/A
P36957	Dihydrolipoyllysine-residue succinyltransferase component of 2-oxoglutarate dehydrogenase complex, mitochondrial	DLST	-0.470444	-0.470444	-0.470444	-0.470444	-0.364033	-0.143614	0.856677	2.58665	3.02333	1.05759	-0.401196	-0.238541	-0.470444	-0.470444	-0.261098	-0.470444	-0.470444	-0.470444	-0.470444	-0.470444	-0.470444	-0.470444	108408	0.373901	0	1
P36969	Phospholipid hydroperoxide glutathione peroxidase	GPX4	2.04349	3.88184	-0.296267	-0.296267	-0.296267	-0.296267	-0.296267	-0.296267	-0.296267	-0.296267	-0.296267	-0.296267	-0.296267	-0.296267	-0.296267	-0.296267	-0.296267	-0.296267	-0.296267	-0.296267	-0.296267	-0.296267	2.19407e+06	3.43356e-06	1	0
P37108	Signal recognition particle 14 kDa protein	SRP14	-0.522036	-0.428088	-0.22123	0.285549	0.882687	0.0973098	-0.568118	-0.568118	-0.357881	-0.11747	-0.440234	0.206382	-0.233	-0.220854	0.483526	-0.18742	-0.198378	-0.325401	-0.568118	-0.568118	-0.568118	4.13713	719441	0.116138	1	1
P37198	Nuclear pore glycoprotein p62	NUP62	-0.310245	0.532771	1.79723	2.35889	2.78885	0.149792	-0.510518	0.340478	-0.510518	-0.510518	-0.510518	-0.510518	-0.510518	-0.510518	-0.510518	-0.510518	-0.510518	-0.510518	-0.510518	-0.510518	-0.510518	-0.510518	132504	0.373901	0	0
P37235	Hippocalcin-like protein 1	HPCAL1	0.646527	2.71712	0.917343	0.911354	1.51412	1.55118	-0.619517	-0.619517	-0.619517	-0.619517	-0.619517	-0.619517	-0.619517	-0.619517	1.03511	-0.619517	-0.619517	-0.619517	-0.619517	-0.619517	-0.619517	-0.619517	971468	0.116314	1	1
P37802	Transgelin-2	TAGLN2	0.882762	1.62183	1.72058	1.98745	1.88193	0.359538	0.790056	0.141638	-0.439257	-0.697997	-0.570558	-0.697997	-0.697997	-0.697997	-0.697997	-0.697997	-0.697997	-0.697997	-0.697997	-0.697997	-0.697997	-0.697997	3.3615e+06	2.70573e-06	1	1
P37837	Transaldolase	TALDO1	-0.0548975	1.9522	0.559864	1.56129	2.94113	0.754054	0.428494	-0.0354993	-0.073497	-0.444197	-0.617205	-0.609229	-0.633225	-0.642167	-0.48036	-0.639242	-0.66261	-0.65446	-0.66261	-0.66261	-0.66261	-0.66261	2.04872	0.691734	0	1
P37840	Alpha-synuclein	SNCA	0.625106	1.9049	1.15105	2.11708	1.60693	0.967526	0.461842	0.520451	0.256157	-0.739311	-0.739311	-0.739311	-0.739311	-0.739311	-0.739311	-0.739311	-0.739311	-0.739311	-0.739311	-0.739311	-0.739311	-0.739311	1	#DIV/0!	#N/A	#N/A
P38117	Electron transfer flavoprotein subunit beta	ETFB	0.380343	2.29143	1.46115	1.94446	1.9791	0.599013	0.286753	-0.59615	-0.59615	-0.59615	-0.59615	-0.59615	-0.59615	-0.59615	-0.59615	-0.59615	-0.59615	-0.59615	-0.59615	-0.59615	-0.59615	-0.59615	329238	0.373901	1	0
P38159	RNA-binding motif protein, X chromosome	RBMX	-0.306168	0.128868	0.132591	0.63057	0.59086	-0.254081	2.30165	0.543382	3.26542	-0.541007	-0.541007	-0.541007	-0.541007	-0.541007	-0.541007	-0.541007	-0.541007	-0.541007	-0.541007	-0.541007	-0.541007	-0.541007	14.114	0.225473	1	0
P38571	Lysosomal acid lipase/cholesteryl ester hydrolase	LIPA	1.31045	3.23356	0.783686	1.83963	0.967369	-0.478512	-0.478512	-0.478512	-0.478512	-0.478512	-0.478512	-0.478512	-0.478512	-0.478512	-0.478512	-0.478512	-0.478512	-0.478512	-0.478512	-0.478512	-0.478512	-0.478512	23.7306	0.0774065	0	1
P38606	V-type proton ATPase catalytic subunit A	ATP6V1A	-0.592343	-0.520351	-0.50954	-0.166838	0.324025	0.26958	0.271273	0.150326	0.351937	0.0367592	-0.0721121	0.693011	-0.51194	-0.304791	4.11484	-0.177215	-0.484552	-0.530953	-0.599077	-0.593881	-0.592184	-0.555976	8835001	1.94411e-06	1	1
P38646	Stress-70 protein, mitochondrial	HSPA9	-0.478275	0.671732	1.07649	1.94002	2.12734	1.23878	1.38711	0.51724	0.700744	-0.348319	-0.635173	-0.662786	-0.761291	-0.756283	-0.672601	-0.770738	-0.757354	-0.780335	-0.780335	-0.780335	-0.780335	-0.695292	54.2694	0.0612298	1	0
P38935	DNA-binding protein SMUBP-2	IGHMBP2	-0.213201	-0.213201	-0.213201	-0.213201	-0.213201	-0.213201	-0.213201	-0.213201	-0.213201	-0.213201	-0.213201	-0.213201	-0.213201	-0.213201	4.47722	-0.213201	-0.213201	-0.213201	-0.213201	-0.213201	-0.213201	-0.213201	#N/A	#N/A	#N/A	#N/A
P39019	40S ribosomal protein S19	RPS19	-0.241629	-0.241629	-0.241629	-0.241629	-0.237833	-0.237657	-0.220724	-0.215023	-0.173921	-0.119595	-0.219322	-0.135984	-0.241629	-0.188653	-0.217361	-0.220417	-0.203051	-0.204518	-0.228672	-0.220834	-0.22307	4.47478	1.04614e+07	1.22411e-07	1	1
P39023	60S ribosomal protein L3	RPL3	-0.346619	-0.346619	-0.346619	-0.346619	-0.346619	-0.346619	-0.346619	-0.346619	-0.337512	-0.346619	-0.346619	-0.251552	-0.31672	-0.20833	2.53046	-0.146809	-0.212227	-0.243853	-0.295123	-0.282098	-0.329932	3.55989	7.78783e+06	1.48163e-08	1	0
P39656	Dolichyl-diphosphooligosaccharide--protein glycosyltransferase 48 kDa subunit	DDOST	-0.362579	1.9258	0.380274	2.8359	1.76709	0.169254	0.878155	0.544901	-0.592381	-0.592381	-0.592381	-0.592381	-0.592381	-0.592381	-0.437831	-0.592381	-0.592381	-0.592381	-0.592381	-0.592381	-0.592381	-0.592381	2.47703e+06	3.20063e-06	#N/A	#N/A
P39687	Acidic leucine-rich nuclear phosphoprotein 32 family member A	ANP32A	0.335177	2.70465	0.971749	1.59121	1.35954	1.28604	0.462495	0.349154	-0.216177	-0.3476	-0.736025	-0.449429	-0.686557	-0.736025	-0.736025	-0.736025	-0.736025	-0.736025	-0.736025	-0.736025	-0.736025	-0.736025	1.31344	0.385048	0	1
P39748	Flap endonuclease 1	FEN1	0.412654	2.79638	0.436367	2.66036	-0.505791	0.731669	1.05523	-0.505791	-0.505791	-0.505791	-0.505791	-0.505791	-0.505791	-0.505791	-0.505791	-0.505791	-0.505791	-0.505791	-0.505791	-0.505791	-0.505791	-0.505791	1	#DIV/0!	0	0
P40121	Macrophage-capping protein	CAPG	0.230161	2.30586	1.24439	1.33396	2.34	0.525164	0.749656	0.192809	-0.255255	-0.409467	-0.592805	-0.644246	-0.709892	-0.706405	-0.712465	-0.722824	-0.722096	-0.71963	-0.723497	-0.723497	-0.723497	-0.556415	1.49492	0.42607	0	1
P40222	Alpha-taxilin	TXLNA	0.123555	1.33179	1.34071	2.3523	2.69684	-0.210615	0.315392	-0.046951	-0.564502	-0.564502	-0.564502	-0.564502	-0.564502	-0.564502	-0.564502	-0.564502	-0.564502	-0.564502	-0.564502	-0.564502	-0.564502	-0.564502	432668	0.373901	0	0
P40227	T-complex protein 1 subunit zeta	CCT6A	-0.443226	-0.431649	-0.437151	-0.33877	0.350125	1.31192	3.80735	1.17206	0.500657	-0.274651	-0.411943	-0.432991	-0.444099	-0.444099	-0.380845	-0.444099	-0.438094	-0.444099	-0.444099	-0.444099	-0.444099	-0.444099	1265401	6.783e-06	1	1
P40306	Proteasome subunit beta type-10	PSMB10	-0.489719	-0.489719	-0.432684	0.245392	2.49671	2.02479	2.50921	0.698125	-0.195761	-0.489719	-0.489719	-0.489719	-0.489719	-0.489719	-0.489719	-0.489719	-0.489719	-0.489719	-0.489719	-0.489719	-0.489719	-0.489719	514218	0.117657	0	1
P40429	60S ribosomal protein L13a	RPL13A	-0.361702	-0.361702	-0.361702	-0.361702	-0.361702	-0.361702	-0.361702	-0.361702	-0.361702	-0.355944	-0.355278	-0.271137	-0.318203	-0.21998	1.38805	-0.00149656	0.133834	-0.220033	-0.206669	-0.223131	-0.242259	4.14756	7.63203e+06	6.60747e-07	1	0
P40616	ADP-ribosylation factor-like protein 1	ARL1	0.231818	2.65996	1.37664	-0.404133	3.00598	-0.404133	-0.404133	-0.404133	-0.404133	-0.404133	-0.404133	-0.404133	-0.404133	-0.404133	-0.404133	-0.404133	-0.404133	-0.404133	-0.404133	-0.404133	-0.404133	-0.404133	1	#DIV/0!	0	1
P40855	Peroxisomal biogenesis factor 19	PEX19	-0.0525711	1.25159	2.00685	1.99153	2.54978	0.347723	0.315294	-0.56068	-0.56068	-0.56068	-0.56068	-0.56068	-0.56068	-0.56068	-0.56068	-0.56068	-0.56068	-0.56068	-0.56068	-0.56068	-0.56068	-0.56068	1	#DIV/0!	0	1
P40925	Malate dehydrogenase, cytoplasmic	MDH1	0.11132	2.23538	0.964115	1.8748	1.79666	1.31765	0.679027	0.0131632	-0.0787369	-0.633199	-0.691405	-0.691405	-0.691405	-0.691405	-0.674727	-0.691405	-0.691405	-0.691405	-0.691405	-0.691405	-0.691405	-0.691405	7.26063e+06	5.14567e-06	0	1
P40926	Malate dehydrogenase, mitochondrial	MDH2	0.0495843	2.10562	0.905985	1.61288	2.50342	0.714889	0.667543	0.317203	-0.267957	-0.485661	-0.62709	-0.668493	-0.69472	-0.673675	-0.71582	-0.688591	-0.675451	-0.659598	-0.697609	-0.688448	-0.618193	-0.71582	7.17058	0.0987493	1	0
P40939	Trifunctional enzyme subunit alpha, mitochondrial	HADHA	-0.510508	-0.324146	-0.148358	1.10909	3.29098	1.90922	1.26814	0.0869805	-0.295261	-0.512499	-0.512499	-0.505059	-0.512499	-0.512499	-0.243587	-0.512499	-0.512499	-0.512499	-0.512499	-0.512499	-0.512499	-0.512499	9090201	2.82435e-06	1	0
P41218	Myeloid cell nuclear differentiation antigen	MNDA	-0.296611	-0.203153	-0.221548	-0.0789926	-0.00774199	-0.14914	-0.12405	-0.19277	0.0265098	-0.269406	-0.380138	0.457562	-0.552935	-0.165658	1.16103	-0.516255	-0.48005	-0.496299	-0.552935	-0.527494	-0.552935	4.12302	3.4784e+06	9.99386e-08	1	0
P41227	N-alpha-acetyltransferase 10	NAA10	-0.495888	0.306755	0.754732	3.33669	1.85274	0.383978	1.29932	-0.495888	-0.495888	-0.495888	-0.495888	-0.495888	-0.495888	-0.495888	-0.495888	-0.495888	-0.495888	-0.495888	-0.495888	-0.495888	-0.495888	-0.495888	244368	9.88756e-08	0	0
P41236	Protein phosphatase inhibitor 2	PPP1R2	-0.0898811	0.892419	1.90446	1.97297	2.63476	0.788396	0.00114528	0.287297	-0.599397	-0.599397	-0.599397	-0.599397	-0.599397	-0.599397	-0.599397	-0.599397	-0.599397	-0.599397	-0.599397	-0.599397	-0.599397	-0.599397	1	#DIV/0!	#N/A	#N/A
P41240	Tyrosine-protein kinase CSK	CSK	0.563686	0.90972	0.711046	4.13859	-0.35128	-0.35128	-0.35128	-0.35128	-0.35128	-0.35128	-0.35128	-0.35128	-0.35128	-0.35128	-0.35128	-0.35128	-0.35128	-0.35128	-0.35128	-0.35128	-0.35128	-0.35128	700768	0.116117	0	1
P41250	Glycine--tRNA ligase	GARS1	-0.458245	0.0253287	-0.0960704	1.63396	3.3214	1.68088	0.929035	-0.489734	-0.489734	-0.489734	-0.489734	-0.489734	-0.489734	-0.489734	-0.180006	-0.489734	-0.489734	-0.489734	-0.489734	-0.489734	-0.489734	-0.489734	1.63975e+06	6.48896e-06	0	1
P41252	Isoleucine--tRNA ligase, cytoplasmic	IARS1	-0.316397	-0.316397	-0.316397	-0.316397	-0.316397	-0.0390222	0.389535	1.12922	-0.316397	-0.316397	-0.316397	-0.316397	-0.316397	-0.316397	4.21541	-0.316397	-0.316397	-0.316397	-0.316397	-0.316397	-0.316397	-0.316397	1.66536e+06	2.61351e-05	0	1
P41567	Eukaryotic translation initiation factor 1	EIF1	-0.352135	0.324941	0.32753	0.919198	1.90064	0.805739	-0.286195	0.677721	2.23736	1.81886	-0.073535	-0.267284	-0.410059	-0.846976	-0.846976	-0.846976	-0.846976	-0.846976	-0.846976	-0.846976	-0.846976	-0.846976	1	#DIV/0!	0	0
P42025	Beta-centractin	ACTR1B	-0.470044	-0.384059	-0.499725	0.196918	2.7809	2.276	1.82811	0.90663	-0.499725	-0.499725	-0.499725	-0.499725	-0.499725	-0.499725	-0.138298	-0.499725	-0.499725	-0.499725	-0.499725	-0.499725	-0.499725	-0.499725	1	#DIV/0!	0	1
P42126	Enoyl-CoA delta isomerase 1, mitochondrial	ECI1	-0.260732	4.34573	0.868899	-0.260732	-0.260732	-0.260732	-0.260732	-0.260732	-0.260732	-0.260732	-0.260732	-0.260732	-0.260732	-0.260732	-0.260732	-0.260732	-0.260732	-0.260732	-0.260732	-0.260732	-0.260732	-0.260732	165958	0.373901	0	1
P42167	Lamina-associated polypeptide 2, isoforms beta/gamma	TMPO	0.806839	2.60135	2.17953	1.89687	0.857809	0.125748	-0.529259	-0.529259	-0.529259	-0.529259	-0.529259	-0.529259	-0.529259	-0.529259	-0.529259	-0.529259	-0.529259	-0.529259	-0.529259	-0.529259	-0.529259	-0.529259	904954	3.72964e-06	0	0
P42224	Signal transducer and activator of transcription 1-alpha/beta	STAT1	2.64099	3.0167	1.49419	-0.376415	-0.376415	-0.376415	-0.376415	-0.376415	-0.376415	-0.376415	-0.376415	-0.376415	-0.376415	-0.376415	-0.376415	-0.376415	-0.376415	-0.376415	-0.376415	-0.376415	-0.376415	-0.376415	1.67472	0.379357	1	1
P42285	Exosome RNA helicase MTR4	MTREX	-0.532538	-0.490751	-0.384675	-0.332859	-0.174746	-0.165296	0.254066	0.462155	0.00934958	0.950759	3.83263	1.39045	-0.538272	-0.451757	-0.507648	-0.538272	-0.538272	-0.44041	-0.52295	-0.464098	-0.467363	-0.349499	223518	0.373901	1	1
P42330	Aldo-keto reductase family 1 member C3	AKR1C3	0.873948	1.54156	1.69642	0.759648	0.941312	2.95243	-0.547833	-0.547833	-0.547833	-0.547833	-0.547833	-0.547833	-0.547833	-0.547833	-0.547833	-0.547833	-0.547833	-0.547833	-0.547833	-0.547833	-0.547833	-0.547833	1	#DIV/0!	0	1
P42331	Rho GTPase-activating protein 25	ARHGAP25	0.47359	1.91946	0.594238	1.91095	2.74678	0.957403	-0.537651	-0.537651	-0.537651	-0.537651	-0.537651	-0.537651	-0.537651	-0.537651	-0.537651	-0.537651	-0.537651	-0.537651	-0.537651	-0.537651	-0.537651	-0.537651	285834	3.65987e-06	0	1
P42345	Serine/threonine-protein kinase mTOR	MTOR	-0.661351	1.01961	1.81208	1.84003	1.78198	0.0860838	1.91081	-0.661351	0.345231	-0.661351	0.463097	-0.661351	-0.661351	-0.661351	-0.661351	-0.661351	-0.661351	-0.661351	-0.661351	-0.661351	-0.661351	-0.661351	1	#DIV/0!	0	1
P42357	Histidine ammonia-lyase	HAL	-0.304705	-0.304705	-0.304705	-0.304705	-0.304705	-0.304705	-0.304705	-0.304705	-0.304705	-0.304705	-0.304705	-0.304705	-0.304705	-0.304705	-0.304705	-0.304705	3.58278	-0.304705	2.51133	-0.304705	-0.304705	-0.304705	#N/A	#N/A	#N/A	#N/A
P42566	Epidermal growth factor receptor substrate 15	EPS15	-0.279849	-0.254171	-0.266819	-0.223286	-0.269114	-0.248002	-0.279849	-0.279849	-0.279849	-0.279849	-0.279849	-0.279849	-0.279849	-0.231151	0.702949	-0.279849	-0.215807	-0.182596	-0.169151	-0.225062	-0.279849	4.3807	159704	0.373901	0	0
P42677	40S ribosomal protein S27	RPS27	-0.226557	-0.226557	-0.226557	-0.226557	-0.226557	-0.226557	-0.226557	-0.226557	-0.199794	-0.178749	-0.217882	-0.192682	-0.226557	-0.169435	-0.199683	-0.184984	-0.201255	-0.213326	-0.226557	-0.226557	-0.226557	4.47647	450151	0.116125	1	0
P42704	Leucine-rich PPR motif-containing protein, mitochondrial	LRPPRC	-0.224072	0.0791707	0.156158	0.160538	0.429251	-0.165421	0.0829534	-0.132033	-0.364424	-0.364424	-0.364424	-0.364424	-0.364424	-0.364424	4.35097	-0.364424	-0.364424	-0.364424	-0.364424	-0.364424	-0.364424	-0.364424	2.46217e+07	1.07011e-07	1	0
P42765	3-ketoacyl-CoA thiolase, mitochondrial	ACAA2	-0.438315	0.739537	0.740475	2.7406	2.70538	0.785645	0.434202	-0.291556	-0.331046	-0.556611	-0.556611	-0.556611	-0.556611	-0.556611	-0.556611	-0.556611	-0.556611	-0.556611	-0.556611	-0.556611	-0.556611	-0.405589	1.49153e+06	2.67763e-05	1	0
P42766	60S ribosomal protein L35	RPL35	-0.296056	-0.296056	-0.296056	-0.296056	-0.296056	-0.296056	-0.296056	-0.296056	-0.296056	-0.296056	-0.296056	-0.296056	-0.296056	-0.296056	0.145057	-0.296056	1.27399	-0.296056	-0.296056	-0.296056	-0.296056	4.20602	2.616e+06	1.65757e-06	0	1
P42768	Wiskott-Aldrich syndrome protein	WAS	-0.0885035	2.04808	1.15785	1.21177	2.83509	0.853792	0.494362	-0.197526	-0.593923	-0.593923	-0.593923	-0.593923	-0.593923	-0.593923	-0.593923	-0.593923	-0.593923	-0.593923	-0.593923	-0.593923	-0.593923	-0.593923	1.85187e+06	2.67852e-07	0	0
P42785	Lysosomal Pro-X carboxypeptidase	PRCP	-0.233892	1.64012	0.290285	3.14032	1.63007	1.07575	-0.0313184	-0.559826	-0.559826	-0.559826	-0.559826	-0.559826	-0.559826	-0.559826	0.326226	-0.559826	-0.559826	-0.559826	-0.559826	-0.559826	-0.559826	-0.559826	1.51836	0.382839	0	1
P43034	Platelet-activating factor acetylhydrolase IB subunit beta	PAFAH1B1	-0.583429	0.229789	0.258818	1.54443	2.81067	2.30303	0.440561	0.57581	-0.583429	0.00489864	-0.583429	-0.583429	-0.583429	-0.583429	-0.583429	-0.583429	-0.583429	-0.583429	-0.583429	-0.583429	-0.583429	-0.583429	619018	0.117661	0	1
P43243	Matrin-3	MATR3	-0.342283	-0.243946	-0.179807	-0.424558	-0.268092	0.187022	0.587636	0.324381	-0.424558	0.537737	-0.424558	-0.226437	-0.424558	-0.276302	-0.0975421	-0.424558	-0.424558	-0.424558	-0.424558	-0.424558	-0.424558	4.24321	16.1526	0.212855	1	1
P43307	Translocon-associated protein subunit alpha	SSR1	-0.426466	1.36115	0.853972	2.06809	3.23515	-0.2983	-0.136303	-0.0333435	-0.522909	-0.522909	-0.522909	-0.522909	-0.522909	-0.522909	-0.522909	-0.522909	-0.0293257	-0.319716	-0.522909	-0.522909	-0.522909	-0.522909	5.73407e+06	1.63214e-08	#N/A	#N/A
P43405	Tyrosine-protein kinase SYK	SYK	0.6703	3.45701	1.13182	1.64473	0.813783	0.0376316	-0.0616137	-0.512911	-0.512911	-0.512911	-0.512911	-0.512911	-0.512911	-0.512911	-0.512911	-0.512911	-0.512911	-0.512911	-0.512911	-0.512911	-0.512911	-0.512911	1.72704e+06	1.83656e-05	0	0
P43487	Ran-specific GTPase-activating protein	RANBP1	0.641383	2.99518	1.69693	0.0866617	2.18111	0.288147	-0.493088	-0.493088	-0.493088	-0.493088	-0.493088	-0.493088	-0.493088	-0.493088	-0.493088	-0.493088	-0.493088	-0.493088	-0.493088	-0.493088	-0.493088	-0.493088	371274	0.116795	0	0
P43490	Nicotinamide phosphoribosyltransferase	NAMPT	0.650533	2.09957	0.237754	1.2088	1.55434	2.36399	1.03312	-0.609873	-0.609873	-0.609873	-0.609873	-0.609873	-0.609873	-0.609873	-0.609873	-0.609873	-0.609873	-0.609873	-0.609873	-0.609873	-0.609873	-0.609873	577534	1.10456e-05	0	1
P43686	26S proteasome regulatory subunit 6B	PSMC4	-0.534126	-0.516162	-0.454639	-0.0346132	1.39711	1.61047	3.24644	1.28869	0.426677	-0.153111	-0.490512	-0.464442	-0.520958	-0.536459	-0.509159	-0.536459	-0.536459	-0.536459	-0.536459	-0.536459	-0.536459	-0.536459	1.16986e+06	4.05516e-05	0	1
P45880	Voltage-dependent anion-selective channel protein 2	VDAC2	-0.0185662	1.58999	0.757417	1.48826	1.92178	0.580248	0.213523	1.08209	1.87377	-0.729886	-0.729886	-0.729886	-0.729886	-0.729886	-0.729886	-0.729886	-0.729886	-0.729886	-0.729886	-0.729886	-0.729886	-0.729886	1.62895e+06	5.87436e-06	#N/A	#N/A
P45974	Ubiquitin carboxyl-terminal hydrolase 5	USP5	-0.274234	0.726528	1.25233	2.18229	2.51225	1.69016	0.364973	-0.563619	-0.563619	-0.563619	-0.563619	-0.563619	-0.563619	-0.563619	-0.563619	-0.563619	-0.563619	-0.563619	-0.563619	-0.563619	-0.563619	-0.563619	2.18545e+06	2.83335e-05	0	1
P46013	Proliferation marker protein Ki-67	MKI67	-0.303007	2.39721	-0.303007	3.66294	-0.303007	-0.303007	-0.303007	-0.303007	-0.303007	-0.303007	-0.303007	-0.303007	-0.303007	-0.303007	-0.303007	-0.303007	-0.303007	-0.303007	-0.303007	-0.303007	-0.303007	-0.303007	#N/A	#N/A	0	0
P46060	Ran GTPase-activating protein 1	RANGAP1	-0.28896	0.954822	0.903242	2.51812	2.88994	0.508554	0.362497	-0.523214	-0.523214	-0.523214	-0.523214	-0.523214	-0.523214	-0.523214	-0.523214	-0.523214	-0.523214	-0.523214	-0.523214	-0.523214	-0.523214	-0.523214	0.337033	0.590292	0	1
P46108	Adapter molecule crk	CRK	2.2	2.27003	1.06595	-0.446755	2.50561	-0.446755	-0.446755	-0.446755	-0.446755	-0.446755	-0.446755	-0.446755	-0.446755	-0.446755	-0.446755	-0.446755	-0.446755	-0.446755	-0.446755	-0.446755	-0.446755	-0.446755	111728	0.373901	0	0
P46109	Crk-like protein	CRKL	1.13119	2.71474	1.85944	1.52701	1.41269	-0.109352	-0.533482	-0.533482	-0.533482	-0.533482	-0.533482	-0.533482	-0.533482	-0.533482	-0.533482	-0.533482	-0.533482	-0.533482	-0.533482	-0.533482	-0.533482	-0.533482	365961	0.11666	0	0
P46379	Large proline-rich protein BAG6	BAG6	0.589933	0.783875	0.652552	1.31354	3.12487	-0.524572	1.92838	-0.524572	-0.524572	-0.524572	-0.524572	-0.524572	-0.524572	-0.524572	-0.524572	-0.524572	-0.524572	-0.524572	-0.524572	-0.524572	-0.524572	-0.524572	209368	0.373901	0	0
P46459	Vesicle-fusing ATPase	NSF	0.223234	1.02028	-0.175777	0.460028	0.64038	3.56045	1.3012	-0.555725	-0.555725	-0.555725	-0.555725	-0.555725	-0.555725	-0.555725	0.750353	-0.555725	-0.555725	-0.555725	-0.555725	-0.555725	-0.555725	-0.555725	1.6361e+06	5.04171e-05	1	0
P46776	60S ribosomal protein L27a	RPL27A	-0.27781	-0.275599	-0.27781	-0.27781	-0.27781	-0.27781	-0.27781	-0.27781	-0.27781	-0.272715	-0.27781	-0.232484	-0.27781	-0.215581	0.712592	-0.227151	-0.162855	-0.228798	-0.225926	-0.238452	-0.234025	4.37909	4.97482	0.106199	1	0
P46777	60S ribosomal protein L5	RPL5	-0.32214	-0.32182	-0.32214	-0.32214	-0.32214	-0.32214	-0.32214	-0.32214	-0.296881	-0.32214	-0.32214	-0.31058	-0.307727	-0.271373	1.43799	-0.17271	0.0159741	-0.214472	-0.243481	-0.30074	-0.267548	4.15263	48.0933	0.166909	1	1
P46778	60S ribosomal protein L21	RPL21	-0.30081	-0.30081	-0.30081	-0.30081	-0.30081	-0.30081	-0.30081	-0.30081	-0.30081	-0.30081	-0.30081	-0.225281	-0.183534	-0.0866145	0.569083	-0.237015	-0.101918	-0.189129	-0.224356	-0.216406	-0.19494	4.39902	4.27843e+06	1.45192e-08	1	0
P46779	60S ribosomal protein L28	RPL28	-0.30263	-0.30263	-0.30263	-0.30263	-0.30263	-0.30263	-0.30263	-0.30263	-0.30263	-0.30263	-0.30263	-0.287643	-0.30263	-0.242323	1.0698	-0.107769	-0.036962	-0.267183	-0.240079	-0.268455	-0.269015	4.28119	344571	0.116121	0	1
P46781	40S ribosomal protein S9	RPS9	-0.344632	-0.344632	-0.344632	-0.344632	-0.320296	-0.344632	-0.344632	-0.339126	-0.344632	-0.134259	-0.344632	-0.317442	-0.344632	-0.221128	3.59633	-0.186098	-0.186167	-0.296727	-0.328413	-0.298127	-0.344632	2.47777	6.89783e+06	1.47893e-06	1	1
P46782	40S ribosomal protein S5	RPS5	-0.31458	-0.31458	-0.31458	-0.31458	-0.31458	-0.305981	-0.31458	-0.300845	-0.262793	-0.15723	-0.267355	-0.276989	-0.31458	-0.267207	4.05447	-0.281886	-0.251724	-0.248978	-0.310893	-0.30271	-0.31458	1.69676	5.16047e+06	2.36833e-08	1	1
P46783	40S ribosomal protein S10	RPS10	-0.228714	-0.228446	-0.228791	-0.227517	-0.222815	-0.226869	-0.184167	-0.199508	-0.216536	-0.176677	-0.222906	-0.185046	-0.228791	-0.183643	-0.203941	-0.218994	-0.221571	-0.210191	-0.220981	-0.217696	-0.22278	4.47658	3.71717e+06	6.8895e-08	0	1
P46926	Glucosamine-6-phosphate isomerase 1	GNPDA1	-0.464984	0.681924	0.343956	1.55912	3.28665	1.36229	0.104687	0.891159	-0.554629	-0.554629	-0.554629	-0.554629	-0.554629	-0.554629	-0.554629	-0.554629	-0.554629	-0.554629	-0.554629	-0.554629	-0.554629	-0.554629	206948	0.373901	0	1
P46940	Ras GTPase-activating-like protein IQGAP1	IQGAP1	-0.383796	0.292668	0.0766763	0.827173	0.311816	0.449986	0.0576959	-0.168212	-0.302699	-0.464638	-0.577756	-0.499871	-0.579362	-0.546647	3.93344	-0.544033	-0.521737	-0.571186	-0.585201	-0.568719	-0.566547	0.930946	9.86803e+06	2.30422e-06	1	1
P46976	Glycogenin-1	GYG1	-0.368019	-0.350155	-0.35986	-0.35036	-0.314729	-0.288351	-0.200692	-0.202497	0.020584	0.0875784	-0.0945094	-0.113911	-0.0655297	-0.307977	-0.166499	-0.211104	-0.0241794	-0.260175	-0.216397	-0.283009	-0.368019	4.43781	11.175	0.231469	0	0
P47755	F-actin-capping protein subunit alpha-2	CAPZA2	-0.103989	2.07376	0.52555	0.851924	3.28607	0.359984	0.566064	0.227356	-0.403917	-0.585463	-0.585463	-0.537598	-0.585463	-0.585463	-0.405116	-0.585463	-0.585463	-0.585463	-0.585463	-0.585463	-0.585463	-0.585463	1.23782e+06	0.117441	0	1
P47756	F-actin-capping protein subunit beta	CAPZB	-0.337059	1.32093	0.265013	1.16855	2.28927	2.19422	0.88439	0.691705	0.284987	-0.145468	-0.694686	-0.650108	-0.783448	-0.765175	-0.451483	-0.783448	-0.708873	-0.783448	-0.783448	-0.730306	-0.698662	-0.783448	4.00643e+06	1.99879e-07	1	1
P47897	Glutamine--tRNA ligase	QARS1	-0.41086	-0.41086	-0.41086	-0.41086	-0.41086	1.35382	2.66984	2.97355	-0.41086	-0.41086	-0.41086	-0.41086	-0.41086	-0.41086	0.398277	-0.41086	-0.41086	-0.41086	-0.41086	-0.41086	-0.41086	-0.41086	6.39912	0.0988269	1	1
P47914	60S ribosomal protein L29	RPL29	-0.576606	-0.570096	-0.550488	-0.580602	-0.561032	-0.568022	-0.580602	-0.580602	-0.580602	-0.485325	-0.252651	-0.580602	0.228272	-0.137943	0.624912	1.83823	3.59624	0.397788	0.1215	0.365045	0.013789	-0.580602	9.14913e+07	9.3607e-05	1	0
P47929	Galectin-7	LGALS7	-0.878539	-0.816696	-0.813011	-0.284569	-0.707962	-0.776612	-0.488202	-0.184377	-0.48688	0.62119	0.44679	0.0506309	-0.878539	0.692029	-0.479793	-0.166252	-0.878539	3.43185	0.360813	1.28862	0.0744421	0.873611	1	#DIV/0!	#N/A	#N/A
P48047	ATP synthase subunit O, mitochondrial	ATP5PO	-0.437139	-0.284719	-0.109524	0.740472	3.81306	1.33461	1.08292	-0.0286062	-0.362468	-0.4422	-0.4422	-0.4422	-0.4422	-0.4422	-0.4422	-0.4422	-0.4422	-0.4422	-0.4422	-0.4422	-0.4422	-0.4422	574868	0.373901	1	0
P48059	LIM and senescent cell antigen-like-containing domain protein 1	LIMS1	-0.410774	0.48591	0.22597	1.48727	3.35646	1.78946	0.0193776	0.309424	-0.518792	-0.518792	-0.518792	-0.518792	-0.518792	-0.518792	-0.518792	-0.518792	-0.518792	-0.518792	-0.518792	-0.518792	-0.518792	-0.518792	2.4098e+06	1.14405e-06	1	0
P48426	Phosphatidylinositol 5-phosphate 4-kinase type-2 alpha	PIP4K2A	0.0075915	0.0313021	0.0619746	-0.0373407	0.267156	-0.340824	-0.252291	-0.340824	-0.340824	-0.340824	-0.340824	-0.340824	-0.340824	0.319299	4.37384	-0.340824	-0.340824	-0.340824	-0.340824	-0.340824	-0.340824	-0.340824	371951	0.116122	0	0
P48444	Coatomer subunit delta	ARCN1	-0.416416	0.0101123	0.147155	1.47103	3.13211	1.92088	1.00431	0.143042	-0.116634	-0.568193	-0.568193	-0.539104	-0.568193	-0.568193	-0.50636	-0.568193	-0.568193	-0.568193	-0.568193	-0.568193	-0.568193	-0.568193	1.00655e+06	8.80713e-05	0	1
P48556	26S proteasome non-ATPase regulatory subunit 8	PSMD8	-0.47355	-0.47355	-0.352769	0.45154	1.36521	2.98843	2.40133	0.723061	-0.47355	-0.47355	-0.47355	-0.47355	-0.47355	-0.47355	-0.47355	-0.47355	-0.47355	-0.47355	-0.47355	-0.47355	-0.47355	-0.47355	55534.3	0.373901	0	1
P48634	Protein PRRC2A	PRRC2A	-0.275119	1.27671	-0.275119	-0.275119	-0.275119	-0.275119	-0.275119	4.22566	-0.275119	-0.275119	-0.275119	-0.275119	-0.275119	-0.275119	-0.275119	-0.275119	-0.275119	-0.275119	-0.275119	-0.275119	-0.275119	-0.275119	3.0921e+06	1.58056e-07	#N/A	#N/A
P48637	Glutathione synthetase	GSS	-0.550206	1.23186	1.11286	2.58167	2.34224	0.956661	0.578	-0.550206	-0.550206	-0.550206	-0.550206	-0.550206	-0.550206	-0.550206	-0.550206	-0.550206	-0.550206	-0.550206	-0.550206	-0.550206	-0.550206	-0.550206	193871	0.373901	0	1
P48643	T-complex protein 1 subunit epsilon	CCT5	-0.477136	-0.468087	-0.467982	-0.362706	0.178333	1.6806	3.43203	1.59155	0.647227	-0.201848	-0.418287	-0.424382	-0.468462	-0.476653	-0.431237	-0.478805	-0.460132	-0.478805	-0.478805	-0.478805	-0.478805	-0.478805	943688	4.12034e-05	1	1
P48651	Phosphatidylserine synthase 1	PTDSS1	-0.213201	-0.213201	-0.213201	-0.213201	-0.213201	-0.213201	-0.213201	-0.213201	-0.213201	-0.213201	-0.213201	-0.213201	-0.213201	-0.213201	4.47722	-0.213201	-0.213201	-0.213201	-0.213201	-0.213201	-0.213201	-0.213201	480234	0.373901	#N/A	#N/A
P48735	Isocitrate dehydrogenase [NADP], mitochondrial	IDH2	-0.263879	1.40123	0.458441	1.72044	2.72912	1.78317	0.468191	-0.028011	-0.34483	-0.596795	-0.611709	-0.611709	-0.611709	-0.611709	-0.598273	-0.611709	-0.611709	-0.611709	-0.611709	-0.611709	-0.611709	-0.611709	1.14437e+06	1.04226e-06	1	0
P48960	Adhesion G protein-coupled receptor E5	ADGRE5	-0.0714827	2.2114	1.51652	1.90182	1.79823	0.976525	0.491016	0.102003	-0.500963	-0.460796	-0.66369	-0.66369	-0.66369	-0.66369	-0.66369	-0.66369	-0.66369	-0.66369	-0.66369	-0.66369	-0.66369	-0.66369	6.37331	0.0169538	0	1
P49023	Paxillin	PXN	0.170692	0.238754	1.4496	1.98109	3.37684	-0.463866	0.204878	-0.463866	-0.463866	-0.463866	-0.463866	-0.463866	-0.463866	-0.463866	-0.463866	-0.463866	-0.463866	-0.463866	-0.463866	-0.463866	-0.463866	-0.463866	501061	0.117112	0	1
P49189	4-trimethylaminobutyraldehyde dehydrogenase	ALDH9A1	-0.478046	-0.478046	0.239051	1.74618	3.05416	2.17071	0.444251	-0.478046	-0.478046	-0.00562577	-0.478046	-0.478046	-0.478046	-0.478046	-0.478046	-0.478046	-0.478046	-0.478046	-0.478046	-0.478046	-0.478046	-0.478046	1.2545e+06	1.38244e-05	1	1
P49207	60S ribosomal protein L34	RPL34	-0.497022	-0.497022	-0.497022	-0.497022	-0.497022	-0.497022	-0.497022	-0.497022	-0.497022	-0.497022	-0.497022	-0.326678	-0.497022	0.162257	0.682374	1.33841	1.21492	0.0144604	-0.290795	-0.312092	-0.250194	3.7316	1.85669e+07	6.42721e-06	0	1
P49321	Nuclear autoantigenic sperm protein	NASP	0.0224476	1.71989	1.42952	2.32079	2.45517	0.279043	-0.0053997	-0.548097	-0.548097	-0.548097	-0.548097	-0.548097	-0.548097	-0.548097	-0.548097	-0.548097	-0.548097	-0.548097	-0.548097	-0.548097	-0.548097	-0.548097	1	#DIV/0!	0	1
P49327	Fatty acid synthase	FASN	-0.62824	-0.62824	0.111684	0.788691	1.50405	1.89874	1.54603	2.16516	-0.62824	-0.500959	-0.62824	-0.62824	-0.62824	-0.62824	1.28197	-0.62824	-0.62824	-0.62824	-0.62824	-0.62824	-0.62824	-0.62824	30.1679	0.0695025	0	1
P49354	Protein farnesyltransferase/geranylgeranyltransferase type-1 subunit alpha	FNTA	-0.13377	1.77123	0.787338	1.80125	3.2676	-0.440803	-0.440803	-0.440803	-0.440803	-0.440803	-0.440803	-0.440803	-0.440803	-0.440803	-0.440803	-0.440803	-0.440803	-0.440803	-0.440803	-0.440803	-0.440803	-0.440803	1	#DIV/0!	0	1
P49368	T-complex protein 1 subunit gamma	CCT3	-0.494501	-0.477031	-0.493194	-0.443083	-0.145079	1.86309	3.32484	1.35162	1.04379	0.0221877	-0.495302	-0.312239	-0.495302	-0.472202	-0.310478	-0.495302	-0.495302	-0.495302	-0.495302	-0.495302	-0.495302	-0.495302	12.3838	0.0840743	0	1
P49407	Beta-arrestin-1	ARRB1	0.142942	0.827472	0.37898	1.75049	2.3324	1.30849	0.613347	-0.269295	1.82985	-0.698271	-0.698271	-0.698271	-0.698271	-0.698271	-0.535437	-0.698271	-0.698271	-0.698271	-0.698271	-0.698271	-0.698271	-0.698271	292094	6.90347e-06	0	1
P49411	Elongation factor Tu, mitochondrial	TUFM	-0.481922	1.11086	0.783873	1.77219	2.83838	0.571903	0.778045	0.112728	-0.062744	-0.50563	-0.789983	-0.504409	-0.789983	-0.743813	-0.323252	-0.789983	-0.715064	-0.765268	-0.789983	-0.789983	-0.789983	0.874019	4.28253e+06	2.07212e-06	1	0
P49458	Signal recognition particle 9 kDa protein	SRP9	-0.334737	-0.197143	-0.0821696	0.298245	0.0245407	-0.167577	-0.154831	0.110588	0.568613	-0.435235	-0.435235	-0.208475	0.0890581	-0.435235	-0.330151	-0.435235	-0.435235	-0.435235	-0.435235	-0.435235	-0.435235	4.30115	1	#DIV/0!	1	0
P49585	Choline-phosphate cytidylyltransferase A	PCYT1A	0.257064	1.82657	1.49471	2.86822	1.2536	0.78368	-0.573667	0.121168	-0.573667	-0.573667	-0.573667	-0.573667	-0.573667	-0.573667	-0.573667	-0.573667	-0.573667	-0.573667	-0.573667	-0.573667	-0.573667	-0.573667	1.6002e+06	1.0797e-06	0	1
P49588	Alanine--tRNA ligase, cytoplasmic	AARS1	-0.0606764	0.344129	-0.353493	2.7668	-0.353493	3.31262	-0.353493	-0.353493	-0.353493	-0.353493	-0.353493	-0.353493	-0.353493	-0.353493	-0.353493	-0.353493	-0.353493	-0.353493	-0.353493	-0.353493	-0.353493	-0.353493	1.8568e+06	1.68712e-05	0	1
P49591	Serine--tRNA ligase, cytoplasmic	SARS1	-0.306076	2.61926	-0.306076	-0.306076	-0.306076	3.50226	-0.306076	-0.306076	-0.306076	-0.306076	-0.306076	-0.306076	-0.306076	-0.306076	-0.306076	-0.306076	-0.306076	-0.306076	-0.306076	-0.306076	-0.306076	-0.306076	2.32783e+06	1.29068e-06	0	1
P49593	Protein phosphatase 1F	PPM1F	-0.117115	1.61991	0.945894	0.311521	3.62335	0.442343	0.604482	-0.495359	-0.495359	-0.495359	-0.495359	-0.495359	-0.495359	-0.495359	-0.495359	-0.495359	-0.495359	-0.495359	-0.495359	-0.495359	-0.495359	-0.495359	90234.3	0.373901	0	1
P49720	Proteasome subunit beta type-3	PSMB3	-0.479192	-0.479192	-0.479192	-0.0430076	1.94842	1.95182	3.08812	0.625866	-0.24464	-0.257016	-0.479192	-0.479192	-0.479192	-0.42658	-0.413491	-0.479192	-0.479192	-0.479192	-0.479192	-0.479192	-0.479192	-0.479192	806968	0.116121	0	1
P49721	Proteasome subunit beta type-2	PSMB2	-0.458063	-0.458063	-0.398038	0.234153	2.09772	2.40861	2.66971	0.316853	-0.458063	-0.458063	-0.458063	-0.458063	-0.458063	-0.458063	-0.458063	-0.458063	-0.458063	-0.458063	-0.458063	-0.458063	-0.458063	-0.458063	169038	0.116141	0	1
P49748	Very long-chain specific acyl-CoA dehydrogenase, mitochondrial	ACADVL	1.65736	4.07552	-0.286644	-0.286644	-0.286644	-0.286644	-0.286644	-0.286644	-0.286644	-0.286644	-0.286644	-0.286644	-0.286644	-0.286644	-0.286644	-0.286644	-0.286644	-0.286644	-0.286644	-0.286644	-0.286644	-0.286644	330841	1.64552e-05	1	0
P49755	Transmembrane emp24 domain-containing protein 10	TMED10	-0.0587955	1.0659	0.404151	1.20317	3.41489	0.587151	0.896311	0.722431	-0.326476	-0.608364	-0.608364	-0.608364	-0.608364	-0.608364	-0.608364	-0.608364	-0.608364	-0.608364	-0.608364	-0.608364	-0.608364	-0.608364	738758	6.97483e-09	1	0
P49756	RNA-binding protein 25	RBM25	-0.254196	-0.254196	-0.254196	-0.254196	-0.254196	-0.254196	-0.254196	-0.124299	-0.254196	0.00717469	-0.254196	-0.254196	-0.254196	-0.254196	-0.0389487	-0.254196	0.0182305	-0.254196	-0.254196	-0.254196	-0.254196	4.45917	37.3204	0.0641232	0	1
P49757	Protein numb homolog	NUMB	-0.16913	-0.218856	-0.218856	-0.218856	-0.218856	-0.218856	-0.218856	-0.218856	-0.218856	-0.218856	-0.218856	-0.218856	-0.218856	-0.149105	-0.218856	-0.218856	-0.218856	-0.218856	-0.218856	-0.218856	-0.218856	4.47651	1245501	0.116228	1	0
P49773	Histidine triad nucleotide-binding protein 1	HINT1	0.472488	4.01312	0.616233	-0.398794	1.13964	0.538015	-0.398794	-0.398794	-0.398794	-0.398794	-0.398794	-0.398794	-0.398794	-0.398794	-0.398794	-0.398794	-0.398794	-0.398794	-0.398794	-0.398794	-0.398794	-0.398794	1008991	2.30852e-06	0	1
P49821	NADH dehydrogenase [ubiquinone] flavoprotein 1, mitochondrial	NDUFV1	-0.386679	-0.386679	-0.386679	-0.386679	2.65432	2.57384	2.11875	-0.386679	-0.386679	-0.386679	-0.386679	-0.386679	-0.386679	-0.386679	-0.386679	-0.386679	-0.386679	-0.386679	-0.386679	-0.386679	-0.386679	-0.386679	1	#DIV/0!	#N/A	#N/A
P49862	Kallikrein-7	KLK7	-0.710674	-0.710674	-0.710674	-0.710674	-0.360706	-0.31844	-0.710674	0.191597	-0.52526	0.880117	3.26203	-0.710674	-0.710674	-0.25411	-0.559786	0.903299	0.0622075	1.23775	0.976679	0.900693	-0.710674	-0.710674	#N/A	#N/A	#N/A	#N/A
P49903	Selenide, water dikinase 1	SEPHS1	-0.0250584	1.18639	3.55565	-0.436659	1.50479	1.20143	-0.436659	-0.436659	-0.436659	-0.436659	-0.436659	-0.436659	-0.436659	-0.436659	-0.436659	-0.436659	-0.436659	-0.436659	-0.436659	-0.436659	-0.436659	-0.436659	1	#DIV/0!	0	0
P50135	Histamine N-methyltransferase	HNMT	0.766053	-0.486329	0.77626	2.02851	2.91635	1.78042	-0.486329	-0.486329	-0.486329	-0.486329	-0.486329	-0.486329	-0.486329	-0.486329	-0.486329	-0.486329	-0.486329	-0.486329	-0.486329	-0.486329	-0.486329	-0.486329	91404.3	0.373901	0	1
P50151	Guanine nucleotide-binding protein G(I)/G(S)/G(O) subunit gamma-10	GNG10	-0.0268514	1.3067	0.638164	1.39072	3.13593	0.00788451	1.57118	0.0413124	-0.576074	-0.576074	-0.576074	-0.576074	-0.576074	-0.576074	-0.576074	-0.576074	-0.576074	-0.576074	-0.576074	-0.576074	-0.576074	-0.576074	1	#DIV/0!	#N/A	#N/A
P50213	Isocitrate dehydrogenase [NAD] subunit alpha, mitochondrial	IDH3A	-0.479573	0.741196	0.867101	2.01992	3.27983	0.941319	-0.16764	-0.0917666	-0.206871	-0.531039	-0.531039	-0.531039	-0.531039	-0.531039	-0.531039	-0.531039	-0.531039	-0.531039	-0.531039	-0.531039	-0.531039	-0.531039	166998	0.116153	1	0
P50225	Sulfotransferase 1A1	SULT1A1	-0.059573	1.72006	2.22604	1.12337	2.53896	0.315866	0.657645	-0.568158	-0.568158	-0.568158	-0.568158	-0.568158	-0.568158	-0.568158	-0.568158	-0.568158	-0.568158	-0.568158	-0.568158	-0.568158	-0.568158	-0.568158	148221	0.373901	0	1
P50395	Rab GDP dissociation inhibitor beta	GDI2	0.303619	1.4154	0.945933	1.63938	2.01872	1.84362	0.930387	0.246854	-0.402394	-0.609537	-0.786896	-0.716512	-0.753743	-0.672408	0.0388867	-0.786896	-0.786896	-0.719934	-0.786896	-0.786896	-0.786896	-0.786896	11.0964	0.0882805	1	1
P50452	Serpin B8	SERPINB8	0.764302	3.63454	0.490667	0.158813	1.46585	0.167989	-0.518936	0.932945	-0.518936	-0.518936	-0.518936	-0.518936	-0.518936	-0.518936	-0.350005	-0.518936	-0.518936	-0.518936	-0.518936	-0.518936	-0.518936	-0.518936	350664	1.70366e-06	0	1
P50502	Hsc70-interacting protein	ST13	-0.15835	2.08489	1.15131	1.62328	2.0115	0.963983	0.771051	0.229882	0.521903	-0.254449	-0.764678	-0.555064	-0.764678	-0.764678	-0.743154	-0.764678	-0.764678	-0.764678	-0.764678	-0.764678	-0.764678	-0.764678	11.8255	0.0820869	0	1
P50552	Vasodilator-stimulated phosphoprotein	VASP	-0.214562	1.53324	1.33157	1.50929	2.78705	0.461447	0.920941	0.352023	-0.265367	-0.425695	-0.560085	-0.641161	-0.692938	-0.679627	-0.692938	-0.692938	-0.692938	-0.692938	-0.692938	-0.692938	-0.692938	-0.565559	1.85675	0.355858	1	0
P50570	Dynamin-2	DNM2	-0.389664	0.657515	0.151087	2.59649	2.33528	1.03054	1.41198	-0.591694	-0.591694	-0.591694	-0.591694	-0.591694	-0.591694	-0.591694	0.490472	-0.591694	-0.591694	-0.591694	-0.591694	-0.591694	-0.591694	-0.591694	579454	1.23703e-05	0	1
P50579	Methionine aminopeptidase 2	METAP2	0.975788	1.14504	1.90911	0.601209	1.9128	2.45225	-0.562262	-0.562262	-0.562262	-0.562262	-0.562262	-0.562262	-0.562262	-0.562262	-0.562262	-0.562262	-0.562262	-0.562262	-0.562262	-0.562262	-0.562262	-0.562262	9.6098e+06	0.116341	0	1
P50897	Palmitoyl-protein thioesterase 1	PPT1	0.860261	2.80962	1.63723	0.78725	1.45992	0.354982	0.595148	0.589188	-0.259876	-0.495311	-0.694868	-0.694868	-0.694868	-0.694868	-0.694868	-0.694868	-0.694868	-0.694868	-0.694868	-0.694868	-0.694868	-0.694868	6.69873e+06	3.0276e-06	0	1
P50914	60S ribosomal protein L14	RPL14	-0.253778	-0.253778	-0.253778	-0.253778	-0.253778	-0.253778	-0.253778	-0.253778	-0.253778	-0.250174	-0.253778	-0.213063	-0.253778	-0.18951	0.141239	-0.184882	-0.126269	-0.186709	-0.205814	-0.238456	-0.21542	4.46062	14.2331	0.0878732	1	0
P50990	T-complex protein 1 subunit theta	CCT8	-0.471773	-0.463845	-0.467387	-0.425411	0.0390411	1.63414	3.37093	1.73789	0.727752	-0.23106	-0.464559	-0.474337	-0.474337	-0.474337	-0.24234	-0.474337	-0.474337	-0.474337	-0.474337	-0.474337	-0.474337	-0.474337	26.2593	0.0728534	1	1
P50991	T-complex protein 1 subunit delta	CCT4	-0.423062	-0.423062	-0.423062	-0.383919	-0.00860568	2.07655	3.55432	0.981043	0.424663	-0.366298	-0.423062	-0.423062	-0.423062	-0.423062	-0.367463	-0.423062	-0.410496	-0.423062	-0.423062	-0.423062	-0.423062	-0.423062	942484	1.37361e-05	1	0
P50995	Annexin A11	ANXA11	0.365393	1.83178	0.927995	1.28843	3.0206	0.475548	0.518855	0.153002	-0.35796	-0.63636	-0.644021	-0.644021	-0.644021	-0.644021	-0.638468	-0.644021	-0.644021	-0.644021	-0.644021	-0.644021	-0.644021	-0.508604	5.32737e+06	1.13949e-06	1	1
P51114	Fragile X mental retardation syndrome-related protein 1	FXR1	-0.229018	-0.229018	-0.229018	-0.229018	-0.229018	-0.229018	-0.229018	-0.229018	-0.229018	-0.229018	-0.229018	-0.229018	-0.229018	-0.229018	0.0670765	-0.183976	-0.229018	-0.229018	-0.229018	-0.229018	-0.229018	4.46823	2.6573e+06	2.51256e-08	0	1
P51116	Fragile X mental retardation syndrome-related protein 2	FXR2	-0.213201	-0.213201	-0.213201	-0.213201	-0.213201	-0.213201	-0.213201	-0.213201	-0.213201	-0.213201	-0.213201	-0.213201	-0.213201	-0.213201	-0.213201	-0.213201	-0.213201	-0.213201	-0.213201	-0.213201	-0.213201	4.47722	646918	0.116138	0	1
P51148	Ras-related protein Rab-5C	RAB5C	1.64977	3.11464	1.0538	0.0584964	1.18614	1.24707	-0.102555	-0.547158	-0.547158	-0.547158	-0.547158	-0.547158	-0.547158	-0.547158	-0.547158	-0.547158	-0.547158	-0.547158	-0.547158	-0.547158	-0.547158	-0.547158	2.45117e+06	3.20461e-09	0	1
P51149	Ras-related protein Rab-7a	RAB7A	1.80928	3.23821	0.577219	1.148	0.515227	0.430076	0.0933278	0.309154	-0.422244	-0.493914	-0.682728	-0.380123	-0.682728	-0.484715	-0.194935	-0.682728	-0.682728	-0.682728	-0.682728	-0.682728	-0.682728	-0.682728	5.00893e+06	6.92573e-08	1	1
P51452	Dual specificity protein phosphatase 3	DUSP3	0.795205	2.32877	1.04898	0.932303	2.59722	1.03201	0.0634837	-0.586532	-0.586532	-0.586532	-0.586532	-0.586532	-0.586532	-0.586532	-0.586532	-0.586532	-0.586532	-0.586532	-0.586532	-0.586532	-0.586532	-0.586532	430871	8.87126e-06	0	1
P51570	Galactokinase	GALK1	-0.242025	1.76858	0.328112	2.24377	2.79508	-0.0541867	0.50651	0.477316	-0.558797	-0.558797	-0.558797	-0.558797	-0.558797	-0.558797	-0.558797	-0.558797	-0.558797	-0.558797	-0.558797	-0.558797	-0.558797	-0.558797	764634	9.33759e-05	0	1
P51571	Translocon-associated protein subunit delta	SSR4	1.04149	1.21175	2.63399	0.996265	2.18193	-0.558654	0.873031	-0.558654	-0.558654	-0.558654	-0.558654	-0.558654	-0.558654	-0.558654	-0.558654	-0.558654	-0.558654	-0.558654	-0.558654	-0.558654	-0.558654	-0.558654	248861	4.26026e-06	#N/A	#N/A
P51572	B-cell receptor-associated protein 31	BCAP31	-0.299275	0.745485	1.06467	1.81726	2.37912	0.800781	1.07522	1.42496	-0.268655	-0.152324	-0.753562	-0.753562	-0.753562	-0.753562	-0.298064	-0.753562	-0.753562	-0.753562	-0.753562	-0.753562	-0.753562	-0.753562	657338	0.116301	1	1
P51580	Thiopurine S-methyltransferase	TPMT	1.97458	3.91968	-0.294713	-0.294713	-0.294713	-0.294713	-0.294713	-0.294713	-0.294713	-0.294713	-0.294713	-0.294713	-0.294713	-0.294713	-0.294713	-0.294713	-0.294713	-0.294713	-0.294713	-0.294713	-0.294713	-0.294713	39581	0.373901	0	0
P51610	Host cell factor 1	HCFC1	2.05767	2.04684	1.91473	0.295198	2.14738	-0.497754	-0.497754	-0.497754	-0.497754	-0.497754	-0.497754	-0.497754	-0.497754	-0.497754	-0.497754	-0.497754	-0.497754	-0.497754	-0.497754	-0.497754	-0.497754	-0.497754	377981	0.116473	1	0
P51659	Peroxisomal multifunctional enzyme type 2	HSD17B4	-0.419661	0.57957	0.711409	1.67678	2.795	1.75422	1.05202	0.0311679	-0.14901	-0.576584	-0.666319	-0.63932	-0.666319	-0.645671	-0.208935	-0.666319	-0.666319	-0.630438	-0.666319	-0.666319	-0.666319	-0.666319	2.33132e+06	3.84626e-05	1	0
P51665	26S proteasome non-ATPase regulatory subunit 7	PSMD7	-0.464141	-0.401975	-0.425049	0.225125	3.2747	1.30967	2.26508	0.258073	-0.063953	-0.464141	-0.464141	-0.464141	-0.464141	-0.464141	-0.407846	-0.464141	-0.464141	-0.464141	-0.464141	-0.464141	-0.464141	-0.464141	1.36766e+06	1.06734e-05	0	1
P51688	N-sulphoglucosamine sulphohydrolase	SGSH	0.0280281	1.70974	1.50362	3.63188	-0.381849	-0.381849	-0.381849	-0.381849	-0.381849	-0.381849	-0.381849	-0.381849	-0.381849	-0.381849	-0.381849	-0.381849	-0.381849	-0.381849	-0.381849	-0.381849	-0.381849	-0.381849	1	#DIV/0!	0	1
P51808	Dynein light chain Tctex-type 3	DYNLT3	-0.424085	-0.424085	-0.424085	-0.424085	3.30918	1.72875	1.77473	0.820859	-0.424085	-0.424085	-0.424085	-0.424085	-0.424085	-0.424085	-0.424085	-0.424085	-0.424085	-0.424085	-0.424085	-0.424085	-0.424085	-0.424085	1	#DIV/0!	0	0
P51812	Ribosomal protein S6 kinase alpha-3	RPS6KA3	0.310372	2.23953	0.701196	1.01682	3.3138	-0.445983	-0.445983	-0.445983	-0.445983	-0.445983	-0.445983	-0.445983	-0.445983	-0.445983	-0.445983	-0.445983	-0.445983	-0.445983	-0.445983	-0.445983	-0.445983	-0.445983	3.48855e+06	1.24015e-05	0	0
P51858	Hepatoma-derived growth factor	HDGF	0.827361	2.00976	1.09639	1.77809	2.1322	0.558778	0.95471	-0.457843	-0.129555	-0.674608	-0.674608	-0.674608	-0.674608	-0.674608	-0.674608	-0.674608	-0.674608	-0.674608	-0.674608	-0.674608	-0.674608	-0.674608	2.8273e+06	4.41129e-07	0	1
P51991	Heterogeneous nuclear ribonucleoprotein A3	HNRNPA3	-0.440485	1.16992	0.313107	0.295135	1.22577	0.638284	0.906933	1.88229	2.01479	0.243279	-0.282881	0.918802	-0.909481	-0.699619	-0.909481	-0.909481	-0.909481	-0.909481	-0.909481	-0.909481	-0.909481	-0.909481	129.122	0.0479699	1	1
P52209	6-phosphogluconate dehydrogenase, decarboxylating	PGD	0.0401173	0.758758	1.02672	2.35607	1.51919	1.53839	1.04853	0.707701	0.144918	-0.421579	-0.83264	-0.604874	-0.83264	-0.83264	0.21246	-0.83264	-0.83264	-0.83264	-0.83264	-0.83264	-0.83264	-0.83264	4.82727	0.0596077	1	1
P52272	Heterogeneous nuclear ribonucleoprotein M	HNRNPM	-0.261275	-0.0514142	-0.167295	-0.190841	-0.0130805	-0.23515	-0.103452	-0.109206	-0.210172	-0.260615	-0.206978	-0.0140524	-0.377323	-0.215606	-0.316452	-0.246524	-0.159224	-0.289156	-0.354443	-0.321951	-0.348016	4.45223	111.585	0.121185	1	0
P52565	Rho GDP-dissociation inhibitor 1	ARHGDIA	0.111362	2.32496	1.20058	1.47385	2.31607	0.491125	0.573031	0.0168707	0.242343	-0.402651	-0.67252	-0.631132	-0.681254	-0.71038	-0.679584	-0.71038	-0.71038	-0.71038	-0.71038	-0.71038	-0.71038	-0.71038	5.8092e+06	7.36161e-08	0	1
P52566	Rho GDP-dissociation inhibitor 2	ARHGDIB	0.0335982	2.30373	1.44947	1.79625	1.99312	0.664669	0.391469	0.143381	-0.175702	-0.440149	-0.668407	-0.636384	-0.68518	-0.68299	-0.673711	-0.690315	-0.690315	-0.690315	-0.690315	-0.690315	-0.690315	-0.671296	4.3654e+06	8.94896e-07	0	1
P52594	Arf-GAP domain and FG repeat-containing protein 1	AGFG1	0.0494977	1.40494	1.17799	1.28474	2.46509	0.11152	0.982248	0.0454539	-0.70114	-0.70114	-0.70114	-0.70114	-0.70114	-0.70114	-0.70114	-0.70114	-0.70114	-0.70114	-0.70114	-0.70114	-0.70114	1.59334	151638	0.373901	0	0
P52597	Heterogeneous nuclear ribonucleoprotein F	HNRNPF	-0.327236	1.22347	0.607653	1.50898	2.63507	1.2038	0.669902	0.180733	-0.451714	-0.483476	-0.759314	-0.522441	-0.759314	-0.759314	-0.654751	-0.759314	-0.759314	-0.759314	-0.759314	-0.759314	-0.759314	1.24384	13.743	0.0852164	0	1
P52788	Spermine synthase	SMS	0.435826	1.63132	0.820238	3.86556	-0.375164	-0.375164	-0.375164	-0.375164	-0.375164	-0.375164	-0.375164	-0.375164	-0.375164	-0.375164	-0.375164	-0.375164	-0.375164	-0.375164	-0.375164	-0.375164	-0.375164	-0.375164	63614.3	0.373901	0	1
P52790	Hexokinase-3	HK3	1.7268	0.477706	1.15043	1.67164	0.583629	1.70629	0.559767	0.200645	-0.749279	-0.749279	-0.749279	-0.749279	-0.749279	-0.749279	1.66373	-0.749279	-0.749279	-0.749279	-0.749279	-0.749279	-0.749279	-0.749279	7.49187e+06	4.25267e-06	0	1
P52815	39S ribosomal protein L12, mitochondrial	MRPL12	-0.475889	-0.475889	-0.475889	-0.475889	-0.475889	-0.475889	-0.209385	0.0201793	1.75966	3.56586	1.25139	0.584559	-0.0608165	-0.249002	-0.475889	-0.475889	-0.475889	-0.475889	-0.475889	-0.475889	-0.475889	-0.475889	1	#DIV/0!	1	0
P52907	F-actin-capping protein subunit alpha-1	CAPZA1	-0.337232	1.85269	1.1396	1.51962	2.12647	0.943513	1.04223	0.451099	0.249031	-0.245154	-0.599419	-0.682145	-0.851037	-0.7485	-0.751954	-0.893286	-0.85993	-0.794112	-0.820388	-0.841592	-0.893286	-0.00621511	3.28723e+06	1.78158e-06	1	1
P53004	Biliverdin reductase A	BLVRA	0.447185	2.2571	0.605041	1.71205	2.17971	1.20768	0.748794	-0.400373	-0.625513	-0.625513	-0.625513	-0.625513	-0.625513	-0.625513	-0.625513	-0.625513	-0.625513	-0.625513	-0.625513	-0.625513	-0.625513	-0.625513	160223	1.24291e-05	0	1
P53365	Arfaptin-2	ARFIP2	2.27816	3.74142	-0.300979	-0.300979	-0.300979	-0.300979	-0.300979	-0.300979	-0.300979	-0.300979	-0.300979	-0.300979	-0.300979	-0.300979	-0.300979	-0.300979	-0.300979	-0.300979	-0.300979	-0.300979	-0.300979	-0.300979	1	#DIV/0!	#N/A	#N/A
P53367	Arfaptin-1	ARFIP1	0.493235	1.75292	1.49346	0.641886	2.72406	0.805948	0.875304	-0.656771	0.407977	-0.656771	-0.656771	-0.656771	-0.656771	-0.656771	-0.656771	-0.656771	-0.656771	-0.656771	-0.656771	-0.656771	-0.656771	-0.656771	0.612749	0.58071	0	0
P53384	Cytosolic Fe-S cluster assembly factor NUBP1	NUBP1	1.51343	3.26291	0.992167	1.9429	-0.428412	-0.428412	-0.428412	-0.428412	-0.428412	-0.428412	-0.428412	-0.428412	-0.428412	-0.428412	-0.428412	-0.428412	-0.428412	-0.428412	-0.428412	-0.428412	-0.428412	-0.428412	1	#DIV/0!	0	0
P53396	ATP-citrate synthase	ACLY	-0.596388	-0.596388	-0.0707457	0.722386	1.04698	2.96187	1.66874	0.630705	-0.164616	-0.596388	-0.596388	-0.596388	-0.596388	-0.596388	1.55411	-0.596388	-0.596388	-0.596388	-0.596388	-0.596388	-0.596388	-0.596388	2.17217e+06	1.98441e-05	1	1
P53597	Succinate--CoA ligase [ADP/GDP-forming] subunit alpha, mitochondrial	SUCLG1	-0.0725858	1.46309	1.38939	2.11094	2.56775	0.890164	0.120686	-0.0486315	-0.601485	-0.601485	-0.601485	-0.601485	-0.601485	-0.601485	-0.601485	-0.601485	-0.601485	-0.601485	-0.601485	-0.601485	-0.601485	-0.601485	198608	0.373901	1	1
P53602	Diphosphomevalonate decarboxylase	MVD	0.188105	0.969907	1.35439	3.28966	-0.456372	1.95626	-0.456372	-0.456372	-0.456372	-0.456372	-0.456372	-0.456372	-0.456372	-0.456372	-0.456372	-0.456372	-0.456372	-0.456372	-0.456372	-0.456372	-0.456372	-0.456372	1	#DIV/0!	0	1
P53621	Coatomer subunit alpha	COPA	-0.441	-0.441	-0.441	1.01921	-0.441	2.19786	1.86734	-0.441	-0.441	-0.441	-0.441	-0.441	-0.441	-0.441	2.85359	-0.441	-0.441	-0.441	-0.441	-0.441	-0.441	-0.441	1.94188e+06	3.22665e-05	0	1
P53634	Dipeptidyl peptidase 1	CTSC	-0.611101	0.292677	0.882033	2.57232	2.55419	0.806165	0.975583	0.312913	0.118038	-0.304509	-0.607579	-0.59782	-0.641034	-0.64867	-0.649285	-0.639593	-0.651869	-0.599473	-0.635898	-0.623348	-0.651869	-0.651869	1.0071e+07	1.83095e-09	0	1
P53990	IST1 homolog	IST1	0.223034	1.22006	0.604017	1.52864	3.53594	-0.0808007	0.148458	-0.540054	-0.540054	-0.540054	-0.540054	-0.540054	-0.540054	-0.540054	0.381411	-0.540054	-0.540054	-0.540054	-0.540054	-0.540054	-0.540054	-0.540054	145154	0.373901	0	0
P53999	Activated RNA polymerase II transcriptional coactivator p15	SUB1	-0.809794	0.0805947	0.381769	0.623617	1.64952	0.460093	1.88691	1.01404	0.775095	1.04022	-0.165603	-0.529356	-0.0939022	-0.843096	-1.03902	-0.801724	-1.03902	-1.03902	-1.03902	-1.03902	-1.03902	1.56575	2.70119	0.329041	1	0
P54105	Methylosome subunit pICln	CLNS1A	0.383679	1.84865	2.50352	1.18486	1.89799	1.09394	-0.55704	-0.55704	-0.55704	-0.55704	-0.55704	-0.55704	-0.55704	-0.55704	-0.55704	-0.55704	-0.55704	-0.55704	-0.55704	-0.55704	-0.55704	-0.55704	1	#DIV/0!	0	0
P54136	Arginine--tRNA ligase, cytoplasmic	RARS1	-0.457442	-0.457442	-0.457442	-0.457442	-0.100578	0.328469	1.2452	2.58484	0.219105	-0.457442	-0.457442	-0.457442	-0.457442	-0.457442	3.04204	-0.457442	-0.457442	-0.457442	-0.457442	-0.457442	-0.457442	-0.457442	1.35359e+06	1.79559e-06	1	1
P54577	Tyrosine--tRNA ligase, cytoplasmic	YARS1	0.321243	2.19183	0.476082	2.57002	1.46016	1.57087	-0.321817	-0.551226	-0.551226	-0.551226	-0.551226	-0.551226	-0.551226	-0.551226	-0.551226	-0.551226	-0.551226	-0.551226	-0.551226	-0.551226	-0.551226	-0.551226	2.7133e+06	1.15035e-07	0	1
P54578	Ubiquitin carboxyl-terminal hydrolase 14	USP14	1.21457	0.638536	0.220725	2.99519	1.07095	1.93836	0.517196	-0.573035	-0.573035	-0.573035	-0.573035	-0.573035	-0.573035	-0.573035	-0.573035	-0.573035	-0.573035	-0.573035	-0.573035	-0.573035	-0.573035	-0.573035	620201	0.373901	0	1
P54725	UV excision repair protein RAD23 homolog A	RAD23A	0.0937913	0.862056	1.21859	1.96792	3.36351	0.0562324	-0.472631	-0.472631	-0.472631	-0.472631	-0.472631	-0.472631	-0.472631	-0.472631	-0.472631	-0.472631	-0.472631	-0.472631	-0.472631	-0.472631	-0.472631	-0.472631	107808	0.373901	0	1
P54727	UV excision repair protein RAD23 homolog B	RAD23B	0.052329	1.4784	1.62653	2.00492	2.42773	0.546758	0.555968	0.0486924	-0.311323	-0.589707	-0.677159	-0.677159	-0.391556	-0.677159	-0.677159	-0.677159	-0.677159	-0.677159	-0.677159	-0.677159	-0.677159	-0.677159	41731	0.373901	1	1
P54819	Adenylate kinase 2, mitochondrial	AK2	0.282807	2.45119	1.19741	2.08706	1.82426	0.438924	0.403176	0.0249381	-0.556654	-0.508979	-0.637011	-0.637011	-0.637011	-0.637011	-0.637011	-0.637011	-0.637011	-0.637011	-0.637011	-0.637011	-0.637011	-0.637011	304121	0.000110659	1	1
P54920	Alpha-soluble NSF attachment protein	NAPA	-0.288176	0.547957	0.23515	1.6873	2.50807	2.18373	0.66582	0.26508	0.675326	-0.683723	-0.683723	-0.683723	-0.683723	-0.683723	-0.275581	-0.683723	-0.683723	-0.683723	-0.683723	-0.683723	-0.683723	-0.683723	412908	2.87972e-05	1	0
P55008	Allograft inflammatory factor 1	AIF1	0.240476	2.49391	0.988666	1.01662	2.2823	0.905531	0.798525	-0.109508	-0.593153	-0.702479	-0.702479	-0.594687	-0.596437	-0.702479	-0.702479	-0.702479	-0.702479	-0.702479	-0.702479	-0.702479	-0.702479	0.192539	417701	0.373901	0	0
P55010	Eukaryotic translation initiation factor 5	EIF5	0.213972	1.75349	0.691081	1.29888	3.1593	1.15783	-0.190573	-0.538932	-0.538932	-0.538932	-0.538932	-0.538932	-0.538932	-0.538932	-0.538932	-0.538932	-0.538932	-0.538932	-0.538932	-0.538932	-0.538932	-0.538932	2.7459e+06	5.48766e-07	0	1
P55036	26S proteasome non-ATPase regulatory subunit 4	PSMD4	-0.579618	-0.459748	-0.426414	0.0575667	1.30779	1.72109	2.70969	1.66985	1.13792	-0.0968771	-0.541523	-0.458811	-0.612912	-0.612912	-0.612912	-0.612912	-0.524701	-0.612912	-0.612912	-0.612912	-0.612912	-0.612912	930958	1.21604e-05	0	1
P55060	Exportin-2	CSE1L	1.90548	1.62566	1.38588	1.71379	2.27991	-0.52416	-0.52416	-0.52416	-0.52416	-0.52416	-0.52416	-0.52416	-0.52416	-0.52416	-0.52416	-0.52416	-0.52416	-0.52416	-0.52416	-0.52416	-0.52416	-0.52416	138491	0.373901	0	1
P55072	Transitional endoplasmic reticulum ATPase	VCP	-0.648888	-0.616655	-0.506494	0.390757	2.8478	2.2551	1.60004	0.390271	0.451255	-0.320061	-0.561423	-0.325566	-0.632237	-0.531858	0.243651	-0.632632	-0.582965	-0.594861	-0.641286	-0.635099	-0.638198	-0.310653	97.7427	0.0520389	1	1
P55084	Trifunctional enzyme subunit beta, mitochondrial	HADHB	-0.503357	-0.111317	0.0588048	1.4414	3.64483	1.07102	0.992893	-0.000673071	-0.130195	-0.434882	-0.504819	-0.475514	-0.504819	-0.504819	-0.504819	-0.504819	-0.504819	-0.504819	-0.504819	-0.504819	-0.504819	-0.504819	731978	2.81415e-05	1	0
P55145	Mesencephalic astrocyte-derived neurotrophic factor	MANF	0.613623	2.41052	1.34099	1.05739	1.67114	1.13345	0.867645	0.408824	-0.279729	-0.204463	-0.751616	-0.751616	-0.751616	-0.751616	-0.751616	-0.751616	-0.751616	-0.751616	-0.751616	-0.751616	-0.751616	-0.751616	5.45203e+06	8.22542e-07	1	0
P55209	Nucleosome assembly protein 1-like 1	NAP1L1	-0.550648	1.50822	1.35873	2.23505	2.1151	0.781037	0.75139	0.305731	0.148019	-0.514166	-0.707819	-0.707819	-0.545497	-0.674874	-0.587726	-0.707819	-0.707819	-0.667808	-0.707819	-0.707819	-0.707819	-0.707819	7.153e+06	3.60297e-10	0	1
P55263	Adenosine kinase	ADK	0.0571633	1.63694	1.66974	2.75748	2.00919	-0.478266	-0.478266	-0.478266	-0.478266	-0.478266	-0.478266	-0.478266	-0.478266	-0.478266	-0.478266	-0.478266	-0.478266	-0.478266	-0.478266	-0.478266	-0.478266	-0.478266	334568	0.373901	0	1
P55265	Double-stranded RNA-specific adenosine deaminase	ADAR	-0.205056	-0.208579	-0.210316	-0.223708	-0.18951	-0.223708	-0.223708	-0.223708	-0.223708	-0.223708	-0.223708	-0.223708	-0.223708	-0.223708	-0.0823386	-0.223708	-0.223708	-0.223708	-0.223708	-0.223708	-0.223708	4.47513	2e+06	1.72575e-07	1	1
P55735	Protein SEC13 homolog	SEC13	-0.463707	-0.463707	0.902058	0.950453	2.52776	0.505707	-0.463707	-0.463707	-0.463707	-0.463707	-0.463707	-0.463707	-0.463707	-0.463707	2.99704	-0.463707	-0.463707	-0.463707	-0.463707	-0.463707	-0.463707	-0.463707	674668	0.373901	0	1
P55795	Heterogeneous nuclear ribonucleoprotein H2	HNRNPH2	0.0292478	0.37101	0.501145	2.19257	3.43184	0.146142	0.376778	0.246451	-0.521085	-0.521085	-0.521085	-0.521085	-0.521085	-0.521085	-0.521085	-0.521085	-0.521085	-0.521085	-0.521085	-0.521085	-0.521085	-0.521085	3.2573e+07	3.29995e-07	1	1
P55884	Eukaryotic translation initiation factor 3 subunit B	EIF3B	-0.43395	-0.43395	-0.277615	-0.140842	-0.0477693	-0.43395	-0.30095	-0.334213	0.31726	0.721113	0.18593	0.829071	-0.362361	-0.395608	4.14548	-0.43395	-0.43395	-0.43395	-0.43395	-0.43395	-0.43395	-0.43395	850794	3.76904e-05	0	1
P55899	IgG receptor FcRn large subunit p51	FCGRT	1.33594	4.20479	-0.277037	-0.277037	-0.277037	-0.277037	-0.277037	-0.277037	-0.277037	-0.277037	-0.277037	-0.277037	-0.277037	-0.277037	-0.277037	-0.277037	-0.277037	-0.277037	-0.277037	-0.277037	-0.277037	-0.277037	1	#DIV/0!	#N/A	#N/A
P55957	BH3-interacting domain death agonist	BID	0.412679	1.39827	1.39587	0.55007	3.44856	0.259025	0.518824	-0.163346	-0.558568	-0.558568	-0.558568	-0.558568	-0.558568	-0.558568	-0.558568	-0.558568	-0.558568	-0.558568	-0.558568	-0.558568	-0.558568	-0.558568	787701	0.373901	0	1
P56134	ATP synthase subunit f, mitochondrial	ATP5MF	-0.272295	2.72391	1.696	1.02061	2.47945	-0.449864	-0.449864	-0.449864	-0.449864	-0.449864	-0.449864	-0.449864	-0.449864	-0.449864	-0.449864	-0.449864	-0.449864	-0.449864	-0.449864	-0.449864	-0.449864	-0.449864	1	#DIV/0!	#N/A	#N/A
P56192	Methionine--tRNA ligase, cytoplasmic	MARS1	-0.343512	-0.343512	-0.343512	-0.343512	-0.343512	-0.119403	1.11674	1.14933	-0.343512	-0.343512	-0.343512	-0.343512	-0.343512	-0.343512	4.03654	-0.343512	-0.343512	-0.343512	-0.343512	-0.343512	-0.343512	-0.343512	902797	0.00027449	1	1
P56385	ATP synthase subunit e, mitochondrial	ATP5ME	-0.35031	0.950895	1.09275	1.6911	2.8083	-0.145346	1.90155	-0.559467	-0.559467	-0.116404	-0.559467	-0.559467	-0.559467	-0.559467	-0.559467	-0.559467	-0.559467	-0.559467	-0.559467	-0.559467	-0.559467	-0.559467	1	#DIV/0!	#N/A	#N/A
P56537	Eukaryotic translation initiation factor 6	EIF6	-0.731964	-0.597926	-0.516511	-0.174786	-0.277485	-0.402375	-0.286597	-0.213985	-0.647019	-0.164698	0.335342	2.79506	-0.779602	0.986591	2.71838	-0.272782	-0.779602	-0.350362	-0.672667	-0.0138623	-0.625619	0.672465	2.47637e+06	2.70341e-06	1	1
P56556	NADH dehydrogenase [ubiquinone] 1 alpha subcomplex subunit 6	NDUFA6	-0.39433	-0.0833487	-0.247921	-0.0873388	3.57779	0.994571	2.15552	-0.39433	-0.39433	-0.39433	-0.39433	-0.39433	-0.39433	-0.39433	-0.39433	-0.39433	-0.39433	-0.39433	-0.39433	-0.39433	-0.39433	-0.39433	1	#DIV/0!	#N/A	#N/A
P57737	Coronin-7	CORO7	-0.215139	1.59414	0.763288	1.60518	2.659	1.24921	1.03749	0.0943346	-0.638526	-0.638526	-0.638526	-0.638526	-0.638526	-0.638526	-0.486661	-0.638526	-0.638526	-0.638526	-0.638526	-0.638526	-0.638526	-0.638526	1.33433e+06	5.96669e-05	0	1
P58107	Epiplakin	EPPK1	-0.487962	-0.487962	-0.487962	-0.487962	-0.487962	-0.329572	-0.0210005	-0.487962	-0.487962	0.0332205	0.289155	-0.487962	-0.487962	3.38537	-0.487962	-0.487962	-0.112684	0.597679	0.077676	2.42366	-0.487962	-0.487962	#N/A	#N/A	#N/A	#N/A
P58546	Myotrophin	MTPN	0.568164	2.72367	0.884045	1.30955	2.02107	0.73421	0.41822	0.300759	-0.280503	-0.66763	-0.66763	-0.66763	-0.66763	-0.66763	-0.66763	-0.66763	-0.66763	-0.66763	-0.66763	-0.66763	-0.66763	-0.66763	640734	0.373901	0	1
P59666	Neutrophil defensin 3	DEFA3	-0.46696	-0.46696	-0.46696	-0.46696	-0.46696	-0.46696	-0.46696	-0.46696	-0.46696	-0.46696	-0.46696	-0.46696	-0.46696	-0.46696	-0.46696	-0.46696	1.13699	1.68751	0.673821	-0.46696	1.02797	3.41203	#N/A	#N/A	#N/A	#N/A
P59998	Actin-related protein 2/3 complex subunit 4	ARPC4	-0.600712	1.09478	0.143898	1.44702	2.44269	0.503094	0.643	0.231792	-0.292856	-0.240254	-0.765939	-0.532267	-0.765939	-0.503382	-0.573451	-0.765939	-0.765939	-0.657971	-0.765939	-0.765939	-0.765939	2.2562	848101	8.19467e-06	1	0
P60033	CD81 antigen	CD81	2.23384	2.78787	-0.386585	2.32341	-0.386585	-0.386585	-0.386585	-0.386585	-0.386585	-0.386585	-0.386585	-0.386585	-0.386585	-0.386585	-0.386585	-0.386585	-0.386585	-0.386585	-0.386585	-0.386585	-0.386585	-0.386585	1	#DIV/0!	0	1
P60174	Triosephosphate isomerase	TPI1	-0.0852863	1.95164	1.235	1.8764	2.22682	0.633143	0.804426	0.328787	-0.218203	-0.457738	-0.536314	-0.657911	-0.724337	-0.668711	-0.730509	-0.706288	-0.697216	-0.707202	-0.72439	-0.696769	-0.72031	-0.725031	13.1332	0.223425	1	1
P60228	Eukaryotic translation initiation factor 3 subunit E	EIF3E	-0.278369	-0.278369	-0.278369	-0.278369	-0.278369	-0.253256	-0.278369	-0.1966	-0.0700264	0.591891	-0.278369	-0.0115069	-0.278369	-0.278369	4.39341	-0.278369	-0.278369	-0.278369	-0.278369	-0.278369	-0.278369	-0.278369	2.9791	0.501443	0	1
P60468	Protein transport protein Sec61 subunit beta	SEC61B	-0.202201	-0.175283	-0.218835	-0.218835	-0.218835	-0.218835	-0.218835	-0.160181	-0.218835	-0.218835	-0.218835	-0.218835	-0.218835	-0.218835	-0.218835	-0.218835	-0.218835	-0.218835	-0.218835	-0.218835	-0.218835	4.47669	2.62833e+06	0.116127	#N/A	#N/A
P60520	Gamma-aminobutyric acid receptor-associated protein-like 2	GABARAPL2	0.549661	3.87518	0.748757	1.49458	0.256529	-0.407335	-0.407335	-0.407335	-0.407335	-0.407335	-0.407335	-0.407335	-0.407335	-0.407335	-0.407335	-0.407335	-0.407335	-0.407335	-0.407335	-0.407335	-0.407335	-0.407335	1	#DIV/0!	0	0
P60660	Myosin light polypeptide 6	MYL6	-0.449542	-0.38786	-0.345033	-0.304083	-0.180919	-0.111292	0.29861	0.126135	-0.0210735	-0.195873	-0.271633	-0.188174	-0.121411	-0.29674	-0.298928	-0.268429	-0.184424	-0.305214	-0.297194	-0.266978	-0.342377	4.41243	2.2593e+07	6.52424e-09	1	1
P60709	Actin, cytoplasmic 1	ACTB	-0.711756	-0.689293	-0.728462	-0.576858	-0.147002	2.01568	2.88718	-0.408553	0.264845	-0.00378917	-0.0743567	-0.475984	-0.353685	-0.634847	1.28796	-0.67149	-0.321897	-0.487695	-0.623084	-0.535462	-0.535874	1.52442	433034	0.373901	1	1
P60842	Eukaryotic initiation factor 4A-I	EIF4A1	-0.131253	1.55953	0.273305	1.38892	2.72343	1.00005	0.851978	0.0557371	0.842867	-0.204352	-0.775012	-0.675443	-0.895972	-0.756939	0.0850201	-0.895972	-0.724933	-0.895972	-0.663948	-0.895972	-0.502449	-0.762621	7016501	6.38927e-07	1	1
P60866	40S ribosomal protein S20	RPS20	-0.224161	-0.224161	-0.224161	-0.224161	-0.220226	-0.222578	-0.219773	-0.216622	-0.207222	-0.203611	-0.217191	-0.211075	-0.224161	-0.202156	-0.178642	-0.208983	-0.198249	-0.204703	-0.216917	-0.21356	-0.214623	4.47694	9.37223e+06	1.68829e-09	0	1
P60891	Ribose-phosphate pyrophosphokinase 1	PRPS1	-0.552531	-0.552531	-0.552531	-0.552531	1.57153	1.86804	2.21806	1.91812	1.24773	-0.552531	-0.552531	-0.552531	-0.552531	-0.552531	0.0170237	-0.552531	-0.552531	-0.552531	-0.552531	-0.552531	-0.552531	-0.552531	75577.7	0.373901	#N/A	#N/A
P60900	Proteasome subunit alpha type-6	PSMA6	-0.570239	-0.563426	-0.542541	-0.158827	1.18138	2.46704	2.60093	1.4531	0.555753	-0.0918243	-0.419449	-0.491942	-0.552133	-0.527871	-0.543072	-0.564354	-0.544042	-0.484175	-0.549042	-0.513901	-0.570689	-0.570689	2.66775	0.508056	0	1
P60903	Protein S100-A10	S100A10	0.139761	2.75157	1.36586	1.64493	1.10692	0.255831	1.09201	0.526332	-0.0694064	-0.448223	-0.552606	-0.584862	-0.722812	-0.722812	-0.722812	-0.722812	-0.722812	-0.722812	-0.722812	-0.722812	-0.722812	-0.722812	391878	0.116417	1	0
P60953	Cell division control protein 42 homolog	CDC42	0.103529	1.86413	1.4702	1.88584	2.27198	0.404164	0.645005	-0.413264	-0.681066	-0.681066	-0.681066	-0.549029	-0.576236	-0.681066	-0.681066	-0.681066	-0.681066	-0.681066	-0.681066	-0.681066	-0.681066	0.385411	1.88407e+06	6.53808e-07	0	1
P60981	Destrin	DSTN	0.220264	1.9297	1.05003	2.22734	2.64118	-0.0389471	-0.117944	-0.527441	-0.527441	-0.527441	-0.527441	-0.527441	-0.527441	-0.527441	-0.527441	-0.527441	-0.527441	-0.527441	-0.527441	-0.527441	-0.527441	-0.527441	165168	0.373901	0	1
P60983	Glia maturation factor beta	GMFB	-0.242703	1.41747	-0.113334	0.606448	1.06428	1.08036	2.16749	1.22355	0.441953	0.820322	0.685116	-0.163467	-0.981375	-0.981375	-0.155105	-0.981375	-0.981375	-0.981375	-0.981375	-0.981375	-0.981375	-0.981375	479968	0.116434	0	0
P61006	Ras-related protein Rab-8A	RAB8A	4.47722	-0.213201	-0.213201	-0.213201	-0.213201	-0.213201	-0.213201	-0.213201	-0.213201	-0.213201	-0.213201	-0.213201	-0.213201	-0.213201	-0.213201	-0.213201	-0.213201	-0.213201	-0.213201	-0.213201	-0.213201	-0.213201	1	#DIV/0!	0	1
P61009	Signal peptidase complex subunit 3	SPCS3	-0.276161	4.21449	1.30873	-0.276161	-0.276161	-0.276161	-0.276161	-0.276161	-0.276161	-0.276161	-0.276161	-0.276161	-0.276161	-0.276161	-0.276161	-0.276161	-0.276161	-0.276161	-0.276161	-0.276161	-0.276161	-0.276161	1	#DIV/0!	#N/A	#N/A
P61011	Signal recognition particle 54 kDa protein	SRP54	-0.352957	-0.352957	-0.352957	0.994088	3.67176	2.04033	-0.352957	-0.352957	-0.352957	-0.352957	-0.352957	-0.352957	-0.352957	-0.352957	-0.352957	-0.352957	-0.352957	-0.352957	-0.352957	-0.352957	-0.352957	-0.352957	1.7194e+06	4.25527e-07	0	1
P61018	Ras-related protein Rab-4B	RAB4B	2.37961	2.94149	1.97135	-0.383813	-0.383813	-0.383813	-0.383813	-0.383813	-0.383813	-0.383813	-0.383813	-0.383813	-0.383813	-0.383813	-0.383813	-0.383813	-0.383813	-0.383813	-0.383813	-0.383813	-0.383813	-0.383813	1	#DIV/0!	0	1
P61019	Ras-related protein Rab-2A	RAB2A	1.54974	1.91681	0.447519	-0.471089	3.18056	0.913897	-0.471089	-0.471089	-0.471089	-0.471089	-0.471089	-0.471089	-0.471089	-0.471089	-0.471089	-0.471089	-0.471089	-0.471089	-0.471089	-0.471089	-0.471089	-0.471089	30046	0.373901	0	1
P61020	Ras-related protein Rab-5B	RAB5B	-0.213201	4.47722	-0.213201	-0.213201	-0.213201	-0.213201	-0.213201	-0.213201	-0.213201	-0.213201	-0.213201	-0.213201	-0.213201	-0.213201	-0.213201	-0.213201	-0.213201	-0.213201	-0.213201	-0.213201	-0.213201	-0.213201	765534	9.7562e-09	0	1
P61026	Ras-related protein Rab-10	RAB10	0.444302	2.11615	-0.253709	1.52965	1.75773	1.16837	1.7665	0.573475	-0.673382	-0.673382	-0.673382	-0.673382	-0.673382	-0.673382	-0.348509	-0.673382	-0.673382	-0.673382	-0.673382	-0.673382	-0.673382	-0.673382	1.21892e+06	0.11807	0	1
P61081	NEDD8-conjugating enzyme Ubc12	UBE2M	0.906768	3.46571	0.609436	0.665216	1.68922	0.615434	-0.0994857	-0.523487	-0.523487	-0.523487	-0.523487	-0.523487	-0.523487	-0.523487	-0.523487	-0.523487	-0.523487	-0.523487	-0.523487	-0.523487	-0.523487	-0.523487	1	#DIV/0!	0	0
P61086	Ubiquitin-conjugating enzyme E2 K	UBE2K	-0.488074	1.33972	0.90882	2.70306	2.5173	0.828369	-0.488074	-0.488074	-0.488074	-0.488074	-0.488074	-0.488074	-0.488074	-0.488074	-0.488074	-0.488074	-0.488074	-0.488074	-0.488074	-0.488074	-0.488074	-0.488074	1	#DIV/0!	0	1
P61088	Ubiquitin-conjugating enzyme E2 N	UBE2N	0.945955	2.86232	1.03701	0.865126	2.25619	0.450484	0.060636	-0.565181	-0.565181	-0.565181	-0.565181	-0.565181	-0.565181	-0.565181	-0.565181	-0.565181	-0.565181	-0.565181	-0.565181	-0.565181	-0.565181	-0.565181	85327.7	0.373901	0	1
P61106	Ras-related protein Rab-14	RAB14	1.16251	2.41089	1.04933	1.49521	2.19349	0.733277	-0.377918	-0.577786	-0.577786	-0.577786	-0.577786	-0.577786	-0.577786	-0.577786	-0.577786	-0.577786	-0.577786	-0.577786	-0.577786	-0.577786	-0.577786	-0.577786	2.46117e+06	4.30568e-07	0	1
P61158	Actin-related protein 3	ACTR3	-0.675066	0.370787	0.36722	1.41262	2.0798	2.11513	1.68358	0.583091	0.435794	-0.179628	-0.764111	-0.509288	-0.785579	-0.748824	-0.0722095	-0.758842	-0.785579	-0.785579	-0.785579	-0.785579	-0.785579	-0.626593	37.0537	0.0669812	1	0
P61160	Actin-related protein 2	ACTR2	-0.519736	0.558736	0.578931	1.55214	2.69434	2.22615	0.9499	-0.11537	-0.394006	-0.598168	-0.598168	-0.531791	-0.598168	-0.598168	-0.574669	-0.598168	-0.598168	-0.598168	-0.598168	-0.598168	-0.598168	-0.44295	4.44683e+06	2.18705e-06	1	0
P61163	Alpha-centractin	ACTR1A	-0.488028	-0.455635	-0.415516	0.127637	3.1248	2.21344	1.69694	0.195412	-0.221527	-0.277583	-0.494491	-0.448441	-0.494491	-0.494491	-0.106589	-0.494491	-0.494491	-0.494491	-0.494491	-0.494491	-0.494491	-0.494491	84164.3	0.116154	1	1
P84077	ADP-ribosylation factor 1	ARF1	0.226835	1.53038	0.517446	1.75935	3.25151	0.640604	0.0323332	-0.543876	-0.543876	-0.344196	-0.543876	-0.543876	-0.543876	-0.543876	-0.543876	-0.543876	-0.543876	-0.543876	-0.543876	-0.543876	-0.543876	-0.543876	2.8099e+06	1.24505e-07	1	1
P61224	Ras-related protein Rap-1b	RAP1B	0.124409	1.85324	0.930058	2.16414	2.5152	0.536418	0.448673	-0.0848065	-0.48356	-0.57716	-0.63801	-0.63801	-0.600955	-0.63801	-0.528324	-0.555246	-0.63801	-0.63801	-0.63801	-0.63801	-0.63801	-0.63801	6.72437e+06	2.56461e-08	0	1
P61225	Ras-related protein Rap-2b	RAP2B	0.421201	2.98947	0.0917582	1.36005	2.10709	0.625218	0.644708	-0.0745151	-0.591868	-0.591868	-0.591868	-0.591868	-0.591868	-0.591868	-0.470702	-0.591868	-0.591868	-0.591868	-0.591868	-0.591868	-0.591868	-0.591868	1.72798e+06	1.68947e-06	0	0
P61247	40S ribosomal protein S3a	RPS3A	-0.309305	-0.309305	-0.309305	-0.309305	-0.309305	-0.304487	-0.295841	-0.289841	-0.155828	-0.174775	-0.238584	-0.196398	-0.305854	-0.209655	0.81229	-0.199364	-0.198954	-0.238531	-0.279282	-0.269533	-0.262456	4.35362	6.12517e+06	1.14459e-06	1	1
Q9UNX3	60S ribosomal protein L26-like 1	RPL26L1	-0.238823	-0.238823	-0.238823	-0.238823	-0.238823	-0.238823	-0.224179	-0.224878	-0.229666	-0.224371	-0.230317	-0.208733	-0.238823	-0.172316	-0.210345	-0.181971	-0.17596	-0.173189	-0.160542	-0.207653	-0.17972	4.4756	1	#DIV/0!	#N/A	#N/A
P61289	Proteasome activator complex subunit 3	PSME3	0.145725	2.13637	0.493012	1.66922	3.04476	-0.540723	0.133443	0.0074882	-0.540723	-0.0598879	-0.540723	-0.540723	-0.540723	-0.540723	-0.540723	-0.540723	-0.540723	-0.540723	-0.540723	-0.540723	-0.540723	-0.540723	197151	0.373901	0	1
P61313	60S ribosomal protein L15	RPL15	-0.315264	-0.315264	-0.315264	-0.315264	-0.315264	-0.315264	-0.315264	-0.315264	-0.315264	-0.315264	-0.315264	-0.272232	-0.315264	-0.209783	1.56932	-0.220508	-0.101097	-0.19347	-0.264788	-0.315264	-0.315264	4.10624	4.3747e+06	2.69357e-08	1	1
P61353	60S ribosomal protein L27	RPL27	-0.251499	-0.251499	-0.251499	-0.251499	-0.245166	-0.251499	-0.246677	-0.251499	-0.251499	-0.24325	-0.251499	-0.17979	-0.251499	-0.080296	-0.146278	-0.222499	-0.10998	-0.160897	-0.137058	-0.235382	-0.200109	4.47087	1.77331	0.342124	1	1
P61421	V-type proton ATPase subunit d 1	ATP6V0D1	-0.292624	-0.28823	-0.292624	-0.292624	-0.292624	-0.256879	-0.205283	-0.0797907	-0.0751222	-0.0494062	-0.190341	0.0425546	-0.228802	-0.0973509	4.45511	-0.172831	-0.247105	-0.265533	-0.292624	-0.292624	-0.292624	-0.292624	2.15473e+06	2.72533e-07	0	1
P61457	Pterin-4-alpha-carbinolamine dehydratase	PCBD1	1.60152	3.82256	0.852525	0.654068	-0.385037	-0.385037	-0.385037	-0.385037	-0.385037	-0.385037	-0.385037	-0.385037	-0.385037	-0.385037	-0.385037	-0.385037	-0.385037	-0.385037	-0.385037	-0.385037	-0.385037	-0.385037	1	#DIV/0!	0	0
P61513	60S ribosomal protein L37a	RPL37A	-0.237587	-0.237587	-0.237587	-0.237587	-0.237587	-0.237587	-0.237587	-0.237587	-0.237587	-0.237587	-0.237587	-0.191834	-0.165908	-0.205065	0.0318695	-0.237587	-0.153812	-0.220622	-0.237587	-0.237587	-0.237587	4.46918	1	#DIV/0!	0	1
P61586	Transforming protein RhoA	RHOA	0.501487	2.53569	1.24312	1.88477	1.95964	0.490057	0.0170037	-0.201259	-0.458159	-0.58338	-0.615747	-0.615747	-0.615747	-0.615747	-0.615747	-0.615747	-0.615747	-0.615747	-0.615747	-0.615747	-0.615747	-0.615747	3.2886e+06	8.03327e-08	0	1
P61604	10 kDa heat shock protein, mitochondrial	HSPE1	-0.086758	1.76936	1.33498	2.17116	1.36686	0.676791	1.0299	0.838929	0.0105872	0.0751341	-0.827458	-0.511183	-0.401179	-0.827458	-0.827458	-0.827458	-0.827458	-0.827458	-0.827458	-0.827458	-0.827458	-0.827458	1	#DIV/0!	1	0
P61626	Lysozyme C	LYZ	0.106005	2.31471	0.575733	0.374758	2.75499	-0.370474	-0.147531	-0.402798	-0.973762	-0.250814	-0.0152488	-0.430534	-0.973762	-0.78679	-0.401661	-0.973762	-0.973762	-0.158821	0.029922	0.688879	-0.973762	0.988481	4.21393e+06	2.54079e-06	1	0
P61758	Prefoldin subunit 3	VBP1	-0.0995154	2.9012	2.27823	-0.456923	-0.456923	1.67667	1.01111	-0.456923	-0.456923	-0.456923	-0.456923	-0.456923	-0.456923	-0.456923	-0.456923	-0.456923	-0.456923	-0.456923	-0.456923	-0.456923	-0.456923	-0.456923	1	#DIV/0!	0	1
P61769	Beta-2-microglobulin	B2M	-0.0137563	1.47134	1.04588	1.87347	2.9394	0.344203	0.543599	0.1749	-0.265238	-0.632933	-0.632933	-0.518604	-0.632933	-0.632933	-0.632933	-0.632933	-0.632933	-0.632933	-0.632933	-0.632933	-0.632933	-0.632933	2.5928e+06	0.116129	0	1
P61916	NPC intracellular cholesterol transporter 2	NPC2	0.230164	1.78808	1.16262	1.98237	2.61474	0.245822	0.447842	0.0751409	-0.283346	-0.478486	-0.601476	-0.650125	-0.646745	-0.643807	-0.668699	-0.613258	-0.662705	-0.647396	-0.668699	-0.661403	-0.651946	-0.668699	458034	1.94038e-07	0	1
P61923	Coatomer subunit zeta-1	COPZ1	-0.419922	0.00355382	0.373516	1.59128	3.51818	0.856582	0.805567	0.626132	-0.205901	-0.562803	-0.562803	-0.562803	-0.562803	-0.562803	-0.395357	-0.562803	-0.562803	-0.562803	-0.562803	-0.562803	-0.562803	-0.562803	252508	0.373901	0	1
P61956	Small ubiquitin-related modifier 2	SUMO2	0.433828	1.83966	1.63244	2.17436	2.40766	-0.499291	-0.499291	-0.499291	-0.499291	-0.499291	-0.499291	-0.499291	-0.499291	-0.499291	-0.499291	-0.499291	-0.499291	-0.499291	-0.499291	-0.499291	-0.499291	-0.499291	4.9126e+06	0.116131	0	0
P61960	Ubiquitin-fold modifier 1	UFM1	0.101974	0.5654	2.40814	2.39578	1.75827	1.09515	0.0848092	-0.265705	-0.593438	-0.593438	-0.593438	-0.593438	-0.429126	-0.593438	-0.593438	-0.593438	-0.593438	-0.593438	-0.593438	-0.593438	-0.593438	-0.593438	1	#DIV/0!	0	1
P61970	Nuclear transport factor 2	NUTF2	1.02891	2.71574	2.33568	1.77531	-0.496365	0.124386	-0.0381813	-0.496365	-0.496365	-0.496365	-0.496365	-0.496365	-0.496365	-0.496365	-0.496365	-0.496365	-0.496365	-0.496365	-0.496365	-0.496365	-0.496365	-0.496365	1	#DIV/0!	0	1
P61978	Heterogeneous nuclear ribonucleoprotein K	HNRNPK	-0.0827122	1.65672	1.23544	1.76534	1.66073	0.549551	0.725411	0.780607	-0.00598965	-0.159047	-0.483303	-0.475116	-0.941289	-0.885601	-0.86952	-0.968623	-0.781931	-0.914117	-0.949994	-0.976352	-1.00097	1.12077	8.05553	0.257412	1	1
P61981	14-3-3 protein gamma	YWHAG	-0.392736	1.0069	0.658994	2.16359	2.37346	0.87654	0.818413	0.75432	0.491814	0.0558125	-0.535685	-0.575309	-0.872411	-0.799022	-0.708437	-0.872411	-0.734514	-0.845796	-0.872411	-0.872411	-0.83118	-0.287527	7039901	8.89223e-06	1	1
P62081	40S ribosomal protein S7	RPS7	-0.22801	-0.227033	-0.22801	-0.22801	-0.221923	-0.22801	-0.211693	-0.215971	-0.222346	-0.201185	-0.200716	-0.214536	-0.22633	-0.208314	-0.145643	-0.212258	-0.198164	-0.203835	-0.210214	-0.223839	-0.220453	4.47649	7.60953e+06	4.12604e-09	1	1
P62136	Serine/threonine-protein phosphatase PP1-alpha catalytic subunit	PPP1CA	-0.400472	0.752679	-0.0948088	1.0144	0.283944	3.41448	0.714862	0.473768	0.744365	-0.65863	-0.65863	-0.65863	-0.65863	-0.65863	1.00034	-0.65863	-0.65863	-0.65863	-0.65863	-0.65863	-0.65863	-0.65863	1.39849e+06	4.67423e-05	1	1
P62191	26S proteasome regulatory subunit 4	PSMC1	-0.560143	-0.472047	-0.369525	0.0922926	1.29273	1.8713	3.11847	0.983062	0.868506	-0.204882	-0.534383	-0.481854	-0.561574	-0.561574	-0.549368	-0.561574	-0.561574	-0.561574	-0.561574	-0.561574	-0.561574	-0.561574	877464	3.94434e-08	0	1
P62195	26S proteasome regulatory subunit 8	PSMC5	-0.522721	-0.503986	-0.463764	-0.180082	1.02826	2.00581	3.15367	1.2484	0.653046	-0.388344	-0.339954	-0.456999	-0.52371	-0.52371	-0.519954	-0.52371	-0.52371	-0.52371	-0.52371	-0.52371	-0.52371	-0.52371	174665	6.02899e-05	0	1
P62241	40S ribosomal protein S8	RPS8	-0.281546	-0.281546	-0.281546	-0.281546	-0.281546	-0.28123	-0.280426	-0.277284	-0.262289	-0.214249	-0.247698	-0.251586	-0.280587	-0.194285	0.41983	-0.210275	-0.0888876	-0.185845	-0.214867	-0.217937	-0.232154	4.4275	9.29901	0.0911236	1	1
P62244	40S ribosomal protein S15a	RPS15A	-0.228001	-0.228001	-0.228001	-0.228001	-0.228001	-0.228001	-0.228001	-0.228001	-0.228001	-0.188944	-0.228001	-0.187486	-0.228001	-0.176187	-0.11283	-0.228001	-0.209588	-0.19913	-0.228001	-0.209335	-0.228001	4.47551	240181	1.32713e-05	1	1
P62249	40S ribosomal protein S16	RPS16	-0.27893	-0.27893	-0.27893	-0.27893	-0.27893	-0.274707	-0.26635	-0.251003	-0.237233	-0.198288	-0.227019	-0.233911	-0.27893	-0.235099	0.79125	-0.261114	-0.256387	-0.235119	-0.266193	-0.259287	-0.27893	4.36297	2.90347e+06	7.96372e-08	1	1
P62258	14-3-3 protein epsilon	YWHAE	-0.277493	1.31871	0.795736	1.54509	3.21612	0.833093	0.521125	-0.0206657	7.20538e-07	-0.508696	-0.593116	-0.61586	-0.596289	-0.633911	-0.589556	-0.622863	-0.629858	-0.633911	-0.633911	-0.633911	-0.633911	-0.605927	5.35393e+06	2.34577e-06	1	1
P62263	40S ribosomal protein S14	RPS14	-0.257682	-0.257986	-0.257986	-0.257203	-0.252729	-0.250585	-0.239666	-0.226949	-0.169099	-0.124139	-0.2143	-0.196055	-0.257986	-0.193486	-0.078643	-0.168862	-0.190101	-0.205111	-0.222203	-0.224529	-0.227068	4.47237	6.51687e+06	2.14426e-07	1	1
P62266	40S ribosomal protein S23	RPS23	-0.294366	-0.294366	-0.294366	-0.294366	-0.294366	-0.284167	-0.286282	-0.294366	-0.243007	-0.194777	-0.209926	-0.275437	-0.294366	-0.260393	0.923728	-0.0604321	-0.207301	-0.283375	-0.294366	-0.294366	-0.294366	4.32503	7.34996e+06	8.82417e-05	0	1
P62269	40S ribosomal protein S18	RPS18	-0.269373	-0.269373	-0.269373	-0.269373	-0.256491	-0.266881	-0.217985	-0.216221	-0.225776	-0.164565	-0.21272	-0.241573	-0.269373	-0.205562	-0.0020304	-0.180158	-0.0635287	-0.195437	-0.203142	-0.226378	-0.24193	4.46724	1.38849e+07	7.28094e-06	1	1
P62273	40S ribosomal protein S29	RPS29	-0.287846	-0.287846	-0.287846	-0.287846	-0.287846	-0.287846	-0.256243	-0.251963	0.00974437	-0.105439	-0.0983194	-0.0904067	-0.233967	-0.0943138	-0.0884146	-0.287846	-0.15885	-0.287846	-0.255824	-0.243493	-0.287846	4.4581	332988	0.373901	0	1
P62277	40S ribosomal protein S13	RPS13	-0.311747	-0.311747	-0.311747	-0.311747	-0.30528	-0.311747	-0.305475	-0.275551	-0.286983	-0.161272	-0.274624	-0.279491	-0.311747	-0.174811	0.302101	-0.131594	0.0528776	-0.0948665	-0.156702	-0.229812	-0.236181	4.42814	2.47238e+06	5.51924e-06	1	1
P62280	40S ribosomal protein S11	RPS11	-0.327919	-0.327919	-0.327919	-0.327919	-0.324828	-0.327919	-0.327919	-0.320978	-0.295577	-0.226219	-0.302916	-0.264296	-0.319437	-0.238632	1.65763	-0.219641	-0.195459	-0.246674	-0.27609	-0.280722	-0.249846	4.0712	1.24126e+07	4.4053e-07	1	1
P62304	Small nuclear ribonucleoprotein E	SNRPE	-0.326706	-0.326706	-0.326706	-0.326706	-0.326706	-0.326706	1.51493	-0.326706	-0.326706	-0.326706	-0.326706	0.662891	-0.326706	-0.326706	4.02959	-0.326706	-0.326706	-0.326706	-0.326706	-0.326706	-0.326706	-0.326706	1	#DIV/0!	0	1
P62310	U6 snRNA-associated Sm-like protein LSm3	LSM3	-0.626522	-0.222344	0.712614	0.903073	2.1379	-0.0793409	0.847157	2.19957	1.33984	0.422927	-0.80755	0.725044	-0.80755	-0.284412	-0.80755	-0.80755	-0.80755	-0.80755	-0.80755	-0.80755	-0.80755	-0.80755	75661	0.373901	0	0
P62314	Small nuclear ribonucleoprotein Sm D1	SNRPD1	-0.343378	-0.343378	-0.343378	-0.343378	0.765099	-0.215489	0.304738	0.244987	-0.0113354	-0.343378	-0.343378	-0.343378	-0.343378	-0.343378	-0.226306	-0.343378	-0.343378	-0.343378	-0.343378	-0.343378	-0.343378	4.28898	1	#DIV/0!	0	1
P62316	Small nuclear ribonucleoprotein Sm D2	SNRPD2	-0.411465	-0.411465	-0.356411	-0.0345139	0.19241	-0.23809	0.0869889	0.141526	0.0112477	-0.0149798	-0.411465	0.0536933	-0.411465	-0.132866	-0.155211	-0.224546	-0.411465	-0.411465	-0.411465	-0.411465	-0.411465	4.37394	1	#DIV/0!	1	1
P62318	Small nuclear ribonucleoprotein Sm D3	SNRPD3	-0.587535	-0.49522	-0.459029	-0.146301	0.416738	-0.122472	0.157463	0.277973	3.13233	-0.00755496	-0.426037	0.108522	-0.590814	-0.201434	-0.479762	-0.590814	-0.451421	-0.487046	-0.590814	-0.590814	-0.590814	2.72486	1.67493e+06	2.97773e-06	1	1
P62328	Thymosin beta-4	TMSB4X	0.105543	0.502421	2.26686	2.42011	1.94161	0.06112	0.167964	0.466879	0.207176	-0.0223089	-0.439969	-0.517213	-0.469984	-0.707796	-0.806377	-0.747061	-0.702612	-0.755953	-0.771417	-0.794842	-0.767407	-0.636748	1.66437e+06	0.116175	0	1
P62330	ADP-ribosylation factor 6	ARF6	1.85021	3.9843	-0.291726	-0.291726	-0.291726	-0.291726	-0.291726	-0.291726	-0.291726	-0.291726	-0.291726	-0.291726	-0.291726	-0.291726	-0.291726	-0.291726	-0.291726	-0.291726	-0.291726	-0.291726	-0.291726	-0.291726	479434	0.373901	0	0
P62333	26S proteasome regulatory subunit 10B	PSMC6	-0.545157	-0.395905	-0.441268	-0.270353	0.894839	1.97088	2.66878	1.79396	1.16539	-0.00823679	-0.563637	-0.51711	-0.578142	-0.570263	-0.556783	-0.578142	-0.578142	-0.578142	-0.578142	-0.578142	-0.578142	-0.578142	699598	3.16718e-05	0	1
P62424	60S ribosomal protein L7a	RPL7A	-0.362161	-0.362161	-0.362161	-0.362161	-0.359944	-0.362161	-0.359356	-0.354798	-0.362161	-0.362161	-0.362161	-0.291404	-0.275649	-0.210437	1.92925	-0.135053	0.10546	-0.234746	-0.254317	-0.28263	-0.293635	3.91455	4.76177e+06	1.63139e-05	1	1
P62495	Eukaryotic peptide chain release factor subunit 1	ETF1	1.03021	1.77141	0.27014	1.18956	2.90804	0.451056	-0.588511	-0.588511	-0.588511	-0.588511	-0.588511	-0.588511	-0.588511	-0.588511	1.20725	-0.588511	-0.588511	-0.588511	-0.588511	-0.588511	-0.588511	-0.588511	927111	1.09652e-07	0	0
P62633	Cellular nucleic acid-binding protein	CNBP	1.6142	3.23444	1.89889	0.997312	-0.430269	-0.430269	-0.430269	-0.430269	-0.430269	-0.430269	-0.430269	-0.430269	-0.430269	-0.430269	-0.430269	-0.430269	-0.430269	-0.430269	-0.430269	-0.430269	-0.430269	-0.430269	4.65467e+06	0.116126	0	0
P62699	Protein yippee-like 5	YPEL5	-0.377028	-0.377028	-0.377028	-0.377028	0.41264	0.377439	3.2721	2.72432	-0.377028	-0.377028	-0.377028	-0.377028	-0.377028	-0.377028	-0.377028	-0.377028	-0.377028	-0.377028	-0.377028	-0.377028	-0.377028	-0.377028	1	#DIV/0!	0	0
P62701	40S ribosomal protein S4, X isoform	RPS4X	-0.300777	-0.300777	-0.300777	-0.300777	-0.300777	-0.300633	-0.300777	-0.29825	-0.291674	-0.279831	-0.29576	-0.287847	-0.300777	-0.282237	1.93534	-0.278786	-0.293797	-0.275729	-0.296105	-0.293318	-0.296351	3.94042	3.5928	0.299563	1	1
P67775	Serine/threonine-protein phosphatase 2A catalytic subunit alpha isoform	PPP2CA	-0.365702	-0.365702	1.06047	2.92279	2.96508	-0.365702	-0.365702	-0.365702	-0.365702	-0.365702	-0.365702	-0.365702	-0.365702	-0.365702	-0.365702	-0.365702	-0.365702	-0.365702	-0.365702	-0.365702	-0.365702	-0.365702	1	#DIV/0!	0	1
P62750	60S ribosomal protein L23a	RPL23A	-0.263888	-0.263487	-0.264287	-0.263759	-0.263345	-0.264989	-0.261334	-0.257014	-0.255171	-0.24587	-0.246863	-0.220377	-0.248999	-0.167045	-0.0986016	-0.0927506	-0.0732699	-0.211344	-0.119361	-0.210539	-0.175898	4.46819	6.13593e+06	2.41868e-06	1	1
P62753	40S ribosomal protein S6	RPS6	-0.300039	-0.300289	-0.299377	-0.300289	-0.300289	-0.298942	-0.294323	-0.28173	-0.294445	-0.154826	-0.259176	-0.287711	-0.300289	-0.257446	0.772305	-0.120745	-0.0708712	-0.240202	-0.239979	-0.257279	-0.273533	4.35948	6.17776	0.264588	1	1
P62805	Histone H4	H4C1	-0.303863	-0.275558	-0.266536	-0.197921	-0.303863	-0.303863	-0.303863	-0.303863	-0.303863	-0.303863	-0.303863	-0.303863	-0.303863	-0.303863	-0.201475	-0.0406009	-0.303863	0.0418064	0.00754534	0.0802153	0.0659327	4.43295	1.54083	0.0689146	1	1
P62820	Ras-related protein Rab-1A	RAB1A	1.88634	2.1159	1.40835	1.32282	1.90981	0.549716	-0.574558	-0.574558	-0.574558	-0.574558	-0.574558	-0.574558	-0.574558	-0.574558	-0.574558	-0.574558	-0.574558	-0.574558	-0.574558	-0.574558	-0.574558	-0.574558	3.57787e+06	1.68532e-06	1	1
P62826	GTP-binding nuclear protein Ran	RAN	1.14996	1.72601	1.28781	1.49934	2.24299	0.745818	0.90898	-0.325687	-0.273079	-0.555437	-0.700558	-0.700558	-0.700558	-0.700558	-0.700558	-0.700558	-0.700558	-0.700558	-0.700558	-0.700558	-0.700558	-0.700558	668311	1.48999e-05	1	0
P62829	60S ribosomal protein L23	RPL23	-0.26673	-0.26673	-0.26673	-0.26673	-0.26673	-0.26673	-0.26673	-0.26673	-0.26673	-0.26673	-0.26673	-0.26673	-0.26673	-0.250543	0.881365	-0.226085	-0.243924	-0.253477	-0.259505	-0.259905	-0.262863	4.34243	2.21743e+06	1.11211e-06	1	0
P62841	40S ribosomal protein S15	RPS15	-0.213201	-0.213201	-0.213201	-0.213201	-0.213201	-0.213201	-0.213201	-0.213201	-0.213201	-0.213201	-0.213201	-0.213201	-0.213201	-0.213201	-0.213201	-0.213201	-0.213201	-0.213201	-0.213201	-0.213201	-0.213201	4.47722	22.211	0.208107	1	1
P62847	40S ribosomal protein S24	RPS24	-0.277679	-0.277679	-0.277679	-0.277679	-0.143668	-0.232863	-0.207864	-0.224939	-0.266195	-0.133288	-0.249749	-0.234158	-0.277679	-0.196752	0.0886863	-0.198081	-0.218367	-0.159488	-0.253764	-0.224687	-0.219389	4.46296	5.06477	0.290022	0	1
P62851	40S ribosomal protein S25	RPS25	-0.249003	-0.249003	-0.249003	-0.249003	-0.249003	-0.249003	-0.249003	-0.245327	-0.163698	-0.161625	-0.249003	-0.216372	-0.249003	-0.20228	0.13712	-0.249003	-0.222087	-0.206268	-0.241742	-0.249003	-0.200505	4.46182	1.02802e+06	0.117069	1	1
P62854	40S ribosomal protein S26	RPS26	-0.259193	-0.259193	-0.259193	-0.259193	-0.259193	-0.259193	-0.259193	-0.25246	-0.248778	-0.230611	-0.259193	-0.259193	-0.259193	-0.236213	0.604646	-0.240316	-0.212996	-0.246442	-0.259193	-0.247567	-0.240178	4.40204	1.30647e+07	1.93279e-08	0	1
P62857	40S ribosomal protein S28	RPS28	-0.247392	-0.247392	-0.247392	-0.247392	-0.237971	-0.24632	-0.239786	-0.220904	-0.199827	-0.194595	-0.189304	-0.161261	-0.247392	-0.170299	-0.21454	-0.19235	-0.205912	-0.177074	-0.209259	-0.180364	-0.198673	4.4754	104348	0.373901	0	1
P62861	40S ribosomal protein S30	FAU	-0.423607	-0.423607	-0.423607	-0.423607	-0.423607	-0.423607	-0.388443	-0.314375	-0.363756	0.134288	0.728676	-0.101231	-0.423607	-0.0870744	-0.17743	-0.423607	-0.210907	0.0419759	0.0955263	-0.01961	-0.246192	4.29741	5.69647e+06	9.03544e-09	0	0
P62873	Guanine nucleotide-binding protein G(I)/G(S)/G(T) subunit beta-1	GNB1	-0.32312	0.662087	-0.223502	1.40341	1.29507	0.888544	1.24111	0.526326	2.38097	0.521306	-0.56888	-0.353554	-0.901832	-0.901832	0.666721	-0.901832	-0.901832	-0.901832	-0.901832	-0.901832	-0.901832	-0.901832	2.93713e+06	0.116483	0	1
P62879	Guanine nucleotide-binding protein G(I)/G(S)/G(T) subunit beta-2	GNB2	-0.43481	0.0156724	-0.247984	1.16971	2.03552	1.18251	1.9806	0.830964	0.924796	-0.116951	-0.76384	-0.496217	-0.888794	-0.820639	1.13737	-0.888794	-0.888794	-0.888794	-0.888794	-0.888794	-0.888794	-0.175146	6.5385e+06	4.75323e-08	0	1
P62888	60S ribosomal protein L30	RPL30	-0.275005	-0.275005	-0.275005	-0.275005	-0.275005	-0.275005	-0.275005	-0.275005	-0.275005	-0.275005	-0.275005	-0.264488	-0.275005	-0.229433	1.06549	-0.264426	-0.256261	-0.249254	-0.257661	-0.261505	-0.275005	4.29261	2.64887e+06	2.02983e-08	1	0
P62899	60S ribosomal protein L31	RPL31	-0.222969	-0.222969	-0.222969	-0.222969	-0.222969	-0.222969	-0.22226	-0.220904	-0.220539	-0.222969	-0.222969	-0.211775	-0.21702	-0.204328	-0.201911	-0.2074	-0.199221	-0.198036	-0.190931	-0.209315	-0.189534	4.47693	21.8182	0.0773708	1	0
P62906	60S ribosomal protein L10a	RPL10A	-0.29797	-0.29797	-0.29797	-0.29797	-0.29797	-0.29797	-0.29797	-0.29797	-0.29797	-0.29797	-0.29797	-0.27355	-0.273506	-0.211454	1.31858	-0.208971	-0.246406	-0.241858	-0.27562	-0.237407	-0.28119	4.20905	470348	1.29014e-05	1	1
P62910	60S ribosomal protein L32	RPL32	-0.23809	-0.23809	-0.23809	-0.23809	-0.23809	-0.23809	-0.23809	-0.23809	-0.23809	-0.23809	-0.23809	-0.229476	-0.23809	-0.194652	0.118863	-0.21665	-0.182198	-0.225303	-0.231361	-0.231719	-0.214816	4.46439	5.3607e+06	3.95338e-06	1	0
P62913	60S ribosomal protein L11	RPL11	-0.265387	-0.265387	-0.265387	-0.265387	-0.265387	-0.265387	-0.262548	-0.265387	-0.265387	-0.259662	-0.265387	-0.216339	-0.265387	-0.178854	0.173768	-0.139322	-0.141553	-0.170611	-0.21589	-0.197769	-0.19365	4.4563	6111101	4.16657e-06	1	0
P62917	60S ribosomal protein L8	RPL8	-0.29797	-0.29797	-0.29797	-0.29797	-0.29797	-0.29797	-0.29797	-0.29797	-0.293929	-0.289978	-0.29797	-0.21651	-0.29797	-0.21657	0.725861	-0.0546464	-0.0706075	-0.224213	-0.22718	-0.28416	-0.235838	4.36747	52.1755	0.00116255	1	1
P62937	Peptidyl-prolyl cis-trans isomerase A	PPIA	0.639867	1.99774	1.61655	2.31316	1.32278	0.524931	0.570562	0.167078	-0.235032	-0.506284	-0.567013	-0.64557	-0.726122	-0.715962	-0.75159	-0.750384	-0.688085	-0.730907	-0.749818	-0.75159	-0.75159	-0.582724	0.928159	0.665572	1	1
P62942	Peptidyl-prolyl cis-trans isomerase FKBP1A	FKBP1A	0.426772	2.34217	1.66813	1.86638	1.96731	0.367675	-0.0471481	-0.267308	-0.407414	-0.608967	-0.608967	-0.608967	-0.608967	-0.608967	-0.608967	-0.608967	-0.608967	-0.608967	-0.608967	-0.608967	-0.608967	-0.608967	4.81737	0.103764	0	1
P62979	Ubiquitin-40S ribosomal protein S27a	RPS27A	-1.03584	-0.157212	-0.18651	0.148855	0.846939	-0.174609	-0.00688103	0.261329	-0.254293	0.0734654	1.4509	-0.942374	-0.320723	-0.746577	-0.911586	-0.139455	-0.335754	-0.312515	-0.374659	-0.0628489	-0.536241	3.71659	1.96528	0.0300689	1	1
P62993	Growth factor receptor-bound protein 2	GRB2	0.323773	2.28198	1.42206	1.49827	2.14618	0.391369	0.453493	0.238141	0.28039	-0.502447	-0.711101	-0.711101	-0.711101	-0.711101	-0.711101	-0.711101	-0.711101	-0.711101	-0.711101	-0.711101	-0.711101	-0.711101	9.94348	0.091029	0	1
P63000	Ras-related C3 botulinum toxin substrate 1	RAC1	1.1417	2.64454	1.00467	0.670617	1.51903	1.77367	0.421433	-0.611711	-0.611711	-0.611711	-0.611711	-0.611711	-0.611711	-0.611711	-0.611711	-0.611711	-0.611711	-0.611711	-0.611711	-0.611711	-0.611711	-0.611711	319588	0.116117	0	0
P63010	AP-2 complex subunit beta	AP2B1	-0.281156	-0.256159	-0.248684	-0.224547	-0.287361	-0.247412	-0.26627	-0.296308	-0.296308	-0.296308	-0.296308	-0.296308	-0.296308	-0.296308	4.36475	-0.296308	-0.146511	-0.296308	-0.0995778	-0.0920079	-0.296308	0.748023	1116101	0.116389	1	1
P63092	Guanine nucleotide-binding protein G(s) subunit alpha isoforms short	GNAS	4.47722	-0.213201	-0.213201	-0.213201	-0.213201	-0.213201	-0.213201	-0.213201	-0.213201	-0.213201	-0.213201	-0.213201	-0.213201	-0.213201	-0.213201	-0.213201	-0.213201	-0.213201	-0.213201	-0.213201	-0.213201	-0.213201	185384	0.373901	0	1
P63104	14-3-3 protein zeta/delta	YWHAZ	-0.215856	1.53071	0.905118	1.97475	2.269	1.16437	0.7788	0.214799	0.39535	-0.246475	-0.671596	-0.714482	-0.783078	-0.757807	-0.613347	-0.74013	-0.76963	-0.813029	-0.795303	-0.810403	-0.816315	-0.48544	23.7031	0.0756737	1	1
P63151	Serine/threonine-protein phosphatase 2A 55 kDa regulatory subunit B alpha isoform	PPP2R2A	-0.448359	1.96705	-0.448359	2.85454	1.83212	1.41675	-0.448359	-0.448359	-0.448359	-0.448359	-0.448359	-0.448359	-0.448359	-0.448359	-0.448359	-0.448359	-0.448359	-0.448359	-0.448359	-0.448359	-0.448359	-0.448359	932311	8.98635e-06	0	1
P63165	Small ubiquitin-related modifier 1	SUMO1	-0.026621	3.37103	-0.42358	1.10921	2.2628	0.484451	-0.42358	-0.42358	-0.42358	-0.42358	-0.42358	-0.42358	-0.42358	-0.42358	-0.42358	-0.42358	-0.42358	-0.42358	-0.42358	-0.42358	-0.42358	-0.42358	#N/A	#N/A	0	1
P63167	Dynein light chain 1, cytoplasmic	DYNLL1	-0.436625	-0.0738253	-0.125697	0.549265	3.36326	0.590099	0.674852	-0.170126	-0.376664	-0.538901	-0.538901	-0.538901	-0.538901	-0.538901	-0.285695	-0.538901	-0.538901	-0.538901	-0.538901	-0.538901	-0.538901	2.21906	724568	0.116118	1	0
P63172	Dynein light chain Tctex-type 1	DYNLT1	-0.3399	-0.3399	-0.3399	-0.3399	3.96982	0.54187	1.6912	-0.0846961	-0.3399	-0.3399	-0.3399	-0.3399	-0.3399	-0.3399	-0.3399	-0.3399	-0.3399	-0.3399	-0.3399	-0.3399	-0.3399	-0.3399	1	#DIV/0!	0	0
P63173	60S ribosomal protein L38	RPL38	-0.254592	-0.25557	-0.25557	-0.25557	-0.25557	-0.25557	-0.25557	-0.25557	-0.25557	-0.252512	-0.25557	-0.160254	-0.25557	-0.0848068	0.116479	-0.239597	-0.212078	-0.197373	-0.183631	-0.225984	-0.211024	4.46107	1	#DIV/0!	0	1
P63208	S-phase kinase-associated protein 1	SKP1	-0.399328	1.00936	0.911406	1.25275	1.79173	2.15853	1.90153	-0.674619	-0.674619	-0.674619	-0.674619	-0.674619	0.140936	-0.674619	0.00312854	-0.674619	-0.674619	-0.674619	-0.674619	-0.674619	-0.674619	-0.674619	1	#DIV/0!	0	1
P63220	40S ribosomal protein S21	RPS21	-0.280393	-0.280532	-0.280532	-0.280532	-0.276945	-0.275911	-0.252561	-0.224197	-0.18336	-0.057028	-0.100457	-0.163799	-0.256542	-0.151273	-0.238153	-0.201983	-0.204625	-0.188599	-0.188536	-0.1797	-0.203321	4.46898	370101	0.373901	1	1
P63241	Eukaryotic translation initiation factor 5A-1	EIF5A	0.0135025	1.7355	0.372208	1.84572	0.633512	0.0417282	-0.294191	-0.00608636	-0.391758	0.0441298	-0.210523	1.57129	1.77553	0.500053	-0.227192	-1.05763	-1.05763	-1.05763	-1.05763	-1.05763	-1.05763	-1.05763	2.74083e+06	4.98557e-11	1	0
P63244	Receptor of activated protein C kinase 1	RACK1	-0.242256	-0.242393	-0.242393	-0.24178	-0.236871	-0.238799	-0.227012	-0.19949	-0.146233	-0.175497	-0.223318	-0.184808	-0.242393	-0.179948	-0.162057	-0.213143	-0.224534	-0.199359	-0.221273	-0.200979	-0.230845	4.47538	4.4179e+06	8.91761e-07	1	1
P63261	Actin, cytoplasmic 2	ACTG1	-0.709829	-0.568407	-0.595894	-0.450218	0.13501	0.737973	2.56031	0.992228	0.430838	-0.27534	-0.487986	-0.418466	-0.704583	-0.636811	1.08146	-0.498525	-0.565047	-0.607775	-0.684986	-0.605726	-0.682978	2.55476	1.98331	0.100591	1	1
P63279	SUMO-conjugating enzyme UBC9	UBE2I	-0.152006	1.94576	-0.452846	2.28056	2.79612	0.827953	-0.452846	-0.452846	-0.452846	-0.452846	-0.452846	-0.452846	-0.452846	-0.452846	-0.452846	-0.452846	-0.452846	-0.452846	-0.452846	-0.452846	-0.452846	-0.452846	1	#DIV/0!	0	1
P63313	Thymosin beta-10	TMSB10	0.565966	0.906744	1.29466	2.34567	2.47408	0.287428	0.454162	0.31855	-0.0614209	-0.104778	-0.444628	-0.577181	-0.539178	-0.736043	-0.797943	-0.816306	-0.714758	-0.757287	-0.753616	-0.816306	-0.784719	-0.743097	180401	0.373901	#N/A	#N/A
P67809	Y-box-binding protein 1	YBX1	-0.452172	-0.430127	-0.411763	-0.373944	-0.28875	-0.32546	-0.131126	-0.0743592	0.0474289	-0.00983234	-0.238096	-0.0188653	-0.137711	-0.220583	-0.331416	-0.130663	-0.0986638	-0.172382	-0.213974	-0.243453	-0.17794	4.43385	19.5905	0.0118441	1	1
P67812	Signal peptidase complex catalytic subunit SEC11A	SEC11A	-0.117094	1.11896	-0.38069	1.64319	3.81711	0.00955587	-0.38069	-0.38069	-0.38069	-0.38069	-0.38069	-0.38069	-0.38069	-0.38069	-0.38069	-0.38069	-0.38069	-0.38069	-0.38069	-0.38069	-0.38069	-0.38069	1	#DIV/0!	#N/A	#N/A
P67870	Casein kinase II subunit beta	CSNK2B	-0.386731	-0.386731	-0.386731	2.7712	2.23492	-0.386731	2.34178	-0.386731	-0.386731	-0.386731	-0.386731	-0.386731	-0.386731	-0.386731	-0.386731	-0.386731	-0.386731	-0.386731	-0.386731	-0.386731	-0.386731	-0.386731	111741	0.373901	0	1
P67936	Tropomyosin alpha-4 chain	TPM4	0.0164596	1.97963	1.30974	1.68991	1.64232	0.745765	0.88227	0.806258	0.409046	-0.310417	-0.464759	-0.634777	-0.890922	-0.840175	-0.883686	-0.879035	-0.869997	-0.875779	-0.874582	-0.897372	-0.873557	-0.186343	14.4871	0.21005	1	1
P68133	Actin, alpha skeletal muscle	ACTA1	-0.410573	-0.198255	-0.590431	-0.528766	-0.181329	-0.191825	-0.235072	0.0628167	1.03911	0.0902811	-0.30609	0.0103918	-0.547651	-0.415245	2.40122	-0.588545	-0.603512	-0.433561	-0.568201	-0.524573	-0.566211	3.28602	#N/A	#N/A	#N/A	#N/A
P68036	Ubiquitin-conjugating enzyme E2 L3	UBE2L3	1.20614	2.30709	0.901495	1.76989	2.24496	0.0156734	0.193329	-0.263746	-0.263677	-0.623935	-0.623935	-0.623935	-0.623935	-0.623935	-0.623935	-0.623935	-0.623935	-0.623935	-0.623935	-0.623935	-0.623935	-0.623935	155424	0.116262	0	1
P68104	Elongation factor 1-alpha 1	EEF1A1	-0.251857	1.37323	0.417804	1.32128	2.14377	2.22157	1.27111	0.196236	-0.0382396	-0.528619	-0.602314	-0.590516	-0.757386	-0.696477	-0.756564	-0.681959	-0.666935	-0.74616	-0.774387	-0.751784	-0.754822	-0.346978	2.47719	0.124066	1	0
P68363	Tubulin alpha-1B chain	TUBA1B	0.0318553	0.0616107	0.65486	0.987772	1.81129	1.41795	2.34333	0.0412816	-0.71919	-0.491476	-0.371365	-0.683414	-0.859687	-0.797023	1.44685	-0.526496	-0.859687	-0.859687	-0.859687	-0.859687	-0.859687	-0.0497142	1.81824	0.155948	1	1
P68366	Tubulin alpha-4A chain	TUBA4A	-0.556618	1.9491	0.0133344	0.682297	1.70984	2.20219	1.3816	0.0441449	-0.790981	0.258383	-0.790981	-0.192318	-0.790981	-0.790981	0.592287	-0.790981	-0.790981	-0.174432	-0.790981	-0.790981	-0.790981	-0.790981	3.08437e+06	3.56241e-13	0	1
P68371	Tubulin beta-4B chain	TUBB4B	-0.49783	1.09733	0.604729	1.16517	2.26414	1.25496	1.40351	0.401029	0.0268976	-0.431575	-0.734166	-0.683582	-0.883423	-0.813674	-0.185688	-0.879282	-0.864896	-0.853514	-0.8941	-0.903663	-0.88563	1.29326	160.073	0.0451238	0	1
P68400	Casein kinase II subunit alpha	CSNK2A1	-0.435435	-0.236168	-0.435435	0.0459423	-0.435435	0.229042	0.377447	0.138626	-0.435435	-0.435435	-0.435435	1.54788	-0.435435	0.0339772	3.95935	-0.435435	-0.435435	-0.435435	-0.435435	-0.435435	-0.435435	-0.435435	18374.7	0.373901	0	1
P68402	Platelet-activating factor acetylhydrolase IB subunit alpha2	PAFAH1B2	-0.151302	2.35146	1.99445	0.562004	2.51725	0.455462	0.423227	-0.543504	-0.543504	-0.543504	-0.543504	-0.543504	-0.543504	-0.543504	-0.543504	-0.543504	-0.543504	-0.543504	-0.543504	-0.543504	-0.543504	-0.543504	617831	0.116236	0	1
P68871	Hemoglobin subunit beta	HBB	-0.55154	-0.55154	-0.55154	-0.55154	-0.55154	-0.55154	-0.55154	-0.55154	-0.55154	1.13316	2.33689	-0.55154	-0.55154	0.149386	-0.55154	-0.55154	-0.55154	1.52765	1.47166	2.20588	-0.55154	-0.55154	2.39767e+07	3.00316e-07	#N/A	#N/A
P69905	Hemoglobin subunit alpha	HBA1	-0.562865	-0.562865	-0.562865	-0.562865	0.159582	-0.562865	-0.562865	-0.562865	-0.562865	-0.562865	-0.562865	-0.562865	-0.562865	-0.562865	-0.562865	1.84241	0.619278	3.01709	0.786375	1.59497	0.423276	-0.562865	1.31438e+07	7.3601e-06	#N/A	#N/A
P78318	Immunoglobulin-binding protein 1	IGBP1	0.214446	1.45368	1.68218	1.02362	3.14737	-0.522175	0.833496	-0.522175	-0.522175	-0.522175	-0.522175	-0.522175	-0.522175	-0.522175	-0.522175	-0.522175	-0.522175	-0.522175	-0.522175	-0.522175	-0.522175	-0.522175	1	#DIV/0!	0	0
P78324	Tyrosine-protein phosphatase non-receptor type substrate 1	SIRPA	0.480051	2.08894	1.78327	1.96857	1.6925	0.411143	0.362644	0.0967053	-0.14939	-0.165349	-0.721576	-0.721576	-0.721576	-0.721576	-0.631735	-0.721576	-0.721576	-0.721576	-0.721576	-0.721576	-0.721576	-0.721576	2.29128	0.127491	0	1
P78344	Eukaryotic translation initiation factor 4 gamma 2	EIF4G2	1.09203	-0.362758	-0.362758	3.39265	2.40773	-0.362758	-0.362758	-0.362758	-0.362758	-0.362758	-0.362758	-0.362758	-0.362758	-0.362758	-0.362758	-0.362758	-0.362758	-0.362758	-0.362758	-0.362758	-0.362758	-0.362758	556538	8.65994e-07	0	1
P78362	SRSF protein kinase 2	SRPK2	-0.227704	-0.227704	-0.227704	-0.227704	-0.227704	-0.227704	-0.227704	-0.227704	-0.227704	-0.227704	-0.227704	-0.227704	-0.227704	-0.227704	0.0869186	-0.227704	-0.227704	-0.227704	-0.227704	-0.227704	-0.227704	4.46715	#N/A	#N/A	0	0
P78371	T-complex protein 1 subunit beta	CCT2	-0.495498	-0.492149	-0.49062	-0.326165	0.42142	1.34243	3.70833	1.3333	0.384752	-0.18551	-0.368657	-0.454767	-0.481033	-0.495638	-0.427477	-0.495743	-0.487963	-0.496803	-0.496803	-0.496803	-0.496803	-0.00179887	1.57029e+06	2.52061e-05	1	1
P78417	Glutathione S-transferase omega-1	GSTO1	0.217027	2.29421	0.936456	1.8693	2.15866	0.685452	0.294071	-0.185593	0.241392	-0.0237243	-0.72145	-0.648181	-0.72145	-0.688899	-0.691608	-0.72145	-0.72145	-0.686959	-0.72145	-0.72145	-0.72145	-0.72145	1.48777e+06	1.25194e-05	0	1
P78537	Biogenesis of lysosome-related organelles complex 1 subunit 1	BLOC1S1	0.306906	2.3366	2.135	2.24497	-0.575509	0.481194	0.642018	0.485953	-0.575509	-0.575509	-0.575509	-0.575509	-0.575509	-0.575509	-0.575509	-0.575509	-0.575509	-0.575509	-0.575509	-0.575509	-0.575509	-0.575509	1	#DIV/0!	0	1
P80217	Interferon-induced 35 kDa protein	IFI35	-0.321688	0.845735	0.888736	1.06965	1.6937	-0.139649	0.947483	-0.579202	-0.579202	-0.579202	-0.579202	-0.579202	-0.579202	-0.579202	-0.579202	-0.579202	-0.579202	-0.579202	-0.579202	-0.579202	-0.579202	3.12486	174531	0.373901	0	1
P80303	Nucleobindin-2	NUCB2	-0.0194094	2.42163	1.62983	1.9356	1.83403	-0.0217096	0.398341	0.0877311	-0.0441081	-0.632456	-0.632456	-0.632456	-0.632456	-0.632456	-0.632456	-0.632456	-0.632456	-0.632456	-0.632456	-0.632456	-0.632456	-0.632456	470114	0.116645	0	0
P80723	Brain acid soluble protein 1	BASP1	-0.0641722	1.16661	2.00277	1.95334	1.76307	0.342451	0.381805	0.668796	0.492843	0.01753	-0.795561	-0.020232	-0.888178	-0.696566	-1.05421	-0.810117	-0.541544	-0.935789	-1.05421	-1.05421	-0.822764	-0.0516756	428834	0.373901	0	1
P81605	Dermcidin	DCD	-1.14998	-1.08887	-1.08095	-1.04543	-0.726985	-0.732824	-0.757765	0.141478	0.280836	0.629794	2.85788	0.0246527	0.821696	0.473541	-0.777842	-0.513226	-0.432478	0.756235	0.701165	1.61859	-0.379843	0.380318	2.141	0.127284	#N/A	#N/A
P82650	28S ribosomal protein S22, mitochondrial	MRPS22	-0.328159	-0.328159	-0.328159	-0.328159	-0.328159	-0.328159	0.799242	4.04854	1.38724	-0.328159	-0.328159	-0.328159	-0.328159	-0.328159	-0.328159	-0.328159	-0.328159	-0.328159	-0.328159	-0.328159	-0.328159	-0.328159	1	#DIV/0!	#N/A	#N/A
P82673	28S ribosomal protein S35, mitochondrial	MRPS35	-0.301733	-0.301733	-0.301733	-0.301733	-0.301733	-0.301733	3.71394	2.32073	-0.301733	-0.301733	-0.301733	-0.301733	-0.301733	-0.301733	-0.301733	-0.301733	-0.301733	-0.301733	-0.301733	-0.301733	-0.301733	-0.301733	1	#DIV/0!	#N/A	#N/A
P82909	28S ribosomal protein S36, mitochondrial	MRPS36	-0.480916	-0.456691	-0.349751	-0.212552	-0.119292	-0.0984787	0.413894	2.04093	3.55372	0.981051	-0.333303	-0.129454	-0.480916	-0.480916	-0.480916	-0.480916	-0.480916	-0.480916	-0.480916	-0.480916	-0.480916	-0.480916	1	#DIV/0!	0	0
P82979	SAP domain-containing ribonucleoprotein	SARNP	0.531328	1.66503	2.15959	1.91303	1.2433	0.0879153	0.147931	0.918863	0.636898	-0.359004	-0.745407	-0.745407	-0.745407	-0.745407	-0.745407	-0.745407	-0.745407	-0.745407	-0.745407	-0.745407	-0.745407	-0.745407	331398	1.10103e-09	0	1
P83111	Serine beta-lactamase-like protein LACTB, mitochondrial	LACTB	-0.311047	-0.311047	-0.311047	-0.311047	-0.311047	-0.311047	-0.311047	-0.311047	-0.311047	-0.311047	-0.311047	-0.311047	-0.311047	-0.311047	2.99555	-0.301631	-0.311047	-0.296038	-0.311047	-0.29105	-0.311047	3.18098	490044	1.71112e-05	0	1
P83731	60S ribosomal protein L24	RPL24	-0.278244	-0.278244	-0.278244	-0.278244	-0.278244	-0.278244	-0.278244	-0.278244	-0.278244	-0.265882	-0.278244	-0.263149	-0.278244	-0.148748	0.200036	-0.201988	-0.0937129	-0.125244	-0.134226	-0.17633	-0.179743	4.44968	2.7487e+07	4.08294e-12	1	1
Q969Q0	60S ribosomal protein L36a-like	RPL36AL	-0.264199	-0.264199	-0.264199	-0.264199	-0.264199	-0.264199	-0.264199	-0.264199	-0.264199	-0.264199	-0.264199	-0.253446	-0.264199	-0.21492	0.344833	-0.120212	-0.0623938	-0.214628	-0.216883	-0.264199	-0.264199	4.43644	6.26063e+06	1.31751e-05	0	0
P84090	Enhancer of rudimentary homolog	ERH	-0.166005	0.0351387	-0.033377	-0.0062355	-0.172817	-0.21626	-0.273772	-0.173668	-0.273772	-0.273772	-0.273772	-0.273772	-0.273772	-0.273772	-0.273772	-0.273772	-0.273772	-0.273772	-0.1644	-0.273772	-0.273772	4.45667	558758	0.117718	1	1
P84095	Rho-related GTP-binding protein RhoG	RHOG	0.46131	2.1824	1.38742	2.20911	1.82671	0.437973	0.515606	-0.601369	-0.601369	-0.601369	-0.601369	-0.601369	-0.601369	-0.601369	-0.601369	-0.601369	-0.601369	-0.601369	-0.601369	-0.601369	-0.601369	-0.601369	1.6272e+06	2.58473e-06	1	1
P84098	60S ribosomal protein L19	RPL19	-0.241113	-0.241113	-0.241113	-0.241113	-0.241113	-0.241113	-0.241113	-0.241113	-0.241113	-0.241113	-0.241113	-0.241113	-0.241113	-0.193498	0.153471	-0.241113	-0.168801	-0.241113	-0.186019	-0.208539	-0.241113	4.46119	1.29217e+07	1.28574e-05	1	0
P84103	Serine/arginine-rich splicing factor 3	SRSF3	-0.295562	-0.295562	-0.295562	-0.295562	-0.295562	-0.295562	-0.241076	-0.295562	-0.295562	-0.186879	-0.295562	0.0136659	-0.295562	-0.133917	0.667942	-0.227456	-0.295562	-0.17643	-0.295562	-0.250895	-0.295562	4.37736	13.6174	0.085026	0	1
P98082	Disabled homolog 2	DAB2	-0.163661	0.0596269	-0.103834	-0.155027	-0.177143	-0.240612	-0.222744	-0.233684	-0.133338	-0.245234	-0.345719	-0.0483827	-0.264005	-0.158163	-0.223302	-0.322528	-0.267926	-0.252759	-0.267156	-0.380753	-0.308515	4.45486	1.14841e+06	8.53082e-06	0	1
P98179	RNA-binding protein 3	RBM3	0.131977	0.444943	1.76741	1.51939	-0.598493	2.45032	1.79462	0.868728	-0.598493	-0.598493	-0.598493	-0.598493	-0.598493	-0.598493	-0.598493	-0.598493	-0.598493	-0.598493	-0.598493	-0.598493	-0.598493	-0.598493	7.0241e+06	3.4082e-07	0	1
P99999	Cytochrome c	CYCS	-0.611282	-0.521075	-0.567966	-0.512604	-0.292962	-0.328069	-0.291569	-0.0154908	0.557615	0.148199	0.498065	0.320033	-0.573969	0.254203	-0.436276	-0.503597	-0.539294	0.0288214	-0.137559	-0.197924	-0.450612	4.17331	1	#DIV/0!	1	0
Q00013	55 kDa erythrocyte membrane protein	MPP1	0.158444	2.44773	1.20818	1.69695	2.44024	-0.00164186	0.335684	-0.552372	-0.552372	-0.552372	-0.552372	-0.552372	-0.552372	-0.552372	-0.552372	-0.552372	-0.552372	-0.552372	-0.552372	-0.552372	-0.552372	-0.552372	1.13426e+06	3.00892e-09	1	0
Q00169	Phosphatidylinositol transfer protein alpha isoform	PITPNA	0.891473	2.80783	-0.359962	3.13998	-0.359962	-0.359962	-0.359962	-0.359962	-0.359962	-0.359962	-0.359962	-0.359962	-0.359962	-0.359962	-0.359962	-0.359962	-0.359962	-0.359962	-0.359962	-0.359962	-0.359962	-0.359962	58630.7	0.11612	0	0
Q00341	Vigilin	HDLBP	-0.366974	-0.367185	-0.368115	-0.364804	-0.321994	-0.285735	-0.274066	-0.288424	-0.20767	-0.309862	-0.368115	-0.285996	-0.368115	-0.237888	3.10324	-0.225008	-0.147005	-0.309591	-0.36152	-0.35497	-0.354391	3.06419	8.41103e+06	3.40369e-09	1	1
Q00577	Transcriptional activator protein Pur-alpha	PURA	-0.324134	-0.324134	-0.324134	-0.324134	-0.324134	-0.324134	-0.220527	-0.0536661	-0.15739	-0.0857698	-0.324134	0.374039	-0.324134	-0.168183	0.364969	-0.324134	-0.324134	-0.221524	-0.324134	-0.324134	-0.324134	4.38179	4.97127e+06	6.57083e-09	0	1
Q00610	Clathrin heavy chain 1	CLTC	-0.245096	-0.245038	-0.241572	-0.238746	-0.241952	-0.237859	-0.241155	-0.216609	-0.233245	-0.226993	-0.228667	-0.218557	-0.236195	-0.162014	4.47053	-0.116662	-0.223201	-0.222936	-0.236788	-0.217239	-0.232929	-0.00707551	1.18562e+07	4.12898e-06	0	1
Q00688	Peptidyl-prolyl cis-trans isomerase FKBP3	FKBP3	0.394485	1.80955	1.41344	1.9209	2.36664	0.361693	0.664667	-0.655803	-0.0701896	-0.335743	-0.655803	-0.655803	-0.655803	-0.655803	-0.655803	-0.655803	-0.655803	-0.655803	-0.655803	-0.655803	-0.655803	-0.655803	207301	0.116142	0	0
Q00722	1-phosphatidylinositol 4,5-bisphosphate phosphodiesterase beta-2	PLCB2	-0.0794254	1.49453	1.4034	1.67338	2.62514	0.735372	0.75433	-0.102666	0.26144	-0.674269	-0.674269	-0.674269	-0.674269	-0.674269	-0.674269	-0.674269	-0.674269	-0.674269	-0.674269	-0.674269	-0.674269	-0.674269	642934	6.04434e-07	0	1
Q00839	Heterogeneous nuclear ribonucleoprotein U	HNRNPU	-0.550787	-0.363124	-0.457441	-0.324884	0.117429	0.179097	0.201466	0.100302	0.71192	-0.176693	-0.341827	-0.15224	-0.579941	-0.540627	3.30896	-0.632661	-0.47323	-0.55907	-0.607756	-0.632661	-0.632661	2.40643	42.3363	0.06508	1	1
Q01105	Protein SET	SET	-0.372776	1.53002	1.52107	2.59864	1.67072	0.620743	0.0653285	0.432304	0.502183	-0.432346	-0.387907	-0.640137	-0.535367	-0.730275	-0.730275	-0.730275	-0.730275	-0.730275	-0.730275	-0.730275	-0.730275	-0.730275	0.803308	0.875678	1	1
Q01130	Serine/arginine-rich splicing factor 2	SRSF2	-0.332099	-0.332099	-0.332099	-0.332099	-0.332099	-0.332099	-0.294038	-0.332099	-0.272809	-0.0696936	-0.332099	-0.170642	-0.299092	-0.199792	0.362415	-0.0829908	0.143253	-0.189804	-0.144811	-0.243931	-0.289702	4.40843	3.64266	0.0281386	1	1
Q01459	Di-N-acetylchitobiase	CTBS	0.213688	2.13556	1.77378	2.899	-0.47303	1.01947	-0.47303	-0.47303	-0.47303	-0.47303	-0.47303	-0.47303	-0.47303	-0.47303	-0.47303	-0.47303	-0.47303	-0.47303	-0.47303	-0.47303	-0.47303	-0.47303	335064	0.116676	0	1
Q01469	Fatty acid-binding protein 5	FABP5	-0.604345	1.55837	-0.17418	0.0973573	0.75106	-0.734486	-0.6477	-0.395902	-1.0217	0.865406	1.35066	-1.43179	0.948768	-1.19007	-2.07835	1.6848	0.690119	-0.274384	0.0301329	0.693929	0.331054	-0.448741	5.99583e+06	1.07184e-06	0	1
Q01518	Adenylyl cyclase-associated protein 1	CAP1	-0.565127	-0.314898	0.0615854	1.59106	3.3632	1.36021	0.972493	0.421184	-0.00751034	-0.211034	-0.499448	-0.495647	-0.566053	-0.5637	-0.568898	-0.571286	-0.570597	-0.570294	-0.570414	-0.571286	-0.571286	-0.55225	6.30006	0.271664	1	1
Q01581	Hydroxymethylglutaryl-CoA synthase, cytoplasmic	HMGCS1	0.540758	3.11131	-0.421606	1.77043	2.16642	-0.421606	-0.421606	-0.421606	-0.421606	-0.421606	-0.421606	-0.421606	-0.421606	-0.421606	-0.421606	-0.421606	-0.421606	-0.421606	-0.421606	-0.421606	-0.421606	-0.421606	183754	0.373901	0	0
Q01844	RNA-binding protein EWS	EWSR1	0.37225	3.17446	1.26621	1.48981	1.44187	0.401526	0.22424	-0.558025	-0.558025	-0.558025	-0.558025	-0.558025	-0.558025	-0.558025	-0.558025	-0.558025	-0.558025	-0.558025	-0.558025	-0.558025	-0.558025	-0.558025	5.96503e+06	2.59208e-07	1	0
Q02083	N-acylethanolamine-hydrolyzing acid amidase	NAAA	-0.377542	-0.377542	1.76344	3.22876	-0.377542	2.18109	-0.377542	-0.377542	-0.377542	-0.377542	-0.377542	-0.377542	-0.377542	-0.377542	-0.377542	-0.377542	-0.377542	-0.377542	-0.377542	-0.377542	-0.377542	-0.377542	1	#DIV/0!	0	1
Q02218	2-oxoglutarate dehydrogenase, mitochondrial	OGDH	-0.527122	-0.527122	-0.527122	-0.527122	-0.527122	0.221555	1.08594	2.65483	2.49315	0.105691	-0.527122	-0.170753	-0.527122	-0.527122	1.51642	-0.527122	-0.527122	-0.527122	-0.527122	-0.527122	-0.527122	-0.527122	1.29267e+06	0.120377	1	1
Q02318	Sterol 26-hydroxylase, mitochondrial	CYP27A1	0.425912	3.1842	0.268406	1.10615	2.22719	0.0395512	0.541033	-0.244511	-0.539139	-0.539139	-0.539139	-0.539139	-0.539139	-0.539139	-0.539139	-0.539139	-0.539139	-0.539139	-0.539139	-0.539139	-0.539139	-0.539139	3.68577e+06	7.50426e-08	1	0
Q02413	Desmoglein-1	DSG1	-1.13137	-1.03206	-1.10105	-1.03273	-0.721949	-0.803547	-0.523701	0.15108	-0.0747739	0.933141	2.76388	-0.540996	-0.861918	0.0938193	-0.879343	0.78403	0.44715	1.03361	0.389555	1.53715	0.187489	0.382537	2.36737e+06	3.87323e-07	#N/A	#N/A
Q02543	60S ribosomal protein L18a	RPL18A	-0.318605	-0.318605	-0.318605	-0.318605	-0.318605	-0.318605	-0.318605	-0.318605	-0.318605	-0.318605	-0.318605	-0.318605	-0.318605	-0.25111	2.9605	-0.233041	-0.318605	-0.272274	-0.318605	-0.318605	-0.318605	3.21221	1.52557e+07	4.96305e-07	1	0
Q02750	Dual specificity mitogen-activated protein kinase kinase 1	MAP2K1	-0.192732	0.207867	1.15082	2.57425	2.88967	0.4975	0.613365	-0.516049	-0.516049	-0.516049	-0.516049	-0.516049	-0.516049	-0.516049	-0.516049	-0.516049	-0.516049	-0.516049	-0.516049	-0.516049	-0.516049	-0.516049	0.791865	0.578048	0	1
Q02790	Peptidyl-prolyl cis-trans isomerase FKBP4	FKBP4	-0.056039	2.09683	0.625367	1.69016	2.70039	0.920218	0.464064	-0.443303	-0.106214	-0.607036	-0.607036	-0.607036	-0.607036	-0.607036	-0.607036	-0.607036	-0.607036	-0.607036	-0.607036	-0.607036	-0.607036	-0.607036	297718	1.16419e-06	0	1
Q02809	Procollagen-lysine,2-oxoglutarate 5-dioxygenase 1	PLOD1	-0.308828	-0.308828	-0.308828	-0.308828	-0.308828	3.18191	2.99466	-0.308828	-0.308828	-0.308828	-0.308828	-0.308828	-0.308828	-0.308828	-0.308828	-0.308828	-0.308828	-0.308828	-0.308828	-0.308828	-0.308828	-0.308828	400364	0.116346	1	0
Q02818	Nucleobindin-1	NUCB1	0.550041	2.40554	1.4982	2.06619	1.34351	0.425341	0.0652669	0.240718	0.250825	-0.361731	-0.766436	-0.658722	-0.667738	-0.741429	-0.766436	-0.766436	-0.766436	-0.766436	-0.766436	-0.766436	-0.700761	-0.350197	1.44493e+07	2.41313e-06	1	1
Q02878	60S ribosomal protein L6	RPL6	-0.337377	-0.337377	-0.337377	-0.337377	-0.337377	-0.337377	-0.337377	-0.337377	-0.337377	-0.330633	-0.331748	-0.291544	-0.323316	-0.217895	0.586047	0.185525	0.208451	-0.187417	-0.156025	-0.240674	-0.215691	4.35132	60.9141	0.0587983	1	0
Q02880	DNA topoisomerase 2-beta	TOP2B	-0.24437	-0.24437	-0.24437	-0.24437	-0.24437	-0.24437	-0.24437	-0.24437	-0.24437	-0.24437	-0.24437	-0.24437	-0.24437	-0.24437	4.42642	-0.24437	-0.24437	-0.24437	-0.24437	-0.24437	-0.24437	0.460976	555941	0.11613	1	0
Q02978	Mitochondrial 2-oxoglutarate/malate carrier protein	SLC25A11	-0.306539	2.66081	-0.306539	-0.306539	3.46998	-0.306539	-0.306539	-0.306539	-0.306539	-0.306539	-0.306539	-0.306539	-0.306539	-0.306539	-0.306539	-0.306539	-0.306539	-0.306539	-0.306539	-0.306539	-0.306539	-0.306539	413701	0.373901	0	0
Q03405	Urokinase plasminogen activator surface receptor	PLAUR	1.07937	1.34889	1.54801	-0.4997	3.02259	1.49604	-0.4997	-0.4997	-0.4997	-0.4997	-0.4997	-0.4997	-0.4997	-0.4997	-0.4997	-0.4997	-0.4997	-0.4997	-0.4997	-0.4997	-0.4997	-0.4997	15.7312	0.223287	0	1
Q04323	UBX domain-containing protein 1	UBXN1	-0.340656	3.87997	0.860095	1.73239	-0.340656	-0.340656	-0.340656	-0.340656	-0.340656	-0.340656	-0.340656	-0.340656	-0.340656	-0.340656	-0.340656	-0.340656	-0.340656	-0.340656	-0.340656	-0.340656	-0.340656	-0.340656	957124	3.30041e-06	0	1
Q04637	Eukaryotic translation initiation factor 4 gamma 1	EIF4G1	-0.34174	1.02359	0.669927	0.912329	1.35963	0.461243	0.722547	0.199243	0.359448	-0.38026	-0.216909	-0.881473	-0.881473	-0.881473	0.238366	-0.881473	-0.881473	-0.881473	-0.881473	-0.881473	-0.881473	2.92585	4.13343e+06	8.2094e-07	0	1
Q04726	Transducin-like enhancer protein 3	TLE3	0.597821	4.40362	-0.250072	-0.250072	-0.250072	-0.250072	-0.250072	-0.250072	-0.250072	-0.250072	-0.250072	-0.250072	-0.250072	-0.250072	-0.250072	-0.250072	-0.250072	-0.250072	-0.250072	-0.250072	-0.250072	-0.250072	1	#DIV/0!	0	0
Q04760	Lactoylglutathione lyase	GLO1	0.590545	2.84592	1.54177	1.6105	1.65619	0.403918	-0.540552	-0.540552	-0.540552	-0.540552	-0.540552	-0.540552	-0.540552	-0.540552	-0.540552	-0.540552	-0.540552	-0.540552	-0.540552	-0.540552	-0.540552	-0.540552	335668	0.373901	0	1
Q04837	Single-stranded DNA-binding protein, mitochondrial	SSBP1	-0.292799	0.233565	0.487175	0.618788	0.869956	0.07238	0.352438	-0.0297104	-0.268105	-0.279664	-0.475395	-0.495208	-0.534779	-0.534779	-0.534779	-0.534779	-0.534779	-0.534779	-0.534779	-0.534779	-0.534779	4.01959	282288	0.373901	1	0
Q04917	14-3-3 protein eta	YWHAH	-0.236042	1.08156	0.766343	1.98053	3.0588	0.869572	0.473659	-0.0205079	-0.0554285	-0.367157	-0.469543	-0.559107	-0.657024	-0.657024	-0.609465	-0.657024	-0.657024	-0.657024	-0.657024	-0.657024	-0.657024	-0.657024	1.178e+06	4.83903e-06	0	1
Q05209	Tyrosine-protein phosphatase non-receptor type 12	PTPN12	0.610637	1.90589	2.39574	2.02593	1.67069	-0.506405	-0.506405	-0.506405	-0.506405	-0.506405	-0.506405	-0.506405	-0.506405	-0.506405	-0.506405	-0.506405	-0.506405	-0.506405	-0.506405	-0.506405	-0.506405	-0.506405	1.89294e+06	6.43391e-06	0	1
Q05519	Serine/arginine-rich splicing factor 11	SRSF11	2.26684	3.74862	-0.300773	-0.300773	-0.300773	-0.300773	-0.300773	-0.300773	-0.300773	-0.300773	-0.300773	-0.300773	-0.300773	-0.300773	-0.300773	-0.300773	-0.300773	-0.300773	-0.300773	-0.300773	-0.300773	-0.300773	3.0033e+07	1.67179e-07	0	0
Q05655	Protein kinase C delta type	PRKCD	3.1003	1.11277	2.7557	-0.366777	-0.366777	-0.366777	-0.366777	-0.366777	-0.366777	-0.366777	-0.366777	-0.366777	-0.366777	-0.366777	-0.366777	-0.366777	-0.366777	-0.366777	-0.366777	-0.366777	-0.366777	-0.366777	2.3628e+06	7.09432e-06	0	1
Q06323	Proteasome activator complex subunit 1	PSME1	-0.47862	0.974912	1.27493	1.86983	2.83192	0.868662	0.933877	0.0732369	-0.350417	-0.56163	-0.619725	-0.619725	-0.619725	-0.619725	-0.619725	-0.619725	-0.619725	-0.619725	-0.619725	-0.619725	-0.619725	-0.619725	922148	6.4324e-05	0	1
Q06830	Peroxiredoxin-1	PRDX1	-0.512868	0.775097	1.2247	2.90255	2.29308	0.52913	0.450535	0.112922	-0.278449	-0.399611	-0.523242	-0.559871	-0.644416	-0.610626	-0.67936	-0.545703	-0.613296	-0.602201	-0.61167	-0.534521	-0.583523	-0.588659	2.47208	0.024563	1	0
Q07020	60S ribosomal protein L18	RPL18	-0.396575	-0.396575	-0.396575	-0.396575	-0.396575	-0.396575	-0.396575	-0.392711	-0.354328	-0.381772	-0.396575	-0.31031	-0.396575	-0.205023	1.35305	0.145133	0.362735	-0.207868	-0.173553	-0.1925	-0.1838	4.11013	3.03585	0.34394	1	0
Q07021	Complement component 1 Q subcomponent-binding protein, mitochondrial	C1QBP	-0.408917	1.41657	1.38162	2.45327	1.97644	0.872089	0.810891	-0.060145	-0.0921822	-0.213204	-0.678035	-0.678035	-0.678035	-0.678035	-0.678035	-0.678035	-0.678035	-0.678035	-0.678035	-0.678035	-0.678035	-0.678035	1.31657e+06	0.373901	1	0
Q07065	Cytoskeleton-associated protein 4	CKAP4	-0.412073	-0.386344	-0.401552	-0.391436	-0.364821	-0.399198	-0.38333	-0.364688	-0.325779	-0.271769	-0.390887	0.0300622	-0.163926	0.476379	4.23891	-0.122634	-0.0636581	-0.198582	-0.308033	-0.322312	-0.386303	0.911973	1.06828e+07	9.14903e-07	#N/A	#N/A
Q07666	KH domain-containing, RNA-binding, signal transduction-associated protein 1	KHDRBS1	-0.123407	0.946737	0.919917	1.44126	3.13321	1.00903	0.60064	0.72568	-0.322379	-0.640823	-0.640823	-0.640823	-0.640823	-0.640823	-0.640823	-0.640823	-0.640823	-0.640823	-0.640823	-0.640823	-0.640823	-0.640823	1.3934e+07	3.62453e-10	1	1
Q07812	Apoptosis regulator BAX	BAX	0.585871	2.13305	1.0806	1.30685	1.46053	1.43754	1.67067	-0.645007	-0.645007	-0.645007	-0.645007	-0.645007	-0.645007	-0.645007	-0.645007	-0.645007	-0.645007	-0.645007	-0.645007	-0.645007	-0.645007	-0.645007	1	#DIV/0!	0	1
Q07866	Kinesin light chain 1	KLC1	-0.572682	0.0975245	0.667845	2.25462	2.93591	1.30989	0.787237	-0.266258	0.0669342	-0.408836	-0.572682	-0.572682	-0.572682	-0.572682	-0.572682	-0.572682	-0.572682	-0.572682	-0.572682	-0.572682	-0.572682	-0.572682	286831	6.50137e-07	0	1
Q07954	Prolow-density lipoprotein receptor-related protein 1	LRP1	-0.503976	0.628954	0.723881	2.15382	2.41578	1.86811	0.818989	0.208815	-0.290164	-0.49548	-0.656962	-0.623893	-0.656962	-0.656962	-0.335218	-0.656962	-0.656962	-0.656962	-0.656962	-0.656962	-0.656962	-0.656962	79.2738	0.000319117	1	1
Q07955	Serine/arginine-rich splicing factor 1	SRSF1	-0.354513	-0.354513	-0.354513	-0.354513	-0.354513	-0.354513	-0.354513	-0.354513	-0.354513	-0.143359	-0.354513	0.0683985	-0.354513	-0.142567	0.565648	-0.0262245	0.247525	-0.155003	-0.152187	-0.354513	-0.354513	4.34644	32.1034	0.171974	1	1
Q07960	Rho GTPase-activating protein 1	ARHGAP1	0.155045	2.9017	0.14608	2.25276	1.92021	0.105712	0.029089	-0.500706	-0.500706	-0.500706	-0.500706	-0.500706	-0.500706	-0.500706	-0.500706	-0.500706	-0.500706	-0.500706	-0.500706	-0.500706	-0.500706	-0.500706	41571	0.373901	0	1
Q08188	Protein-glutamine gamma-glutamyltransferase E	TGM3	-1.12737	-1.08698	-1.07485	-1.0388	-0.738183	-0.857861	-0.832024	-0.0132019	-0.784937	0.460414	0.136283	-0.33963	0.487394	1.13917	-0.963715	2.06015	0.728667	0.882712	0.896704	2.10017	0.251298	-0.285424	#N/A	#N/A	#N/A	#N/A
Q08211	ATP-dependent RNA helicase A	DHX9	-0.263251	-0.263251	-0.253466	-0.263251	-0.263251	-0.252118	-0.263251	-0.198068	-0.234159	-0.230635	-0.263251	-0.242489	-0.263251	-0.235012	4.39686	-0.222364	-0.263251	-0.263251	-0.263251	-0.263251	-0.263251	0.630469	1.37389e+07	4.00034e-07	1	1
Q08379	Golgin subfamily A member 2	GOLGA2	-0.213201	-0.213201	4.47722	-0.213201	-0.213201	-0.213201	-0.213201	-0.213201	-0.213201	-0.213201	-0.213201	-0.213201	-0.213201	-0.213201	-0.213201	-0.213201	-0.213201	-0.213201	-0.213201	-0.213201	-0.213201	-0.213201	645934	0.116151	0	1
Q08554	Desmocollin-1	DSC1	-0.993625	-0.948022	-0.965664	-0.92344	-0.70129	-0.782436	-0.680691	-0.334166	-0.441103	0.434478	0.893321	-0.625238	0.66714	-0.361229	-0.84876	3.24906	0.894881	0.219753	0.43269	0.651069	0.791721	0.371554	0.843125	0.998619	#N/A	#N/A
Q08752	Peptidyl-prolyl cis-trans isomerase D	PPID	0.0666906	3.00924	0.334831	0.781483	2.87707	-0.415842	-0.415842	-0.415842	-0.415842	-0.415842	-0.415842	-0.415842	-0.415842	-0.415842	-0.415842	-0.415842	-0.415842	-0.415842	-0.415842	-0.415842	-0.415842	-0.415842	141611	0.373901	0	0
Q08J23	RNA cytosine C(5)-methyltransferase NSUN2	NSUN2	-0.251846	-0.240238	-0.251846	-0.251846	-0.251846	-0.251846	-0.251846	-0.251846	-0.251846	-0.251846	-0.251846	-0.251846	-0.229458	-0.181023	4.41743	-0.251846	-0.251846	-0.251846	-0.251846	-0.251846	-0.251846	0.514673	2.0577e+06	1.05918e-07	0	1
Q09028	Histone-binding protein RBBP4	RBBP4	-0.693292	0.190801	0.498547	2.08972	1.88281	1.94592	0.494772	0.409993	0.957224	-0.107226	-0.872604	-0.0514624	-0.872604	-0.76322	-0.442145	-0.872604	-0.872604	-0.872604	-0.872604	-0.872604	-0.872604	0.568385	1.00468e+06	1.62082e-05	1	1
Q09161	Nuclear cap-binding protein subunit 1	NCBP1	-0.213201	-0.213201	-0.213201	-0.213201	-0.213201	-0.213201	-0.213201	-0.213201	-0.213201	-0.213201	-0.213201	-0.213201	-0.213201	-0.213201	4.47722	-0.213201	-0.213201	-0.213201	-0.213201	-0.213201	-0.213201	-0.213201	1	#DIV/0!	0	1
Q09666	Neuroblast differentiation-associated protein AHNAK	AHNAK	-0.0212196	2.15441	1.63002	1.82383	1.90739	0.318776	0.750911	0.268471	-0.230002	-0.250273	-0.664297	-0.564345	-0.741784	-0.71159	-0.704449	-0.741881	-0.732143	-0.742116	-0.754061	-0.731313	-0.756727	-0.507609	63.9478	9.70934e-05	1	1
Q0JRZ9	F-BAR domain only protein 2	FCHO2	-0.268744	-0.163599	-0.222486	-0.14758	-0.114033	-0.209629	-0.187249	-0.254287	-0.269714	-0.305257	-0.305257	-0.275666	-0.305257	-0.267726	0.55903	-0.305257	-0.253825	-0.250071	-0.275738	-0.276361	-0.305257	4.40396	106471	0.116745	0	0
Q0VD83	Apolipoprotein B receptor	APOBR	0.330573	1.75277	1.60434	2.04012	2.20889	0.465544	0.381612	0.0740338	-0.251852	-0.410719	-0.657549	-0.613482	-0.69325	-0.69325	-0.685038	-0.69325	-0.69325	-0.69325	-0.69325	-0.69325	-0.69325	-0.69325	1.5122e+07	9.79432e-08	0	1
Q0VGL1	Ragulator complex protein LAMTOR4	LAMTOR4	-0.378747	2.29349	-0.378747	3.1571	1.7456	-0.378747	-0.378747	-0.378747	-0.378747	-0.378747	-0.378747	-0.378747	-0.378747	-0.378747	-0.378747	-0.378747	-0.378747	-0.378747	-0.378747	-0.378747	-0.378747	-0.378747	1	#DIV/0!	0	0
Q10567	AP-1 complex subunit beta-1	AP1B1	-0.32459	-0.223639	-0.210753	-0.176461	-0.0246678	-0.19213	-0.288226	-0.182859	-0.376387	-0.311739	-0.376387	-0.326931	-0.376387	-0.297351	3.7996	-0.376387	-0.376387	-0.376387	-0.376387	-0.376387	-0.376387	2.14723	541791	5.60297e-06	1	1
Q10588	ADP-ribosyl cyclase/cyclic ADP-ribose hydrolase 2	BST1	-0.4701	-0.447439	-0.367466	-0.0454987	0.367649	0.198927	0.515024	1.45041	-0.103526	-0.550261	-0.550261	-0.550261	-0.550261	-0.550261	1.40947	-0.550261	-0.550261	-0.550261	-0.550261	-0.550261	-0.550261	3.54543	83.5585	0.0540567	#N/A	#N/A
Q12797	Aspartyl/asparaginyl beta-hydroxylase	ASPH	0.0346408	4.25817	-0.28619	-0.28619	-0.28619	-0.28619	-0.28619	-0.28619	-0.28619	-0.28619	-0.28619	-0.28619	-0.28619	-0.28619	1.1448	-0.28619	-0.28619	-0.28619	-0.28619	-0.28619	-0.28619	-0.28619	2.53483e+06	2.36237e-08	0	0
Q12802	A-kinase anchor protein 13	AKAP13	1.35217	2.78904	2.95658	-0.373568	-0.373568	-0.373568	-0.373568	-0.373568	-0.373568	-0.373568	-0.373568	-0.373568	-0.373568	-0.373568	-0.373568	-0.373568	-0.373568	-0.373568	-0.373568	-0.373568	-0.373568	-0.373568	1203781	6.71274e-07	0	1
Q12846	Syntaxin-4	STX4	2.96859	2.43932	-0.382492	-0.382492	-0.382492	-0.382492	-0.382492	-0.382492	-0.382492	-0.382492	-0.382492	-0.382492	-0.382492	-0.382492	1.85944	-0.382492	-0.382492	-0.382492	-0.382492	-0.382492	-0.382492	-0.382492	543511	0.116117	0	0
Q12874	Splicing factor 3A subunit 3	SF3A3	-0.597928	0.256418	-0.352818	-0.121539	-0.597928	1.69093	2.10681	0.884089	1.75668	-0.597928	-0.597928	-0.597928	-0.597928	-0.597928	2.15042	-0.597928	-0.597928	-0.597928	-0.597928	-0.597928	-0.597928	-0.597928	1.39525e+06	6.73794e-07	1	1
Q12904	Aminoacyl tRNA synthase complex-interacting multifunctional protein 1	AIMP1	-0.542994	-0.516319	-0.504243	-0.322503	-0.0786115	0.367497	3.22644	2.18085	0.98535	0.0509135	-0.434777	-0.442509	-0.536191	-0.524507	-0.535472	-0.53069	-0.546349	-0.546349	-0.546349	-0.546349	-0.546349	0.88951	1.43711e+06	2.9465e-05	0	1
Q12905	Interleukin enhancer-binding factor 2	ILF2	-0.242229	-0.235258	-0.242229	-0.235534	-0.242229	-0.233231	-0.236952	-0.199793	-0.117296	-0.242229	-0.242229	-0.242229	-0.242229	-0.200316	4.46101	-0.242229	-0.242229	-0.242229	-0.242229	-0.242229	-0.242229	0.146341	3.95037e+06	3.06843e-07	0	1
Q12906	Interleukin enhancer-binding factor 3	ILF3	-0.318437	-0.307351	-0.310429	-0.295493	-0.267463	-0.224785	-0.172153	-0.170003	-0.0858246	-0.151416	-0.211323	-0.196937	-0.0654415	-0.236897	0.0904214	-0.211928	-0.172428	-0.256539	-0.27727	-0.312808	-0.301025	4.45553	1.06938e+07	3.16469e-07	1	1
Q12907	Vesicular integral-membrane protein VIP36	LMAN2	2.08509	2.80636	0.942315	0.906541	0.710694	1.29124	-0.213862	-0.568558	-0.568558	-0.568558	-0.568558	-0.568558	-0.568558	-0.568558	-0.568558	-0.568558	-0.568558	-0.568558	-0.568558	-0.568558	-0.568558	-0.568558	366862	4.65482e-05	0	0
Q13011	Delta(3,5)-Delta(2,4)-dienoyl-CoA isomerase, mitochondrial	ECH1	-0.508128	0.711194	0.36208	2.28135	2.88826	1.19301	0.714359	0.139702	-0.0612494	-0.471312	-0.604106	-0.604106	-0.604106	-0.604106	-0.604106	-0.604106	-0.604106	-0.604106	-0.604106	-0.604106	-0.604106	-0.604106	548918	3.55044e-05	0	1
Q13043	Serine/threonine-protein kinase 4	STK4	0.120481	0.591823	-0.162292	1.58906	2.10496	1.5535	0.96543	1.49333	1.12027	-0.740793	-0.740793	-0.740793	-0.740793	-0.740793	-0.487036	-0.740793	-0.740793	-0.740793	-0.740793	-0.740793	-0.740793	-0.740793	51501	0.373901	0	1
Q13045	Protein flightless-1 homolog	FLII	-0.555208	0.0190438	1.82301	0.616412	-0.143935	1.53297	0.33827	0.368472	-0.555208	-0.555208	-0.555208	-0.555208	-0.555208	-0.555208	3.21867	-0.555208	-0.555208	-0.555208	-0.555208	-0.555208	-0.555208	-0.555208	1.36564e+06	3.39737e-05	1	1
Q13094	Lymphocyte cytosolic protein 2	LCP2	0.30641	2.34965	1.32044	1.84889	2.04418	0.163619	0.861964	-0.59301	-0.59301	-0.59301	-0.59301	-0.59301	-0.59301	-0.59301	-0.59301	-0.59301	-0.59301	-0.59301	-0.59301	-0.59301	-0.59301	-0.59301	436648	1.65736e-06	0	0
Q13126	S-methyl-5-thioadenosine phosphorylase	MTAP	-0.371262	2.20197	1.03116	1.62764	2.6928	0.274698	0.504049	0.148961	-0.579288	-0.579288	-0.579288	-0.579288	-0.579288	-0.579288	-0.579288	-0.579288	-0.579288	-0.579288	-0.579288	-0.579288	-0.579288	-0.579288	190061	3.46794e-06	0	1
Q13136	Liprin-alpha-1	PPFIA1	-0.411747	0.983772	3.57137	1.6989	-0.411747	1.15742	-0.411747	-0.411747	-0.411747	-0.411747	-0.411747	-0.411747	-0.411747	-0.411747	-0.411747	-0.411747	-0.411747	-0.411747	-0.411747	-0.411747	-0.411747	-0.411747	656474	7.67451e-07	#N/A	#N/A
Q13148	TAR DNA-binding protein 43	TARDBP	-0.291361	1.83567	-0.291361	3.99155	-0.291361	-0.291361	-0.291361	-0.291361	-0.291361	-0.291361	-0.291361	-0.291361	-0.291361	-0.291361	-0.291361	-0.291361	-0.291361	-0.291361	-0.291361	-0.291361	-0.291361	-0.291361	21.7258	0.0757108	1	1
Q13151	Heterogeneous nuclear ribonucleoprotein A0	HNRNPA0	0.599467	1.70487	0.459632	1.36104	2.72297	-0.660436	0.475932	1.15525	0.766941	-0.660436	-0.660436	-0.660436	-0.660436	-0.660436	-0.660436	-0.660436	-0.660436	-0.660436	-0.660436	-0.660436	-0.660436	-0.660436	1.28447e+07	1.51653e-08	1	1
Q13153	Serine/threonine-protein kinase PAK 1	PAK1	-0.462792	3.25911	0.502603	2.12766	1.01391	-0.462792	0.964189	-0.462792	-0.462792	-0.462792	-0.462792	-0.462792	-0.462792	-0.462792	-0.462792	-0.462792	-0.462792	-0.462792	-0.462792	-0.462792	-0.462792	-0.462792	1	#DIV/0!	#N/A	#N/A
Q13155	Aminoacyl tRNA synthase complex-interacting multifunctional protein 2	AIMP2	-0.407738	-0.407738	-0.407738	-0.160472	0.193636	1.61554	3.86282	0.927127	-0.407738	-0.156426	-0.407738	-0.407738	-0.407738	-0.407738	-0.16616	-0.407738	-0.407738	-0.407738	-0.407738	-0.407738	-0.407738	-0.407738	423414	0.116598	0	1
Q13162	Peroxiredoxin-4	PRDX4	-0.579752	0.0939546	0.47063	1.46796	3.2532	1.55382	0.645595	0.700021	-0.0686507	-0.579752	-0.579752	-0.579752	-0.579752	-0.579752	-0.579752	-0.579752	-0.579752	-0.579752	-0.579752	-0.579752	-0.579752	-0.579752	2.8893e+06	1.47286e-06	0	1
Q13177	Serine/threonine-protein kinase PAK 2	PAK2	0.0881848	2.11393	1.27497	1.74487	2.22686	0.726487	0.406982	0.318456	-0.0362959	-0.4712	-0.708028	-0.630654	-0.708028	-0.708028	-0.682314	-0.708028	-0.708028	-0.708028	-0.708028	-0.708028	-0.708028	-0.708028	314269	3.90849e-05	0	1
Q13185	Chromobox protein homolog 3	CBX3	0.231344	2.19764	1.60009	2.36045	1.07253	1.04788	0.0640893	0.309327	-0.634525	-0.634525	-0.634525	-0.634525	-0.634525	-0.634525	-0.634525	-0.634525	-0.634525	-0.634525	-0.634525	-0.634525	-0.634525	-0.634525	1206611	2.72437e-06	0	1
Q13200	26S proteasome non-ATPase regulatory subunit 2	PSMD2	-0.562423	-0.562423	-0.480176	-0.095192	0.717438	2.26014	1.73828	2.66012	0.917394	-0.24297	-0.562423	-0.562423	-0.562423	-0.562423	-0.163534	-0.562423	-0.562423	-0.562423	-0.562423	-0.562423	-0.562423	-0.562423	1.69437e+06	4.61655e-06	0	1
Q13217	DnaJ homolog subfamily C member 3	DNAJC3	0.517656	1.93879	0.979431	3.0677	1.39304	0.502933	-0.524972	-0.524972	-0.524972	-0.524972	-0.524972	-0.524972	-0.524972	-0.524972	-0.524972	-0.524972	-0.524972	-0.524972	-0.524972	-0.524972	-0.524972	-0.524972	59137.7	0.373901	1	1
Q13247	Serine/arginine-rich splicing factor 6	SRSF6	-0.287726	-0.287726	-0.287726	-0.287726	-0.287726	-0.287726	-0.287726	-0.287726	-0.287726	-0.287726	-0.287726	-0.287726	-0.287726	0.989006	4.29117	-0.287726	-0.287726	-0.287726	0.186617	-0.287726	-0.287726	-0.287726	1.49067e+07	1.60775e-06	0	1
Q13263	Transcription intermediary factor 1-beta	TRIM28	0.0137976	2.29251	0.752221	1.68483	2.67252	0.512326	0.265964	-0.197882	-0.623774	-0.143031	-0.623774	-0.623774	-0.623774	-0.623774	-0.367962	-0.623774	-0.623774	-0.623774	-0.623774	-0.623774	-0.623774	-0.623774	2.79447e+06	2.95302e-06	1	0
Q13277	Syntaxin-3	STX3	0.170716	1.64631	0.515148	3.97321	-0.350299	-0.350299	-0.350299	-0.350299	-0.350299	-0.350299	-0.350299	-0.350299	-0.350299	-0.350299	-0.350299	-0.350299	-0.350299	-0.350299	-0.350299	-0.350299	-0.350299	-0.350299	1	#DIV/0!	0	0
Q13283	Ras GTPase-activating protein-binding protein 1	G3BP1	-0.235033	-0.174982	-0.189739	-0.169989	-0.147857	-0.195708	-0.153215	-0.166881	-0.198804	-0.190375	-0.247708	-0.229324	-0.255594	-0.23876	-0.220135	-0.255594	-0.249626	-0.245543	-0.224044	-0.247089	-0.238502	4.4745	7.88723e+06	4.06941e-09	1	1
Q13303	Voltage-gated potassium channel subunit beta-2	KCNAB2	-0.412836	-0.412836	-0.412836	3.21298	2.23304	1.56361	0.421408	-0.412836	-0.412836	-0.412836	-0.412836	-0.412836	-0.412836	-0.412836	-0.412836	-0.412836	-0.412836	-0.412836	-0.412836	-0.412836	-0.412836	-0.412836	328444	0.116193	0	1
Q13310	Polyadenylate-binding protein 4	PABPC4	-0.381022	-0.262733	-0.325515	-0.145372	-0.0534342	-0.0463965	0.0460865	0.117756	-0.0850908	0.142468	-0.381022	-0.381022	-0.381022	-0.319629	0.16692	-0.381022	-0.286578	-0.381022	-0.293021	-0.381022	-0.381022	4.39271	3.56257e+06	4.68869e-10	0	1
Q13347	Eukaryotic translation initiation factor 3 subunit I	EIF3I	-0.530242	-0.523235	-0.523356	-0.470371	-0.380614	-0.430267	-0.27652	-0.115396	0.302582	2.99921	2.67792	1.22626	-0.259166	-0.370523	-0.312247	-0.438976	-0.414164	-0.504307	-0.530242	-0.530242	-0.530242	-0.0658655	511458	0.116834	0	1
Q13371	Phosducin-like protein	PDCL	-0.294028	-0.294028	-0.294028	-0.294028	-0.294028	1.94516	3.93539	-0.294028	-0.294028	-0.294028	-0.294028	-0.294028	-0.294028	-0.294028	-0.294028	-0.294028	-0.294028	-0.294028	-0.294028	-0.294028	-0.294028	-0.294028	#N/A	#N/A	#N/A	#N/A
Q13393	Phospholipase D1	PLD1	-0.213201	-0.213201	-0.213201	-0.213201	-0.213201	-0.213201	-0.213201	-0.213201	-0.213201	-0.213201	-0.213201	-0.213201	-0.213201	-0.213201	4.47722	-0.213201	-0.213201	-0.213201	-0.213201	-0.213201	-0.213201	-0.213201	#N/A	#N/A	#N/A	#N/A
Q13404	Ubiquitin-conjugating enzyme E2 variant 1	UBE2V1	0.811787	1.96554	1.38506	2.70235	1.45247	0.184759	0.215578	-0.581168	-0.581168	-0.581168	-0.581168	-0.581168	-0.581168	-0.581168	-0.581168	-0.581168	-0.581168	-0.581168	-0.581168	-0.581168	-0.581168	-0.581168	276644	0.373901	0	1
Q13405	39S ribosomal protein L49, mitochondrial	MRPL49	-0.426587	-0.426587	-0.426587	-0.426587	-0.426587	-0.426587	-0.426587	0.154308	1.39077	3.71531	0.711546	1.28006	-0.426587	-0.426587	-0.426587	-0.426587	-0.426587	-0.426587	-0.426587	-0.426587	-0.426587	-0.426587	1	#DIV/0!	0	0
Q13409	Cytoplasmic dynein 1 intermediate chain 2	DYNC1I2	-0.58016	-0.551169	-0.462545	-0.0590074	1.19136	2.65108	2.5213	0.986962	0.798476	0.103656	-0.284035	-0.538318	-0.586411	-0.586411	-0.499908	-0.586411	-0.586411	-0.586411	-0.586411	-0.586411	-0.586411	-0.586411	2.77747e+06	3.35421e-06	0	1
Q13418	Integrin-linked protein kinase	ILK	-0.361687	0.797682	1.49533	1.48077	2.90611	1.40276	0.766859	-0.565855	-0.565855	-0.565855	-0.565855	-0.565855	-0.565855	-0.565855	-0.565855	-0.565855	-0.565855	-0.565855	-0.565855	-0.565855	-0.565855	-0.565855	1.00974e+06	6.21678e-07	1	0
Q13428	Treacle protein	TCOF1	1.23637	4.23936	-0.273787	-0.273787	-0.273787	-0.273787	-0.273787	-0.273787	-0.273787	-0.273787	-0.273787	-0.273787	-0.273787	-0.273787	-0.273787	-0.273787	-0.273787	-0.273787	-0.273787	-0.273787	-0.273787	-0.273787	5.59957e+06	1.42197e-06	0	0
Q13435	Splicing factor 3B subunit 2	SF3B2	-0.508721	-0.620725	-0.3591	-0.0152746	0.584341	0.247177	1.25347	1.37168	2.53771	0.163334	-0.724696	-0.304809	-0.724696	-0.457839	-0.385453	-0.724696	-0.724696	-0.724696	-0.724696	-0.724696	-0.724696	2.29178	3.05153e+06	1.0883e-09	0	1
Q13438	Protein OS-9	OS9	-0.474306	-0.232598	0.254323	1.45347	3.69797	0.846157	0.99675	0.0985307	-0.474306	-0.474306	-0.474306	-0.474306	-0.474306	-0.474306	-0.474306	-0.474306	-0.474306	-0.474306	-0.474306	-0.474306	-0.474306	-0.474306	1	#DIV/0!	#N/A	#N/A
Q13442	28 kDa heat- and acid-stable phosphoprotein	PDAP1	-0.462514	-0.459717	-0.406603	-0.381417	-0.350578	-0.321106	-0.213502	0.306821	1.34369	3.82381	1.15938	0.353505	-0.197395	-0.380076	-0.476788	-0.476788	-0.476788	-0.476788	-0.476788	-0.476788	-0.476788	-0.476788	1.14251e+06	1.98264e-06	0	0
Q13451	Peptidyl-prolyl cis-trans isomerase FKBP5	FKBP5	-0.490147	1.50767	1.36225	3.19677	1.11302	1.15279	-0.490147	-0.490147	-0.490147	-0.490147	-0.490147	-0.490147	-0.490147	-0.490147	-0.490147	-0.490147	-0.490147	-0.490147	-0.490147	-0.490147	-0.490147	-0.490147	868611	7.41707e-05	0	1
Q13459	Unconventional myosin-IXb	MYO9B	-0.321873	1.00087	1.17289	1.91152	2.67438	1.50189	0.359845	0.13239	-0.637964	-0.637964	-0.637964	-0.637964	-0.637964	-0.637964	-0.138364	-0.637964	-0.637964	-0.637964	-0.637964	-0.637964	-0.637964	-0.637964	701148	5.18387e-05	0	1
Q13488	V-type proton ATPase 116 kDa subunit a3	TCIRG1	-0.240245	-0.240245	-0.238953	-0.240245	-0.240245	-0.220952	-0.211999	-0.126482	-0.226375	-0.159991	-0.227875	-0.0801377	-0.240245	-0.162562	4.47309	-0.204623	-0.226183	-0.224753	-0.240245	-0.240245	-0.240245	-0.240245	16.4088	0.0791512	0	0
Q13492	Phosphatidylinositol-binding clathrin assembly protein	PICALM	-0.284538	-0.224517	-0.26429	-0.263838	-0.178786	-0.304958	-0.260909	-0.304958	-0.304958	-0.304958	-0.304958	-0.304958	-0.304958	-0.304958	1.41323	-0.258788	-0.285028	-0.218671	-0.297688	-0.304958	-0.304958	4.1734	2.69737e+06	1.69514e-06	1	0
Q13501	Sequestosome-1	SQSTM1	-0.640822	-0.646493	-0.588279	-0.459953	0.282796	0.992238	2.29206	2.32263	1.65839	0.456077	-0.444128	-0.395997	-0.646493	-0.646493	-0.598416	-0.646493	-0.646493	-0.646493	-0.646493	-0.646493	-0.646493	0.94184	5.73427e+06	3.77673e-07	0	1
Q13510	Acid ceramidase	ASAH1	0.0135253	2.51251	1.1237	1.84492	2.29144	0.358206	0.0649469	-0.327592	-0.293596	-0.478822	-0.581464	-0.573006	-0.60613	-0.603463	-0.554886	-0.60613	-0.603084	-0.587744	-0.590691	-0.590378	-0.60613	-0.60613	0.719528	0.936923	0	1
Q13526	Peptidyl-prolyl cis-trans isomerase NIMA-interacting 1	PIN1	0.98268	2.37178	0.876636	2.5983	1.0779	0.923713	-0.551939	-0.551939	-0.551939	-0.551939	-0.551939	-0.551939	-0.551939	-0.551939	-0.551939	-0.551939	-0.551939	-0.551939	-0.551939	-0.551939	-0.551939	-0.551939	1	#DIV/0!	0	0
Q13541	Eukaryotic translation initiation factor 4E-binding protein 1	EIF4EBP1	1.25877	4.2318	-0.274529	-0.274529	-0.274529	-0.274529	-0.274529	-0.274529	-0.274529	-0.274529	-0.274529	-0.274529	-0.274529	-0.274529	-0.274529	-0.274529	-0.274529	-0.274529	-0.274529	-0.274529	-0.274529	-0.274529	1	#DIV/0!	#N/A	#N/A
Q13561	Dynactin subunit 2	DCTN2	-0.567673	-0.484387	-0.451807	-0.057213	1.50226	2.05837	2.75231	1.51309	0.399023	0.0026803	-0.469081	-0.488977	-0.572398	-0.557017	-0.572398	-0.572398	-0.572398	-0.572398	-0.572398	-0.572398	-0.572398	-0.572398	0.575967	0.59446	1	1
Q13568	Interferon regulatory factor 5	IRF5	0.341474	1.38437	1.33409	1.72951	3.2273	-0.471573	-0.471573	-0.471573	-0.471573	-0.471573	-0.471573	-0.471573	-0.471573	-0.471573	-0.471573	-0.471573	-0.471573	-0.471573	-0.471573	-0.471573	-0.471573	-0.471573	72847.7	0.373901	0	0
Q13586	Stromal interaction molecule 1	STIM1	-0.0229627	1.29231	1.46336	0.99897	3.53119	0.335301	-0.474886	-0.474886	-0.474886	-0.474886	-0.474886	-0.474886	-0.474886	-0.474886	-0.474886	-0.474886	-0.474886	-0.474886	-0.474886	-0.474886	-0.474886	-0.474886	796288	1.55814e-08	0	0
Q13596	Sorting nexin-1	SNX1	0.491147	2.44686	0.984446	1.41418	2.58243	0.386519	0.260514	-0.581874	-0.419873	-0.581874	-0.581874	-0.581874	-0.581874	-0.581874	-0.581874	-0.581874	-0.581874	-0.581874	-0.581874	-0.581874	-0.581874	-0.581874	516074	2.02977e-05	0	1
Q13636	Ras-related protein Rab-31	RAB31	1.1033	0.682167	3.98055	0.97405	-0.374448	-0.374448	-0.374448	-0.374448	-0.374448	-0.374448	-0.374448	-0.374448	-0.374448	-0.374448	-0.374448	-0.374448	-0.374448	-0.374448	-0.374448	-0.374448	-0.374448	-0.374448	572091	2.63002e-09	0	0
Q13637	Ras-related protein Rab-32	RAB32	0.930729	1.18077	1.39669	1.65394	3.15913	-0.489486	-0.489486	-0.489486	-0.489486	-0.489486	-0.489486	-0.489486	-0.489486	-0.489486	-0.489486	-0.489486	-0.489486	-0.489486	-0.489486	-0.489486	-0.489486	-0.489486	1	#DIV/0!	0	1
Q13740	CD166 antigen	ALCAM	0.572304	2.19071	1.30792	2.33278	2.11093	-0.500862	-0.500862	-0.500862	-0.500862	-0.500862	-0.500862	-0.500862	-0.500862	-0.500862	-0.500862	-0.500862	-0.500862	-0.500862	-0.500862	-0.500862	-0.500862	-0.500862	6.90263	0.0084542	0	1
Q13813	Spectrin alpha chain, non-erythrocytic 1	SPTAN1	-0.60948	-0.60948	-0.60948	0.540829	1.61515	1.85385	2.37352	1.08178	1.50183	-0.60948	-0.60948	-0.60948	-0.60948	-0.60948	0.175246	-0.60948	-0.60948	-0.60948	-0.60948	-0.60948	-0.60948	-0.60948	1.86379e+06	6.43275e-05	0	1
Q13835	Plakophilin-1	PKP1	-0.863368	-0.788054	-0.863368	-0.863368	-0.402025	-0.742816	-0.630923	-0.307476	-0.671896	0.799513	-0.322799	-0.471528	-0.863368	0.0362293	-0.691655	1.74101	1.94619	0.804573	0.703057	1.44259	1.87286	-0.863368	#N/A	#N/A	#N/A	#N/A
Q13838	Spliceosome RNA helicase DDX39B	DDX39B	3.20847	2.96636	-0.308742	-0.308742	-0.308742	-0.308742	-0.308742	-0.308742	-0.308742	-0.308742	-0.308742	-0.308742	-0.308742	-0.308742	-0.308742	-0.308742	-0.308742	-0.308742	-0.308742	-0.308742	-0.308742	-0.308742	1.60555e+06	5.86564e-06	1	1
Q13867	Bleomycin hydrolase	BLMH	-1.16046	-1.05653	-1.00083	-0.504336	-0.320941	-0.738469	-0.109529	0.341225	-0.534959	2.39766	0.517465	-0.118146	1.53557	0.872576	-0.200227	-1.21879	-0.589393	1.38498	0.795208	1.06747	-0.140763	-1.21879	681634	0.116435	0	1
Q13884	Beta-1-syntrophin	SNTB1	-0.422811	0.446063	0.805604	2.9842	1.69523	0.953719	0.97296	0.919004	0.0903248	-0.649561	-0.649561	-0.649561	-0.649561	-0.649561	-0.649561	-0.649561	-0.649561	-0.649561	-0.649561	-0.649561	-0.649561	-0.649561	1	#DIV/0!	0	1
Q13907	Isopentenyl-diphosphate Delta-isomerase 1	IDI1	0.385429	3.0846	0.991868	1.44508	1.50953	0.850248	0.447625	-0.580958	-0.580958	-0.580958	-0.580958	-0.580958	-0.580958	-0.580958	-0.580958	-0.580958	-0.580958	-0.580958	-0.580958	-0.580958	-0.580958	-0.580958	159748	0.373901	0	1
Q14005	Pro-interleukin-16	IL16	0.140096	1.82699	1.56126	1.87712	2.31211	0.270892	0.960702	-0.596611	-0.596611	-0.596611	-0.596611	-0.596611	-0.596611	-0.596611	-0.596611	-0.596611	-0.596611	-0.596611	-0.596611	-0.596611	-0.596611	-0.596611	145164	0.116373	0	0
Q14011	Cold-inducible RNA-binding protein	CIRBP	-0.14316	2.17962	0.741428	2.49969	1.06427	1.7252	0.580176	-0.576482	-0.576482	-0.576482	-0.576482	-0.576482	-0.576482	-0.576482	-0.576482	-0.576482	-0.576482	-0.576482	-0.576482	-0.576482	-0.576482	-0.576482	1.13123e+07	2.4036e-07	0	1
Q14012	Calcium/calmodulin-dependent protein kinase type 1	CAMK1	2.40872	3.06639	-0.380088	1.74656	-0.380088	-0.380088	-0.380088	-0.380088	-0.380088	-0.380088	-0.380088	-0.380088	-0.380088	-0.380088	-0.380088	-0.380088	-0.380088	-0.380088	-0.380088	-0.380088	-0.380088	-0.380088	41604	0.116566	0	0
Q14019	Coactosin-like protein	COTL1	0.773916	2.52311	0.761549	1.96609	1.71977	0.615078	0.563298	-0.198621	-0.0385221	-0.381475	-0.699352	-0.676542	-0.690768	-0.699352	-0.642722	-0.699352	-0.699352	-0.699352	-0.699352	-0.699352	-0.699352	-0.699352	2.19776e+06	0.000293156	0	1
Q14061	Cytochrome c oxidase copper chaperone	COX17	2.76835	2.77285	1.69948	-0.381088	-0.381088	-0.381088	-0.381088	-0.381088	-0.381088	-0.381088	-0.381088	-0.381088	-0.381088	-0.381088	-0.381088	-0.381088	-0.381088	-0.381088	-0.381088	-0.381088	-0.381088	-0.381088	1	#DIV/0!	0	0
Q14103	Heterogeneous nuclear ribonucleoprotein D0	HNRNPD	-0.297662	0.926897	0.227719	0.742581	1.1207	0.684037	2.20471	1.64914	1.2802	0.420312	-0.651494	0.0801572	-0.9219	-0.845219	-0.909412	-0.960354	-0.960354	-0.945616	-0.960354	-0.960354	-0.960354	0.036621	16.639	0.0812307	1	1
Q14116	Interleukin-18	IL18	0.132938	1.20843	0.794761	2.51371	2.20538	1.08996	0.971955	-0.0885565	-0.630612	-0.630612	-0.630612	-0.630612	-0.630612	-0.630612	-0.630612	-0.630612	-0.630612	-0.630612	-0.630612	-0.630612	-0.630612	-0.630612	66981	0.373901	0	1
Q14141	Septin-6	SEPTIN6	-0.530402	-0.324935	-0.18031	1.61263	2.5045	2.37766	1.28501	0.68147	-0.530402	-0.530402	-0.530402	-0.530402	-0.530402	-0.530402	-0.530402	-0.530402	-0.530402	-0.530402	-0.530402	-0.530402	-0.530402	-0.530402	134261	0.373901	0	0
Q14152	Eukaryotic translation initiation factor 3 subunit A	EIF3A	-0.374474	-0.374474	-0.374474	-0.357978	-0.374474	-0.335896	-0.353512	-0.248445	0.0232463	0.717022	0.253089	0.747521	-0.244245	-0.356009	4.21286	-0.374474	-0.374474	-0.374474	-0.374474	-0.374474	-0.374474	-0.312915	6.73417e+06	5.6596e-09	0	1
Q14155	Rho guanine nucleotide exchange factor 7	ARHGEF7	-0.448666	-0.232531	-0.448666	1.2077	1.28756	2.58735	2.77724	-0.448666	-0.448666	-0.448666	-0.448666	-0.448666	-0.448666	-0.448666	-0.448666	-0.448666	-0.448666	-0.448666	-0.448666	-0.448666	-0.448666	-0.448666	1	#DIV/0!	0	0
Q14156	Protein EFR3 homolog A	EFR3A	-0.213201	-0.213201	-0.213201	-0.213201	-0.213201	-0.213201	-0.213201	-0.213201	-0.213201	-0.213201	-0.213201	-0.213201	-0.213201	-0.213201	4.47722	-0.213201	-0.213201	-0.213201	-0.213201	-0.213201	-0.213201	-0.213201	#N/A	#N/A	#N/A	#N/A
Q14157	Ubiquitin-associated protein 2-like	UBAP2L	-0.194462	0.17445	0.0923808	0.210393	0.800245	-0.00827603	-0.0428617	-0.105661	-0.416642	-0.182002	-0.416642	-0.416642	-0.416642	-0.416642	-0.416642	-0.416642	-0.416642	-0.416642	-0.416642	-0.416642	-0.416642	4.2555	7.2166e+06	8.19373e-08	0	1
Q14161	ARF GTPase-activating protein GIT2	GIT2	-0.565472	-0.33879	-0.0583752	1.17731	2.47838	2.37028	1.78546	0.11876	0.176979	-0.412295	-0.614851	-0.531476	-0.562419	-0.614851	-0.104688	-0.614851	-0.614851	-0.614851	-0.614851	-0.614851	-0.614851	-0.614851	3.7614e+06	6.03718e-06	0	1
Q14165	Malectin	MLEC	0.427562	1.56593	1.39399	1.27369	2.13477	2.26161	-0.566097	-0.566097	-0.566097	-0.566097	-0.566097	-0.566097	-0.566097	-0.566097	-0.566097	-0.566097	-0.566097	-0.566097	-0.566097	-0.566097	-0.566097	-0.566097	1	#DIV/0!	#N/A	#N/A
Q14203	Dynactin subunit 1	DCTN1	-0.468055	-0.468055	-0.445072	-0.164064	0.651391	3.34043	2.29281	0.944363	0.0849537	-0.394346	-0.421461	-0.468055	-0.468055	-0.468055	-0.272344	-0.468055	-0.468055	-0.468055	-0.468055	-0.468055	-0.468055	-0.468055	918878	2.10767e-05	0	1
Q14204	Cytoplasmic dynein 1 heavy chain 1	DYNC1H1	-0.549412	-0.561056	-0.481439	-0.0360955	0.908026	2.32042	2.12154	1.3778	-0.145776	-0.132912	-0.607109	-0.607109	-0.607109	-0.607109	1.85709	-0.607109	-0.607109	-0.607109	-0.607109	-0.607109	-0.607109	-0.607109	69.4231	0.0573907	1	1
Q14254	Flotillin-2	FLOT2	-0.25462	-0.25462	-0.25462	-0.25462	-0.25462	-0.214259	-0.20522	0.0240522	-0.25462	-0.126659	-0.207073	-0.102332	-0.189698	-0.150042	4.46634	-0.251304	-0.249559	-0.248046	-0.25462	-0.25462	-0.25462	-0.25462	51101	0.373901	#N/A	#N/A
Q14257	Reticulocalbin-2	RCN2	-0.282296	4.13977	1.50614	-0.282296	-0.282296	-0.282296	-0.282296	-0.282296	-0.282296	-0.282296	-0.282296	-0.282296	-0.282296	-0.282296	-0.282296	-0.282296	-0.282296	-0.282296	-0.282296	-0.282296	-0.282296	-0.282296	1	#DIV/0!	0	1
Q14258	E3 ubiquitin/ISG15 ligase TRIM25	TRIM25	-0.50105	0.210014	0.286925	0.0326786	0.37533	0.532434	1.35605	0.203728	0.243873	-0.0133082	-0.736703	-0.361069	-0.736703	-0.49778	0.364642	-0.736703	-0.736703	-0.736703	-0.736703	-0.736703	-0.736703	3.66116	2.87537e+06	8.91383e-08	0	1
Q14318	Peptidyl-prolyl cis-trans isomerase FKBP8	FKBP8	1.29987	4.21761	-0.275874	-0.275874	-0.275874	-0.275874	-0.275874	-0.275874	-0.275874	-0.275874	-0.275874	-0.275874	-0.275874	-0.275874	-0.275874	-0.275874	-0.275874	-0.275874	-0.275874	-0.275874	-0.275874	-0.275874	539044	0.116423	1	1
Q14320	Protein FAM50A	FAM50A	0.966433	2.47396	-0.490064	0.826377	2.71058	-0.490064	1.35374	-0.490064	-0.490064	-0.490064	-0.490064	-0.490064	-0.490064	-0.490064	-0.490064	-0.490064	-0.490064	-0.490064	-0.490064	-0.490064	-0.490064	-0.490064	1	#DIV/0!	#N/A	#N/A
Q14444	Caprin-1	CAPRIN1	-0.263014	-0.205505	-0.194564	-0.145619	-0.156878	-0.209499	-0.183065	-0.192567	-0.224068	-0.228096	-0.254245	-0.234819	-0.277141	-0.25332	-0.239869	-0.230052	-0.195594	-0.250899	-0.206999	-0.191203	-0.137084	4.4741	9.23933e+06	5.90415e-08	1	1
Q14498	RNA-binding protein 39	RBM39	-0.2944	-0.2944	-0.2944	-0.2944	-0.2944	0.0318875	-0.0977211	-0.2944	-0.2944	-0.2944	-0.2944	-0.2944	-0.2944	-0.228373	1.00268	-0.2944	-0.2944	-0.2944	-0.2944	-0.2944	-0.2944	4.29634	8.59083e+06	3.6786e-07	1	1
Q14558	Phosphoribosyl pyrophosphate synthase-associated protein 1	PRPSAP1	-0.517623	-0.517623	-0.517623	-0.517623	1.86296	1.69132	1.34641	1.35768	-0.517623	-0.517623	-0.517623	-0.517623	-0.517623	-0.517623	2.54123	-0.517623	-0.517623	-0.517623	-0.517623	-0.517623	-0.517623	-0.517623	1	#DIV/0!	0	0
Q14574	Desmocollin-3	DSC3	-0.669091	-0.607434	-0.669091	-0.669091	-0.540118	-0.482492	-0.40329	0.20529	-0.669091	0.503576	3.63518	-0.375865	-0.669091	0.687588	-0.431724	0.914251	-0.261828	0.248371	0.431488	1.16065	-0.669091	-0.669091	#N/A	#N/A	#N/A	#N/A
Q14677	Clathrin interactor 1	CLINT1	-0.255463	-0.157449	-0.159342	-0.0728089	-0.0615986	-0.152085	-0.133469	-0.193795	-0.190181	-0.238951	-0.300655	-0.31222	-0.31222	-0.267539	-0.12919	-0.265546	-0.119549	-0.21884	-0.29718	-0.31222	-0.31222	4.46252	2.5602e+06	3.30015e-08	1	0
Q14696	LRP chaperone MESD	MESD	0.530523	2.1665	1.20728	1.79837	2.33146	0.825544	-0.014579	-0.589673	-0.589673	-0.589673	-0.589673	-0.589673	-0.589673	-0.589673	-0.589673	-0.589673	-0.589673	-0.589673	-0.589673	-0.589673	-0.589673	-0.589673	3.88877e+06	3.90607e-06	1	1
Q14697	Neutral alpha-glucosidase AB	GANAB	-0.0959342	1.82817	0.610406	1.55385	1.693	2.47415	0.435399	0.150093	-0.518474	-0.576663	-0.677583	-0.677583	-0.677583	-0.677583	-0.100589	-0.677583	-0.677583	-0.677583	-0.677583	-0.677583	-0.677583	-0.677583	3.45273e+06	5.07282e-07	1	1
Q14764	Major vault protein	MVP	-0.3389	-0.3389	-0.338795	-0.338846	-0.338829	-0.338854	-0.338663	-0.338729	-0.337005	-0.332333	-0.338098	-0.33163	-0.337876	-0.256092	4.25259	0.490751	0.0394577	-0.195311	-0.303303	-0.270142	-0.287505	0.917016	2.24642e+06	1.11619e-05	0	1
Q14847	LIM and SH3 domain protein 1	LASP1	0.377491	1.46132	1.15777	1.48279	2.55251	0.777972	0.916394	0.475228	0.251591	-0.536197	-0.66566	-0.640802	-0.763227	-0.741361	-0.763227	-0.763227	-0.763227	-0.763227	-0.763227	-0.763227	-0.763227	-0.763227	2.20607e+07	4.47485e-07	1	0
Q14914	Prostaglandin reductase 1	PTGR1	0.309465	-0.237808	-0.237808	-0.237808	4.4467	-0.237808	-0.237808	-0.237808	-0.237808	-0.237808	-0.237808	-0.237808	-0.237808	-0.237808	-0.237808	-0.237808	-0.237808	-0.237808	-0.237808	-0.237808	-0.237808	-0.237808	30191.3	0.373901	0	1
Q14956	Transmembrane glycoprotein NMB	GPNMB	-0.631703	-0.0985687	0.0977459	0.408791	0.555485	0.0328146	0.157823	-0.196709	-0.228836	-0.267435	-0.531344	-0.00402761	-0.492806	-0.2139	0.800511	-0.514402	-0.590717	-0.533272	-0.655563	-0.557025	-0.621199	4.08434	1.35745	0.881111	1	1
Q14974	Importin subunit beta-1	KPNB1	-0.368582	0.380209	1.17608	1.62936	2.23044	1.56085	0.888701	0.721299	-0.718293	-0.718293	-0.718293	-0.718293	-0.718293	-0.718293	1.11945	-0.718293	-0.718293	-0.718293	-0.718293	-0.718293	-0.718293	-0.718293	2.56237e+06	2.44998e-06	0	1
Q14980	Nuclear mitotic apparatus protein 1	NUMA1	2.41671	2.17752	-0.386678	-0.386678	-0.386678	2.75265	-0.386678	-0.386678	-0.386678	-0.386678	-0.386678	-0.386678	-0.386678	-0.386678	-0.386678	-0.386678	-0.386678	-0.386678	-0.386678	-0.386678	-0.386678	-0.386678	1.35595e+06	2.68629e-05	1	1
Q15005	Signal peptidase complex subunit 2	SPCS2	0.2317	4.45511	-0.23434	-0.23434	-0.23434	-0.23434	-0.23434	-0.23434	-0.23434	-0.23434	-0.23434	-0.23434	-0.23434	-0.23434	-0.23434	-0.23434	-0.23434	-0.23434	-0.23434	-0.23434	-0.23434	-0.23434	569564	0.116286	#N/A	#N/A
Q15006	ER membrane protein complex subunit 2	EMC2	-0.34866	-0.34866	0.913566	-0.34866	3.73527	-0.34866	1.97571	-0.34866	-0.34866	-0.34866	-0.34866	-0.34866	-0.34866	-0.34866	-0.34866	-0.34866	-0.34866	-0.34866	-0.34866	-0.34866	-0.34866	-0.34866	1	#DIV/0!	#N/A	#N/A
Q15019	Septin-2	SEPTIN2	-0.452451	-0.1402	-0.0143369	1.25926	3.91838	0.849691	0.618147	0.114231	-0.33124	-0.4064	-0.453725	-0.436682	-0.453725	-0.453725	-0.441157	-0.453725	-0.453725	-0.453725	-0.453725	-0.453725	-0.453725	-0.453725	792958	2.1908e-05	1	0
Q15029	116 kDa U5 small nuclear ribonucleoprotein component	EFTUD2	-0.229035	-0.229035	-0.229035	-0.229035	-0.229035	-0.229035	-0.229035	-0.229035	-0.229035	-0.229035	-0.229035	-0.229035	-0.229035	-0.229035	4.46809	-0.18606	-0.229035	-0.229035	-0.229035	-0.229035	-0.229035	0.0696339	516618	1.33443e-05	1	1
Q15041	ADP-ribosylation factor-like protein 6-interacting protein 1	ARL6IP1	0.584575	1.00163	0.776197	-0.533687	-0.533687	1.35544	1.69073	3.13043	-0.533687	-0.533687	-0.533687	-0.533687	-0.533687	-0.533687	-0.533687	-0.533687	-0.533687	-0.533687	-0.533687	-0.533687	-0.533687	-0.533687	1	#DIV/0!	0	1
Q15046	Lysine--tRNA ligase	KARS1	-0.582439	-0.582439	-0.582439	-0.337991	0.539237	1.10176	1.93393	0.468851	-0.125842	-0.582439	-0.582439	-0.541093	-0.582439	-0.582439	2.8584	-0.582439	-0.520539	-0.582439	-0.582439	-0.582439	-0.582439	1.61255	4.35337e+06	7.93668e-07	0	1
Q15052	Rho guanine nucleotide exchange factor 6	ARHGEF6	-0.527773	-0.325199	0.560583	0.653191	3.25001	1.12507	0.610307	0.50455	1.73128	-0.583232	-0.583232	-0.583232	-0.583232	-0.583232	-0.583232	-0.583232	-0.583232	-0.583232	-0.583232	-0.583232	-0.583232	-0.583232	640184	1.12181e-08	0	0
Q15056	Eukaryotic translation initiation factor 4H	EIF4H	0.952692	2.78335	1.04797	1.77909	1.31748	0.826466	-0.630894	0.266324	-0.140861	-0.630894	-0.630894	-0.630894	-0.630894	-0.630894	-0.630894	-0.630894	-0.630894	-0.630894	-0.630894	-0.630894	-0.630894	-0.630894	2.05613e+07	9.19303e-11	0	1
Q15067	Peroxisomal acyl-coenzyme A oxidase 1	ACOX1	-0.407164	1.2155	0.714969	1.84616	3.55232	-0.407164	-0.407164	-0.407164	-0.407164	-0.407164	-0.407164	-0.407164	-0.407164	-0.407164	-0.407164	-0.407164	-0.407164	-0.407164	-0.407164	-0.407164	-0.407164	-0.407164	159494	0.116429	1	0
Q15075	Early endosome antigen 1	EEA1	0.196082	2.74535	1.30962	2.06715	1.44141	0.701761	0.0770869	-0.56923	-0.56923	-0.56923	-0.56923	-0.56923	-0.56923	-0.56923	-0.56923	-0.56923	-0.56923	-0.56923	-0.56923	-0.56923	-0.56923	-0.56923	3.24007e+06	2.89047e-07	0	1
Q15080	Neutrophil cytosol factor 4	NCF4	0.800113	4.03836	0.964624	0.188284	0.682333	-0.392572	-0.392572	-0.392572	-0.392572	-0.392572	-0.392572	-0.392572	-0.392572	-0.392572	-0.392572	-0.392572	-0.392572	-0.392572	-0.392572	-0.392572	-0.392572	-0.392572	1	#DIV/0!	0	1
Q15084	Protein disulfide-isomerase A6	PDIA6	0.0580167	2.64737	1.13595	1.43343	2.24045	0.464858	0.440968	-0.0861582	-0.130398	-0.572957	-0.627358	-0.598365	-0.648578	-0.643737	-0.573444	-0.648578	-0.648578	-0.648578	-0.648578	-0.648578	-0.648578	-0.648578	3.259	0.000102916	1	1
Q15102	Platelet-activating factor acetylhydrolase IB subunit alpha1	PAFAH1B3	0.115066	2.68395	2.29391	1.44333	1.46758	0.225974	-0.514363	-0.514363	-0.514363	-0.514363	-0.514363	-0.514363	-0.514363	-0.514363	-0.514363	-0.514363	-0.514363	-0.514363	-0.514363	-0.514363	-0.514363	-0.514363	1	#DIV/0!	0	0
Q15121	Astrocytic phosphoprotein PEA-15	PEA15	0.355025	2.47591	1.9278	1.69811	1.91744	0.0311435	-0.384717	-0.368726	-0.54657	-0.54657	-0.54657	-0.54657	-0.54657	-0.54657	-0.54657	-0.54657	-0.54657	-0.54657	-0.54657	-0.54657	-0.54657	-0.54657	261038	0.116454	0	1
Q15149	Plectin	PLEC	-0.458607	-0.0552846	-0.0962613	-0.317358	0.805542	-0.627356	-0.386656	-0.287965	3.04608	-0.627356	-0.627356	-0.408916	-0.627356	-0.296417	2.55371	-0.627356	-0.627356	-0.227573	-0.627356	-0.199826	-0.202295	0.923317	247.187	0.0889155	0	1
Q15154	Pericentriolar material 1 protein	PCM1	-0.233372	-0.233372	-0.233372	-0.109082	-0.233372	-0.233372	-0.233372	-0.233372	-0.233372	-0.233372	-0.233372	-0.233372	-0.233372	-0.233372	0.0769001	-0.233372	-0.233372	-0.233372	-0.233372	-0.233372	-0.233372	4.46625	4.54627e+06	1.0283e-06	0	0
Q15181	Inorganic pyrophosphatase	PPA1	0.782714	3.30884	1.04704	1.65891	1.05669	0.0641345	0.223947	-0.542818	-0.542818	-0.542818	-0.542818	-0.542818	-0.542818	-0.542818	-0.542818	-0.542818	-0.542818	-0.542818	-0.542818	-0.542818	-0.542818	-0.542818	161546	5.31922e-05	0	1
Q15185	Prostaglandin E synthase 3	PTGES3	1.02131	3.04905	0.821014	1.0404	1.25792	0.597132	0.667188	0.479555	0.101485	-0.695004	-0.695004	-0.695004	-0.695004	-0.695004	-0.695004	-0.695004	-0.695004	-0.695004	-0.695004	-0.695004	-0.695004	-0.695004	1.52107e+06	0.116144	0	1
Q15233	Non-POU domain-containing octamer-binding protein	NONO	-0.585782	0.0172782	-0.635926	-0.360769	-0.20732	-0.473751	0.724214	-0.153023	0.48893	0.139825	1.76588	2.90082	-0.828974	0.598102	-0.262066	-0.828974	-0.828974	-0.597591	-0.828974	-0.828974	-0.828974	1.61502	5.31663e+07	1.80021e-08	1	0
Q15257	Serine/threonine-protein phosphatase 2A activator	PTPA	0.863312	4.23315	0.737434	-0.307047	-0.307047	-0.307047	-0.307047	-0.307047	-0.307047	-0.307047	-0.307047	-0.307047	-0.307047	-0.307047	-0.307047	-0.307047	-0.307047	-0.307047	-0.307047	-0.307047	-0.307047	-0.307047	143184	0.373901	0	0
Q15276	Rab GTPase-binding effector protein 1	RABEP1	-0.390385	1.40489	1.72813	2.97969	1.45534	0.361783	0.59265	-0.54214	-0.54214	-0.54214	-0.54214	-0.54214	-0.54214	-0.54214	-0.54214	-0.54214	-0.54214	-0.54214	-0.54214	-0.54214	-0.54214	-0.54214	296558	0.116495	0	0
Q15293	Reticulocalbin-1	RCN1	-0.293695	1.33815	2.39861	0.886099	2.2171	1.38995	-0.582631	0.803236	-0.582631	-0.582631	-0.582631	-0.582631	-0.582631	-0.582631	-0.582631	-0.582631	-0.582631	-0.582631	-0.582631	-0.582631	-0.582631	-0.582631	843734	0.373901	0	1
Q15365	Poly(rC)-binding protein 1	PCBP1	0.878931	2.06601	0.848219	1.94805	2.12525	0.626369	0.166241	-0.389412	-0.309339	-0.538824	-0.733201	-0.670525	-0.733201	-0.71211	-0.733201	-0.695683	-0.733201	-0.733201	-0.715482	-0.733201	-0.733201	0.504723	18787001	4.66489e-09	1	0
Q15366	Poly(rC)-binding protein 2	PCBP2	0.0849955	0.873536	0.042973	0.248054	1.0022	0.164026	0.148074	-0.269592	-0.500078	-0.500078	-0.500078	-0.379556	-0.500078	-0.500078	-0.410934	-0.500078	-0.500078	-0.500078	-0.500078	-0.500078	-0.500078	3.99708	9.8585e+06	9.8646e-07	1	1
Q15369	Elongin-C	ELOC	0.514153	1.69667	2.05842	0.999795	2.7153	0.307716	-0.591867	0.349464	-0.591867	-0.591867	-0.591867	-0.591867	-0.591867	-0.591867	-0.35538	-0.591867	-0.591867	-0.591867	-0.591867	-0.591867	-0.591867	-0.591867	983601	0.116153	0	1
Q15370	Elongin-B	ELOB	0.124684	1.7035	1.06809	1.78187	2.50785	0.592399	0.859559	0.402179	-0.071195	-0.515587	-0.704446	-0.704446	-0.704446	-0.704446	-0.704446	-0.704446	-0.704446	-0.704446	-0.704446	-0.704446	-0.704446	-0.704446	209508	0.373901	0	1
Q15382	GTP-binding protein Rheb	RHEB	0.110396	2.34478	0.151977	2.18935	2.5661	-0.068589	0.387511	-0.512102	-0.512102	-0.512102	-0.512102	-0.512102	-0.512102	-0.512102	-0.512102	-0.512102	-0.512102	-0.512102	-0.512102	-0.512102	-0.512102	-0.512102	558768	0.373901	0	0
Q15393	Splicing factor 3B subunit 3	SF3B3	-0.213201	-0.213201	-0.213201	-0.213201	-0.213201	-0.213201	-0.213201	-0.213201	-0.213201	-0.213201	-0.213201	-0.213201	-0.213201	-0.213201	4.47722	-0.213201	-0.213201	-0.213201	-0.213201	-0.213201	-0.213201	-0.213201	1.46973e+06	2.13289e-06	1	1
Q15404	Ras suppressor protein 1	RSU1	-0.257337	1.7992	1.3601	1.51752	2.8638	0.0382987	0.850662	-0.152303	-0.572853	-0.572853	-0.572853	-0.572853	-0.572853	-0.572853	-0.572853	-0.572853	-0.572853	-0.572853	-0.572853	-0.572853	-0.572853	-0.572853	376361	0.116887	0	1
Q15418	Ribosomal protein S6 kinase alpha-1	RPS6KA1	0.592756	2.38831	1.21393	2.69535	1.13052	0.210581	0.265472	-0.566461	-0.566461	-0.566461	-0.566461	-0.566461	-0.566461	-0.566461	-0.566461	-0.566461	-0.566461	-0.566461	-0.566461	-0.566461	-0.566461	-0.566461	895671	3.18637e-06	0	1
Q15427	Splicing factor 3B subunit 4	SF3B4	-0.475995	-0.475995	0.0111638	0.508344	2.5724	0.407255	3.02259	1.09416	-0.475995	-0.475995	-0.475995	-0.475995	-0.475995	-0.475995	-0.475995	-0.475995	-0.475995	-0.475995	-0.475995	-0.475995	-0.475995	-0.475995	7.14047e+06	2.49635e-07	0	1
Q15431	Synaptonemal complex protein 1	SYCP1	-0.445554	-0.445554	-0.325996	-0.128595	-0.127612	-0.203783	0.0311608	0.915685	-0.445554	0.557971	1.0844	3.98898	-0.445554	-0.445554	-0.445554	-0.445554	-0.445554	-0.445554	-0.445554	-0.445554	-0.445554	-0.445554	#N/A	#N/A	#N/A	#N/A
Q15435	Protein phosphatase 1 regulatory subunit 7	PPP1R7	0.421009	2.07871	1.12574	1.46029	2.6226	0.692452	0.472487	-0.0875038	-0.627556	-0.627556	-0.627556	-0.627556	-0.627556	-0.627556	-0.627556	-0.627556	-0.627556	-0.627556	-0.627556	-0.627556	-0.627556	-0.627556	159678	0.373901	0	1
Q15459	Splicing factor 3A subunit 1	SF3A1	-0.679721	-0.10648	-0.0987076	0.508083	0.748529	0.717584	1.31689	1.07414	1.08189	0.345252	-0.801688	-0.504845	-0.801688	-0.675836	-0.670882	-0.801688	-0.46544	-0.801688	-0.801688	-0.801688	-0.801688	3.02136	571178	0.116159	1	1
Q15477	Helicase SKI2W	SKIV2L	-0.213201	-0.213201	-0.213201	-0.213201	-0.213201	-0.213201	-0.213201	-0.213201	-0.213201	-0.213201	-0.213201	-0.213201	-0.213201	-0.213201	4.47722	-0.213201	-0.213201	-0.213201	-0.213201	-0.213201	-0.213201	-0.213201	36864.3	0.373901	0	0
Q15517	Corneodesmosin	CDSN	-1.03421	-0.999131	-1.0294	-1.00502	-0.768057	-0.889253	-0.618845	-0.434641	-0.299604	0.969398	2.06536	-0.653139	0.215893	-0.242037	-0.892153	1.28922	2.27893	0.745936	0.7605	0.529307	-0.0847559	0.0956908	#N/A	#N/A	#N/A	#N/A
Q15555	Microtubule-associated protein RP/EB family member 2	MAPRE2	2.33806	2.84042	0.916072	1.78292	-0.437638	-0.437638	-0.437638	-0.437638	-0.437638	-0.437638	-0.437638	-0.437638	-0.437638	-0.437638	-0.437638	-0.437638	-0.437638	-0.437638	-0.437638	-0.437638	-0.437638	-0.437638	1	#DIV/0!	0	0
Q15637	Splicing factor 1	SF1	0.000712375	2.09578	0.727517	1.22255	3.1315	0.607936	0.13997	-0.0960404	-0.55928	-0.55928	-0.55928	-0.55928	-0.55928	-0.55928	-0.55928	-0.55928	-0.55928	-0.55928	-0.55928	-0.55928	-0.55928	-0.55928	4.65117e+06	2.65927e-07	0	1
Q15691	Microtubule-associated protein RP/EB family member 1	MAPRE1	0.0854723	2.21581	0.886628	1.38644	2.55079	0.849643	0.605525	0.18579	-0.138566	-0.663657	-0.663657	-0.663657	-0.663657	-0.663657	-0.663657	-0.663657	-0.663657	-0.663657	-0.663657	-0.663657	-0.663657	-0.663657	232864	3.8045e-05	0	1
Q15717	ELAV-like protein 1	ELAVL1	-0.292453	-0.0981816	-0.270327	-0.192442	-0.315739	-0.060435	-0.315739	0.0741085	0.0628108	0.132274	-0.245088	-0.224018	-0.315739	-0.280654	-0.195609	-0.315739	-0.315739	-0.315739	-0.315739	-0.315739	-0.315739	4.43166	39.1818	0.168909	1	1
Q15758	Neutral amino acid transporter B(0)	SLC1A5	2.88657	3.28111	-0.308384	-0.308384	-0.308384	-0.308384	-0.308384	-0.308384	-0.308384	-0.308384	-0.308384	-0.308384	-0.308384	-0.308384	-0.308384	-0.308384	-0.308384	-0.308384	-0.308384	-0.308384	-0.308384	-0.308384	3.51084	0.316661	#N/A	#N/A
Q15819	Ubiquitin-conjugating enzyme E2 variant 2	UBE2V2	1.68377	2.44428	1.7967	2.28438	-0.456063	-0.456063	-0.456063	-0.456063	-0.456063	-0.456063	-0.456063	-0.456063	-0.456063	-0.456063	-0.456063	-0.456063	-0.456063	-0.456063	-0.456063	-0.456063	-0.456063	-0.456063	1	#DIV/0!	#N/A	#N/A
Q15828	Cystatin-M	CST6	-0.857091	-0.857091	-0.857091	-0.857091	-0.679295	-0.713843	-0.67692	0.00304129	-0.58231	0.283022	0.802853	-0.683067	0.513916	-0.350599	-0.857091	3.52191	0.362963	0.49128	0.327936	0.236445	0.814498	0.613619	#N/A	#N/A	#N/A	#N/A
Q15833	Syntaxin-binding protein 2	STXBP2	-0.1991	1.43869	-0.29139	1.89735	2.10455	2.01939	0.793959	0.385708	-0.0591969	-0.697477	-0.697477	-0.697477	-0.697477	-0.697477	0.279757	-0.697477	-0.697477	-0.697477	-0.697477	-0.697477	-0.697477	-0.697477	1.54198e+06	6.02394e-06	1	1
Q15836	Vesicle-associated membrane protein 3	VAMP3	2.14473	1.23595	3.12026	1.08626	0.134799	0.182542	-0.494034	-0.494034	-0.494034	-0.494034	-0.494034	-0.494034	-0.494034	-0.494034	-0.494034	-0.494034	-0.494034	-0.494034	-0.494034	-0.494034	-0.494034	-0.494034	1	#DIV/0!	0	0
Q15843	NEDD8	NEDD8	0.697691	2.98462	0.924348	0.68564	2.42825	0.354908	-0.532299	-0.0909617	-0.532299	-0.532299	-0.532299	-0.532299	-0.532299	-0.532299	-0.532299	-0.532299	-0.532299	-0.532299	-0.532299	-0.532299	-0.532299	-0.532299	284874	0.373901	0	0
Q15904	V-type proton ATPase subunit S1	ATP6AP1	-0.395053	1.20096	-0.395053	0.749842	1.38161	-0.395053	-0.395053	-0.395053	-0.395053	-0.395053	-0.395053	-0.395053	-0.395053	-0.395053	3.77854	-0.395053	-0.395053	-0.395053	-0.395053	-0.395053	-0.395053	-0.395053	6.54296	0.266358	#N/A	#N/A
Q15907	Ras-related protein Rab-11B	RAB11B	0.473954	2.13942	1.06492	1.99328	2.19431	0.287332	0.786757	-0.207477	-0.395022	-0.47992	-0.654796	-0.654796	-0.654796	-0.654796	-0.654796	-0.654796	-0.654796	-0.654796	-0.654796	-0.654796	-0.654796	-0.654796	707148	1.2807e-05	1	1
Q15942	Zyxin	ZYX	0.328592	2.02971	1.20861	1.59836	2.4686	0.175615	0.724925	0.297958	-0.151	-0.275366	-0.56957	-0.609737	-0.711101	-0.709763	-0.725728	-0.725728	-0.725728	-0.725728	-0.725728	-0.725728	-0.725728	-0.725728	12.0926	0.239141	0	1
Q16181	Septin-7	SEPTIN7	-0.539853	-0.422947	0.122312	1.71496	3.31831	1.6292	0.639739	0.195633	-0.060955	-0.197629	-0.539853	-0.539853	-0.539853	-0.539853	-0.460391	-0.539853	-0.539853	-0.539853	-0.539853	-0.539853	-0.539853	-0.539853	1.03187e+06	0.000177053	1	0
Q16186	Proteasomal ubiquitin receptor ADRM1	ADRM1	-0.513277	-0.513277	-0.513277	-0.322011	1.50715	2.46878	2.29788	1.6198	0.640828	-0.513277	-0.513277	-0.513277	-0.513277	-0.513277	-0.513277	-0.513277	-0.513277	-0.513277	-0.513277	-0.513277	-0.513277	-0.513277	1	#DIV/0!	0	1
Q16204	Coiled-coil domain-containing protein 6	CCDC6	-0.383019	2.33607	1.94756	-0.383019	2.99373	-0.383019	-0.383019	-0.383019	-0.383019	-0.383019	-0.383019	-0.383019	-0.383019	-0.383019	-0.383019	-0.383019	-0.383019	-0.383019	-0.383019	-0.383019	-0.383019	-0.383019	166904	0.373901	0	0
Q16543	Hsp90 co-chaperone Cdc37	CDC37	-0.0265653	2.6126	0.863295	1.67538	1.72809	1.09747	0.681469	0.00979676	0.0616642	-0.612918	-0.705856	-0.705856	-0.705856	-0.705856	-0.325869	-0.705856	-0.705856	-0.705856	-0.705856	-0.705856	-0.705856	-0.705856	3.37463e+06	1.07123e-06	0	1
Q16555	Dihydropyrimidinase-related protein 2	DPYSL2	-0.577559	0.452778	0.453624	2.1717	2.74772	1.27385	1.16416	0.149057	0.155438	-0.417179	-0.561358	-0.608591	-0.647683	-0.647683	-0.574501	-0.647683	-0.647683	-0.647683	-0.647683	-0.647683	-0.647683	-0.647683	5.72083e+06	5.26568e-06	0	1
Q16595	Frataxin, mitochondrial	FXN	0.8619	2.74971	1.82624	2.21236	-0.515329	0.43972	0.155322	-0.515329	-0.515329	-0.515329	-0.515329	-0.515329	-0.515329	-0.515329	-0.515329	-0.515329	-0.515329	-0.515329	-0.515329	-0.515329	-0.515329	-0.515329	1	#DIV/0!	0	0
Q16610	Extracellular matrix protein 1	ECM1	-0.453073	-0.453073	-0.453073	-0.453073	-0.453073	-0.453073	-0.453073	-0.453073	-0.453073	-0.453073	-0.453073	-0.453073	-0.453073	1.61066	-0.453073	1.8623	-0.453073	-0.453073	1.9667	2.71565	-0.453073	-0.453073	#N/A	#N/A	#N/A	#N/A
Q16630	Cleavage and polyadenylation specificity factor subunit 6	CPSF6	-0.403477	-0.403477	-0.403477	-0.403477	-0.403477	-0.403477	-0.403477	-0.403477	-0.403477	1.76635	-0.403477	3.50096	-0.403477	1.59029	0.40498	-0.403477	-0.403477	-0.403477	-0.403477	-0.403477	-0.403477	-0.403477	805968	0.116121	0	1
Q16644	MAP kinase-activated protein kinase 3	MAPKAPK3	1.9183	3.9495	-0.29339	-0.29339	-0.29339	-0.29339	-0.29339	-0.29339	-0.29339	-0.29339	-0.29339	-0.29339	-0.29339	-0.29339	-0.29339	-0.29339	-0.29339	-0.29339	-0.29339	-0.29339	-0.29339	-0.29339	512094	0.116409	0	0
Q16666	Gamma-interferon-inducible protein 16	IFI16	0.0883555	0.409636	0.719804	2.29824	-0.613642	1.8558	1.93531	1.5744	-0.613642	-0.613642	-0.613642	-0.613642	-0.613642	-0.613642	-0.290556	-0.613642	-0.613642	-0.613642	-0.613642	-0.613642	-0.613642	-0.613642	511821	2.66666e-06	1	0
Q16698	2,4-dienoyl-CoA reductase [(3E)-enoyl-CoA-producing], mitochondrial	DECR1	-0.355962	1.48564	0.821881	1.89043	2.55871	1.33307	0.752391	0.0922409	-0.119585	-0.650678	-0.650678	-0.650678	-0.650678	-0.650678	-0.650678	-0.650678	-0.650678	-0.650678	-0.650678	-0.650678	-0.650678	-0.650678	864668	0.117672	1	0
Q16718	NADH dehydrogenase [ubiquinone] 1 alpha subcomplex subunit 5	NDUFA5	-0.431295	-0.431295	0.309636	0.271282	3.41561	2.13634	1.19916	-0.431295	-0.431295	-0.431295	-0.431295	-0.431295	-0.431295	-0.431295	-0.431295	-0.431295	-0.431295	-0.431295	-0.431295	-0.431295	-0.431295	-0.431295	1	#DIV/0!	0	0
Q16740	ATP-dependent Clp protease proteolytic subunit, mitochondrial	CLPP	-0.308157	-0.308157	2.84847	3.31467	-0.308157	-0.308157	-0.308157	-0.308157	-0.308157	-0.308157	-0.308157	-0.308157	-0.308157	-0.308157	-0.308157	-0.308157	-0.308157	-0.308157	-0.308157	-0.308157	-0.308157	-0.308157	1	#DIV/0!	0	0
Q16775	Hydroxyacylglutathione hydrolase, mitochondrial	HAGH	0.471731	2.37461	1.42432	1.63775	2.27963	0.244074	0.206688	-0.261557	-0.38798	-0.614558	-0.614558	-0.614558	-0.614558	-0.614558	-0.614558	-0.614558	-0.614558	-0.614558	-0.614558	-0.614558	-0.614558	-0.614558	182384	0.373901	0	1
Q16795	NADH dehydrogenase [ubiquinone] 1 alpha subcomplex subunit 9, mitochondrial	NDUFA9	-0.35435	-0.35435	-0.35435	-0.35435	2.44885	3.45376	0.830029	-0.35435	-0.35435	-0.35435	-0.35435	-0.35435	-0.35435	-0.35435	-0.35435	-0.35435	-0.35435	-0.35435	-0.35435	-0.35435	-0.35435	-0.35435	1	#DIV/0!	#N/A	#N/A
Q16799	Reticulon-1	RTN1	4.47722	-0.213201	-0.213201	-0.213201	-0.213201	-0.213201	-0.213201	-0.213201	-0.213201	-0.213201	-0.213201	-0.213201	-0.213201	-0.213201	-0.213201	-0.213201	-0.213201	-0.213201	-0.213201	-0.213201	-0.213201	-0.213201	3.1657e+06	7.69975e-08	0	1
Q16822	Phosphoenolpyruvate carboxykinase [GTP], mitochondrial	PCK2	-0.0688224	1.24543	0.900261	1.55372	2.35515	1.7245	1.45062	-0.610723	-0.610723	-0.610723	-0.610723	-0.610723	-0.610723	-0.610723	-0.610723	-0.610723	-0.610723	-0.610723	-0.610723	-0.610723	-0.610723	-0.610723	1.54337e+06	0.000112222	1	1
Q16836	Hydroxyacyl-coenzyme A dehydrogenase, mitochondrial	HADH	0.00570543	1.8199	0.588637	1.4409	3.14777	0.751229	0.4798	-0.350081	-0.563133	-0.563133	-0.563133	-0.563133	-0.563133	-0.563133	-0.563133	-0.563133	-0.563133	-0.563133	-0.563133	-0.563133	-0.563133	-0.563133	403974	0.116729	1	1
Q16851	UTP--glucose-1-phosphate uridylyltransferase	UGP2	-0.514303	-0.432703	-0.254402	1.25441	3.38929	1.77107	1.03398	0.119036	0.0586437	-0.352703	-0.493005	-0.470722	-0.506725	-0.514687	-0.491233	-0.514687	-0.50782	-0.514687	-0.514687	-0.514687	-0.514687	-0.514687	624411	0.000137966	0	1
Q16864	V-type proton ATPase subunit F	ATP6V1F	-0.918012	-0.759179	-0.664307	0.00391711	0.461983	0.145208	0.0663348	0.246814	1.26006	1.2974	0.66973	1.64027	0.855713	-0.181541	-0.857373	-0.986052	-0.986052	-0.698862	-0.986052	-0.986052	-0.986052	2.36211	446034	0.373901	0	1
Q16881	Thioredoxin reductase 1, cytoplasmic	TXNRD1	-0.144731	1.35808	0.811165	1.24518	2.12266	2.42862	0.970466	-0.283883	-0.345718	-0.668358	-0.668358	-0.668358	-0.668358	-0.668358	-0.141525	-0.668358	-0.668358	-0.668358	-0.668358	-0.668358	-0.668358	-0.668358	7.09757e+06	4.58115e-06	0	1
Q16891	MICOS complex subunit MIC60	IMMT	-0.610626	-0.344412	-0.610626	-0.610626	1.33673	1.374	1.76141	1.47794	1.69818	-0.610626	-0.610626	-0.610626	-0.610626	-0.610626	1.85555	-0.610626	-0.610626	-0.610626	-0.610626	-0.610626	-0.610626	-0.610626	521574	0.116426	#N/A	#N/A
Q1KMD3	Heterogeneous nuclear ribonucleoprotein U-like protein 2	HNRNPUL2	-0.384168	-0.384168	-0.384168	-0.384168	-0.384168	2.14546	-0.384168	-0.384168	-0.384168	-0.384168	-0.384168	2.18166	-0.384168	-0.384168	2.97208	-0.384168	-0.384168	-0.384168	-0.384168	-0.384168	-0.384168	-0.384168	6.44007e+06	4.5266e-07	0	1
Q27J81	Inverted formin-2	INF2	0.595271	1.79583	2.06555	-0.459265	3.08154	0.269305	-0.459265	-0.459265	-0.459265	-0.459265	-0.459265	-0.459265	-0.459265	-0.459265	-0.459265	-0.459265	-0.459265	-0.459265	-0.459265	-0.459265	-0.459265	-0.459265	1.24218e+06	0.116624	0	1
Q29RF7	Sister chromatid cohesion protein PDS5 homolog A	PDS5A	0.960107	2.72298	2.72724	1.36606	-0.432022	-0.432022	-0.432022	-0.432022	-0.432022	-0.432022	-0.432022	-0.432022	-0.432022	-0.432022	-0.432022	-0.432022	-0.432022	-0.432022	-0.432022	-0.432022	-0.432022	-0.432022	1	#DIV/0!	0	1
Q2M2I8	AP2-associated protein kinase 1	AAK1	-0.308518	2.91237	3.25798	-0.308518	-0.308518	-0.308518	-0.308518	-0.308518	-0.308518	-0.308518	-0.308518	-0.308518	-0.308518	-0.308518	-0.308518	-0.308518	-0.308518	-0.308518	-0.308518	-0.308518	-0.308518	-0.308518	244341	0.373901	0	1
Q2M385	Macrophage-expressed gene 1 protein	MPEG1	-0.28469	-0.28469	-0.28469	-0.28469	-0.28469	1.58807	-0.28469	-0.28469	-0.28469	-0.28469	-0.28469	-0.28469	-0.28469	-0.28469	4.10574	-0.28469	-0.28469	-0.28469	-0.28469	-0.28469	-0.28469	-0.28469	#N/A	#N/A	#N/A	#N/A
Q30154	HLA class II histocompatibility antigen, DR beta 5 chain	HLA-DRB5	-0.529642	0.945372	0.849968	0.903751	1.52894	0.728457	0.757464	1.39808	0.947244	-0.173881	-0.695737	-0.401256	-1.00184	-0.6044	-0.644699	-1.00184	-1.00184	-0.915789	-1.00184	-1.00184	-1.00184	1.91718	1	#DIV/0!	0	1
Q32MZ4	Leucine-rich repeat flightless-interacting protein 1	LRRFIP1	-0.551261	0.58328	1.40211	2.11948	2.63849	0.988499	0.747073	0.154706	0.0133539	-0.137913	-0.622054	-0.506072	-0.686823	-0.66322	-0.695929	-0.72352	-0.686627	-0.72352	-0.72352	-0.72352	-0.72352	-0.479497	19.4536	0.0753616	0	1
Q3KQU3	MAP7 domain-containing protein 1	MAP7D1	-0.251045	0.429445	1.46567	2.6388	2.85175	0.276098	-0.46317	-0.46317	-0.46317	-0.46317	-0.46317	-0.46317	-0.46317	-0.46317	-0.46317	-0.46317	-0.46317	-0.46317	-0.46317	-0.46317	-0.46317	-0.46317	127534	0.373901	0	0
Q3KQV9	UDP-N-acetylhexosamine pyrophosphorylase-like protein 1	UAP1L1	1.1712	1.36788	0.576125	3.56932	-0.456209	1.07103	-0.456209	-0.456209	-0.456209	-0.456209	-0.456209	-0.456209	-0.456209	-0.456209	-0.456209	-0.456209	-0.456209	-0.456209	-0.456209	-0.456209	-0.456209	-0.456209	83837	0.116452	0	1
Q3LXA3	Triokinase/FMN cyclase	TKFC	-0.308953	-0.308953	-0.308953	3.10679	3.07226	-0.308953	-0.308953	-0.308953	-0.308953	-0.308953	-0.308953	-0.308953	-0.308953	-0.308953	-0.308953	-0.308953	-0.308953	-0.308953	-0.308953	-0.308953	-0.308953	-0.308953	62537.7	0.373901	0	1
Q3MHD2	Protein LSM12 homolog	LSM12	0.939077	-0.263351	-0.263351	4.32794	-0.263351	-0.263351	-0.263351	-0.263351	-0.263351	-0.263351	-0.263351	-0.263351	-0.263351	-0.263351	-0.263351	-0.263351	-0.263351	-0.263351	-0.263351	-0.263351	-0.263351	-0.263351	1	#DIV/0!	0	1
Q3V6T2	Girdin	CCDC88A	-0.296225	1.15137	0.467762	0.482449	3.28493	1.71017	1.11483	-0.527685	-0.527685	-0.527685	-0.527685	-0.527685	-0.527685	-0.527685	-0.527685	-0.527685	-0.527685	-0.527685	-0.527685	-0.527685	-0.527685	-0.527685	1.51497e+06	1.42013e-06	0	1
Q3ZCM7	Tubulin beta-8 chain	TUBB8	1.05189	4.29687	-0.267438	-0.267438	-0.267438	-0.267438	-0.267438	-0.267438	-0.267438	-0.267438	-0.267438	-0.267438	-0.267438	-0.267438	-0.267438	-0.267438	-0.267438	-0.267438	-0.267438	-0.267438	-0.267438	-0.267438	2.1123e+06	0.373901	0	0
Q4V328	GRIP1-associated protein 1	GRIPAP1	0.24862	1.67963	1.00926	2.66743	1.92227	0.766933	0.612423	-0.409498	-0.606934	-0.606934	-0.606934	-0.606934	-0.606934	-0.606934	-0.606934	-0.606934	-0.606934	-0.606934	-0.606934	-0.606934	-0.606934	-0.606934	1.16958e+06	8.08095e-07	0	1
Q4VC31	Protein MIX23	MIX23	1.2309	2.88769	2.65486	0.906275	-0.426651	-0.426651	-0.426651	-0.426651	-0.426651	-0.426651	-0.426651	-0.426651	-0.426651	-0.426651	-0.426651	-0.426651	-0.426651	-0.426651	-0.426651	-0.426651	-0.426651	-0.426651	1	#DIV/0!	1	0
Q52LJ0	Protein FAM98B	FAM98B	-0.442167	0.511513	0.765743	2.15798	2.23775	1.45316	1.82979	-0.567584	-0.567584	-0.567584	-0.567584	-0.567584	-0.567584	-0.567584	-0.567584	-0.567584	-0.567584	-0.567584	-0.567584	-0.567584	-0.567584	-0.567584	444961	4.63399e-07	0	1
Q53EL6	Programmed cell death protein 4	PDCD4	-0.28683	-0.28683	-0.28683	-0.28683	-0.28683	-0.28683	-0.28683	-0.28683	-0.28683	1.66408	-0.28683	-0.28683	-0.28683	-0.28683	4.07252	-0.28683	-0.28683	-0.28683	-0.28683	-0.28683	-0.28683	-0.28683	#N/A	#N/A	#N/A	#N/A
Q53GQ0	Very-long-chain 3-oxoacyl-CoA reductase	HSD17B12	-0.103887	2.00275	0.671221	1.75005	3.00264	0.342428	0.0803754	-0.16988	-0.574037	-0.574037	-0.574037	-0.574037	-0.574037	-0.574037	-0.113218	-0.574037	-0.574037	-0.574037	-0.574037	-0.574037	-0.574037	-0.574037	63742.7	0.11892	0	1
Q53GS9	U4/U6,U5 tri-snRNP-associated protein 2	USP39	-0.213201	-0.213201	-0.213201	-0.213201	-0.213201	-0.213201	-0.213201	-0.213201	-0.213201	-0.213201	-0.213201	-0.213201	-0.213201	-0.213201	4.47722	-0.213201	-0.213201	-0.213201	-0.213201	-0.213201	-0.213201	-0.213201	1	#DIV/0!	1	0
Q53H82	Endoribonuclease LACTB2	LACTB2	0.274947	3.25184	0.658983	1.08176	2.31576	-0.446076	-0.446076	-0.446076	-0.446076	-0.446076	-0.446076	-0.446076	-0.446076	-0.446076	-0.446076	-0.446076	-0.446076	-0.446076	-0.446076	-0.446076	-0.446076	-0.446076	49324.3	0.373901	0	0
Q53HC9	EARP and GARP complex-interacting protein 1	EIPR1	-0.479001	-0.0656232	0.663115	3.40775	1.94922	0.779135	0.930422	-0.479001	-0.479001	-0.479001	-0.479001	-0.479001	-0.479001	-0.479001	-0.479001	-0.479001	-0.479001	-0.479001	-0.479001	-0.479001	-0.479001	-0.479001	60637.7	0.373901	0	0
Q53T59	HCLS1-binding protein 3	HS1BP3	0.917574	3.87356	0.409785	0.643195	0.84705	0.305923	0.373298	-0.491359	-0.491359	-0.491359	-0.491359	-0.491359	-0.491359	-0.491359	-0.491359	-0.491359	-0.491359	-0.491359	-0.491359	-0.491359	-0.491359	-0.491359	42947.7	0.373901	0	0
Q562R1	Beta-actin-like protein 2	ACTBL2	-0.305056	-0.305056	-0.305056	-0.305056	-0.305056	-0.305056	3.56387	-0.305056	-0.305056	-0.305056	-0.305056	-0.305056	-0.305056	-0.305056	2.53725	-0.305056	-0.305056	-0.305056	-0.305056	-0.305056	-0.305056	-0.305056	1	#DIV/0!	0	1
Q567U6	Coiled-coil domain-containing protein 93	CCDC93	-0.439175	-0.439175	0.0310662	0.690834	2.74515	2.92448	1.07445	-0.439175	-0.439175	-0.439175	-0.439175	-0.439175	-0.439175	-0.439175	-0.439175	-0.439175	-0.439175	-0.439175	-0.439175	-0.439175	-0.439175	-0.439175	88137.3	1.15099e-05	0	0
Q58FF8	Putative heat shock protein HSP 90-beta 2	HSP90AB2P	-0.232849	0.69988	1.04258	1.16442	2.01457	3.10878	0.190525	-0.532527	-0.532527	-0.532527	-0.532527	-0.532527	-0.532527	-0.532527	-0.532527	-0.532527	-0.532527	-0.532527	-0.532527	-0.532527	-0.532527	-0.532527	3.39043e+06	0.116117	0	1
Q5JRA6	Transport and Golgi organization protein 1 homolog	MIA3	-0.296535	2.05576	3.87494	-0.296535	-0.296535	-0.296535	-0.296535	-0.296535	-0.296535	-0.296535	-0.296535	-0.296535	-0.296535	-0.296535	-0.296535	-0.296535	-0.296535	-0.296535	-0.296535	-0.296535	-0.296535	-0.296535	510928	0.116128	0	0
Q5JS37	NHL repeat-containing protein 3	NHLRC3	0.296568	2.43422	2.45649	0.305285	2.29947	-0.458355	-0.458355	-0.458355	-0.458355	-0.458355	-0.458355	-0.458355	-0.458355	-0.458355	-0.458355	-0.458355	-0.458355	-0.458355	-0.458355	-0.458355	-0.458355	-0.458355	1.78652e+06	4.77447e-06	0	1
Q5JSH3	WD repeat-containing protein 44	WDR44	1.11611	2.83453	2.09385	1.94631	-0.443934	-0.443934	-0.443934	-0.443934	-0.443934	-0.443934	-0.443934	-0.443934	-0.443934	-0.443934	-0.443934	-0.443934	-0.443934	-0.443934	-0.443934	-0.443934	-0.443934	-0.443934	210824	0.373901	0	0
Q5JTV8	Torsin-1A-interacting protein 1	TOR1AIP1	0.798484	1.99168	1.58701	2.5706	1.1886	-0.0934938	0.581773	0.141564	-0.626158	-0.626158	-0.626158	-0.626158	-0.626158	-0.626158	-0.626158	-0.626158	-0.626158	-0.626158	-0.626158	-0.626158	-0.626158	-0.626158	207394	0.373901	0	1
Q5K4L6	Solute carrier family 27 member 3	SLC27A3	2.73933	3.40694	-0.307314	-0.307314	-0.307314	-0.307314	-0.307314	-0.307314	-0.307314	-0.307314	-0.307314	-0.307314	-0.307314	-0.307314	-0.307314	-0.307314	-0.307314	-0.307314	-0.307314	-0.307314	-0.307314	-0.307314	3.1486e+06	8.16726e-06	1	1
Q5KU26	Collectin-12	COLEC12	-0.226923	-0.201597	-0.226923	-0.161731	-0.154643	-0.226923	-0.0991552	-0.226923	-0.226923	-0.226923	-0.226923	-0.226923	-0.226923	-0.226923	-0.226923	-0.226923	-0.226923	-0.226923	-0.226923	-0.226923	-0.226923	4.47482	1	#DIV/0!	#N/A	#N/A
Q5M775	Cytospin-B	SPECC1	-0.272059	-0.205808	0.509311	-0.124266	-0.0953581	-0.124072	-0.210462	-0.358586	0.523406	-0.358586	-0.358586	-0.358586	-0.358586	-0.358586	-0.0246029	-0.358586	-0.358586	-0.358586	-0.358586	-0.358586	-0.358586	4.32694	80147.7	0.373901	0	0
Q5QGZ9	C-type lectin domain family 12 member A	CLEC12A	2.76733	3.3838	-0.307556	-0.307556	-0.307556	-0.307556	-0.307556	-0.307556	-0.307556	-0.307556	-0.307556	-0.307556	-0.307556	-0.307556	-0.307556	-0.307556	-0.307556	-0.307556	-0.307556	-0.307556	-0.307556	-0.307556	40.5203	0.064423	#N/A	#N/A
Q5SSJ5	Heterochromatin protein 1-binding protein 3	HP1BP3	-0.377759	-0.359052	-0.377759	-0.377759	-0.377759	-0.377759	-0.300081	-0.321314	-0.314568	-0.377759	-0.377759	-0.0808443	-0.377759	-0.239503	2.51741	-0.100058	-0.140258	-0.25629	-0.315075	-0.377759	-0.245581	3.55504	1306171	7.69545e-07	1	0
Q5SW79	Centrosomal protein of 170 kDa	CEP170	0.175429	2.2592	1.2291	1.62324	2.34949	0.100436	-0.653879	-0.653879	-0.0128008	-0.653879	-0.653879	0.794184	-0.653879	-0.653879	-0.653879	-0.0178503	-0.653879	-0.653879	-0.653879	-0.653879	-0.653879	-0.653879	1.2656e+06	3.01445e-07	0	0
Q5T1M5	FK506-binding protein 15	FKBP15	-0.34028	-0.178856	-0.110247	-0.0520094	0.0498126	-0.167238	-0.141185	-0.209297	-0.185024	-0.233716	-0.314644	-0.288179	-0.308879	-0.315049	0.0621335	-0.218971	-0.228267	-0.287091	-0.341441	-0.345396	-0.292506	4.44633	1.42303e+06	6.15413e-06	0	1
Q5T749	Keratinocyte proline-rich protein	KPRP	-0.960757	-0.929631	-0.957087	-0.923133	-0.500799	-0.841291	-0.525304	-0.311147	-0.480288	1.12619	2.44126	-0.436991	-0.975551	-0.222603	-0.859865	1.66986	1.29427	0.621386	0.0250225	1.33061	0.296298	0.11956	#N/A	#N/A	#N/A	#N/A
Q5T750	Skin-specific protein 32	XP32	-0.730326	-0.730326	-0.730326	-0.730326	-0.730326	-0.730326	-0.730326	-0.730326	-0.730326	1.04527	1.38697	-0.0978745	-0.730326	-0.0284712	-0.730326	1.4356	1.78339	-0.0475782	0.48375	2.44237	0.360491	-0.730326	1	#DIV/0!	#N/A	#N/A
Q5TDH0	Protein DDI1 homolog 2	DDI2	0.668402	3.30131	0.573695	1.80082	1.55353	-0.464574	-0.464574	-0.464574	-0.464574	-0.464574	-0.464574	-0.464574	-0.464574	-0.464574	-0.464574	-0.464574	-0.464574	-0.464574	-0.464574	-0.464574	-0.464574	-0.464574	118618	0.373901	0	0
Q5TEJ8	Protein THEMIS2	THEMIS2	0.358768	0.603843	1.68727	1.95459	2.14669	0.809101	1.69343	-0.616913	-0.616913	-0.616913	-0.616913	-0.616913	-0.616913	-0.616913	-0.616913	-0.616913	-0.616913	-0.616913	-0.616913	-0.616913	-0.616913	-0.616913	1.14994e+06	3.58709e-05	0	1
Q5VZ89	DENN domain-containing protein 4C	DENND4C	-0.472236	0.857717	2.24704	1.50889	2.02897	0.895121	1.01549	0.961895	-0.64592	-0.64592	-0.64592	-0.64592	-0.64592	-0.64592	-0.64592	-0.64592	-0.64592	-0.64592	-0.64592	-0.64592	-0.64592	-0.64592	1.05451e+06	3.11016e-05	0	1
Q5W111	SPRY domain-containing protein 7	SPRYD7	1.22691	4.24252	-0.273471	-0.273471	-0.273471	-0.273471	-0.273471	-0.273471	-0.273471	-0.273471	-0.273471	-0.273471	-0.273471	-0.273471	-0.273471	-0.273471	-0.273471	-0.273471	-0.273471	-0.273471	-0.273471	-0.273471	1	#DIV/0!	0	1
Q5ZPR3	CD276 antigen	CD276	1.06128	1.40815	2.92303	1.00421	1.27176	-0.610174	-0.610174	0.874001	-0.610174	0.610191	-0.610174	-0.610174	-0.610174	-0.610174	-0.610174	-0.610174	-0.610174	-0.610174	-0.610174	-0.610174	-0.610174	-0.610174	1.99483e+07	3.42288e-07	#N/A	#N/A
Q641Q2	WASH complex subunit 2A	WASHC2A	-0.474453	0.825573	1.37224	2.18061	2.69513	0.715016	0.709342	0.324051	-0.515151	-0.369022	-0.531163	-0.530035	-0.573063	-0.638735	-0.592161	-0.656881	-0.656881	-0.656881	-0.656881	-0.656881	-0.656881	-0.656881	1.3318e+06	5.7652e-05	0	0
Q66K14	TBC1 domain family member 9B	TBC1D9B	1.47423	4.15254	-0.281339	-0.281339	-0.281339	-0.281339	-0.281339	-0.281339	-0.281339	-0.281339	-0.281339	-0.281339	-0.281339	-0.281339	-0.281339	-0.281339	-0.281339	-0.281339	-0.281339	-0.281339	-0.281339	-0.281339	220714	0.373901	0	0
Q66K74	Microtubule-associated protein 1S	MAP1S	-0.123391	1.58626	1.47911	1.97941	2.41045	0.451435	-0.189246	0.881013	0.00879676	-0.652603	-0.652603	-0.652603	-0.652603	-0.652603	-0.652603	-0.652603	-0.652603	-0.652603	-0.652603	-0.652603	-0.652603	-0.652603	1.36296e+06	4.84009e-07	0	1
Q66PJ3	ADP-ribosylation factor-like protein 6-interacting protein 4	ARL6IP4	-0.218803	-0.218803	-0.218803	-0.218803	-0.218803	-0.218803	-0.218803	-0.218803	-0.218803	-0.218803	-0.218803	-0.218803	-0.218803	-0.218803	-0.0997171	-0.218803	-0.218803	-0.218803	-0.218803	-0.218803	-0.218803	4.47578	3.21407e+06	3.35355e-07	0	0
Q68CZ2	Tensin-3	TNS3	0.330394	2.05531	1.04775	2.08128	2.26706	-0.0195899	0.103429	0.696361	-0.029273	-0.656364	-0.656364	-0.656364	-0.656364	-0.656364	-0.656364	-0.656364	-0.656364	-0.656364	-0.656364	-0.656364	-0.656364	-0.656364	1.0493e+06	1.42717e-06	0	1
Q68EM7	Rho GTPase-activating protein 17	ARHGAP17	0.117143	1.23385	0.859966	3.01446	1.75473	0.961228	0.763406	-0.580319	-0.580319	-0.580319	-0.580319	-0.580319	-0.580319	-0.580319	-0.580319	-0.580319	-0.580319	-0.580319	-0.580319	-0.580319	-0.580319	-0.580319	135255	7.52973e-06	0	0
Q6DD88	Atlastin-3	ATL3	2.24836	1.58751	1.98717	1.33634	0.754389	1.33303	-0.577925	-0.577925	-0.577925	-0.577925	-0.577925	-0.577925	-0.577925	-0.577925	-0.577925	-0.577925	-0.577925	-0.577925	-0.577925	-0.577925	-0.577925	-0.577925	315189	3.08931e-05	1	1
Q6FI81	Anamorsin	CIAPIN1	0.366041	2.47723	2.47931	1.02749	1.31705	0.362922	0.260717	0.418116	-0.622063	-0.622063	-0.622063	-0.622063	-0.622063	-0.622063	-0.622063	-0.622063	-0.622063	-0.622063	-0.622063	-0.622063	-0.622063	-0.622063	1	#DIV/0!	0	0
Q6GMV3	Putative peptidyl-tRNA hydrolase PTRHD1	PTRHD1	0.756891	2.08174	1.41454	0.805931	2.9543	0.468129	-0.530096	-0.530096	-0.530096	-0.530096	-0.530096	-0.530096	-0.530096	-0.530096	-0.530096	-0.530096	-0.530096	-0.530096	-0.530096	-0.530096	-0.530096	-0.530096	#N/A	#N/A	0	0
Q6GTX8	Leukocyte-associated immunoglobulin-like receptor 1	LAIR1	1.18131	3.38832	1.86328	0.632028	0.789612	-0.462032	-0.462032	-0.462032	-0.462032	-0.462032	-0.462032	-0.462032	-0.462032	-0.462032	-0.462032	-0.462032	-0.462032	-0.462032	-0.462032	-0.462032	-0.462032	-0.462032	3.43663	0.320379	#N/A	#N/A
Q6I9Y2	THO complex subunit 7 homolog	THOC7	-0.443338	-0.443338	-0.443338	0.312399	-0.443338	1.08414	0.990137	1.53971	3.61035	-0.443338	-0.443338	-0.443338	-0.443338	-0.443338	-0.443338	-0.443338	-0.443338	-0.443338	-0.443338	-0.443338	-0.443338	-0.443338	1	#DIV/0!	1	0
Q6IAA8	Ragulator complex protein LAMTOR1	LAMTOR1	-0.253841	1.53832	-0.114301	0.605625	0.560432	0.0558191	0.480419	1.35266	1.77555	1.11401	0.781404	1.05263	-1.10028	-0.11601	-0.0304376	-1.10028	-1.10028	-1.10028	-1.10028	-1.10028	-1.10028	-1.10028	357254	0.116214	0	1
Q6IBS0	Twinfilin-2	TWF2	-0.460267	0.680697	0.81717	2.49327	2.71161	0.88531	0.606412	0.159129	0.0566049	-0.409818	-0.633648	-0.587778	-0.633648	-0.633648	-0.615855	-0.633648	-0.633648	-0.633648	-0.633648	-0.633648	-0.633648	-0.633648	1.34145e+07	1.13706e-06	0	1
Q6ICG6	Uncharacterized protein KIAA0930	KIAA0930	2.01175	3.89945	-0.29556	-0.29556	-0.29556	-0.29556	-0.29556	-0.29556	-0.29556	-0.29556	-0.29556	-0.29556	-0.29556	-0.29556	-0.29556	-0.29556	-0.29556	-0.29556	-0.29556	-0.29556	-0.29556	-0.29556	360764	1.43348e-05	0	0
Q6JBY9	CapZ-interacting protein	RCSD1	-0.355562	0.919289	1.55639	1.88964	2.08667	0.68865	0.14	0.190245	-0.737276	0.114882	1.6171	-0.737276	-0.737276	-0.737276	-0.737276	-0.737276	-0.737276	-0.737276	-0.737276	-0.737276	-0.737276	-0.737276	1	#DIV/0!	0	0
Q6NUJ1	Proactivator polypeptide-like 1	PSAPL1	-0.455985	-0.455985	-0.455985	-0.455985	-0.141529	-0.335471	-0.199915	-0.134898	-0.455985	1.17394	3.9089	-0.137299	-0.455985	-0.0895607	-0.455985	-0.455985	-0.455985	1.26637	-0.455985	0.161278	-0.455985	-0.455985	#N/A	#N/A	#N/A	#N/A
Q6NVY1	3-hydroxyisobutyryl-CoA hydrolase, mitochondrial	HIBCH	1.16928	2.68137	0.888636	-0.424415	2.90018	-0.424415	-0.424415	-0.424415	-0.424415	-0.424415	-0.424415	-0.424415	-0.424415	-0.424415	-0.424415	-0.424415	-0.424415	-0.424415	-0.424415	-0.424415	-0.424415	-0.424415	233508	0.373901	1	1
Q6NYC8	Phostensin	PPP1R18	-0.569	-0.0991001	0.103054	0.639431	1.47348	0.710949	2.2037	0.999824	0.478089	-0.00316288	-0.759688	-0.642844	-0.759688	-0.759688	-0.759688	-0.759688	-0.759688	-0.759688	-0.759688	-0.759688	-0.759688	2.30246	2.23803e+06	6.74544e-08	0	1
Q6NZY4	Zinc finger CCHC domain-containing protein 8	ZCCHC8	-0.422179	-0.422179	-0.422179	0.323506	2.57689	2.2891	2.40972	-0.422179	-0.422179	-0.422179	-0.422179	-0.422179	-0.422179	-0.422179	-0.422179	-0.422179	-0.422179	-0.422179	-0.422179	-0.422179	-0.422179	-0.422179	1	#DIV/0!	0	1
Q6P1L8	39S ribosomal protein L14, mitochondrial	MRPL14	-0.24483	-0.24483	-0.24483	-0.24483	-0.24483	-0.24483	-0.24483	0.471842	-0.24483	4.42476	-0.24483	-0.24483	-0.24483	-0.24483	-0.24483	-0.24483	-0.24483	-0.24483	-0.24483	-0.24483	-0.24483	-0.24483	1	#DIV/0!	#N/A	#N/A
Q6P1N0	Coiled-coil and C2 domain-containing protein 1A	CC2D1A	-0.479309	0.46794	0.699227	2.13452	2.21612	2.63045	-0.479309	-0.479309	-0.479309	-0.479309	-0.479309	-0.479309	-0.479309	-0.479309	-0.479309	-0.479309	-0.479309	-0.479309	-0.479309	-0.479309	-0.479309	-0.479309	148881	0.373901	0	0
Q6P2E9	Enhancer of mRNA-decapping protein 4	EDC4	-0.258485	0.809916	-0.258485	4.35979	-0.258485	-0.258485	-0.258485	-0.258485	-0.258485	-0.258485	-0.258485	-0.258485	-0.258485	-0.258485	-0.258485	-0.258485	-0.258485	-0.258485	-0.258485	-0.258485	-0.258485	-0.258485	703111	5.64715e-06	0	1
Q6P2Q9	Pre-mRNA-processing-splicing factor 8	PRPF8	-0.213201	-0.213201	-0.213201	-0.213201	-0.213201	-0.213201	-0.213201	-0.213201	-0.213201	-0.213201	-0.213201	-0.213201	-0.213201	-0.213201	4.47722	-0.213201	-0.213201	-0.213201	-0.213201	-0.213201	-0.213201	-0.213201	2.21083e+06	3.9981e-07	1	1
Q6P4A8	Phospholipase B-like 1	PLBD1	-0.394851	1.50493	0.239533	1.37745	3.65337	0.0659054	0.260479	-0.513651	-0.513651	-0.513651	-0.513651	-0.513651	-0.513651	-0.366526	-0.286022	-0.151045	-0.513651	-0.513651	-0.513651	-0.253067	-0.513651	-0.513651	1.803e+06	4.27801e-08	1	0
Q6P587	Acylpyruvase FAHD1, mitochondrial	FAHD1	0.150945	3.58235	0.885986	1.42189	1.35687	-0.0115293	-0.177738	-0.480585	-0.480585	-0.480585	-0.480585	-0.480585	-0.480585	-0.480585	-0.480585	-0.480585	-0.480585	-0.480585	-0.480585	-0.480585	-0.480585	-0.480585	476901	0.373901	0	1
Q6P589	Tumor necrosis factor alpha-induced protein 8-like protein 2	TNFAIP8L2	1.45592	4.15975	-0.280784	-0.280784	-0.280784	-0.280784	-0.280784	-0.280784	-0.280784	-0.280784	-0.280784	-0.280784	-0.280784	-0.280784	-0.280784	-0.280784	-0.280784	-0.280784	-0.280784	-0.280784	-0.280784	-0.280784	1	#DIV/0!	0	0
Q6P996	Pyridoxal-dependent decarboxylase domain-containing protein 1	PDXDC1	0.441689	1.20118	1.45567	1.64287	2.83219	1.14832	-0.118933	-0.608438	-0.608438	-0.608438	-0.608438	-0.608438	-0.608438	-0.0848723	-0.608438	-0.608438	-0.608438	-0.608438	-0.608438	-0.608438	-0.608438	-0.608438	162518	0.373901	0	1
Q6PI73	Leukocyte immunoglobulin-like receptor subfamily A member 6	LILRA6	1.18342	4.25673	-0.272008	-0.272008	-0.272008	-0.272008	-0.272008	-0.272008	-0.272008	-0.272008	-0.272008	-0.272008	-0.272008	-0.272008	-0.272008	-0.272008	-0.272008	-0.272008	-0.272008	-0.272008	-0.272008	-0.272008	8589701	1.24576e-06	#N/A	#N/A
Q6PIU2	Neutral cholesterol ester hydrolase 1	NCEH1	1.47799	2.09188	0.246478	1.03777	2.03931	0.869185	0.861366	0.539099	-0.740877	-0.740877	-0.740877	-0.740877	-0.740877	-0.740877	0.468321	-0.740877	-0.740877	-0.740877	-0.740877	-0.740877	-0.740877	-0.740877	3.15873	0.318409	0	1
Q6PKG0	La-related protein 1	LARP1	-0.33055	-0.323669	-0.301382	-0.257532	-0.286133	-0.272681	-0.260543	-0.137204	0.0585328	-0.0254494	-0.0961678	-0.13209	-0.33055	-0.13467	0.166499	-0.191794	-0.256422	-0.33055	-0.33055	-0.33055	-0.33055	4.43401	3.30427e+06	5.15182e-07	0	1
Q6QNY0	Biogenesis of lysosome-related organelles complex 1 subunit 3	BLOC1S3	-0.304241	2.47837	-0.304241	-0.304241	3.60644	-0.304241	-0.304241	-0.304241	-0.304241	-0.304241	-0.304241	-0.304241	-0.304241	-0.304241	-0.304241	-0.304241	-0.304241	-0.304241	-0.304241	-0.304241	-0.304241	-0.304241	1	#DIV/0!	0	0
Q6QNY1	Biogenesis of lysosome-related organelles complex 1 subunit 2	BLOC1S2	0.173156	2.59393	3.46296	0.114536	-0.352477	-0.352477	-0.352477	-0.352477	-0.352477	-0.352477	-0.352477	-0.352477	-0.352477	-0.352477	-0.352477	-0.352477	-0.352477	-0.352477	-0.352477	-0.352477	-0.352477	-0.352477	1	#DIV/0!	0	1
Q6RW13	Type-1 angiotensin II receptor-associated protein	AGTRAP	2.39944	-0.418528	0.492116	-0.418528	-0.418528	3.05367	1.58828	-0.418528	-0.418528	-0.418528	-0.418528	-0.418528	-0.418528	-0.418528	-0.418528	-0.418528	-0.418528	-0.418528	-0.418528	-0.418528	-0.418528	-0.418528	1	#DIV/0!	0	0
Q6UW68	Transmembrane protein 205	TMEM205	0.551895	0.874453	-0.396781	-0.396781	3.4752	2.24051	-0.396781	-0.396781	-0.396781	-0.396781	-0.396781	-0.396781	-0.396781	-0.396781	-0.396781	-0.396781	-0.396781	-0.396781	-0.396781	-0.396781	-0.396781	-0.396781	153044	0.373901	#N/A	#N/A
Q6UWP8	Suprabasin	SBSN	-1.16558	-1.11777	-1.12199	-0.747799	-0.299454	-0.859625	-0.91225	-0.100365	-0.321835	0.141301	-0.349612	-0.359024	-1.01028	0.203378	-0.873012	0.929075	1.10845	1.25878	1.03763	1.05607	1.16158	2.34235	1	#DIV/0!	#N/A	#N/A
Q6UX71	Plexin domain-containing protein 2	PLXDC2	1.14968	-0.270856	-0.270856	-0.270856	4.26743	-0.270856	-0.270856	-0.270856	-0.270856	-0.270856	-0.270856	-0.270856	-0.270856	-0.270856	-0.270856	-0.270856	-0.270856	-0.270856	-0.270856	-0.270856	-0.270856	-0.270856	6.73173e+06	1.48061e-07	0	0
Q6UXH1	Protein disulfide isomerase CRELD2	CRELD2	-0.423332	0.658486	1.83096	1.92221	3.20831	-0.423332	-0.423332	-0.423332	-0.423332	-0.423332	-0.423332	-0.423332	-0.423332	-0.423332	-0.423332	-0.423332	-0.423332	-0.423332	-0.423332	-0.423332	-0.423332	-0.423332	#N/A	#N/A	0	0
Q6V1P9	Protocadherin-23	DCHS2	-0.298986	-0.298986	-0.298986	2.17325	3.80646	-0.298986	-0.298986	-0.298986	-0.298986	-0.298986	-0.298986	-0.298986	-0.298986	-0.298986	-0.298986	-0.298986	-0.298986	-0.298986	-0.298986	-0.298986	-0.298986	-0.298986	#N/A	#N/A	#N/A	#N/A
Q6WKZ4	Rab11 family-interacting protein 1	RAB11FIP1	-0.0696583	2.3673	1.70789	1.7641	1.57758	0.231327	1.09626	0.170782	-0.631827	-0.631827	-0.631827	-0.631827	-0.631827	-0.631827	-0.631827	-0.631827	-0.631827	-0.631827	-0.631827	-0.631827	-0.631827	-0.631827	251284	0.116461	1	1
Q6Y7W6	GRB10-interacting GYF protein 2	GIGYF2	-0.167868	-0.0880278	-0.120989	0.0552218	-0.0139038	-0.118364	-0.0571775	-0.281487	-0.281487	-0.281487	-0.281487	-0.281487	-0.281487	-0.281487	-0.281487	-0.281487	-0.281487	-0.281487	-0.281487	-0.281487	-0.281487	4.45192	1.47453e+06	6.73693e-08	0	1
Q6ZSR9	Uncharacterized protein FLJ45252	2 SV=2	0.422855	1.70194	2.73505	1.08103	1.61564	-0.605496	0.790953	0.73498	-0.605496	-0.605496	-0.605496	-0.605496	-0.605496	-0.605496	-0.605496	-0.605496	-0.605496	-0.605496	-0.605496	-0.605496	-0.605496	-0.605496	1.32863e+06	5.82235e-08	0	0
Q6ZUJ8	Phosphoinositide 3-kinase adapter protein 1	PIK3AP1	-0.292416	1.87811	3.97021	-0.292416	-0.292416	-0.292416	-0.292416	-0.292416	-0.292416	-0.292416	-0.292416	-0.292416	-0.292416	-0.292416	-0.292416	-0.292416	-0.292416	-0.292416	-0.292416	-0.292416	-0.292416	-0.292416	216548	0.373901	0	0
Q6ZVF9	G protein-regulated inducer of neurite outgrowth 3	GPRIN3	0.173087	1.72234	2.21648	0.233411	2.94069	0.203738	0.167526	0.108248	-0.55468	-0.55468	-0.55468	-0.55468	-0.55468	-0.55468	-0.55468	-0.55468	-0.55468	-0.55468	-0.55468	-0.55468	-0.55468	-0.55468	1.99494e+06	4.11199e-06	0	0
Q6ZVX7	F-box only protein 50	NCCRP1	-0.871282	-0.871282	-0.871282	-0.871282	-0.871282	-0.58404	-0.504561	0.075835	-0.284666	0.643513	0.711466	-0.220096	-0.871282	0.553999	-0.682617	-0.0365609	-0.871282	1.49182	-0.0732716	0.669122	1.40517	2.93386	#N/A	#N/A	#N/A	#N/A
Q71RC2	La-related protein 4	LARP4	-0.213201	-0.213201	-0.213201	-0.213201	-0.213201	-0.213201	-0.213201	-0.213201	-0.213201	-0.213201	-0.213201	-0.213201	-0.213201	-0.213201	-0.213201	-0.213201	-0.213201	-0.213201	-0.213201	-0.213201	-0.213201	4.47722	822958	0.116384	0	0
Q71U36	Tubulin alpha-1A chain	TUBA1A	-0.383679	1.06447	0.504155	1.43068	1.48623	1.8951	1.76894	0.457207	0.314747	-0.319808	-0.773044	-0.531953	-0.926093	-0.882174	-0.0590684	-0.948197	-0.875185	-0.911487	-0.953121	-0.941625	-0.976621	0.560514	2.32407e+06	0.116243	0	1
Q71UM5	40S ribosomal protein S27-like	RPS27L	-0.222656	-0.222656	-0.222656	-0.222656	-0.222656	-0.222656	-0.222656	-0.222656	-0.222656	-0.203856	-0.222656	-0.205869	-0.222656	-0.176268	-0.15663	-0.211843	-0.222656	-0.211411	-0.214377	-0.201796	-0.222656	4.47657	1	#DIV/0!	0	0
Q7KZF4	Staphylococcal nuclease domain-containing protein 1	SND1	-0.400287	-0.453207	-0.180818	-0.309543	0.00234104	0.893459	0.789866	0.46401	1.09524	-0.205566	-0.517509	-0.369072	-0.517509	-0.517509	3.84866	-0.517509	-0.517509	-0.517509	-0.517509	-0.517509	-0.517509	-0.517509	1.76643e+07	9.87316e-10	1	1
Q7L014	Probable ATP-dependent RNA helicase DDX46	DDX46	1.86803	3.28475	2.00591	-0.376773	-0.376773	-0.376773	-0.376773	-0.376773	-0.376773	-0.376773	-0.376773	-0.376773	-0.376773	-0.376773	-0.376773	-0.376773	-0.376773	-0.376773	-0.376773	-0.376773	-0.376773	-0.376773	1.43537e+07	1.51809e-09	0	1
Q7L1Q6	Basic leucine zipper and W2 domain-containing protein 1	BZW1	4.47722	-0.213201	-0.213201	-0.213201	-0.213201	-0.213201	-0.213201	-0.213201	-0.213201	-0.213201	-0.213201	-0.213201	-0.213201	-0.213201	-0.213201	-0.213201	-0.213201	-0.213201	-0.213201	-0.213201	-0.213201	-0.213201	210331	0.116488	0	1
Q7L1W4	Volume-regulated anion channel subunit LRRC8D	LRRC8D	-0.213201	-0.213201	-0.213201	-0.213201	-0.213201	-0.213201	-0.213201	-0.213201	-0.213201	-0.213201	-0.213201	-0.213201	-0.213201	-0.213201	4.47722	-0.213201	-0.213201	-0.213201	-0.213201	-0.213201	-0.213201	-0.213201	#N/A	#N/A	#N/A	#N/A
Q7L266	Isoaspartyl peptidase/L-asparaginase	ASRGL1	0.115046	3.18288	0.972864	1.60572	1.58447	0.530355	0.114243	-0.170803	-0.56677	-0.56677	-0.56677	-0.56677	-0.56677	-0.56677	-0.56677	-0.56677	-0.56677	-0.56677	-0.56677	-0.56677	-0.56677	-0.56677	104281	0.373901	0	0
Q7L2E3	ATP-dependent RNA helicase DHX30	DHX30	-0.274236	-0.274236	-0.274236	-0.274236	-0.274236	-0.274236	-0.274236	-0.274236	-0.274236	-0.274236	-0.274236	-0.274236	-0.274236	-0.274236	4.23481	-0.274236	-0.274236	-0.274236	-0.274236	-0.274236	-0.274236	1.2499	1	#DIV/0!	0	1
Q7L2H7	Eukaryotic translation initiation factor 3 subunit M	EIF3M	-0.255084	-0.255084	-0.255084	-0.255084	-0.255084	-0.255084	-0.255084	-0.255084	-0.255084	0.722576	-0.255084	-0.255084	-0.255084	-0.255084	4.3791	-0.255084	-0.255084	-0.255084	-0.255084	-0.255084	-0.255084	-0.255084	522701	0.373901	1	1
Q7L576	Cytoplasmic FMR1-interacting protein 1	CYFIP1	-0.276325	-0.276325	-0.0184774	0.409131	-0.276325	0.175582	-0.276325	-0.276325	-0.276325	-0.276325	-0.276325	-0.276325	-0.276325	-0.276325	4.40761	-0.276325	-0.276325	-0.276325	-0.276325	-0.276325	-0.276325	-0.276325	4.8385e+06	9.88316e-07	1	0
Q7L591	Docking protein 3	DOK3	0.903057	2.96107	1.67721	1.56995	1.03707	0.362987	0.0833164	-0.572977	-0.572977	-0.572977	-0.572977	-0.572977	-0.572977	-0.572977	-0.572977	-0.572977	-0.572977	-0.572977	-0.572977	-0.572977	-0.572977	-0.572977	843721	0.116225	0	0
Q7L5N7	Lysophosphatidylcholine acyltransferase 2	LPCAT2	1.01437	2.87371	-0.438177	-0.438177	2.3604	1.63871	-0.438177	-0.438177	-0.438177	-0.438177	-0.438177	-0.438177	-0.438177	-0.438177	-0.438177	-0.438177	-0.438177	-0.438177	-0.438177	-0.438177	-0.438177	-0.438177	173484	0.118014	0	1
Q7L7X3	Serine/threonine-protein kinase TAO1	TAOK1	-0.213201	-0.213201	-0.213201	-0.213201	-0.213201	-0.213201	-0.213201	-0.213201	-0.213201	-0.213201	-0.213201	-0.213201	-0.213201	-0.213201	4.47722	-0.213201	-0.213201	-0.213201	-0.213201	-0.213201	-0.213201	-0.213201	#N/A	#N/A	#N/A	#N/A
Q9H8S9	MOB kinase activator 1A	MOB1A	0.0824528	3.73679	1.41368	1.18134	0.743897	-0.167866	-0.436893	-0.436893	-0.436893	-0.436893	-0.436893	-0.436893	-0.436893	-0.436893	-0.436893	-0.436893	-0.436893	-0.436893	-0.436893	-0.436893	-0.436893	-0.436893	1.48227e+06	1.46936e-08	0	0
Q7Z2T5	TRMT1-like protein	TRMT1L	-0.247651	-0.247651	-0.247651	-0.247651	-0.247651	-0.247651	-0.247651	-0.247651	-0.247651	-0.247651	-0.247651	-0.247651	-0.247651	-0.247651	0.539081	-0.247651	-0.247651	-0.247651	-0.247651	-0.247651	-0.247651	4.41393	1	#DIV/0!	0	1
Q7Z2W4	Zinc finger CCCH-type antiviral protein 1	ZC3HAV1	-0.263243	-0.313234	-0.313234	-0.313234	-0.313234	-0.313234	-0.249763	-0.313234	0.0761351	-0.151761	-0.313234	0.294491	-0.313234	-0.0214124	-0.0269929	0.00141467	-0.313234	-0.313234	-0.313234	-0.313234	-0.313234	4.41317	5.02293e+06	1.20656e-06	1	1
Q7Z3B4	Nucleoporin p54	NUP54	-0.434155	0.775006	1.8468	2.83344	2.35955	-0.434155	-0.434155	-0.434155	-0.434155	-0.434155	-0.434155	-0.434155	-0.434155	-0.434155	-0.434155	-0.434155	-0.434155	-0.434155	-0.434155	-0.434155	-0.434155	-0.434155	169861	0.373901	0	0
Q7Z3T8	Zinc finger FYVE domain-containing protein 16	ZFYVE16	0.134311	1.79317	1.27304	3.28266	0.979922	0.222054	0.311683	-0.533123	-0.533123	-0.533123	-0.533123	-0.533123	-0.533123	-0.533123	-0.533123	-0.533123	-0.533123	-0.533123	-0.533123	-0.533123	-0.533123	-0.533123	3.94497e+06	1.98277e-07	0	1
Q7Z406	Myosin-14	MYH14	-0.242703	-0.242703	-0.242703	-0.242703	-0.242703	-0.242703	-0.242703	0.421911	-0.242703	-0.242703	-0.242703	-0.242703	-0.242703	-0.242703	4.43214	-0.242703	-0.242703	-0.242703	-0.242703	-0.242703	-0.242703	-0.242703	1	#DIV/0!	0	0
Q7Z417	Nuclear fragile X mental retardation-interacting protein 2	NUFIP2	-0.186733	-0.0509052	0.0421654	-0.0148065	-0.183221	-0.150833	-0.0555987	-0.280132	-0.280132	-0.280132	-0.280132	-0.280132	-0.280132	-0.212112	-0.280132	-0.280132	-0.280132	-0.280132	-0.280132	-0.280132	-0.280132	4.45376	3.2386e+06	2.47558e-09	0	1
Q7Z4G1	COMM domain-containing protein 6	COMMD6	-0.340519	-0.340519	0.637776	2.08434	3.74775	-0.340519	-0.340519	-0.340519	-0.340519	-0.340519	-0.340519	-0.340519	-0.340519	-0.340519	-0.340519	-0.340519	-0.340519	-0.340519	-0.340519	-0.340519	-0.340519	-0.340519	1	#DIV/0!	0	0
Q7Z4V5	Hepatoma-derived growth factor-related protein 2	HDGFL2	-0.213201	-0.213201	-0.213201	-0.213201	-0.213201	-0.213201	-0.213201	-0.213201	-0.213201	-0.213201	-0.213201	-0.213201	-0.213201	-0.213201	-0.213201	-0.213201	-0.213201	-0.213201	-0.213201	-0.213201	-0.213201	4.47722	6.84497e+06	4.52856e-06	0	1
Q7Z4W1	L-xylulose reductase	DCXR	0.0834396	1.82332	0.262677	2.12833	3.13385	-0.437154	-0.437154	-0.437154	-0.437154	-0.437154	-0.437154	-0.437154	-0.437154	-0.437154	-0.437154	-0.437154	-0.437154	-0.437154	-0.437154	-0.437154	-0.437154	-0.437154	33172	0.373901	1	1
Q7Z5L9	Interferon regulatory factor 2-binding protein 2	IRF2BP2	-0.400629	2.89855	0.582631	0.766679	-0.400629	2.96346	-0.400629	-0.400629	-0.400629	-0.400629	-0.400629	-0.400629	-0.400629	-0.400629	-0.400629	-0.400629	-0.400629	-0.400629	-0.400629	-0.400629	-0.400629	-0.400629	1	#DIV/0!	0	0
Q7Z5R6	Amyloid beta A4 precursor protein-binding family B member 1-interacting protein	APBB1IP	0.533928	2.77627	1.1291	1.3147	2.28442	0.489697	-0.533007	-0.533007	-0.533007	-0.533007	-0.533007	-0.533007	-0.533007	-0.533007	-0.533007	-0.533007	-0.533007	-0.533007	-0.533007	-0.533007	-0.533007	-0.533007	412338	0.117379	0	0
Q7Z6I6	Rho GTPase-activating protein 30	ARHGAP30	-0.133059	1.58752	2.21157	2.59914	-0.520866	1.44359	0.625102	-0.520866	-0.520866	-0.520866	-0.520866	-0.520866	-0.520866	-0.520866	-0.520866	-0.520866	-0.520866	-0.520866	-0.520866	-0.520866	-0.520866	-0.520866	1	#DIV/0!	#N/A	#N/A
[truncated: 557 more rows]

## Sheet: RNA_dataset
Supplementary Data 8: G-MФ GRADR dataset
							Row Z-score																						% in respective fraction				mean % C
[truncated: 14,846 more rows]
