# Supplementary material for: A searchable atlas of pathogen-sensitive lncRNA networks in human macrophages
Source: Nat Commun. 2025 May 21;16:4733. doi: 10.1038/s41467-025-60084-x (PMC12095776; doi:10.1038/s41467-025-60084-x)
Supplement: Supplementary file 11 — Supplementary Data 9 [file 41467_2025_60084_MOESM11_ESM.xlsx]

## Sheet: LUCAT1 ChIRP-MS
Supplementary Data 9: LUCAT1- and ROCKI-ChIRP-MS dataset
IDs				LFQ values												statistics
Protein IDs	Majority protein IDs	Protein names	Gene names	Ctrl_1.1	Ctrl_1.2	Ctrl_2.1	Ctrl_2.2	Ctrl_3.1	Ctrl_3.2	LUCAT1_1.1	LUCAT1_1.2	LUCAT1_2.1	LUCAT1_2.2	LUCAT1_3.1	LUCAT1_3.2	fold-change (LUCAT1 vs Ctrl ChIRP)	P
O14983	O14983	Sarcoplasmic/endoplasmicreticulumcalciumATPase1	ATP2A1	0	0	0	0	0	0	12737	0	0	0	8240.7	4985.1	34.9628	0.0753191
O95782	O95782	AP-2complexsubunitalpha-1	AP2A1	0	0	0	0	0	0	0	4747.1	0	0	0	3404.5	7.91183	0.152205
P07195	P07195	L-lactatedehydrogenaseBchain	LDHB	0	0	0	0	0	0	4237.8	0	7264.7	7876	4573.6	4969.8	39.9202	0.00174569
P09382	P09382	Galectin-1	LGALS1	0	0	0	0	0	0	5210.6	0	0	0	31030	18086	60.401	0.114983
P19367	P19367	Hexokinase-1	HK1	0	0	0	0	0	0	12315	12260	0	0	3008.9	0	45.9732	0.0932337
P36543	P36543	V-typeprotonATPasesubunitE1	ATP6V1E1	0	0	0	0	0	0	11521	5119.1	0	0	4491.2	8317.6	35.2188	0.0247661
P38159	P38159	RNA-bindingmotifprotein,Xchromosome	RBMX	0	0	0	0	0	0	0	2271.4	0	0	4954.1	5647.9	12.0425	0.071457
P47985	P47985	Cytochromeb-c1complexsubunitRieske,mitochondrial	UQCRFS1	0	0	0	0	0	0	0	12231	0	4039.2	0	0	27.117	0.208073
P50213	P50213	Isocitratedehydrogenase[NAD]subunitalpha,mitochondrial	IDH3A	0	0	0	0	0	0	2498.2	3415.4	0	0	14716	0	34.3827	0.171614
P51153	P51153	Ras-relatedproteinRab-13	RAB13	0	0	0	0	0	0	0	0	0	4802.2	4656.1	0	15.7638	0.144992
P51991	P51991	HeterogeneousnuclearribonucleoproteinA3	HNRNPA3	0	0	0	0	0	0	32099	39717	0	0	41179	39303	188.325	0.0108277
P57740	P57740	NuclearporecomplexproteinNup107	NUP107	0	0	0	0	0	0	0	6604.5	0	2596.2	8308.3	8604.5	29.1817	0.0235331
Q07955	Q07955	Serine/arginine-richsplicingfactor1	SRSF1	0	0	0	0	0	0	15153	10213	0	0	35724	39535	101.817	0.0383993
Q14103	Q14103	HeterogeneousnuclearribonucleoproteinD0	HNRNPD	0	0	0	0	0	0	63450	56442	0	0	84048	37986	339.9	0.0169645
Q15424	Q15424	ScaffoldattachmentfactorB1	SAFB	0	0	0	0	0	0	0	0	3746.3	0	7155.4	0	18.1695	0.17058
Q15637	Q15637	Splicingfactor1	SF1	0	0	0	0	0	0	0	8677.5	0	0	10082	13231	31.2658	0.0553544
Q16658	Q16658	Fascin	FSCN1	0	0	0	0	0	0	0	0	13433	12232	0	5519	42.775	0.0708916
Q86U42	Q86U42	Polyadenylate-bindingprotein2	PABPN1	0	0	0	0	0	0	10817	12382	0	0	9386	18636	54.3083	0.0171382
Q86UX7	Q86UX7	Fermitinfamilyhomolog3	FERMT3	0	0	0	0	0	0	0	0	6199	0	11388	9386.8	29.3117	0.0600679
Q86VP6	Q86VP6	Cullin-associatedNEDD8-dissociatedprotein1	CAND1	0	0	0	0	0	0	0	9707.4	0	0	2422.2	0	20.216	0.23159
Q8NBJ5	Q8NBJ5	Procollagengalactosyltransferase1	COLGALT1	0	0	0	0	0	0	0	0	6139.7	6488.8	3925.5	7806.3	27.59	0.0148063
Q96PK6	Q96PK6	RNA-bindingprotein14	RBM14	0	0	0	0	0	0	12761	17695	0	0	8097.2	11113	64.2553	0.0173871
Q96QK1	Q96QK1	Vacuolarproteinsorting-associatedprotein35	VPS35	0	0	0	0	0	0	5550.6	8088.5	0	0	12300	9306	43.2318	0.017132
Q9BUF5	Q9BUF5	Tubulinbeta-6chain	TUBB6	0	0	0	0	0	0	0	0	16162	22333	7664.5	12005	76.9325	0.023973
Q9BY77	Q9BY77	Polymerasedelta-interactingprotein3	POLDIP3	0	0	0	0	0	0	6786.2	0	0	0	3852.5	13295	17.7312	0.0968096
Q9H223	Q9H223	EHdomain-containingprotein4	EHD4	0	0	0	0	0	0	7271.6	4552.1	0	0	8786.4	6279.8	34.3502	0.014792
Q9NWH9	Q9NWH9	SAFB-liketranscriptionmodulator	SLTM	0	0	0	0	0	0	0	2147.3	0	0	4127.7	5704.2	10.4583	0.0749175
Q9Y383	Q9Y383	PutativeRNA-bindingproteinLuc7-like2	LUC7L2	0	0	0	0	0	0	12228	0	0	0	8189.4	7404.2	34.029	0.0591929
P42167	P42167	Lamina-associatedpolypeptide2,isoformsbeta/gamma	TMPO	0	0	0	0	11593	0	44319	26545	34404	39141	78898	69797	25.2828	0.000306485
P45880	P45880	Voltage-dependentanion-selectivechannelprotein2	VDAC2	0	0	4832.7	0	0	0	61690	42355	0	0	0	13726	24.3696	0.11181
Q07666	Q07666	KHdomain-containing,RNA-binding,signaltransduction-associatedprotein1	KHDRBS1	0	0	0	0	0	10731	43734	20673	0	0	61687	40926	15.5643	0.0316561
P28482	P28482	Mitogen-activatedproteinkinase1	MAPK1	0	0	5024.7	0	0	0	10211	0	9547	26312	6212	8039.7	12.005	0.0310913
Q8N163	Q8N163	Cellcycleandapoptosisregulatorprotein2	CCAR2	0	0	3467.6	0	0	0	7356.6	9190	0	5495.5	5696.4	7519.4	10.1678	0.00392374
P14550	P14550	Aldo-ketoreductasefamily1memberA1	AKR1A1	0	0	0	10072	0	0	14725	12732	18392	13728	17763	13993	9.06801	3.56845e-05
P21964	P21964	CatecholO-methyltransferase	COMT	0	0	9206.2	0	0	0	35430	16830	0	0	7507.7	17745	8.41962	0.0742697
P14314	P14314	Glucosidase2subunitbeta	PRKCSH	0	0	3685.2	0	0	0	4520.5	0	8898.1	0	8077	9470.5	8.40283	0.0361587
P52209	P52209	6-phosphogluconatedehydrogenase,decarboxylating	PGD	0	0	0	13467	0	0	14538	24387	17869	11988	19038	17955	7.85438	0.000286626
Q15393	Q15393	Splicingfactor3Bsubunit3	SF3B3	0	0	0	7246.1	0	0	0	0	9187.7	9433	20241	14739	7.39718	0.0511988
Q14204	Q14204	Cytoplasmicdynein1heavychain1	DYNC1H1	0	0	12755	0	0	0	18717	13667	14109	12618	11289	12573	6.50514	0.000596142
P08631	P08631	Tyrosine-proteinkinaseHCK	HCK	0	0	3099.3	0	0	0	0	0	7222.4	4410.3	3939.9	4476.7	6.46898	0.0499242
P35232	P35232	Prohibitin	PHB	0	0	5586	4927.4	0	0	21068	20057	8274.9	7243.3	4956.9	4219.1	6.26051	0.0187068
O60927	O60927	E3ubiquitin-proteinligasePPP1R11	PPP1R11	0	0	5289.3	0	0	0	0	0	12220	11837	0	6132.2	5.7076	0.137712
Q04864	Q04864	Proto-oncogenec-Rel	REL	0	0	0	2673.4	3328	0	15185	17109	0	0	0	0	5.38108	0.235582
P08865	P08865	40SribosomalproteinSA	RPSA	0	0	5838.9	4764.8	1024.7	0	19112	14202	9829.9	8521.5	5753	3834.3	5.26751	0.00868538
Q08211	Q08211	ATP-dependentRNAhelicaseA	DHX9	0	0	0	0	6451.7	8740.7	13092	15435	0	0	18131	27186	4.86059	0.0617647
O95670	O95670	V-typeprotonATPasesubunitG2	ATP6V1G2	0	0	4488.1	5240.9	2490.5	0	10159	10437	9783.7	8044.7	8370.9	6568.5	4.3671	0.000144869
P33176	P33176	Kinesin-1heavychain	KIF5B	0	0	3413.9	0	0	0	0	0	0	6820.9	3756.7	4243.9	4.34152	0.178333
Q53HC9	Q53HC9	EARPandGARPcomplex-interactingprotein1	EIPR1	0	0	0	1781.3	0	0	0	0	3298	3242.7	0	1152.4	4.31881	0.20043
Q96S97	Q96S97	Myeloid-associateddifferentiationmarker	MYADM	0	0	10728	11054	0	0	10531	26068	11800	10837	18225	15953	4.28859	0.00519144
O43516	O43516	WAS/WASL-interactingproteinfamilymember1	WIPF1	0	0	6505.3	15919	0	0	19769	0	29363	30661	7120.8	7396.8	4.20573	0.0678825
P02786	P02786	Transferrinreceptorprotein1	TFRC	0	0	0	0	8397.8	7145.9	18181	0	0	0	24568	22438	4.19379	0.142553
P33121	P33121	Long-chain-fatty-acid--CoAligase1	ACSL1	0	0	13405	13211	10506	8434.1	77349	41096	14629	0	27464	26091	4.09669	0.0604731
P27797	P27797	Calreticulin	CALR	0	0	0	3086.6	0	0	6048.4	0	0	0	4757.1	1480.8	3.98053	0.235107
P49368	P49368	T-complexprotein1subunitgamma	CCT3	0	0	4187.2	3047	0	0	0	0	4694.7	4397.5	10106	9483	3.96467	0.0971383
P37802	P37802	Transgelin-2	TAGLN2	0	0	26450	0	10633	0	20848	26604	35415	30846	12167	19961	3.93283	0.00871861
P29692	P29692	Elongationfactor1-delta	EEF1D	0	0	0	21739	0	0	19718	20861	0	7595.6	19351	17402	3.90669	0.0615216
P63220	P63220	40SribosomalproteinS21	RPS21	0	0	9878.7	9948.5	0	0	7878.5	0	21756	20001	11684	15172	3.85791	0.0362476
O75947	O75947	ATPsynthasesubunitd,mitochondrial	ATP5PD	0	0	0	6633.5	0	0	0	0	4596.4	0	10079	10091	3.73353	0.218574
P05109	P05109	ProteinS100-A8	S100A8	0	0	19401	15293	0	0	0	0	27917	0	50923	45591	3.58653	0.183122
P78527	P78527	DNA-dependentproteinkinasecatalyticsubunit	PRKDC	0	0	4801.2	3194.9	2823.7	0	3693.5	5313.7	5062.5	0	13214	10972	3.53571	0.0605898
P51149	P51149	Ras-relatedproteinRab-7a	RAB7A	0	0	4894	4587.8	4616.1	0	14367	5805.6	4540.6	4149.2	9302.5	8993.9	3.34509	0.0156861
P53396	P53396	ATP-citratesynthase	ACLY	0	0	12085	14457	0	0	18514	13364	14046	14243	13911	12174	3.24964	0.00707277
Q96AE4	Q96AE4	Farupstreamelement-bindingprotein1	FUBP1	0	0	0	0	7215.8	9065.7	9857.1	9145	0	0	15048	18410	3.22207	0.12003
Q7L576	Q7L576	CytoplasmicFMR1-interactingprotein1	CYFIP1	0	0	8770.9	8516.6	0	0	7214.2	12023	0	10262	13715	12409	3.21754	0.0429398
O95571	O95571	PersulfidedioxygenaseETHE1,mitochondrial	ETHE1	0	0	6832.7	5634.5	0	0	11748	10589	3599.4	0	7246.5	6778	3.20528	0.0659967
Q9BSJ8	Q9BSJ8	Extendedsynaptotagmin-1	ESYT1	0	0	9092.2	8939.1	0	0	10065	11215	10131	0	14051	12285	3.2026	0.0381455
P10606	P10606	Cytochromecoxidasesubunit5B,mitochondrial	COX5B	0	0	9319.7	0	0	0	28883	0	0	0	0	857.22	3.19111	0.514235
O00148	O00148	ATP-dependentRNAhelicaseDDX39A	DDX39A	0	0	6183.3	5111.7	0	0	0	0	5701.6	4773.1	12718	12508	3.16075	0.150001
Q15233	Q15233	Non-POUdomain-containingoctamer-bindingprotein	NONO	0	0	14567	14697	11271	7480.7	42019	26525	18198	17160	26306	20634	3.14151	0.00418066
O75643	O75643	U5smallnuclearribonucleoprotein200kDahelicase	SNRNP200	0	0	0	6235	0	10698	5683.4	0	6914.5	8341.8	17539	14675	3.13906	0.0886246
Q86V81	Q86V81	THOcomplexsubunit4	ALYREF	0	0	16302	0	0	0	14144	0	0	0	19464	17317	3.12385	0.249415
P17858	P17858	ATP-dependent6-phosphofructokinase,livertype	PFKL	0	0	8427.1	8926.7	0	0	0	4311.6	15709	11266	11906	9311	3.02548	0.0754829
P11215	P11215	Integrinalpha-M	ITGAM	0	0	11320	12011	0	0	0	20724	0	19440	16792	12949	2.99623	0.119657
Q13423	Q13423	NAD(P)transhydrogenase,mitochondrial	NNT	0	0	0	0	9045.3	11826	13335	13271	7929.6	8002.8	10134	9853.4	2.99578	0.0172808
P26599	P26599	Polypyrimidinetract-bindingprotein1	PTBP1	10688	0	15463	18991	23550	11405	26961	49619	43176	57195	29430	32479	2.98213	0.00125567
P40939	P40939	Trifunctionalenzymesubunitalpha,mitochondrial	HADHA	0	0	15342	19861	0	0	23434	19103	11565	17363	16044	17054	2.97029	0.0176824
P62820	P62820	Ras-relatedproteinRab-1A	RAB1A	0	0	0	5382.5	5742.7	0	7831.1	3209.6	11580	0	6097.3	3861.2	2.92841	0.106902
P61923	P61923	Coatomersubunitzeta-1	COPZ1	0	0	3719.6	4143	1982.5	0	9612.2	8412.5	6199.9	0	3017.9	0	2.76711	0.153607
P26641	P26641	Elongationfactor1-gamma	EEF1G	11864	0	28671	33054	19135	16642	64084	61101	54399	56301	34395	29259	2.73887	0.00201519
P51659	P51659	Peroxisomalmultifunctionalenzymetype2	HSD17B4	0	0	7785.7	5484.4	4624.4	4365.4	11716	11285	9115.2	7168.2	10470	8636.4	2.62314	0.00202538
Q9Y678	Q9Y678	Coatomersubunitgamma-1	COPG1	0	0	12556	11703	0	0	0	0	18606	18162	14749	11411	2.59401	0.16675
Q9Y5X3	Q9Y5X3	Sortingnexin-5	SNX5	0	0	8276.4	6773.8	0	0	0	0	9965.3	11090	10019	7890.4	2.58898	0.161525
P23246	P23246	Splicingfactor,proline-andglutamine-rich	SFPQ	0	0	0	71074	68379	57808	76006	72043	80736	127600	58571	93760	2.5789	0.0151376
P82979	P82979	SAPdomain-containingribonucleoprotein	SARNP	0	0	9286.3	12817	0	0	5549.3	4847.9	0	9979.1	19040	17302	2.56606	0.166615
Q13247	Q13247	Serine/arginine-richsplicingfactor6	SRSF6	0	0	14374	17026	18601	0	10890	0	21708	22052	37498	33660	2.51611	0.0944363
P50990	P50990	T-complexprotein1subunittheta	CCT8	0	0	19859	22615	4574.2	12299	26220	25626	24370	24449	20542	27522	2.50608	0.00501397
Q01130	Q01130	Serine/arginine-richsplicingfactor2	SRSF2	0	0	13251	11280	0	0	0	0	11295	0	27911	22226	2.50426	0.305805
P84090	P84090	Enhancerofrudimentaryhomolog	ERH	0	0	10406	10260	0	0	0	0	9254	8457.7	17834	16108	2.49945	0.203576
P43243	P43243	Matrin-3	MATR3	0	0	8633.3	7711.3	14771	0	21630	16535	0	3493.9	17786	17935	2.48685	0.111201
P09960	P09960	LeukotrieneA-4hydrolase	LTA4H	0	0	11656	19546	14420	9086.2	19434	19091	19616	20583	32434	24617	2.4818	0.00567381
P61158	P61158	Actin-relatedprotein3	ACTR3	0	0	33350	33810	20222	17689	38715	41661	51480	49451	41062	37843	2.47653	0.00283245
P12931	P12931	Proto-oncogenetyrosine-proteinkinaseSrc	SRC	0	0	4277.9	0	0	0	0	0	0	8716.3	0	1846.5	2.46916	0.525428
P27348	P27348	14-3-3proteintheta	YWHAQ	0	0	3659.5	11248	0	0	2484.4	5255.1	11254	10145	3019.5	4310.8	2.44634	0.164606
Q14974	Q14974	Importinsubunitbeta-1	KPNB1	0	0	7735.9	9050.8	5828.5	0	11102	14278	6820.5	0	9783.3	12594	2.41332	0.0786557
Q92841	Q92841	ProbableATP-dependentRNAhelicaseDDX17	DDX17	13517	0	8475.9	0	17553	9652	16070	25989	12041	12479	23040	28551	2.40193	0.0187759
P28838	P28838	Cytosolaminopeptidase	LAP3	0	0	8015.3	9041.9	0	0	0	0	7822.7	5938.1	14112	12625	2.37423	0.2292
O75083	O75083	WDrepeat-containingprotein1	WDR1	0	0	22168	21299	14296	10821	14971	29681	32345	30419	29167	25710	2.36634	0.00831836
Q15365	Q15365	Poly(rC)-bindingprotein1	PCBP1	0	0	15207	13352	9900.9	9529.8	15100	12642	22224	20290	22647	19617	2.34467	0.00647563
Q15029	Q15029	116kDaU5smallnuclearribonucleoproteincomponent	EFTUD2	0	0	0	0	5142.9	8854.2	7497.8	0	0	0	12228	12983	2.33683	0.321481
P11177	P11177	PyruvatedehydrogenaseE1componentsubunitbeta,mitochondrial	PDHB	0	0	13034	14599	10493	0	23923	11579	0	14479	20624	18009	2.32424	0.0910908
Q01469	Q01469	Fattyacid-bindingprotein5	FABP5	0	0	19787	31124	0	0	0	9929.7	15310	25308	34660	32036	2.30291	0.188219
Q13263	Q13263	Transcriptionintermediaryfactor1-beta	TRIM28	0	0	51271	45391	47289	54832	93308	75445	65969	80795	75695	65062	2.29534	0.00366701
Q13418	Q13418	Integrin-linkedproteinkinase	ILK	0	0	3119.6	4305	0	0	0	0	6873.6	0	6468.5	3529.8	2.27243	0.337162
Q14764	Q14764	Majorvaultprotein	MVP	0	0	12500	15666	0	0	14887	9830	15323	0	13726	9774.7	2.25594	0.151969
P09651	P09651	HeterogeneousnuclearribonucleoproteinA1	HNRNPA1	0	0	2196.7	3227.8	0	0	0	0	2622	0	5096.7	4328.3	2.22085	0.348268
Q9Y490	Q9Y490	Talin-1	TLN1	4370.4	5914.3	30186	27294	13645	15516	32061	33795	41852	38601	35559	29655	2.18232	0.00235432
P16402	P16402	HistoneH1,3	H1-3	0	0	0	0	79808	79632	50347	62206	0	0	118700	114780	2.1703	0.279434
P05023	P05023	Sodium/potassium-transportingATPasesubunitalpha-1	ATP1A1	0	0	12953	14035	10257	8312.8	20093	18302	14735	15600	15676	12320	2.12315	0.011711
P26440	P26440	Isovaleryl-CoAdehydrogenase,mitochondrial	IVD	0	0	0	8375.7	6217.4	0	6509	6653.7	0	0	8083.5	9721	2.12204	0.264618
P29401	P29401	Transketolase	TKT	33022	28168	73385	73481	52366	55675	116360	112900	101660	101120	127120	110220	2.11764	5.52563e-05
P19971	P19971	Thymidinephosphorylase	TYMP	0	0	60254	71762	15602	23198	34431	44136	69953	99299	52252	57213	2.09163	0.0745794
P0DMV9	P0DMV9	Heatshock70kDaprotein1B	HSPA1B	0	0	7746.9	8093.9	5385.4	3675.8	11709	12226	9472	0	10771	7303.8	2.06738	0.0912183
P61978	P61978	HeterogeneousnuclearribonucleoproteinK	HNRNPK	49513	0	55298	55375	45028	43950	76944	78705	60659	50581	127880	118740	2.06093	0.0165233
Q0VD83	Q0VD83	ApolipoproteinBreceptor	APOBR	0	0	10263	22896	0	8103.4	17001	19957	13847	26307	7774.6	0	2.05724	0.199949
O75822	O75822	Eukaryotictranslationinitiationfactor3subunitJ	EIF3J	0	0	2144.2	2045.2	0	0	1374.7	0	3241.7	0	2217.7	1703.7	2.03795	0.31246
P05107	P05107	Integrinbeta-2	ITGB2	0	0	18921	20699	22897	22384	36416	40073	21073	15384	25519	30930	1.99521	0.0384815
Q96CX2	Q96CX2	BTB/POZdomain-containingproteinKCTD12	KCTD12	13422	0	13396	13915	5345.5	7454.6	12929	18378	24653	34906	5560.8	9304.5	1.97506	0.111476
P31146	P31146	Coronin-1A	CORO1A	0	0	24583	25907	9004.5	17643	24595	23893	25833	30535	26721	17515	1.93281	0.0392346
Q9UQ35	Q9UQ35	Serine/argininerepetitivematrixprotein2	SRRM2	22976	0	11111	11688	12913	8763.6	20333	14615	17389	21615	27487	28455	1.92574	0.0197336
Q9UJU6	Q9UJU6	Drebrin-likeprotein	DBNL	0	0	16808	8676.5	0	5816.1	3875.3	8204.7	0	23677	9483.9	14498	1.90855	0.305029
P12956	P12956	X-rayrepaircross-complementingprotein6	XRCC6	0	0	7921.5	0	12211	9352.4	7899.2	5493.7	5085.5	8105.3	15219	14142	1.8974	0.156498
P49327	P49327	Fattyacidsynthase	FASN	0	0	21419	15559	0	0	17299	9298.9	11601	12207	12220	7341	1.89212	0.21995
Q92945	Q92945	Farupstreamelement-bindingprotein2	KHSRP	12430	0	19534	18303	27188	28939	28204	27450	26353	30329	40556	47556	1.88402	0.0185042
P23381	P23381	Tryptophan--tRNAligase,cytoplasmic	WARS1	0	0	20998	23071	8476.9	12427	25399	0	27363	27175	21525	20195	1.87243	0.13842
P22626	P22626	HeterogeneousnuclearribonucleoproteinsA2/B1	HNRNPA2B1	84243	83579	103670	98328	144380	138130	237620	239860	126550	133570	236230	237740	1.8573	0.00410207
P14317	P14317	Hematopoieticlineagecell-specificprotein	HCLS1	0	0	15968	19798	0	0	0	7441.2	22049	24324	3408	8836.2	1.84696	0.385688
Q9NZM1	Q9NZM1	Myoferlin	MYOF	8038.2	12782	23745	26266	11746	11364	29594	22547	30909	32394	29980	27479	1.84054	0.00286925
Q00610	Q00610	Clathrinheavychain1	CLTC	18616	0	47053	44926	50099	43636	45526	41487	58248	40985	102220	86323	1.83423	0.060079
O43707	O43707	Alpha-actinin-4	ACTN4	5533.2	0	18201	19351	9294.4	6502.5	20439	10955	15411	20706	21366	17568	1.80777	0.0470722
Q06830	Q06830	Peroxiredoxin-1	PRDX1	30169	53756	62155	79799	38450	18034	80901	92177	105470	102860	61775	61841	1.78856	0.0121309
P29350	P29350	Tyrosine-proteinphosphatasenon-receptortype6	PTPN6	0	0	14902	16293	8963.2	12278	11982	14605	34718	0	15133	16315	1.76887	0.244022
P48047	P48047	ATPsynthasesubunitO,mitochondrial	ATP5PO	0	0	5859.2	6714.9	10395	13258	14048	15854	7503.7	8023.2	12988	5590.2	1.76683	0.126177
Q09666	Q09666	Neuroblastdifferentiation-associatedproteinAHNAK	AHNAK	0	0	24037	25456	10862	11787	18339	21156	22546	23418	21972	19811	1.76377	0.0734328
O00299	O00299	Chlorideintracellularchannelprotein1	CLIC1	0	0	79424	69268	54244	59356	84975	70512	76998	105740	56499	61952	1.7411	0.0703986
P35606	P35606	Coatomersubunitbeta'	COPB2	0	0	11587	7401.7	0	0	0	2569	10191	6865.4	6955.9	6466.7	1.7404	0.379349
P04075	P04075	Fructose-bisphosphatealdolaseA	ALDOA	25659	18674	28115	17596	4153.8	0	22362	16246	26969	42195	34064	22000	1.73928	0.0828009
Q7Z2W4	Q7Z2W4	ZincfingerCCCH-typeantiviralprotein1	ZC3HAV1	13310	0	15825	16699	4298.9	0	0	11666	29268	19859	12708	12730	1.72005	0.264591
P13796	P13796	Plastin-2	LCP1	37577	38475	35050	29385	29728	23436	61493	52594	43305	38906	64327	64275	1.67776	0.00158372
P04899	P04899	Guaninenucleotide-bindingproteinG(i)subunitalpha-2	GNAI2	71814	0	87960	90389	62833	72053	151390	145910	86310	108240	76486	76969	1.6759	0.0489173
P62241	P62241	40SribosomalproteinS8	RPS8	16596	0	8182.8	6656.7	0	0	18724	12520	9478.9	8093.9	0	3806.3	1.674	0.376976
Q9Y6N5	Q9Y6N5	Sulfide:quinoneoxidoreductase,mitochondrial	SQOR	0	0	22578	27297	32849	26907	32739	31514	25008	31512	30488	32051	1.67208	0.0694333
Q16799	Q16799	Reticulon-1	RTN1	0	0	8559.8	0	0	0	0	0	0	10729	3545.5	0	1.66762	0.683848
P47756	P47756	F-actin-cappingproteinsubunitbeta	CAPZB	14006	14243	31283	0	22409	21495	0	32540	40968	48556	20105	30040	1.66488	0.192435
P41218	P41218	Myeloidcellnucleardifferentiationantigen	MNDA	0	0	41588	54791	53776	53500	38215	41645	38355	41724	92087	87000	1.66471	0.166902
P60660	P60660	Myosinlightpolypeptide6	MYL6	0	0	100960	112660	51561	57839	32405	0	96603	85369	167210	154850	1.66069	0.309723
P31943	P31943	HeterogeneousnuclearribonucleoproteinH	HNRNPH1	15840	0	11308	13870	13058	11626	19701	18367	15062	15165	22962	17170	1.65028	0.0207668
P07900	P07900	HeatshockproteinHSP90-alpha	HSP90AA1	0	0	16667	22578	0	8078.8	5703.2	14740	20003	8649.2	17371	11370	1.64476	0.291477
P13010	P13010	X-rayrepaircross-complementingprotein5	XRCC5	0	0	3641.2	4890.4	0	9170.9	0	0	6890.7	3865.4	9919.9	8376.8	1.64117	0.430918
Q15149	Q15149	Plectin	PLEC	6139.9	4974.4	35161	41298	49231	52002	17956	24564	43102	43067	91526	89122	1.63838	0.223876
P21281	P21281	V-typeprotonATPasesubunitB,brainisoform	ATP6V1B2	18043	0	23622	23861	15140	15333	26744	28589	24765	26452	23348	25661	1.62042	0.0212817
Q02318	Q02318	Sterol26-hydroxylase,mitochondrial	CYP27A1	0	0	0	0	17241	25148	15501	16258	0	0	18769	17350	1.60131	0.483028
P24752	P24752	Acetyl-CoAacetyltransferase,mitochondrial	ACAT1	0	0	21227	20243	0	0	0	0	11964	13170	20327	20632	1.59375	0.493691
P21333	P21333	Filamin-A	FLNA	154390	111130	268230	259100	183700	239750	333880	336380	302640	289300	355380	307270	1.58255	0.00166031
Q07065	Q07065	Cytoskeleton-associatedprotein4	CKAP4	0	0	15291	16902	6785	12055	11828	10428	16233	17342	12543	12296	1.58074	0.157563
Q16762	Q16762	Thiosulfatesulfurtransferase	TST	0	0	7610	7034.4	0	0	0	0	0	6013.3	8899	8149.3	1.57477	0.562758
P13798	P13798	Acylamino-acid-releasingenzyme	APEH	0	0	13032	15563	0	0	0	0	15708	20454	8632.3	0	1.56651	0.583421
Q7KZF4	Q7KZF4	Staphylococcalnucleasedomain-containingprotein1	SND1	0	0	12639	11285	0	0	0	0	16211	15345	5319.8	0	1.54137	0.605517
P22314	P22314	Ubiquitin-likemodifier-activatingenzyme1	UBA1	5914	0	6337.2	0	0	0	0	0	4078.7	0	8703.6	6079.9	1.53962	0.594052
P52790	P52790	Hexokinase-3	HK3	0	0	2512.3	9945.5	9502.4	12971	20077	12927	6986	5916	4314.7	3370.7	1.5342	0.393984
P50395	P50395	RabGDPdissociationinhibitorbeta	GDI2	0	0	24695	27685	21114	15554	19400	19374	27272	26246	23028	20966	1.53048	0.158571
Q15019	Q15019	Septin-2	SEPTIN2	0	0	7469.7	6613.4	0	0	0	0	8177.8	6558	0	6420.2	1.50223	0.601041
Q12931	Q12931	Heatshockprotein75kDa,mitochondrial	TRAP1	0	0	22325	16259	36536	28905	27087	18625	15598	17033	41081	36492	1.49883	0.27884
P11142	P11142	Heatshockcognate71kDaprotein	HSPA8	91707	116770	72753	70213	61604	54492	149840	118820	108870	99815	119770	100190	1.49144	0.00969725
Q13011	Q13011	Delta(3,5)-Delta(2,4)-dienoyl-CoAisomerase,mitochondrial	ECH1	0	0	11788	7780.8	21679	16172	17125	13028	9374.7	6853.5	21536	17640	1.49003	0.292483
P60842	P60842	Eukaryoticinitiationfactor4A-I	EIF4A1	0	0	9791.6	9659.1	0	0	9683.2	0	7926	8090.7	0	3226.9	1.48719	0.571907
P15153	P15153	Ras-relatedC3botulinumtoxinsubstrate2	RAC2	0	0	8573.6	7273.9	0	0	0	0	4590	5014.4	7200.1	6733.4	1.48528	0.560032
P13489	P13489	Ribonucleaseinhibitor	RNH1	0	0	10008	14211	3870.3	5391.1	0	6514.4	11018	10720	9260.7	11850	1.47439	0.388064
P68371	P68371	Tubulinbeta-4Bchain	TUBB4B	21861	0	47658	59558	27761	26492	41274	46600	48931	55504	40345	37345	1.47275	0.136633
Q15691	Q15691	Microtubule-associatedproteinRP/EBfamilymember1	MAPRE1	0	0	6729.9	5309.5	0	3394.6	0	0	11316	5273.8	3321.8	2754.9	1.46861	0.581253
P09467	P09467	Fructose-1,6-bisphosphatase1	FBP1	0	0	167980	114910	264840	124420	112780	184190	193140	109480	194650	189790	1.464	0.272855
P62491	P62491	Ras-relatedproteinRab-11A	RAB11A	0	0	8312.2	7926.9	0	0	0	0	7960.5	7136.9	0	8669.3	1.46355	0.622766
Q96KP4	Q96KP4	Cytosolicnon-specificdipeptidase	CNDP2	0	0	15803	17546	0	0	0	0	12372	13000	6297.2	15961	1.42823	0.609292
P07858	P07858	CathepsinB	CTSB	0	0	21300	38351	0	0	9568.1	12889	15409	20975	12460	12573	1.40608	0.568647
P30101	P30101	Proteindisulfide-isomeraseA3	PDIA3	18307	0	22691	16438	14232	28679	12422	20760	28494	31782	18162	29430	1.40562	0.205922
P18206	P18206	Vinculin	VCL	0	0	6815	10519	0	0	0	0	4915.7	6774.5	5413	7245.2	1.40466	0.623738
P07954	P07954	Fumaratehydratase,mitochondrial	FH	0	0	16697	0	46892	51453	30594	27539	18421	0	44536	38567	1.38781	0.542642
Q9NUQ9	Q9NUQ9	CYFIP-relatedRac1interactorB	CYRIB	0	0	8911.5	9897.5	0	0	0	0	13269	11409	1398.4	0	1.38638	0.715617
P05091	P05091	Aldehydedehydrogenase,mitochondrial	ALDH2	0	0	24619	29775	35951	39884	32390	37155	20814	18619	39144	32200	1.38465	0.31986
Q15942	Q15942	Zyxin	ZYX	32784	47150	37157	37376	34888	29529	48418	44345	63760	63785	33941	48608	1.38364	0.0253221
P22695	P22695	Cytochromeb-c1complexsubunit2,mitochondrial	UQCRC2	15391	0	17111	18429	7993.4	0	0	37951	14461	15018	4336.8	9592.1	1.38073	0.573272
O14828	O14828	Secretorycarrier-associatedmembraneprotein3	SCAMP3	0	0	0	16686	6616.9	0	13595	12890	0	0	5537.4	0	1.37418	0.713027
Q01518	Q01518	Adenylylcyclase-associatedprotein1	CAP1	0	0	15901	15098	13376	11272	13699	0	12105	24801	7898.4	17931	1.37356	0.46712
P13667	P13667	Proteindisulfide-isomeraseA4	PDIA4	0	0	8539.2	7596.3	7634.4	10045	6204.8	5380.7	9869.3	8428.5	5627.1	10906	1.37266	0.33079
Q9Y3Z3	Q9Y3Z3	DeoxynucleosidetriphosphatetriphosphohydrolaseSAMHD1	SAMHD1	10877	13347	30148	46437	46860	48325	34563	28379	40383	35165	68975	61558	1.37261	0.239629
P52597	P52597	HeterogeneousnuclearribonucleoproteinF	HNRNPF	54590	0	11487	0	26817	18580	20257	31351	32065	31891	18724	17993	1.36607	0.460281
P25788	P25788	Proteasomesubunitalphatype-3	PSMA3	0	0	23340	28192	0	0	0	0	25432	29982	0	14929	1.36504	0.697401
Q6PIU2	Q6PIU2	Neutralcholesterolesterhydrolase1	NCEH1	4705.1	0	11891	9919.4	10144	6897.5	11823	12350	9946.9	0	13991	10906	1.35493	0.365492
P55084	P55084	Trifunctionalenzymesubunitbeta,mitochondrial	HADHB	0	0	4411.8	0	8013.6	5996.3	0	4108.8	5112.6	0	7681.7	8054.8	1.35481	0.606879
P36776	P36776	Lonproteasehomolog,mitochondrial	LONP1	0	0	37759	40591	74192	60148	42528	41539	8156.3	24230	90240	80983	1.35256	0.503987
P08238	P08238	HeatshockproteinHSP90-beta	HSP90AB1	23388	13583	43448	44081	21677	13383	31339	29012	41756	34488	43052	35555	1.34872	0.160695
P31948	P31948	Stress-induced-phosphoprotein1	STIP1	0	0	11394	8233.9	4467.3	5581.7	5767.2	0	9873.9	14252	10085	0	1.34711	0.580558
P42765	P42765	3-ketoacyl-CoAthiolase,mitochondrial	ACAA2	0	0	36041	37903	38600	43367	34648	33389	26989	27326	48312	38197	1.33962	0.343974
P09525	P09525	AnnexinA4	ANXA4	0	0	9766.1	10226	2724.6	0	0	6022.6	12693	0	6269.9	5441.1	1.33939	0.654856
P53597	P53597	Succinate--CoAligase[ADP/GDP-forming]subunitalpha,mitochondrial	SUCLG1	0	0	12765	14795	7151.4	9062.4	0	0	8671	8237	19379	22055	1.33281	0.608752
Q92522	Q92522	HistoneH1,10	H1-10	0	63026	24483	29031	45341	44220	0	29135	38713	43046	80116	83643	1.33261	0.483305
P63261	P63261	Actin,cytoplasmic2	ACTG1	52825	45051	43614	47070	24018	20012	51964	57388	22040	80712	51572	46138	1.33202	0.203446
P61160	P61160	Actin-relatedprotein2	ACTR2	0	0	19498	15255	11697	10384	0	0	23161	22258	16523	13325	1.32433	0.57822
Q16555	Q16555	Dihydropyrimidinase-relatedprotein2	DPYSL2	27364	32722	32900	30010	17507	20302	28495	34260	44988	43829	28274	31517	1.31441	0.0634639
P07437	P07437	Tubulinbetachain	TUBB	49040	58068	92409	72406	96845	89782	146670	133970	70723	80468	86287	84272	1.31368	0.146557
P06576	P06576	ATPsynthasesubunitbeta,mitochondrial	ATP5F1B	124480	82155	156530	105310	110020	98468	206630	226840	87353	106570	165400	91283	1.30594	0.229479
Q5T1M5	Q5T1M5	FK506-bindingprotein15	FKBP15	0	0	6163.8	7550.1	5570.6	3136.5	0	0	7270.6	8494.8	3671.2	9839	1.30572	0.614069
P38606	P38606	V-typeprotonATPasecatalyticsubunitA	ATP6V1A	44086	57659	12887	19514	0	0	38924	53185	20839	31837	16487	13760	1.30479	0.566399
P34897	P34897	Serinehydroxymethyltransferase,mitochondrial	SHMT2	0	0	16377	14518	40491	34732	32424	27174	13836	13574	27085	23094	1.29278	0.512412
P68363	P68363	Tubulinalpha-1Bchain	TUBA1B	74502	50742	59870	61450	40723	37944	75992	63652	81144	61082	75392	62851	1.29174	0.038044
P55072	P55072	TransitionalendoplasmicreticulumATPase	VCP	87825	0	42979	46977	25482	22360	50057	65530	38073	43431	49102	40845	1.2722	0.442493
P25705	P25705	ATPsynthasesubunitalpha,mitochondrial	ATP5F1A	21917	23186	47903	42114	64518	63475	78041	76905	41702	39370	49046	45015	1.25451	0.31275
P07355	P07355	AnnexinA2	ANXA2	17486	8622	95389	78799	109010	120610	93392	70809	101160	99405	104380	65377	1.24332	0.416873
P23396	P23396	40SribosomalproteinS3	RPS3	0	0	5171.7	23057	0	0	15115	5117.4	0	0	14777	0	1.24021	0.819015
P14618	P14618	PyruvatekinasePKM	PKM	149240	85010	78999	78416	94434	105160	112790	117610	130120	123330	123810	122970	1.23572	0.0652569
P07237	P07237	Proteindisulfide-isomerase	P4HB	15179	0	16373	12904	12598	11247	13358	5986.5	16940	26696	12990	6000.5	1.20014	0.578188
P02545	P02545	Prelamin-A/C	LMNA	86049	152640	87969	107390	87566	87817	83325	100950	104250	119750	169700	151000	1.19616	0.272398
Q02218	Q02218	2-oxoglutaratedehydrogenase,mitochondrial	OGDH	0	0	0	0	30507	24545	0	4464.1	0	0	23349	37180	1.18058	0.852797
P40121	P40121	Macrophage-cappingprotein	CAPG	13199	78689	95399	59813	121190	130250	95986	88472	76883	62664	147120	117000	1.17969	0.50274
P50402	P50402	Emerin	EMD	0	0	1881.2	1966.3	0	2657.8	0	0	0	0	4023.6	3533.4	1.16167	0.855976
P31040	P31040	Succinatedehydrogenase[ubiquinone]flavoproteinsubunit,mitochondrial	SDHA	0	0	7644	5921	11738	13909	5678.7	6761.6	0	6583.2	14165	12339	1.16106	0.744975
P28072	P28072	Proteasomesubunitbetatype-6	PSMB6	0	0	0	8559.2	0	0	0	0	2898.4	3520.6	0	3410.5	1.14841	0.897732
O60234	O60234	Gliamaturationfactorgamma	GMFG	0	0	15810	19818	8016.2	21151	0	6680.2	21099	19138	11351	16081	1.14745	0.760766
P16403	P16403	HistoneH1,2	H1-2	15586	0	56697	35148	211940	207280	72939	0	63550	70405	195210	191260	1.12667	0.830344
P04083	P04083	AnnexinA1	ANXA1	9475.4	0	11225	12987	9299.5	9634.6	6050.7	8611.7	12581	14243	7073	9172.4	1.09711	0.713796
Q96C19	Q96C19	EF-handdomain-containingproteinD2	EFHD2	0	0	0	2883.6	2700.9	0	0	0	0	0	6094.8	0	1.09138	0.94369
P04040	P04040	Catalase	CAT	0	0	0	12835	0	0	5054.4	3752.4	0	0	3910	1188.5	1.08339	0.940212
P11021	P11021	EndoplasmicreticulumchaperoneBiP	HSPA5	37167	69192	64789	63607	40247	23171	57923	53680	57513	62841	47798	42609	1.08113	0.634202
Q71DI3	Q71DI3	HistoneH3,2	H3C15	18717	0	12897	0	35227	35610	27599	20622	15760	12020	19973	14616	1.07944	0.848189
P10412	P10412	HistoneH1,4	H1-4	61431	101610	101880	108240	497860	523060	160580	140070	141990	127480	459500	471390	1.0767	0.876265
Q5JTZ9	Q5JTZ9	Alanine--tRNAligase,mitochondrial	AARS2	0	0	11492	13819	7284.7	5560.3	10287	0	0	10727	7942.7	11740	1.06659	0.897833
P52272	P52272	HeterogeneousnuclearribonucleoproteinM	HNRNPM	71057	104160	22787	30098	37158	30785	38598	44995	36365	35712	72053	80337	1.04059	0.898198
P08670	P08670	Vimentin	VIM	724140	1562800	1925700	1744500	3289600	2533700	1980400	1769700	2073500	1670600	2527700	2208100	1.03816	0.847256
P11310	P11310	Medium-chainspecificacyl-CoAdehydrogenase,mitochondrial	ACADM	0	0	0	19707	43142	34575	0	12341	34226	0	23589	29673	1.02469	0.968621
P60709	P60709	Actin,cytoplasmic1	ACTB	740670	772330	428670	430020	395310	409060	683980	676560	586760	527340	420910	314010	1.01055	0.95362
P16401	P16401	HistoneH1,5	H1-5	31012	0	59986	60104	247890	247160	73786	98554	62841	61836	159230	196450	1.01013	0.983245
P17987	P17987	T-complexprotein1subunitalpha	TCP1	6319.7	0	7701.4	13370	13514	14837	0	0	22588	24579	0	8295.6	0.994986	0.993122
Q00839	Q00839	HeterogeneousnuclearribonucleoproteinU	HNRNPU	45078	76133	31974	28011	44336	46504	32656	56020	40730	35896	53360	51940	0.994729	0.97677
P61981	P61981	14-3-3proteingamma	YWHAG	0	0	49364	42845	13876	47362	13548	24189	58486	0	23336	32305	0.989684	0.983628
Q16698	Q16698	2,4-dienoyl-CoAreductase[(3E)-enoyl-CoA-producing],mitochondrial	DECR1	12771	19003	18312	13241	27405	27594	22145	21704	14610	11668	25706	21219	0.989233	0.951821
P05165	P05165	Propionyl-CoAcarboxylasealphachain,mitochondrial	PCCA	118250	206620	251490	276390	349190	381770	348700	365600	204470	188540	237670	211070	0.982535	0.928865
O75390	O75390	Citratesynthase,mitochondrial	CS	0	0	22189	14431	54312	42350	15733	16228	9456.3	16680	36523	34450	0.9684	0.94636
P30044	P30044	Peroxiredoxin-5,mitochondrial	PRDX5	0	0	12727	12963	0	0	0	0	16456	0	8136.9	0	0.957295	0.963525
P30038	P30038	Delta-1-pyrroline-5-carboxylatedehydrogenase,mitochondrial	ALDH4A1	6037	0	10451	10166	15248	6166.5	0	0	4657.5	11786	16643	12579	0.950009	0.912938
Q96RQ3	Q96RQ3	Methylcrotonoyl-CoAcarboxylasesubunitalpha,mitochondrial	MCCC1	35679	59772	308770	253650	196660	202390	115390	124040	191370	178930	211240	182420	0.949352	0.852305
P05166	P05166	Propionyl-CoAcarboxylasebetachain,mitochondrial	PCCB	76159	66674	90711	88799	146330	143450	162150	165000	41459	42776	85839	83035	0.947945	0.845348
Q13045	Q13045	Proteinflightless-1homolog	FLII	0	0	7911.1	10540	0	11050	0	0	10802	6417.1	3859.5	6829.7	0.946009	0.927125
P04406	P04406	Glyceraldehyde-3-phosphatedehydrogenase	GAPDH	225230	106310	120250	94586	100870	92638	131180	152930	114190	99590	138700	60535	0.942209	0.779487
P10109	P10109	Adrenodoxin,mitochondrial	FDX1	0	0	27267	0	38059	34415	17137	16719	0	0	25631	33873	0.936024	0.912034
Q9HCC0	Q9HCC0	Methylcrotonoyl-CoAcarboxylasebetachain,mitochondrial	MCCC2	0	0	43665	43581	43875	44583	35090	26840	27047	21874	29822	23387	0.933729	0.841592
Q99798	Q99798	Aconitatehydratase,mitochondrial	ACO2	28875	20658	70039	82950	102340	93614	43973	52298	42552	54054	96254	79632	0.925433	0.77016
P23528	P23528	Cofilin-1	CFL1	163090	198610	106330	115140	106770	121890	80451	134110	149060	177030	105740	99412	0.918669	0.613868
P14625	P14625	Endoplasmin	HSP90B1	36147	35450	16469	16396	15076	20380	20738	17832	23288	24739	19495	22437	0.918602	0.656879
Q9NX63	Q9NX63	MICOScomplexsubunitMIC19	CHCHD3	0	0	9709.1	12263	0	0	0	3718.1	3470.6	10228	2620.4	0	0.911934	0.910473
O00182	O00182	Galectin-9	LGALS9	0	0	4033.8	15853	7412.4	11812	8373.2	13744	0	0	0	13472	0.909949	0.880761
P25398	P25398	40SribosomalproteinS12	RPS12	0	0	8366.8	7914.1	0	4353.6	0	0	9237.6	6290.7	3235.3	0	0.909331	0.894393
Q9NSE4	Q9NSE4	Isoleucine--tRNAligase,mitochondrial	IARS2	0	0	25376	30244	37091	40894	17270	19481	14826	16862	28673	23640	0.903799	0.785683
P42704	P42704	Leucine-richPPRmotif-containingprotein,mitochondrial	LRPPRC	0	0	9599.8	4503.8	10211	7079.5	0	0	3943.8	0	12274	11930	0.896595	0.862732
P33241	P33241	Lymphocyte-specificprotein1	LSP1	13186	0	12644	11044	10845	11849	0	0	2873.8	10972	17718	20419	0.872663	0.770057
O75367	O75367	Corehistonemacro-H2A,1	MACROH2A1	0	0	42054	40479	77475	74437	0	0	43888	35386	73063	52049	0.871787	0.789903
P40926	P40926	Malatedehydrogenase,mitochondrial	MDH2	57592	129820	98698	88773	112150	111180	105770	89049	80187	75012	78465	89249	0.865464	0.255446
P38646	P38646	Stress-70protein,mitochondrial	HSPA9	66434	82374	134370	119350	283270	265170	127710	127590	99603	97110	186810	176650	0.857519	0.594273
Q86TX2	Q86TX2	Acyl-coenzymeAthioesterase1	ACOT1	0	0	26665	16477	20688	27172	30863	31299	0	0	0	15570	0.854179	0.788687
P47755	P47755	F-actin-cappingproteinsubunitalpha-2	CAPZA2	10011	0	15220	13684	16503	13260	8201.5	0	17346	4624.9	19554	8384.3	0.846133	0.66266
P07737	P07737	Profilin-1	PFN1	13374	0	11035	15675	14894	12771	0	14665	10727	6072	12735	12975	0.843909	0.600685
P26038	P26038	Moesin	MSN	31738	25069	28527	31190	5611.1	7921.1	12410	17150	30911	38258	3000.6	7181.1	0.837413	0.644691
P06733	P06733	Alpha-enolase	ENO1	142710	88238	36050	46112	33517	38508	56305	47789	53553	48861	56865	55468	0.827868	0.549363
Q13085	Q13085	Acetyl-CoAcarboxylase1	ACACA	28563	34529	177500	177630	74806	60949	72489	64871	99978	95739	59445	55715	0.809126	0.555199
P13639	P13639	Elongationfactor2	EEF2	60268	32547	18264	14880	8450.1	9718	22478	14626	28947	16967	17571	15529	0.805664	0.588965
P38117	P38117	Electrontransferflavoproteinsubunitbeta	ETFB	0	0	20552	19288	32966	33559	0	0	18558	16623	27243	22819	0.80142	0.658696
P68104	P68104	Elongationfactor1-alpha1	EEF1A1	251110	136950	56809	55351	81522	121920	97386	153200	89624	106750	66441	49523	0.799992	0.498885
O60664	O60664	Perilipin-3	PLIN3	0	0	6314.3	6422.9	0	0	0	0	7720.9	0	2451.1	0	0.798606	0.821714
P00338	P00338	L-lactatedehydrogenaseAchain	LDHA	72417	0	20240	10095	32945	0	19025	13548	13805	26100	12418	23452	0.798455	0.699075
P78371	P78371	T-complexprotein1subunitbeta	CCT2	0	0	5553.9	4252.6	6432.1	6542.4	6091.9	5941.4	0	0	0	6127.2	0.797177	0.684452
P22234	P22234	MultifunctionalproteinADE2	PAICS	0	19101	14731	0	0	0	0	0	26518	0	0	0	0.783814	0.835152
P00367	P00367	Glutamatedehydrogenase1,mitochondrial	GLUD1	0	0	12823	7491.3	23366	26926	8451.4	6965.3	7827.9	6361.3	14202	10914	0.775029	0.596719
P49411	P49411	ElongationfactorTu,mitochondrial	TUFM	25499	29157	75003	86507	121790	102060	46251	41810	47643	53825	77145	72227	0.770202	0.344888
P61604	P61604	10kDaheatshockprotein,mitochondrial	HSPE1	0	0	14437	15439	17894	13918	0	3578.4	6693.3	8211	12010	16837	0.767243	0.572954
Q16543	Q16543	Hsp90co-chaperoneCdc37	CDC37	0	0	7933	10267	0	0	0	0	5317.5	4749	0	3878.3	0.766198	0.754948
P35579	P35579	Myosin-9	MYH9	52490	21215	34066	37161	28080	25590	21370	18011	24945	27368	33080	26815	0.76328	0.148657
P10809	P10809	60kDaheatshockprotein,mitochondrial	HSPD1	94240	120490	135390	139660	377780	354010	122710	125400	118540	119380	226530	205330	0.751402	0.384004
P07910	P07910	HeterogeneousnuclearribonucleoproteinsC1/C2	HNRNPC	1119900	1265100	209840	165710	856140	811930	836620	848510	263630	305630	570950	483080	0.747054	0.402373
P63104	P63104	14-3-3proteinzeta/delta	YWHAZ	59526	90208	67067	58316	52172	18830	28263	32240	63685	68943	27183	37330	0.74438	0.251621
P09622	P09622	Dihydrolipoyldehydrogenase,mitochondrial	DLD	0	0	12979	23520	8837.7	10765	0	8235.1	11282	0	9423.4	12413	0.737117	0.576559
P60174	P60174	Triosephosphateisomerase	TPI1	53222	44294	12399	8883	19244	30007	30295	27098	18506	0	22892	23123	0.725467	0.386926
P11498	P11498	Pyruvatecarboxylase,mitochondrial	PC	396250	425330	988680	831280	2121600	1914000	871700	748840	714300	647160	974400	867430	0.72244	0.336944
Q99878	Q99878	HistoneH2Atype1-J	H2AC14	314820	239760	53245	32319	95988	76969	181140	125700	71858	53610	93971	59132	0.719973	0.471878
Q14847	Q14847	LIMandSH3domainprotein1	LASP1	100200	0	32049	53737	15243	20723	21253	25324	14025	44723	20594	33076	0.716349	0.507779
P62987	P62987	Ubiquitin-60SribosomalproteinL40	UBA52	194580	0	145910	114130	74951	77792	77073	0	76556	92491	117970	59221	0.696965	0.357032
P62937	P62937	Peptidyl-prolylcis-transisomeraseA	PPIA	69508	120850	33107	27940	53479	43186	50963	37656	37358	33589	44654	29739	0.672161	0.21326
Q12849	Q12849	G-richsequencefactor1	GRSF1	0	0	9781.6	11865	13242	0	0	0	9718.4	9767.3	3935.2	0	0.671305	0.573051
Q9P2E9	Q9P2E9	Ribosome-bindingprotein1	RRBP1	13054	22508	18152	20649	7518	9729.6	4785.3	11694	16470	14017	5903.9	8195.2	0.666576	0.13451
Q04837	Q04837	Single-strandedDNA-bindingprotein,mitochondrial	SSBP1	0	0	24179	27569	13708	9867.7	6027.2	0	14179	15358	830.52	13748	0.665696	0.46795
Q93045	Q93045	Stathmin-2	STMN2	0	0	12353	0	4619	3894.2	0	0	13864	0	0	0	0.664424	0.708824
P42126	P42126	Enoyl-CoAdeltaisomerase1,mitochondrial	ECI1	0	0	0	10067	12852	14675	0	0	0	0	8586.2	16046	0.655216	0.599611
Q16822	Q16822	Phosphoenolpyruvatecarboxykinase[GTP],mitochondrial	PCK2	54860	77998	84413	85504	271160	209380	76210	53506	60169	56695	119240	130180	0.633206	0.241125
P00505	P00505	Aspartateaminotransferase,mitochondrial	GOT2	0	0	12408	13790	9893.6	14520	0	0	7418.9	0	10823	13344	0.624084	0.411051
P06748	P06748	Nucleophosmin	NPM1	24740	0	0	0	14592	10472	8094.4	4081.4	0	0	11719	6389.6	0.608072	0.49355
P62805	P62805	HistoneH4	H4C1	91832	56983	22432	21050	60097	51022	39926	33930	21203	9470.5	50122	29682	0.607527	0.136677
P62807	P62807	HistoneH2Btype1-C/E/F/G/I	H2BC4	74636	98388	39283	35744	160410	147100	64312	60752	51474	49907	56484	50862	0.600818	0.119893
P13804	P13804	Electrontransferflavoproteinsubunitalpha,mitochondrial	ETFA	0	0	40562	26629	27603	28824	14809	9854.3	19093	6666.1	14717	8477.9	0.595522	0.267484
P00558	P00558	Phosphoglyceratekinase1	PGK1	53192	0	30155	0	0	0	9653.9	0	16592	0	11090	11797	0.589498	0.568747
P06703	P06703	ProteinS100-A6	S100A6	0	0	27632	38567	0	0	0	0	18792	0	15791	3155.6	0.570078	0.563957
Q9NZT1	Q9NZT1	Calmodulin-likeprotein5	CALML5	66913	74420	89880	96640	28910	30704	40913	56495	36448	33341	22965	25416	0.556378	0.0493167
P62328	P62328	Thymosinbeta-4	TMSB4X	0	0	22196	16797	17965	17521	0	0	18386	17418	0	4253.9	0.537842	0.312335
Q9P2R7	Q9P2R7	Succinate--CoAligase[ADP-forming]subunitbeta,mitochondrial	SUCLA2	0	0	6673.7	13201	13131	12725	3814	3610.7	5109.8	0	3056.8	8977.4	0.537247	0.247704
P48735	P48735	Isocitratedehydrogenase[NADP],mitochondrial	IDH2	0	0	10675	6990.9	16868	25265	0	0	6568.5	5881.7	3996.5	15584	0.53564	0.345405
P62826	P62826	GTP-bindingnuclearproteinRan	RAN	22286	22227	6911.7	20734	27645	34386	0	0	17007	24589	16459	13386	0.532388	0.0863637
Q9NT62	Q9NT62	Ubiquitin-like-conjugatingenzymeATG3	ATG3	0	0	7945.8	9057	2778.1	0	0	0	0	8403.8	702.04	0	0.460335	0.437137
P36578	P36578	60SribosomalproteinL4	RPL4	0	0	9889.4	16413	3243.6	0	3643.4	8102	0	0	0	0	0.397529	0.360991
O75439	O75439	Mitochondrial-processingpeptidasesubunitbeta	PMPCB	0	0	0	0	15833	16096	0	3363.9	0	0	7635	0	0.34448	0.355701
P49588	P49588	Alanine--tRNAligase,cytoplasmic	AARS1	4638.7	0	0	6501.1	0	0	0	0	3740.3	0	0	0	0.33576	0.382812
P14174	P14174	Macrophagemigrationinhibitoryfactor	MIF	75237	43931	21337	12560	0	0	12601	0	22442	15621	0	0	0.330997	0.206024
Q02878	Q02878	60SribosomalproteinL6	RPL6	0	0	25598	33658	0	0	5610.4	8366.9	5385	0	0	0	0.326757	0.331074
P62258	P62258	14-3-3proteinepsilon	YWHAE	121110	147730	14820	44502	9419.5	10906	14922	17280	18117	24399	9377.3	10588	0.271698	0.122038
P30048	P30048	Thioredoxin-dependentperoxidereductase,mitochondrial	PRDX3	0	0	13555	0	34648	22535	0	13867	0	0	5060.5	0	0.267572	0.204876
P23368	P23368	NAD-dependentmalicenzyme,mitochondrial	ME2	0	0	12178	10697	5758.1	10567	0	0	0	6284.8	0	0	0.160326	0.0512997
P51572	P51572	B-cellreceptor-associatedprotein31	BCAP31	0	0	3040.4	0	5435.8	4497.9	0	0	1573.8	0	0	0	0.121303	0.100282
Q9H4G4	Q9H4G4	Golgi-associatedplantpathogenesis-relatedprotein1	GLIPR2	0	50110	0	35636	18848	20105	0	0	0	13147	0	0	0.10543	0.0501822
P31949	P31949	ProteinS100-A11	S100A11	0	0	3011.8	0	4332.6	0	0	0	0	0	0	0	0	0.153589
P47929	P47929	Galectin-7	LGALS7	0	0	13071	0	6150.4	0	0	0	0	0	0	0	0	0.178582

## Sheet: ROCKI ChIRP-MS
Supplementary Data 9: LUCAT1- and ROCKI-ChIRP-MS dataset
IDs				LFQ values												statistics
Protein IDs	Majority protein IDs	Protein names	Gene names	Ctrl_1.1	Ctrl_1.2	Ctrl_2.1	Ctrl_2.2	Ctrl_3.1	Ctrl_3.2	ROCKI_1.1	ROCKI_1.2	ROCKI_2.1	ROCKI_2.2	ROCKI_3.1	ROCKI_3.2	fold-change (ROCKI vs Ctrl ChIRP)	P
P06702	P06702	Protein S100-A9	S100A9	0	0	0	0	9484.9	9487.4	79982	59005	0	0	167180	151050	11.0143	0.00310045
Q9NZT1	Q9NZT1	Calmodulin-like protein 5	CALML5	0	17839	16714	0	27335	31350	183830	211510	59726	77853	234260	239210	6.54273	0.000496355
Q8WVV4	Q8WVV4	Protein POF1B	POF1B	19137	19748	0	4618.6	27570	27302	99805	93442	0	17768	188110	185700	5.35555	0.0149201
P05109	P05109	Protein S100-A8;Protein S100-A8, N-terminally processed	S100A8	0	0	0	0	67898	80047	463680	364360	0	0	366080	355210	5.22218	9.96065e-05
P14866;Q8WVV9	P14866	Heterogeneous nuclear ribonucleoprotein L	HNRNPL	0	0	44174	49065	22126	24565	203020	206330	183040	165300	126640	114690	4.93227	5.0137e-05
P31943;P55795	P31943;P55795	Heterogeneous nuclear ribonucleoprotein H;Heterogeneous nuclear ribonucleoprotein H, N-terminally processed;Heterogeneous nuclear ribonucleoprotein H2	HNRNPH1;HNRNPH2	0	0	0	0	9447.4	8876.8	17354	0	40476	31947	58057	64149	4.19401	0.0147886
Q14103	Q14103	Heterogeneous nuclear ribonucleoprotein D0	HNRNPD	0	0	50495	33811	25004	33597	109420	124210	199990	169520	107670	112930	3.85103	5.75992e-05
P22626	P22626	Heterogeneous nuclear ribonucleoproteins A2/B1	HNRNPA2B1	80835	84077.9	171590	170240	93749	88755	408450	403060	526220	505580	318010	315680	3.72272	1.56704e-05
P47929	P47929	Galectin-7	LGALS7	43515	44036	0	0	30711	29576	136820	132460	0	0	97013.1	95438	3.13348	0.000224749
P38159;Q96E39;Q8IZ40;O75526	P38159;Q96E39	RNA-binding motif protein, X chromosome;RNA-binding motif protein, X chromosome, N-terminally processed;RNA binding motif protein, X-linked-like-1	RBMX;RBMXL1	0	0	16487	20357	11227	10047	34771	50626	57216	59538	31850	35019	3.11181	0.000371674
P51991	P51991	Heterogeneous nuclear ribonucleoprotein A3	HNRNPA3	47335	47399	97530	90900	49616	47297	186350	179010	297470	283780	122060	121630	3.10472	0.00034809
P52272	P52272	Heterogeneous nuclear ribonucleoprotein M	HNRNPM	11813	28323	56394	62817	33500	36322	86722	93612	125060	146010	75978	82101	2.93649	0.00231132
P09651;Q32P51	P09651	Heterogeneous nuclear ribonucleoprotein A1;Heterogeneous nuclear ribonucleoprotein A1, N-terminally processed	HNRNPA1	0	0	42559	35028	33891	32864	108780	90126	124390	111520	98342	98409	2.9163	5.28187e-07
Q00839	Q00839	Heterogeneous nuclear ribonucleoprotein U	HNRNPU	40704	42816	71320	59941	37484	33276	131140	112220	129200	116380	142600	147370	2.81765	1.02392e-05
P23246	P23246	Splicing factor, proline- and glutamine-rich	SFPQ	41086	38169	71551	75391	42794	45011	120490	118170	178000	170060	80906	77837	2.34567	0.00108929
P61978	P61978	Heterogeneous nuclear ribonucleoprotein K	HNRNPK	0	0	119390	123340	101690	98849	234510	235400	328700	300810	221890	223570	2.30598	2.47924e-05
Q15149;P58107	Q15149	Plectin	PLEC	47943	48959	0	37014	41299	48331	113000	130030	57225	68403	119520	139330	2.23388	0.00125031
P30050	P30050	60S ribosomal protein L12	RPL12	0	0	24936	22260	17794	10964	0	0	0	0	38803	39049	2.1458	0.0488956
Q96PK6	Q96PK6	RNA-binding protein 14	RBM14	0	0	11577	10599	7065.8	8521.3	17310	0	22630	28847	15353	15551	2.08485	0.00339719
Q08211	Q08211	ATP-dependent RNA helicase A	DHX9	19385	21286	25006	33732	14298	17257	42872	45824	63014	58291	29750	31916	2.07485	0.00188368
P08865	P08865	40S ribosomal protein SA	RPSA	0	0	15319	16014	16645	16265	0	0	0	0	33586	32212	2.0489	1.63313e-05
P04083	P04083	Annexin A1	ANXA1	0	0	13980	13551	21705	20492	0	0	0	0	34497	33250	1.98784	0.0210252
P17844	P17844	Probable ATP-dependent RNA helicase DDX5	DDX5	0	0	0	0	24727	23659	0	28292	64894	54993	47455	47221	1.93791	0.0362104
P00338	P00338	L-lactate dehydrogenase A chain	LDHA	0	13359	19173	26675	29753	29792	27929	30899	33409	32318	87917.9	76360	1.88916	0.0417412
P04844	P04844	Dolichyl-diphosphooligosaccharide--protein glycosyltransferase subunit 2	RPN2	0	0	9747.7	9716.4	0	5260.2	0	0	13033	13095	16152	16760	1.84938	0.0226271
Q92945	Q92945	Far upstream element-binding protein 2	KHSRP	0	0	13694	12880	12082	11903	0	12414	29789	28713	22569	24705	1.79229	0.0147871
P29692	P29692	Elongation factor 1-delta	EEF1D	0	0	10395	7371.7	8166.5	8021.5	0	0	0	0	11479	19130	1.76051	0.0418863
P30101	P30101	Protein disulfide-isomerase A3	PDIA3	21448	21551	30868	33358	20164	20307	64875	58653	30719	41264	34108	32795	1.73929	0.00588713
P60709;P68133;P68032;P62736;P63267;Q562R1;Q9BYX7	P60709;P68133;P68032;P62736;P63267	Actin, cytoplasmic 1;Actin, cytoplasmic 1, N-terminally processed;Actin, alpha skeletal muscle;Actin, alpha cardiac muscle 1;Actin, aortic smooth muscle;Actin, gamma-enteric smooth muscle	ACTB;ACTA1;ACTC1;ACTA2;ACTG2	90114	0	95049	0	80819	85123	100200	97438	226260	249900	139620	127220	1.66982	0.0382076
P51572	P51572	B-cell receptor-associated protein 31	BCAP31	18353	20465	31589	37973	22795	25101	42697	43752	35756	41491	43186	45938	1.6653	0.00141422
P62805	P62805	Histone H4	HIST1H4A	745310	861890	1.7991e+06	1.6109e+06	1.215e+06	1.1513e+06	1.187e+06	1.332e+06	2.1541e+06	2.6628e+06	2.5112e+06	2.384e+06	1.65899	0.0292158
P63261	P63261	Actin, cytoplasmic 2;Actin, cytoplasmic 2, N-terminally processed	ACTG1	474750	471150	602100	653970	513980	547770	621380	601100	843850	1.0117e+06	1.0452e+06	1.1329e+06	1.57436	0.00435786
P07355;A6NMY6	P07355;A6NMY6	Annexin A2;Putative annexin A2-like protein	ANXA2;ANXA2P2	81876	67026	100580	100960	108520	112360	132320	131730	127430	127380	189780	182170	1.55969	0.0025239
P37802	P37802	Transgelin-2	TAGLN2	0	0	27080	23848	25113	22171	0	0	0	0	37890	35901	1.50615	0.00331212
P31146	P31146	Coronin-1A	CORO1A	0	0	17493	22233	22610	26287	0	0	0	24787	38725	35693	1.48123	0.0491191
Q07955	Q07955	Serine/arginine-rich splicing factor 1	SRSF1	0	0	23227	21444	15514	13357	25873	28384	24641	20857	24811	25692	1.39138	0.0214583
P35268	P35268	60S ribosomal protein L22	RPL22	0	0	52695	45150	65489	64760	0	0	87468	89300	68569	65126	1.36355	0.0425593
P02545	P02545	Prelamin-A/C;Lamin-A/C	LMNA	215340	219980	326630	328390	206070	207590	286680	273850	412110	403310	308740	324650	1.34865	0.027392
P35914;Q8TB92	P35914	Hydroxymethylglutaryl-CoA lyase, mitochondrial	HMGCL	50436	53243	45919	55613	48640	50276	46872	55131	35356	41810	43150	35114	0.837525	0.04056
P38646	P38646	Stress-70 protein, mitochondrial	HSPA9	1.0062e+06	1.0209e+06	945340	829020	760600	738450	840151	774620	765690	732240	647790	616840	0.828089	0.0305746
P23368;Q16798	P23368	NAD-dependent malic enzyme, mitochondrial	ME2	42875	40639	54644	52504	40299	44818	40973	41424	39753	42292	30238	30999	0.816473	0.0334586
O95571	O95571	Persulfide dioxygenase ETHE1, mitochondrial	ETHE1	100670	103610	101080	106560	107270	113500	90779.1	85519	89265	80918	71129	97409	0.81077	0.00141852
Q9UIJ7	Q9UIJ7	GTP:AMP phosphotransferase AK3, mitochondrial	AK3	97138.1	109250	116080	121240	100950	88547	88799	95989	106100	86580	74300	58141	0.795469	0.0438417
P49411	P49411	Elongation factor Tu, mitochondrial	TUFM	985320	893590	819770	863730	801669	825840	871331	826850	643630	636310	567310	600610	0.790269	0.0132405
P06576	P06576	ATP synthase subunit beta, mitochondrial	ATP5B	183210	168190	182750	173670	140710	149200	141770	150560	162490	146820	99897	96337.1	0.787598	0.0414102
Q9Y6N5	Q9Y6N5	Sulfide:quinone oxidoreductase, mitochondrial	SQRDL	282790	296540	199390	205930	220480	221290	222400	220880	169600	173650	171390	161240	0.787211	0.0237635
P48047	P48047	ATP synthase subunit O, mitochondrial	ATP5O	156900	151370	139160	126490	111080	114640	116780	116730	111700	120960	77342	84676	0.780793	0.0299087
P05166	P05166	Propionyl-CoA carboxylase beta chain, mitochondrial	PCCB	3.9206e+06	3.7312e+06	3.9311e+06	3.6223e+06	3.103e+06	2.8538e+06	3.3776e+06	2.8422e+06	3.3217e+06	2.9382e+06	2.1479e+06	2.0085e+06	0.776451	0.0365807
P30405;P49792;Q08752;Q9UNP9	P30405	Peptidyl-prolyl cis-trans isomerase F, mitochondrial	PPIF	235320	222430	299380	268710	212710	230300	186740	199820	202640	157950	194890	184460	0.769831	0.00227585
P23786	P23786	Carnitine O-palmitoyltransferase 2, mitochondrial	CPT2	79748	85253	58510	63811	58727	60430	67387	66883	41110	52730	41493	45950	0.768986	0.0436888
P30044	P30044	Peroxiredoxin-5, mitochondrial	PRDX5	48543	45987	46442	43090	49099	48095	29981	30520	41375	0	39602	37936	0.759365	0.00212886
Q99798	Q99798	Aconitate hydratase, mitochondrial	ACO2	164720	200090	175230	163450	126150	125110	109040	137220	111290	120950	118360	118430	0.757876	0.00751693
O75891	O75891	Cytosolic 10-formyltetrahydrofolate dehydrogenase	ALDH1L1	0	42615	0	38309	48848	46139	0	0	0	0	34280	32117	0.757606	0.0271238
Q7L0Y3	Q7L0Y3	Mitochondrial ribonuclease P protein 1	TRMT10C	95572	70896	70146	69525	60788	61179	68200	68128	54194	50437	41159	43767	0.755644	0.0293376
Q3SY69	Q3SY69	Mitochondrial 10-formyltetrahydrofolate dehydrogenase	ALDH1L2	41858	44397	36327	41200	40059	38032	43396	41328	23318	24563	27098	26324	0.746405	0.0289549
Q9H1K1	Q9H1K1	Iron-sulfur cluster assembly enzyme ISCU, mitochondrial	ISCU	11670	14082	15378	16974	13177	14049	0	13943	0	0	8577.6	9662.6	0.742948	0.0458899
Q15031	Q15031	Probable leucine--tRNA ligase, mitochondrial	LARS2	33873	33001	24637	26165	21175	20937	23170	23280	18649	20415	16347	15108	0.735849	0.0212295
Q9HCC0	Q9HCC0	Methylcrotonoyl-CoA carboxylase beta chain, mitochondrial	MCCC2	669270	696270	836600	810830	629350	625430	559600	529910	577970	661960	385620	367870	0.711152	0.0107227
Q96RQ3	Q96RQ3	Methylcrotonoyl-CoA carboxylase subunit alpha, mitochondrial	MCCC1	3.2232e+06	3.4794e+06	4.057e+06	3.8133e+06	3.0638e+06	2.7398e+06	2.5323e+06	2.3696e+06	2.7845e+06	2.5638e+06	2.143e+06	1.9654e+06	0.706051	0.00130029
Q07021	Q07021	Complement component 1 Q subcomponent-binding protein, mitochondrial	C1QBP	0	0	167340	157990	148150	142540	104730	77614	0	0	145920	106030	0.688925	0.0316921
Q9BXW7	Q9BXW7	Cat eye syndrome critical region protein 5	CECR5	102710	81857	81367	73329	53892	55178	70328	70777	40723	45562	41160	41327	0.687198	0.0312939
Q96RP9	Q96RP9	Elongation factor G, mitochondrial	GFM1	134470	115290	98738.9	103720	64446	64877	91429	84642	68339	48420	44718	46640	0.65704	0.0414029
Q9BYT8	Q9BYT8	Neurolysin, mitochondrial	NLN	0	0	24105	20424	16973	17454	0	0	0	0	12140	12545	0.631494	0.0195528
Q6L8Q7	Q6L8Q7	2,5-phosphodiesterase 12	PDE12	33729	33882	24756	20981	13458	19041	0	17715	13189	0	13368	13469	0.619865	0.0360389
Q7Z3D6	Q7Z3D6	UPF0317 protein C14orf159, mitochondrial	C14orf159	0	0	46421	49711	46682	52998	0	28212	0	19326	35532	39565	0.605317	0.0209239
Q6NVY1	Q6NVY1	3-hydroxyisobutyryl-CoA hydrolase, mitochondrial	HIBCH	26419	22227	24031	29792	14783	15750	0	0	0	0	11446	13551	0.580133	0.0441076
Q8N983	Q8N983	39S ribosomal protein L43, mitochondrial	MRPL43	22172	0	20698	19316	0	10629	11346	0	0	0	5419.9	9778.2	0.481758	0.0450814
Q9Y3B7	Q9Y3B7	39S ribosomal protein L11, mitochondrial	MRPL11	26945	30459	16297	18155	0	0	0	0	0	0	8188.2	7878.4	0.361817	0.0109677
P08670;P17661;P41219;P07197;P07196;Q16352	P08670	Vimentin	VIM	121150	118600	176580	168380	144300	136960	137430	142080	188720	198250	247720	261370	1.33268	0.0500932
O75390	O75390	Citrate synthase, mitochondrial	CS	236280	241830	210300	230140	186650	190510	198720	202980	186240	197560	121320	117330	0.773896	0.0501248
Q7Z4W1	Q7Z4W1	L-xylulose reductase	DCXR	34559	27904	32002	28848	16478	17153	26930	21525	12662	12928	16191	15070	0.671902	0.0504074
Q6ZVX7	Q6ZVX7	F-box only protein 50	NCCRP1	0	0	10765	10913	24679	22578	23697	23152	0	0	56956	50025	2.21059	0.0523681
P07339	P07339	Cathepsin D;Cathepsin D light chain;Cathepsin D heavy chain	CTSD	0	0	0	0	14468	17292	38755	41951	0	16769	37242	34619	2.04201	0.0530225
P62826	P62826	GTP-binding nuclear protein Ran	RAN	33035	30542	60429	71764	61954	56279	53958	53715	85095	85905	88242	82252.9	1.46975	0.0532383
P11021	P11021	78 kDa glucose-regulated protein	HSPA5	20938	14690	26760	20209	14223	14595	42421	42628	12079	19021	58993	59033	1.8637	0.0543825
P23528;Q9Y281	P23528;Q9Y281	Cofilin-1;Cofilin-2	CFL1;CFL2	78565	63123	133190	167370	119550	134420	133560	115000	200550	225200	164000	167330	1.4848	0.054734
Q9UGM6	Q9UGM6	Tryptophan--tRNA ligase, mitochondrial	WARS2	0	0	21603	15462	13415	13970	0	0	0	0	9877.4	10800	0.652967	0.0605685
P13804	P13804	Electron transfer flavoprotein subunit alpha, mitochondrial	ETFA	531180	508950	383270	394920	329860	322480	410750	374270	324980	318910	226280	227880	0.757378	0.0638787
P29508	P29508	Serpin B3	SERPINB3	0	0	0	0	13473	6900.5	57123	56657	11349	0	120740	122110	5.78832	0.0651445
Q96CM8	Q96CM8	Acyl-CoA synthetase family member 2, mitochondrial	ACSF2	0	17649	18357	18707	21035	21840	0	20593	9766.5	0	14710	14121	0.735005	0.066648
P00505	P00505	Aspartate aminotransferase, mitochondrial	GOT2	82924	102590	101330	99089	80198	84808	83441	81337	82804.1	91089	79532	68528	0.884927	0.0668715
P80723	P80723	Brain acid soluble protein 1	BASP1	0	0	42288	44624	45855	46441	0	22554	32407	44922	32939	39396	0.749684	0.0670959
P13995	P13995	Bifunctional methylenetetrahydrofolate dehydrogenase/cyclohydrolase, mitochondrial;NAD-dependent methylenetetrahydrofolate dehydrogenase;Methenyltetrahydrofolate cyclohydrolase	MTHFD2	115400	105150	100930	96968	77639	87651	79952	75191	110260	82543	68964	70800	0.831524	0.0673184
Q02878	Q02878	60S ribosomal protein L6	RPL6	31453	33500	46423	45953	65070	63656	18130	15888	38870	39632	38591	38739	0.64387	0.0689183
Q01518;P40123	Q01518	Adenylyl cyclase-associated protein 1	CAP1	101970	114260	301400	299660	295230	301530	219680	212980	434330	418310	619620	605500	1.80029	0.0696401
P26373	P26373	60S ribosomal protein L13	RPL13	61837	65853	83004	95003.9	113940	115380	30892	40024	84226	86715	66039	63024	0.668226	0.0730548
P60174	P60174	Triosephosphate isomerase	TPI1	0	0	0	0	17903	18068	22374	40538	0	22682	43335	49067	1.87614	0.0751136
P04792	P04792	Heat shock protein beta-1	HSPB1	19255	19860	16522	16476	23619	21609	45077	41783	14648	14264	62137	58543	1.73145	0.0780855
Q5VWZ2	Q5VWZ2	Lysophospholipase-like protein 1	LYPLAL1	72876	78847	62747	59238	0	59964	63455	72295	0	37275	46567	36475	0.743229	0.0824879
O43837	O43837	Isocitrate dehydrogenase [NAD] subunit beta, mitochondrial	IDH3B	53374	52879	41386	35498	25298	21132	40060	32959	15019	22519	20027	20932	0.66237	0.0826631
P41250	P41250	Glycine--tRNA ligase	GARS	64642	61697	56324	56378	51164	46075	58270	62258	44839	38425	38244	36276	0.813792	0.0839264
P40227;Q92526	P40227	T-complex protein 1 subunit zeta	CCT6A	601830	449240	987889	681430	669980	460760	0	0	859311	0	822040	977760	1.42831	0.0845309
P0DPI2;A0A0B4J2D5	P0DPI2;A0A0B4J2D5			89498	93587	124550	99899	94293.9	90222	82330	79241	95195.1	109090	66107	67687	0.836222	0.086019
P11498	P11498	Pyruvate carboxylase, mitochondrial	PC	4.6003e+06	4.7276e+06	3.8765e+06	3.8301e+06	6.5188e+06	6.2214e+06	3.7281e+06	3.4486e+06	3.5176e+06	3.6767e+06	4.9211e+06	4.5429e+06	0.81068	0.0869612
P53597	P53597	Succinyl-CoA ligase [ADP/GDP-forming] subunit alpha, mitochondrial	SUCLG1	181970	203860	146330	125350	115660	111060	117490	125050	132760	123170	106420	99427.1	0.813971	0.0931566
P10412;P16403;Q02539;P22492	P10412;P16403	Histone H1,4;Histone H1,2	HIST1H1E;HIST1H1C	113340	123330	248280	244160	176940	166150	209010	216840	462370	522270	179170	180650	1.5565	0.093594
P28838	P28838	Cytosol aminopeptidase	LAP3	51076	53559	47915	52412	40429	42572	55483	50894	29580	35890	33065	33108	0.807648	0.0936772
P05091;P00352	P05091	Aldehyde dehydrogenase, mitochondrial	ALDH2	129560	119200	113560	117730	91937.9	87958.1	114440	113740	87779	89246	67637	68873	0.810984	0.0940474
P08559;P29803	P08559	Pyruvate dehydrogenase E1 component subunit alpha, somatic form, mitochondrial	PDHA1	85453	92454	55754	47879	46243	49843	53954	60182	37763	38637	49896	39348	0.759109	0.0945529
P12694	P12694	2-oxoisovalerate dehydrogenase subunit alpha, mitochondrial	BCKDHA	0	19217	25708	21892	14237	14282	0	19070	0	0	8799.4	8999.2	0.618329	0.094621
P54819	P54819	Adenylate kinase 2, mitochondrial;Adenylate kinase 2, mitochondrial, N-terminally processed	AK2	34579	33561	37716	42618	26540	38973	43823	37970	0	0	42489	42429	1.1795	0.0948482
P07954	P07954	Fumarate hydratase, mitochondrial	FH	291130	279460	274060	304320	215970	232780	246980	237610	249550	267840	146550	156260	0.800593	0.0953433
P11142;P54652	P11142	Heat shock cognate 71 kDa protein	HSPA8	25497	20079	52101	51105	52252	51629	39551	40715	48545	61772	193740	191300	1.91077	0.0961451
P07910;O60812;B7ZW38;B2RXH8;P0DMR1;Q86SE5	P07910	Heterogeneous nuclear ribonucleoproteins C1/C2	HNRNPC	0	0	0	146560	0	57835	287660	346700	298920	444700	100240	133390	2.57434	0.100259
Q99714	Q99714	3-hydroxyacyl-CoA dehydrogenase type-2	HSD17B10	249190	235010	233810	242920	157880	152340	221410	216180	147070	0	96266	91759	0.694306	0.100273
Q9Y305	Q9Y305	Acyl-coenzyme A thioesterase 9, mitochondrial	ACOT9	53143	46012	37771	35841	37305	31094	48984	38137	28344	28099	24294	22573	0.772486	0.100852
P36578	P36578	60S ribosomal protein L4	RPL4	57051	51231	71719	79213	86253.1	94288	26469	32072	81265	75506	53476	51316	0.687781	0.101889
Q9Y2Z4	Q9Y2Z4	Tyrosine--tRNA ligase, mitochondrial	YARS2	18636	18361	16247	13754	9446	8511.8	10607	0	0	0	8984.4	8034.7	0.675923	0.103278
P24752	P24752	Acetyl-CoA acetyltransferase, mitochondrial	ACAT1	138450	138450	134910	130100	104620	104030	122450	113020	126730	113350	68960	72530	0.804714	0.11071
P30837	P30837	Aldehyde dehydrogenase X, mitochondrial	ALDH1B1	49304	63885	59100	49923	34892	29975	33563	30547	0	0	38788	37282	0.755348	0.112828
P49189	P49189	4-trimethylaminobutyraldehyde dehydrogenase	ALDH9A1	49594	48266	42010	44684	36841	27735	40378	41642	23368	0	27982	30150	0.783016	0.113756
P63104;Q04917	P63104	14-3-3 protein zeta/delta	YWHAZ	0	13881	39515	35903	47425	46818	44543	41996	39856	40413	113120	130850	1.76498	0.114231
P07237	P07237	Protein disulfide-isomerase	P4HB	21167	29306	0	0	0	0	0	57161	26748	0	45797	44363	1.6856	0.115573
P25705	P25705	ATP synthase subunit alpha, mitochondrial	ATP5A1	338330	383290	368670	399030	325790	326330	344740	348760	367820	327920	256090	250670	0.878284	0.121546
P24539	P24539	ATP synthase F(0) complex subunit B1, mitochondrial	ATP5F1	0	46363	72199	78628	75260	73678	54554	60833	39486	37919	59097	74797	0.777647	0.123365
P05165	P05165	Propionyl-CoA carboxylase alpha chain, mitochondrial	PCCA	8.2059e+06	8.4117e+06	7.2711e+06	7.3455e+06	6.7526e+06	6.6633e+06	8.211e+06	7.768e+06	6.2825e+06	6.5655e+06	4.4362e+06	4.3148e+06	0.819812	0.124478
P06748	P06748	Nucleophosmin	NPM1	192210	207910	247330	298760	146520	153460	107800	117770	208480	233710	146230	134410	0.753564	0.125781
Q96I99	Q96I99	Succinyl-CoA ligase [GDP-forming] subunit beta, mitochondrial	SUCLG2	224920	248810	185060	194950	168070	173470	219800	191810	169380	174290	121240	111930	0.812138	0.126098
Q09666	Q09666	Neuroblast differentiation-associated protein AHNAK	AHNAK	0	0	0	0	28399	31311	0	0	50567	30095	61792	69403	1.69499	0.131327
O75947	O75947	ATP synthase subunit d, mitochondrial	ATP5H	25680	29684	41893	41218	40856	39268	29877	26446	33812	24274	34737	33599	0.842813	0.131524
P55084	P55084	Trifunctional enzyme subunit beta, mitochondrial;3-ketoacyl-CoA thiolase	HADHB	262480	278770	178640	183580	148150	157330	194320	203560	165240	156300	112290	105910	0.775325	0.132557
Q6UB35	Q6UB35	Monofunctional C1-tetrahydrofolate synthase, mitochondrial	MTHFD1L	57976	63798	48528	41680	47813	44616	58742	57069	33131	38388	31264	32069	0.802878	0.136174
P14625;Q58FF3	P14625	Endoplasmin	HSP90B1	0	0	0	20558	0	7468.4	32746	41885	0	0	19367	19954	2.17757	0.138113
P48735	P48735	Isocitrate dehydrogenase [NADP], mitochondrial	IDH2	463320	433160	422610	410470	319820	314510	430970	391790	333380	327900	263130	250220	0.838296	0.140156
P62937;F5H284;P0DN37;Q9Y536;P0DN26;A0A0B4J2A2;A0A075B767;A0A075B759	P62937	Peptidyl-prolyl cis-trans isomerase A;Peptidyl-prolyl cis-trans isomerase A, N-terminally processed	PPIA	0	0	0	0	47127	53902	0	0	58235	55513	85015	81637.1	1.36554	0.143491
Q07020	Q07020	60S ribosomal protein L18	RPL18	0	23132	36900	25400	48193	37611	0	0	41856	33580	53033	51547	1.34052	0.147205
Q5JTZ9	Q5JTZ9	Alanine--tRNA ligase, mitochondrial	AARS2	138920	132600	117060	106790	88045	87109	118340	121090	95654	88241	57140	56953	0.77865	0.148474
Q86TX2;P49753	Q86TX2;P49753	Acyl-coenzyme A thioesterase 1;Acyl-coenzyme A thioesterase 2, mitochondrial	ACOT1;ACOT2	89748	0	60291	64237	95497	89252	35811	59629	0	0	75394	71137	0.741981	0.148766
O75439	O75439	Mitochondrial-processing peptidase subunit beta	PMPCB	122940	125860	112330	119610	100070	103890	110670	114580	101160	123540	67177	69050	0.835481	0.149159
P31944	P31944	Caspase-14;Caspase-14 subunit p17, mature form;Caspase-14 subunit p10, mature form;Caspase-14 subunit p20, intermediate form;Caspase-14 subunit p8, intermediate form	CASP14	57566	61868	67623	78257	60772	60841	66288	57449	65010	97674	83310	81697	1.154	0.151281
P68363;Q9BQE3;Q71U36;P0DPH8;P0DPH7;Q6PEY2;Q9NY65;A6NHL2;Q9H853	P68363;Q9BQE3;Q71U36;P0DPH8;P0DPH7	Tubulin alpha-1B chain;Tubulin alpha-1C chain;Tubulin alpha-1A chain	TUBA1B;TUBA1C;TUBA1A	0	57295	53195	81237	46970	65165	0	53386	0	0	109310	99483.1	1.39754	0.155677
P34897	P34897	Serine hydroxymethyltransferase, mitochondrial	SHMT2	594350	628580	411870	426400	304620	289050	450330	389870	375210	337830	217670	247970	0.769694	0.166163
P06703	P06703	Protein S100-A6	S100A6	0	0	47766	56992	55228	64079	0	0	0	0	66020	63918	1.166	0.167525
Q4G0N4	Q4G0N4	NAD kinase 2, mitochondrial	NADK2	40302	40661	45592	33273	29991	34226	37482	39346	38355	28731	22677	23675	0.836225	0.168557
Q9P2R7	Q9P2R7	Succinyl-CoA ligase [ADP-forming] subunit beta, mitochondrial	SUCLA2	135120	136860	113120	118980	91127	94365	126830	129060	98183	91645	63531	56229	0.791479	0.169417
Q04837	Q04837	Single-stranded DNA-binding protein, mitochondrial	SSBP1	241330	242150	286080	304930	228910	245290	256930	251480	256590	260840	152460	141390	0.829462	0.17095
P40926	P40926	Malate dehydrogenase, mitochondrial	MDH2	1.689e+06	1.743e+06	1.9859e+06	2.0935e+06	1.7246e+06	1.7055e+06	1.4985e+06	1.4756e+06	2.1216e+06	2.1585e+06	1.0027e+06	980430	0.807152	0.171536
Q16698	Q16698	2,4-dienoyl-CoA reductase, mitochondrial	DECR1	309430	315990	222680	232450	150350	169620	235740	254870	171690	191650	96641.9	114690	0.744124	0.173171
P15924	P15924	Desmoplakin	DSP	110440	119730	38841	45698	137440	152540	137290	149890	66252	79097	354180	370700	1.75052	0.173524
P26440	P26440	Isovaleryl-CoA dehydrogenase, mitochondrial	IVD	133390	135450	108280	109040	77082	77100	118570	115550	85604	87483	46167	43758	0.739466	0.173822
Q12931	Q12931	Heat shock protein 75 kDa, mitochondrial	TRAP1	123620	114850	103470	95214.1	84007.9	74016	105110	100200	85483	85341	67742	59071	0.840879	0.180428
P68431;P84243;Q71DI3;Q16695;Q6NXT2	P68431;P84243;Q71DI3;Q16695;Q6NXT2	Histone H3,1;Histone H3,3;Histone H3,2;Histone H3,1t;Histone H3,3C	HIST1H3A;H3F3A;HIST2H3A;HIST3H3;H3F3C	221660	164460	390200	401750	271750	249370	264850	255360	513520	499460	336550	331170	1.30733	0.180479
Q9NSE4	Q9NSE4	Isoleucine--tRNA ligase, mitochondrial	IARS2	136440	142250	126250	140820	102040	106000	134760	146740	107710	109250	64957	64074	0.798647	0.182905
P62280	P62280	40S ribosomal protein S11	RPS11	0	6797.6	0	11771	18711	18932	0	0	0	0	23682	22385	1.77448	0.190023
P40939	P40939	Trifunctional enzyme subunit alpha, mitochondrial;Long-chain enoyl-CoA hydratase;Long chain 3-hydroxyacyl-CoA dehydrogenase	HADHA	254810	250070	196740	178390	161960	160130	209860	217190	179060	156580	121070	120720	0.82791	0.193119
O76031	O76031	ATP-dependent Clp protease ATP-binding subunit clpX-like, mitochondrial	CLPX	36544	35348	33167	26978	26615	31564	33671	31701	29362	31107	18660	19794	0.847619	0.194504
O00299	O00299	Chloride intracellular channel protein 1	CLIC1	0	14539	30253	0	0	35552	0	25281	41143	36662	36060	37692	1.39592	0.19702
Q06830	Q06830	Peroxiredoxin-1	PRDX1	40795	41643	35491	38622	62874	59433	46339	47752	46066	41891	104190	100010	1.31256	0.198009
P09622	P09622	Dihydrolipoyl dehydrogenase, mitochondrial	DLD	79681	88312	89927	104610	78576	81193.1	84237.9	87992	87854	85598	63244	58692	0.887881	0.199671
Q92947	Q92947	Glutaryl-CoA dehydrogenase, mitochondrial	GCDH	88319.1	88121.9	57460	67263	35376	27940	49737	58254	0	0	26306	23441	0.656861	0.202432
Q9H2U2	Q9H2U2	Inorganic pyrophosphatase 2, mitochondrial	PPA2	230750	197130	207030	194700	195000	185840	217150	204780	144470	157200	0	0	0.885777	0.202463
Q96C36	Q96C36	Pyrroline-5-carboxylate reductase 2	PYCR2	94342	111000	67909	77127	47573	55493	81501	73222	53436	70589	35778	36038	0.765007	0.204936
P00918	P00918	Carbonic anhydrase 2	CA2	0	0	31784	29329	15752	15623	0	20132	40340	40898	28314	26145	1.37401	0.206871
P27144	P27144	Adenylate kinase 4, mitochondrial	AK4	27182	29151	27613	30019	23715	20391	0	28691	0	0	20312	18083	0.839341	0.206911
Q10713	Q10713	Mitochondrial-processing peptidase subunit alpha	PMPCA	105800	101890	97023.1	110300	85552	84459	104360	104750	92343	96446	47529	51285	0.81108	0.208432
P16219	P16219	Short-chain specific acyl-CoA dehydrogenase, mitochondrial	ACADS	29277	29778	28071	0	16931	21772	0	0	0	0	18434	19433	0.769179	0.211728
Q9H845	Q9H845	Acyl-CoA dehydrogenase family member 9, mitochondrial	ACAD9	83244	82721	69973	72581	51265	50828	76235	71948	57851	57978	39231	37351	0.816279	0.21208
O75342	O75342	Arachidonate 12-lipoxygenase, 12R-type	ALOX12B	16842	14631	32128	34840	13170	13993	18667	0	0	0	36217	35932	1.50476	0.212534
P16401	P16401	Histone H1,5	HIST1H1B	323380	319970	929500	888481	462940	509270	827130	822350	1.2617e+06	1.467e+06	397290	416420	1.47597	0.214174
P38117	P38117	Electron transfer flavoprotein subunit beta	ETFB	343230	331740	276140	293360	199530	212120	284350	325540	240350	225870	142900	142300	0.799802	0.21624
Q9NP81	Q9NP81	Serine--tRNA ligase, mitochondrial	SARS2	47447	44526	31296	32955	29963	31570	44739	45053	26525	27212	17498	19658	0.789848	0.224233
P10606	P10606	Cytochrome c oxidase subunit 5B, mitochondrial	COX5B	221630	191860	234800	251940	216640	232690	220570	240730	222890	231790	140350	139110	0.8662	0.226169
P04181	P04181	Ornithine aminotransferase, mitochondrial;Ornithine aminotransferase, hepatic form;Ornithine aminotransferase, renal form	OAT	39078	37772	30330	29999	27362	27630	33299	37379	0	0	18723	17526	0.797402	0.226483
P20700	P20700	Lamin-B1	LMNB1	32925	31909	75145	71092	39216	35775	45497	51517	61708	71457	53923	52765	1.24558	0.229299
O94925	O94925	Glutaminase kidney isoform, mitochondrial	GLS	309720	281940	213220	210380	157660	136050	243520	196230	186660	199570	100740	96887.1	0.768994	0.229661
P04075	P04075	Fructose-bisphosphate aldolase A	ALDOA	31647	35854	73515	70804	78084	79882	48554	48897	71677	74800	149900	155280	1.41546	0.230848
P60660;P14649	P60660;P14649	Myosin light polypeptide 6;Myosin light chain 6B	MYL6;MYL6B	0	0	38809	16120	28643	20032	19532	0	0	0	58994	62511	1.69985	0.232991
P10809	P10809	60 kDa heat shock protein, mitochondrial	HSPD1	1.5616e+06	1.6449e+06	2.0028e+06	2.1168e+06	1.3109e+06	1.3489e+06	1.468e+06	1.5151e+06	1.8432e+06	1.8384e+06	886150	866690	0.818457	0.242921
Q8TCS8	Q8TCS8	Polyribonucleotide nucleotidyltransferase 1, mitochondrial	PNPT1	63107	56475	63993	62634	48063	47272	54188	58988	60028	56545	36195	34413	0.864137	0.244904
P11310	P11310	Medium-chain specific acyl-CoA dehydrogenase, mitochondrial	ACADM	330370	356190	250450	261270	169190	180190	266440	257180	231830	205710	144930	142140	0.812063	0.245059
P55809	P55809	Succinyl-CoA:3-ketoacid coenzyme A transferase 1, mitochondrial	OXCT1	90210	69300	92722	92178	52540	61341	76508	72624	79440	78965	34420	35154	0.790985	0.256243
P36776	P36776	Lon protease homolog, mitochondrial	LONP1	168390	168120	133710	143710	96044.9	106180	148370	150710	121810	123370	67339	67786	0.807137	0.257998
Q9BYD6	Q9BYD6	39S ribosomal protein L1, mitochondrial	MRPL1	56349	48839	52457	56921	40137	35805	60654	57456	38632	0	22876	23340	0.780947	0.265361
P68371;P04350	P68371;P04350	Tubulin beta-4B chain;Tubulin beta-4A chain	TUBB4B;TUBB4A	30762	29348	34414	31621	51405	48607	30922	28010	42490	44711	84072.9	80598	1.28689	0.267579
Q02413	Q02413	Desmoglein-1	DSG1	38042	37888	17601	24258	76549	79189	30823	28621	0	0	167860	181370	1.82799	0.269194
Q9GZT3	Q9GZT3	SRA stem-loop-interacting RNA-binding protein, mitochondrial	SLIRP	122550	134890	112530	104070	61794	59064	103130	94307	84425	0	51861	52234	0.784476	0.274755
Q9BX68	Q9BX68	Histidine triad nucleotide-binding protein 2, mitochondrial	HINT2	177950	218030	191090	206860	131760	143740	0	216100	164110	192480	83412	93884	0.797537	0.278969
Q16774	Q16774	Guanylate kinase	GUK1	18357	16628	0	13024	7083	0	0	13163	0	0	7444.5	7703.1	0.702885	0.287562
Q13011	Q13011	Delta(3,5)-Delta(2,4)-dienoyl-CoA isomerase, mitochondrial	ECH1	38221	38845	51541	47532	39651	40861	31546	34256	43863	60502	28221	32421	0.873846	0.305789
P42704;Q9NP80	P42704	Leucine-rich PPR motif-containing protein, mitochondrial	LRPPRC	289660	294320	210300	209320	144710	144350	237260	239650	184650	178820	115180	105710	0.814325	0.310801
Q9BZE1	Q9BZE1	39S ribosomal protein L37, mitochondrial	MRPL37	17579	17313	15030	11668	8861.8	8724.1	12858	16411	0	0	6494.6	6421.6	0.764772	0.313684
Q9HAV7	Q9HAV7	GrpE protein homolog 1, mitochondrial	GRPEL1	100710	93542	95509	117680	98622	114720	110250	112160	111630	96124	63226	71189	0.890464	0.317329
P31949	P31949	Protein S100-A11;Protein S100-A11, N-terminally processed	S100A11	0	0	0	0	17841	19534	16362	21397	0	0	40914	45568	1.52256	0.323653
Q13247;Q08170;Q13243	Q13247;Q08170	Serine/arginine-rich splicing factor 6;Serine/arginine-rich splicing factor 4	SRSF6;SRSF4	0	0	19195	19679	9499.9	12532	11916	0	26228	22029	16153	18659	1.25943	0.324139
P00367;P49448	P00367;P49448	Glutamate dehydrogenase 1, mitochondrial;Glutamate dehydrogenase 2, mitochondrial	GLUD1;GLUD2	82171	84398	99939	100560	96788	78707	87430	91443	98837	101750	56424	56766	0.886397	0.335852
P35579;P35749;P35580;REV__Q9UKV3	P35579	Myosin-9	MYH9	0	0	0	2618.1	4844.6	6042.1	2889.5	6321.3	0	2805.8	56089	60165	2.62686	0.342392
Q9UJZ1	Q9UJZ1	Stomatin-like protein 2, mitochondrial	STOML2	0	43241	33557	49263	47500	52077	37127	49705	0	0	38623	36094	0.897604	0.354027
Q6YN16	Q6YN16	Hydroxysteroid dehydrogenase-like protein 2	HSDL2	0	18650	0	17770	15622	12628	17715	20690	0	12604	8524	9424.8	0.812916	0.35661
P42765	P42765	3-ketoacyl-CoA thiolase, mitochondrial	ACAA2	27573	19072	37643	44538	46078	46284	0	30333	28616	0	30919	27654	0.835456	0.357313
P08238;Q58FF7;Q58FF8	P08238	Heat shock protein HSP 90-beta	HSP90AB1	56182	59606	82308	79446	91734.9	86960	65292	60653	83213.9	79868	135230	121540	1.16315	0.358204
P05107	P05107	Integrin beta-2	ITGB2	0	0	0	25133	0	15026	0	19520	0	27573	22438	26935	1.22892	0.359588
Q9Y4W6	Q9Y4W6	AFG3-like protein 2	AFG3L2	69820	79355	44485	66134	41161	38428	66999	79451	47791	44351	23811	24254	0.795137	0.364242
P04179	P04179	Superoxide dismutase [Mn], mitochondrial	SOD2	321920	378550	465870	625850	316740	117350	499950	502500	219280	166880	153120	141130	0.729269	0.365458
Q13085	Q13085	Acetyl-CoA carboxylase 1;Biotin carboxylase	ACACA	254700	282230	338960	335550	888720	885060	232600	244760	198780	204270	657420	655830	0.732905	0.367512
P61803	P61803	Dolichyl-diphosphooligosaccharide--protein glycosyltransferase subunit DAD1	DAD1	26104	27809	72429	60885	43950	44349	50208	44079	83091	93281.1	37429	36510	1.24682	0.369257
P05089	P05089	Arginase-1	ARG1	0	0	0	0	55095	55690	0	0	119370	134350	53036	50803	1.4637	0.381886
P14618;P30613	P14618	Pyruvate kinase PKM	PKM	21402	32779	60034	56114	74112	74007	25848	33116	74685	67842	148520	145210	1.39011	0.38218
P50213	P50213	Isocitrate dehydrogenase [NAD] subunit alpha, mitochondrial	IDH3A	363000	394860	315690	332700	211380	220250	341550	335230	307870	291460	156490	163090	0.848859	0.38925
P62750	P62750	60S ribosomal protein L23a	RPL23A	0	0	48992	52132	74123	63802	0	0	0	0	69352	65927	1.14698	0.392421
Q02252	Q02252	Methylmalonate-semialdehyde dehydrogenase [acylating], mitochondrial	ALDH6A1	19004	19193	15214	16283	9103.7	9340.5	15565	18691	0	0	7235.3	7179.5	0.789297	0.394977
Q99880;Q93079;Q99877;P62807;P58876;O60814;Q5QNW6;Q99879;P57053;Q96A08	Q99880;Q93079;Q99877;P62807;P58876;O60814;Q5QNW6;Q99879;P57053;Q96A08	Histone H2B type 1-L;Histone H2B type 1-H;Histone H2B type 1-N;Histone H2B type 1-C/E/F/G/I;Histone H2B type 1-D;Histone H2B type 1-K;Histone H2B type 2-F;Histone H2B type 1-M;Histone H2B type F-S;Histone H2B type 1-A	HIST1H2BL;HIST1H2BH;HIST1H2BN;HIST1H2BC;HIST1H2BD;HIST1H2BK;HIST2H2BF;HIST1H2BM;H2BFS;HIST1H2BA	536500	392110	913100	884800	516270	450480	622880	506710	826320	796510	660500	678230	1.15339	0.396425
P51553	P51553	Isocitrate dehydrogenase [NAD] subunit gamma, mitochondrial	IDH3G	30053	0	13787	0	14215	13394	0	23000	0	0	8606.4	8944.8	0.72186	0.399922
P82650	P82650	28S ribosomal protein S22, mitochondrial	MRPS22	24991	9862.7	19855	18099	10965	19349	20950	17772	0	0	8124.3	9511.1	0.798741	0.415608
Q96CB9	Q96CB9	5-methylcytosine rRNA methyltransferase NSUN4	NSUN4	0	30057	24574	27014	20957	20077	27600	28672	0	0	15928	15130	0.861557	0.419831
P68104;Q5VTE0;Q05639	P68104;Q5VTE0;Q05639	Elongation factor 1-alpha 1;Putative elongation factor 1-alpha-like 3;Elongation factor 1-alpha 2	EEF1A1;EEF1A1P5;EEF1A2	287870	257970	257930	306220	284060	305720	216950	220930	288830	289070	563050	545070	1.15799	0.426325
P62899	P62899	60S ribosomal protein L31	RPL31	0	0	36299	55065	52367	57483	0	0	0	57550	35977	37183	0.858941	0.431216
P30048	P30048	Thioredoxin-dependent peroxide reductase, mitochondrial	PRDX3	119060	114880	140800	163100	85706	96116	124640	150380	0	116090	70022	72357	0.87028	0.446516
P18124	P18124	60S ribosomal protein L7	RPL7	17600	22463	0	31704	60586	61327	0	0	23648	22161	33944	29222	0.785852	0.449289
Q01469	Q01469	Fatty acid-binding protein, epidermal	FABP5	47076	0	58120	69623	116590	121770	85758	86342	49279	68456	186220	180900	1.26209	0.450379
P31930	P31930	Cytochrome b-c1 complex subunit 1, mitochondrial	UQCRC1	89129.9	91538	79061	80700	47109	49316	70503	84051.1	71640	68417	44325	44378	0.882515	0.464156
P49590	P49590	Probable histidine--tRNA ligase, mitochondrial	HARS2	0	24325	12518	15351	17361	13708	16459	24980	0	0	8217.8	8939.2	0.81425	0.464842
Q6PI48	Q6PI48	Aspartate--tRNA ligase, mitochondrial	DARS2	55279	54245	55338	59022	35267	39796	57336	63043	50692	47580	25639	27065	0.872158	0.46521
Q13423	Q13423	NAD(P) transhydrogenase, mitochondrial	NNT	23670	14758	41116	41601	38065	37119	28410	39454	16151	27726	24572	26883	0.855758	0.468198
P49748	P49748	Very long-chain specific acyl-CoA dehydrogenase, mitochondrial	ACADVL	125490	132390	85159	87365.9	65152	69503	121720	129310	74998	84063.1	46887	45486	0.850358	0.476998
Q9BW92	Q9BW92	Threonine--tRNA ligase, mitochondrial	TARS2	61867	48352	49484	56544	48615	49628	0	75815	57133	57747	27681	27475	0.867603	0.482398
P14923;P35222	P14923	Junction plakoglobin	JUP	146540	148770	42984	52869	154650	163180	91345	122260	78258	86738.9	248810	266550	1.26103	0.502247
Q8WUH6	Q8WUH6	Transmembrane protein 263	TMEM263	48816	70552	0	0	173650	185070	0	0	0	0	155650	140480	1.44165	0.503276
P13639;Q15029	P13639	Elongation factor 2	EEF2	0	0	15207	15409	26527	34256	13471	15822	0	15474	93586	99721	1.46417	0.51054
Q16822	Q16822	Phosphoenolpyruvate carboxykinase [GTP], mitochondrial	PCK2	84111	112810	72659	83655	154280	159040	71925	86319	0	0	108930	113540	0.883462	0.533929
Q8NCN5	Q8NCN5	Pyruvate dehydrogenase phosphatase regulatory subunit, mitochondrial	PDPR	5209.6	0	8878	8547.6	10045	8534.3	0	0	0	0	6952.1	7293.1	0.884093	0.544033
Q13835	Q13835	Plakophilin-1	PKP1	14466	13109	2783.7	0	22093	21048	5672.2	4856.5	0	0	76129	74852	1.66324	0.545616
Q9BU61	Q9BU61	NADH dehydrogenase [ubiquinone] 1 alpha subcomplex assembly factor 3	NDUFAF3	31684	26670	30300	24007	22689	20275	26180	0	0	0	24271	21569	0.934098	0.553091
P04040	P04040	Catalase	CAT	16362	0	19080	20633	26154	26495	16243	16397	9572.4	16684	30676	32277	0.872579	0.555093
P81605	P81605	Dermcidin;Survival-promoting peptide;DCD-1	DCD	0	39448	18502	34561	70211	122140	0	24367	0	42050	32807	53275	0.787491	0.562604
P61604	P61604	10 kDa heat shock protein, mitochondrial	HSPE1	701610	721610	749400	806890	566270	562860	742440	765430	878840	721340	400350	385710	0.910601	0.566918
Q9NVI7	Q9NVI7	ATPase family AAA domain-containing protein 3A	ATAD3A	28461	23078	17243	15357	11038	10642	17292	16083	0	0	13332	12232	0.882615	0.568908
P11177	P11177	Pyruvate dehydrogenase E1 component subunit beta, mitochondrial	PDHB	246490	244650	154230	154320	124450	120240	226880	223780	150360	185250	86551	84849	0.885947	0.600658
Q08554	Q08554	Desmocollin-1	DSC1	59739	61620	37323	31303	68826	67172	28604	21708	31366	15689	138690	133260	0.810763	0.617047
Q15517	Q15517	Corneodesmosin	CDSN	106210	115930	47319	0	102580	92411	0	0	0	0	94857	108460	1.14218	0.64641
P06733;P13929	P06733	Alpha-enolase	ENO1	0	0	50714	39915	55811	55416	28523	42096	34756	49506	157070	138420	1.19192	0.652854
P54886	P54886	Delta-1-pyrroline-5-carboxylate synthase;Glutamate 5-kinase;Gamma-glutamyl phosphate reductase	ALDH18A1	54826	0	50469	46448	51089	53640	0	57647	0	75983	32400	34629	0.919413	0.659975
P42126	P42126	Enoyl-CoA delta isomerase 1, mitochondrial	ECI1	53879	45388	9677.3	0	37571	0	0	0	36719	0	20051	20186	0.800664	0.670984
P52815	P52815	39S ribosomal protein L12, mitochondrial	MRPL12	0	0	0	0	18337	26764	0	27640	0	23509	13296	17260	0.887041	0.680291
P26038;P35241	P26038	Moesin	MSN	0	0	11952	17517	17547	19427	0	9483.9	12389	20587	27302	31235	1.12076	0.691505
O95299	O95299	NADH dehydrogenase [ubiquinone] 1 alpha subcomplex subunit 10, mitochondrial	NDUFA10	22461	15387	15826	15478	11373	12658	20961	23669	0	0	7113.1	9872.8	0.900612	0.696783
Q16718	Q16718	NADH dehydrogenase [ubiquinone] 1 alpha subcomplex subunit 5	NDUFA5	0	28905	14538	25508	18408	22625	0	32644	0	0	10722	0	0.875165	0.724925
Q02218;Q9ULD0	Q02218	2-oxoglutarate dehydrogenase, mitochondrial	OGDH	0	0	0	35361	20605	26114	0	26794	32263	36546	22629	24763	1.05476	0.755091
P12236;P12235	P12236;P12235	ADP/ATP translocase 3;ADP/ATP translocase 3, N-terminally processed;ADP/ATP translocase 1	SLC25A6;SLC25A4	100360	112110	105060	120410	105680	123290	128260	99460	157330	137740	94829	85821	1.03273	0.761506
P36957	P36957	Dihydrolipoyllysine-residue succinyltransferase component of 2-oxoglutarate dehydrogenase complex, mitochondrial	DLST	43939	41613	60173	62985	42946	43264	54605	43985	63902	71264	39625	37339	1.03884	0.779191
P39019	P39019	40S ribosomal protein S19	RPS19	0	0	24887	28103	20725	27199	0	0	0	36976	21276	23092	1.04909	0.78337
Q12849	Q12849	G-rich sequence factor 1	GRSF1	63227	76532	30106	72804	49393	56425	81366	89428	0	70144	25724	26752	0.92046	0.783399
P61981	P61981	14-3-3 protein gamma;14-3-3 protein gamma, N-terminally processed	YWHAG	0	0	0	0	19596	21130	0	11861	18034	18925	38190	39365	1.11771	0.786587
P30049	P30049	ATP synthase subunit delta, mitochondrial	ATP5D	60890	54974	43972	42981	26673	24952	111460	99497	49790	52273	16299	16587	1.1083	0.788814
P23396	P23396	40S ribosomal protein S3	RPS3	51184	50190	71784	71436	44959	40571	46348	35258	73856	76734	56120	57662	1.03751	0.815567
P62263	P62263	40S ribosomal protein S14	RPS14	41732	50597	79298	81610	97791	93086	36984	42924	102770	104710	74602	72524	0.951706	0.832308
P61247	P61247	40S ribosomal protein S3a	RPS3A	0	0	17295	35971	24807	28496	0	0	35359	0	18347	23023	0.956316	0.86107
P62269	P62269	40S ribosomal protein S18	RPS18	16416	15528	29854	31165	35678	32976	11224	15915	28899	31742	38404	34087	0.957115	0.864675
O43615	O43615	Mitochondrial import inner membrane translocase subunit TIM44	TIMM44	0	26000	14926	14404	0	11053	14768	15276	0	0	0	0	0.952677	0.866114
P19429	P19429	Troponin I, cardiac muscle	TNNI3	0	0	0	0	12943	12820	0	18427	17910	18418	7336.7	10232	1.05169	0.880231
Q5T749	Q5T749	Keratinocyte proline-rich protein	KPRP	0	134830	72314	126060	145960	150010	58804	91324	0	64401	323110	325130	1.06187	0.88576
P31040	P31040	Succinate dehydrogenase [ubiquinone] flavoprotein subunit, mitochondrial	SDHA	0	0	8188.2	18818	15012	18732	0	8221.3	0	0	17000	18771	0.955937	0.892894
Q16836	Q16836	Hydroxyacyl-coenzyme A dehydrogenase, mitochondrial	HADH	116100	134040	104760	124110	96148	93372	133750	157210	116700	144010	62650	74483	0.984007	0.92395
Q9NUB1	Q9NUB1	Acetyl-coenzyme A synthetase 2-like, mitochondrial	ACSS1	7695.2	0	13102	13238	20574	23877	0	0	0	0	13652	14571	0.968294	0.92673
P30084	P30084	Enoyl-CoA hydratase, mitochondrial	ECHS1	37289	39392	31261	30940	25664	34119	40419	41029	0	0	24656	26963	0.988067	0.929341
O43175	O43175	D-3-phosphoglycerate dehydrogenase	PHGDH	0	0	0	20342	16359	27428	19567	19168	11248	0	30261	33837	1.01619	0.956514
P62424	P62424	60S ribosomal protein L7a	RPL7A	19601	10967	39686	35961	40891	39743	0	0	16725	0	34279	36798	0.981263	0.95981
P19338	P19338	Nucleolin	NCL	32416	32081	70988	79700	45291	50886	38594	38968	68330	65656	42045	46387	0.99501	0.979323
P18621	P18621	60S ribosomal protein L17	RPL17	0	0	19143	16524	31834	28461	0	0	0	0	25083	21487	1.00337	0.989466
P0CG48;P0CG47;P62979;P62987	P0CG48;P0CG47;P62979;P62987	Polyubiquitin-C;Ubiquitin;Polyubiquitin-B;Ubiquitin;Ubiquitin-40S ribosomal protein S27a;Ubiquitin;40S ribosomal protein S27a;Ubiquitin-60S ribosomal protein L40;Ubiquitin;60S ribosomal protein L40	UBC;UBB;RPS27A;UBA52	88975	111620	301080	305120	265830	268760	291130	218980	0	0	179480	139790	0.996875	0.992094
O94905;O75477	O94905;O75477	Erlin-2;Erlin-1	ERLIN2;ERLIN1	0	0	0	0	0	0	29358	33978	0	0	19955	17683	#VALUE!	1
P31942	P31942	Heterogeneous nuclear ribonucleoprotein H3	HNRNPH3	0	0	0	0	0	0	22560	32616	0	42022	17607	18773	#VALUE!	1
P43243	P43243	Matrin-3	MATR3	0	0	0	0	0	0	0	40940	46294	68064	0	18921	#VALUE!	1
Q07666	Q07666	KH domain-containing, RNA-binding, signal transduction-associated protein 1	KHDRBS1	0	0	0	0	6059.6	0	29209	27532	34925	36885	17298	17652	4.30769	1
Q8N163	Q8N163	Cell cycle and apoptosis regulator protein 2	CCAR2	0	0	0	6894.6	0	0	28998	36256	37645	48627	13813	14180	3.89829	1
A8K2U0	A8K2U0	Alpha-2-macroglobulin-like protein 1	A2ML1	0	0	0	0	0	7578.4	28343	24814	0	0	11780	12751	2.37892	1
Q15233	Q15233	Non-POU domain-containing octamer-binding protein	NONO	0	0	0	16905	0	0	0	0	29168	24094	21077	22791	1.42588	1
O75844	O75844	CAAX prenyl protease 1 homolog	ZMPSTE24	0	0	0	0	0	15982	0	27533	0	23238	17456	23907	1.42233	1
Q9Y2Q3	Q9Y2Q3	Glutathione S-transferase kappa 1	GSTK1	66109	35744	71047	0	30812	29903	0	42327	0	0	0	0	0.97438	1
P35232	P35232	Prohibitin	PHB	0	0	0	27131	0	0	19946	34466	21719	30836	0	0	0.960109	1
Q8NFY9	Q8NFY9	Kelch repeat and BTB domain-containing protein 8	KBTBD8	0	0	0	0	0	109000	26533	41290	0	0	157690	178610	0.683768	1
