# Supplementary material for: A searchable atlas of pathogen-sensitive lncRNA networks in human macrophages
Source: Nat Commun. 2025 May 21;16:4733. doi: 10.1038/s41467-025-60084-x (PMC12095776; doi:10.1038/s41467-025-60084-x)
Supplement: Supplementary file 12 — Supplementary Data 10 [file 41467_2025_60084_MOESM12_ESM.xlsx]

## Sheet: hnRNPL CLIP-MS
Supplementary Data 10: hnRNP L CLIP-MS dataset
Ids				iBAQ values				fold-change (iBAQ + 0.1 based)		Abundance
Protein IDs	Majority protein IDs	Protein names	Gene names	Ctrl	Ctrl	hnRNPL	hnRNPL	R1	R2	mean iBAQ (hnRNPL samples)
P14866	P14866	Heterogeneous nuclear ribonucleoprotein L	HNRNPL	0	0	20248	79141	202481	791411	49694.5
Q07666	Q07666	KH domain-containing, RNA-binding, signal transduction-associated protein 1	KHDRBS1	0	0	1120.8	55382	11209	553821	28251.4
E7ETH6	E7ETH6	Zinc finger protein 587B	ZNF587B	60400	1542	32193	1417.4	0.532997	0.919201	16805.2
P07910;P0DMR1;O60812;B7ZW38;B2RXH8	P07910	Heterogeneous nuclear ribonucleoproteins C1/C2	HNRNPC	0	0	3093.1	20845	30932	208451	11969
P31943	P31943	Heterogeneous nuclear ribonucleoprotein H;Heterogeneous nuclear ribonucleoprotein H, N-terminally processed	HNRNPH1	0	0	819.51	16569	8196.1	165691	8694.25
P60709;P63267;P68032;P62736;Q562R1;P68133;Q6S8J3;Q9BYX7;A5A3E0	P60709	Actin, cytoplasmic 1;Actin, cytoplasmic 1, N-terminally processed	ACTB	8918.6	3242	13587	3276.3	1.52344	1.01058	8431.65
P61978	P61978	Heterogeneous nuclear ribonucleoprotein K	HNRNPK	0	0	1948.3	11676	19484	116761	6812.15
Q14103	Q14103	Heterogeneous nuclear ribonucleoprotein D0	HNRNPD	0	0	1028.7	12464	10288	124641	6746.35
P02766	P02766	Transthyretin	TTR	13109	8682.8	6108.6	7232.9	0.465989	0.833017	6670.75
P22626	P22626	Heterogeneous nuclear ribonucleoproteins A2/B1	HNRNPA2B1	0	0	419.59	11804	4196.9	118041	6111.8
Q9GZT3	Q9GZT3	SRA stem-loop-interacting RNA-binding protein, mitochondrial	SLIRP	0	0	1796	7798.6	17961	77987	4797.3
O95932	O95932	Protein-glutamine gamma-glutamyltransferase 6	TGM6	0	0	7510.9	0	75110	1	3755.45
Q9Y291	Q9Y291	28S ribosomal protein S33, mitochondrial	MRPS33	0	0	3756.8	3681.8	37569	36819	3719.3
P84103	P84103	Serine/arginine-rich splicing factor 3	SRSF3	0	0	688.47	6490.5	6885.7	64906	3589.49
Q00839	Q00839	Heterogeneous nuclear ribonucleoprotein U	HNRNPU	161.61	0	1340.6	5584.1	8.29077	55842	3462.35
Q99878;Q96KK5;Q9BTM1;Q16777;Q93077;Q7L7L0;Q6FI13;P20671;P0C0S8;P04908;Q71UI9;P0C0S5;Q8IUE6;Q96QV6;P16104	Q99878;Q96KK5;Q9BTM1;Q16777;Q93077;Q7L7L0;Q6FI13;P20671;P0C0S8;P04908;Q71UI9;P0C0S5;Q8IUE6;Q96QV6;P16104	Histone H2A type 1-J;Histone H2A type 1-H;Histone H2A,J;Histone H2A type 2-C;Histone H2A type 1-C;Histone H2A type 3;Histone H2A type 2-A;Histone H2A type 1-D;Histone H2A type 1;Histone H2A type 1-B/E;Histone H2A,V;Histone H2A,Z;Histone H2A type 2-B;Histone H2A type 1-A;Histone H2AX	HIST1H2AJ;HIST1H2AH;H2AFJ;HIST2H2AC;HIST1H2AC;HIST3H2A;HIST2H2AA3;HIST1H2AD;HIST1H2AG;HIST1H2AB;H2AFV;H2AFZ;HIST2H2AB;HIST1H2AA;H2AFX	0	0	1668.7	4963.4	16688	49635	3316.05
O60783	O60783	28S ribosomal protein S14, mitochondrial	MRPS14	0	0	0	6625.1	1	66252	3312.55
Q99880;Q99879;Q99877;Q93079;Q8N257;Q5QNW6;Q16778;P62807;P58876;P57053;P33778;P23527;P06899;O60814;A0A2R8Y619;Q96A08	Q99880;Q99879;Q99877;Q93079;Q8N257;Q5QNW6;Q16778;P62807;P58876;P57053;P33778;P23527;P06899;O60814;A0A2R8Y619;Q96A08	Histone H2B type 1-L;Histone H2B type 1-M;Histone H2B type 1-N;Histone H2B type 1-H;Histone H2B type 3-B;Histone H2B type 2-F;Histone H2B type 2-E;Histone H2B type 1-C/E/F/G/I;Histone H2B type 1-D;Histone H2B type F-S;Histone H2B type 1-B;Histone H2B type 1-O;Histone H2B type 1-J;Histone H2B type 1-K;Histone H2B type 1-A	HIST1H2BL;HIST1H2BM;HIST1H2BN;HIST1H2BH;HIST3H2BB;HIST2H2BF;HIST2H2BE;HIST1H2BC;HIST1H2BD;H2BFS;HIST1H2BB;HIST1H2BO;HIST1H2BJ;HIST1H2BK;HIST1H2BA	3082.4	3078	5716.9	0	1.85466	3.24876e-05	2858.45
O43390	O43390	Heterogeneous nuclear ribonucleoprotein R	HNRNPR	0	0	0	5350.6	1	53507	2675.3
P25398	P25398	40S ribosomal protein S12	RPS12	0	0	2298.6	2988.3	22987	29884	2643.45
Q6IS14;P63241	Q6IS14;P63241	Eukaryotic translation initiation factor 5A-1-like;Eukaryotic translation initiation factor 5A-1	EIF5AL1;EIF5A	2613.1	1695.2	1918.2	2100.5	0.734081	1.23907	2009.35
Q8TAE8	Q8TAE8	Growth arrest and DNA damage-inducible proteins-interacting protein 1	GADD45GIP1	0	0	2002.9	1898.2	20030	18983	1950.55
P26599	P26599	Polypyrimidine tract-binding protein 1	PTBP1	0	0	558.8	3113.6	5589	31137	1836.2
Q9Y2R5	Q9Y2R5	28S ribosomal protein S17, mitochondrial	MRPS17	0	0	1258.3	1988.5	12584	19886	1623.4
P0DOY3;P0DOY2;P0DOX8;P0CG04;B9A064;P0CF74;A0M8Q6	P0DOY3;P0DOY2;P0DOX8;P0CG04;B9A064;P0CF74;A0M8Q6	Ig lambda-1 chain C regions;Immunoglobulin lambda-like polypeptide 5;Ig lambda-6 chain C region;Ig lambda-7 chain C region	IGLC1;IGLL5;IGLC6;IGLC7	2650.3	2390.8	1193	1748.7	0.450158	0.73144	1470.85
P0DOX5;P01857;P01861;P01860	P0DOX5;P01857	Ig gamma-1 chain C region	IGHG1	3011.7	0	1362.6	1408.3	0.452454	14084	1385.45
P42704	P42704	Leucine-rich PPR motif-containing protein, mitochondrial	LRPPRC	0	0	741.27	1950.7	7413.7	19508	1345.99
Q9Y2Q9	Q9Y2Q9	28S ribosomal protein S28, mitochondrial	MRPS28	0	0	1458.4	1054.8	14585	10549	1256.6
Q92665	Q92665	28S ribosomal protein S31, mitochondrial	MRPS31	0	0	742.51	1739	7426.1	17391	1240.76
Q9Y2R9	Q9Y2R9	28S ribosomal protein S7, mitochondrial	MRPS7	0	0	1096.6	1354.6	10967	13547	1225.6
Q8N163	Q8N163	Cell cycle and apoptosis regulator protein 2	CCAR2	0	0	417.49	1531.4	4175.9	15315	974.445
Q12906	Q12906	Interleukin enhancer-binding factor 3	ILF3	0	0	0	1935.6	1	19357	967.8
Q13405	Q13405	39S ribosomal protein L49, mitochondrial	MRPL49	0	0	0	1919.4	1	19195	959.7
P62937;P0DN26;A0A0B4J2A2;A0A075B767;A0A075B759;Q9Y536;F5H284	P62937;P0DN26;A0A0B4J2A2;A0A075B767;A0A075B759;Q9Y536;F5H284	Peptidyl-prolyl cis-trans isomerase A;Peptidyl-prolyl cis-trans isomerase A, N-terminally processed;Peptidyl-prolyl cis-trans isomerase;Peptidyl-prolyl cis-trans isomerase A-like 4A/B/C;Peptidyl-prolyl cis-trans isomerase A-like 4D	PPIA;PPIAL4C;PPIAL4E;PPIAL4A;PPIAL4D	0	0	760.23	1082.2	7603.3	10823	921.215
Q9Y383	Q9Y383	Putative RNA-binding protein Luc7-like 2	LUC7L2	0	0	637.43	1068.2	6375.3	10683	852.815
Q9UKM9	Q9UKM9	RNA-binding protein Raly	RALY	0	0	0	1673.9	1	16740	836.95
P02790	P02790	Hemopexin	HPX	442.1	334.79	658.15	1003.6	1.48858	2.9971	830.875
Q15365	Q15365	Poly(rC)-binding protein 1	PCBP1	0	0	199.16	1418.8	1992.6	14189	808.98
P02787	P02787	Serotransferrin	TF	1206.4	1556.8	929.85	687.55	0.770783	0.441679	808.7
Q92945	Q92945	Far upstream element-binding protein 2	KHSRP	0	0	0	1569.9	1	15700	784.95
Q1KMD3	Q1KMD3	Heterogeneous nuclear ribonucleoprotein U-like protein 2	HNRNPUL2	0	0	247.49	1299.4	2475.9	12995	773.445
P23528	P23528	Cofilin-1	CFL1	0	0	1531.6	0	15317	1	765.8
P68104;Q5VTE0;Q05639	P68104;Q5VTE0	Elongation factor 1-alpha 1;Putative elongation factor 1-alpha-like 3	EEF1A1;EEF1A1P5	1161.1	1642.3	362.48	1027	0.312246	0.625365	694.74
Q96PU8	Q96PU8	Protein quaking	QKI	0	0	0	1334.3	1	13344	667.15
P62241	P62241	40S ribosomal protein S8	RPS8	0	0	625.41	695.97	6255.1	6960.7	660.69
Q9BYD3	Q9BYD3	39S ribosomal protein L4, mitochondrial	MRPL4	0	0	0	1239	1	12391	619.5
P31949	P31949	Protein S100-A11;Protein S100-A11, N-terminally processed	S100A11	1343.9	0	1218.6	0	0.906771	1	609.3
P11142;P54652;P48741;P17066	P11142	Heat shock cognate 71 kDa protein	HSPA8	0	0	639.29	579.14	6393.9	5792.4	609.215
O60506	O60506	Heterogeneous nuclear ribonucleoprotein Q	SYNCRIP	0	0	161.19	1051.2	1612.9	10513	606.195
P82921	P82921	28S ribosomal protein S21, mitochondrial	MRPS21	0	0	0	1173.2	1	11733	586.6
Q9Y3D9	Q9Y3D9	28S ribosomal protein S23, mitochondrial	MRPS23	0	0	0	1128.2	1	11283	564.1
P63261	P63261	Actin, cytoplasmic 2;Actin, cytoplasmic 2, N-terminally processed	ACTG1	788.34	0	1095.4	0	1.38945	1	547.7
Q96NB1	Q96NB1	LisH domain-containing protein FOPNL	FOPNL	3376.4	1749.1	1081.9	0	0.32045	5.7169e-05	540.95
P82650	P82650	28S ribosomal protein S22, mitochondrial	MRPS22	0	0	524.31	548.83	5244.1	5489.3	536.57
P52272	P52272	Heterogeneous nuclear ribonucleoprotein M	HNRNPM	0	0	107.39	902.86	1074.9	9029.6	505.125
P10809	P10809	60 kDa heat shock protein, mitochondrial	HSPD1	331.11	362.23	277.26	731.72	0.837414	2.01976	504.49
Q71U36;P68363;P0DPH8;P0DPH7;Q6PEY2;P68366;Q9NY65	Q71U36;P68363;P0DPH8;P0DPH7;Q6PEY2;P68366	Tubulin alpha-1A chain;Tubulin alpha-1B chain;Tubulin alpha-3E chain;Tubulin alpha-4A chain	TUBA1A;TUBA1B;TUBA3E;TUBA4A	163.66	0	189.94	797.85	1.16048	7979.5	493.895
P55795	P55795	Heterogeneous nuclear ribonucleoprotein H2	HNRNPH2	0	0	0	959.04	1	9591.4	479.52
P08238;P07900;Q14568;Q58FF8	P08238;P07900	Heat shock protein HSP 90-beta;Heat shock protein HSP 90-alpha	HSP90AB1;HSP90AA1	0	0	424.84	457.71	4249.4	4578.1	441.275
P01009	P01009	Alpha-1-antitrypsin;Short peptide from AAT	SERPINA1	535.4	341.55	356.08	515.86	0.665135	1.5102	435.97
Q12905	Q12905	Interleukin enhancer-binding factor 2	ILF2	0	0	0	855.33	1	8554.3	427.665
P06576	P06576	ATP synthase subunit beta, mitochondrial	ATP5B	0	0	478.57	338.41	4786.7	3385.1	408.49
Q13151	Q13151	Heterogeneous nuclear ribonucleoprotein A0	HNRNPA0	0	0	0	798.39	1	7984.9	399.195
P11021	P11021	78 kDa glucose-regulated protein	HSPA5	0	0	444.65	345.74	4447.5	3458.4	395.195
P43243	P43243	Matrin-3	MATR3	0	0	0	789.32	1	7894.2	394.66
O14979	O14979	Heterogeneous nuclear ribonucleoprotein D-like	HNRNPDL	0	0	0	772.55	1	7726.5	386.275
P00738	P00738	Haptoglobin;Haptoglobin alpha chain;Haptoglobin beta chain	HP	0	0	756.49	0	7565.9	1	378.245
P25705	P25705	ATP synthase subunit alpha, mitochondrial	ATP5A1	0	0	312.85	425.84	3129.5	4259.4	369.345
P02745	P02745	Complement C1q subcomponent subunit A	C1QA	0	0	702.55	0	7026.5	1	351.275
P52597	P52597	Heterogeneous nuclear ribonucleoprotein F;Heterogeneous nuclear ribonucleoprotein F, N-terminally processed	HNRNPF	0	0	694.98	0	6950.8	1	347.49
P01834;P0DOX7	P01834;P0DOX7	Ig kappa chain C region	IGKC	2413.1	466.54	658.66	0	0.272982	0.000214298	329.33
Q9NZI8;O00425;Q9Y6M1	Q9NZI8;O00425;Q9Y6M1	Insulin-like growth factor 2 mRNA-binding protein 1;Insulin-like growth factor 2 mRNA-binding protein 3;Insulin-like growth factor 2 mRNA-binding protein 2	IGF2BP1;IGF2BP3;IGF2BP2	0	0	265.86	390.46	2659.6	3905.6	328.16
P14618	P14618	Pyruvate kinase PKM	PKM	545.34	648.8	298.78	349.54	0.547961	0.53882	324.16
Q9BYC9	Q9BYC9	39S ribosomal protein L20, mitochondrial	MRPL20	0	0	607.41	0	6075.1	1	303.705
P38646	P38646	Stress-70 protein, mitochondrial	HSPA9	0	0	0	601.88	1	6019.8	300.94
Q01518	Q01518	Adenylyl cyclase-associated protein 1	CAP1	593.02	0	568.94	0	0.959401	1	284.47
Q96I24	Q96I24	Far upstream element-binding protein 3	FUBP3	0	0	0	532.98	1	5330.8	266.49
O00299	O00299	Chloride intracellular channel protein 1	CLIC1	0	0	520.51	0	5206.1	1	260.255
P08670	P08670	Vimentin	VIM	265.59	0	429.55	0	1.61711	1	214.775
P01008	P01008	Antithrombin-III	SERPINC1	703.1	727.03	0	428.64	0.000142207	0.589633	214.32
P51398	P51398	28S ribosomal protein S29, mitochondrial	DAP3	0	0	0	394.65	1	3947.5	197.325
P17844;Q92841	P17844;Q92841	Probable ATP-dependent RNA helicase DDX5;Probable ATP-dependent RNA helicase DDX17	DDX5;DDX17	0	0	0	361.62	1	3617.2	180.81
Q9BUJ2	Q9BUJ2	Heterogeneous nuclear ribonucleoprotein U-like protein 1	HNRNPUL1	0	0	0	348.61	1	3487.1	174.305
P17987	P17987	T-complex protein 1 subunit alpha	TCP1	527.08	420.1	0	322.87	0.000189689	0.76861	161.435
P01023	P01023	Alpha-2-macroglobulin	A2M	274.35	211.61	311.53	0	1.13547	0.000472344	155.765
P40227;Q92526	P40227;Q92526	T-complex protein 1 subunit zeta;T-complex protein 1 subunit zeta-2	CCT6A;CCT6B	230.01	180.42	291.76	0	1.26835	0.000553955	145.88
P82933	P82933	28S ribosomal protein S9, mitochondrial	MRPS9	0	0	0	285.12	1	2852.2	142.56
O00170	O00170	AH receptor-interacting protein	AIP	0	0	0	272.28	1	2723.8	136.14
P04792	P04792	Heat shock protein beta-1	HSPB1	0	0	264.87	0	2649.7	1	132.435
P11940;Q13310	P11940;Q13310	Polyadenylate-binding protein 1;Polyadenylate-binding protein 4	PABPC1;PABPC4	0	0	70.987	142.72	710.87	1428.2	106.853
Q15233	Q15233	Non-POU domain-containing octamer-binding protein	NONO	0	0	0	195.47	1	1955.7	97.735
P02675	P02675	Fibrinogen beta chain;Fibrinopeptide B;Fibrinogen beta chain	FGB	454.6	503.28	156.48	0	0.344359	0.000198657	78.24
P06733;P13929;P09104	P06733	Alpha-enolase	ENO1	0	146.03	142.75	0	1428.5	0.000684322	71.375
P19338	P19338	Nucleolin	NCL	0	0	136.89	0	1369.9	1	68.445
Q9Y6N5	Q9Y6N5	Sulfide:quinone oxidoreductase, mitochondrial	SQRDL	0	0	0	115.55	1	1156.5	57.775
P02671	P02671	Fibrinogen alpha chain;Fibrinopeptide A;Fibrinogen alpha chain	FGA	0	0	108.58	0	1086.8	1	54.29
P04259	P04259	Keratin, type II cytoskeletal 6B	KRT6B	113.69	0	0	0	0.000878812	1	0
A2NJV5;A0A0A0MRZ7;A0A075B6S6;A0A075B6S2;A0A075B6P5;A0A087WW87;P06310;P01615;P01614	A2NJV5;A0A0A0MRZ7;A0A075B6S6;A0A075B6S2;A0A075B6P5;A0A087WW87;P06310;P01615;P01614	Ig kappa chain V-II region RPMI 6410;Ig kappa chain V-II region FR;Ig kappa chain V-II region Cum	IGKV A18;IGKV2D-26;IGKV2D-30;IGKV2D-29;IGKV2D-28;IGKV2-40	704.12	0	0	0	0.000142001	1	0
P0DP08;A0A075B6R2;P0DP07;P0DP06;A0A0C4DH41;A0A087WSY4;P01825;P06331;P01824	P0DP08;A0A075B6R2;P0DP07;P0DP06;A0A0C4DH41;A0A087WSY4;P01825;P06331;P01824	Ig heavy chain V-II region NEWM;Ig heavy chain V-II region ARH-77;Ig heavy chain V-II region WAH	IGHV4-4;IGHV4-61;IGHV4-31	0	0	0	0	1	1	0
O43707	O43707	Alpha-actinin-4	ACTN4	0	0	0	0	1	1	0
P00338	P00338	L-lactate dehydrogenase A chain	LDHA	0	0	0	0	1	1	0
P01011	P01011	Alpha-1-antichymotrypsin;Alpha-1-antichymotrypsin His-Pro-less	SERPINA3	0	0	0	0	1	1	0
P01019	P01019	Angiotensinogen;Angiotensin-1;Angiotensin-2;Angiotensin-3;Angiotensin-4;Angiotensin 1-9;Angiotensin 1-7;Angiotensin 1-5;Angiotensin 1-4	AGT	0	0	0	0	1	1	0
P01024	P01024	Complement C3;Complement C3 beta chain;C3-beta-c;Complement C3 alpha chain;C3a anaphylatoxin;Acylation stimulating protein;Complement C3b alpha chain;Complement C3c alpha chain fragment 1;Complement C3dg fragment;Complement C3g fragment;Complement C3d fragment;Complement C3f fragment;Complement C3c alpha chain fragment 2	C3	0	0	0	0	1	1	0
P01859	P01859	Ig gamma-2 chain C region	IGHG2	0	0	0	0	1	1	0
P0DOX2;P01877;P01876	P0DOX2;P01877;P01876	Ig alpha-2 chain C region;Ig alpha-1 chain C region	IGHA2;IGHA1	0	0	0	0	1	1	0
P02545	P02545	Prelamin-A/C;Lamin-A/C	LMNA	0	0	0	0	1	1	0
P02679	P02679	Fibrinogen gamma chain	FGG	0	0	0	0	1	1	0
P02746	P02746	Complement C1q subcomponent subunit B	C1QB	0	0	0	0	1	1	0
P02753	P02753	Retinol-binding protein 4;Plasma retinol-binding protein(1-182);Plasma retinol-binding protein(1-181);Plasma retinol-binding protein(1-179);Plasma retinol-binding protein(1-176)	RBP4	760.74	725.29	0	0	0.000131434	0.000137857	0
P02760	P02760	Protein AMBP;Alpha-1-microglobulin;Inter-alpha-trypsin inhibitor light chain;Trypstatin	AMBP	0	0	0	0	1	1	0
P02763	P02763	Alpha-1-acid glycoprotein 1	ORM1	307.3	0	0	0	0.000325309	1	0
P02765	P02765	Alpha-2-HS-glycoprotein;Alpha-2-HS-glycoprotein chain A;Alpha-2-HS-glycoprotein chain B	AHSG	0	0	0	0	1	1	0
P02774	P02774	Vitamin D-binding protein	GC	0	0	0	0	1	1	0
P04075	P04075	Fructose-bisphosphate aldolase A	ALDOA	0	0	0	0	1	1	0
P04406	P04406	Glyceraldehyde-3-phosphate dehydrogenase	GAPDH	320.14	565.38	0	0	0.000312266	0.000176841	0
P05109	P05109	Protein S100-A8;Protein S100-A8, N-terminally processed	S100A8	0	0	0	0	1	1	0
P05141	P05141	ADP/ATP translocase 2;ADP/ATP translocase 2, N-terminally processed	SLC25A5	0	0	0	0	1	1	0
P06454	P06454	Prothymosin alpha;Prothymosin alpha, N-terminally processed;Thymosin alpha-1	PTMA	0	0	0	0	1	1	0
P06748	P06748	Nucleophosmin	NPM1	0	0	0	0	1	1	0
P07237	P07237	Protein disulfide-isomerase	P4HB	0	0	0	0	1	1	0
P07737	P07737	Profilin-1	PFN1	0	0	0	0	1	1	0
P08697	P08697	Alpha-2-antiplasmin	SERPINF2	0	0	0	0	1	1	0
P09211	P09211	Glutathione S-transferase P	GSTP1	0	0	0	0	1	1	0
P09382	P09382	Galectin-1	LGALS1	0	0	0	0	1	1	0
P09651;Q32P51	P09651	Heterogeneous nuclear ribonucleoprotein A1;Heterogeneous nuclear ribonucleoprotein A1, N-terminally processed	HNRNPA1	0	0	0	0	1	1	0
P0C0L5;P0C0L4	P0C0L5;P0C0L4	Complement C4-B;Complement C4 beta chain;Complement C4-B alpha chain;C4a anaphylatoxin;C4b-B;C4d-B;Complement C4 gamma chain;Complement C4-A;Complement C4 beta chain;Complement C4-A alpha chain;C4a anaphylatoxin;C4b-A;C4d-A;Complement C4 gamma chain	C4B;C4A	0	0	0	0	1	1	0
P62987;P62979;P0CG47;P0CG48	P62987;P62979;P0CG47;P0CG48	Ubiquitin-60S ribosomal protein L40;Ubiquitin;60S ribosomal protein L40;Ubiquitin-40S ribosomal protein S27a;Ubiquitin;40S ribosomal protein S27a;Polyubiquitin-B;Ubiquitin;Polyubiquitin-C;Ubiquitin	UBA52;RPS27A;UBB;UBC	0	0	0	0	1	1	0
P0DP25;P0DP24;P0DP23	P0DP25;P0DP24;P0DP23			0	0	0	0	1	1	0
P12277	P12277	Creatine kinase B-type	CKB	0	0	0	0	1	1	0
P13639	P13639	Elongation factor 2	EEF2	123.51	224.51	0	0	0.000808996	0.000445216	0
P14625	P14625	Endoplasmin	HSP90B1	0	0	0	0	1	1	0
P67809;Q9Y2T7;P16989	P67809;Q9Y2T7;P16989	Nuclease-sensitive element-binding protein 1;Y-box-binding protein 2;Y-box-binding protein 3	YBX1;YBX2;YBX3	0	0	0	0	1	1	0
P18621	P18621	60S ribosomal protein L17	RPL17	0	0	0	0	1	1	0
P19652	P19652	Alpha-1-acid glycoprotein 2	ORM2	0	0	0	0	1	1	0
P25311	P25311	Zinc-alpha-2-glycoprotein	AZGP1	0	0	0	0	1	1	0
P27797	P27797	Calreticulin	CALR	0	0	0	0	1	1	0
P30101	P30101	Protein disulfide-isomerase A3	PDIA3	0	0	0	0	1	1	0
P34931;P0DMV9;P0DMV8	P34931;P0DMV9;P0DMV8	Heat shock 70 kDa protein 1-like;Heat shock 70 kDa protein 1B;Heat shock 70 kDa protein 1A	HSPA1L;HSPA1B;HSPA1A	0	0	0	0	1	1	0
P46777	P46777	60S ribosomal protein L5	RPL5	0	0	0	0	1	1	0
P48643	P48643	T-complex protein 1 subunit epsilon	CCT5	0	0	0	0	1	1	0
P49406	P49406	39S ribosomal protein L19, mitochondrial	MRPL19	0	0	0	0	1	1	0
P61247	P61247	40S ribosomal protein S3a	RPS3A	0	0	0	0	1	1	0
P61513	P61513	60S ribosomal protein L37a	RPL37A	0	0	0	0	1	1	0
P61604	P61604	10 kDa heat shock protein, mitochondrial	HSPE1	0	0	0	0	1	1	0
P61769	P61769	Beta-2-microglobulin;Beta-2-microglobulin form pI 5,3	B2M	0	0	0	0	1	1	0
P62081	P62081	40S ribosomal protein S7	RPS7	0	0	0	0	1	1	0
P62258	P62258	14-3-3 protein epsilon	YWHAE	733.53	0	0	0	0.000136308	1	0
P62805	P62805	Histone H4	HIST1H4A	0	0	0	0	1	1	0
P62854	P62854	40S ribosomal protein S26	RPS26	0	0	0	0	1	1	0
P63104	P63104	14-3-3 protein zeta/delta	YWHAZ	0	0	0	0	1	1	0
Q13185;P83916	Q13185;P83916	Chromobox protein homolog 3;Chromobox protein homolog 1	CBX3;CBX1	0	0	0	0	1	1	0
Q14240	Q14240	Eukaryotic initiation factor 4A-II;Eukaryotic initiation factor 4A-II, N-terminally processed	EIF4A2	0	270.37	0	0	1	0.000369727	0
Q15084	Q15084	Protein disulfide-isomerase A6	PDIA6	0	0	0	0	1	1	0
Q71DI3	Q71DI3	Histone H3,2	HIST2H3A	0	0	0	0	1	1	0
Q96EY7	Q96EY7	Pentatricopeptide repeat domain-containing protein 3, mitochondrial	PTCD3	0	0	0	0	1	1	0
Q96FF9	Q96FF9	Sororin	CDCA5	1387	1427.5	0	0	7.20929e-05	7.00476e-05	0
Q99729	Q99729	Heterogeneous nuclear ribonucleoprotein A/B	HNRNPAB	0	0	0	0	1	1	0
Q9BQE3	Q9BQE3	Tubulin alpha-1C chain	TUBA1C	0	0	0	0	1	1	0
Q9P015	Q9P015	39S ribosomal protein L15, mitochondrial	MRPL15	0	0	0	0	1	1	0
