# Supplementary material for: A searchable atlas of pathogen-sensitive lncRNA networks in human macrophages
Source: Nat Commun. 2025 May 21;16:4733. doi: 10.1038/s41467-025-60084-x (PMC12095776; doi:10.1038/s41467-025-60084-x)
Supplement: Supplementary file 13 — Supplementary Data 11 [file 41467_2025_60084_MOESM13_ESM.xlsx]

## Sheet: Tabelle1
Supplementary Data 11: GATA2 overexpression dataset
IDs				LFQ values												statistics
Protein IDs	Majority protein IDs	Protein names	Gene names	C mock	C mock	C mock	C LPS	C LPS	C LPS	GATA2 mock	GATA2 mock	GATA2 mock	GATA2 LPS	GATA2 LPS	GATA2 LPS	fold-change	p-value
A0JNW5	A0JNW5	UHRF1-bindingprotein1-like	UH1BL	13207	12117	NaN	NaN	NaN	NaN	NaN	NaN	NaN	22833	NaN	NaN	#VALUE!	1
A1A4S6	A1A4S6	RhoGTPase-activatingprotein10	RHG10	14516	NaN	8829.7	NaN	24566	NaN	NaN	11375	NaN	NaN	NaN	NaN	#VALUE!	1
A5PLL7	A5PLL7	Plasmanylethanolaminedesaturase	PDES1	12523	26287	26106	NaN	45279	NaN	NaN	NaN	NaN	NaN	NaN	NaN	#VALUE!	1
A5PLN9	A5PLN9	Traffickingproteinparticlecomplexsubunit13	TPC13	NaN	NaN	NaN	NaN	34489	NaN	54137	NaN	16814	NaN	NaN	NaN	#VALUE!	1
A6NDU8	A6NDU8	UPF0600proteinC5orf51	CE051	14702	NaN	NaN	NaN	NaN	NaN	NaN	NaN	41064	47146	41998	20636	#VALUE!	1
A6NK06	A6NK06	Cis-aconitatedecarboxylase	IRG1	NaN	6379.9	NaN	20981	255550	46257	NaN	NaN	NaN	NaN	NaN	NaN	#VALUE!	1
A9UHW6	A9UHW6	MIF4Gdomain-containingprotein	MI4GD	NaN	NaN	NaN	NaN	NaN	NaN	NaN	NaN	10912	NaN	11046	6732.1	#VALUE!	1
C9JLW8	C9JLW8	Mapk-regulatedcorepressor-interactingprotein1	MCRI1	22543	NaN	23424	NaN	NaN	NaN	39911	56604	20004	NaN	29410	24295	#VALUE!	1
Q8WWN9	Q8WWN9	Interactorproteinforcytohesinexchangefactors1	ICEF1	26679	NaN	7096.2	NaN	NaN	NaN	NaN	NaN	NaN	NaN	4576.4	NaN	#VALUE!	1
O00221	O00221	NF-kappa-Binhibitorepsilon	IKBE	26906	NaN	NaN	NaN	NaN	NaN	15683	NaN	NaN	19610	26829	NaN	#VALUE!	1
O00462	O00462	Beta-mannosidase	MANBA	22743	NaN	NaN	NaN	NaN	NaN	10337	8255	17645	15014	16520	16804	#VALUE!	1
O00499	O00499	Mycbox-dependent-interactingprotein1	BIN1	37412	NaN	NaN	NaN	NaN	NaN	28253	NaN	42253	13709	NaN	27415	#VALUE!	1
O14531	O14531	Dihydropyrimidinase-relatedprotein4	DPYL4	24981	45033	NaN	47569	26378	NaN	94270	57187	NaN	NaN	NaN	NaN	#VALUE!	1
O14618	O14618	Copperchaperoneforsuperoxidedismutase	CCS	NaN	NaN	NaN	NaN	NaN	NaN	63196	45971	NaN	52384	62127	27985	#VALUE!	1
O14907	O14907	Tax1-bindingprotein3	TX1B3	NaN	73353	13723	NaN	17039	NaN	NaN	NaN	NaN	NaN	NaN	NaN	#VALUE!	1
O14965	O14965	AurorakinaseA	AURKA	5587.5	NaN	NaN	NaN	NaN	NaN	6176	5534.5	NaN	3819.8	NaN	NaN	#VALUE!	1
O15084	O15084	Serine/threonine-proteinphosphatase6regulatoryankyrinrepeatsubunitA	ANR28	NaN	NaN	NaN	NaN	NaN	NaN	NaN	23789	22658	NaN	104100	17478	#VALUE!	1
O15397	O15397	Importin-8	IPO8	8239.5	NaN	11002	NaN	NaN	NaN	19829	29294	14642	24940	19594	14312	#VALUE!	1
O15438	O15438	ATP-bindingcassettesub-familyCmember3	MRP3	14470	52077	30110	NaN	41076	31750	NaN	NaN	3313.5	NaN	NaN	NaN	#VALUE!	1
O43294	O43294	Transforminggrowthfactorbeta-1-inducedtranscript1protein	TGFI1	1833.9	NaN	NaN	NaN	NaN	NaN	NaN	NaN	21313	5521.6	14896	17811	#VALUE!	1
O43439	O43439	ProteinCBFA2T2	MTG8R	20223	NaN	18424	NaN	NaN	NaN	32528	12074	7164	34910	24315	18575	#VALUE!	1
O60547	O60547	GDP-mannose4,6dehydratase	GMDS	NaN	NaN	NaN	NaN	NaN	NaN	NaN	NaN	NaN	12361	NaN	18828	#VALUE!	1
O60671	O60671	CellcyclecheckpointproteinRAD1	RAD1	NaN	NaN	NaN	NaN	NaN	NaN	NaN	NaN	NaN	8183.9	4223	NaN	#VALUE!	1
O75110	O75110	Probablephospholipid-transportingATPaseIIA	ATP9A	13896	NaN	NaN	10265	27396	8871.5	NaN	6854.8	NaN	NaN	NaN	NaN	#VALUE!	1
O75175	O75175	CCR4-NOTtranscriptioncomplexsubunit3	CNOT3	36156	NaN	NaN	NaN	NaN	NaN	44983	27223	44492	29845	NaN	38556	#VALUE!	1
O75326	O75326	Semaphorin-7A	SEM7A	NaN	31353	NaN	NaN	35626	23568	NaN	NaN	NaN	NaN	NaN	NaN	#VALUE!	1
O75391	O75391	Sperm-associatedantigen7	SPAG7	14616	NaN	5454.4	7591.5	NaN	NaN	NaN	NaN	NaN	NaN	NaN	NaN	#VALUE!	1
O75394	O75394	39SribosomalproteinL33,mitochondrial	RM33	NaN	NaN	NaN	NaN	17634	27892	NaN	NaN	NaN	NaN	NaN	NaN	#VALUE!	1
O75528	O75528	Transcriptionaladapter3	TADA3	14472	NaN	NaN	NaN	NaN	NaN	NaN	NaN	NaN	13490	16184	9134.2	#VALUE!	1
O75530	O75530	PolycombproteinEED	EED	NaN	25701	NaN	63121	29618	34797	NaN	NaN	11848	NaN	NaN	NaN	#VALUE!	1
O94992	O94992	ProteinHEXIM1	HEXI1	NaN	NaN	3568.4	NaN	10060	13221	NaN	20360	10564	NaN	NaN	NaN	#VALUE!	1
O95139	O95139	NADHdehydrogenase[ubiquinone]1betasubcomplexsubunit6	NDUB6	35095	NaN	NaN	NaN	26717	27072	11899	NaN	NaN	NaN	NaN	NaN	#VALUE!	1
O95149	O95149	Snurportin-1	SPN1	NaN	NaN	NaN	NaN	NaN	NaN	11582	17823	NaN	16519	11916	NaN	#VALUE!	1
O95497	O95497	Pantetheinase	VNN1	5968.4	2450.9	1929.6	NaN	3598	NaN	NaN	NaN	NaN	NaN	NaN	NaN	#VALUE!	1
O95674	O95674	Phosphatidatecytidylyltransferase2	CDS2	NaN	38075	9977.8	NaN	45361	NaN	NaN	15472	NaN	NaN	NaN	NaN	#VALUE!	1
O95759	O95759	TBC1domainfamilymember8	TBCD8	NaN	NaN	NaN	NaN	NaN	NaN	77366	NaN	NaN	56601	NaN	29656	#VALUE!	1
O95848	O95848	UridinediphosphateglucosepyrophosphataseNUDT14	NUD14	NaN	NaN	NaN	NaN	NaN	NaN	NaN	59523	NaN	54919	NaN	54905	#VALUE!	1
P00749	P00749	Urokinase-typeplasminogenactivator	UROK	NaN	15864	29857	25729	15968	27641	NaN	NaN	3454.3	NaN	NaN	NaN	#VALUE!	1
P01375	P01375	Tumornecrosisfactor	TNFA	NaN	NaN	NaN	17517	72905	23464	NaN	NaN	NaN	NaN	NaN	NaN	#VALUE!	1
P01911	P01911	HLAclassIIhistocompatibilityantigen,DRB1betachain	DRB1	NaN	NaN	30894	NaN	25291	38290	NaN	NaN	38911	NaN	NaN	NaN	#VALUE!	1
P02654	P02654	ApolipoproteinC-I	APOC1	13176	25250	16964	NaN	NaN	16669	NaN	7076.4	NaN	NaN	NaN	NaN	#VALUE!	1
P03956	P03956	Interstitialcollagenase	MMP1	14801	NaN	40410	38855	25130	35890	NaN	NaN	NaN	NaN	NaN	NaN	#VALUE!	1
P05109	P05109	ProteinS100-A8	S10A8	NaN	NaN	NaN	NaN	NaN	NaN	6548.4	3841.3	NaN	NaN	NaN	6167.2	#VALUE!	1
P08243	P08243	Asparaginesynthetase[glutamine-hydrolyzing]	ASNS	8509.2	NaN	16397	NaN	NaN	7988.4	NaN	NaN	8758.9	NaN	NaN	NaN	#VALUE!	1
P08246	P08246	Neutrophilelastase	ELNE	NaN	NaN	NaN	NaN	NaN	NaN	37860	NaN	21065	NaN	32910	NaN	#VALUE!	1
P09237	P09237	Matrilysin	MMP7	NaN	86386	48934	16746	95308	42396	28402	NaN	NaN	NaN	NaN	NaN	#VALUE!	1
P0DPB6	P0DPB6	DNA-directedRNApolymerasesIandIIIsubunitRPAC2	RPAC2	15487	45395	27855	NaN	NaN	46120	NaN	20200	16993	NaN	NaN	NaN	#VALUE!	1
P11049	P11049	LeukocyteantigenCD37	CD37	9795	12136	13650	NaN	NaN	NaN	NaN	12299	11571	8139	NaN	11906	#VALUE!	1
P11441	P11441	Ubiquitin-likeprotein4A	UBL4A	52998	68677	NaN	NaN	NaN	NaN	105290	54150	NaN	75959	NaN	NaN	#VALUE!	1
Q8NHW4	Q8NHW4	C-Cmotifchemokine4-like	CC4L	NaN	NaN	NaN	61267	344340	254800	NaN	NaN	NaN	NaN	NaN	NaN	#VALUE!	1
P13727	P13727	Bonemarrowproteoglycan	PRG2	NaN	NaN	NaN	NaN	NaN	NaN	24555	62497	12705	29625	53276	23350	#VALUE!	1
P15407	P15407	Fos-relatedantigen1	FOSL1	NaN	18386	NaN	NaN	20449	21265	NaN	NaN	NaN	NaN	NaN	NaN	#VALUE!	1
P15529	P15529	Membranecofactorprotein	MCP	11735	13100	NaN	NaN	NaN	NaN	25130	NaN	15974	13979	NaN	15801	#VALUE!	1
P16083	P16083	Ribosyldihydronicotinamidedehydrogenase[quinone]	NQO2	NaN	8028.4	NaN	NaN	NaN	NaN	NaN	24425	23293	13884	25547	18405	#VALUE!	1
P17936	P17936	Insulin-likegrowthfactor-bindingprotein3	IBP3	NaN	35026	30702	33749	92105	NaN	NaN	NaN	NaN	NaN	NaN	NaN	#VALUE!	1
P20138	P20138	MyeloidcellsurfaceantigenCD33	CD33	14401	76827	53047	NaN	NaN	NaN	50867	19892	19614	37679	NaN	35177	#VALUE!	1
P20248	P20248	Cyclin-A2	CCNA2	5878.3	NaN	NaN	NaN	NaN	NaN	4195.7	NaN	9176.4	6324.3	NaN	NaN	#VALUE!	1
P20273	P20273	B-cellreceptorCD22	CD22	45102	58034	47423	NaN	36119	29684	NaN	NaN	NaN	NaN	NaN	NaN	#VALUE!	1
P22894	P22894	Neutrophilcollagenase	MMP8	3605.7	28872	3671.6	14440	16833	10608	NaN	NaN	NaN	NaN	NaN	NaN	#VALUE!	1
P23769	P23769	EndothelialtranscriptionfactorGATA-2	GATA2	NaN	NaN	NaN	NaN	NaN	NaN	30307	39651	36002	122770	99167	128660	#VALUE!	1
P27037	P27037	Activinreceptortype-2A	AVR2A	NaN	NaN	30987	NaN	39788	19471	NaN	NaN	NaN	NaN	NaN	NaN	#VALUE!	1
P27361	P27361	Mitogen-activatedproteinkinase3	MK03	NaN	5121	4487.9	NaN	NaN	NaN	10011	10411	11534	18467	16241	11787	#VALUE!	1
P29966	P29966	Myristoylatedalanine-richC-kinasesubstrate	MARCS	7653.2	NaN	NaN	41512	52573	NaN	NaN	NaN	NaN	NaN	NaN	NaN	#VALUE!	1
P32418	P32418	Sodium/calciumexchanger1	NAC1	56975	34973	84396	79601	56070	84710	NaN	NaN	NaN	NaN	NaN	NaN	#VALUE!	1
Q7Z5Y6	Q7Z5Y6	Bonemorphogeneticprotein8A	BMP8A	14164	NaN	5137.4	NaN	NaN	NaN	12236	NaN	14907	14015	7878.2	14582	#VALUE!	1
P35251	P35251	ReplicationfactorCsubunit1	RFC1	6876.8	NaN	20120	NaN	NaN	NaN	NaN	4222.9	12959	10814	6291.1	6108.9	#VALUE!	1
P35612	P35612	Beta-adducin	ADDB	11949	NaN	NaN	NaN	NaN	NaN	NaN	NaN	3713.3	4390.8	12208	NaN	#VALUE!	1
P40692	P40692	DNAmismatchrepairproteinMlh1	MLH1	14147	NaN	4288.4	NaN	NaN	NaN	NaN	15936	NaN	7949.7	NaN	NaN	#VALUE!	1
P42680	P42680	Tyrosine-proteinkinaseTec	TEC	NaN	NaN	NaN	NaN	NaN	NaN	NaN	12290	16660	15366	NaN	19919	#VALUE!	1
P45985	P45985	Dualspecificitymitogen-activatedproteinkinasekinase4	MP2K4	NaN	NaN	NaN	NaN	NaN	NaN	28431	43252	NaN	30741	NaN	NaN	#VALUE!	1
P47974	P47974	mRNAdecayactivatorproteinZFP36L2	TISD	10082	NaN	NaN	NaN	NaN	NaN	46036	48810	63723	50430	52757	56207	#VALUE!	1
P48730	P48730	CaseinkinaseIisoformdelta	KC1D	NaN	23614	NaN	23769	17896	19797	NaN	NaN	NaN	NaN	NaN	NaN	#VALUE!	1
P48775	P48775	Tryptophan2,3-dioxygenase	T23O	NaN	NaN	NaN	8347.4	54304	NaN	NaN	NaN	NaN	NaN	NaN	NaN	#VALUE!	1
P49642	P49642	DNAprimasesmallsubunit	PRI1	9905.1	NaN	8204.5	NaN	NaN	NaN	12585	15069	14442	8719.8	7730.3	14148	#VALUE!	1
P52926	P52926	HighmobilitygroupproteinHMGI-C	HMGA2	6061.2	5273.5	9457.1	2822	NaN	6094.7	NaN	NaN	NaN	NaN	NaN	NaN	#VALUE!	1
P53350	P53350	Serine/threonine-proteinkinasePLK1	PLK1	2532.8	NaN	NaN	NaN	NaN	NaN	3785.3	NaN	4217	3347.8	NaN	3696.5	#VALUE!	1
P53667	P53667	LIMdomainkinase1	LIMK1	16648	48278	NaN	36194	37870	NaN	43673	41952	NaN	NaN	NaN	NaN	#VALUE!	1
P54132	P54132	Bloomsyndromeprotein	BLM	26800	NaN	18036	NaN	NaN	NaN	NaN	21968	17547	7559.4	11639	13967	#VALUE!	1
P54198	P54198	ProteinHIRA	HIRA	NaN	24196	13942	NaN	NaN	19853	NaN	NaN	NaN	NaN	NaN	NaN	#VALUE!	1
P55196	P55196	Afadin	AFAD	41342	35050	94722	78637	22444	NaN	40275	NaN	NaN	NaN	NaN	NaN	#VALUE!	1
P55212	P55212	Caspase-6	CASP6	3949.7	NaN	NaN	NaN	NaN	NaN	5573.1	7600.8	7498	8138.9	8421.8	7544.7	#VALUE!	1
P56524	P56524	Histonedeacetylase4	HDAC4	4965.7	NaN	NaN	NaN	NaN	NaN	15589	24879	11660	17792	21565	11925	#VALUE!	1
P56945	P56945	Breastcanceranti-estrogenresistanceprotein1	BCAR1	9155.2	NaN	NaN	NaN	NaN	NaN	14663	59095	20836	36769	61401	36764	#VALUE!	1
P60059	P60059	ProteintransportproteinSec61subunitgamma	SC61G	82392	50340	69695	97845	NaN	NaN	49135	25549	32859	NaN	NaN	NaN	#VALUE!	1
P60602	P60602	Reactiveoxygenspeciesmodulator1	ROMO1	192770	NaN	246480	NaN	268620	203700	189300	199090	225430	NaN	NaN	NaN	#VALUE!	1
P61024	P61024	Cyclin-dependentkinasesregulatorysubunit1	CKS1	NaN	NaN	23484	NaN	NaN	NaN	NaN	NaN	NaN	41128	24265	30480	#VALUE!	1
P61962	P61962	DDB1-andCUL4-associatedfactor7	DCAF7	32732	7401.2	NaN	66127	42968	NaN	51158	NaN	13201	NaN	NaN	NaN	#VALUE!	1
P61966	P61966	AP-1complexsubunitsigma-1A	AP1S1	10332	NaN	NaN	NaN	NaN	NaN	NaN	NaN	5202.4	13140	NaN	9060.1	#VALUE!	1
Q08623	Q08623	Pseudouridine-5'-phosphatase	HDHD1	23774	17149	NaN	NaN	NaN	NaN	NaN	22707	32543	28150	35761	22904	#VALUE!	1
Q08AG7	Q08AG7	Mitotic-spindleorganizingprotein1	MZT1	NaN	NaN	NaN	NaN	NaN	NaN	66263	51522	NaN	20682	40755	NaN	#VALUE!	1
Q12959	Q12959	Diskslargehomolog1	DLG1	6539.6	11942	NaN	NaN	NaN	NaN	NaN	NaN	NaN	NaN	6582.6	8022.6	#VALUE!	1
Q12968	Q12968	NuclearfactorofactivatedT-cells,cytoplasmic3	NFAC3	9115.1	NaN	NaN	NaN	NaN	NaN	34828	44330	33340	27201	50404	22520	#VALUE!	1
Q12974	Q12974	ProteintyrosinephosphatasetypeIVA2	TP4A2	14903	4654.4	NaN	NaN	NaN	NaN	29653	17419	NaN	13923	21307	15311	#VALUE!	1
Q12981	Q12981	VesicletransportproteinSEC20	SEC20	NaN	NaN	NaN	NaN	NaN	NaN	NaN	6593	NaN	33281	21703	NaN	#VALUE!	1
Q13077	Q13077	TNFreceptor-associatedfactor1	TRAF1	NaN	NaN	NaN	70965	46633	NaN	NaN	NaN	NaN	NaN	NaN	NaN	#VALUE!	1
Q13277	Q13277	Syntaxin-3	STX3	14198	NaN	32041	NaN	26328	29247	NaN	NaN	NaN	NaN	NaN	NaN	#VALUE!	1
Q13439	Q13439	GolginsubfamilyAmember4	GOGA4	NaN	4918.7	6341.8	NaN	8211.5	NaN	NaN	6549.3	NaN	NaN	NaN	NaN	#VALUE!	1
Q13469	Q13469	NuclearfactorofactivatedT-cells,cytoplasmic2	NFAC2	NaN	NaN	NaN	NaN	NaN	NaN	75595	71487	28974	55435	63731	29402	#VALUE!	1
Q13685	Q13685	Angio-associatedmigratorycellprotein	AAMP	NaN	NaN	3596.5	NaN	NaN	NaN	NaN	10977	12120	NaN	13049	NaN	#VALUE!	1
Q14005	Q14005	Pro-interleukin-16	IL16	NaN	NaN	NaN	NaN	NaN	NaN	45804	47343	NaN	36167	40328	12807	#VALUE!	1
Q14055	Q14055	Collagenalpha-2(IX)chain	CO9A2	4810.9	NaN	NaN	NaN	NaN	NaN	60990	34618	32975	46532	42504	26892	#VALUE!	1
Q14573	Q14573	Inositol1,4,5-trisphosphatereceptortype3	ITPR3	NaN	11188	NaN	NaN	NaN	NaN	NaN	NaN	NaN	19133	9737.7	NaN	#VALUE!	1
Q15345	Q15345	Leucine-richrepeat-containingprotein41	LRC41	4490.7	NaN	NaN	NaN	NaN	NaN	NaN	4498.4	7720.7	4129.6	3575.6	NaN	#VALUE!	1
Q15398	Q15398	Diskslarge-associatedprotein5	DLGP5	NaN	NaN	NaN	NaN	NaN	NaN	NaN	NaN	NaN	7442.7	9945.1	NaN	#VALUE!	1
Q15417	Q15417	Calponin-3	CNN3	NaN	NaN	NaN	NaN	NaN	NaN	8054.3	4959.5	13459	NaN	7114.3	NaN	#VALUE!	1
Q15723	Q15723	ETS-relatedtranscriptionfactorElf-2	ELF2	20870	12410	20474	NaN	NaN	NaN	37924	24222	36884	15196	33045	13413	#VALUE!	1
Q15818	Q15818	Neuronalpentraxin-1	NPTX1	NaN	NaN	NaN	NaN	NaN	NaN	60309	47359	48349	43848	43262	42850	#VALUE!	1
Q16595	Q16595	Frataxin,mitochondrial	FRDA	34667	40495	NaN	31096	52090	NaN	NaN	15214	NaN	NaN	NaN	NaN	#VALUE!	1
Q16656	Q16656	Nuclearrespiratoryfactor1	NRF1	16844	NaN	20303	NaN	23923	NaN	19823	23489	NaN	NaN	NaN	NaN	#VALUE!	1
Q2TAA5	Q2TAA5	GDP-Man:Man(3)GlcNAc(2)-PP-Dolalpha-1,2-mannosyltransferase	ALG11	NaN	46769	56678	NaN	69609	NaN	NaN	NaN	42132	NaN	NaN	NaN	#VALUE!	1
Q5JUR7	Q5JUR7	Testis-expressedprotein30	TEX30	NaN	NaN	NaN	NaN	NaN	NaN	32038	30694	14405	21259	31097	7821.7	#VALUE!	1
Q5MIZ7	Q5MIZ7	Serine/threonine-proteinphosphatase4regulatorysubunit3B	P4R3B	NaN	NaN	NaN	NaN	NaN	NaN	NaN	11357	17597	NaN	NaN	12291	#VALUE!	1
Q5PRF9	Q5PRF9	ProteinSmaughomolog2	SMAG2	NaN	20661	11335	NaN	NaN	NaN	25078	27937	28213	26944	34691	27242	#VALUE!	1
Q5SNT2	Q5SNT2	Transmembraneprotein201	TM201	NaN	27431	20169	NaN	NaN	NaN	NaN	8074.4	17815	NaN	17009	NaN	#VALUE!	1
Q5T200	Q5T200	ZincfingerCCCHdomain-containingprotein13	ZC3HD	29926	NaN	NaN	NaN	NaN	NaN	NaN	NaN	25425	28765	19962	NaN	#VALUE!	1
Q5T3F8	Q5T3F8	CSC1-likeprotein2	CSCL2	29979	30543	NaN	16422	77284	20904	8722.6	6535.6	NaN	NaN	NaN	NaN	#VALUE!	1
Q5T6V5	Q5T6V5	Queuosinesalvageprotein	QSPP	NaN	NaN	NaN	NaN	NaN	NaN	49252	NaN	51010	NaN	57475	20141	#VALUE!	1
Q5T7W0	Q5T7W0	Zincfingerprotein618	ZN618	16523	NaN	NaN	NaN	NaN	NaN	NaN	23955	NaN	21874	NaN	17305	#VALUE!	1
Q5TC12	Q5TC12	ATPsynthasemitochondrialF1complexassemblyfactor1	ATPF1	NaN	NaN	24162	NaN	24028	30426	NaN	17267	24240	NaN	NaN	NaN	#VALUE!	1
Q5TGZ0	Q5TGZ0	MICOScomplexsubunitMIC10	MIC10	12929	NaN	NaN	NaN	31689	9207.3	NaN	1475.2	NaN	NaN	NaN	NaN	#VALUE!	1
Q5VZ89	Q5VZ89	DENNdomain-containingprotein4C	DEN4C	6762.4	NaN	7909.1	NaN	NaN	NaN	14385	17651	NaN	12495	21220	9859.6	#VALUE!	1
Q68CP4	Q68CP4	Heparan-alpha-glucosaminideN-acetyltransferase	HGNAT	NaN	NaN	85533	88547	54033	NaN	NaN	NaN	NaN	NaN	NaN	NaN	#VALUE!	1
Q68DK7	Q68DK7	Male-specificlethal1homolog	MSL1	12608	NaN	NaN	NaN	NaN	NaN	NaN	NaN	NaN	NaN	12494	12027	#VALUE!	1
Q6BCY4	Q6BCY4	NADH-cytochromeb5reductase2	NB5R2	11518	15586	8339.6	NaN	NaN	NaN	56667	64621	26728	57745	69610	34299	#VALUE!	1
Q6ICL3	Q6ICL3	TransportandGolgiorganizationprotein2homolog	TNG2	20454	8076.5	NaN	NaN	NaN	NaN	NaN	NaN	NaN	46507	47982	NaN	#VALUE!	1
Q6MZP7	Q6MZP7	Proteinlin-54homolog	LIN54	NaN	NaN	6406.4	NaN	NaN	NaN	6404.9	6429.7	NaN	NaN	9412.5	NaN	#VALUE!	1
Q6NXT4	Q6NXT4	Zinctransporter6	ZNT6	30638	49057	33699	NaN	47535	31958	NaN	12644	NaN	NaN	NaN	NaN	#VALUE!	1
Q6P158	Q6P158	PutativeATP-dependentRNAhelicaseDHX57	DHX57	27977	24491	NaN	NaN	NaN	29196	NaN	NaN	6617.8	NaN	NaN	NaN	#VALUE!	1
Q6P1N0	Q6P1N0	Coiled-coilandC2domain-containingprotein1A	C2D1A	NaN	NaN	NaN	NaN	NaN	NaN	11923	11947	9957.9	14048	NaN	NaN	#VALUE!	1
Q6SPF0	Q6SPF0	Atherin	SAMD1	NaN	NaN	NaN	NaN	NaN	NaN	NaN	NaN	NaN	5588.5	5222.4	NaN	#VALUE!	1
Q6ULP2	Q6ULP2	Aftiphilin	AFTIN	7006.8	13560	6502.1	NaN	NaN	NaN	13147	28677	15475	8965.6	NaN	NaN	#VALUE!	1
Q6ZRV2	Q6ZRV2	ProteinFAM83H	FA83H	17052	32590	NaN	NaN	31803	NaN	25169	NaN	NaN	NaN	NaN	NaN	#VALUE!	1
Q6ZSZ5	Q6ZSZ5	Rhoguaninenucleotideexchangefactor18	ARHGI	NaN	NaN	NaN	NaN	16448	NaN	12245	17438	NaN	NaN	NaN	NaN	#VALUE!	1
Q6ZUJ8	Q6ZUJ8	Phosphoinositide3-kinaseadapterprotein1	BCAP	NaN	3774.8	NaN	NaN	NaN	NaN	27565	23808	11984	20732	28921	NaN	#VALUE!	1
Q6ZW49	Q6ZW49	PAX-interactingprotein1	PAXI1	NaN	41929	NaN	16034	NaN	6985.7	NaN	11707	17265	NaN	NaN	NaN	#VALUE!	1
Q6ZWK4	Q6ZWK4	Regulatorofhemoglobinizationanderythroidcellexpansionprotein	RHEX	NaN	NaN	NaN	NaN	NaN	NaN	25090	37344	10114	20990	20877	14558	#VALUE!	1
Q7L1T6	Q7L1T6	Cytochromeb5reductase4	NB5R4	NaN	NaN	NaN	NaN	NaN	NaN	39000	29090	NaN	NaN	46449	27874	#VALUE!	1
Q7L5Y1	Q7L5Y1	Mitochondrialenolasesuperfamilymember1	ENOF1	13195	NaN	NaN	NaN	NaN	NaN	28566	22873	NaN	7576.6	13797	NaN	#VALUE!	1
Q7L7X3	Q7L7X3	Serine/threonine-proteinkinaseTAO1	TAOK1	NaN	NaN	NaN	NaN	NaN	NaN	16455	20623	NaN	NaN	NaN	17717	#VALUE!	1
Q7Z2H8	Q7Z2H8	Proton-coupledaminoacidtransporter1	S36A1	NaN	NaN	NaN	NaN	11578	5988.6	NaN	NaN	NaN	NaN	NaN	NaN	#VALUE!	1
Q86UE8	Q86UE8	Serine/threonine-proteinkinasetousled-like2	TLK2	7905.4	8074.8	NaN	NaN	NaN	NaN	10703	8687.5	NaN	NaN	8006.9	NaN	#VALUE!	1
Q86UU1	Q86UU1	Pleckstrinhomology-likedomainfamilyBmember1	PHLB1	53286	NaN	NaN	NaN	NaN	NaN	53799	NaN	62668	NaN	64747	42446	#VALUE!	1
Q86WA8	Q86WA8	Lonproteasehomolog2,peroxisomal	LONP2	NaN	16506	14884	15528	16997	15579	NaN	NaN	NaN	NaN	NaN	NaN	#VALUE!	1
Q8IUR5	Q8IUR5	ProteinO-mannosyl-transferaseTMTC1	TMTC1	7119.4	17774	NaN	NaN	17863	10415	NaN	NaN	NaN	NaN	NaN	NaN	#VALUE!	1
Q8IVD9	Q8IVD9	NudCdomain-containingprotein3	NUDC3	11564	9239.6	NaN	NaN	NaN	NaN	12056	14337	NaN	12659	18426	10675	#VALUE!	1
Q8IX19	Q8IX19	Mastcell-expressedmembraneprotein1	MCEM1	4463.3	11075	7623.6	9894.7	9633.5	22124	22137	11548	NaN	NaN	NaN	NaN	#VALUE!	1
Q8IXK0	Q8IXK0	Polyhomeotic-likeprotein2	PHC2	14379	11880	11424	NaN	NaN	NaN	NaN	10191	8239.8	11102	NaN	18347	#VALUE!	1
Q8IXL6	Q8IXL6	Extracellularserine/threonineproteinkinaseFAM20C	FA20C	5480	159340	54872	40180	143110	13372	NaN	NaN	NaN	NaN	NaN	NaN	#VALUE!	1
Q8IY34	Q8IY34	Solutecarrierfamily15member3	S15A3	NaN	NaN	10174	16608	41557	22648	NaN	NaN	NaN	NaN	NaN	NaN	#VALUE!	1
Q8IYS1	Q8IYS1	PeptidaseM20domain-containingprotein2	P20D2	8632	NaN	NaN	NaN	NaN	NaN	NaN	18304	14039	NaN	12281	NaN	#VALUE!	1
Q8N386	Q8N386	Leucine-richrepeat-containingprotein25	LRC25	14583	20878	NaN	16133	17703	11402	NaN	NaN	NaN	NaN	NaN	NaN	#VALUE!	1
Q8N490	Q8N490	ProbablehydrolasePNKD	PNKD	NaN	NaN	36142	NaN	53565	22313	NaN	NaN	NaN	NaN	NaN	NaN	#VALUE!	1
Q8N511	Q8N511	Transmembraneprotein199	TM199	18097	22006	NaN	NaN	19684	19456	NaN	NaN	NaN	NaN	NaN	NaN	#VALUE!	1
Q8N6C5	Q8N6C5	Immunoglobulinsuperfamilymember1	IGSF1	NaN	NaN	5907.1	NaN	NaN	NaN	56847	32173	29179	34069	59986	26986	#VALUE!	1
Q8N8N7	Q8N8N7	Prostaglandinreductase2	PTGR2	61804	43165	63725	NaN	NaN	NaN	50028	NaN	58497	57894	88051	45120	#VALUE!	1
Q8N9F7	Q8N9F7	LysophospholipaseDGDPD1	GDPD1	36153	17318	NaN	NaN	35677	NaN	NaN	NaN	NaN	NaN	NaN	NaN	#VALUE!	1
Q8NBT2	Q8NBT2	KinetochoreproteinSpc24	SPC24	8367.9	NaN	NaN	NaN	NaN	NaN	12046	NaN	17910	15065	12835	14336	#VALUE!	1
Q8NC42	Q8NC42	E3ubiquitin-proteinligaseRNF149	RN149	NaN	NaN	NaN	35154	65103	22216	NaN	NaN	NaN	NaN	NaN	NaN	#VALUE!	1
Q8ND82	Q8ND82	Zincfingerprotein280C	Z280C	8110.9	NaN	10034	NaN	NaN	NaN	6074.9	4394.2	3608	NaN	NaN	3381.5	#VALUE!	1
Q8NE01	Q8NE01	MetaltransporterCNNM3	CNNM3	22768	NaN	41842	NaN	22810	36990	16598	22398	NaN	NaN	NaN	NaN	#VALUE!	1
Q8TB72	Q8TB72	Pumiliohomolog2	PUM2	15815	NaN	NaN	NaN	NaN	NaN	31133	29165	NaN	25130	NaN	NaN	#VALUE!	1
Q8TDQ7	Q8TDQ7	Glucosamine-6-phosphateisomerase2	GNPI2	11310	NaN	6897.9	NaN	NaN	NaN	NaN	20293	6973	23271	7530.8	NaN	#VALUE!	1
Q8TF42	Q8TF42	Ubiquitin-associatedandSH3domain-containingproteinB	UBS3B	NaN	NaN	NaN	NaN	NaN	NaN	15575	22895	21556	16467	24729	16894	#VALUE!	1
Q8WUJ0	Q8WUJ0	Serine/threonine/tyrosine-interactingprotein	STYX	NaN	NaN	NaN	NaN	NaN	NaN	NaN	8069.3	5365.4	NaN	6823.4	6489.6	#VALUE!	1
Q8WW33	Q8WW33	Gametocyte-specificfactor1	GTSF1	12456	NaN	NaN	NaN	NaN	NaN	30179	23494	21169	20930	31133	19574	#VALUE!	1
Q8WZ82	Q8WZ82	EsteraseOVCA2	OVCA2	27158	14362	NaN	NaN	NaN	NaN	NaN	NaN	18797	16037	25787	NaN	#VALUE!	1
Q92686	Q92686	Neurogranin	NEUG	82098	NaN	123060	NaN	NaN	NaN	219490	78888	196750	176250	NaN	147660	#VALUE!	1
Q92766	Q92766	Ras-responsiveelement-bindingprotein1	RREB1	19113	28113	9070.6	NaN	NaN	NaN	13583	25173	NaN	22120	22944	17715	#VALUE!	1
Q92918	Q92918	Mitogen-activatedproteinkinasekinasekinasekinase1	M4K1	90453	43272	NaN	NaN	NaN	NaN	NaN	NaN	NaN	NaN	35453	NaN	#VALUE!	1
Q92995	Q92995	Ubiquitincarboxyl-terminalhydrolase13	UBP13	NaN	NaN	5354.1	NaN	NaN	NaN	NaN	NaN	NaN	12234	NaN	9675.6	#VALUE!	1
Q969U7	Q969U7	Proteasomeassemblychaperone2	PSMG2	NaN	NaN	19404	NaN	NaN	NaN	NaN	14945	20313	8818.2	13722	13022	#VALUE!	1
Q969X0	Q969X0	RILP-likeprotein2	RIPL2	NaN	NaN	NaN	NaN	NaN	NaN	NaN	NaN	NaN	14911	13250	14046	#VALUE!	1
Q96CC6	Q96CC6	Inactiverhomboidprotein1	RHDF1	NaN	28232	19026	14684	NaN	NaN	NaN	NaN	NaN	NaN	NaN	NaN	#VALUE!	1
Q96CN9	Q96CN9	GRIPandcoiled-coildomain-containingprotein1	GCC1	33331	NaN	NaN	NaN	NaN	NaN	18121	22936	NaN	45122	24597	NaN	#VALUE!	1
Q96CS2	Q96CS2	HAUSaugmin-likecomplexsubunit1	HAUS1	NaN	NaN	NaN	NaN	NaN	NaN	NaN	NaN	NaN	14998	NaN	11640	#VALUE!	1
Q96EY5	Q96EY5	Multivesicularbodysubunit12A	MB12A	62685	53281	58353	82218	60744	39514	NaN	NaN	NaN	NaN	NaN	NaN	#VALUE!	1
Q96HQ2	Q96HQ2	CDKN2AIPN-terminal-likeprotein	C2AIL	NaN	NaN	NaN	119950	23262	NaN	42698	NaN	NaN	NaN	NaN	NaN	#VALUE!	1
Q96IZ6	Q96IZ6	tRNAN(3)-methylcytidinemethyltransferaseMETTL2A	MET2A	15219	NaN	NaN	NaN	NaN	NaN	NaN	15321	13175	26835	NaN	NaN	#VALUE!	1
Q96J02	Q96J02	E3ubiquitin-proteinligaseItchyhomolog	ITCH	17720	23446	NaN	NaN	NaN	NaN	NaN	40565	35061	36107	NaN	31920	#VALUE!	1
Q96LJ7	Q96LJ7	Dehydrogenase/reductaseSDRfamilymember1	DHRS1	22162	27473	21616	24500	31501	NaN	13179	NaN	9815.5	NaN	NaN	NaN	#VALUE!	1
Q96P47	Q96P47	Arf-GAPwithGTPase,ANKrepeatandPHdomain-containingprotein3	AGAP3	NaN	28664	47834	NaN	NaN	NaN	NaN	NaN	NaN	NaN	14067	11028	#VALUE!	1
Q96Q05	Q96Q05	Traffickingproteinparticlecomplexsubunit9	TPPC9	8104	NaN	NaN	NaN	7938.4	NaN	9168.1	1949.8	NaN	NaN	NaN	NaN	#VALUE!	1
Q96Q15	Q96Q15	Serine/threonine-proteinkinaseSMG1	SMG1	NaN	55111	40801	NaN	NaN	NaN	NaN	NaN	NaN	NaN	69126	68792	#VALUE!	1
Q96QD8	Q96QD8	Sodium-coupledneutralaminoacidtransporter2	S38A2	NaN	NaN	47859	NaN	NaN	NaN	NaN	11545	10916	NaN	NaN	13999	#VALUE!	1
Q96RU3	Q96RU3	Formin-bindingprotein1	FNBP1	18298	NaN	NaN	NaN	NaN	NaN	35205	33293	NaN	39092	31175	24625	#VALUE!	1
Q96SU4	Q96SU4	Oxysterol-bindingprotein-relatedprotein9	OSBL9	19896	18974	NaN	15756	12965	NaN	32639	16236	25904	NaN	NaN	NaN	#VALUE!	1
Q96SW2	Q96SW2	Proteincereblon	CRBN	262460	NaN	NaN	NaN	NaN	NaN	319300	416650	NaN	NaN	527930	389280	#VALUE!	1
Q99542	Q99542	Matrixmetalloproteinase-19	MMP19	NaN	14506	7356.7	NaN	17158	4834.5	NaN	NaN	NaN	NaN	NaN	NaN	#VALUE!	1
Q99684	Q99684	ZincfingerproteinGfi-1	GFI1	9659.8	8101.2	7494.1	NaN	NaN	NaN	39340	32740	27783	25162	25895	30005	#VALUE!	1
Q99704	Q99704	Dockingprotein1	DOK1	15956	NaN	NaN	NaN	NaN	NaN	29607	29736	34897	34984	29733	36047	#VALUE!	1
Q99719	Q99719	Septin-5	38596	NaN	NaN	NaN	NaN	NaN	NaN	NaN	44455	NaN	56924	42144	NaN	#VALUE!	1
Q9BQ48	Q9BQ48	39SribosomalproteinL34,mitochondrial	RM34	10556	13310	NaN	6627.3	4988.4	NaN	NaN	7073.3	NaN	NaN	NaN	NaN	#VALUE!	1
Q9BQ70	Q9BQ70	Transcriptionfactor25	TCF25	7373.9	NaN	5986.9	NaN	NaN	NaN	NaN	NaN	4736.4	7099.1	NaN	6647.3	#VALUE!	1
Q9BQC6	Q9BQC6	Ribosomalprotein63,mitochondrial	RT63	NaN	59320	31422	NaN	78983	69343	33706	26032	33643	NaN	NaN	NaN	#VALUE!	1
Q9BRX5	Q9BRX5	DNAreplicationcomplexGINSproteinPSF3	PSF3	4868.3	NaN	NaN	NaN	6061.3	4820.3	6835.8	NaN	8064.9	NaN	NaN	NaN	#VALUE!	1
Q9BSF4	Q9BSF4	MitochondrialimportinnermembranetranslocasesubunitTim29	TIM29	48828	52886	NaN	38228	101170	NaN	NaN	NaN	NaN	NaN	NaN	NaN	#VALUE!	1
Q9BT23	Q9BT23	LIMdomain-containingprotein2	LIMD2	30433	NaN	NaN	NaN	NaN	NaN	NaN	28906	NaN	39724	33830	NaN	#VALUE!	1
Q9BT73	Q9BT73	Proteasomeassemblychaperone3	PSMG3	9414.8	NaN	NaN	NaN	NaN	NaN	19761	13918	NaN	15013	15450	5336.3	#VALUE!	1
Q9BTY2	Q9BTY2	Plasmaalpha-L-fucosidase	FUCO2	NaN	NaN	NaN	NaN	NaN	NaN	27349	NaN	55805	NaN	36669	41149	#VALUE!	1
Q9BUB7	Q9BUB7	Transmembraneprotein70,mitochondrial	TMM70	49694	NaN	13615	30259	37210	NaN	NaN	NaN	NaN	NaN	NaN	NaN	#VALUE!	1
Q9BV29	Q9BV29	Coiled-coildomain-containingprotein32	CCD32	NaN	NaN	NaN	NaN	NaN	NaN	NaN	9179.4	NaN	9558.5	5847.5	12134	#VALUE!	1
Q9BV57	Q9BV57	1,2-dihydroxy-3-keto-5-methylthiopentenedioxygenase	MTND	NaN	NaN	NaN	NaN	NaN	NaN	NaN	NaN	8348.8	9271.9	NaN	13866	#VALUE!	1
Q9BWH2	Q9BWH2	FUN14domain-containingprotein2	FUND2	NaN	NaN	NaN	NaN	16463	15558	NaN	NaN	28581	NaN	NaN	NaN	#VALUE!	1
Q9BX40	Q9BX40	ProteinLSM14homologB	LS14B	NaN	NaN	NaN	27844	NaN	9486.3	19254	25614	NaN	NaN	NaN	NaN	#VALUE!	1
Q9BXW6	Q9BXW6	Oxysterol-bindingprotein-relatedprotein1	OSBL1	NaN	NaN	NaN	NaN	NaN	NaN	162570	185140	NaN	124200	202410	NaN	#VALUE!	1
Q9BY42	Q9BY42	Replicationterminationfactor2	RTF2	16408	NaN	NaN	NaN	NaN	NaN	NaN	13502	NaN	11894	11615	NaN	#VALUE!	1
Q9BY50	Q9BY50	SignalpeptidasecomplexcatalyticsubunitSEC11C	SC11C	13697	28675	NaN	NaN	29217	20320	NaN	NaN	NaN	NaN	NaN	NaN	#VALUE!	1
Q9BZL4	Q9BZL4	Proteinphosphatase1regulatorysubunit12C	PP12C	14029	21517	NaN	NaN	NaN	NaN	18750	9397.6	NaN	18960	16625	12640	#VALUE!	1
Q9C0B5	Q9C0B5	PalmitoyltransferaseZDHHC5	ZDHC5	12659	NaN	NaN	223270	22736	16850	NaN	NaN	NaN	NaN	NaN	NaN	#VALUE!	1
Q9GZM5	Q9GZM5	ProteinYIPF3	YIPF3	22859	NaN	28872	NaN	38644	12918	NaN	NaN	NaN	NaN	NaN	NaN	#VALUE!	1
Q9H0Z9	Q9H0Z9	RNA-bindingprotein38	RBM38	4541	NaN	3956.6	NaN	NaN	NaN	NaN	9933.8	NaN	NaN	6315	NaN	#VALUE!	1
Q9H1I8	Q9H1I8	Activatingsignalcointegrator1complexsubunit2	ASCC2	5314.6	13503	NaN	8198.7	4761.4	6794.5	10321	11122	9916.7	NaN	NaN	NaN	#VALUE!	1
Q9H4X1	Q9H4X1	RegulatorofcellcycleRGCC	RGCC	51501	19330	NaN	50290	30827	11575	27349	NaN	NaN	NaN	NaN	NaN	#VALUE!	1
Q9H6D7	Q9H6D7	HAUSaugmin-likecomplexsubunit4	HAUS4	NaN	NaN	NaN	NaN	NaN	NaN	5970.2	NaN	NaN	29554	19736	NaN	#VALUE!	1
Q9H871	Q9H871	E3ubiquitin-proteintransferaseRMND5A	RMD5A	NaN	11512	NaN	NaN	NaN	14094	12521	11971	NaN	NaN	NaN	NaN	#VALUE!	1
Q9H8M1	Q9H8M1	CoenzymeQ-bindingproteinCOQ10homologB,mitochondrial	CQ10B	7716.7	8355.8	NaN	NaN	12578	NaN	NaN	NaN	NaN	NaN	NaN	NaN	#VALUE!	1
Q9HA72	Q9HA72	Calciumhomeostasismodulatorprotein2	CAHM2	13465	25633	19925	12082	NaN	19217	NaN	NaN	NaN	NaN	NaN	NaN	#VALUE!	1
Q9HAC8	Q9HAC8	Ubiquitindomain-containingprotein1	UBTD1	8141.8	28226	12772	NaN	18163	10279	NaN	NaN	NaN	NaN	NaN	NaN	#VALUE!	1
Q9HAN9	Q9HAN9	Nicotinamide/nicotinicacidmononucleotideadenylyltransferase1	NMNA1	10071	15469	NaN	NaN	19739	13483	36820	NaN	14902	NaN	NaN	NaN	#VALUE!	1
Q9HAR2	Q9HAR2	AdhesionGprotein-coupledreceptorL3	AGRL3	NaN	NaN	NaN	NaN	NaN	NaN	NaN	4316.4	5123.7	NaN	2862.8	7069	#VALUE!	1
Q9HAS0	Q9HAS0	ProteinNjmu-R1	NJMU	26331	NaN	NaN	NaN	NaN	NaN	NaN	NaN	34215	44475	38509	33198	#VALUE!	1
Q9HBM1	Q9HBM1	KinetochoreproteinSpc25	SPC25	5433.3	NaN	NaN	NaN	NaN	NaN	11539	NaN	10815	10638	NaN	NaN	#VALUE!	1
Q9HBU6	Q9HBU6	Ethanolaminekinase1	EKI1	29433	23156	NaN	NaN	NaN	NaN	17282	NaN	27551	28442	NaN	NaN	#VALUE!	1
Q9HCG8	Q9HCG8	Pre-mRNA-splicingfactorCWC22homolog	CWC22	76798	67315	55188	30408	86859	NaN	48478	NaN	NaN	NaN	NaN	NaN	#VALUE!	1
Q9HCN4	Q9HCN4	GPN-loopGTPase1	GPN1	9607	9516.1	NaN	NaN	NaN	NaN	14908	NaN	15150	NaN	NaN	10602	#VALUE!	1
Q9HD34	Q9HD34	LYRmotif-containingprotein4	LYRM4	14555	NaN	NaN	21292	14996	NaN	NaN	NaN	8842.9	NaN	NaN	NaN	#VALUE!	1
Q9NPJ8	Q9NPJ8	NTF2-relatedexportprotein2	NXT2	NaN	32824	NaN	31153	25649	NaN	22123	NaN	NaN	NaN	NaN	NaN	#VALUE!	1
Q9NPY3	Q9NPY3	ComplementcomponentC1qreceptor	C1QR1	NaN	22809	15469	NaN	17101	NaN	NaN	NaN	NaN	NaN	NaN	NaN	#VALUE!	1
Q9NQ48	Q9NQ48	Leucinezippertranscriptionfactor-likeprotein1	LZTL1	8535.6	NaN	5709.9	NaN	NaN	NaN	22102	NaN	NaN	19967	NaN	18010	#VALUE!	1
Q9NQE9	Q9NQE9	Histidinetriadnucleotide-bindingprotein3	HINT3	61868	NaN	27637	NaN	NaN	NaN	NaN	NaN	48597	NaN	NaN	43845	#VALUE!	1
Q9NQS5	Q9NQS5	G-proteincoupledreceptor84	GPR84	NaN	NaN	14235	NaN	72607	13036	NaN	NaN	NaN	NaN	NaN	NaN	#VALUE!	1
Q9NQX7	Q9NQX7	Integralmembraneprotein2C	ITM2C	29860	NaN	26172	NaN	NaN	NaN	NaN	NaN	50656	NaN	NaN	38742	#VALUE!	1
Q9NRB3	Q9NRB3	Carbohydratesulfotransferase12	CHSTC	NaN	NaN	NaN	NaN	NaN	NaN	NaN	7998	7355.5	13142	NaN	11531	#VALUE!	1
Q9NRD1	Q9NRD1	F-boxonlyprotein6	FBX6	NaN	NaN	NaN	NaN	NaN	NaN	NaN	9127.3	NaN	8653.1	8891	NaN	#VALUE!	1
Q9NRZ5	Q9NRZ5	1-acyl-sn-glycerol-3-phosphateacyltransferasedelta	PLCD	NaN	27064	NaN	NaN	32283	8529.4	NaN	NaN	2937.4	NaN	NaN	NaN	#VALUE!	1
Q9NRZ7	Q9NRZ7	1-acyl-sn-glycerol-3-phosphateacyltransferasegamma	PLCC	27100	38611	90334	NaN	NaN	NaN	32505	NaN	23490	NaN	NaN	18113	#VALUE!	1
Q9NTM9	Q9NTM9	CopperhomeostasisproteincutChomolog	CUTC	47832	NaN	NaN	NaN	NaN	NaN	NaN	25756	11168	33425	36830	24810	#VALUE!	1
Q9NVN8	Q9NVN8	Guaninenucleotide-bindingprotein-like3-likeprotein	GNL3L	NaN	23567	50812	38766	53350	54103	NaN	NaN	NaN	NaN	NaN	NaN	#VALUE!	1
Q9NVS2	Q9NVS2	39SribosomalproteinS18a,mitochondrial	RT18A	12160	14514	27136	NaN	6649.7	17111	NaN	NaN	10278	NaN	NaN	NaN	#VALUE!	1
Q9NVX0	Q9NVX0	HAUSaugmin-likecomplexsubunit2	HAUS2	NaN	NaN	NaN	NaN	NaN	NaN	7228.7	7222.6	9336.1	9892.5	15037	NaN	#VALUE!	1
Q9NWQ8	Q9NWQ8	Phosphoproteinassociatedwithglycosphingolipid-enrichedmicrodomains1	PHAG1	32549	21089	26477	NaN	NaN	NaN	34155	31597	NaN	44589	26791	45891	#VALUE!	1
Q9NXC5	Q9NXC5	GATORcomplexproteinMIOS	MIO	NaN	19188	NaN	NaN	39375	45400	NaN	NaN	41595	NaN	NaN	NaN	#VALUE!	1
Q9NYP7	Q9NYP7	Elongationofverylongchainfattyacidsprotein5	ELOV5	7897.7	NaN	30917	11807	NaN	97859	NaN	NaN	NaN	NaN	NaN	NaN	#VALUE!	1
Q9NYU1	Q9NYU1	UDP-glucose:glycoproteinglucosyltransferase2	UGGG2	NaN	NaN	14132	NaN	NaN	NaN	13889	NaN	22537	34239	NaN	NaN	#VALUE!	1
Q9NZJ6	Q9NZJ6	UbiquinonebiosynthesisO-methyltransferase,mitochondrial	COQ3	NaN	NaN	NaN	40986	38586	NaN	19358	19969	21917	NaN	NaN	NaN	#VALUE!	1
Q9NZJ9	Q9NZJ9	Diphosphoinositolpolyphosphatephosphohydrolase2	NUDT4	NaN	NaN	NaN	NaN	NaN	NaN	NaN	45665	21542	31742	27746	22345	#VALUE!	1
Q9NZW5	Q9NZW5	ProteinPALS2	PALS2	16748	39589	19371	36505	35639	NaN	4935.2	14838	NaN	NaN	NaN	NaN	#VALUE!	1
Q9P253	Q9P253	Vacuolarproteinsorting-associatedprotein18homolog	VPS18	41197	18584	20744	NaN	NaN	NaN	NaN	35591	NaN	37992	NaN	29173	#VALUE!	1
Q9P2D3	Q9P2D3	HEATrepeat-containingprotein5B	HTR5B	NaN	NaN	NaN	NaN	NaN	NaN	18686	17282	NaN	17159	16166	NaN	#VALUE!	1
Q9P2Y5	Q9P2Y5	UVradiationresistance-associatedgeneprotein	UVRAG	4537.1	NaN	NaN	NaN	NaN	NaN	13027	6326.5	NaN	8583.1	NaN	NaN	#VALUE!	1
Q9UEW8	Q9UEW8	STE20/SPS1-relatedproline-alanine-richproteinkinase	STK39	29573	28849	13137	10864	NaN	NaN	27694	NaN	NaN	NaN	NaN	NaN	#VALUE!	1
Q9UGJ1	Q9UGJ1	Gamma-tubulincomplexcomponent4	GCP4	NaN	NaN	NaN	130260	20207	NaN	NaN	NaN	NaN	NaN	NaN	NaN	#VALUE!	1
Q9UHA3	Q9UHA3	ProbableribosomebiogenesisproteinRLP24	RLP24	40312	56051	40701	46523	86660	60533	18059	22829	NaN	NaN	NaN	NaN	#VALUE!	1
Q9UHB4	Q9UHB4	NADPH-dependentdiflavinoxidoreductase1	NDOR1	5768.7	NaN	NaN	NaN	NaN	NaN	13594	NaN	31684	33360	NaN	7111.9	#VALUE!	1
Q9UI36	Q9UI36	Dachshundhomolog1	DACH1	NaN	NaN	NaN	NaN	NaN	NaN	NaN	9222.9	NaN	11224	9046.2	7509.8	#VALUE!	1
Q9UII2	Q9UII2	ATPaseinhibitor,mitochondrial	ATIF1	50496	NaN	NaN	NaN	NaN	NaN	68496	65791	69345	47093	NaN	NaN	#VALUE!	1
Q9UJY4	Q9UJY4	ADP-ribosylationfactor-bindingproteinGGA2	GGA2	15695	NaN	NaN	NaN	NaN	NaN	NaN	NaN	28193	21371	NaN	15529	#VALUE!	1
Q9UKT5	Q9UKT5	F-boxonlyprotein4	FBX4	5366.4	4436.3	3241.7	NaN	NaN	NaN	5295.3	11159	NaN	10089	8360	14483	#VALUE!	1
Q9ULJ3	Q9ULJ3	ZincfingerandBTBdomain-containingprotein21	ZBT21	14987	NaN	34752	5664.5	NaN	20842	NaN	NaN	NaN	NaN	NaN	NaN	#VALUE!	1
Q9ULT0	Q9ULT0	Tetratricopeptiderepeatprotein7A	TTC7A	9159.1	NaN	19530	NaN	NaN	22969	NaN	NaN	NaN	NaN	NaN	NaN	#VALUE!	1
Q9UMZ2	Q9UMZ2	Synergingamma	SYNRG	NaN	NaN	NaN	NaN	NaN	NaN	32279	NaN	15185	NaN	21630	NaN	#VALUE!	1
Q9Y232	Q9Y232	ChromodomainY-likeprotein	CDYL	NaN	18419	31996	NaN	35755	15524	NaN	NaN	NaN	NaN	NaN	NaN	#VALUE!	1
Q9Y248	Q9Y248	DNAreplicationcomplexGINSproteinPSF2	PSF2	NaN	NaN	NaN	NaN	NaN	NaN	NaN	NaN	NaN	5906.8	4058.5	13302	#VALUE!	1
Q9Y2H1	Q9Y2H1	Serine/threonine-proteinkinase38-like	ST38L	NaN	30509	NaN	12676	33569	NaN	NaN	NaN	NaN	NaN	NaN	NaN	#VALUE!	1
Q9Y2I7	Q9Y2I7	1-phosphatidylinositol3-phosphate5-kinase	FYV1	NaN	NaN	4301.3	NaN	NaN	NaN	NaN	NaN	24593	NaN	38314	16024	#VALUE!	1
Q9Y3D7	Q9Y3D7	MitochondrialimportinnermembranetranslocasesubunitTIM16	TIM16	80245.9	NaN	NaN	NaN	NaN	NaN	77549	64865	NaN	NaN	NaN	48121	#VALUE!	1
Q9Y3E0	Q9Y3E0	VesicletransportproteinGOT1B	GOT1B	6448.9	38887	NaN	NaN	NaN	NaN	NaN	17429	12271	NaN	16380	15941	#VALUE!	1
Q9Y4J8	Q9Y4J8	Dystrobrevinalpha	DTNA	NaN	9279.8	NaN	NaN	NaN	NaN	NaN	NaN	NaN	NaN	6011.7	11858	#VALUE!	1
Q9Y6A4	Q9Y6A4	Cilia-andflagella-associatedprotein20	CFA20	6507.3	NaN	NaN	9438.3	NaN	NaN	21824	23762	NaN	NaN	NaN	NaN	#VALUE!	1
Q9Y6D5	Q9Y6D5	BrefeldinA-inhibitedguaninenucleotide-exchangeprotein2	BIG2	NaN	NaN	NaN	NaN	NaN	NaN	NaN	NaN	16374	13051	17515	NaN	#VALUE!	1
Q9Y6P5	Q9Y6P5	Sestrin-1	SESN1	17757	NaN	NaN	NaN	NaN	NaN	10134	NaN	18857	14222	NaN	NaN	#VALUE!	1
Q9Y6U3	Q9Y6U3	Adseverin	ADSV	29103	NaN	10755	NaN	NaN	NaN	NaN	NaN	21810	13341	NaN	15838	#VALUE!	1
Q9Y6W3	Q9Y6W3	Calpain-7	CAN7	8075.4	NaN	NaN	NaN	NaN	NaN	14938	17023	16067	15639	16755	16103	#VALUE!	1
Q9Y6Y0	Q9Y6Y0	InfluenzavirusNS1A-bindingprotein	NS1BP	35064	25412	18809	NaN	NaN	NaN	14613	14164	NaN	42019	28397	20666	#VALUE!	1
Q6JBY9	Q6JBY9	CapZ-interactingprotein	CPZIP	16864	NaN	5416.3	5306.4	NaN	10811	312050	316060	127260	239140	364090	151200	31.1749	0.00384915
Q53QZ3	Q53QZ3	RhoGTPase-activatingprotein15	RHG15	16721	4504.5	8846.8	7948.2	5809.5	6536.8	71157	59743	53418	81563	86269	40829	9.83667	0.000887026
Q03154	Q03154	Aminoacylase-1	ACY1	85600	40622	35499	80815	5125	27169	260730	220770	153980	199110	240590	162980	8.85282	0.0544965
Q9H4A3	Q9H4A3	Serine/threonine-proteinkinaseWNK1	WNK1	9250.2	NaN	NaN	NaN	2355.7	NaN	NaN	22666	20873	20267	21349	18662	8.51638	1
Q8TCU6	Q8TCU6	Phosphatidylinositol3,4,5-trisphosphate-dependentRacexchanger1protein	PREX1	15539	4186.4	8074.3	5348.2	NaN	5832.1	64691	49488	47863	42330	49250	43995	8.07488	7.23322e-05
P07108	P07108	Acyl-CoA-bindingprotein	ACBP	665940	384000	426740	458940	230330	380860	3.4956e+06	2.7553e+06	2.6223e+06	2.7003e+06	2.6328e+06	2.6419e+06	7.75577	0.000574772
Q8TC07	Q8TC07	TBC1domainfamilymember15	TBC15	36712	24136	13439	26444	14279	3516.7	104380	90249.1	46695	109790	81996	65280	7.62064	0.02996
P25098	P25098	Beta-adrenergicreceptorkinase1	ARBK1	35464	22796	15893	22112	17592	16634	172130	138670	120840	164920	121010	113550	7.04878	0.000173306
O00151	O00151	PDZandLIMdomainprotein1	PDLI1	69019	32700	44394	47148	37831	45585	324680	357910	254450	295490	361960	248020	6.88418	0.000116124
P16455	P16455	Methylated-DNA--protein-cysteinemethyltransferase	MGMT	32920	NaN	39773	27811	2871.1	22876	75225	69777	62610	71194	93035	81854	6.67055	0.0602188
Q9BVJ7	Q9BVJ7	Dualspecificityproteinphosphatase23	DUS23	59265	34229	24045	18576	9258.7	11901	105380	87618	94795.1	88315	97777	65039	6.4981	0.0014047
Q02750	Q02750	Dualspecificitymitogen-activatedproteinkinasekinase1	MP2K1	45019	NaN	16417	NaN	NaN	5590.8	36158	30378	26185	31031	27491	53184	6.37943	1
P21580	P21580	Tumornecrosisfactoralpha-inducedprotein3	TNAP3	3728.4	NaN	NaN	NaN	4740	NaN	NaN	28815	NaN	25993	33609	NaN	6.23559	1
P42773	P42773	Cyclin-dependentkinase4inhibitorC	CDN2C	40931	10288	14599	12794	15888	6410.8	84014.9	60830	83470	78836	56107	71133	6.22694	0.00329884
P40123	P40123	Adenylylcyclase-associatedprotein2	CAP2	19374	7974.3	24980	17570	NaN	13571	92184	127880	80376	65139	127630	103260	6.15484	0.00696818
Q9UMY4	Q9UMY4	Sortingnexin-12	SNX12	26885	10154	12832	14841	4917.7	NaN	42195	54421	42350	52231	48866	56230	6.12851	0.0221782
Q8N6H7	Q8N6H7	ADP-ribosylationfactorGTPase-activatingprotein2	ARFG2	56766	32630	52175	21813	9070.9	24405	121710	129670	100900	121110	130300	63562	5.92233	0.0100754
P06454	P06454	Prothymosinalpha	PTMA	3.0248e+06	1.9476e+06	2.1211e+06	1.7882e+06	552140	1.0091e+06	7.1686e+06	6.5505e+06	3.5152e+06	5.9976e+06	6.8263e+06	4.7137e+06	5.78596	0.00788336
Q9Y5Z4	Q9Y5Z4	Heme-bindingprotein2	HEBP2	54476	36145	29291	27715	22596	18101	131430	132540	110140	136960	142430	110690	5.75376	0.000276536
P46821	P46821	Microtubule-associatedprotein1B	MAP1B	16079	4200.3	19578	10503	4465.6	18500	48334	65892	47620	41297	63942	55299	5.52102	0.0168341
P12277	P12277	CreatinekinaseB-type	KCRB	64112	61145	43844	104460	42813	57199	398610	397600	327380	326210	405020	320600	5.49129	0.00337524
P62328	P62328	Thymosinbeta-4	TYB4	4.9864e+06	2.143e+06	2.1122e+06	2.0088e+06	700270	982059	9.6189e+06	7.3955e+06	3.2856e+06	6.495e+06	7.6775e+06	4.3026e+06	5.37523	0.0090646
Q9P2X3	Q9P2X3	ProteinIMPACT	IMPCT	11802	NaN	13223	NaN	9680.1	NaN	NaN	29779	39487	NaN	98649.9	27203	5.35152	1
Q96Q42	Q96Q42	Alsin	ALS2	20587	NaN	NaN	5690.8	NaN	NaN	43799	50066	33797	19525	41587	34089	5.31554	1
Q14141	Q14141	Septin-6	38961	72032	50920	38767	30890	10739	30157	79056	130080	94014	134810	113330	93772.1	5.23187	0.0104174
Q9BRP8	Q9BRP8	PartnerofY14andmago	PYM1	63935	36024	66898	32258	19745	20683	186340	131410	97838	113980	150340	105270	5.15427	0.000993405
P22681	P22681	E3ubiquitin-proteinligaseCBL	CBL	85071	37863	46585	65706	34785	43736	267110	283140	193180	256220	269160	188840	5.06944	0.00169307
Q9Y4P8	Q9Y4P8	WDrepeatdomainphosphoinositide-interactingprotein2	WIPI2	38907	31915	NaN	NaN	6588.5	16847	62841	46663	57411	NaN	48504	57159	4.99777	0.0776425
P16949	P16949	Stathmin	STMN1	161720	60034	133300	126600	36190	124130	405130	437460	446380	435080	414150	378110	4.92964	0.0185724
Q92673	Q92673	Sortilin-relatedreceptor	SORL	9910.5	NaN	6645.8	NaN	3438.1	3744	NaN	4686.3	36598	NaN	NaN	17041	4.74972	1
Q96GA7	Q96GA7	Serinedehydratase-like	SDSL	34509	24086	20445	24477	16282	21859	109920	110810	73734	98705	122130	76323	4.72687	0.00104114
Q9Y617	Q9Y617	Phosphoserineaminotransferase	SERC	18014	9624.9	12389	13724	1825.1	6286.9	27221	50402	13388	23380	43490	15723	4.66504	0.07925
O14933	O14933	Ubiquitin/ISG15-conjugatingenzymeE2L6	UB2L6	16558	20185	12803	7059.9	17886	19479	9795.1	70522	17068	60227	95745	42598	4.63952	0.018643
P63313	P63313	Thymosinbeta-10	TYB10	1.7755e+06	938351	1.4672e+06	548920	322900	737110	2.7473e+06	2.2396e+06	1.7302e+06	2.357e+06	2.8168e+06	1.9312e+06	4.61258	0.00447871
Q9NRW1	Q9NRW1	Ras-relatedproteinRab-6B	RAB6B	23241	NaN	25431	16037	NaN	NaN	59387	51671	88030	83875	NaN	64467	4.58524	1
Q9H477	Q9H477	Ribokinase	RBSK	29713	NaN	NaN	NaN	NaN	8273.8	49533	NaN	35142	49580	34841	31434	4.57678	1
P29762	P29762	Cellularretinoicacid-bindingprotein1	RABP1	6892.2	4407.5	5555.1	7554.3	NaN	NaN	49813	63732	17864	31860	56585	22794	4.56802	1
P07311	P07311	Acylphosphatase-1	ACYP1	10769	7833.3	7736.6	NaN	3752.1	6871.1	30570	25910	21843	23582	29767	17564	4.54984	0.0148997
P62942	P62942	Peptidyl-prolylcis-transisomeraseFKBP1A	FKB1A	204020	101630	99205	75040	38286	41552	304160	263090	210130	257660	237980	181750	4.53641	0.00308841
O75792	O75792	RibonucleaseH2subunitA	RNH2A	52784	21771	34489	31059	14151	27041	121500	120730	69027	104780	107280	95638	4.48894	0.00357934
Q14116	Q14116	Interleukin-18	IL18	NaN	NaN	NaN	NaN	2624.3	2871.4	20086	NaN	5990.9	25155	NaN	6034.2	4.48816	0.170641
P24844	P24844	Myosinregulatorylightpolypeptide9	MYL9	27054	11924	6849.5	10057	NaN	25048	62102	56589	72201	96363.9	42498	81521	4.37083	0.0513633
Q9H3K6	Q9H3K6	BolA-likeprotein2	BOLA2	66324	49162	41010	32260	18582	23880	144140	140490	71843	113120	124390	84936	4.37061	0.001683
Q04760	Q04760	Lactoylglutathionelyase	LGUL	1.3584e+06	1.0253e+06	1.0309e+06	1.1609e+06	720280	927440	4.2533e+06	4.6297e+06	3.3272e+06	3.9053e+06	4.448e+06	3.6601e+06	4.3442	0.000598785
P42331	P42331	RhoGTPase-activatingprotein25	RHG25	47267	10586	18751	23039	12158	25040	77184	82607	90245.9	77987	88340	81783	4.3148	0.00319409
P32321	P32321	Deoxycytidylatedeaminase	DCTD	27920	14892	15280	14055	11503	12778	68263	60212	31669	66198	51220	48810	4.31085	0.000191476
P50479	P50479	PDZandLIMdomainprotein4	PDLI4	13865	10197	13166	8798.6	11484	NaN	40168	67853	31255	34948	66628	34765	4.30349	0.0159877
P17931	P17931	Galectin-3	LEG3	1.9295e+06	1.1565e+06	1.7793e+06	1.2017e+06	710540	1.4747e+06	4.5786e+06	5.7341e+06	3.5791e+06	4.0183e+06	5.6535e+06	4.401e+06	4.29808	0.00372083
Q99622	Q99622	ProteinC10	C10	33552	23781	20763	9577.8	15683	10884	40627	69221	40745	53983	70647	33337	4.2684	0.00539338
Q9H7Z6	Q9H7Z6	HistoneacetyltransferaseKAT8	KAT8	28025	NaN	28157	9859.4	NaN	NaN	43392	36878	39260	41951	NaN	NaN	4.25492	1
Q99439	Q99439	Calponin-2	CNN2	260980	104840	114550	168570	82189	108120	629540	487350	532780	562020	423360	476700	4.2306	0.00303413
Q14289	Q14289	Protein-tyrosinekinase2-beta	FAK2	58937	28510	31729	56861	28306	32014	212770	142070	179700	178260	132840	163760	4.22201	0.00342715
O43566	O43566	RegulatorofG-proteinsignaling14	RGS14	13465	5049.8	7643.4	NaN	4941.6	NaN	22353	26296	25597	22453	19161	20679	4.19314	1
Q9NQP4	Q9NQP4	Prefoldinsubunit4	PFD4	52437	26138	18611	16864	15232	24282	116900	107290	62466	79774	99585	57881	4.19305	0.00248579
Q7Z5L9	Q7Z5L9	Interferonregulatoryfactor2-bindingprotein2	I2BP2	27100	23470	28054	22935	17191	27232	101920	78162	76304	109700	82072	86767	4.1747	0.000889658
P35236	P35236	Tyrosine-proteinphosphatasenon-receptortype7	PTN7	73286	47482	34021	59332	36649	23500	185630	188040	129220	174620	184430	112780	4.14234	0.0100816
P09488	P09488	GlutathioneS-transferaseMu1	GSTM1	73086	44640	26297	38881	28783	34083	171150	163940	115340	150740	163220	105820	4.08683	0.000900849
Q7LDG7	Q7LDG7	RASguanyl-releasingprotein2	GRP2	7257.1	6500.5	NaN	NaN	7740.5	6041.4	18890	25737	30307	39047	23710	23448	4.07933	0.00945383
P20292	P20292	Arachidonate5-lipoxygenase-activatingprotein	AL5AP	80991	92351	32643	67070	96370.9	11979	246600	386910	86495	189280	353290	78481	4.07726	0.144847
P46976	P46976	Glycogenin-1	GLYG	139710	63938	85894	45588	72394	33361	274580	227580	190140	215210	192570	178980	4.069	0.00372875
Q04446	Q04446	1,4-alpha-glucan-branchingenzyme	GLGB	99523.1	57675	54322	85632	45723	64140	240240	339550	236100	241540	315480	214540	4.02275	0.00289237
Q9BUK6	Q9BUK6	Proteinmisatohomolog1	MSTO1	4674.9	NaN	NaN	6165.4	NaN	6282.9	13372	30225	23777	25379	27889	22116	4.01924	0.000535978
Q53EL6	Q53EL6	Programmedcelldeathprotein4	PDCD4	47826	23179	19196	61350	8430.1	16988	91608	86190	70690	81317	92063	75140	4.00052	0.0765364
Q9GZT9	Q9GZT9	Eglninehomolog1	EGLN1	7587.4	NaN	2848.3	4539.6	1935.2	2635.9	13694	12171	11667	11754	10741	11280	3.9472	0.00540079
P55210	P55210	Caspase-7	CASP7	12824	9653.8	14990	NaN	NaN	9459.3	35408	45651	18752	36226	47556	30051	3.94006	1
Q96B97	Q96B97	SH3domain-containingkinase-bindingprotein1	SH3K1	113330	44940	62039	70468	51339	11761	202050	134700	170440	141140	116050	158650	3.93807	0.0703319
Q15814	Q15814	Tubulin-specificchaperoneC	TBCC	20339	NaN	15498	NaN	11189	10424	39950	40139	37093	37118	41112	48286	3.88191	0.000927249
P00918	P00918	Carbonicanhydrase2	CAH2	1.3929e+06	1.1926e+06	802010	1.1257e+06	775530	798711	4.2603e+06	3.4453e+06	3.1289e+06	3.7596e+06	3.6842e+06	2.8906e+06	3.85793	0.00076836
Q9NVE7	Q9NVE7	4'-phosphopantetheinephosphatase	PANK4	21780	13212	11946	14542	NaN	4724.3	38157	42323	27947	31957	40006	25080	3.83288	0.0594825
P23588	P23588	Eukaryotictranslationinitiationfactor4B	IF4B	71883	42027	70219	40026	19098	46561	123990	130630	102030	119990	135350	120770	3.80543	0.00861332
Q9Y547	Q9Y547	Intraflagellartransportprotein25homolog	IFT25	68191	43408	26554	76720	34153	29897	167590	145180	144780	156850	165300	166190	3.80305	0.0105982
P14209	P14209	CD99antigen	CD99	27699	NaN	18608	NaN	2965.2	9100	24044	14439	29912	25397	11305	26784	3.79981	0.0942183
P11169	P11169	Solutecarrierfamily2,facilitatedglucosetransportermember3	GTR3	NaN	NaN	13354	NaN	4249.9	12044	12024	31447	33584	21028	27321	34617	3.78692	0.0535571
Q9Y259	Q9Y259	Choline/ethanolaminekinase	CHKB	37815	20837	21659	20273	19478	23949	88518.9	78172	81320	75915	85617.1	78827.1	3.78388	5.20086e-05
P21266	P21266	GlutathioneS-transferaseMu3	GSTM3	72939	48294	42311	80222	58086	66609	261200	328950	218270	264610	311640	202840	3.77721	0.00104781
P31749	P31749	RAC-alphaserine/threonine-proteinkinase	AKT1	29004	12968	13085	19192	14234	13262	56461	60360	50571	67060	55326	51915	3.76019	0.000639187
Q9UK76	Q9UK76	Jupitermicrotubuleassociatedhomolog1	JUPI1	58468	NaN	32362	33473	NaN	17113	116680	96658.9	91867	107420	122690	54869	3.75028	0.047659
Q8N122	Q8N122	Regulatory-associatedproteinofmTOR	RPTOR	14512	NaN	14458	5089.9	4422.1	NaN	21468	23808	18062	24342	12969	NaN	3.74509	0.0548189
Q15796	Q15796	Mothersagainstdecapentaplegichomolog2	SMAD2	17300	NaN	14284	30512	10397	13293	69596	68890	60687	65911	62956	53160	3.7399	0.0165339
Q99426	Q99426	Tubulin-foldingcofactorB	TBCB	96132	60627	45692	34424	25930	43926	93679	128920	121350	126340	133650	118710	3.7114	0.00109881
Q9Y3C8	Q9Y3C8	Ubiquitin-foldmodifier-conjugatingenzyme1	UFC1	65120	48650	35153	38172	26670	33396	142510	134940	91977	117060	139930	105660	3.70615	0.000595477
P55327	P55327	TumorproteinD52	TPD52	47939	23953	24187	40093	18093	27150	125340	104340	93586	111650	97108	92059.9	3.70065	0.00523875
A2VDF0	A2VDF0	Fucosemutarotase	FUCM	8788.9	NaN	4996.4	4570.9	5494	NaN	13755	20634	20583	18951	18248	18095	3.67725	0.000353183
P50238	P50238	Cysteine-richprotein1	CRIP1	146550	53768	100850	91931	34039	104880	331830	362170	309540	259910	306860	201110	3.65613	0.0260713
O60610	O60610	Proteindiaphanoushomolog1	DIAP1	126450	64326	76496	149140	61720	87483	364910	303450	353930	386340	317820	308930	3.61151	0.00847605
P32519	P32519	ETS-relatedtranscriptionfactorElf-1	ELF1	42775	9847.6	53767	52210	17863	50780	148590	130800	102240	141400	147550	105680	3.59744	0.0254278
P52566	P52566	RhoGDP-dissociationinhibitor2	GDIR2	639190	349410	354190	436460	225590	339820	1.409e+06	1.2224e+06	1.1312e+06	1.2135e+06	1.2185e+06	1.0415e+06	3.58374	0.00304603
Q92835	Q92835	Phosphatidylinositol3,4,5-trisphosphate5-phosphatase1	SHIP1	128200	72559	71493	143100	83968	74113	436180	334320	313280	383450	346870	305850	3.57475	0.00386769
O14530	O14530	Thioredoxindomain-containingprotein9	TXND9	NaN	7575.1	NaN	6960	NaN	4509.5	38597	NaN	NaN	19934	NaN	NaN	3.55816	1
P29350	P29350	Tyrosine-proteinphosphatasenon-receptortype6	PTN6	196090	166810	110330	141640	120110	110900	427840	586430	295940	446710	581490	325850	3.55328	0.00224369
A0MZ66	A0MZ66	Shootin-1	SHOT1	43479	4792	NaN	5481.3	NaN	5908.3	27539	10492	13689	20325	19929	NaN	3.53659	0.000941038
P49589	P49589	Cysteine--tRNAligase,cytoplasmic	SYCC	31748	20928	15826	21042	15268	8781.1	49958	51465	38736	52825	53657	43783	3.53008	0.00872799
O43583	O43583	Density-regulatedprotein	DENR	84396	23579	27394	27544	25144	28344	127870	115940	73328	83782	125350	81478	3.51936	0.000939806
Q5T6F2	Q5T6F2	Ubiquitin-associatedprotein2	UBAP2	25079	NaN	41832	2397.5	29930	37004	58939	60500	44896	45642	57840	43568	3.51195	0.228072
Q14914	Q14914	Prostaglandinreductase1	PTGR1	82712	59796	40009	62596	26808	52899	138700	165840	137960	169670	154180	145060	3.49656	0.0089303
O43813	O43813	GlutathioneS-transferaseLANCL1	LANC1	5266.1	NaN	11585	NaN	6860.3	12900	18517	25840	27152	37344	30124	31554	3.49352	0.0153567
O00625	O00625	Pirin	PIR	8700.4	NaN	3515.1	7592.9	4421.4	7108	26373	23710	24685	20254	22749	21816	3.47945	0.0019936
Q13404	Q13404	Ubiquitin-conjugatingenzymeE2variant1	UB2V1	132180	69441	48314	70820	37877	27446	261940	173650	123710	166830	164560	111830	3.46776	0.0155738
Q9NVG8	Q9NVG8	TBC1domainfamilymember13	TBC13	42992	28515	21486	24329	17749	24491	90712	83786	74702	77514	82484	68653	3.46233	0.00047818
Q8NHU6	Q8NHU6	Tudordomain-containingprotein7	TDRD7	23013	3347.7	9355.5	38213	4344.3	29809	53288	60474	30810	55626	68925	53548	3.46184	0.147001
Q3LXA3	Q3LXA3	Triokinase/FMNcyclase	TKFC	37863	17298	15118	34273	13701	19688	77080	72484	70843	74038	80324	63428	3.44264	0.0109227
Q9BPX3	Q9BPX3	Condensincomplexsubunit3	CND3	17213	NaN	NaN	NaN	7665.2	4154.7	33867	19869	15239	26345	20988	13143	3.43233	0.0385949
Q14232	Q14232	TranslationinitiationfactoreIF-2Bsubunitalpha	EI2BA	33817	15082	7144.6	4783.9	25424	15198	45985	51623	39485	45474	40474	40324	3.42423	0.0679089
Q7Z478	Q7Z478	ATP-dependentRNAhelicaseDHX29	DHX29	18025	14289	18107	1710.6	13339	17356	18775	26542	20489	29505	24220	22104	3.4167	0.17099
P62993	P62993	Growthfactorreceptor-boundprotein2	GRB2	131820	87710.9	73466	102590	75695	73815	328180	275390	249620	279590	310930	262680	3.41532	0.000460489
P15559	P15559	NAD(P)Hdehydrogenase[quinone]1	NQO1	63719	37270	51104	36375	23200	34210	145820	129390	99792	107260	115870	92016	3.40886	0.00142338
Q06203	Q06203	Amidophosphoribosyltransferase	PUR1	14195	12032	21981	3457.3	8073.6	20296	31696	36199	23031	28120	29170	27309	3.40681	0.0746217
O95721	O95721	Synaptosomal-associatedprotein29	SNP29	NaN	NaN	15391	NaN	NaN	10450	22721	26088	NaN	NaN	35482	NaN	3.39541	1
O60234	O60234	Gliamaturationfactorgamma	GMFG	535390	303200	317910	401960	178170	284890	969539	942561	852660	1.0006e+06	909910	877180	3.39535	0.00691525
P41226	P41226	Ubiquitin-likemodifier-activatingenzyme7	UBA7	58888	24657	28149	41513	21910	28828	91199	116630	88912	101710	115120	86924	3.38588	0.00380529
O75368	O75368	SH3domain-bindingglutamicacid-rich-likeprotein	SH3L1	415030	241690	206380	320100	134700	203830	869550	677630	610930	729180	686800	678690	3.38173	0.00830676
Q14653	Q14653	Interferonregulatoryfactor3	IRF3	23499	21128	15698	22426	13485	16208	74971	70640	49204	58751	69597	46063	3.37449	0.00311476
Q07960	Q07960	RhoGTPase-activatingprotein1	RHG01	170370	108280	94649	164480	64118	88830	403600	374610	277250	372120	376910	255880	3.37107	0.0161678
Q13642	Q13642	FourandahalfLIMdomainsprotein1	FHL1	35368	8499.7	19160	34698	12037	10430	47781	99577.9	36978	45242	98038	37616	3.37081	0.0643203
Q9BVM4	Q9BVM4	Gamma-glutamylaminecyclotransferase	GGACT	50106	32309	20862	51317	19172	24092	120480	106610	80019	102860	101870	84907	3.3482	0.0164668
Q16658	Q16658	Fascin	FSCN1	837470	479670	517460	778040	349140	582010	1.8427e+06	1.9506e+06	1.6228e+06	1.832e+06	2.0046e+06	1.6025e+06	3.33892	0.00770744
Q0JRZ9	Q0JRZ9	F-BARdomainonlyprotein2	FCHO2	31274	NaN	NaN	NaN	8302.4	18967	28583	42984	45056	42639	47816	36074	3.3388	0.0341871
P07737	P07737	Profilin-1	PROF1	3.6517e+06	1.9402e+06	2.0958e+06	2.61e+06	1.3802e+06	1.8445e+06	7.7383e+06	7.1623e+06	5.518e+06	6.5833e+06	7.0978e+06	5.2856e+06	3.33734	0.00413132
Q7Z739	Q7Z739	YTHdomain-containingfamilyprotein3	YTHD3	19694	22714	25840	30897	3997.1	18503	59080	45349	36945	49560	46538	36699	3.33347	0.124595
Q86WJ1	Q86WJ1	Chromodomain-helicase-DNA-bindingprotein1-like	CHD1L	19416	4800.6	10359	16396	8262.3	17688	48672	43708	29720	54681	44802	36134	3.33051	0.0111976
P50225	P50225	Sulfotransferase1A1	ST1A1	68037	36854	33430	56835	28558	42898	117450	134870	145700	134110	143900	132710	3.32569	0.00396127
P52732	P52732	Kinesin-likeproteinKIF11	KIF11	7935.1	4200.7	5965	2748.2	2252.3	5838.7	11990	8557.8	13119	13076	9321	10869	3.32184	0.0172297
Q8WUX9	Q8WUX9	Chargedmultivesicularbodyprotein7	CHMP7	12563	8283.3	7108.4	4975.2	11304	NaN	41343	24409	22411	27428	27928	20027	3.31331	0.0377102
Q15080	Q15080	Neutrophilcytosolfactor4	NCF4	24261	21472	7475.2	23665	13795	9060.8	60180	53198	44355	53676	53624	37241	3.30919	0.016886
P32019	P32019	TypeIIinositol1,4,5-trisphosphate5-phosphatase	I5P2	NaN	2865.8	NaN	5405.2	3254.9	NaN	13597	13029	7713.7	13875	NaN	NaN	3.30795	1
O00329	O00329	Phosphatidylinositol4,5-bisphosphate3-kinasecatalyticsubunitdeltaisoform	PK3CD	33618	5758.4	14515	19067	20195	20592	51654	71383	52424	67272	70132	60701	3.30553	1.63871e-05
Q99611	Q99611	Selenide,waterdikinase2	SPS2	27704	14897	9718.1	15066	11517	16172	42869	49078	43154	48380	54966	37752	3.29508	0.00139684
O95989	O95989	Diphosphoinositolpolyphosphatephosphohydrolase1	NUDT3	30303	11817	17805	18445	9333.4	NaN	85478.1	37607	33757	50236	39385	40710	3.29147	0.0220877
Q08209	Q08209	Serine/threonine-proteinphosphatase2Bcatalyticsubunitalphaisoform	PP2BA	58362	30381	30470	48069	25552	34496	135340	124670	105370	121910	125750	98061.9	3.28597	0.00390308
P63146	P63146	Ubiquitin-conjugatingenzymeE2B	UBE2B	NaN	NaN	NaN	NaN	4534.1	NaN	20364	18587	NaN	19089	13550	12783	3.2857	1
Q3YEC7	Q3YEC7	Rab-likeprotein6	RABL6	56782	32527	36086	49583	20055	27261	114040	100990	88156	100360	110010	85974	3.27155	0.0125972
Q5T013	Q5T013	Putativehydroxypyruvateisomerase	HYI	35915	19792	20383	31727	14620	18278	88541	82950	72338	71123	74283	56093	3.26965	0.00857834
Q8IVG5	Q8IVG5	Sterilealphamotifdomain-containingprotein9-like	SAM9L	NaN	NaN	3650.4	NaN	4569.3	NaN	NaN	5629.7	NaN	7784.8	28651	NaN	3.26847	1
Q58FF6	Q58FF6	PutativeheatshockproteinHSP90-beta4	H90B4	28403	34760	NaN	NaN	NaN	26409	NaN	49372	48503	86039.1	NaN	NaN	3.25795	1
Q7Z4H3	Q7Z4H3	5'-deoxynucleotidaseHDDC2	HDDC2	11820	16792	11806	8240.8	9451.2	14568	40359	43424	32621	38939	33312	29962	3.24763	0.00329807
Q96H20	Q96H20	Vacuolar-sortingproteinSNF8	SNF8	18655	17533	18962	26902	16686	16887	60372	54002	29673	72016	72850	49219	3.24166	0.00443541
Q96BZ4	Q96BZ4	5'-3'exonucleasePLD4	PLD4	53879	8337.6	25599	41214	NaN	8934.8	100480	30492	119970	84015.9	33065	85326	3.22507	0.192417
Q9UH65	Q9UH65	Switch-associatedprotein70	SWP70	42733	41281	23770	22475	23799	34229	103230	98183	71009	81222	97748.1	76740	3.2165	0.001489
P06737	P06737	Glycogenphosphorylase,liverform	PYGL	163130	104310	93784	146940	80575	96978.9	460170	289240	343800	421270	287150	314330	3.21129	0.00531516
Q8N0X7	Q8N0X7	Spartin	SPART	14180	19844	13208	17137	13018	NaN	55992	44242	39205	55274	45432	43846	3.20896	0.00350579
Q86VN1	Q86VN1	Vacuolarprotein-sorting-associatedprotein36	VPS36	23290	14790	11313	23370	10423	11637	56657	45714	35750	43745	53378	40025	3.20659	0.0119831
P16885	P16885	1-phosphatidylinositol4,5-bisphosphatephosphodiesterasegamma-2	PLCG2	84913	55468	35609	68624	48158	47294	181340	178490	150410	174210	195110	151020	3.20242	0.00120852
P06702	P06702	ProteinS100-A9	S10A9	33803	19906	NaN	12898	NaN	17526	81334	28426	49497	34663	NaN	66651	3.19694	0.0844684
P14598	P14598	Neutrophilcytosolfactor1	NCF1	35764	44478	20213	55635	56739	30107	118960	160150	60538	156960	209280	94044.9	3.19143	0.0207086
Q9BRG1	Q9BRG1	Vacuolarprotein-sorting-associatedprotein25	VPS25	36424	33411	19506	23631	20737	21236	78782	81844	58371	77267	77585	56034	3.18401	0.000547539
O14745	O14745	Na(+)/H(+)exchangeregulatorycofactorNHE-RF1	NHRF1	53699	22341	24062	42950	19504	27932	88679	98012.9	84546	81261	110480	83302	3.17354	0.009688
Q9NZ52	Q9NZ52	ADP-ribosylationfactor-bindingproteinGGA3	GGA3	9419.5	NaN	NaN	NaN	4657	2293	NaN	11843	8232.6	12131	9993.7	9147.4	3.16751	0.0272255
P04792	P04792	Heatshockproteinbeta-1	HSPB1	2.0514e+06	1.2042e+06	1.3937e+06	1.9416e+06	923460	1.4817e+06	5.1125e+06	4.3792e+06	4.5829e+06	4.277e+06	4.5966e+06	4.2925e+06	3.16701	0.00617977
P40855	P40855	Peroxisomalbiogenesisfactor19	PEX19	20381	9277.1	11632	NaN	NaN	8725.3	27507	21654	NaN	33995	38105	16276	3.16617	1
Q9HA65	Q9HA65	TBC1domainfamilymember17	TBC17	NaN	NaN	9327.1	NaN	NaN	9111.4	NaN	26130	31869	26751	28127	31781	3.16198	1
B0I1T2	B0I1T2	Unconventionalmyosin-Ig	MYO1G	67068	91589	72522	67525	100400	70379	276390	257210	196640	271520	266480	207800	3.15857	0.00165881
Q86UP8	Q86UP8	GeneraltranscriptionfactorII-Irepeatdomain-containingprotein2A	GTD2A	134380	NaN	103400	62239	11735	38591	115810	70155	60067	112730	78907	98093.1	3.13993	0.0868994
Q9H0R4	Q9H0R4	Haloaciddehalogenase-likehydrolasedomain-containingprotein2	HDHD2	58353	33372	29853	64424	23006	23711	90381.9	109680	78366	123830	111980	78445	3.13977	0.0351933
P40818	P40818	Ubiquitincarboxyl-terminalhydrolase8	UBP8	13905	11701	11920	20309	3919.4	11721	31507	35226	29927	30196	32338	29168	3.12535	0.0783389
P30740	P30740	Leukocyteelastaseinhibitor	ILEU	43567	35822	12515	64439	27719	28186	120220	148070	76328	120160	151120	84497.9	3.12361	0.0249781
O75663	O75663	TIP41-likeprotein	TIPRL	37103	28844	28370	30905	25823	18412	72601	93978	66014	87963.1	84801	59946	3.12206	0.00428083
O95757	O95757	Heatshock70kDaprotein4L	HS74L	25930	20975	23956	9371	19549	16980	57449	48340	53438	47196	45014	44102	3.11139	0.00739747
Q92572	Q92572	AP-3complexsubunitsigma-1	AP3S1	38114	28502	34739	16104	19081	29921	58192	71059	67746	70038	70535	55882	3.10813	0.0047742
Q9H2K8	Q9H2K8	Serine/threonine-proteinkinaseTAO3	TAOK3	28039	17615	30948	15075	11840	21279	59820	62773	59326	46477	54995	43993	3.09358	0.00349262
P30041	P30041	Peroxiredoxin-6	PRDX6	2.8811e+06	1.6042e+06	1.4238e+06	2.7721e+06	1.081e+06	1.4922e+06	4.8497e+06	6.4383e+06	4.3272e+06	4.7704e+06	6.1095e+06	4.5059e+06	3.08527	0.0181097
P07902	P07902	Galactose-1-phosphateuridylyltransferase	GALT	23357	10581	12517	21074	9748.4	16364	53292	51595	47691	51972	38283	49452	3.08174	0.0102012
P29466	P29466	Caspase-1	CASP1	57523	42790	25777	55153	51633	43632	133940	192870	98479	151760	226400	103930	3.06308	0.00893056
P40121	P40121	Macrophage-cappingprotein	CAPG	893520	466170	520880	743710	321670	566610	1.8451e+06	1.3584e+06	1.6767e+06	1.6657e+06	1.3487e+06	1.7135e+06	3.05093	0.0124397
P53004	P53004	BiliverdinreductaseA	BIEA	39459	27308	28473	43928	14496	35826	89096	96526	81455	95296	88240	77002	3.05036	0.0322808
Q14814	Q14814	Myocyte-specificenhancerfactor2D	MEF2D	40577	15029	36311	15914	14128	24001	77927	61602	52446	69783	45422	48210	3.04804	0.00598608
Q9NUD5	Q9NUD5	ZincfingerCCHCdomain-containingprotein3	ZCHC3	NaN	NaN	13847	NaN	11203	6288.1	25446	15734	19841	28093	27036	21926	3.04256	0.018293
O95834	O95834	Echinodermmicrotubule-associatedprotein-like2	EMAL2	29692	14699	16704	24048	16767	21425	52455	58853	53567	62202	61502	63026	3.03333	0.000480344
O43639	O43639	CytoplasmicproteinNCK2	NCK2	56670	10558	16273	38236	12485	13884	62963	41812	62219	61368	51996	57396	3.02324	0.037159
O75886	O75886	Signaltransducingadaptermolecule2	STAM2	21208	NaN	10342	7945	NaN	NaN	NaN	14588	31919	NaN	18988	30310	3.01953	1
Q06187	Q06187	Tyrosine-proteinkinaseBTK	BTK	41432	27722	25680	43858	30117	40889	110660	160570	95137.1	97755	169320	89092	3.0112	0.00885711
Q99447	Q99447	Ethanolamine-phosphatecytidylyltransferase	PCY2	28686	18700	NaN	21491	9100.8	7975.4	44602	36374	33430	40502	40213	25976	3.00452	0.0328846
Q00169	Q00169	Phosphatidylinositoltransferproteinalphaisoform	PIPNA	NaN	NaN	NaN	15902	NaN	NaN	62981	NaN	25187	47656	NaN	NaN	2.99686	1
O95786	O95786	AntiviralinnateimmuneresponsereceptorRIG-I	DDX58	14965	6163.9	6825.8	24826	25854	33583	5748	111220	17484	75524	148040	51721	2.99359	0.0270839
Q8N1B4	Q8N1B4	Vacuolarproteinsorting-associatedprotein52homolog	VPS52	NaN	NaN	19978	18890	11059	NaN	NaN	39128	33457	40479	NaN	46173	2.99113	0.0578621
P13798	P13798	Acylamino-acid-releasingenzyme	ACPH	100080	52315	46063	66421	34072	44237	170240	138550	138080	155750	137680	124680	2.98907	0.00587924
P42229	P42229	Signaltransducerandactivatoroftranscription5A	STA5A	14528	NaN	10682	11007	12544	15602	35500	45082	26046	35406	50894	31925	2.98903	0.00327245
Q9NRY5	Q9NRY5	ProteinFAM114A2	F1142	15836	12807	18042	17852	10197	9540.9	35413	38904	28858	36470	46104	27544	2.98757	0.0116189
O43516	O43516	WAS/WASL-interactingproteinfamilymember1	WIPF1	22550	11692	21330	13195	10061	22384	74984	48328	48837	41244	57727	33012	2.97948	0.0187159
P29218	P29218	Inositolmonophosphatase1	IMPA1	123880	78288	80231	85250	59747	82848	246860	255250	175610	211480	270670	194480	2.9769	0.00195443
Q15056	Q15056	Eukaryotictranslationinitiationfactor4H	IF4H	141810	98869	114620	137990	46376	75766	358840	281550	220560	234840	271360	197870	2.96274	0.0296847
Q96C24	Q96C24	Synaptotagmin-likeprotein4	SYTL4	NaN	NaN	NaN	NaN	NaN	4906.3	NaN	NaN	15435	12513	21505	11376	2.95944	1
Q96GD0	Q96GD0	Chronophin	PLPP	15355	NaN	16444	14076	NaN	13081	51911	41919	NaN	NaN	NaN	40121	2.95673	1
Q15311	Q15311	RalA-bindingprotein1	RBP1	17215	NaN	NaN	18940	3812.1	11490	26918	26363	18317	NaN	27748	NaN	2.95309	1
Q99574	Q99574	Neuroserpin	NEUS	5887	NaN	3785.3	NaN	NaN	5514.2	NaN	3812.6	21962	11756	NaN	22538	2.95192	1
P14550	P14550	Aldo-ketoreductasefamily1memberA1	AK1A1	146920	86052	85300	108050	70450	95770.1	265850	321440	217570	250560	329840	226570	2.95049	0.00310566
P61086	P61086	Ubiquitin-conjugatingenzymeE2K	UBE2K	107620	59173	52000	62147	34989	49179	226860	149830	136390	161340	164760	103040	2.94774	0.00880607
Q9NS86	Q9NS86	LanC-likeprotein2	LANC2	22743	49425	NaN	NaN	24492	38803	NaN	NaN	83767.9	90512	NaN	NaN	2.93604	1
Q8IZ83	Q8IZ83	Aldehydedehydrogenasefamily16memberA1	A16A1	45881	41252	28635	33193	20612	23597	88085	78355	72779	77946	74122	70342	2.93074	0.00175681
P54687	P54687	Branched-chain-amino-acidaminotransferase,cytosolic	BCAT1	52679	51263	44565	46222	43766	66127	116640	268540	100780	127440	270750	97396	2.92876	0.0318469
Q13094	Q13094	Lymphocytecytosolicprotein2	LCP2	39460	29911	31976	42172	32872	34123	105310	96459	92994	111580	109750	97024	2.92858	0.000272679
Q14012	Q14012	Calcium/calmodulin-dependentproteinkinasetype1	KCC1A	116570	63116	58310	133580	93091.9	73184	375960	303870	268740	302410	286790	263480	2.92828	0.00390935
Q8N668	Q8N668	COMMdomain-containingprotein1	COMD1	33229	25178	NaN	NaN	13442	NaN	36774	34340	37541	54472	32774	34156	2.92815	1
Q9UBG0	Q9UBG0	C-typemannosereceptor2	MRC2	48105	26101	26425	27984	18287	14519	59622	40053	60109	69526	50090	53414	2.92542	0.00775246
P11413	P11413	Glucose-6-phosphate1-dehydrogenase	G6PD	349530	333990	287160	283780	284670	318890	750940	1.0761e+06	760530	786780	1.0441e+06	784650	2.92484	0.000465757
Q05639	Q05639	Elongationfactor1-alpha2	EF1A2	24901	17219	16652	27708	13436	47074	89587	80461	98699	63230	80227	85834	2.91798	0.0461327
Q9H4E7	Q9H4E7	DifferentiallyexpressedinFDCP6homolog	DEFI6	15324	11417	9412.1	13349	16965	7377.6	44009	39276	36749	41320	34090	29412	2.91607	0.0158861
Q96IU4	Q96IU4	ProteinABHD14B	ABHEB	57089	38703	25390	39654	28286	33928	115340	110770	87322	105250	110680	80944	2.91532	0.00147544
Q16539	Q16539	Mitogen-activatedproteinkinase14	MK14	68632	36511	35651	54053	23819	45140	125610	113220	112640	118930	118740	101180	2.90776	0.0137333
O00244	O00244	CoppertransportproteinATOX1	ATOX1	30327	46642	27179	20153	31750	22861	78404	90105	57995	73567	82735	58367	2.89592	0.00332347
Q9UBW5	Q9UBW5	Bridgingintegrator2	BIN2	100090	51234	49385	93955	45816	58602	234610	170240	174780	197870	184270	167460	2.89267	0.00796788
Q96C11	Q96C11	FGGYcarbohydratekinasedomain-containingprotein	FGGY	NaN	19836	NaN	NaN	8426.9	7575.8	20484	16226	20030	25625	22004	21826	2.88956	0.000865429
Q15555	Q15555	Microtubule-associatedproteinRP/EBfamilymember2	MARE2	23481	NaN	NaN	13230	13130	6591.8	47124	30396	34891	37412	33186	22144	2.8849	0.019417
Q6P3W7	Q6P3W7	SCY1-likeprotein2	SCYL2	15977	NaN	10746	16010	6482.2	7752.7	28424	33090	24741	31435	26519	23041	2.8794	0.0219903
Q9HBL8	Q9HBL8	NmrA-likefamilydomain-containingprotein1	NMRL1	NaN	9643.3	6010.5	NaN	5882.6	NaN	7648.5	NaN	19225	17498	NaN	16374	2.87741	1
Q96HC4	Q96HC4	PDZandLIMdomainprotein5	PDLI5	88362	50058	58344	68729	34157	41537	147220	216630	110980	122270	183300	103000	2.87136	0.017315
P48595	P48595	SerpinB10	SPB10	12024	4852	6059.9	11431	7811.9	6470.8	33081	34012	18197	31237	31887	13705	2.86938	0.0314497
Q9Y508	Q9Y508	E3ubiquitin-proteinligaseRNF114	RN114	10508	NaN	NaN	14648	18779	NaN	48490	31407	15533	55150	46041	42163	2.86296	0.00466591
P55789	P55789	FAD-linkedsulfhydryloxidaseALR	ALR	11001	13764	5528.3	NaN	7821.8	NaN	15355	20049	NaN	NaN	30463	16323	2.85088	1
Q9UPN7	Q9UPN7	Serine/threonine-proteinphosphatase6regulatorysubunit1	PP6R1	68908	18169	56848	55559	29452	39014	140660	116680	118910	125900	114400	102180	2.84605	0.00564794
Q14240	Q14240	Eukaryoticinitiationfactor4A-II	IF4A2	120160	85304	95975	74054	52830	77190	233800	218450	175820	197250	215350	163590	2.84431	0.0019569
Q5GJ75	Q5GJ75	Tumornecrosisfactoralpha-inducedprotein8-likeprotein3	TP8L3	43812	44773	25382	17341	40704	NaN	67977	112760	65234	63774	104440	64334	2.83767	0.0716191
P48739	P48739	Phosphatidylinositoltransferproteinbetaisoform	PIPNB	58302	30629	31017	41039	37260	37552	155720	112890	80721	129140	118080	85314	2.82962	0.00131159
Q96BN8	Q96BN8	Ubiquitinthioesteraseotulin	OTUL	7288.7	7255.5	4168.9	NaN	4325.1	4594.6	8666.9	13636	8761.3	15824	12998	9753	2.82914	0.010765
P42768	P42768	Wiskott-Aldrichsyndromeprotein	WASP	38466	31412	32090	24773	29373	41772	99315	110660	79571	81231	121720	69389	2.8261	0.0102609
Q6P3X3	Q6P3X3	Tetratricopeptiderepeatprotein27	TTC27	NaN	NaN	NaN	NaN	2153.1	NaN	NaN	NaN	7762.3	7180.9	NaN	5151.4	2.8248	1
Q6ZVK8	Q6ZVK8	8-oxo-dGDPphosphataseNUDT18	NUD18	NaN	NaN	NaN	NaN	17801	NaN	NaN	NaN	NaN	41382	60869	NaN	2.81942	1
Q7L5N7	Q7L5N7	Lysophosphatidylcholineacyltransferase2	PCAT2	76359	124150	104850	65819	141080	85003.9	173990	286780	224630	261090	280640	241030	2.81785	0.0105141
P42574	P42574	Caspase-3	CASP3	21501	11551	12558	13090	NaN	NaN	20310	38466	37507	40963	32646	37516	2.81756	1
P43034	P43034	Platelet-activatingfactoracetylhydrolaseIBsubunitbeta	LIS1	94971	58767	69275	56671	40512	49775	165560	160160	113910	151930	142510	117000	2.80914	0.00118558
O95865	O95865	N(G),N(G)-dimethylargininedimethylaminohydrolase2	DDAH2	47754	60198	38805	49914	47020	41606	140850	131970	92862	112330	150330	127690	2.80551	0.000496343
O43768	O43768	Alpha-endosulfine	ENSA	56259	20309	23515	35873	24743	17023	149460	77944	19208	89912	62670	58791	2.79884	0.0151634
Q9Y5V0	Q9Y5V0	Zincfingerprotein706	ZN706	38089	NaN	NaN	23714	NaN	NaN	63951	79254	NaN	71366	61567	NaN	2.79521	1
P35573	P35573	Glycogendebranchingenzyme	GDE	16420	12008	11874	12640	7644.7	11200	26078	37718	29970	28323	33030	25027	2.7864	0.00393977
Q5JSP0	Q5JSP0	FYVE,RhoGEFandPHdomain-containingprotein3	FGD3	50174	30397	18870	41646	24300	23803	110980	103060	99379	79762	87100	74629	2.78166	0.00559058
Q96C90	Q96C90	Proteinphosphatase1regulatorysubunit14B	PP14B	150630	103430	78524	48766	62977	83196	192120	222880	157200	186190	195510	150490	2.77807	0.00419354
Q9Y6A5	Q9Y6A5	Transformingacidiccoiled-coil-containingprotein3	TACC3	10849	5096.6	6090.8	6939.4	3949.5	3541.3	23868	11506	18864	19172	7526.1	14357	2.7739	0.0420913
Q92636	Q92636	ProteinFAN	FAN	18690	6350.8	7410	NaN	14475	14103	33974	43702	29933	41679	46221	32187	2.77022	0.0052733
Q8WVJ2	Q8WVJ2	NudCdomain-containingprotein2	NUDC2	18111	NaN	11459	15648	NaN	11406	57655	NaN	16424	35164	39009	36874	2.7682	0.0037838
Q9Y5A7	Q9Y5A7	NEDD8ultimatebuster1	NUB1	7349.2	NaN	NaN	18502	NaN	17622	19569	39262	21313	49567	56825	44130	2.76387	0.00180237
Q92597	Q92597	ProteinNDRG1	NDRG1	45932	NaN	14868	31043	29324	17652	86444	110710	40004	74196	113070	40098	2.75607	0.0444281
Q8NBF2	Q8NBF2	NHLrepeat-containingprotein2	NHLC2	23990	16832	18210	20944	15498	19629	46711	61388	43445	54210	55559	44053	2.75122	0.000996521
P14317	P14317	Hematopoieticlineagecell-specificprotein	HCLS1	185730	111950	162600	118810	83739	111640	392320	337280	285370	300810	294250	260920	2.74982	0.000967093
Q5VT79	Q5VT79	AnnexinA8-likeprotein1	AXA81	NaN	NaN	NaN	NaN	NaN	7451.2	22077	15879	28083	20006	29361	14637	2.74938	1
Q68EM7	Q68EM7	RhoGTPase-activatingprotein17	RHG17	51199	41112	36246	68812	36444	42682	155260	132180	112730	144270	130720	117540	2.74614	0.00722723
Q00534	Q00534	Cyclin-dependentkinase6	CDK6	92335	37153	40228	82838	37399	43924	185110	149190	155690	137250	145890	139000	2.73477	0.014469
Q9GZZ9	Q9GZZ9	Ubiquitin-likemodifier-activatingenzyme5	UBA5	58830	36629	35864	40414	29691	34145	105830	94206	101070	97979	103550	82367	2.73223	0.000873532
Q14677	Q14677	Clathrininteractor1	EPN4	41053	28938	27809	40827	16523	17789	72725	75520	58427	68470	67208	53174	2.73198	0.0289246
P51452	P51452	Dualspecificityproteinphosphatase3	DUS3	69764	41960	36122	43233	24113	45696	165520	100220	107640	115990	85471	97944	2.73164	0.0107262
Q9NPQ8	Q9NPQ8	Synembryn-A	RIC8A	36733	29224	20522	18061	20800	18069	39139	58142	40804	48875	57649	48984	2.72938	0.000154097
Q13177	Q13177	Serine/threonine-proteinkinasePAK2	PAK2	253940	169190	139980	186720	122430	120910	479860	405040	331200	391860	416570	343710	2.72787	0.00284015
Q8TBX8	Q8TBX8	Phosphatidylinositol5-phosphate4-kinasetype-2gamma	PI42C	63456	53952	31316	33199	38667	42032	51606	141110	91726	129830	101650	82856	2.72638	0.00241585
Q8N6M0	Q8N6M0	DeubiquitinaseOTUD6B	OTU6B	40786	28407	30550	NaN	23254	29571	41091	74365	56809	80084	76899	59277	2.72543	0.00697127
P09914	P09914	Interferon-inducedproteinwithtetratricopeptiderepeats1	IFIT1	1916.8	8731.6	1939	45302	54136	52728	5356.5	107540	2392.1	103320	251090	100640	2.72299	0.0305466
Q7KZI7	Q7KZI7	Serine/threonine-proteinkinaseMARK2	MARK2	20168	NaN	12977	8012.9	20521	7447.1	41089	9780.5	17679	31612	26118	29569	2.71155	0.0394484
Q96CT7	Q96CT7	Coiled-coildomain-containingprotein124	CC124	47357	NaN	39370	NaN	NaN	30594	NaN	3458.9	46919	82873.1	NaN	NaN	2.7088	1
Q53GL7	Q53GL7	Proteinmono-ADP-ribosyltransferasePARP10	PAR10	38855	34280	24749	40351	32508	31071	67019	123090	68647	86224	166840	55914	2.7024	0.0387158
P20936	P20936	RasGTPase-activatingprotein1	RASA1	166660	42015	54476	158000	35169	57002	234470	153620	188590	198460	188880	165960	2.69806	0.0900872
P09382	P09382	Galectin-1	LEG1	5.9755e+06	4.0826e+06	7.1679e+06	6.5255e+06	2.7029e+06	5.3426e+06	1.198e+07	1.1858e+07	1.2517e+07	1.1966e+07	1.1985e+07	1.2847e+07	2.694	0.020827
Q96K76	Q96K76	Ubiquitincarboxyl-terminalhydrolase47	UBP47	16613	9601.2	9540.5	17250	8208.3	NaN	32246	41033	30746	31157	42596	24666	2.68835	0.0638086
Q14258	Q14258	E3ubiquitin/ISG15ligaseTRIM25	TRI25	84660	54495	62106	96650	68471	79657	175270	247720	144840	216770	274420	172050	2.68769	0.00413803
Q6XQN6	Q6XQN6	Nicotinatephosphoribosyltransferase	PNCB	210290	108400	103260	168160	71149	119740	267940	292920	266060	330140	307740	273690	2.68743	0.0181301
Q9UGI8	Q9UGI8	Testin	TES	42017	15628	20682	35361	15594	16584	68566	64386	57141	58579	57632	52303	2.68279	0.0205575
Q6ZSR9	Q6ZSR9	UncharacterizedproteinFLJ45252	YJ005	96978	52844	72591	96961	22128	67280	95498	153380	140650	141360	174400	112880	2.68136	0.0995027
P05120	P05120	Plasminogenactivatorinhibitor2	PAI2	NaN	NaN	NaN	NaN	4614.9	NaN	NaN	220610	6738.3	5696.5	79980.9	4145.7	2.67856	1
O75223	O75223	Gamma-glutamylcyclotransferase	GGCT	45355	31073	29680	40203	21948	26882	87328	90318	75116	77169	87087	67528	2.67458	0.0069235
P05161	P05161	Ubiquitin-likeproteinISG15	ISG15	13345	21931	24788	56685	39007	64245	41028	215520	34697	142360	234370	81301	2.67288	0.0447025
P55263	P55263	Adenosinekinase	ADK	206070	155710	132130	186480	130370	145330	559720	471170	377120	458180	409190	359340	2.67157	0.00150732
P35237	P35237	SerpinB6	SPB6	51285	26047	17319	47160	12861	30697	52169	80828.1	59407	79519	76925	57898	2.66943	0.0679084
Q9UNN5	Q9UNN5	FAS-associatedfactor1	FAF1	48032	10337	22342	47384	12901	27697	70860	66165	53797	70557	68958	66190	2.66938	0.0601752
P43405	P43405	Tyrosine-proteinkinaseSYK	KSYK	92039	48719	52349	90284	45346	64174	190520	158090	172870	174810	167210	170510	2.667	0.00790557
Q9P1F3	Q9P1F3	CostarsfamilyproteinABRACL	ABRAL	715960	450440	263910	532510	259170	350900	897500	998430	846290	990750	1.0945e+06	844250	2.6639	0.011573
Q8IY22	Q8IY22	C-Maf-inducingprotein	CMIP	NaN	NaN	NaN	NaN	3826.5	NaN	4623	13144	NaN	7094.9	14615	NaN	2.66116	1
Q4G0F5	Q4G0F5	Vacuolarproteinsorting-associatedprotein26B	VP26B	25923	29497	13705	9882.7	24973	NaN	26849	41053	46122	55366	30877	42741	2.66114	0.0962515
P10599	P10599	Thioredoxin	THIO	614050	353100	314070	648100	242120	362380	1.2098e+06	1.1821e+06	932140	1.0799e+06	1.1161e+06	886789	2.65883	0.0294146
Q9NR19	Q9NR19	Acetyl-coenzymeAsynthetase,cytoplasmic	ACSA	31480	42711	21490	42961	21978	20992	65255	69951	60967	70380	85202	61862	2.65503	0.0173239
O95433	O95433	Activatorof90kDaheatshockproteinATPasehomolog1	AHSA1	142580	83784	78098.9	58821	67092	96422.9	218180	186630	189440	192690	195000	187890	2.64731	0.00277796
P20810	P20810	Calpastatin	ICAL	74178	20470	36127	43014	25705	25680	113170	80315	76800	87029	78464	77079	2.64657	0.00521381
O43592	O43592	Exportin-T	XPOT	32196	42466	3088.8	29149	21549	29646	76884	73989	57648	78628	79114	55394	2.645	0.00344233
Q16512	Q16512	Serine/threonine-proteinkinaseN1	PKN1	51455	33887	24705	42518	30175	24130	90048	93338	81996	86046	100030	66492	2.64414	0.00876616
Q9H299	Q9H299	SH3domain-bindingglutamicacid-rich-likeprotein3	SH3L3	1.0648e+06	546430	510500	769470	457300	607660	1.967e+06	1.8681e+06	1.4757e+06	1.5211e+06	1.7796e+06	1.4528e+06	2.63964	0.00394564
Q5VW32	Q5VW32	BRO1domain-containingproteinBROX	BROX	162920	110080	61777	153620	81849	88957	378990	306260	244990	278710	338630	216880	2.63523	0.0147492
O14920	O14920	Inhibitorofnuclearfactorkappa-Bkinasesubunitbeta	IKKB	241900	344950	302830	240740	507840	440650	1.1007e+06	929759	1.0117e+06	1.0799e+06	893110	1.0197e+06	2.63308	0.0147548
Q6DKJ4	Q6DKJ4	Nucleoredoxin	NXN	7309.1	NaN	NaN	NaN	NaN	5113.1	NaN	13406	16678	14378	12715	13332	2.632	1
O00170	O00170	AHreceptor-interactingprotein	AIP	86407	60534	51347	64256	43524	55882	165590	164910	133530	136570	160440	129780	2.63019	0.00177703
P35611	P35611	Alpha-adducin	ADDA	36868	6729.9	19651	28356	13089	25684	48942	68154	56760	61487	68234	41109	2.62524	0.0284908
Q9Y6E0	Q9Y6E0	Serine/threonine-proteinkinase24	STK24	26393	18778	22117	11581	15053	11396	66207	28264	31131	23806	41724	36179	2.62504	0.00722056
Q9UGN4	Q9UGN4	CMRF35-likemolecule8	CLM8	147490	74681	74043	45309	42128	30133	175500	130240	55411	91070	127440	89618.1	2.62478	0.00476739
Q5T011	Q5T011	KICSTORcomplexproteinSZT2	SZT2	513570	513030	206730	98095	253980	290530	426310	624490	364630	616690	659410	320790	2.62181	0.0793384
Q9UM22	Q9UM22	Mammalianependymin-relatedprotein1	EPDR1	25419	18136	12213	62058	4538.2	40125	49566	29380	46354	68378	NaN	50532	2.61945	0.426915
Q9NVP2	Q9NVP2	HistonechaperoneASF1B	ASF1B	18796	7875.2	5142.5	NaN	10180	6340.8	20531	17104	35607	29402	12796	24677	2.61598	0.0811626
O15056	O15056	Synaptojanin-2	SYNJ2	11926	NaN	9380.7	NaN	10754	11906	20403	54198	22275	25097	43639	23650	2.61482	0.0325648
Q9BV40	Q9BV40	Vesicle-associatedmembraneprotein8	VAMP8	130380	122540	170100	26115	86415	87149	107370	151550	174140	130030	162730	166090	2.61439	0.0780018
Q9H446	Q9H446	RWDdomain-containingprotein1	RWDD1	20979	NaN	10585	NaN	12167	14875	35644	33114	31728	37455	35891	32337	2.61363	0.0019789
O60256	O60256	Phosphoribosylpyrophosphatesynthase-associatedprotein2	KPRB	21458	22239	14770	NaN	10962	18200	45965	40363	30378	35596	41065	34330	2.61137	0.0176154
O95336	O95336	6-phosphogluconolactonase	6PGL	133020	95008	64840	142900	64527	84508	311060	266730	207690	247330	272130	205970	2.61053	0.0178451
P40925	P40925	Malatedehydrogenase,cytoplasmic	MDHC	1.1557e+06	730220	594430	1.0557e+06	477530	593350	2.1293e+06	1.7118e+06	1.4872e+06	2.0058e+06	1.6894e+06	1.5462e+06	2.59703	0.0185061
P36507	P36507	Dualspecificitymitogen-activatedproteinkinasekinase2	MP2K2	76297	51910	57431	44020	33965	58587	159120	120130	127930	112990	128320	105420	2.59373	0.00472508
Q9NWY4	Q9NWY4	HistonePARylationfactor1	HPF1	11715	3583.7	5197.5	6430.4	3477.5	NaN	13651	12058	11489	16821	12167	8978.5	2.59016	0.0621879
P22061	P22061	Protein-L-isoaspartate(D-aspartate)O-methyltransferase	PIMT	192580	139890	163450	106220	109490	141250	344050	347590	297860	333160	319760	267910	2.59	0.00106751
Q16851	Q16851	UTP--glucose-1-phosphateuridylyltransferase	UGPA	97540	59886	63055	90727	54607	70267	199600	189950	156880	181800	199910	166380	2.58979	0.00364155
P04183	P04183	Thymidinekinase,cytosolic	KITH	42378	26527	34923	38408	18608	23875	61215	63315	62430	79008	60309	62152	2.58909	0.0142322
Q9BUL8	Q9BUL8	Programmedcelldeathprotein10	PDC10	23234	27580	21899	40614	26960	20917	78873	79801	68183	77977	85108	59828	2.58811	0.0125086
Q2TAA2	Q2TAA2	Isoamylacetate-hydrolyzingesterase1homolog	IAH1	51193	29087	25401	39742	NaN	44284	88824	123790	94425.1	108200	122000	96958.9	2.58807	0.00210062
Q15942	Q15942	Zyxin	ZYX	669680	324680	496140	448530	272030	416090	1.2173e+06	902350	990821	990210	1.031e+06	861540	2.58755	0.00449333
P28676	P28676	Grancalcin	GRAN	9918.7	8014.6	NaN	7939.5	NaN	7588.4	23357	19645	10822	26658	15093	NaN	2.58422	0.0796717
Q15102	Q15102	Platelet-activatingfactoracetylhydrolaseIBsubunitalpha1	PA1B3	97852	56110	64010	85095	43100	69847	155440	168260	154720	170190	178050	144900	2.57833	0.0110047
Q12912	Q12912	Inositol1,4,5-triphosphatereceptorassociated2	IRAG2	86760	57968	47429	90448.1	77820	51726	255480	127840	195840	204710	135510	224420	2.57627	0.014231
P50502	P50502	Hsc70-interactingprotein	F10A1	196090	127290	164120	171440	124830	138940	457000	418320	331410	385520	388270	339110	2.57486	0.000782585
Q8TD19	Q8TD19	Serine/threonine-proteinkinaseNek9	NEK9	40695	33798	26927	50048	31830	22476	94615	91389.9	77255	73687	100180	82767	2.57452	0.0190002
Q8N6N3	Q8N6N3	UPF0690proteinC1orf52	CA052	5276.8	NaN	NaN	6535.5	NaN	NaN	NaN	26865	19930	16556	22364	12852	2.57363	1
Q04917	Q04917	14-3-3proteineta	1433F	277590	157300	177650	201520	111680	167750	450080	419340	357830	437090	382670	382300	2.56812	0.0063404
Q00688	Q00688	Peptidyl-prolylcis-transisomeraseFKBP3	FKBP3	130610	77481	134840	86377	56628	103110	263640	256240	219690	204750	224760	185370	2.56695	0.00717423
P46109	P46109	Crk-likeprotein	CRKL	78063	51496	41478	73852	39263	50788	120370	135580	142890	142970	135750	128230	2.56619	0.00715895
P55957	P55957	BH3-interactingdomaindeathagonist	BID	114120	115110	69161	52638	54027	44691	131620	170260	122640	158330	134890	100440	2.56511	0.00296382
P00374	P00374	Dihydrofolatereductase	DYR	58820	NaN	53653	94463	44806	53578	199810	169910	128480	172860	157050	140910	2.56466	0.0154531
Q96S82	Q96S82	Ubiquitin-likeprotein7	UBL7	20624	14951	14264	NaN	NaN	9715.3	NaN	30032	NaN	26899	23046	NaN	2.56277	1
Q96GG9	Q96GG9	DCN1-likeprotein1	DCNL1	59556	37881	33910	37967	30888	30293	60361	NaN	66890	89394.1	88133.9	75781	2.56148	0.000463898
P60981	P60981	Destrin	DEST	129510	83267	69358	102730	61006	89948	292950	191470	184120	273500	186930	184500	2.55774	0.00979318
Q8N4P3	Q8N4P3	Guanosine-3',5'-bis(diphosphate)3'-pyrophosphohydrolaseMESH1	MESH1	14064	8042.6	7986.5	11857	5795.3	7148.8	23501	26951	20983	20332	23382	17289	2.5577	0.0149889
Q9NT62	Q9NT62	Ubiquitin-like-conjugatingenzymeATG3	ATG3	56071	NaN	41701	52267	69684	NaN	231690	149280	146400	147640	152240	163430	2.55667	0.00375034
P16152	P16152	Carbonylreductase[NADPH]1	CBR1	107320	66638	61675	109750	42239	68571	178350	174080	166510	164920	157890	203210	2.55332	0.0307162
O15116	O15116	U6snRNA-associatedSm-likeproteinLSm1	LSM1	80029	NaN	50239	44657	NaN	NaN	119140	119690	96942	118720	124900	99614	2.55023	1
Q96C19	Q96C19	EF-handdomain-containingproteinD2	EFHD2	252450	246520	201480	243660	204110	219790	603470	647880	413490	588050	645640	475920	2.54738	0.000841221
O60496	O60496	Dockingprotein2	DOK2	37384	17568	20323	24995	11579	27195	35059	41714	51729	51504	52789	47836	2.54708	0.0267431
Q15257	Q15257	Serine/threonine-proteinphosphatase2Aactivator	PTPA	45071	26733	19807	38961	23894	26448	63069	74809	68352	69960	83003	69990	2.54618	0.00423083
P16930	P16930	Fumarylacetoacetase	FAAA	89247	90154	59086	69963	74193	69375	209780	186150	153180	188670	204000	154150	2.54457	0.00041006
P21291	P21291	Cysteineandglycine-richprotein1	CSRP1	205520	119860	162520	136290	62457	121250	321970	248210	296810	246460	231530	294150	2.53356	0.0213966
Q9Y5X3	Q9Y5X3	Sortingnexin-5	SNX5	125190	95135	86935.9	54882	72819	99249	197940	190320	192090	171570	188020	199880	2.53321	0.00625911
O00194	O00194	Ras-relatedproteinRab-27B	RB27B	NaN	NaN	NaN	25269	16061	28980	50459	142910	20316	30032	145130	43814	2.5322	0.140959
Q9UHV9	Q9UHV9	Prefoldinsubunit2	PFD2	249230	193140	187660	207500	132280	129460	453710	406400	335620	371020	411690	377440	2.53157	0.00409936
Q8WZA0	Q8WZA0	ProteinLZIC	LZIC	23399	26812	9719.8	NaN	18246	NaN	47831	37984	31779	50649	39625	48801	2.52632	1
O60925	O60925	Prefoldinsubunit1	PFD1	79799	37791	38515	48853	26433	46273	131100	122780	90513	119960	97755	82114	2.52586	0.014593
P01040	P01040	Cystatin-A	CYTA	100650	50812	36754	63991	53020	53408	197980	135960	120160	174320	148150	112920	2.52475	0.00276527
Q9NP79	Q9NP79	Vacuolarproteinsorting-associatedproteinVTA1homolog	VTA1	188390	51389	146940	186800	88825	116250	475910	400860	366360	334180	289530	319730	2.52184	0.0139419
O75347	O75347	Tubulin-specificchaperoneA	TBCA	170800	130170	125490	166040	76593	127480	412650	339630	258010	309060	322560	260420	2.52055	0.0173572
O95861	O95861	3'(2'),5'-bisphosphatenucleotidase1	BPNT1	107030	90188	77707	80260	75276	78546	196570	215840	161550	193380	242860	161080	2.51677	0.00154908
Q7Z401	Q7Z401	C-mycpromoter-bindingprotein	MYCPP	46831	NaN	4687.5	11408	10344	NaN	12908	14242	26005	30555	35849	18544	2.51172	0.0378868
Q6FI81	Q6FI81	Anamorsin	CPIN1	41948	31401	25590	24920	26917	15286	53500	63187	56612	48726	59296	56000	2.50824	0.00786991
P49773	P49773	Histidinetriadnucleotide-bindingprotein1	HINT1	370840	229940	172040	171630	160000	207550	469270	448740	459840	500130	430990	415190	2.50411	0.000676303
O95671	O95671	ProbablebifunctionaldTTP/UTPpyrophosphatase/methyltransferaseprotein	ASML	21100	19051	8016.3	14618	16226	14748	30969	43728	33811	43055	37580	33478	2.4925	0.000336144
Q9H8S9	Q9H8S9	MOBkinaseactivator1A	MOB1A	40478	40807	29544	47883	20609	24135	104780	67101	58988	80301	74468	61394	2.48873	0.0281247
O60739	O60739	Eukaryotictranslationinitiationfactor1b	EIF1B	29331	26670	21374	NaN	19997	19774	NaN	59179	44341	52742	55354	41401	2.48643	0.00430989
Q04323	Q04323	UBXdomain-containingprotein1	UBXN1	87101	62978	37567	38588	38200	73283	83388	143580	135570	132050	128690	97611.9	2.48555	0.0182306
Q9H098	Q9H098	ProteinFAM107B	F107B	47968	39960	48577	56659	40086	NaN	149690	138910	NaN	142450	125810	92626	2.4845	0.0225228
Q96BW5	Q96BW5	Phosphotriesterase-relatedprotein	PTER	17989	25890	9207.5	20185	14048	18614	52589	56361	44187	41028	51757	37982	2.4815	0.00321581
Q8TF05	Q8TF05	Serine/threonine-proteinphosphatase4regulatorysubunit1	PP4R1	8352	NaN	7302.1	7365.2	7119.7	9388.8	15139	24799	25568	15562	22823	21144	2.48003	0.00338869
Q9UBQ0	Q9UBQ0	Vacuolarproteinsorting-associatedprotein29	VPS29	107700	68145	82953	59399	44770	58257	180700	153780	161450	136380	122580	141160	2.47888	0.000835068
P63096	P63096	Guaninenucleotide-bindingproteinG(i)subunitalpha-1	GNAI1	15866	16567	20381	NaN	16654	13807	42553	27964	36553	45383	26771	43698	2.47855	0.0291131
Q14790	Q14790	Caspase-8	CASP8	39391	57974	14259	35028	13772	29343	69440	72988	51682	63323	84182.9	40408	2.47806	0.0639413
Q9BV20	Q9BV20	Methylthioribose-1-phosphateisomerase	MTNA	16703	16914	9236.9	NaN	8106.5	15044	31302	NaN	22032	29221	34778	20136	2.47681	0.0614356
Q6QNY0	Q6QNY0	Biogenesisoflysosome-relatedorganellescomplex1subunit3	BL1S3	9329.4	NaN	NaN	NaN	NaN	5483.1	23382	18852	8221.5	11929	18049	11620	2.47587	1
Q9UNZ2	Q9UNZ2	NSFL1cofactorp47	NSF1C	34263	31210	30382	32946	15830	29937	71960	73753	56606	68781	58208	59030	2.47368	0.0185349
Q86VX2	Q86VX2	COMMdomain-containingprotein7	COMD7	24872	NaN	NaN	11132	NaN	NaN	18074	18766	NaN	36411	20676	NaN	2.46477	1
Q15819	Q15819	Ubiquitin-conjugatingenzymeE2variant2	UB2V2	63529	58626	46537	44320	34748	38964	181730	150190	94932	125010	77122	92889	2.46206	0.00459234
Q9NZL4	Q9NZL4	Hsp70-bindingprotein1	HPBP1	26585	28464	26572	20055	12703	29807	37286	38524	42338	50556	45833	48533	2.45573	0.0223199
P13612	P13612	Integrinalpha-4	ITA4	22971	18344	21224	19056	17082	16670	41618	37672	37784	48719	40688	40517	2.45527	0.000255635
Q08752	Q08752	Peptidyl-prolylcis-transisomeraseD	PPID	92148	85831	53678	76642	59376	57386	160330	199420	121350	163500	166820	141460	2.4538	0.00102924
P52594	P52594	Arf-GAPdomainandFGrepeat-containingprotein1	AGFG1	36555	40667	28848	21410	16099	19444	56713	46687	32490	51154	47293	40826	2.45172	0.0010959
O14545	O14545	TRAF-typezincfingerdomain-containingprotein1	TRAD1	81799	44272	74714	99985	59793	115760	NaN	165180	NaN	210770	269370	179320	2.45027	0.0182641
P48507	P48507	Glutamate--cysteineligaseregulatorysubunit	GSH0	25813	20702	17063	39979	NaN	24967	65690	101400	67683	71567	91128	70896	2.44754	0.0222228
Q96H79	Q96H79	ZincfingerCCCH-typeantiviralprotein1-like	ZCCHL	7448.1	NaN	NaN	NaN	NaN	5723.6	16026	7532.5	14242	16409	16608	10047	2.44423	1
P35226	P35226	PolycombcomplexproteinBMI-1	BMI1	17066	8081.3	NaN	8299.4	NaN	NaN	21020	23046	13863	29504	NaN	13857	2.43629	1
Q53T59	Q53T59	HCLS1-bindingprotein3	H1BP3	17205	11112	15960	NaN	NaN	17839	48744	34033	27482	42477	43962	43667	2.43085	1
P60983	P60983	Gliamaturationfactorbeta	GMFB	1.3085e+06	1.4032e+06	1.1932e+06	1.2221e+06	768050	1.0348e+06	2.4434e+06	2.5444e+06	1.9548e+06	2.2989e+06	2.7468e+06	2.2032e+06	2.42856	0.00426499
O75044	O75044	SLIT-ROBORhoGTPase-activatingprotein2	SRGP2	29117	30821	17055	18462	29711	16369	46110	52725	38697	49167	58486	44657	2.42735	0.0110732
P30086	P30086	Phosphatidylethanolamine-bindingprotein1	PEBP1	575680	354890	307270	464250	225470	342320	929200	811030	737080	741520	892280	770320	2.42293	0.015076
O75995	O75995	SAMandSH3domain-containingprotein3	SASH3	10718	NaN	NaN	3321.1	NaN	NaN	11879	NaN	NaN	11378	NaN	5688.1	2.42234	1
Q9NRX4	Q9NRX4	14kDaphosphohistidinephosphatase	PHP14	178160	122330	101320	185120	95239	147590	403640	453160	295360	322250	397860	288300	2.42185	0.015083
P20338	P20338	Ras-relatedproteinRab-4A	RAB4A	22375	NaN	13509	4338.9	4379	11966	10615	11186	10958	18700	21916	7869.4	2.42073	0.128994
P53041	P53041	Serine/threonine-proteinphosphatase5	PPP5	68063	40028	54410	70442	44917	44973	160390	146380	143490	145370	119840	115540	2.41846	0.00598809
Q9Y371	Q9Y371	Endophilin-B1	SHLB1	85560	70193	58181	80321.9	54868	63794	188700	172020	133840	159370	189500	131560	2.4177	0.0044708
P06493	P06493	Cyclin-dependentkinase1	CDK1	66670	31197	34026	54185	17161	40676	95944.9	69004	85868	96177	67271	82600	2.41754	0.070655
P30046	P30046	D-dopachromedecarboxylase	DOPD	250550	174460	131120	275640	128120	160470	556020	468090	408320	445160	457220	393050	2.41682	0.0190613
Q00013	Q00013	55kDaerythrocytemembraneprotein	EM55	28172	28019	23247	13416	31336	20122	37616	58222	28475	44253	65627	41087	2.41619	0.0363165
P49459	P49459	Ubiquitin-conjugatingenzymeE2A	UBE2A	11896	NaN	NaN	9688.5	4372.8	4163.7	9859.1	14982	17721	NaN	12577	14590	2.41537	0.0904179
Q9BUH6	Q9BUH6	ProteinPAXX	PAXX	102700	95955	85107	34170	52293	85793	152410	111950	156310	129130	116170	143540	2.41278	0.0320609
Q13526	Q13526	Peptidyl-prolylcis-transisomeraseNIMA-interacting1	PIN1	34316	22207	20014	41672	19728	21727	73817	72535	64139	62397	71750	55965	2.41171	0.0230759
P15311	P15311	Ezrin	EZRI	233760	173850	139280	229930	141330	168330	476360	431850	431580	421690	444690	408560	2.41049	0.00367568
P49354	P49354	Proteinfarnesyltransferase/geranylgeranyltransferasetype-1subunitalpha	FNTA	30971	20428	18628	23127	16127	19395	29494	53546	44711	47772	49037	43177	2.40914	0.00137825
O14562	O14562	Ubiquitindomain-containingproteinUBFD1	UBFD1	27379	16708	7784.7	13410	15605	18894	31961	44853	33249	34961	47096	33478	2.40678	0.0038557
P61970	P61970	Nucleartransportfactor2	NTF2	223390	101120	108600	205510	88029	102340	366290	296770	270560	339610	300020	250030	2.39629	0.0339291
Q9H910	Q9H910	Jupitermicrotubuleassociatedhomolog2	JUPI2	58136	17765	26863	43677	21660	27327	70674	71711	57373	78352.9	73524	61431	2.39216	0.0163042
P31150	P31150	RabGDPdissociationinhibitoralpha	GDIA	142740	109120	93001	139110	74347	95318	282610	295370	222860	223590	279040	216100	2.39144	0.0118607
Q9BSL1	Q9BSL1	Ubiquitin-associateddomain-containingprotein1	UBAC1	NaN	NaN	NaN	7958.7	NaN	2700	10927	10943	NaN	NaN	11083	NaN	2.39086	1
Q9ULC4	Q9ULC4	MalignantT-cell-amplifiedsequence1	MCTS1	110770	73427	43403	83934	61276	67365	176580	163530	133590	170930	198350	139520	2.39006	0.00323011
Q96F07	Q96F07	CytoplasmicFMR1-interactingprotein2	CYFP2	27238	29502	NaN	16098	NaN	NaN	NaN	NaN	NaN	38472	NaN	NaN	2.38986	1
P17174	P17174	Aspartateaminotransferase,cytoplasmic	AATC	43106	31214	21331	30321	18712	27811	66800	65019	63853	56677	66011	57427	2.38792	0.00510536
Q96M27	Q96M27	ProteinPRRC1	PRRC1	52690	57166	58084	35218	41478	43428	82413	107720	110330	87377	106890	92424.9	2.38739	0.000573296
O95372	O95372	Acyl-proteinthioesterase2	LYPA2	94480	43207	5681.7	83801	31882	37310	107310	110710	89898.9	154270	118830	73893	2.38633	0.0778376
P36915	P36915	Guaninenucleotide-bindingprotein-like1	GNL1	16779	13521	11183	NaN	11709	16128	31987	41253	28621	28979	39746	30567	2.38503	0.0153291
P53367	P53367	Arfaptin-1	ARFP1	34942	23886	19677	24726	24156	26934	56378	74261	62484	54125	73628	54621	2.38291	0.00122585
P37802	P37802	Transgelin-2	TAGL2	1.4939e+06	1.1208e+06	1.0335e+06	1.2934e+06	812770	1.1288e+06	2.3134e+06	2.7209e+06	2.2074e+06	2.5934e+06	2.7758e+06	2.2246e+06	2.38084	0.00473315
Q9NXJ5	Q9NXJ5	Pyroglutamyl-peptidase1	PGPI	45441	29353	23097	17488	22432	19275	54423	46005	40533	53203	46608	41130	2.3804	0.0011209
Q8ND56	Q8ND56	ProteinLSM14homologA	LS14A	25467	19550	20948	20288	14344	11070	34567	39485	23450	36836	37211	31635	2.37876	0.0090976
Q9BVG4	Q9BVG4	ProteinPBDC1	PBDC1	94380	65345	56387	67046	39167	65775	154010	149410	122370	133580	135990	127680	2.37687	0.00810572
P48637	P48637	Glutathionesynthetase	GSHB	70536	56910	45574	73718	38785	58573	129290	138480	123770	126080	142830	124860	2.37676	0.0109004
Q9UPT5	Q9UPT5	Exocystcomplexcomponent7	EXOC7	20364	NaN	19805	NaN	14828	14211	31663	44200	18370	39269	NaN	30191	2.37198	0.0229506
Q5TBB1	Q5TBB1	RibonucleaseH2subunitB	RNH2B	43242	18502	18014	36969	18726	24623	71345	58526	49292	71491	57111	55692	2.37163	0.0154054
Q9Y287	Q9Y287	Integralmembraneprotein2B	ITM2B	13494	NaN	NaN	NaN	11976	NaN	13483	38844	22943	28643	34020	23505	2.37133	1
Q16881	Q16881	Thioredoxinreductase1,cytoplasmic	TRXR1	150250	140160	88645	147250	124730	117050	280320	406150	259250	299650	401700	237980	2.37075	0.00654725
O14737	O14737	Programmedcelldeathprotein5	PDCD5	40159	37291	67432	48870	19804	26110	104310	66070	79384	70266	68055	70359	2.37014	0.0320743
Q96PP9	Q96PP9	Guanylate-bindingprotein4	GBP4	1809.6	NaN	NaN	25447	20770	24220	NaN	31431	10003	58209	58892	49321	2.3638	0.000507241
P68402	P68402	Platelet-activatingfactoracetylhydrolaseIBsubunitalpha2	PA1B2	167320	112200	96977	188560	80885	118400	279540	308450	267060	311850	313670	243660	2.36326	0.0291867
Q96AQ6	Q96AQ6	Pre-B-cellleukemiatranscriptionfactor-interactingprotein1	PBIP1	42023	22372	33178	30903	29643	22078	59402	60354	67501	56956	60547	77367	2.36284	0.00368418
P36871	P36871	Phosphoglucomutase-1	PGM1	16490	NaN	5784	9585	NaN	10818	23198	28731	25158	24302	23080	24741	2.35991	0.000497678
P00568	P00568	Adenylatekinaseisoenzyme1	KAD1	93523.9	39988	42056	58177	31461	57298	115480	108890	113060	115870	114840	103360	2.35822	0.0140286
Q9NRF8	Q9NRF8	CTPsynthase2	PYRG2	6002	5236.4	4950.4	9908.1	8356.1	6245.3	14685	13556	17696	14609	NaN	24506	2.35739	0.0456443
O00299	O00299	Chlorideintracellularchannelprotein1	CLIC1	2.2515e+06	1.7912e+06	1.6676e+06	2.506e+06	1.3987e+06	2.0079e+06	4.9404e+06	4.9025e+06	4.3443e+06	4.3272e+06	4.7147e+06	4.4787e+06	2.35029	0.00762402
P49137	P49137	MAPkinase-activatedproteinkinase2	MAPK2	31655	9157.3	11211	15904	15102	21485	60150	54887	49184	34622	49648	38816	2.34709	0.00506177
Q86WV6	Q86WV6	Stimulatorofinterferongenesprotein	STING	115050	100030	117140	108480	170340	123320	300530	296320	316590	310540	311160	303700	2.34395	0.00317908
P04632	P04632	Calpainsmallsubunit1	CPNS1	292170	174750	168910	173840	165260	206710	476900	440450	430170	433470	489520	360350	2.34382	0.00159896
P00492	P00492	Hypoxanthine-guaninephosphoribosyltransferase	HPRT	105540	89938.1	66906	105880	61801	82032	269070	203800	180570	201930	207030	165080	2.34268	0.00764055
Q92530	Q92530	ProteasomeinhibitorPI31subunit	PSMF1	40003	NaN	23445	44942	25384	21201	67060	82933	79029	81180	61044	62618	2.34103	0.0252475
P61088	P61088	Ubiquitin-conjugatingenzymeE2N	UBE2N	226260	164510	124700	174680	107670	136740	445390	408680	314490	324760	381600	266140	2.34072	0.00816162
Q8N1G4	Q8N1G4	Leucine-richrepeat-containingprotein47	LRC47	68839	42333	47857	61690	38103	34434	110860	111080	100610	99572	111870	93147	2.34038	0.0105698
P16402	P16402	HistoneH1,3	H13	820900	1.4508e+06	1.2748e+06	80441	1.239e+06	1.4641e+06	826830	1.4889e+06	1.154e+06	932310	1.6741e+06	1.1912e+06	2.33562	0.424933
P07741	P07741	Adeninephosphoribosyltransferase	APT	339560	255110	207750	301140	155620	258160	519130	586980	530280	534800	566010	508960	2.33521	0.0136557
Q86TU7	Q86TU7	Actin-histidineN-methyltransferase	SETD3	36087	NaN	24894	31411	12472	23902	67018	50893	46158	53431	47825	46638	2.33478	0.0376684
Q9NRN7	Q9NRN7	L-aminoadipate-semialdehydedehydrogenase-phosphopantetheinyltransferase	ADPPT	16310	11292	10564	11489	6997.2	8526.5	21657	29230	27791	15943	21928	24605	2.32383	0.0121788
Q13496	Q13496	Myotubularin	MTM1	29677	NaN	30431	24032	33678	29627	71935	61895	71652	75957	60818	64934	2.3214	0.00206529
O75832	O75832	26Sproteasomenon-ATPaseregulatorysubunit10	PSD10	39465	28073	23375	44434	28682	29009	81375	87585	69001	73256	95154	66129	2.31883	0.009547
Q5H9R7	Q5H9R7	Serine/threonine-proteinphosphatase6regulatorysubunit3	PP6R3	17607	10990	5348.8	18829	5850.4	11369	34312	27006	26352	31740	26058	18799	2.31552	0.0865758
P57764	P57764	Gasdermin-D	GSDMD	29101	22448	15268	37735	24979	20830	56750	74492	52523	64059	75301	50406	2.31358	0.0164509
Q13596	Q13596	Sortingnexin-1	SNX1	38267	22316	26133	24305	17355	24319	61820	51001	48511	51019	50844	48610	2.30787	0.00180394
Q8TDX7	Q8TDX7	Serine/threonine-proteinkinaseNek7	NEK7	37449	29936	26866	37644	31035	28364	91512.1	74183	54740	80057	79693	63645	2.30545	0.00176956
Q9UL46	Q9UL46	Proteasomeactivatorcomplexsubunit2	PSME2	421660	396980	328880	280630	279390	325340	606390	895650	566190	739990	814510	517160	2.30332	0.00475439
Q9H1E3	Q9H1E3	Nuclearubiquitouscaseinandcyclin-dependentkinasesubstrate1	NUCKS	254540	574200	65389	157870	91573.1	84824	316270	345810	94308	360420	267320	154930	2.30036	0.057389
Q96MX6	Q96MX6	Dyneinaxonemalassemblyfactor10	DAA10	11588	9540.5	8729.9	7833.4	5683.4	8811.6	17738	16102	17282	15909	17941	16690	2.2985	0.00357412
O60664	O60664	Perilipin-3	PLIN3	515430	373400	339130	472410	270550	367710	794090	899530	771460	841460	952540	711920	2.2984	0.0102251
Q8WW12	Q8WW12	PESTproteolyticsignal-containingnuclearprotein	PCNP	14569	NaN	28634	17475	NaN	30505	24983	57343	35877	63212	60417	38849	2.2929	0.0637782
Q14019	Q14019	Coactosin-likeprotein	COTL1	685820	565900	416160	786550	320900	433400	1.3773e+06	998690	917750	1.209e+06	1.0359e+06	1.0484e+06	2.28961	0.0365731
Q5EBM0	Q5EBM0	UMP-CMPkinase2,mitochondrial	CMPK2	17938	45834	20916	56520	58289	52064	61415	182070	43338	104750	226770	86539	2.28845	0.0491624
Q32MZ4	Q32MZ4	Leucine-richrepeatflightless-interactingprotein1	LRRF1	114400	64823	86789	89350	48809	66800	191590	154890	123400	162970	157110	136260	2.2879	0.0106225
P23528	P23528	Cofilin-1	COF1	5.089e+06	3.2491e+06	2.7511e+06	5.3438e+06	2.2222e+06	2.8958e+06	8.8493e+06	7.1629e+06	6.2722e+06	7.8669e+06	7.6109e+06	6.8764e+06	2.2877	0.0346208
Q13442	Q13442	28kDaheat-andacid-stablephosphoprotein	HAP28	71503	45896	52914	60277	31163	36352	148800	110700	84853	99482	127560	64162	2.28458	0.0432463
Q9BTE3	Q9BTE3	Mini-chromosomemaintenancecomplex-bindingprotein	MCMBP	14053	7412.6	7960.4	13390	8957.5	4681.5	18176	24989	17713	19960	20256	16542	2.28376	0.0576808
Q99497	Q99497	Parkinsondiseaseprotein7	PARK7	800600	573050	501480	600700	352810	511270	1.3915e+06	1.1623e+06	1.0097e+06	1.1348e+06	1.0679e+06	1.0609e+06	2.28082	0.00658056
O95166	O95166	Gamma-aminobutyricacidreceptor-associatedprotein	GBRAP	16360	13869	15684	NaN	NaN	10266	32448	26393	52036	22935	24915	22460	2.28063	1
Q9UJU6	Q9UJU6	Drebrin-likeprotein	DBNL	183570	136360	127620	177880	106380	144930	417830	292340	265140	349700	314060	295560	2.27896	0.00635584
Q9BV19	Q9BV19	UncharacterizedproteinC1orf50	CA050	35364	13233	26252	35606	NaN	27192	94059	76372	63073	78563	70843	64042	2.27865	0.00729069
Q99836	Q99836	MyeloiddifferentiationprimaryresponseproteinMyD88	MYD88	17286	NaN	6350.5	9478.1	17395	10643	19118	19248	12278	31035	28936	23116	2.27858	0.0162209
Q9BRF8	Q9BRF8	Serine/threonine-proteinphosphataseCPPED1	CPPED	179050	77140	51539	159430	32542	66570	200250	177480	109890	224320	137440	132270	2.27711	0.168329
P40763	P40763	Signaltransducerandactivatoroftranscription3	STAT3	105130	54674	48157	90639	39868	53422	133650	125850	133950	148500	119960	127820	2.27632	0.0296598
O75689	O75689	Arf-GAPwithdualPHdomain-containingprotein1	ADAP1	32177	NaN	20422	23665	NaN	NaN	73334	52880	NaN	NaN	61227	47310	2.27427	1
P28482	P28482	Mitogen-activatedproteinkinase1	MK01	87518	52023	57449	49357	54149	47873	144990	103860	124970	124620	127930	94361	2.27391	0.00139867
Q99614	Q99614	Tetratricopeptiderepeatprotein1	TTC1	78118	37397	29864	37693	58995	29687	119870	81117	46069	87964	108950	80927	2.27332	0.0202172
Q9Y376	Q9Y376	Calcium-bindingprotein39	CAB39	80203	44740	46322	72132	26645	53342	104800	96368	100750	124160	96521	99870	2.26852	0.0550054
P07384	P07384	Calpain-1catalyticsubunit	CAN1	152840	120990	104780	119650	86442	103790	204030	227550	220830	237960	232060	226790	2.26801	0.00100016
P59998	P59998	Actin-relatedprotein2/3complexsubunit4	ARPC4	820110	677770	611560	725790	530060	619120	1.5409e+06	1.4399e+06	1.4286e+06	1.4429e+06	1.5333e+06	1.2499e+06	2.26435	0.00169809
Q676U5	Q676U5	Autophagy-relatedprotein16-1	A16L1	150610	143190	35247	110310	36937	104540	248760	206510	43073	226280	238950	91378	2.26367	0.159368
O75083	O75083	WDrepeat-containingprotein1	WDR1	742590	558540	482040	655830	424930	544800	1.3916e+06	1.2697e+06	1.1583e+06	1.2305e+06	1.2075e+06	1.1852e+06	2.26363	0.00293252
P58546	P58546	Myotrophin	MTPN	501770	344180	262380	469950	249250	311250	805260	859440	732760	841130	787040	638200	2.26294	0.0159717
Q01201	Q01201	TranscriptionfactorRelB	RELB	27180	18439	17613	21428	16804	26752	22911	48601	8166.6	39634	58436	NaN	2.26182	0.036387
P42224	P42224	Signaltransducerandactivatoroftranscription1-alpha/beta	STAT1	79313	96854	66374	146450	131960	119730	158680	406100	140030	248580	469320	228690	2.25917	0.0254058
P68032	P68032	Actin,alphacardiacmuscle1	ACTC	5.7055e+06	4.555e+06	4.8658e+06	3.3046e+06	4.4464e+06	6.2456e+06	9.3456e+06	9.7921e+06	9.8487e+06	9.8673e+06	1.0812e+07	9.914e+06	2.25883	0.011929
Q9UBF2	Q9UBF2	Coatomersubunitgamma-2	COPG2	25727	26581	15893	22546	18467	21017	51056	50917	47970	51357	52264	37535	2.25805	0.00264864
Q14247	Q14247	Srcsubstratecortactin	SRC8	NaN	NaN	NaN	13701	NaN	24986	13792	47063	42043	NaN	40794	42742	2.25684	0.114069
P24941	P24941	Cyclin-dependentkinase2	CDK2	14717	9368.2	4780.2	9700.3	10825	10679	21121	27050	22388	24319	27269	19421	2.25622	0.001521
Q7Z7A4	Q7Z7A4	PXdomain-containingproteinkinase-likeprotein	PXK	16426	17354	19644	9028.3	14884	18497	35151	26743	37802	35656	26121	30601	2.25498	0.0243006
Q9NX55	Q9NX55	Huntingtin-interactingproteinK	HYPK	54679	34872	36644	NaN	24701	31073	57831	68439	67182	64574	61728	61038	2.25336	0.00272132
Q9C0E2	Q9C0E2	Exportin-4	XPO4	20196	NaN	NaN	16129	NaN	9725.3	27250	NaN	23297	21984	36199	NaN	2.25241	0.14957
P60709	P60709	Actin,cytoplasmic1	ACTB	2.8836e+06	2.5483e+06	2.9435e+06	2.0678e+06	1.8535e+06	2.7233e+06	6.062e+06	3.9986e+06	5.0744e+06	5.1646e+06	4.5761e+06	5.031e+06	2.25007	0.00251734
Q9HA64	Q9HA64	Ketosamine-3-kinase	KT3K	13069	12138	17369	13944	NaN	11023	43771	28594	23191	30926	28233	24837	2.24931	0.0066369
P29144	P29144	Tripeptidyl-peptidase2	TPP2	174120	105380	114170	165330	100110	116560	336560	302940	242340	301670	305450	236290	2.24309	0.00903351
P49247	P49247	Ribose-5-phosphateisomerase	RPIA	14651	17686	15122	21879	17412	15312	37821	58955	35678	35395	52106	35628	2.24167	0.00809164
Q8TDP1	Q8TDP1	RibonucleaseH2subunitC	RNH2C	31972	26848	21113	40862	19901	28469	93078	53761	43168	58095	77455.1	57873	2.24061	0.0243907
P68036	P68036	Ubiquitin-conjugatingenzymeE2L3	UB2L3	297310	172800	148830	263840	144610	170640	409630	459280	370540	409080	457950	390780	2.24033	0.0121549
P14174	P14174	Macrophagemigrationinhibitoryfactor	MIF	873880	751470	639320	1.0352e+06	480160	745080	1.4108e+06	1.398e+06	1.3687e+06	1.6455e+06	1.9124e+06	1.3171e+06	2.2368	0.0312947
Q969T9	Q969T9	WWdomain-bindingprotein2	WBP2	43379	18194	25569	30920	27748	27254	77328	68738	56724	74255	71245	49401	2.23583	0.00401827
Q86TI0	Q86TI0	TBC1domainfamilymember1	TBCD1	NaN	10689	3448	10046	6306.4	6086.2	26274	21582	14300	NaN	18230	14515	2.23492	0.0374699
Q9BRA2	Q9BRA2	Thioredoxindomain-containingprotein17	TXD17	111480	61082	60968	88237	59705	78111	214960	171850	152770	157270	183790	158650	2.23363	0.00309761
Q9H1Y0	Q9H1Y0	Autophagyprotein5	ATG5	15247	NaN	8998	15434	8669.1	10074	26740	23638	21902	26370	22602	25135	2.23166	0.010882
Q9Y315	Q9Y315	Deoxyribose-phosphatealdolase	DEOC	33594	20149	18917	39998	22641	15892	77090	60232	51945	58754	53312	51058	2.23154	0.0419424
P08174	P08174	Complementdecay-acceleratingfactor	DAF	61227	77357	55013	23553	67834	141490	149940	122570	129420	124300	151120	133720	2.23147	0.199978
Q6NZ67	Q6NZ67	Mitotic-spindleorganizingprotein2B	MZT2B	33659	23338	22978	19758	22364	18093	58739	37037	46468	45739	40014	48468	2.2304	0.000661217
Q01518	Q01518	Adenylylcyclase-associatedprotein1	CAP1	1.4955e+07	9.2913e+06	1.2328e+07	1.3285e+07	6.21e+06	1.0738e+07	2.3426e+07	2.1868e+07	2.1666e+07	2.1979e+07	2.1397e+07	2.0785e+07	2.22627	0.0243537
O96017	O96017	Serine/threonine-proteinkinaseChk2	CHK2	13066	NaN	NaN	NaN	7260.4	5078.6	17708	NaN	NaN	17181	NaN	10629	2.22545	0.116111
P36639	P36639	7,8-dihydro-8-oxoguaninetriphosphatase	8ODP	39048	29225	38935	25592	21436	24786	78024	59782	64404	51427	67190	43294	2.22411	0.0045337
P17252	P17252	ProteinkinaseCalphatype	KPCA	8052.6	11991	10110	NaN	12853	11981	12271	17123	14551	17990	31926	36602	2.22405	0.0660121
Q9P289	Q9P289	Serine/threonine-proteinkinase26	STK26	63162	59938	52381	79471	55345	57107	140120	159750	130050	133990	167170	123070	2.2223	0.00562586
P50583	P50583	Bis(5'-nucleosyl)-tetraphosphatase[asymmetrical]	AP4A	94909	64289	45578	80309	50570	58518	130140	139840	120270	145380	149470	119770	2.22068	0.00649199
P08397	P08397	Porphobilinogendeaminase	HEM3	58536	38611	30693	37833	21381	33731	60109	75393	64853	68970	71194	60798	2.22001	0.0115961
P00441	P00441	Superoxidedismutase[Cu-Zn]	SODC	777990	383410	393610	558470	446680	561910	1.2955e+06	1.0667e+06	995120	1.1536e+06	1.2092e+06	1.0991e+06	2.21978	0.000579364
Q9BWH6	Q9BWH6	RNApolymeraseII-associatedprotein1	RPAP1	8403.4	6602	11671	5746.6	4717	NaN	NaN	16652	10052	9358.6	12786	12884	2.21884	0.0141508
Q9BZE9	Q9BZE9	TethercontainingUBXdomainforGLUT4	ASPC1	22093	15878	10018	18886	8555.2	13084	34382	36764	26139	30122	27550	27767	2.21722	0.0259742
Q9UIL1	Q9UIL1	Shortcoiled-coilprotein	SCOC	33783	NaN	NaN	NaN	NaN	11492	12831	NaN	26644	30321	25397	21425	2.21524	1
Q9H9A6	Q9H9A6	Leucine-richrepeat-containingprotein40	LRC40	14690	8546.6	9525.7	14777	8028.8	9381.9	21689	23839	20264	21073	25997	22076	2.21487	0.0148043
Q9NSC5	Q9NSC5	Homerproteinhomolog3	HOME3	29785	29012	17570	36583	16822	33130	83408	83375.1	63363	53390	76352	54237	2.21343	0.0425432
P23193	P23193	TranscriptionelongationfactorAprotein1	TCEA1	42298	15098	23713	40500	23406	26808	66392	50546	64915	70015	75218	51727	2.20493	0.0170114
P24666	P24666	Lowmolecularweightphosphotyrosineproteinphosphatase	PPAC	97481	58472	60851	73714	52770	48285	170860	141800	128250	149770	126160	106500	2.20453	0.00818017
Q92882	Q92882	Osteoclast-stimulatingfactor1	OSTF1	116760	73146	75389	108230	60803	64582	213450	159480	132710	180960	166590	150690	2.20281	0.0143081
P41240	P41240	Tyrosine-proteinkinaseCSK	CSK	82776	60194	40617	92770	49800	50536	157950	147420	123510	147320	141930	119250	2.20218	0.0213794
P43487	P43487	Ran-specificGTPase-activatingprotein	RANG	158830	101510	91720	223120	82134	108000	350250	273560	282530	279810	316640	237970	2.20033	0.0633901
P53779	P53779	Mitogen-activatedproteinkinase10	MK10	10712	16285	16987	NaN	11177	19422	43618	31639	29072	32655	35406	29399	2.19859	0.0361207
Q9H267	Q9H267	Vacuolarproteinsorting-associatedprotein33B	VP33B	23824	14198	17293	23430	16224	12004	35646	42310	37216	35749	41346	32771	2.19774	0.0184173
O00291	O00291	Huntingtin-interactingprotein1	HIP1	9620.2	NaN	NaN	NaN	NaN	3835.5	17935	11524	18759	10095	5918.9	10023	2.19766	1
P18669	P18669	Phosphoglyceratemutase1	PGAM1	823550	660540	495060	674630	429000	555880	1.3432e+06	1.4384e+06	1.1267e+06	1.1759e+06	1.3956e+06	1.0378e+06	2.19574	0.00739709
Q9NZZ3	Q9NZZ3	Chargedmultivesicularbodyprotein5	CHMP5	147200	92836.1	120930	170530	134630	135910	345090	383650	286960	316710	421520	246950	2.19431	0.0104176
Q8N8A2	Q8N8A2	Serine/threonine-proteinphosphatase6regulatoryankyrinrepeatsubunitB	ANR44	32948	18172	23026	45675	23809	22221	58149	67222	52889	73973	68083	50676	2.19404	0.0375945
P13796	P13796	Plastin-2	PLSL	2.3432e+06	1.352e+06	1.2922e+06	2.0766e+06	1.0671e+06	1.4571e+06	3.6448e+06	3.14e+06	3.0218e+06	3.5713e+06	3.1441e+06	3.034e+06	2.19329	0.01675
Q9UJF2	Q9UJF2	RasGTPase-activatingproteinnGAP	NGAP	28215	19468	15605	27294	19055	21467	58471	53892	42715	46959	52681	47611	2.1932	0.00215736
P26639	P26639	Threonine--tRNAligase1,cytoplasmic	SYTC	136370	107970	79081	117560	81557	100800	215620	259690	182540	231420	245910	178770	2.19161	0.00553669
A4D1P6	A4D1P6	WDrepeat-containingprotein91	WDR91	11210	14770	8460.8	19114	5810.6	10206	27854	25052	24458	25127	20408	23218	2.19001	0.0881488
Q96SB3	Q96SB3	Neurabin-2	NEB2	74297	54047	59904	53477	36972	52196	149690	114960	91945	129070	137350	60909	2.18719	0.0527181
Q13325	Q13325	Interferon-inducedproteinwithtetratricopeptiderepeats5	IFIT5	9995.4	15711	14318	29997	19341	18892	15526	73047	21427	37866	87872	34332	2.18435	0.0794635
Q92609	Q92609	TBC1domainfamilymember5	TBCD5	16927	NaN	32955	16156	NaN	NaN	30803	22278	11395	51256	35998	23770	2.18282	1
O95487	O95487	ProteintransportproteinSec24B	SC24B	38208	17342	36002	26339	15298	24614	48540	48520	57924	55675	47380	39100	2.18276	0.0172499
Q9HAB8	Q9HAB8	Phosphopantothenate--cysteineligase	PPCS	97804	51356	50170	59778	33451	48306	94779	129200	105090	96847	120750	85723	2.18125	0.0166872
Q9Y316	Q9Y316	ProteinMEMO1	MEMO1	47695	34238	33463	30448	27686	38576	64465	75065	65906	66554	69197	73186	2.18031	0.0015986
Q9Y2X7	Q9Y2X7	ARFGTPase-activatingproteinGIT1	GIT1	48191	30460	28949	43973	23940	16687	51108	53014	43335	64778	57331	48984	2.17969	0.057003
P07195	P07195	L-lactatedehydrogenaseBchain	LDHB	803980	594510	584830	694680	368130	553080	1.291e+06	1.3111e+06	955801	1.1276e+06	1.3164e+06	986310	2.17935	0.0186769
Q9Y2Z0	Q9Y2Z0	ProteinSGT1homolog	SGT1	85941.1	51399	55486	53252	35566	59908	133430	126960	108360	113660	106810	96660	2.17873	0.00913194
Q92783	Q92783	Signaltransducingadaptermolecule1	STAM1	24256	6558.5	17229	NaN	16370	14417	28971	34774	34511	28583	35569	36800	2.17711	0.00621992
P63098	P63098	CalcineurinsubunitBtype1	CANB1	25123	24113	26778	62345	21769	27184	85538	60035	53076	80947	73113	64118	2.17474	0.0764675
P52565	P52565	RhoGDP-dissociationinhibitor1	GDIR1	1.3539e+06	1.0872e+06	887330	1.1577e+06	755900	866680	2.4918e+06	2.3791e+06	1.888e+06	2.012e+06	2.2716e+06	1.7065e+06	2.17461	0.00669568
Q9UPU5	Q9UPU5	Ubiquitincarboxyl-terminalhydrolase24	UBP24	16340	16502	11891	NaN	13162	16053	22505	23913	32817	NaN	31578	NaN	2.17243	1
Q9HB71	Q9HB71	Calcyclin-bindingprotein	CYBP	483920	355140	361080	406690	256370	389610	915670	807630	745310	760240	778250	703190	2.17167	0.00670597
P10768	P10768	S-formylglutathionehydrolase	ESTD	227280	156480	139050	204980	123300	168970	335700	351050	319620	338030	394130	327520	2.16995	0.00816654
O43237	O43237	Cytoplasmicdynein1lightintermediatechain2	DC1L2	30244	21169	23287	38884	13915	20885	43531	45215	45973	49954	45793	50335	2.16795	0.0615686
P31751	P31751	RAC-betaserine/threonine-proteinkinase	AKT2	12350	9340.9	8134.6	NaN	NaN	8678.7	8192.1	14269	15980	20050	18984	17452	2.16601	1
Q9NZ09	Q9NZ09	Ubiquitin-associatedprotein1	UBAP1	NaN	NaN	NaN	NaN	NaN	7299.5	21062	39422	22456	NaN	17038	14640	2.16365	1
P46952	P46952	3-hydroxyanthranilate3,4-dioxygenase	3HAO	5468.1	NaN	6573.3	NaN	NaN	11275	NaN	29388	28911	29117	23158	21521	2.16332	1
P30566	P30566	Adenylosuccinatelyase	PUR8	66650	46110	38412	62248	39824	48492	104750	112990	104300	115350	113830	92182	2.15937	0.00654846
Q9H3M7	Q9H3M7	Thioredoxin-interactingprotein	TXNIP	26669	18056	NaN	NaN	13926	NaN	47824	24763	12008	34019	29260	27193	2.15605	1
Q14161	Q14161	ARFGTPase-activatingproteinGIT2	GIT2	106030	67652	83503	68500	85733.9	67700	160100	171070	130190	152890	179700	144580	2.15378	0.00159753
Q92747	Q92747	Actin-relatedprotein2/3complexsubunit1A	ARC1A	76656	65385	60716	68919	57596	55785	162500	131020	120540	135770	133700	121720	2.15286	0.000492985
P55060	P55060	Exportin-2	XPO2	119630	70062	70092	92787	56769	66077	168870	149850	173290	161560	158960	135220	2.15281	0.0079486
Q86X76	Q86X76	Deaminatedglutathioneamidase	NIT1	66559	53513	56843	75644	47403	46112	116170	116360	115970	125040	128980	102190	2.1521	0.0122042
P62826	P62826	GTP-bindingnuclearproteinRan	RAN	919400	647280	733070	628980	528770	684240	1.3615e+06	1.4389e+06	1.2758e+06	1.3851e+06	1.4403e+06	1.134e+06	2.1502	0.00195125
P48147	P48147	Prolylendopeptidase	PPCE	212280	132950	110440	232650	107790	119610	383840	334500	261730	336160	318060	278440	2.14905	0.036488
P10415	P10415	ApoptosisregulatorBcl-2	BCL2	79245	67571	80273	38990	127600	75056	166120	132090	143590	176630	159660	130540	2.14423	0.0976006
Q9UKG1	Q9UKG1	DCC-interactingprotein13-alpha	DP13A	43222	34691	29446	39608	28380	30259	94074	90550.9	59876	72462	71018	65091	2.14347	0.00207223
Q92734	Q92734	ProteinTFG	TFG	93109	36284	78081	NaN	66710	52765	133800	151810	109340	143010	156920	91560	2.1428	0.0461439
Q15750	Q15750	TGF-beta-activatedkinase1andMAP3K7-bindingprotein1	TAB1	17571	16449	16515	20468	12772	9556.5	28006	31040	23557	24519	33741	29528	2.13839	0.034163
Q15691	Q15691	Microtubule-associatedproteinRP/EBfamilymember1	MARE1	251250	204210	194130	255950	151580	195450	477790	427600	412390	430550	442510	388420	2.137	0.00830052
Q9NW82	Q9NW82	WDrepeat-containingprotein70	WDR70	6195.9	10564	11089	13745	8510.5	11107	23458	21623	11387	17026	36992	20128	2.13685	0.0500139
Q9BXW9	Q9BXW9	FanconianemiagroupD2protein	FACD2	5205.3	NaN	9423.9	NaN	NaN	5953.9	5760.3	NaN	11501	NaN	NaN	12721	2.13658	1
Q01082	Q01082	Spectrinbetachain,non-erythrocytic1	SPTB2	56790	42089	34539	60369	41371	33624	129240	81166	94401	106410	81661	94148	2.13575	0.0155465
Q8TDZ2	Q8TDZ2	[F-actin]-monooxygenaseMICAL1	MICA1	88908	50687	52312	67113	44466	59010	140780	101430	124480	143820	106840	111460	2.13454	0.00772364
Q9H4L5	Q9H4L5	Oxysterol-bindingprotein-relatedprotein3	OSBL3	34176	12243	33636	69046	20049	48967	78154	54804	54459	85142	95175	81138	2.13265	0.111144
Q969V6	Q969V6	Myocardin-relatedtranscriptionfactorA	MRTFA	1942.5	NaN	NaN	NaN	NaN	2933.6	NaN	5966.2	NaN	6951.7	6686.4	5261.3	2.13169	1
O43847	O43847	Nardilysin	NRDC	31761	28497	23323	28938	22103	29380	70283	56438	42860	61538	57555	51379	2.13148	0.00206374
O75874	O75874	Isocitratedehydrogenase[NADP]cytoplasmic	IDHC	133100	62258	62107	125380	70735	78802	221480	197820	162130	200790	196080	171640	2.13042	0.014262
Q4V328	Q4V328	GRIP1-associatedprotein1	GRAP1	48183	48950	31735	45853	33909	25211	99551	83167	57043	81159	75914	61396	2.129	0.0170448
Q96N66	Q96N66	Lysophospholipidacyltransferase7	MBOA7	52787	78201	75853	36500	72166	47094	135410	107820	134040	79787	103810	144480	2.12877	0.0452282
Q96GX9	Q96GX9	Methylthioribulose-1-phosphatedehydratase	MTNB	31880	17606	NaN	27764	15992	9609.7	44755	36610	NaN	32682	33609	37298	2.12545	0.0711912
O75822	O75822	Eukaryotictranslationinitiationfactor3subunitJ	EIF3J	81408	77036	64929	84766	46379	45631	141110	149420	118470	121840	126830	111430	2.12522	0.0220438
Q96P70	Q96P70	Importin-9	IPO9	156670	125900	101820	138620	84914	114310	286600	251790	231310	251750	236690	216590	2.12471	0.00720491
P11586	P11586	C-1-tetrahydrofolatesynthase,cytoplasmic	C1TC	128770	96701	101540	145440	97261.9	110280	251610	297160	232700	218180	307350	222140	2.12154	0.00989334
Q6GMV3	Q6GMV3	Putativepeptidyl-tRNAhydrolasePTRHD1	PTRD1	28225	27793	23477	NaN	21777	20601	6243.1	41273	40421	43608	44101	47085	2.1201	0.000264538
Q96K17	Q96K17	TranscriptionfactorBTF3homolog4	BT3L4	179340	99447	265340	174920	139710	102590	333760	388220	231080	314260	369890	205490	2.11996	0.032432
Q9H4A4	Q9H4A4	AminopeptidaseB	AMPB	278650	175090	163050	264340	132520	184340	450760	406540	372700	417990	416970	352770	2.1195	0.0222332
Q14157	Q14157	Ubiquitin-associatedprotein2-like	UBP2L	177140	97285	198280	111110	68089	116530	257380	226110	198770	217800	216520	177910	2.11916	0.015117
Q9H7M9	Q9H7M9	V-typeimmunoglobulindomain-containingsuppressorofT-cellactivation	VISTA	NaN	NaN	NaN	NaN	12735	NaN	28921	NaN	NaN	41757	NaN	17441	2.1191	1
O15357	O15357	Phosphatidylinositol3,4,5-trisphosphate5-phosphatase2	SHIP2	43649	27333	31117	39243	33156	38748	87535	78302	69005	77391	86804	71245	2.1174	0.000681179
Q15435	Q15435	Proteinphosphatase1regulatorysubunit7	PP1R7	133940	99559	75806	117760	71021	101440	215520	217760	182660	203190	217710	182030	2.11727	0.00914735
P32119	P32119	Peroxiredoxin-2	PRDX2	311350	212710	187470	228940	141160	202500	464170	431490	400560	367510	427000	395170	2.11612	0.00776502
O15212	O15212	Prefoldinsubunit6	PFD6	43261	30296	32219	51423	29298	37083	101860	96401	69514	82015	92482	69762	2.11576	0.0147538
P20591	P20591	Interferon-inducedGTP-bindingproteinMx1	MX1	48703	157250	82322	200190	259960	198680	49737	732340	53481	345190	937080	302590	2.11542	0.111206
P62937	P62937	Peptidyl-prolylcis-transisomeraseA	PPIA	2.8808e+06	2.1636e+06	2.0434e+06	2.8736e+06	1.5673e+06	1.9642e+06	4.9175e+06	4.6366e+06	4.2695e+06	4.4221e+06	4.7469e+06	3.9879e+06	2.11514	0.0152008
O14964	O14964	Hepatocytegrowthfactor-regulatedtyrosinekinasesubstrate	HGS	38915	38609	33986	26272	20394	28301	30964	52501	38845	59277	54785	44082	2.11351	0.00490153
P34949	P34949	Mannose-6-phosphateisomerase	MPI	49423	22628	16920	37482	18532	19708	56145	49269	58346	50351	49493	51852	2.11338	0.0294824
Q6IA86	Q6IA86	Elongatorcomplexprotein2	ELP2	14933	14503	10424	NaN	12740	NaN	26060	19961	27835	30764	26226	24159	2.11243	1
Q99471	Q99471	Prefoldinsubunit5	PFD5	123720	94269	95668.9	98335	73705	105120	237740	201680	182100	187090	213340	179740	2.11167	0.00344679
Q9HC38	Q9HC38	Glyoxalasedomain-containingprotein4	GLOD4	49173	47216	34979	60723	31196	41951	92108	101390	75845	84467	110240	80277	2.11093	0.0259596
O95490	O95490	AdhesionGprotein-coupledreceptorL2	AGRL2	26301	15050	17776	9346.9	24569	22759	34894	34047	27836	34122	16699	86217	2.11042	0.258466
Q96G03	Q96G03	Phosphoglucomutase-2	PGM2	238440	162150	119070	298620	125120	149230	476790	355960	341020	413330	365670	346000	2.10889	0.0510177
O15394	O15394	Neuralcelladhesionmolecule2	NCAM2	7923.5	7062.8	8374.5	NaN	2841.6	8337.4	9839.1	13622	2175.4	11831	10701	8540.2	2.10867	0.173756
Q0VDF9	Q0VDF9	Heatshock70kDaprotein14	HSP7E	25657	30168	12888	38189	27935	16543	46663	60040	42668	50549	62017	52624	2.10654	0.0416685
Q99733	Q99733	Nucleosomeassemblyprotein1-like4	NP1L4	140070	116210	100720	142700	89121	126320	270750	306450	235140	259710	267450	216110	2.10625	0.00881325
Q6PCB8	Q6PCB8	Embigin	EMB	23674	22132	NaN	NaN	25804	18321	40401	61354	36353	50390	42889	44336	2.10457	0.0136678
Q9NQW7	Q9NQW7	Xaa-Proaminopeptidase1	XPP1	70129	46634	47840	88727	45529	53352	153230	141490	122290	133280	131000	115050	2.10447	0.0227061
Q9Y5A9	Q9Y5A9	YTHdomain-containingfamilyprotein2	YTHD2	28985	31236	41789	23452	16653	18253	66824	45467	30379	41859	48331	32804	2.10367	0.00818364
P41218	P41218	Myeloidcellnucleardifferentiationantigen	MNDA	150570	160920	174810	183930	185350	171610	334930	308740	415680	333710	340590	478520	2.10267	0.00339497
Q9NPI1	Q9NPI1	Bromodomain-containingprotein7	BRD7	NaN	13380	8747.7	12528	NaN	NaN	17003	39227	18538	21171	32761	NaN	2.10217	1
Q9Y5P6	Q9Y5P6	Mannose-1-phosphateguanyltransferasebeta	GMPPB	81139	45844	58414	56999	31345	62117	114480	102300	98939	104470	84956	116010	2.10125	0.0336475
P80217	P80217	Interferon-induced35kDaprotein	IN35	106820	95436	57026	130090	116860	127080	170210	275830	129790	235770	383890	197330	2.09878	0.0212394
Q14919	Q14919	Dr1-associatedcorepressor	NC2A	63104	70773	39176	22503	44929	56771	50829	101060	67352	92729	81915	69641	2.09661	0.0630621
Q15631	Q15631	Translin	TSN	68301	45224	46422	63009	42500	41251	113130	108750	108240	101370	106290	94273	2.09502	0.00630042
Q9Y2V2	Q9Y2V2	Calcium-regulatedheat-stableprotein1	CHSP1	65055	29558	27476	55306	23805	44398	83388	97137	81456	79478	73992	91258	2.09395	0.0466821
Q92990	Q92990	Glomulin	GLMN	15937	10388	12146	27695	10325	13444	40939	29590	31620	34349	37489	27358	2.09264	0.0755065
Q9ULZ3	Q9ULZ3	Apoptosis-associatedspeck-likeproteincontainingaCARD	ASC	175180	111810	104760	241820	145230	172820	459620	419510	357650	401050	389960	354840	2.09108	0.00874204
Q05D32	Q05D32	CTDsmallphosphatase-likeprotein2	CTSL2	18538	NaN	26949	16802	NaN	NaN	NaN	NaN	11491	41532	40443	25709	2.08806	1
O94855	O94855	ProteintransportproteinSec24D	SC24D	42124	33509	31187	48912	33431	34219	77336	94495	64848	74167	98774.1	69397	2.08667	0.0109446
P48426	P48426	Phosphatidylinositol5-phosphate4-kinasetype-2alpha	PI42A	61892	43774	53865	39104	48283	64544	131080	112800	91246	119270	104480	88670	2.08524	0.0120946
O00154	O00154	CytosolicacylcoenzymeAthioesterhydrolase	BACH	88331	26958	53851	111690	48711	49787	154940	104510	110000	138490	144650	122600	2.08524	0.0570807
O00115	O00115	Deoxyribonuclease-2-alpha	DNS2A	74031	NaN	59056	10900	10667	50471	39157	24758	22238	33017	NaN	42795	2.08399	0.353958
Q15021	Q15021	Condensincomplexsubunit1	CND1	16370	2206.7	9437.9	15030	9000.1	13455	31217	31361	25679	28868	25728	22059	2.08021	0.0136439
P41567	P41567	Eukaryotictranslationinitiationfactor1	EIF1	154760	161300	152140	81593	111720	134650	236920	220400	241230	212910	238150	217640	2.07937	0.00818233
Q15057	Q15057	Arf-GAPwithcoiled-coil,ANKrepeatandPHdomain-containingprotein2	ACAP2	24711	13436	7706.2	23823	11694	12147	27907	23451	41622	34310	23109	38354	2.07903	0.0577697
Q86V21	Q86V21	Acetoacetyl-CoAsynthetase	AACS	NaN	NaN	NaN	6076.4	NaN	4424.1	NaN	8558.6	15109	10878	9907.3	11615	2.07861	0.0116784
Q86TI2	Q86TI2	Dipeptidylpeptidase9	DPP9	24718	8438.2	12390	18258	9781.6	12112	35544	23553	30718	32784	24422	24243	2.07802	0.0246641
O60749	O60749	Sortingnexin-2	SNX2	109930	75284	60710	109450	56981	49686	169270	157620	94384	160170	151190	114440	2.07571	0.0509743
Q96EP0	Q96EP0	E3ubiquitin-proteinligaseRNF31	RNF31	12032	11620	9275.5	14177	NaN	9436.7	20031	28968	21641	21800	30759	20552	2.07281	0.0463963
P00966	P00966	Argininosuccinatesynthase	ASSY	87291	63687	66800	51983	56755	71265	116080	135050	121160	120610	138110	112110	2.07095	0.00290139
Q13158	Q13158	FAS-associateddeathdomainprotein	FADD	45798	32733	23542	NaN	21084	29525	60409	51176	47270	55956	52119	47264	2.07039	0.0139676
Q15052	Q15052	Rhoguaninenucleotideexchangefactor6	ARHG6	28843	15479	17906	28667	25096	23629	67607	70346	50295	58260	72620	35645	2.07013	0.0288771
P23526	P23526	Adenosylhomocysteinase	SAHH	189620	131570	126200	172370	86346	109160	313060	272510	225910	269750	237660	224280	2.06846	0.0258567
P50135	P50135	HistamineN-methyltransferase	HNMT	71952	47735	40430	33774	31221	36014	90099	81337	70506	79409	69354	60915	2.06723	0.00112465
Q06323	Q06323	Proteasomeactivatorcomplexsubunit1	PSME1	259660	221760	173900	322120	136010	194390	502280	521630	338600	424200	507960	348500	2.06592	0.0563778
Q8TF64	Q8TF64	PDZdomain-containingproteinGIPC3	GIPC3	27116	NaN	NaN	NaN	NaN	11815	NaN	29281	28682	20586	28485	24777	2.06528	1
P30085	P30085	UMP-CMPkinase	KCY	159020	151650	95883.1	129990	94733	112760	263660	251310	211140	239210	257080	198820	2.06497	0.00370058
Q9BQ61	Q9BQ61	TelomeraseRNAcomponentinteractingRNase	TRIR	27108	NaN	33781	21877	12501	14706	44613	26365	38315	37485	28817	32773	2.06474	0.0165739
Q7L591	Q7L591	Dockingprotein3	DOK3	40731	49914	30764	43801	38556	26664	148270	53183	71716	91926	57308	75216	2.06453	0.0230729
O94903	O94903	Pyridoxalphosphatehomeostasisprotein	PLPHP	123070	71605	85536	90998	64832	66318	159850	147300	154770	167430	151190	135690	2.06293	0.00443102
P49407	P49407	Beta-arrestin-1	ARRB1	112410	73275	76430	103530	66268	82244	185710	192960	148570	162060	200670	152310	2.06286	0.00919451
Q9BPW9	Q9BPW9	Dehydrogenase/reductaseSDRfamilymember9	DHRS9	15564	21827	11704	14865	34672	6565.3	65398	11896	36486	47691	13644	45649	2.06286	0.315543
P51570	P51570	Galactokinase	GALK1	99383.9	64360	60005	96801	63364	71861	192390	169370	135910	162640	173670	136950	2.06268	0.00738684
Q96AT9	Q96AT9	Ribulose-phosphate3-epimerase	RPE	174530	125850	125870	168430	111570	139360	212450	322380	287950	284900	309890	260280	2.06258	0.00498724
P13716	P13716	Delta-aminolevulinicaciddehydratase	HEM2	31613	6086.6	13144	21403	14015	10288	49430	24837	24702	37913	33847	21085	2.06203	0.0599341
P26038	P26038	Moesin	MOES	1.9433e+06	1.3242e+06	1.2391e+06	1.7016e+06	1.1543e+06	1.1702e+06	3.264e+06	2.7788e+06	2.6254e+06	2.91e+06	2.7897e+06	2.477e+06	2.06054	0.00601894
P35754	P35754	Glutaredoxin-1	GLRX1	27371	10009	9249.3	23917	16140	18987	68018	45609	45399	34286	44099	42388	2.06019	0.00639932
Q96MW1	Q96MW1	Coiled-coildomain-containingprotein43	CCD43	NaN	11669	12351	NaN	NaN	19593	43140	40488	51839	42117	52102	29935	2.05935	1
Q06830	Q06830	Peroxiredoxin-1	PRDX1	933961	781540	770290	992070	630340	931690	1.4552e+06	2.1572e+06	1.4059e+06	1.5236e+06	2.2193e+06	1.5035e+06	2.05874	0.0193741
O60869	O60869	Endothelialdifferentiation-relatedfactor1	EDF1	120850	70977	122400	95720.1	42179	84200	192680	170730	184620	157470	156960	119800	2.05752	0.0557621
A6NDG6	A6NDG6	Glycerol-3-phosphatephosphatase	PGP	145300	55307	65266	117280	64199	72188	184690	178110	148000	188380	161730	154730	2.0546	0.020566
Q8N806	Q8N806	PutativeE3ubiquitin-proteinligaseUBR7	UBR7	36888	17340	22898	42455	14060	27400	53932	34794	49539	52476	48809	55280	2.05331	0.0900899
Q9H2J4	Q9H2J4	Phosducin-likeprotein3	PDCL3	14683	NaN	15614	NaN	32671	33226	30231	67304	26696	63180	68044	71964	2.05277	0.00068908
Q92619	Q92619	RhoGTPase-activatingprotein45	HMHA1	60248	25343	23915	52422	33080	31146	89573	75075	59093	87966	85705	61925	2.05227	0.0226708
Q6A1A2	Q6A1A2	Putative3-phosphoinositide-dependentproteinkinase2	PDPK2	6737.3	9090.8	6886.8	NaN	5298.5	8917.2	15180	15052	11213	13242	15466	13677	2.05077	0.0386013
Q9UGP4	Q9UGP4	LIMdomain-containingprotein1	LIMD1	20969	NaN	8577.8	11569	NaN	NaN	22969	27969	NaN	21028	26760	NaN	2.05044	1
P68371	P68371	Tubulinbeta-4Bchain	TBB4B	2.076e+06	1.2928e+06	1.4113e+06	1.9708e+06	1.4944e+06	1.8258e+06	4.0368e+06	3.908e+06	3.5583e+06	3.6775e+06	3.8768e+06	3.2474e+06	2.04959	0.0018363
O75351	O75351	Vacuolarproteinsorting-associatedprotein4B	VPS4B	62622	50588	32247	53465	38213	49235	102370	97137	77017	99834.1	100500	86162	2.04834	0.00314441
P04424	P04424	Argininosuccinatelyase	ARLY	16576	11705	7622	9057	7717.3	11416	10539	NaN	20013	25010	17440	15722	2.04834	0.0166118
Q96DE0	Q96DE0	U8snoRNA-decappingenzyme	NUD16	19130	17060	12578	NaN	NaN	13095	16171	40386	25224	28018	29337	23315	2.04358	1
Q9H6T3	Q9H6T3	RNApolymeraseII-associatedprotein3	RPAP3	29985	17372	19381	23909	16313	17674	42282	38395	37567	42882	36340	37692	2.04249	0.00488443
P15121	P15121	Aldo-ketoreductasefamily1memberB1	ALDR	147210	96063	82726	100630	71798	100340	193550	200460	174000	166610	208440	177800	2.04221	0.00540148
P41227	P41227	N-alpha-acetyltransferase10	NAA10	86856	49027	82239	59691	68631	86380	186240	138390	140550	142170	150010	141170	2.04147	0.00285545
P30419	P30419	GlycylpeptideN-tetradecanoyltransferase1	NMT1	53111	41270	50220	57851	28323	31491	87433	87872	64309	77945	86545	65042	2.04109	0.0398465
P27707	P27707	Deoxycytidinekinase	DCK	77261	34582	40339	79626	38332	43827	125240	125750	103470	96428	104930	112020	2.03867	0.0357897
O94979	O94979	ProteintransportproteinSec31A	SC31A	75676	41854	46660	63293	42749	45989	118960	111250	102460	99380	106290	99634	2.03745	0.00436566
Q9NY33	Q9NY33	Dipeptidylpeptidase3	DPP3	155280	103800	94185.1	130240	84029.1	104230	240650	227470	192140	211340	234270	194770	2.03713	0.00659995
Q01826	Q01826	DNA-bindingproteinSATB1	SATB1	24562	6752.2	18523	29085	16513	17929	51980	32509	49344	59016	24374	50592	2.03693	0.0937319
Q15185	Q15185	ProstaglandinEsynthase3	TEBP	265620	172310	178180	298650	174610	182860	634020	482350	405150	438070	460750	399250	2.03689	0.0158074
P09211	P09211	GlutathioneS-transferaseP	GSTP1	1.3857e+06	851110	836820	1.5852e+06	655440	884740	1.9293e+06	2.0287e+06	2.017e+06	1.8658e+06	2.2069e+06	1.8808e+06	2.03479	0.0551762
O60493	O60493	Sortingnexin-3	SNX3	177500	98613	119830	91342	90265	97642	219510	179690	193830	195950	173750	199060	2.03427	0.000136283
Q9ULW0	Q9ULW0	TargetingproteinforXklp2	TPX2	12760	2931.9	24004	5657.7	1937.3	15648	12021	11417	13884	11898	9231.4	13133	2.03362	0.310764
Q8IWB7	Q8IWB7	WDrepeatandFYVEdomain-containingprotein1	WDFY1	32287	19410	34777	35012	21003	31720	73914	52814	52644	62538	55957	56014	2.03308	0.011575
P50395	P50395	RabGDPdissociationinhibitorbeta	GDIB	966980	614270	600250	776820	418910	611800	1.3331e+06	1.2231e+06	1.2091e+06	1.2067e+06	1.2545e+06	1.1025e+06	2.03142	0.0182146
Q9Y570	Q9Y570	Proteinphosphatasemethylesterase1	PPME1	33547	30637	26661	51201	20701	24333	66846	49667	53650	66608	65270	49680	2.03073	0.0738819
Q9NR46	Q9NR46	Endophilin-B2	SHLB2	12015	10427	13196	14070	11666	8049.1	6151.4	27191	NaN	16420	30201	NaN	2.02944	0.107048
P13489	P13489	Ribonucleaseinhibitor	RINI	640260	458030	423910	752200	340260	515280	1.1612e+06	1.0472e+06	1.0276e+06	1.0624e+06	1.015e+06	1.0203e+06	2.02814	0.0369099
P40306	P40306	Proteasomesubunitbetatype-10	PSB10	123300	59593	67908	98679.9	44359	88935	122920	160800	139430	160230	159920	126720	2.02801	0.0546328
P62312	P62312	U6snRNA-associatedSm-likeproteinLSm6	LSM6	36426	55279	63317	41776	20607	32509	75249	72681	39703	82497	68758	41146	2.02791	0.073665
Q9UHY1	Q9UHY1	Nuclearreceptor-bindingprotein	NRBP	30907	27830	20997	25105	21619	21536	51706	51962	42723	40064	57098	42606	2.02782	0.00420099
P13693	P13693	Translationally-controlledtumorprotein	TCTP	233730	169730	142540	231420	147650	154740	354430	357240	294010	358970	378990	323120	2.02584	0.00928723
Q15172	Q15172	Serine/threonine-proteinphosphatase2A56kDaregulatorysubunitalphaisoform	2A5A	25944	10483	12491	17053	16317	22930	32139	38716	39342	42707	37356	33239	2.0256	0.00543535
Q13867	Q13867	Bleomycinhydrolase	BLMH	52859	33222	34228	45081	26901	41550	89456	76717	74496	73355	74647	76449	2.02532	0.0117659
Q5JS54	Q5JS54	Proteasomeassemblychaperone4	PSMG4	NaN	NaN	NaN	NaN	NaN	2679.3	NaN	4972.1	7113.8	5423.7	4537.7	6464.9	2.02244	1
Q9NVA2	Q9NVA2	Septin-11	40787	159610	93005	98024	90408	86138	87754	200480	206740	175210	182940	201490	153300	2.02214	0.000975911
Q9H0N5	Q9H0N5	Pterin-4-alpha-carbinolaminedehydratase2	PHS2	NaN	NaN	21004	NaN	9635.9	10753	NaN	NaN	21927	NaN	NaN	20580	2.02178	1
Q9UNI6	Q9UNI6	Dualspecificityproteinphosphatase12	DUS12	7736.7	NaN	NaN	4093.8	NaN	9912.9	14133	19650	15778	9775.5	16950	NaN	2.02065	0.309348
O15525	O15525	TranscriptionfactorMafG	MAFG	19415	NaN	NaN	13294	NaN	NaN	NaN	23379	33600	30911	22286	28105	2.01986	1
Q15059	Q15059	Bromodomain-containingprotein3	BRD3	14173	NaN	12156	12291	10041	11128	27892	23727	22899	23303	21464	22521	2.01671	0.000371444
Q9UKY7	Q9UKY7	ProteinCDV3homolog	CDV3	172990	104930	187120	175370	79608	115890	355540	258100	231780	253590	236480	221210	2.01647	0.0387801
Q6NXR4	Q6NXR4	TELO2-interactingprotein2	TTI2	10333	NaN	10928	NaN	6802.5	NaN	12083	18128	17131	11043	16230	14373	2.01519	1
Q9Y2E5	Q9Y2E5	Epididymis-specificalpha-mannosidase	MA2B2	32214	20520	21386	33317	17545	21525	41369	35418	44801	52107	33256	59391	2.01484	0.0532972
O60479	O60479	HomeoboxproteinDLX-3	DLX3	33811	19488	31168	NaN	3997.9	NaN	7629.5	10585	NaN	9389.9	NaN	6900.7	2.01347	1
Q9HCJ6	Q9HCJ6	SynapticvesiclemembraneproteinVAT-1homolog-like	VAT1L	16033	8465.4	8440.5	NaN	3455.5	7189.4	16737	10239	8114.5	15206	13507	4917.8	2.01301	0.283601
P22059	P22059	Oxysterol-bindingprotein1	OSBP1	25624	14311	15522	24542	20553	21207	42148	47108	41438	42248	44780	46115	2.0129	0.00031774
O15144	O15144	Actin-relatedprotein2/3complexsubunit2	ARPC2	408510	296140	277160	372890	266140	255190	780540	633510	580090	630590	603160	541180	2.01058	0.0055355
Q9H7N4	Q9H7N4	Splicingfactor,arginine/serine-rich19	SFR19	NaN	NaN	17527	NaN	5952.3	NaN	16306	9517.2	13861	10439	15461	10569	2.00736	1
Q9H8W4	Q9H8W4	Pleckstrinhomologydomain-containingfamilyFmember2	PKHF2	49754	NaN	NaN	26487	NaN	NaN	51228	80621	148840	76420	51983	37799	2.0067	1
Q9UHD8	Q9UHD8	Septin-9	40057	118680	60820	91946	131100	57162	76818	179870	164540	179610	170370	158400	171900	2.00486	0.0465191
P48163	P48163	NADP-dependentmalicenzyme	MAOX	33013	28502	25530	30632	28369	34980	55371	71449	62640	60761	67582	58824	1.99552	0.000739167
P49588	P49588	Alanine--tRNAligase,cytoplasmic	SYAC	148100	117290	110660	157920	81693	116740	249420	292850	200310	222730	282180	189760	1.99322	0.0362894
P61160	P61160	Actin-relatedprotein2	ARP2	521970	408920	354150	428270	379560	368780	913270	798380	701150	862570	780710	702270	1.99071	0.000781247
Q8WU79	Q8WU79	Stromalmembrane-associatedprotein2	SMAP2	172830	140170	135390	158120	119190	128480	285370	289120	205570	290790	288380	227440	1.98968	0.00414932
Q9C0I1	Q9C0I1	Myotubularin-relatedprotein12	MTMRC	NaN	NaN	NaN	NaN	6348.8	6835.9	10541	14116	14980	17273	8650.2	14999	1.98644	0.0871505
P61981	P61981	14-3-3proteingamma	1433G	686710	515540	517370	510520	384700	442170	934000	906490	777140	939389	947481	763550	1.98538	0.00314461
P0CG12	P0CG12	Decreasedexpressioninrenalandprostatecancerprotein	DERPC	7835.8	NaN	NaN	NaN	NaN	6678.8	28007	14306	NaN	NaN	12799	13727	1.98462	1
Q9HB40	Q9HB40	Retinoid-inducibleserinecarboxypeptidase	RISC	122860	160940	129760	148580	115860	127530	223250	208080	286780	271930	215410	291930	1.98228	0.00425571
Q7L1Q6	Q7L1Q6	BasicleucinezipperandW2domain-containingprotein1	BZW1	194050	143550	144710	195280	106680	154290	309940	251460	256620	290540	314130	273300	1.97982	0.0193688
Q9NR12	Q9NR12	PDZandLIMdomainprotein7	PDLI7	183060	107660	138220	165930	106840	127650	391730	273280	310240	284690	212240	290490	1.97948	0.0138735
Q7Z7K6	Q7Z7K6	CentromereproteinV	CENPV	62918	67030	59231	55496	63724	35843	146080	113710	95481	103050	111770	85338	1.97932	0.0232587
P46108	P46108	Adaptermoleculecrk	CRK	44376	NaN	18307	26433	14704	NaN	50923	56436	38185	39980	36937	40204	1.97879	0.0540321
Q3T8J9	Q3T8J9	GON-4-likeprotein	GON4L	52844	211830	86705	94441	118920	77611	179370	92245	73894	84182.9	318200	251660	1.97758	0.186279
Q13630	Q13630	GDP-L-fucosesynthase	FCL	137470	103420	93716	160100	66280	85486	271780	199060	173830	192500	223370	163040	1.97709	0.0698965
P49419	P49419	Alpha-aminoadipicsemialdehydedehydrogenase	AL7A1	NaN	48562	57546	NaN	11317	55911	NaN	29987	NaN	NaN	33894	72943	1.97669	0.522203
P04075	P04075	Fructose-bisphosphatealdolaseA	ALDOA	2.6755e+06	2.3888e+06	1.9078e+06	2.5857e+06	1.4662e+06	1.997e+06	4.4865e+06	4.4985e+06	3.4971e+06	3.8949e+06	4.5758e+06	3.254e+06	1.97126	0.0238383
P48444	P48444	Coatomersubunitdelta	COPD	182490	125940	117800	175160	106110	136510	296350	309080	246670	273530	314560	225260	1.96945	0.0176459
P53990	P53990	IST1homolog	IST1	109150	37997	102510	76919	50156	56947	155000	94051	100910	132450	111200	113900	1.96918	0.0080051
Q9NTK5	Q9NTK5	Obg-likeATPase1	OLA1	407680	299720	260830	372120	240050	323890	661970	667730	580230	621240	647790	546370	1.96607	0.00828413
Q9H0W9	Q9H0W9	EsterhydrolaseC11orf54	CK054	23148	20550	18580	32717	13803	19976	61612	44607	43667	37769	44788	40496	1.96555	0.0568715
P67936	P67936	Tropomyosinalpha-4chain	TPM4	1.3229e+06	1.0751e+06	1.0342e+06	1.1765e+06	773330	902450	2.1434e+06	1.871e+06	1.7099e+06	1.7939e+06	1.9474e+06	1.7755e+06	1.96215	0.00588173
O00764	O00764	Pyridoxalkinase	PDXK	184640	111850	116560	154430	93701	139810	230420	291800	257630	246470	272370	227640	1.96209	0.0139252
O95630	O95630	STAM-bindingprotein	STABP	19693	8562.5	11972	14072	19325	15563	30891	46660	39795	24378	50055	26186	1.96177	0.0526764
O14777	O14777	KinetochoreproteinNDC80homolog	NDC80	NaN	NaN	6159.3	NaN	NaN	4655.1	NaN	7437.7	NaN	8038.8	NaN	10355	1.95994	1
O43707	O43707	Alpha-actinin-4	ACTN4	1.234e+06	810080	732660	1.3507e+06	714960	832980	1.9459e+06	1.6811e+06	1.7599e+06	1.8612e+06	1.7244e+06	1.8823e+06	1.95831	0.0255878
Q8WVY7	Q8WVY7	Ubiquitin-likedomain-containingCTDphosphatase1	UBCP1	60073	35345	35191	63193	26193	38948	85985	93498	80464.1	92547.9	70871	73782	1.95801	0.0661602
Q16644	Q16644	MAPkinase-activatedproteinkinase3	MAPK3	28256	NaN	NaN	NaN	17317	21179	42904	37410	30636	39570	28616	46518	1.95738	0.0433026
O43765	O43765	Smallglutamine-richtetratricopeptiderepeat-containingproteinalpha	SGTA	95142	111270	75904	90697	52957	67018	158940	138290	101120	152960	140140	112450	1.95643	0.0205548
Q96T51	Q96T51	RUNandFYVEdomain-containingprotein1	RUFY1	53277	43133	45764	55046	32143	44660	98755	86702	85634	89958	84660	77672	1.95622	0.0144333
P02686	P02686	Myelinbasicprotein	MBP	70433	53398	94518	51207	50788	76445	122740	120460	126760	115530	116740	110280	1.9558	0.00787699
Q8NE71	Q8NE71	ATP-bindingcassettesub-familyFmember1	ABCF1	31515	24803	36565	21630	24657	32539	58024	47832	45521	53037	55557	43962	1.95433	0.00874621
Q5K651	Q5K651	Sterilealphamotifdomain-containingprotein9	SAMD9	31723	31460	21767	50899	54650	29816	65199	116920	46548	74628	130520	63341	1.95211	0.082787
O15498	O15498	SynaptobrevinhomologYKT6	YKT6	44201	32321	31182	52303	21541	22948	51699	68591	54835	54645	61721	56967	1.95145	0.0809836
Q9UJX4	Q9UJX4	Anaphase-promotingcomplexsubunit5	APC5	22082	10717	9682.5	4036.5	10184	NaN	14492	11183	14581	15354	12479	10217	1.9511	0.174206
Q9UMR2	Q9UMR2	ATP-dependentRNAhelicaseDDX19B	DD19B	NaN	NaN	NaN	NaN	23193	NaN	NaN	50409	44283	38346	53313	NaN	1.94948	1
Q3ZCM7	Q3ZCM7	Tubulinbeta-8chain	TBB8	1.3728e+06	673310	893580	1.2426e+06	931230	1.0692e+06	2.1761e+06	2.063e+06	2.2336e+06	2.0176e+06	2.2782e+06	1.9918e+06	1.94869	0.00205219
Q9H2H8	Q9H2H8	Peptidyl-prolylcis-transisomerase-like3	PPIL3	56905	50770	37440	27227	32395	47038	58875	81215	78363	64227	80625	59242	1.94818	0.0229781
O60232	O60232	ProteinZNRD2	ZNRD2	50407	NaN	NaN	22582	27104	28632	37259	60705	60843	NaN	44785	57152	1.94775	0.0142861
Q9H3S4	Q9H3S4	Thiaminpyrophosphokinase1	TPK1	24835	NaN	NaN	35347	15673	NaN	44046	NaN	87874	55541	37820	NaN	1.94722	0.276604
Q15126	Q15126	Phosphomevalonatekinase	PMVK	21434	15639	17170	26850	16157	17174	42177	38384	52123	32265	39496	43126	1.94663	0.021464
P07437	P07437	Tubulinbetachain	TBB5	1.4951e+06	1.2714e+06	1.1887e+06	1.6047e+06	1.3092e+06	1.47e+06	2.8388e+06	3.2023e+06	2.4619e+06	2.7163e+06	3.2507e+06	2.5725e+06	1.94475	0.00194525
Q07812	Q07812	ApoptosisregulatorBAX	BAX	126530	93569	77287	155770	82412	56773	248780	200220	126140	206110	163170	159180	1.94389	0.0955368
Q13464	Q13464	Rho-associatedproteinkinase1	ROCK1	50264	36688	30916	59212	34321	29813	84330	75555	68395	84260	73370	71921	1.9433	0.0366121
Q14353	Q14353	GuanidinoacetateN-methyltransferase	GAMT	49987	28208	26901	70158	28864	37604	110590	76609	94178	104690	68816	77562	1.94323	0.0847687
P09972	P09972	Fructose-bisphosphatealdolaseC	ALDOC	1.8965e+06	1.9762e+06	1.5168e+06	2.3152e+06	993470	1.6492e+06	2.9703e+06	3.7821e+06	2.4697e+06	2.9201e+06	3.7901e+06	2.5049e+06	1.94062	0.0727429
P54577	P54577	Tyrosine--tRNAligase,cytoplasmic	SYYC	117300	91998	82337.1	109180	73755	79583	218070	206160	151960	176420	186310	142310	1.93979	0.0104006
Q9BTY7	Q9BTY7	ProteinHGH1homolog	HGH1	39748	23132	24249	40660	26245	40732	53899	77665	70616	75843	62637	66770	1.93966	0.0133804
Q13409	Q13409	Cytoplasmicdynein1intermediatechain2	DC1I2	129520	58598	90103	53248	59189	71159	145300	125970	129660	128870	134840	94124.1	1.93924	0.00938802
P35813	P35813	Proteinphosphatase1A	PPM1A	22090	9942.4	NaN	17443	9270.1	NaN	66262	24913	NaN	32484	29595	15535	1.93663	0.181177
P61158	P61158	Actin-relatedprotein3	ARP3	2.29e+06	1.7216e+06	1.6214e+06	2.1347e+06	1.5046e+06	1.632e+06	3.9151e+06	3.3594e+06	3.139e+06	3.5167e+06	3.4663e+06	3.1218e+06	1.93631	0.00415028
O14879	O14879	Interferon-inducedproteinwithtetratricopeptiderepeats3	IFIT3	3998.8	NaN	8084	74939	71910	39555	4467.3	82586.1	4250.3	128870	168230	71326	1.93583	0.113485
P06703	P06703	ProteinS100-A6	S10A6	376700	373730	486620	376530	188390	497180	477090	691050	857260	564230	649690	697070	1.93504	0.0889619
P31946	P31946	14-3-3proteinbeta/alpha	1433B	687780	482880	402840	710670	349420	434730	1.1931e+06	931530	772370	966640	942949	856970	1.93417	0.0363838
P07900	P07900	HeatshockproteinHSP90-alpha	HS90A	1.3775e+06	1.1591e+06	1.0582e+06	1.4238e+06	815960	1.1771e+06	2.5721e+06	2.1948e+06	2.0247e+06	2.191e+06	2.2403e+06	2.0017e+06	1.92962	0.0170025
P47813	P47813	Eukaryotictranslationinitiationfactor1A,X-chromosomal	IF1AX	79350	64433	70251	77877	40839	63533	123920	106510	86672	120320	125050	96482	1.92957	0.0336592
P55010	P55010	Eukaryotictranslationinitiationfactor5	IF5	104470	85098	80467	91643.1	69555	83542	178510	180280	153680	159030	167590	143450	1.92915	0.00211922
Q13907	Q13907	Isopentenyl-diphosphateDelta-isomerase1	IDI1	156250	184400	124130	158940	109900	131750	261550	264250	210800	253330	265480	245390	1.9284	0.00381644
Q13451	Q13451	Peptidyl-prolylcis-transisomeraseFKBP5	FKBP5	63573	40041	45392	69635	43573	74809	128820	134840	89143	106680	145390	104930	1.92829	0.0303807
Q96CW5	Q96CW5	Gamma-tubulincomplexcomponent3	GCP3	22011	14134	21200	20386	16112	16467	33246	41559	37589	33302	35122	33143	1.92804	0.00105533
Q06124	Q06124	Tyrosine-proteinphosphatasenon-receptortype11	PTN11	43279	29380	23753	33844	21762	30778	65606	66082	50476	64799	60695	41129	1.92523	0.0284603
P05198	P05198	Eukaryotictranslationinitiationfactor2subunit1	IF2A	190010	137520	171160	124620	86583	144460	254360	249200	201430	223000	253710	195670	1.92221	0.0182521
Q96D96	Q96D96	Voltage-gatedhydrogenchannel1	HVCN1	18082	12630	18286	22747	NaN	NaN	60023	59506	29595	34057	67861	36168	1.92218	1
P82979	P82979	SAPdomain-containingribonucleoprotein	SARNP	138580	76823	139030	94952	52056	104740	197900	172270	139930	173020	154490	137480	1.92184	0.0459194
Q9NR33	Q9NR33	DNApolymeraseepsilonsubunit4	DPOE4	54130	NaN	12966	NaN	NaN	13073	NaN	NaN	13644	21030	NaN	29999	1.92131	1
Q9NWV4	Q9NWV4	CXXCmotifcontainingzincbindingprotein	CZIB	50452	39004	13698	73798	25299	27387	94618	83463	52936	63216	80407.1	71137	1.91944	0.13705
Q9BTW9	Q9BTW9	Tubulin-specificchaperoneD	TBCD	28080	21042	14854	32127	17839	21580	45360	45421	38900	52623	44866	37017	1.91897	0.0315686
P61956	P61956	Smallubiquitin-relatedmodifier2	SUMO2	296120	218580	367440	307320	110040	164980	286150	230110	183340	338190	353250	329930	1.9188	0.0950554
Q13564	Q13564	NEDD8-activatingenzymeE1regulatorysubunit	ULA1	75105	63234	53098	85500	46039	65457	122370	121600	100590	120380	130370	115780	1.91766	0.0234757
Q9NP61	Q9NP61	ADP-ribosylationfactorGTPase-activatingprotein3	ARFG3	28643	22400	33433	10267	38001	16027	57289	85141.1	48234	33686	62985	20756	1.91681	0.263698
Q6PD74	Q6PD74	Alpha-andgamma-adaptin-bindingproteinp34	AAGAB	18355	20660	NaN	32325	12548	14454	46040	41647	31938	35242	41051	28533	1.91665	0.1062
P46736	P46736	Lys-63-specificdeubiquitinaseBRCC36	BRCC3	32130	19742	20789	13973	31236	30781	52291	48647	41776	44281	49129	43474	1.91655	0.0725065
P04818	P04818	Thymidylatesynthase	TYSY	2399.6	2875.6	2181.3	3739.2	5987.2	NaN	NaN	6741.8	8947.4	NaN	10156	8094.8	1.9163	0.130521
P06744	P06744	Glucose-6-phosphateisomerase	G6PI	639990	440280	373700	532840	318780	422560	793240	891860	842090	857339	814510	720420	1.91375	0.0145211
O14727	O14727	Apoptoticprotease-activatingfactor1	APAF	14895	10455	6610.3	11420	10650	8949.2	21279	20123	19628	24350	18579	16851	1.9133	0.00791868
Q15843	Q15843	NEDD8	NEDD8	152760	207820	105090	143160	98496	113270	378550	331020	231940	250040	221320	202070	1.91305	0.00662556
P53992	P53992	ProteintransportproteinSec24C	SC24C	75307	52412	54851	68830	49964	49305	125850	129640	103590	103620	123270	92932	1.91299	0.00898125
Q9BRP4	Q9BRP4	ProteasomalATPase-associatedfactor1	PAAF1	18076	12719	4277	27049	6874	NaN	NaN	NaN	8835.1	31380	21662	NaN	1.91203	0.457428
Q9BQE9	Q9BQE9	B-cellCLL/lymphoma7proteinfamilymemberB	BCL7B	NaN	24324	NaN	10894	NaN	21017	NaN	22196	NaN	35248	NaN	23661	1.90856	0.234597
P17655	P17655	Calpain-2catalyticsubunit	CAN2	152010	91483	104180	157140	90038.9	143300	214100	227460	262540	218270	254090	253130	1.90599	0.0228731
Q13136	Q13136	Liprin-alpha-1	LIPA1	16889	7907.3	NaN	12382	NaN	6107.2	21340	19824	17728	21735	13757	15139	1.90229	0.137134
O43150	O43150	Arf-GAPwithSH3domain,ANKrepeatandPHdomain-containingprotein2	ASAP2	8007.9	NaN	NaN	NaN	7619.1	10943	14785	19113	22626	18156	19506	14797	1.90225	0.0334362
P25490	P25490	TranscriptionalrepressorproteinYY1	TYY1	26351	33346	12560	18674	19544	29142	29522	43508	42339	41051	44593	39990	1.9022	0.0114181
O15143	O15143	Actin-relatedprotein2/3complexsubunit1B	ARC1B	832150	604900	603220	709240	519520	675040	1.3045e+06	1.2518e+06	1.2214e+06	1.2291e+06	1.2591e+06	1.1027e+06	1.90017	0.00360432
P22234	P22234	MultifunctionalproteinADE2	PUR6	243380	239130	193500	228150	151880	229330	453720	418070	337390	388760	419910	333880	1.89998	0.0135145
Q92696	Q92696	Geranylgeranyltransferasetype-2subunitalpha	PGTA	22061	25475	15568	26368	17214	23900	39577	53427	35418	38815	50945	37607	1.89964	0.016309
Q9UK41	Q9UK41	Vacuolarproteinsorting-associatedprotein28homolog	VPS28	44722	19366	37806	23974	29346	22758	53260	46037	43809	53426	43148	47547	1.89876	0.00294326
Q8WZA9	Q8WZA9	Immunity-relatedGTPasefamilyQprotein	IRGQ	100290	82614	58995	94204	66322	62528	156370	181700	133320	141140	166580	113640	1.89817	0.019305
Q96D71	Q96D71	RalBP1-associatedEpsdomain-containingprotein1	REPS1	34338	25896	28708	42018	26223	30811	71139	79849	65044	57760	69597	57669	1.8972	0.0134841
P55786	P55786	Puromycin-sensitiveaminopeptidase	PSA	127100	103160	81336.1	117210	78211	97804	206690	200320	170680	183690	201320	165450	1.89678	0.00790718
Q9H3S7	Q9H3S7	Tyrosine-proteinphosphatasenon-receptortype23	PTN23	29765	15048	20620	22946	20115	17524	50422	36484	36396	46358	36918	32229	1.89634	0.0082511
Q9Y3C6	Q9Y3C6	Peptidyl-prolylcis-transisomerase-like1	PPIL1	23723	24100	23133	7076	13614	22459	32122	30918	33940	33527	19770	22218	1.89517	0.159765
P63104	P63104	14-3-3proteinzeta/delta	1433Z	1.7571e+06	1.3892e+06	1.2334e+06	1.6498e+06	1.1263e+06	1.2907e+06	2.7783e+06	2.7498e+06	2.376e+06	2.5091e+06	2.709e+06	2.3986e+06	1.89434	0.00550223
Q13287	Q13287	N-myc-interactor	NMI	72509	51007	34499	118400	111030	76559	169160	191280	101840	164600	253060	163300	1.89068	0.032636
P29692	P29692	Elongationfactor1-delta	EF1D	471360	364270	463650	412450	261630	366440	724390	703720	694300	630520	680870	620020	1.88815	0.0103352
Q9GZZ1	Q9GZZ1	N-alpha-acetyltransferase50	NAA50	46927	45814	50341	42964	25533	38015	88898	74995	51474	69779	68216	58812	1.88642	0.0187202
P54725	P54725	UVexcisionrepairproteinRAD23homologA	RD23A	110510	61918	70920	88377	56999	71550	157070	129380	129220	142120	139730	121530	1.88482	0.00958494
Q9Y6G9	Q9Y6G9	Cytoplasmicdynein1lightintermediatechain1	DC1L1	48544	25201	48373	45912	37855	42270	69333	88687	79292	85352	81506	70307	1.88122	0.00144973
Q9P0J7	Q9P0J7	E3ubiquitin-proteinligaseKCMF1	KCMF1	13098	9452.1	4875.3	NaN	7399.7	8141.9	6533.7	13826	15948	19729	17648	8885.3	1.87724	0.147108
P49848	P49848	TranscriptioninitiationfactorTFIIDsubunit6	TAF6	530760	225180	312680	NaN	56835	274330	192820	24465	260300	175290	286060	255620	1.87424	0.383586
Q92974	Q92974	Rhoguaninenucleotideexchangefactor2	ARHG2	167720	139590	147460	189950	176080	137640	372710	350060	271200	333540	360310	251490	1.87248	0.0127643
P98171	P98171	RhoGTPase-activatingprotein4	RHG04	106430	66921	57769	83732	70621	61786	162270	140260	135620	147480	126890	127840	1.87084	0.00339385
Q9UI08	Q9UI08	Ena/VASP-likeprotein	EVL	167530	128270	100910	95634	112650	112970	219380	201710	177170	223540	184440	193210	1.87059	0.00143216
Q96S97	Q96S97	Myeloid-associateddifferentiationmarker	MYADM	NaN	NaN	NaN	NaN	NaN	8175.9	NaN	20825	14616	13068	16029	17057	1.86984	1
Q6IC98	Q6IC98	GRAMdomain-containingprotein4	GRAM4	71567	66356	103420	10765	93648	28841	73443	53314	83017	64718	48764	60104	1.86854	0.377905
Q15003	Q15003	Condensincomplexsubunit2	CND2	17771	12589	11127	13500	7823.3	12304	24326	13517	15808	25088	16120	20953	1.86825	0.0419843
P68363	P68363	Tubulinalpha-1Bchain	TBA1B	3.4208e+06	2.2172e+06	2.4235e+06	4.2609e+06	2.5284e+06	3.0104e+06	6.762e+06	6.5571e+06	5.7043e+06	5.923e+06	6.4799e+06	5.5039e+06	1.86754	0.0176608
O75116	O75116	Rho-associatedproteinkinase2	ROCK2	28512	14753	32589	34910	10668	18735	49012	49345	48486	38784	35716	32773	1.86687	0.14535
P06733	P06733	Alpha-enolase	ENOA	3.4061e+06	2.8108e+06	2.4884e+06	3.0137e+06	1.8663e+06	2.6956e+06	4.7889e+06	4.9275e+06	4.2193e+06	4.5724e+06	4.9741e+06	4.326e+06	1.86525	0.0143045
Q9Y4K3	Q9Y4K3	TNFreceptor-associatedfactor6	TRAF6	NaN	NaN	NaN	NaN	5498.8	11371	23448	16032	20377	16348	13259	NaN	1.86189	0.241867
P19971	P19971	Thymidinephosphorylase	TYPH	90433.9	161430	101020	96460.9	127770	132790	165140	342420	161780	167810	344320	182430	1.86056	0.0667267
O00743	O00743	Serine/threonine-proteinphosphatase6catalyticsubunit	PPP6	84668	61125	56920	73601	73954	71618	137460	149510	128440	132540	148510	127290	1.85927	0.000194202
Q99856	Q99856	AT-richinteractivedomain-containingprotein3A	ARI3A	18337	7901.3	14402	25518	12333	17874	29069	31187	35517	34061	28857	36757	1.85882	0.0490167
P31146	P31146	Coronin-1A	COR1A	1.2379e+06	810820	778309	841250	642610	732450	1.8086e+06	1.2786e+06	1.3078e+06	1.5367e+06	1.2598e+06	1.3129e+06	1.85848	0.00326563
Q6P1N9	Q6P1N9	PutativedeoxyribonucleaseTATDN1	TATD1	56452	32563	27453	42096	29159	28821	78585	57794	55257	62058	77155	47395	1.85805	0.0300517
P14618	P14618	PyruvatekinasePKM	KPYM	5.0865e+06	4.0782e+06	3.2964e+06	4.2825e+06	3.0349e+06	3.7337e+06	6.6006e+06	8.6884e+06	6.0958e+06	6.2051e+06	8.5298e+06	5.8741e+06	1.8573	0.0156648
Q9BV44	Q9BV44	THUMPdomain-containingprotein3	THUM3	38406	41640	31451	57010	25559	42706	77266	76175	65058	68553	82440	70535	1.85721	0.0624031
P49356	P49356	Proteinfarnesyltransferasesubunitbeta	FNTB	17980	11823	15241	12236	19231	30327	49952	37373	42907	41413	37909	29103	1.85687	0.0937214
Q96FW1	Q96FW1	UbiquitinthioesteraseOTUB1	OTUB1	130680	89655	75683	142060	69854	87230	205460	193720	166650	182820	176190	171950	1.85649	0.0423637
Q13509	Q13509	Tubulinbeta-3chain	TBB3	83813	42826	34878	NaN	43789	NaN	84590	NaN	NaN	68430	87609	88944	1.85185	1
Q9BWD1	Q9BWD1	Acetyl-CoAacetyltransferase,cytosolic	THIC	120990	85645	94332	122120	68005	112690	179070	201330	179010	176690	206090	162810	1.85032	0.0347651
P50748	P50748	Kinetochore-associatedprotein1	KNTC1	14704	NaN	17347	NaN	16049	14103	NaN	27474	21320	19853	48097	22558	1.84942	0.185938
Q15746	Q15746	Myosinlightchainkinase,smoothmuscle	MYLK	49089	21572	36603	50998	19544	17867	35514	64432	37492	42497	NaN	54842	1.84869	0.26005
Q9C0E8	Q9C0E8	Endoplasmicreticulumjunctionformationproteinlunapark	LNP	32649	11048	17166	8832.1	NaN	19380	NaN	19068	27498	19472	21491	33701	1.84669	0.191507
P19474	P19474	E3ubiquitin-proteinligaseTRIM21	RO52	56865	53002	36541	62639	48448	61821	91248	121880	88085.9	102610	116450	98846	1.84648	0.00321924
P49591	P49591	Serine--tRNAligase,cytoplasmic	SYSC	117400	95597	73922	113150	78002	87678.9	185570	193040	142540	165190	195580	150580	1.84561	0.0101998
P42566	P42566	Epidermalgrowthfactorreceptorsubstrate15	EPS15	115070	96377.1	75671	202660	95397	72646	263510	200620	154920	223080	224910	175780	1.84491	0.125787
Q13045	Q13045	Proteinflightless-1homolog	FLII	99321	72441	69981	78930	78180	78430	157250	166090	157610	148590	144600	140480	1.84071	3.15125e-06
Q9NP97	Q9NP97	Dyneinlightchainroadblock-type1	DLRB1	149270	138290	110070	144890	74036	130090	197520	204790	177040	187090	229200	202430	1.8391	0.0480532
Q14738	Q14738	Serine/threonine-proteinphosphatase2A56kDaregulatorysubunitdeltaisoform	2A5D	46611	28996	23237	42075	22401	27385	64401	53490	53274	62660	49264	51966	1.83856	0.0380481
Q9P260	Q9P260	RAB11-bindingproteinRELCH	RELCH	NaN	NaN	12315	NaN	16784	9241.2	NaN	17663	22513	NaN	22873	NaN	1.83659	1
O00233	O00233	26Sproteasomenon-ATPaseregulatorysubunit9	PSMD9	41055	NaN	54570	40961	13731	34496	27264	94251.9	27225	27614	80892	53767	1.83613	0.258572
Q9Y5Y2	Q9Y5Y2	CytosolicFe-SclusterassemblyfactorNUBP2	NUBP2	49116	23109	16767	36541	33686	36505	57565	63416	67388	66011	72347	58094	1.83455	0.00092726
Q9NVZ3	Q9NVZ3	Adaptinear-bindingcoat-associatedprotein2	NECP2	95610	34000	64133	87855	53210	69147	157200	134240	103350	154950	118750	107810	1.83084	0.0287581
Q9Y5K6	Q9Y5K6	CD2-associatedprotein	CD2AP	105140	71958	66266	95220	58981	71608	118250	162660	92634	130850	178850	105150	1.82904	0.043755
P20933	P20933	N(4)-(beta-N-acetylglucosaminyl)-L-asparaginase	ASPG	54552	NaN	NaN	51532	22617	NaN	28832	7273.1	5286	62439	NaN	NaN	1.82894	1
P50452	P50452	SerpinB8	SPB8	74674	70698	33853	69840	49109	48152	103350	112740	98106	108280	105090	88790	1.82893	0.0112491
O95749	O95749	Geranylgeranylpyrophosphatesynthase	GGPPS	24101	20848	17986	17725	17299	20691	28803	48270	26751	22506	52043	33132	1.82883	0.0721426
Q96C86	Q96C86	m7GpppXdiphosphatase	DCPS	148450	101180	86906	110240	88377	107680	193640	189840	167070	189850	198940	169530	1.82749	0.0020553
Q8WXX5	Q8WXX5	DnaJhomologsubfamilyCmember9	DNJC9	84931	37966	72923	69795	42488	82986	104230	98989	112720	116640	104110	123390	1.82603	0.0435728
Q9C037	Q9C037	E3ubiquitin-proteinligaseTRIM4	TRIM4	2.674e+06	1.5682e+06	2.3804e+06	2.6908e+06	244140	1.9381e+06	1.7777e+06	1.7482e+06	2.4845e+06	2.5426e+06	1.7219e+06	1.769e+06	1.82546	0.47366
P27816	P27816	Microtubule-associatedprotein4	MAP4	125130	77194	148960	81369	57882	108800	166620	157890	158470	134640	157140	147210	1.82497	0.0327973
Q9BY44	Q9BY44	Eukaryotictranslationinitiationfactor2A	EIF2A	85338	70718	77545	69894	42335	55306	119140	112310	96821	97353	117110	87193	1.82462	0.0233865
O14980	O14980	Exportin-1	XPO1	261460	179030	175540	268240	153060	156780	385320	328190	323260	368760	342870	309190	1.82449	0.0341086
P61758	P61758	Prefoldinsubunit3	PFD3	98471	62131	49049	59205	60564	65220	49215	123130	141650	119560	132220	89634.1	1.82306	0.00748797
Q13813	Q13813	Spectrinalphachain,non-erythrocytic1	SPTN1	86546	53728	48793	87075	51224	46407	121670	104880	107790	119840	104040	100530	1.8227	0.0414679
Q9UBI1	Q9UBI1	COMMdomain-containingprotein3	COMD3	19180	NaN	11466	27571	8734.9	16377	36273	28160	21894	29121	28312	NaN	1.81736	0.258142
Q9Y266	Q9Y266	NuclearmigrationproteinnudC	NUDC	177900	81335	115840	169250	98300	110600	297280	215360	233030	222950	235000	210460	1.81636	0.0237708
Q15437	Q15437	ProteintransportproteinSec23B	SC23B	263770	210490	198040	235640	205660	177810	441490	435500	355340	385980	433540	308400	1.81601	0.00980309
O75170	O75170	Serine/threonine-proteinphosphatase6regulatorysubunit2	PP6R2	12004	NaN	NaN	8153.9	8461.5	NaN	14095	NaN	32827	13150	15138	17230	1.8156	0.00988202
A0AVT1	A0AVT1	Ubiquitin-likemodifier-activatingenzyme6	UBA6	71169	53767	39902	78253.1	56846	54206	128660	127200	87438.1	123030	127620	91823	1.815	0.0185136
Q9BY32	Q9BY32	Inosinetriphosphatepyrophosphatase	ITPA	42335	37122	25757	47487	30423	28178	71594	65384	47584	70113	67618	51196	1.8133	0.0354577
Q9NUL3	Q9NUL3	Double-strandedRNA-bindingproteinStaufenhomolog2	STAU2	6824.7	NaN	8932.6	9294	3406.3	5449	14912	16344	10818	14930	NaN	6816.4	1.8122	0.299288
Q5TDH0	Q5TDH0	ProteinDDI1homolog2	DDI2	71866	25174	33785	33903	31364	31674	39369	101050	41787	56381	103840	34214	1.8118	0.138639
O95295	O95295	SNARE-associatedproteinSnapin	SNAPN	39410	NaN	NaN	25520	15988	22719	NaN	43273	31140	32018	47690	36104	1.81177	0.0317259
P61960	P61960	Ubiquitin-foldmodifier1	UFM1	118290	158080	121470	125620	90095	117220	220670	225880	169410	182020	251500	171890	1.81015	0.0189799
P40222	P40222	Alpha-taxilin	TXLNA	38933	15208	36816	41130	11718	34737	55787	64800	38774	54248	47085	38795	1.80889	0.217393
P49441	P49441	Inositolpolyphosphate1-phosphatase	INPP	18473	20609	7701.8	29962	8953.8	12472	37718	29979	21160	26123	31284	24198	1.80802	0.183085
P36873	P36873	Serine/threonine-proteinphosphatasePP1-gammacatalyticsubunit	PP1G	90832	98960.1	120170	33579	63237	86141	111770	98797	83111	99310	124790	87104	1.80712	0.116679
Q8IZH2	Q8IZH2	5'-3'exoribonuclease1	XRN1	57290	20333	21916	20119	43423	30286	NaN	15905	55739	77523	53303	37628	1.80458	0.124906
Q05823	Q05823	2-5A-dependentribonuclease	RN5A	7979.3	NaN	6805.5	NaN	7018.7	9850.4	23400	NaN	14172	17220	16530	11867	1.80451	0.0583783
P49593	P49593	Proteinphosphatase1F	PPM1F	58604	38430	31522	65914	32095	42882	97504	88912	75874	89043	85630	69841	1.80391	0.0566826
Q8N392	Q8N392	RhoGTPase-activatingprotein18	RHG18	83961	55863	44643	74227	42126	48744	127380	104550	87587	95786	109490	85185	1.80303	0.0331381
Q13951	Q13951	Core-bindingfactorsubunitbeta	PEBB	92685.9	67476	48005	89864	68466	57396	143630	131080	135440	131730	113580	137680	1.80014	0.0146495
P48506	P48506	Glutamate--cysteineligasecatalyticsubunit	GSH1	16928	47788	34032	28082	38197	31126	55420	108790	61424	40411	79684.1	60481	1.80013	0.0535166
O95219	O95219	Sortingnexin-4	SNX4	16184	NaN	NaN	NaN	NaN	6033.4	NaN	NaN	6888.4	10974	10745	NaN	1.7998	1
Q9Y3L3	Q9Y3L3	SH3domain-bindingprotein1	3BP1	116860	83409	72367	120030	78408	77235	204140	166900	153840	172530	181540	135110	1.79895	0.0263771
Q8WU90	Q8WU90	ZincfingerCCCHdomain-containingprotein15	ZC3HF	21047	18594	21306	18211	11539	20283	37158	33376	24654	31886	29185	26617	1.79788	0.0314163
Q9BR76	Q9BR76	Coronin-1B	COR1B	167030	118430	125370	163380	107760	126180	294920	250640	225190	245310	228630	229820	1.79692	0.00897479
Q9NQR4	Q9NQR4	Omega-amidaseNIT2	NIT2	88398	83092	64290	124750	56729	72049	153730	157050	124030	148480	162000	122880	1.79637	0.0767944
Q16555	Q16555	Dihydropyrimidinase-relatedprotein2	DPYL2	992330	322340	638690	861380	264060	611670	1.1718e+06	699890	1.2244e+06	1.019e+06	689170	1.1465e+06	1.79537	0.201675
P11766	P11766	Alcoholdehydrogenaseclass-3	ADHX	273380	174890	156450	366850	128440	186480	405710	375370	368160	363980	374750	372610	1.79508	0.129656
O43432	O43432	Eukaryotictranslationinitiationfactor4gamma3	IF4G3	36683	28840	30933	38939	26293	28714	53628	62760	40249	63144	58196	46227	1.79446	0.0180507
P42025	P42025	Beta-centractin	ACTY	47853	38478	29131	77631	29075	38375	72964	92008	67911	81472	94495	64974	1.79412	0.13423
Q9H9Q2	Q9H9Q2	COP9signalosomecomplexsubunit7b	CSN7B	59583	48891	42520	NaN	32279	49162	75573	72434	51999	77981	74602	62745	1.79404	0.0467171
Q00796	Q00796	Sorbitoldehydrogenase	DHSO	80911	57445	56991	98572	41707	74096	117750	113690	125820	123890	117560	120550	1.79295	0.082552
Q96FJ2	Q96FJ2	Dyneinlightchain2,cytoplasmic	DYL2	30848	14432	19512	35606	13522	25339	46682	41179	40234	48339	45598	31900	1.79292	0.134558
O14841	O14841	5-oxoprolinase	OPLA	27757	20657	19226	34838	23360	26002	52098	56472	48899	45049	56162	48115	1.79181	0.0128105
Q01415	Q01415	N-acetylgalactosaminekinase	GALK2	38974	NaN	19612	31435	14074	23136	44164	45380	39057	37683	44789	34802	1.79033	0.0767874
Q9H0J9	Q9H0J9	Proteinmono-ADP-ribosyltransferasePARP12	PAR12	NaN	NaN	NaN	12403	NaN	NaN	20123	30513	10612	14786	33782	21919	1.7903	1
Q9H0B6	Q9H0B6	Kinesinlightchain2	KLC2	27726	18798	NaN	23921	NaN	NaN	39541	35267	NaN	NaN	NaN	42768	1.78789	1
P26196	P26196	ProbableATP-dependentRNAhelicaseDDX6	DDX6	94892	99299	108680	95741.1	69809	80299	182260	151500	131150	152670	150190	133640	1.78733	0.00446114
Q9UNH7	Q9UNH7	Sortingnexin-6	SNX6	114590	92132	85837	120560	70074	98831	176070	185490	171970	171400	190670	145680	1.78654	0.0304159
Q14444	Q14444	Caprin-1	CAPR1	186450	153810	265590	123330	101100	153960	241450	221190	211430	246960	225760	196200	1.78614	0.0138959
Q15813	Q15813	Tubulin-specificchaperoneE	TBCE	61898	46969	37475	52746	40192	49470	95353	79250	75039	89102	83885	79455	1.78241	0.0028351
P63261	P63261	Actin,cytoplasmic2	ACTG	2.6664e+07	2.2091e+07	2.7752e+07	2.9502e+07	1.8683e+07	2.5358e+07	4.2599e+07	4.5337e+07	4.1493e+07	4.279e+07	4.4773e+07	4.1182e+07	1.78054	0.0134122
P50552	P50552	Vasodilator-stimulatedphosphoprotein	VASP	446120	265340	259180	374700	236140	275900	751650	519620	508790	572820	497150	483620	1.7802	0.0165891
P62273	P62273	40SribosomalproteinS29	RS29	530230	287960	574700	259400	173820	378050	715440	442710	677910	466740	499820	411840	1.77964	0.0674041
Q53HC9	Q53HC9	EARPandGARPcomplex-interactingprotein1	EIPR1	15910	17080	NaN	9486.5	NaN	8480.7	27985	NaN	13820	15182	17560	15223	1.77834	0.00455798
Q15046	Q15046	Lysine--tRNAligase	SYK	338500	294370	337150	276910	263310	310820	485460	559770	480250	471720	535490	503890	1.77754	0.000716268
Q9Y6Y8	Q9Y6Y8	SEC23-interactingprotein	S23IP	44424	33387	33387	33917	42948	33252	55342	69795	59885	63668	68373	62464	1.77727	0.0026772
P56377	P56377	AP-1complexsubunitsigma-2	AP1S2	87407	NaN	60635	NaN	71381	41046	98695	101030	77426	111790	100280	79402	1.77714	0.0996446
Q9BRT9	Q9BRT9	DNAreplicationcomplexGINSproteinSLD5	SLD5	756.11	NaN	3613.3	3810.5	NaN	NaN	8158.5	5867.6	6611.5	5464.9	NaN	8386.5	1.77664	1
Q9H9T3	Q9H9T3	Elongatorcomplexprotein3	ELP3	17302	7565.8	NaN	19898	6238.1	NaN	16983	22193	29663	22854	29419	11516	1.77569	0.383357
Q9H3U1	Q9H3U1	Proteinunc-45homologA	UN45A	62662	61054	49190	60631	49582	43678	100130	95134	81138	94036	86071	90828	1.77567	0.00437795
O75821	O75821	Eukaryotictranslationinitiationfactor3subunitG	EIF3G	118790	96559.1	130910	86054	69981	98866.9	168520	168490	136910	153000	170910	127190	1.77434	0.0123108
Q14974	Q14974	Importinsubunitbeta-1	IMB1	362830	318220	311590	245090	242170	285630	487290	483640	429040	492090	469470	409240	1.77335	0.00171703
P06753	P06753	Tropomyosinalpha-3chain	TPM3	612900	505430	467780	436100	402450	373330	963239	742950	669300	735350	787890	629520	1.77226	0.00203119
Q16543	Q16543	Hsp90co-chaperoneCdc37	CDC37	355770	266450	249420	350560	198800	225130	543880	420050	424420	470580	424780	436570	1.77179	0.0307419
P00558	P00558	Phosphoglyceratekinase1	PGK1	2.3682e+06	1.8696e+06	1.548e+06	2.5324e+06	1.3778e+06	1.7963e+06	3.6998e+06	3.3662e+06	3.0681e+06	3.2896e+06	3.5062e+06	3.0204e+06	1.7714	0.0344562
Q9UQB8	Q9UQB8	Brain-specificangiogenesisinhibitor1-associatedprotein2	BAIP2	170660	99752	133660	74712	125620	162320	146870	161950	154480	243780	184900	187470	1.77017	0.0804472
Q9Y217	Q9Y217	Myotubularin-relatedprotein6	MTMR6	21777	20292	14823	22078	9174.6	NaN	29106	34764	26065	24913	25348	25284	1.76929	0.179676
O15145	O15145	Actin-relatedprotein2/3complexsubunit3	ARPC3	531450	379670	360120	617880	346200	397590	860120	785680	735820	794670	835960	709010	1.76924	0.0346264
Q92541	Q92541	RNApolymerase-associatedproteinRTF1homolog	RTF1	5689.9	NaN	8928.2	NaN	6041.4	NaN	NaN	11979	5278.6	NaN	10682	NaN	1.76813	1
Q13107	Q13107	Ubiquitincarboxyl-terminalhydrolase4	UBP4	54195	39198	27270	53867	40709	35707	76725	69161	73778	87622	63937	76948	1.76576	0.0200553
P55008	P55008	Allograftinflammatoryfactor1	AIF1	54193	78212	50077	83492	45753	81769.1	97328.1	130570	77047	107600	133320	NaN	1.76524	0.122932
P57737	P57737	Coronin-7	CORO7	160430	85877	96019	169570	89614	124230	235430	212430	211250	214630	233040	207290	1.76434	0.0387686
Q15654	Q15654	Thyroidreceptor-interactingprotein6	TRIP6	42272	21839	40166	27483	43982	44054	92162	74938	71221	68878	68189	62244	1.7641	0.0239807
O00429	O00429	Dynamin-1-likeprotein	DNM1L	135470	81087	84818.9	127530	71352	95544.1	175370	185000	147960	174940	189480	143810	1.76336	0.038407
P18206	P18206	Vinculin	VINC	363980	154420	219380	279450	114590	219270	402020	302810	388210	350630	288620	379910	1.76255	0.111418
Q16775	Q16775	Hydroxyacylglutathionehydrolase,mitochondrial	GLO2	44672	21207	32236	30643	31017	35302	57072	66236	67535	60582	59202	51152	1.76172	0.00124816
Q7Z7E8	Q7Z7E8	Ubiquitin-conjugatingenzymeE2Q1	UB2Q1	37613	NaN	20134	46212	20766	27619	32016	68406	58688	NaN	57557	47922	1.76148	0.165078
P61081	P61081	NEDD8-conjugatingenzymeUbc12	UBC12	133660	84267	101810	113610	83752	90531	216900	206230	123490	155520	178370	169450	1.76054	0.00478441
P36405	P36405	ADP-ribosylationfactor-likeprotein3	ARL3	27468	15336	14096	26096	14202	16829	41287	38461	25412	34287	33262	29825	1.76019	0.0384908
P78344	P78344	Eukaryotictranslationinitiationfactor4gamma2	IF4G2	80373	61786	81863	79114	44176	71816	111360	117120	109560	112370	115100	105500	1.75835	0.0362734
P61163	P61163	Alpha-centractin	ACTZ	166270	115340	106250	132660	104570	123610	201850	217370	163500	234010	201470	197640	1.75808	0.00310171
Q3MHD2	Q3MHD2	ProteinLSM12homolog	LSM12	117950	103520	141130	70948	40763	103980	135140	136600	120270	117560	97654	142260	1.75776	0.126277
P30273	P30273	Highaffinityimmunoglobulinepsilonreceptorsubunitgamma	FCERG	336620	190240	210540	117050	108030	180900	383780	198970	316690	322410	128690	298880	1.7567	0.167956
O43314	O43314	Inositolhexakisphosphateanddiphosphoinositol-pentakisphosphatekinase2	VIP2	499930	400080	493900	548270	442380	353170	549270	805800	775610	880950	814100	647430	1.75664	0.0229993
O43447	O43447	Peptidyl-prolylcis-transisomeraseH	PPIH	104990	52742	68260	90762	47133	50646	121170	98293	104510	115180	105980	95974	1.7552	0.0583112
P50570	P50570	Dynamin-2	DYN2	114320	94354.1	80426	104620	74338	84868	170330	155700	152070	163930	154720	140630	1.75484	0.00671196
P52788	P52788	Sperminesynthase	SPSY	107600	64915	57141	88630	59666	89778	120690	136020	126870	135300	136340	138950	1.75429	0.0138721
Q5R372	Q5R372	RabGTPase-activatingprotein1-like	RBG1L	60826	56009	45188	66433	47221	55403	148470	100450	90134	106840	94391	92953	1.75371	0.00651286
Q13131	Q13131	5'-AMP-activatedproteinkinasecatalyticsubunitalpha-1	AAPK1	34359	19539	25024	18832	26716	30101	35798	49968	48292	42570	44373	43074	1.75144	0.016578
Q9Y263	Q9Y263	PhospholipaseA-2-activatingprotein	PLAP	90342	80215	65780	79818	62224	74239	147720	134270	121460	127820	136270	113660	1.75108	0.00353966
P60174	P60174	Triosephosphateisomerase	TPIS	1.1426e+06	854311	736410	1.1054e+06	601240	887110	1.7896e+06	1.6459e+06	1.3388e+06	1.4304e+06	1.5654e+06	1.413e+06	1.75076	0.03639
P62837	P62837	Ubiquitin-conjugatingenzymeE2D2	UB2D2	156380	129760	108450	169380	121220	131660	238020	261940	222930	243450	275590	216100	1.75044	0.0103111
P42695	P42695	Condensin-2complexsubunitD3	CNDD3	23712	21046	17831	18214	7687.6	21576	25530	25404	27141	28771	20729	27031	1.74747	0.170965
P06280	P06280	Alpha-galactosidaseA	AGAL	166070	172070	171600	110270	178310	156360	232810	221880	246850	251740	214610	303140	1.74647	0.0331693
Q8NC51	Q8NC51	Plasminogenactivatorinhibitor1RNA-bindingprotein	PAIRB	339080	205230	486360	241040	157000	337180	591530	451230	516760	434080	410550	378560	1.7421	0.0689516
O75122	O75122	CLIP-associatingprotein2	CLAP2	30287	25795	30357	25833	23910	27659	56838	55808	52962	47302	42762	44580	1.74112	0.000414126
Q6ZMI0	Q6ZMI0	Proteinphosphatase1regulatorysubunit21	PPR21	32032	21960	22780	26606	20914	23139	44841	44663	44005	42440	44567	35802	1.73905	0.00454752
Q3KQV9	Q3KQV9	UDP-N-acetylhexosaminepyrophosphorylase-likeprotein1	UAP1L	90274	51016	53281	50606	55044	79365	104060	94170	106070	104220	101530	109570	1.7374	0.0168524
O43776	O43776	Asparagine--tRNAligase,cytoplasmic	SYNC	145990	77067	86230	122760	88841.9	91622	215660	180860	181830	185420	178890	157850	1.73688	0.00838476
P41214	P41214	Eukaryotictranslationinitiationfactor2D	EIF2D	NaN	NaN	8422.8	7456	NaN	15517	25367	23047	20183	18743	18219	19070	1.73613	0.137227
O95817	O95817	BAGfamilymolecularchaperoneregulator3	BAG3	12151	17224	14968	14721	23454	10287	30009	33858	32384	18485	31710	31686	1.73572	0.138647
Q9H832	Q9H832	Ubiquitin-conjugatingenzymeE2Z	UBE2Z	NaN	12174	NaN	16285	11797	11465	12165	42705	33996	13195	43546	20036	1.73545	0.207958
Q96I15	Q96I15	Selenocysteinelyase	SCLY	72874	32997	16625	76297	30871	61672	69724	91921.1	78898	109800	83030	83064	1.73394	0.129135
Q2M2I8	Q2M2I8	AP2-associatedproteinkinase1	AAK1	64694	55859	41680	66485	61449	50522	114660	119090	103180	106910	113760	88366	1.73324	0.00786432
Q9UI26	Q9UI26	Importin-11	IPO11	14615	7666	NaN	NaN	9673.4	10021	NaN	11379	18056	21491	16324	14145	1.73241	0.0407453
Q15742	Q15742	NGFI-A-bindingprotein2	NAB2	29701	NaN	38713	62190	12115	45701	56219	60856	67831	52153	61757	55541	1.73195	0.337287
O15511	O15511	Actin-relatedprotein2/3complexsubunit5	ARPC5	614060	339630	333840	681270	426980	395300	1.361e+06	984690	833790	939811	800810	793360	1.73166	0.0372081
Q9H773	Q9H773	dCTPpyrophosphatase1	DCTP1	27356	14753	12890	NaN	15363	22402	37483	41867	40521	39188	44100	19109	1.7294	0.230872
Q9BXS5	Q9BXS5	AP-1complexsubunitmu-1	AP1M1	83205	65612	45564	92386.9	54082	52728	108380	102610	104950	108940	120780	103290	1.72787	0.0440911
Q8IWR1	Q8IWR1	Tripartitemotif-containingprotein59	TRI59	32351	35840	24662	23842	30373	22839	35989	38680	31196	45736	44851	41445	1.72583	0.00433033
Q13395	Q13395	ProbablemethyltransferaseTARBP1	TARB1	4422.2	NaN	NaN	NaN	5130.8	2856.1	9971.9	7072.6	5071.2	6434	7778.9	5753.5	1.72503	0.113538
Q7Z6P3	Q7Z6P3	Ras-relatedproteinRab-44	RAB44	6410	NaN	NaN	NaN	9608.6	NaN	14696	21693	9796.4	18215	20013	12464	1.72374	1
O75891	O75891	Cytosolic10-formyltetrahydrofolatedehydrogenase	AL1L1	17407	NaN	NaN	31803	17222	NaN	NaN	NaN	NaN	NaN	40300	NaN	1.72198	1
Q7Z4G4	Q7Z4G4	tRNA(guanine(10)-N2)-methyltransferasehomolog	TRM11	9937.4	39931	NaN	20984	38531	NaN	37815	NaN	NaN	NaN	48962	NaN	1.72191	1
Q5TFE4	Q5TFE4	5'-nucleotidasedomain-containingprotein1	NT5D1	39404	28020	23242	39322	20285	37402	41619	55138	57916	47373	61364	52251	1.72033	0.0741066
Q9NSK0	Q9NSK0	Kinesinlightchain4	KLC4	9287.2	NaN	12943	NaN	13567	NaN	14520	30414	20026	20286	26843	NaN	1.72001	1
P54652	P54652	Heatshock-related70kDaprotein2	HSP72	979521	NaN	NaN	461500	269000	69869	461360	1.1606e+06	NaN	546250	713860	113060	1.71937	0.536976
P14324	P14324	Farnesylpyrophosphatesynthase	FPPS	94007	73788	63452	113100	50566	81870	133620	148080	132960	136170	148110	117850	1.71863	0.089958
O60888	O60888	ProteinCutA	CUTA	247750	227230	181570	295020	156760	235220	196760	421290	406990	378100	412810	353460	1.71809	0.0467119
P49902	P49902	Cytosolicpurine5'-nucleotidase	5NTC	59363	32436	27264	49522	48958	28449	57372	76178	71962	91515	80653.9	47280	1.71673	0.11865
P31483	P31483	NucleolysinTIA-1isoformp40	TIA1	48957	18731	29459	54470	21778	24474	45858	53063	44825	58554	53981	46459	1.71657	0.141948
O94819	O94819	KelchrepeatandBTBdomain-containingprotein11	KBTBB	9749.1	NaN	3510.9	NaN	NaN	6705.8	16909	14611	9589	17499	8318.4	10475	1.7164	1
P14923	P14923	Junctionplakoglobin	PLAK	42812	17401	3109.8	24123	13267	23090	17179	29870	34658	40427	34084	27093	1.71587	0.0740862
Q32P44	Q32P44	Echinodermmicrotubule-associatedprotein-like3	EMAL3	26467	18823	15999	21986	15956	19296	24723	28571	31484	34619	34914	28196	1.71391	0.00981
Q9Y294	Q9Y294	HistonechaperoneASF1A	ASF1A	42838	NaN	30065	41037	23959	28614	44066	47570	66245	47001	51407	58612	1.71382	0.0343769
Q01813	Q01813	ATP-dependent6-phosphofructokinase,platelettype	PFKAP	270170	140970	165380	329020	167810	207240	524830	415990	368640	421170	416670	328000	1.71344	0.0663649
Q6P996	Q6P996	Pyridoxal-dependentdecarboxylasedomain-containingprotein1	PDXD1	18729	20856	20084	29382	15199	19587	34147	36832	31252	34350	37138	34456	1.71283	0.0498672
Q96SI9	Q96SI9	SpermatidperinuclearRNA-bindingprotein	STRBP	135140	106040	139510	95025.1	38160	80323	99307	61299	128220	165440	92520.1	95407	1.71155	0.187045
P45974	P45974	Ubiquitincarboxyl-terminalhydrolase5	UBP5	77466	64292	51291	97810	49303	65175	119480	124090	113680	119660	122500	107270	1.71031	0.057392
Q99543	Q99543	DnaJhomologsubfamilyCmember2	DNJC2	14292	15372	7399.4	24013	15394	9518.5	21541	23194	18942	30003	20990	27915	1.70955	0.136708
O95747	O95747	Serine/threonine-proteinkinaseOSR1	OXSR1	37142	26998	19253	35225	30011	21160	50560	47531	42241	53591	54542	38203	1.70906	0.0477238
P63172	P63172	DyneinlightchainTctex-type1	DYLT1	78209	96102	85634	77830	61014	70252	155530	115670	106150	108070	141470	108880	1.70881	0.00909037
P31939	P31939	BifunctionalpurinebiosynthesisproteinATIC	PUR9	330630	281040	229830	394500	216690	269490	527340	528680	437720	484790	539840	439050	1.70858	0.0442993
O43175	O43175	D-3-phosphoglyceratedehydrogenase	SERA	94076	77248	73867	109260	64283	88166	151430	244560	102510	120880	260050	98238	1.70848	0.183781
Q93063	Q93063	Exostosin-2	EXT2	NaN	NaN	NaN	12706	67640	NaN	NaN	43289	19246	45901	54546	NaN	1.70681	0.589804
P21399	P21399	Cytoplasmicaconitatehydratase	ACOC	79504	63287	56616	91690	50919	58933	113900	103670	111050	119280	106590	107490	1.7062	0.041536
O43488	O43488	AflatoxinB1aldehydereductasemember2	ARK72	276450	225010	182940	332810	166630	215270	496440	410950	364480	393760	437220	343890	1.70532	0.0668163
Q9GZP4	Q9GZP4	PITHdomain-containingprotein1	PITH1	21283	14452	17290	13770	16114	19509	28187	31525	30003	28476	27242	27584	1.70347	0.00632576
Q96KG9	Q96KG9	N-terminalkinase-likeprotein	SCYL1	19732	16708	10673	21876	14627	18312	35477	33997	30430	35164	31580	26037	1.70248	0.0218384
P06400	P06400	Retinoblastoma-associatedprotein	RB	26473	12407	16678	31484	10836	24360	33768	28748	29984	35424	39401	29360	1.70206	0.185196
P62258	P62258	14-3-3proteinepsilon	1433E	514680	501890	410370	722840	368320	449670	1.187e+06	956190	749410	838640	960361	732050	1.70136	0.0686211
O60502	O60502	ProteinO-GlcNAcase	OGA	26752	15166	16208	32581	14707	19535	42302	39708	39890	36641	38187	32916	1.70084	0.0884285
O95342	O95342	Bilesaltexportpump	ABCBB	67393	NaN	48931	77060	55229	58394	92761.9	120840	99240	110920	133120	82781	1.70062	0.0369921
P61221	P61221	ATP-bindingcassettesub-familyEmember1	ABCE1	117670	136290	115150	131360	103430	122930	242260	206200	177150	203620	217870	185020	1.70016	0.00343908
Q9BSJ2	Q9BSJ2	Gamma-tubulincomplexcomponent2	GCP2	22645	13745	19405	26497	20586	20464	44092	34334	29936	40973	39415	33879	1.69867	0.00677785
Q9UBC2	Q9UBC2	Epidermalgrowthfactorreceptorsubstrate15-like1	EP15R	31552	24989	26837	32958	15759	24347	47814	47644	35964	32271	37259	51444	1.69752	0.106288
Q9NWS0	Q9NWS0	PIH1domain-containingprotein1	PIHD1	33889	18958	19508	29023	NaN	20704	43972	42584	36325	38628	41007	45445	1.69701	0.0324944
P50851	P50851	Lipopolysaccharide-responsiveandbeige-likeanchorprotein	LRBA	NaN	NaN	NaN	NaN	33345	NaN	NaN	77765	NaN	36960	86619	NaN	1.69684	1
P49662	P49662	Caspase-4	CASP4	13057	NaN	9957.6	NaN	NaN	10921	13537	19960	15851	22558	14111	19987	1.6967	1
Q16181	Q16181	Septin-7	39326	169800	87477	109640	125880	98770	125020	207790	227020	206330	194530	200560	194590	1.69667	0.0027646
P98155	P98155	Verylow-densitylipoproteinreceptor	VLDLR	6918.8	12461	8219.1	6797.3	6496.6	NaN	14005	8119.7	18316	16304	9604.4	9134.5	1.69553	0.115021
P16220	P16220	CyclicAMP-responsiveelement-bindingprotein1	CREB1	22682	6653.3	29562	26153	8907.4	29949	NaN	32223	23327	35229	26372	36468	1.69343	0.255382
Q9UK59	Q9UK59	Lariatdebranchingenzyme	DBR1	19560	11041	8763.7	34865	13950	11982	28209	15521	37614	28520	46185	21455	1.69263	0.260296
Q9UHY7	Q9UHY7	Enolase-phosphataseE1	ENOPH	114730	59917	61096	135300	55731	90502	209280	151180	122920	159970	156810	131830	1.69222	0.116771
Q9UKJ3	Q9UKJ3	Gpatchdomain-containingprotein8	GPTC8	20025	18346	37969	26108	5583.6	19889	24804	13201	18329	25788	21929	24841	1.69213	0.332789
Q9H0A8	Q9H0A8	COMMdomain-containingprotein4	COMD4	26446	19552	17192	NaN	21655	21374	30621	40410	36010	39842	39400	30733	1.6921	0.0171729
Q9Y520	Q9Y520	ProteinPRRC2C	PRC2C	67121	5016.1	99361	42397	28411	68235	71050	90690	62717	59396	89774	74642	1.69182	0.133619
Q8IW45	Q8IW45	ATP-dependent(S)-NAD(P)H-hydratedehydratase	NNRD	43853	39485	33779	52889	35237	28668	59741	43767	46429	60590	65056	65622	1.69171	0.0443835
P63241	P63241	Eukaryotictranslationinitiationfactor5A-1	IF5A1	340890	238600	191360	291920	213150	228360	499280	439450	385990	409320	452790	370850	1.69121	0.00921915
P14735	P14735	Insulin-degradingenzyme	IDE	136780	118280	97670	164730	90673	75618	241960	236450	172980	171180	221000	144180	1.69028	0.119633
Q96A49	Q96A49	Synapse-associatedprotein1	SYAP1	13136	NaN	22412	14263	11164	18792	31799	36288	24861	16392	44825	19660	1.69009	0.201946
Q6P589	Q6P589	Tumornecrosisfactoralpha-inducedprotein8-likeprotein2	TP8L2	65615	66113	45659	70064	56858	72558	NaN	102030	116850	109940	120430	105070	1.68836	0.0036828
Q5T4S7	Q5T4S7	E3ubiquitin-proteinligaseUBR4	UBR4	69597	44850	39959	67995	46733	49335	91534	101770	91323	95138.9	96562	82047	1.68781	0.0150023
Q96IW7	Q96IW7	Vesicle-traffickingproteinSEC22a	SC22A	430530	102070	NaN	58329	94676.9	109620	197530	NaN	173710	119110	NaN	171100	1.68756	0.15916
P55039	P55039	Developmentally-regulatedGTP-bindingprotein2	DRG2	26164	13896	14691	28249	17164	21988	37808	41492	36626	47721	30811	34770	1.68631	0.0545927
Q86VP6	Q86VP6	Cullin-associatedNEDD8-dissociatedprotein1	CAND1	192330	151050	138500	212560	109670	163460	307010	280180	251670	273600	273620	243550	1.68509	0.0564528
Q8NCE2	Q8NCE2	Myotubularin-relatedprotein14	MTMRE	24671	12536	20935	42558	22572	24084	49223	56158	48232	48529	48543	46797	1.68276	0.0614093
O95347	O95347	Structuralmaintenanceofchromosomesprotein2	SMC2	30284	21151	32840	28750	20913	27991	45229	51774	48282	44727	37698	47511	1.68217	0.013477
Q9C0C9	Q9C0C9	(E3-independent)E2ubiquitin-conjugatingenzyme	UBE2O	20211	23764	12787	7930.9	18988	23250	22009	30971	17990	20468	27722	29245	1.67974	0.210586
Q9Y678	Q9Y678	Coatomersubunitgamma-1	COPG1	320620	243460	249600	347640	253120	263150	505000	536700	448810	475450	546270	422500	1.67968	0.0140782
P20160	P20160	Azurocidin	CAP7	4947.8	6748.3	12797	10982	3879.4	24206	26252	6468	33635	16153	10507	28741	1.67863	0.440194
P17858	P17858	ATP-dependent6-phosphofructokinase,livertype	PFKAL	125200	76214	70496	170440	102020	104030	259800	220660	199020	212650	218160	184340	1.67835	0.0422323
P67809	P67809	Y-box-bindingprotein1	YBOX1	619880	421450	983279	358560	315160	602860	994560	756040	590980	664960	762690	634200	1.67759	0.0657858
Q13043	Q13043	Serine/threonine-proteinkinase4	STK4	32453	28833	21488	30793	23776	25950	49342	56844	35167	42585	50619	41546	1.67671	0.00622435
P15374	P15374	Ubiquitincarboxyl-terminalhydrolaseisozymeL3	UCHL3	114520	198220	77210	74269	97528	92632	217030	172510	157750	154670	174710	116680	1.67497	0.0240945
Q9GZU8	Q9GZU8	PSME3-interactingprotein	PIP30	22402	11549	17465	17404	NaN	15966	29405	14628	28050	39667	18215	30088	1.67428	0.179839
P52888	P52888	Thimetoligopeptidase	THOP1	59220	50930	40601	62269	31865	48984	103530	89449	79422	74125	80191	76663	1.6737	0.0593888
O95239	O95239	Chromosome-associatedkinesinKIF4A	KIF4A	475510	NaN	550870	791300	NaN	223930	723920	395210	410330	650080	682210	787830	1.67319	0.358976
O75369	O75369	Filamin-B	FLNB	201170	140000	188010	233380	128600	178780	280970	303070	329900	245000	301290	339870	1.67217	0.0595047
Q15645	Q15645	Pachytenecheckpointprotein2homolog	PCH2	8978.3	4041.6	NaN	10804	6622.9	8274	16128	13944	16089	16472	13176	12740	1.67154	0.0343408
Q9NYL9	Q9NYL9	Tropomodulin-3	TMOD3	129610	106380	99759	141330	93330	103180	237060	197030	167620	194170	194400	168200	1.6709	0.018564
Q9Y5L0	Q9Y5L0	Transportin-3	TNPO3	40585	24233	20521	37109	18296	29310	43006	47902	49688	49834	47399	39247	1.67013	0.0803432
Q14145	Q14145	Kelch-likeECH-associatedprotein1	KEAP1	12963	14580	8015.6	8384.4	10592	10404	10316	10154	15463	12602	NaN	20997	1.67012	0.0957138
P22102	P22102	Trifunctionalpurinebiosyntheticproteinadenosine-3	PUR2	98007	89843	69565	110730	73603	81604	145930	169370	130620	146400	163540	129400	1.6701	0.0215271
Q5JSL3	Q5JSL3	Dedicatorofcytokinesisprotein11	DOC11	45669	28660	27923	49463	45008	41768	78718	72835	65135	77276	78073	71439	1.66733	0.000820648
P50579	P50579	Methionineaminopeptidase2	MAP2	688010	682490	542500	709710	673100	819560	1.2469e+06	1.3845e+06	1.2505e+06	1.3107e+06	1.173e+06	1.1788e+06	1.66661	0.00178292
Q9UIA9	Q9UIA9	Exportin-7	XPO7	63254	39825	64006	88857	51423	61370	125710	125390	111200	118560	122350	89388	1.66599	0.0544954
Q14C86	Q14C86	GTPase-activatingproteinandVPS9domain-containingprotein1	GAPD1	32645	16992	20785	25877	16117	23427	46580	43229	40605	35666	36787	34374	1.66503	0.0247862
Q9H4A6	Q9H4A6	Golgiphosphoprotein3	GOLP3	41382	37371	43766	43052	24957	34925	57718	52602	52655	55826	56715	54679	1.66473	0.0328361
O00214	O00214	Galectin-8	LEG8	24101	33379	35102	17367	23242	32227	36019	37617	27335	46853	39547	32242	1.66221	0.0716168
Q15436	Q15436	ProteintransportproteinSec23A	SC23A	25263	11663	18359	25057	16404	17971	32024	32167	34925	35128	34623	27884	1.66204	0.0269349
Q9Y6K5	Q9Y6K5	2'-5'-oligoadenylatesynthase3	OAS3	47048	68893	92889.9	41296	178610	112380	41490	282270	61624	113630	290750	114860	1.66045	0.395
Q9Y450	Q9Y450	HBS1-likeprotein	HBS1L	32623	23297	28115	34249	31053	39621	67791	67388	56588	59826	59686	53956	1.65975	0.00297322
O00273	O00273	DNAfragmentationfactorsubunitalpha	DFFA	28303	20801	26064	30410	13815	17074	45984	38130	28835	34216	33514	28543	1.65863	0.105371
P21980	P21980	Protein-glutaminegamma-glutamyltransferase2	TGM2	24143	76758	50823	26584	85937	54772	46907	136870	50811	87720	145360	44573	1.6561	0.35594
O43747	O43747	AP-1complexsubunitgamma-1	AP1G1	86005	65064	55797	94004.1	52069	54831	118230	105540	119330	116960	120260	86565	1.65545	0.0801608
P15104	P15104	Glutaminesynthetase	GLNA	64264	46350	53125	99847	66334	59670	128450	195020	110420	97948	176170	103550	1.65355	0.108532
P12314	P12314	HighaffinityimmunoglobulingammaFcreceptorI	FCGR1	NaN	18341	9642	11792	NaN	NaN	16144	NaN	7291	16152	NaN	23532	1.65331	1
O95825	O95825	Quinoneoxidoreductase-likeprotein1	QORL1	23081	23585	20557	29006	21498	29091	39763	39776	41301	NaN	42701	44109	1.65171	0.0307922
P41091	P41091	Eukaryotictranslationinitiationfactor2subunit3	IF2G	252370	209350	294940	197320	186540	281810	381290	417350	340900	353500	406890	324950	1.65169	0.0257378
Q9P2T1	Q9P2T1	GMPreductase2	GMPR2	13713	NaN	8986.9	NaN	10200	NaN	15671	16386	5687.1	20225	14027	NaN	1.6513	1
Q9BXJ9	Q9BXJ9	N-alpha-acetyltransferase15,NatAauxiliarysubunit	NAA15	70828	64369	55428	74643	51830	70524	113480	116430	101560	116670	113160	93021	1.65111	0.0199388
P12814	P12814	Alpha-actinin-1	ACTN1	716020	652570	473810	754430	560570	594460	1.2936e+06	984670	971989	1.0966e+06	1.0267e+06	1.0043e+06	1.65067	0.00609041
Q9P000	Q9P000	COMMdomain-containingprotein9	COMD9	56333	41753	33425	39849	47919	37615	44262	71583	79986	71751	69543	64618	1.64962	0.00322688
Q92973	Q92973	Transportin-1	TNPO1	146960	110040	102020	176080	114940	122770	202790	230770	213770	225620	247250	199770	1.64914	0.0267642
O60524	O60524	NuclearexportmediatorfactorNEMF	NEMF	22239	16135	18217	11187	25071	18189	38179	35097	22690	30199	25117	30093	1.64782	0.108326
O75312	O75312	ZincfingerproteinZPR1	ZPR1	21335	26838	10083	30364	17421	17899	33715	47287	33735	32495	40110	32470	1.64727	0.0618299
P09417	P09417	Dihydropteridinereductase	DHPR	49738	44528	41209	56424	43518	35914	68608	67919	54060	63837	68757	89722	1.64676	0.0402995
Q9NSD9	Q9NSD9	Phenylalanine--tRNAligasebetasubunit	SYFB	110350	93635	121310	91172	81495	111450	179200	154020	138150	159070	161210	144150	1.64655	0.00706961
Q14847	Q14847	LIMandSH3domainprotein1	LASP1	475810	335410	449980	509700	273440	439370	800420	827130	609920	638660	698970	612160	1.64637	0.0600985
Q9NUU7	Q9NUU7	ATP-dependentRNAhelicaseDDX19A	DD19A	109300	82730	81166	140260	77222	88801	202950	169010	129700	164370	176870	147530	1.64597	0.0567441
P06396	P06396	Gelsolin	GELS	3.5462e+06	2.2769e+06	2.8175e+06	3.7737e+06	2.0175e+06	3.013e+06	6.2214e+06	4.0134e+06	5.1141e+06	5.0145e+06	4.1311e+06	4.9178e+06	1.64372	0.0618442
Q8WWW0	Q8WWW0	Rasassociationdomain-containingprotein5	RASF5	9201.1	3726.4	NaN	25470	6012.7	NaN	27657	15149	NaN	22318	18538	NaN	1.64365	0.565204
Q16222	Q16222	UDP-N-acetylhexosaminepyrophosphorylase	UAP1	266020	256170	160300	197040	184910	222710	257430	361580	473270	366330	337630	291150	1.64333	0.00457571
Q9Y6M1	Q9Y6M1	Insulin-likegrowthfactor2mRNA-bindingprotein2	IF2B2	88718	76923	129240	96221	87125	123120	208540	162920	173410	176720	161160	160650	1.64271	0.00988556
Q9UJ70	Q9UJ70	N-acetyl-D-glucosaminekinase	NAGK	20297	22361	16873	29484	23709	NaN	48610	51342	30744	37605	40940	53190	1.64245	0.0510957
Q9Y2D5	Q9Y2D5	A-kinaseanchorprotein2	AKAP2	15342	6345.7	13056	25660	20084	9692	21299	31432	27005	25284	28772	30179	1.63807	0.172061
Q9NPR9	Q9NPR9	ProteinGPR108	GP108	24765	NaN	NaN	6876.3	NaN	18479	NaN	9696.9	18094	NaN	14889	22855	1.63646	0.457088
Q99598	Q99598	Translin-associatedproteinX	TSNAX	87046	42780	45636	63960	57197	59713	91376	98814.9	94522	108870	96235	91112.9	1.6349	0.00136162
Q9Y6G5	Q9Y6G5	COMMdomain-containingprotein10	COMDA	10579	NaN	7073.1	11809	NaN	6214.7	16284	19036	13003	12368	16738	13249	1.63398	0.163032
P61201	P61201	COP9signalosomecomplexsubunit2	CSN2	41867	34464	37541	50074	23997	51056	61391	60489	66676	70850	62877	59675	1.63031	0.126237
P27348	P27348	14-3-3proteintheta	1433T	691070	487040	473410	754930	442420	471470	1.119e+06	929940	687940	937129	955750	758590	1.62799	0.0570956
Q9NZ32	Q9NZ32	Actin-relatedprotein10	ARP10	25809	23284	12680	30356	27316	7148.5	41864	29180	24859	32236	27226	29109	1.62739	0.356865
Q13616	Q13616	Cullin-1	CUL1	24647	20080	15248	15363	16607	24417	29689	27503	29239	30398	27679	31895	1.62712	0.030975
Q567U6	Q567U6	Coiled-coildomain-containingprotein93	CCD93	NaN	NaN	8366.2	14809	NaN	10373	18311	21025	25374	20982	17017	22916	1.62583	0.0690548
Q9Y3A5	Q9Y3A5	RibosomematurationproteinSBDS	SBDS	34355	34658	36157	60878	19531	31665	47324	64842	63078	50512	64660	49212	1.62223	0.228628
Q14203	Q14203	Dynactinsubunit1	DCTN1	47428	29853	39984	48575	25743	38116	78360	70770	72005	59031	61601	55852	1.62122	0.0612138
Q9BUF5	Q9BUF5	Tubulinbeta-6chain	TBB6	285590	164900	161010	326550	204340	229040	398390	413180	378530	441230	405680	363160	1.62023	0.033697
P26641	P26641	Elongationfactor1-gamma	EF1G	620210	576730	559290	684800	403950	548410	967869	918991	808920	850750	926630	818030	1.61992	0.037468
O14972	O14972	Vacuolarproteinsorting-associatedprotein26C	VP26C	29961	NaN	NaN	48137	24818	16655	41770	17461	40838	40806	NaN	47155	1.61881	0.318058
Q15366	Q15366	Poly(rC)-bindingprotein2	PCBP2	563710	431660	433740	549200	410520	423810	913840	809020	617170	778810	777590	666320	1.61638	0.0104713
Q8TDB6	Q8TDB6	E3ubiquitin-proteinligaseDTX3L	DTX3L	16323	27383	21123	25454	50202	40143	19675	73236	17610	54459	91370	43474	1.61562	0.181708
P54578	P54578	Ubiquitincarboxyl-terminalhydrolase14	UBP14	113420	86518	96152.1	121160	72467	88504	168860	148980	131250	156130	153680	136570	1.61559	0.0367096
Q8WWI5	Q8WWI5	Cholinetransporter-likeprotein1	CTL1	47437	95256	50385	NaN	65621	51967	83323	115810	66971	95261	128720	68394	1.61488	0.152527
Q9Y4P1	Q9Y4P1	CysteineproteaseATG4B	ATG4B	33936	25815	19548	NaN	28225	26971	56012	38897	39645	44075	47876	41873	1.61429	0.00288716
Q8NB37	Q8NB37	Glutamineamidotransferase-likeclass1domain-containingprotein1	GALD1	58423	55231	39315	71947	26774	38319	82304	56402	54864	95276	60965	53303	1.61272	0.230345
Q8IY18	Q8IY18	Structuralmaintenanceofchromosomesprotein5	SMC5	17745	12022	16592	NaN	14684	8762.7	8967.3	18804	NaN	18552	18038	NaN	1.61268	0.205751
Q9GZT8	Q9GZT8	NIF3-likeprotein1	NIF3L	45201	27150	21509	41844	32897	28375	55028	52059	48748	59057	54459	50867	1.61195	0.016941
Q9UNF0	Q9UNF0	ProteinkinaseCandcaseinkinasesubstrateinneuronsprotein2	PACN2	205410	106100	124810	112290	128070	110010	266700	197070	191170	185920	198290	179250	1.61048	0.00104765
Q02790	Q02790	Peptidyl-prolylcis-transisomeraseFKBP4	FKBP4	45995	38558	42602	46911	32112	42172	73907	67216	69535	65346	64191	63203	1.60998	0.0136481
Q7Z7L1	Q7Z7L1	Schlafenfamilymember11	SLN11	21417	14047	22502	34767	13753	24114	48400	16962	43556	40514	27279	43274	1.60673	0.195889
O94919	O94919	Endonucleasedomain-containing1protein	ENDD1	32463	28570	30696	32272	45066	23260	13839	58356	37686	37113	69870	54017	1.60579	0.148369
O95163	O95163	Elongatorcomplexprotein1	ELP1	13920	NaN	8237.2	23968	13641	8213.7	36117	27929	15296	21797	22996	22174	1.60556	0.201033
P51003	P51003	Poly(A)polymerasealpha	PAPOA	50971	42993	43287	64301	29426	32957	72429	60157	53015	70083	64519	57066	1.60544	0.132446
Q9NQX3	Q9NQX3	Gephyrin	GEPH	16385	14812	9923.9	NaN	18338	16287	20399	28447	27206	33335	32965	19377	1.6038	0.138299
Q15274	Q15274	Nicotinate-nucleotidepyrophosphorylase[carboxylating]	NADC	100340	60499	70540	90792	49049	53732	116970	96972	129570	114230	80831	106710	1.60282	0.0976241
Q86VS8	Q86VS8	ProteinHookhomolog3	HOOK3	21570	15920	15684	11938	13913	13127	23983	23879	24202	21045	19652	21686	1.60228	0.000901739
P23921	P23921	Ribonucleoside-diphosphatereductaselargesubunit	RIR1	29567	22254	19968	20227	13206	20791	41902	26526	38346	33920	26041	25856	1.60213	0.0518344
P06730	P06730	Eukaryotictranslationinitiationfactor4E	IF4E	285780	230660	275610	342100	145280	215440	416800	334840	352670	348440	368150	342390	1.60077	0.131201
P61923	P61923	Coatomersubunitzeta-1	COPZ1	199380	185920	166290	276680	178170	183900	447450	416230	284070	328270	408460	276680	1.59952	0.0604465
Q99467	Q99467	CD180antigen	CD180	26604	NaN	28458	19240	10011	NaN	NaN	9519.4	23701	20854	NaN	23627	1.5994	0.29341
Q14558	Q14558	Phosphoribosylpyrophosphatesynthase-associatedprotein1	KPRA	21837	24202	20152	33991	22401	20667	42914	46457	34588	40492	46523	34132	1.59869	0.0581129
P00338	P00338	L-lactatedehydrogenaseAchain	LDHA	1.0126e+06	736090	608550	907090	536160	686070	1.3184e+06	1.1627e+06	976559	1.1904e+06	1.1946e+06	958191	1.5984	0.0496345
P60842	P60842	Eukaryoticinitiationfactor4A-I	IF4A1	502150	384130	389760	436630	325220	339680	780290	637860	565370	639730	575020	535060	1.59799	0.0112926
O43617	O43617	Traffickingproteinparticlecomplexsubunit3	TPPC3	20937	34236	32056	51582	24532	28916	50270	55031	44154	53360	64692	43219	1.59756	0.13854
P32121	P32121	Beta-arrestin-2	ARRB2	34509	12540	19876	20655	13426	14069	20214	40575	23882	22476	34153	20723	1.59755	0.0857017
Q92546	Q92546	RAB6A-GEFcomplexpartnerprotein2	RGP1	7573	5393	7720.2	NaN	8863.7	5138.2	NaN	12550	NaN	9821.7	13930	9131.2	1.59591	0.174561
O43414	O43414	ERI1exoribonuclease3	ERI3	45277	47543	39789	58574	34927	32241	69183	56783	58753	64470	NaN	NaN	1.59563	1
Q8WXI4	Q8WXI4	Acyl-coenzymeAthioesterase11	ACO11	50867	NaN	NaN	100690	35517	38531	NaN	71368	109880	90308	62057	99809	1.59521	0.269374
Q9BW83	Q9BW83	Intraflagellartransportprotein27homolog	IFT27	30496	23541	NaN	38538	10023	NaN	46844	25907	21820	41690	27824	26551	1.5949	0.447041
Q8IUR0	Q8IUR0	Traffickingproteinparticlecomplexsubunit5	TPPC5	25820	9873.6	NaN	NaN	14428	NaN	23020	NaN	15994	25097	21082	NaN	1.59427	1
P06132	P06132	Uroporphyrinogendecarboxylase	DCUP	67331	40362	29723	43214	33313	36582	67121	57047	64143	68066	55464	56512	1.59414	0.00966856
Q13188	Q13188	Serine/threonine-proteinkinase3	STK3	9797.1	14547	4195.2	9402.8	8563.5	8249.6	17193	17214	9640.8	15920	NaN	12147	1.59377	0.0256148
Q9Y6E2	Q9Y6E2	BasicleucinezipperandW2domain-containingprotein2	BZW2	239520	237790	171790	420510	99138	168090	274280	346320	250640	322280	352140	248790	1.59126	0.34555
Q92556	Q92556	Engulfmentandcellmotilityprotein1	ELMO1	25520	14192	18543	29082	23084	20663	42700	37623	36412	46562	34761	34520	1.59107	0.0300611
P68366	P68366	Tubulinalpha-4Achain	TBA4A	90397	48830	41874	143590	56205	53720	142370	112290	115980	107390	126810	127880	1.58963	0.227516
Q99638	Q99638	CellcyclecheckpointcontrolproteinRAD9A	RAD9A	NaN	NaN	14314	27831	13928	19074	19793	NaN	30344	24230	20582	59379	1.58808	0.296303
P62979	P62979	Ubiquitin-40SribosomalproteinS27a	RS27A	7.4611e+06	8.6876e+06	9.5748e+06	5.3601e+06	6.3483e+06	7.7322e+06	1.1451e+07	1.1717e+07	9.31729e+06	1.0104e+07	1.1391e+07	9.1362e+06	1.58695	0.0201803
Q15418	Q15418	RibosomalproteinS6kinasealpha-1	KS6A1	61576	68814	40954	55036	79007	57197	120320	112260	94542	113230	98385.9	89200	1.58681	0.026106
Q8N335	Q8N335	Glycerol-3-phosphatedehydrogenase1-likeprotein	GPD1L	10143	NaN	5600.6	11661	34848	18756	19259	28164	25939	34149	28554	NaN	1.58674	0.346625
Q7Z3J2	Q7Z3J2	VPS35endosomalprotein-sortingfactor-like	VP35L	15928	12134	10801	12125	12765	14244	23379	18837	20491	23192	18476	20485	1.58495	0.00474231
Q9Y6K9	Q9Y6K9	NF-kappa-Bessentialmodulator	NEMO	44250	33403	31507	41353	43711	35087	76417	72504	62038	56370	76262	58620	1.58387	0.0164193
Q9BY43	Q9BY43	Chargedmultivesicularbodyprotein4a	CHM4A	158050	197870	86614	115000	110350	86583	130020	185360	117700	144160	198380	152240	1.58242	0.0257356
Q9UBB4	Q9UBB4	Ataxin-10	ATX10	52896	44339	39608	51884	28903	36027	99712	63811	65986	62450	60721	56454	1.58242	0.0570202
Q96QK1	Q96QK1	Vacuolarproteinsorting-associatedprotein35	VPS35	139270	107520	98119	138250	84599	100050	200020	156580	168780	181280	158600	160640	1.58035	0.0382132
Q12800	Q12800	Alpha-globintranscriptionfactorCP2	TFCP2	59291	58328	46781	91066.9	67450	57837	117310	124380	94858	114200	125000	98185	1.58012	0.0386094
Q9UI30	Q9UI30	MultifunctionalmethyltransferasesubunitTRM112-likeprotein	TR112	69909	77374	69399	62642	45626	72478	97368	104580	95239	93253.1	96192	91024	1.57964	0.0292678
P20290	P20290	TranscriptionfactorBTF3	BTF3	174710	143460	207060	120580	117360	197730	237370	226960	193770	233250	251160	188240	1.57957	0.0742058
Q9NQ88	Q9NQ88	Fructose-2,6-bisphosphataseTIGAR	TIGAR	30116	23131	18817	29154	16588	29167	30356	47471	44547	35363	46243	33984	1.57941	0.0967411
O75688	O75688	Proteinphosphatase1B	PPM1B	27679	8057.4	10582	18169	11409	NaN	NaN	17596	28556	NaN	38287	13500	1.57908	0.507457
Q9Y3F4	Q9Y3F4	Serine-threoninekinasereceptor-associatedprotein	STRAP	187910	116690	133930	150930	157680	129960	298780	223600	247250	226080	235290	228710	1.57857	0.00157364
Q86U44	Q86U44	N6-adenosine-methyltransferasecatalyticsubunit	MTA70	46191	42196	26722	46550	25335	21393	47605	37999	36609	43822	52703	42934	1.57812	0.135947
Q12904	Q12904	AminoacyltRNAsynthasecomplex-interactingmultifunctionalprotein1	AIMP1	89717	74015	99040.9	100520	64405	79447	141270	142120	112100	142710	129390	109160	1.57661	0.0389976
Q9UQ16	Q9UQ16	Dynamin-3	DYN3	57990	22834	10708	106590	15822	13289	72313	19851	62040	56145	43017	36305	1.57573	0.53962
P54727	P54727	UVexcisionrepairproteinRAD23homologB	RD23B	108690	112770	91867	94674.1	52506	71325	137570	108870	92373	112960	109830	111030	1.57206	0.0567111
Q6IBS0	Q6IBS0	Twinfilin-2	TWF2	286380	231570	231140	246690	183130	201320	337600	365530	298220	314570	366070	303800	1.56684	0.012832
Q9Y314	Q9Y314	Nitricoxidesynthase-interactingprotein	NOSIP	40181	32005	30373	64949	20164	25563	52871	56329	29831	59593	44096	48979	1.56656	0.289249
O94915	O94915	Proteinfurryhomolog-like	FRYL	18140	15880	11237	NaN	19741	16912	16387	30115	33997	29823	28564	27509	1.56615	0.00624392
O43427	O43427	Acidicfibroblastgrowthfactorintracellular-bindingprotein	FIBP	9928.9	9712.5	9656.5	5818.8	9185.6	11054	NaN	16385	9714.8	16421	11324	12189	1.56544	0.113618
Q9Y696	Q9Y696	Chlorideintracellularchannelprotein4	CLIC4	261720	150790	115720	236720	170130	166790	311580	286920	253890	329920	274360	284560	1.56521	0.0241468
Q9Y2I8	Q9Y2I8	WDrepeat-containingprotein37	WDR37	16336	10321	NaN	NaN	13115	7608.3	18431	14357	18681	20694	12982	14225	1.56513	0.200621
Q96JY6	Q96JY6	PDZandLIMdomainprotein2	PDLI2	37781	23793	18936	42329	41909	19482	66661	56060	48548	64559	47424	43009	1.56187	0.192337
Q9UKZ1	Q9UKZ1	CCR4-NOTtranscriptioncomplexsubunit11	CNO11	NaN	NaN	NaN	NaN	6883.1	NaN	NaN	NaN	NaN	14267	8087.8	NaN	1.56062	1
Q16719	Q16719	Kynureninase	KYNU	59807	106130	57700	89522	98103	100300	125410	172850	121110	133440	167260	149740	1.55968	0.00385142
Q15019	Q15019	Septin-2	37500	309380	233660	226070	336990	205300	256730	436370	441450	402040	394350	432200	395010	1.55918	0.0386745
P63151	P63151	Serine/threonine-proteinphosphatase2A55kDaregulatorysubunitBalphaisoform	2ABA	116160	114720	102560	138260	97538	117790	176560	183170	152210	176860	192860	175970	1.55756	0.0135297
P53618	P53618	Coatomersubunitbeta	COPB	189230	143750	132770	262110	159580	149040	342710	317560	235810	304880	312320	247370	1.55753	0.0829666
P26583	P26583	HighmobilitygroupproteinB2	HMGB2	765150	437410	468060	504710	515440	576240	1.0689e+06	814381	838930	943481	710970	842370	1.55628	0.0085766
P37837	P37837	Transaldolase	TALDO	1.0349e+06	771060	789390	946789	515010	831980	1.3312e+06	1.1456e+06	1.2242e+06	1.2666e+06	1.0606e+06	1.138e+06	1.55615	0.0829441
Q14155	Q14155	Rhoguaninenucleotideexchangefactor7	ARHG7	38275	19434	25581	37224	42501	27224	41566	50689	51783	56372	61489	46762	1.55546	0.0462111
O75436	O75436	Vacuolarproteinsorting-associatedprotein26A	VP26A	83007	52449	55854	65471	51141	62423	98556	83461	89665	98652.9	82608	96357.1	1.5546	0.00932549
Q709C8	Q709C8	Vacuolarproteinsorting-associatedprotein13C	VP13C	41401	25067	30549	57945	26711	31783	63336	48709	53633	62154	51620	57495	1.5536	0.141157
O75064	O75064	DENNdomain-containingprotein4B	DEN4B	15165	20979	15994	29146	NaN	15867	30202	38265	44268	NaN	36089	30804	1.55044	0.297535
Q9NTJ3	Q9NTJ3	Structuralmaintenanceofchromosomesprotein4	SMC4	30188	20603	23510	27449	26000	26988	47054	37137	45577	44870	36574	43709	1.55004	0.00269772
P14868	P14868	Aspartate--tRNAligase,cytoplasmic	SYDC	193090	148880	202840	233510	163970	194700	377160	335320	270510	310390	328120	271680	1.5483	0.019865
Q8TB03	Q8TB03	UncharacterizedproteinCXorf38	CX038	11406	12328	NaN	16948	9047.9	10675	NaN	19043	11048	18550	21664	15115	1.54817	0.111604
P10644	P10644	cAMP-dependentproteinkinasetypeI-alpharegulatorysubunit	KAP0	100710	63966	55885	105520	65129	79144	144740	161830	121900	110780	141080	128830	1.54694	0.0497768
Q9BRT3	Q9BRT3	Migrationandinvasionenhancer1	MIEN1	37509	23425	9448.2	28152	NaN	NaN	70810	42174	35009	52787	35902	NaN	1.54637	1
P39687	P39687	Acidicleucine-richnuclearphosphoprotein32familymemberA	AN32A	742800	438000	478540	707590	363120	574420	921560	918000	775530	826241	831260	794260	1.54614	0.0920658
Q9HBI0	Q9HBI0	Gamma-parvin	PARVG	67509	45460	35705	51516	39592	45279	73266	67266	79524	84731	64088	62837	1.54595	0.0238869
P11216	P11216	Glycogenphosphorylase,brainform	PYGB	101830	40937	51528	92043	34706	51239	96203	75830	107110	85467	73513	96214	1.54573	0.212589
O95758	O95758	Polypyrimidinetract-bindingprotein3	PTBP3	129310	83768.9	114650	127000	87327	109860	178260	153470	152720	179680	163560	153050	1.54551	0.0213453
P07814	P07814	Bifunctionalglutamate/proline--tRNAligase	SYEP	250310	194920	244690	306660	220390	245120	432930	446370	351550	393100	456710	340640	1.54551	0.027928
O43633	O43633	Chargedmultivesicularbodyprotein2a	CHM2A	19186	18530	21334	38125	16466	19266	52008	43768	50866	36928	30293	39897	1.54531	0.182824
Q9HC16	Q9HC16	DNAdC->dU-editingenzymeAPOBEC-3G	ABC3G	20168	12606	15838	28820	21201	34083	13371	32407	33471	55804	35285	38694	1.54089	0.0935148
P19623	P19623	Spermidinesynthase	SPEE	114530	94853	61997	123960	73587	90830	138660	160850	146650	142230	151650	140520	1.54082	0.0478287
Q9HB19	Q9HB19	Pleckstrinhomologydomain-containingfamilyAmember2	PKHA2	39363	4219.1	8113	26033	18479	14534	33088	19545	35418	35656	21607	33187	1.54064	0.133854
Q9NWV8	Q9NWV8	BRISCandBRCA1-Acomplexmember1	BABA1	32134	18407	30520	34053	21858	NaN	35096	47371	NaN	42634	51999	33460	1.54008	0.161147
Q9Y228	Q9Y228	TRAF3-interactingJNK-activatingmodulator	T3JAM	51755	36175	59851	53219	48966	38597	80858	74537	75404	69739	67252	78120	1.53866	0.0154278
O15111	O15111	Inhibitorofnuclearfactorkappa-Bkinasesubunitalpha	IKKA	10354	5492.2	5869.8	NaN	12261	NaN	20767	21418	17908	18435	18675	19473	1.53787	1
P20701	P20701	Integrinalpha-L	ITAL	280350	356480	246050	291110	323310	209470	457030	451510	334320	427480	472380	353900	1.53614	0.0510689
P52790	P52790	Hexokinase-3	HXK3	11897	NaN	NaN	NaN	10996	5235.8	9801.5	19194	10043	13660	14663	7897.6	1.53561	0.335061
P27986	P27986	Phosphatidylinositol3-kinaseregulatorysubunitalpha	P85A	43390	28133	21376	43314	26117	28369	89994	45901	46678	59357	47755	40862	1.53393	0.0879878
Q86X83	Q86X83	COMMdomain-containingprotein2	COMD2	24336	14107	NaN	14790	24203	20498	38403	30318	28441	34835	31991	23758	1.5338	0.0823283
O43156	O43156	TELO2-interactingprotein1homolog	TTI1	11321	8441	NaN	NaN	11872	7032.7	11322	8804.3	16797	15615	12576	NaN	1.53362	0.270231
Q01970	Q01970	1-phosphatidylinositol4,5-bisphosphatephosphodiesterasebeta-3	PLCB3	28339	20768	16751	19858	23355	22410	30871	31125	33020	39154	30311	31564	1.53322	0.0101286
Q13568	Q13568	Interferonregulatoryfactor5	IRF5	14443	17836	12134	29129	18292	17238	31450	35920	26237	39524	36315	23036	1.53259	0.144459
P13639	P13639	Elongationfactor2	EF2	967560	878320	741690	915750	736860	837669	1.3838e+06	1.4203e+06	1.1589e+06	1.249e+06	1.4536e+06	1.1198e+06	1.53216	0.0123305
Q9NUQ9	Q9NUQ9	CYFIP-relatedRac1interactorB	CYRIB	348890	226290	187850	298340	204320	182100	462150	344260	305840	412050	301410	321180	1.5317	0.0736779
P16150	P16150	Leukosialin	LEUK	208680	144400	241870	190160	165540	183380	285080	239760	205010	265330	331230	235930	1.53147	0.0167575
P31948	P31948	Stress-induced-phosphoprotein1	STIP1	528810	460820	462950	551740	363600	421080	815440	734650	683640	674510	747820	601500	1.53144	0.0361284
Q13561	Q13561	Dynactinsubunit2	DCTN2	224120	168720	159620	267000	143630	168300	324580	302340	284010	252150	325060	282130	1.53018	0.100505
O95155	O95155	UbiquitinconjugationfactorE4B	UBE4B	17362	12801	14956	20078	25142	10223	22614	22312	26164	27275	27175	24873	1.5287	0.193781
P18074	P18074	GeneraltranscriptionandDNArepairfactorIIHhelicasesubunitXPD	ERCC2	46190	NaN	84871	33516	101660	102280	76848	67907	60491	90187	108890	126500	1.5276	0.331319
Q8N5M4	Q8N5M4	Tetratricopeptiderepeatprotein9C	TTC9C	23783	NaN	NaN	14918	20363	16930	34154	25560	8614.6	37924	16078	29978	1.52609	0.194464
P46926	P46926	Glucosamine-6-phosphateisomerase1	GNPI1	96441	68113	60052	75989	56173	67404	132710	119920	83677	112910	115780	78016	1.52474	0.0528364
P28065	P28065	Proteasomesubunitbetatype-9	PSB9	163010	156180	158590	179420	141350	191270	244900	275800	222860	247870	296500	233840	1.52447	0.0223708
Q9BU89	Q9BU89	Deoxyhypusinehydroxylase	DOHH	13547	NaN	NaN	22884	NaN	6715.5	20348	12632	NaN	23769	26692	10612	1.5232	0.527664
P09429	P09429	HighmobilitygroupproteinB1	HMGB1	1.5828e+06	1.073e+06	1.0772e+06	1.6762e+06	975930	1.3539e+06	2.3831e+06	2.0374e+06	2.0676e+06	2.0677e+06	1.8419e+06	2.0435e+06	1.52031	0.0604609
P26447	P26447	ProteinS100-A4	S10A4	1.4521e+06	485200	1.1853e+06	1.5942e+06	406460	1.1446e+06	1.6001e+06	1.0752e+06	2.0871e+06	1.2989e+06	1.2091e+06	1.6567e+06	1.51946	0.37812
Q9BUE0	Q9BUE0	MediatorofRNApolymeraseIItranscriptionsubunit18	MED18	NaN	NaN	NaN	NaN	NaN	10394	NaN	NaN	NaN	21240	8552.2	21660	1.51885	1
O60879	O60879	Proteindiaphanoushomolog2	DIAP2	48173	31893	27571	34965	44725	41646	55739	73111	56151	82027	61069	45433	1.51751	0.0878885
O43598	O43598	2'-deoxynucleoside5'-phosphateN-hydrolase1	DNPH1	193520	132080	78962	169490	100480	130880	217810	241490	142080	189130	232280	177170	1.51713	0.072034
P35579	P35579	Myosin-9	MYH9	1.2117e+06	936270	844410	1.4944e+06	1.2246e+06	1.0793e+06	2.3412e+06	1.8107e+06	1.9733e+06	2.0456e+06	1.7944e+06	1.8785e+06	1.51699	0.0151298
P23743	P23743	Diacylglycerolkinasealpha	DGKA	22483	NaN	12907	25469	NaN	15146	NaN	NaN	NaN	29793	NaN	NaN	1.51691	1
Q8N6T3	Q8N6T3	ADP-ribosylationfactorGTPase-activatingprotein1	ARFG1	41675	28293	28398	32450	NaN	22938	48410	48027	43717	49290	44851	32059	1.51685	0.14462
Q8TE77	Q8TE77	ProteinphosphataseSlingshothomolog3	SSH3	24669	31615	22189	NaN	25926	37506	25717	39733	45942	22288	58471	81141	1.51647	0.481244
P49903	P49903	Selenide,waterdikinase1	SPS1	140470	76968	78024	150900	58170	92527	119640	120320	125010	145910	136840	141640	1.51568	0.206124
Q15047	Q15047	Histone-lysineN-methyltransferaseSETDB1	SETB1	137830	103030	102380	108370	120820	100900	191740	155160	206740	140130	170690	192260	1.51553	0.0172501
O60826	O60826	Coiled-coildomain-containingprotein22	CCD22	33086	24883	23367	33460	23141	32169	53016	45934	46160	43764	46276	42755	1.51486	0.0252844
Q92625	Q92625	AnkyrinrepeatandSAMdomain-containingprotein1A	ANS1A	42477	20026	18638	34292	19483	28246	49433	45979	38016	43703	37197	40354	1.51484	0.0734901
Q8WUQ7	Q8WUQ7	Cactin	CATIN	86610.9	126060	91004	100200	78488	80102	113070	118300	NaN	170190	104900	122650	1.5148	0.0630714
P34932	P34932	Heatshock70kDaprotein4	HSP74	485130	380060	383670	569200	301190	405840	665380	634320	588600	626410	658980	582600	1.51198	0.0919088
Q8IYI6	Q8IYI6	Exocystcomplexcomponent8	EXOC8	29112	25641	27810	34984	21020	30011	37949	61322	52644	46730	48076	33902	1.5112	0.0929337
Q99832	Q99832	T-complexprotein1subuniteta	TCPH	479580	419380	381630	467210	364670	462080	615070	706780	570650	667550	718100	566730	1.51114	0.0181204
Q96NB3	Q96NB3	Zincfingerprotein830	ZN830	14060	13771	NaN	NaN	12955	12979	16879	10386	23716	19589	NaN	NaN	1.51068	1
Q13617	Q13617	Cullin-2	CUL2	58425	27353	31224	46385	35533	38779	58182	57222	80624	64073	60115	57157	1.51022	0.00837906
Q15650	Q15650	Activatingsignalcointegrator1	TRIP4	15991	15261	16316	12292	20343	11284	28786	32502	25655	25046	17326	22366	1.50953	0.126292
O95394	O95394	Phosphoacetylglucosaminemutase	AGM1	70180	39025	65647	114440	18152	45898	107490	70478	101380	72113	52159	87139	1.50922	0.497499
Q9Y223	Q9Y223	BifunctionalUDP-N-acetylglucosamine2-epimerase/N-acetylmannosaminekinase	GLCNE	63305	NaN	NaN	NaN	13714	16903	23810	12089	31132	30689	18013	21901	1.50816	0.1526
O75191	O75191	Xylulosekinase	XYLB	17141	13968	4154.6	NaN	11795	NaN	24872	29275	16652	12748	26790	16478	1.50802	1
Q7L1W4	Q7L1W4	Volume-regulatedanionchannelsubunitLRRC8D	LRC8D	25039	32395	32090	NaN	28573	21661	NaN	NaN	NaN	NaN	33640	41812	1.50751	0.145011
Q7Z2Z2	Q7Z2Z2	Elongationfactor-likeGTPase1	EFL1	24533	25034	14966	30796	20675	23118	36348	42223	36403	36901	43580	31353	1.50743	0.0541392
Q9UP83	Q9UP83	ConservedoligomericGolgicomplexsubunit5	COG5	12378	10110	11711	9533.5	5836.3	12731	16654	13598	15374	14385	13119	12845	1.50695	0.149543
Q9H2M9	Q9H2M9	Rab3GTPase-activatingproteinnon-catalyticsubunit	RBGPR	55205	43275	38891	49931	51671	51871	83724	81001	70790	82294	81373.1	68327	1.50649	0.0026223
Q9H270	Q9H270	Vacuolarproteinsorting-associatedprotein11homolog	VPS11	18647	NaN	14721	17588	19211	17115	NaN	27044	24550	30414	24003	27056	1.50598	0.00593722
O75592	O75592	E3ubiquitin-proteinligaseMYCBP2	MYCB2	30481	27459	17537	42309	28442	27927	58866	59055	50140	55836	48082	42693	1.50526	0.0589002
Q8IV38	Q8IV38	AnkyrinrepeatandMYNDdomain-containingprotein2	ANKY2	58897	65974	47287	31945	46138	50971	53345	66922	78156	80646	67263	47226	1.50517	0.125775
Q9P107	Q9P107	GEM-interactingprotein	GMIP	35875	27111	25916	40094	37917	28831	74366	68021	47634	53121	63291	44431	1.5049	0.0472059
Q16774	Q16774	Guanylatekinase	KGUA	64098	62170	47567	51836	52305	52569	92056	77885	60181	71680	81253	83067	1.50287	0.000904752
P09467	P09467	Fructose-1,6-bisphosphatase1	F16P1	96617	44395	40644	95469.1	18769	33724	61976	65457	43050	60931	77603	43272	1.50162	0.465852
O43399	O43399	TumorproteinD54	TPD54	280430	158330	159510	164230	118720	167340	329310	239870	254460	213150	209440	247380	1.50145	0.0300436
Q9NS87	Q9NS87	Kinesin-likeproteinKIF15	KIF15	4259.6	NaN	6166	4997.3	6296.4	NaN	9501.1	7801.6	7882.6	11284	7404.5	7136.1	1.50047	0.14665
Q15714	Q15714	TSC22domainfamilyprotein1	T22D1	56343	40043	69689	NaN	58668	75398	NaN	145370	71061	99495	124780	79816	1.49899	0.124238
P17812	P17812	CTPsynthase1	PYRG1	226150	176050	159380	243240	177560	185940	336870	327880	280560	313150	331310	260370	1.49833	0.0296599
Q9UKK9	Q9UKK9	ADP-sugarpyrophosphatase	NUDT5	127450	110860	83136	138270	78959	103880	177570	152280	154840	149450	152290	167590	1.49825	0.0710927
Q9H3P7	Q9H3P7	GolgiresidentproteinGCP60	GCP60	83390	54326	63457	66757	58932	45390	87466	95663	83713	90657	84783	77858	1.49647	0.0297355
P24534	P24534	Elongationfactor1-beta	EF1B	548200	505490	466320	641220	387560	480770	841490	801390	710240	724690	805970	685430	1.49641	0.0583303
P36969	P36969	Phospholipidhydroperoxideglutathioneperoxidase	GPX4	21485	16698	10094	39343	18656	10761	33506	37161	23423	34102	30041	25783	1.49542	0.354099
O75608	O75608	Acyl-proteinthioesterase1	LYPA1	205050	162100	135100	226400	183460	161810	252520	311860	240980	297650	291610	258450	1.49447	0.0201247
Q06787	Q06787	SynapticfunctionalregulatorFMR1	FMR1	24220	29651	29928	NaN	31374	33538	29036	55300	49800	47542	51908	46088	1.49364	0.00459205
Q7Z406	Q7Z406	Myosin-14	MYH14	221270	196540	191040	482930	224560	274160	365380	475390	529220	412150	455860	526270	1.49265	0.170517
O15479	O15479	Melanoma-associatedantigenB2	MAGB2	22305	NaN	17594	18547	19933	19882	31047	26604	30573	28593	26644	32057	1.49219	0.00243871
Q9Y3C4	Q9Y3C4	EKC/KEOPScomplexsubunitTPRKB	TPRKB	65739	43851	33869	52309	34827	46477	47953	62698	56413	67138	65706	63562	1.49055	0.030627
P15927	P15927	ReplicationproteinA32kDasubunit	RFA2	74821	48709	56027	57255	39238	68151	90095	78497	74199	75630	74434	89924	1.48976	0.0835661
Q8TBC4	Q8TBC4	NEDD8-activatingenzymeE1catalyticsubunit	UBA3	72650	52374	49288	110380	48185	64071	127270	106480	102210	109020	107960	95641	1.4893	0.181793
Q9Y6I3	Q9Y6I3	Epsin-1	EPN1	73290	46885	60308	36725	45916	56564	90041	66896	73494	70895	76450	57886	1.48719	0.0570484
Q9NXR7	Q9NXR7	BRISCandBRCA1-Acomplexmember2	BABA2	25885	20634	15772	27756	18642	19449	19295	31844	32690	32048	35275	29176	1.48542	0.0452015
O60828	O60828	Polyglutamine-bindingprotein1	PQBP1	58508	12790	89500	21808	NaN	99668	83359	70150	70556	68320	66633	72943	1.48532	0.535796
Q9HAV4	Q9HAV4	Exportin-5	XPO5	74903	44617	51828	69588	44399	56254	90769	91014.9	85308	96274	81399	72571	1.4846	0.0617611
Q7L5N1	Q7L5N1	COP9signalosomecomplexsubunit6	CSN6	47416	27109	25149	41157	25736	43760	60560	56015	41581	54579	58415	47376	1.48257	0.0922228
Q9UN37	Q9UN37	Vacuolarproteinsorting-associatedprotein4A	VPS4A	29374	NaN	NaN	NaN	21087	NaN	36531	37675	46247	31339	35395	27532	1.48231	1
P0DMV9	P0DMV9	Heatshock70kDaprotein1B	HS71B	271730	267910	307050	406940	308490	363210	509220	526070	497540	477500	546000	567640	1.4806	0.0149699
Q99661	Q99661	Kinesin-likeproteinKIF2C	KIF2C	14941	13457	16572	17774	6632.1	17543	18149	16228	22056	21008	13164	24264	1.48047	0.3545
Q14671	Q14671	Pumiliohomolog1	PUM1	32888	33675	41922	26682	26300	32245	33557	47879	46575	45372	50501	31792	1.47658	0.0651988
Q96SZ5	Q96SZ5	2-aminoethanethioldioxygenase	AEDO	6639.1	NaN	NaN	NaN	7541.6	5458.9	NaN	NaN	NaN	NaN	9794.5	9162.2	1.47641	0.142101
Q99698	Q99698	Lysosomal-traffickingregulator	LYST	9751.4	8390.7	10144	14189	9035.8	11797	21802	16738	13198	17760	16519	16583	1.47616	0.0429712
O00584	O00584	RibonucleaseT2	RNT2	398010	252310	262530	258200	248510	251320	327100	304180	437740	402560	294740	436890	1.47584	0.0319267
P62495	P62495	Eukaryoticpeptidechainreleasefactorsubunit1	ERF1	119520	102640	70387	164660	84668	81678	216910	169390	141100	157930	158790	145840	1.47543	0.165506
P17066	P17066	Heatshock70kDaprotein6	HSP76	582540	NaN	2.2263e+06	243480	NaN	246790	421390	442930	415200	479230	321600	306900	1.47533	0.12307
P00491	P00491	Purinenucleosidephosphorylase	PNPH	767800	479790	366530	723360	379810	425860	864480	667160	750660	833130	694340	647600	1.4739	0.141515
Q9NZT2	Q9NZT2	Opioidgrowthfactorreceptor	OGFR	25946	13721	15641	19825	31729	19325	36475	30987	18068	35280	43460	25382	1.47384	0.159389
Q9Y692	Q9Y692	Glucocorticoidmodulatoryelement-bindingprotein1	GMEB1	34707	15732	17888	18249	18748	23233	22297	23125	25134	31988	27910	28497	1.47372	0.01135
O95456	O95456	Proteasomeassemblychaperone1	PSMG1	21576	20698	16996	20675	14588	22256	28297	30119	28063	26986	30342	26231	1.47357	0.0480322
P25325	P25325	3-mercaptopyruvatesulfurtransferase	THTM	54725	54374	54439	75784	45108	49242	72417	80953	85009	73464	79181	92454	1.47283	0.0901484
P27708	P27708	CADprotein	PYR1	46576	39011	32503	60381	40362	42826	83897	71124	65521	76323	70814	61687	1.47275	0.0507686
P30153	P30153	Serine/threonine-proteinphosphatase2A65kDaregulatorysubunitAalphaisoform	2AAA	490780	420310	329750	491030	370320	401060	590240	629410	557580	640140	640580	567910	1.47258	0.0141401
Q14997	Q14997	Proteasomeactivatorcomplexsubunit4	PSME4	938230	776980	435780	438880	850840	614540	779970	792970	893320	1.0318e+06	933661	760400	1.47241	0.14088
Q92614	Q92614	Unconventionalmyosin-XVIIIa	MY18A	52657	39433	33816	80081	59929	44955	109590	91510	83172	91789	89921.1	83367	1.47198	0.0843597
P49321	P49321	Nuclearautoantigenicspermprotein	NASP	435640	202570	333400	502580	221870	391960	534130	476720	521840	537510	502600	515520	1.47153	0.186808
Q9UMW8	Q9UMW8	Ublcarboxyl-terminalhydrolase18	UBP18	NaN	NaN	NaN	NaN	19401	11933	NaN	17588	NaN	22384	31428	15938	1.47099	0.303065
P52209	P52209	6-phosphogluconatedehydrogenase,decarboxylating	6PGD	694820	611590	471750	757780	483260	576420	948160	830570	935260	879810	870940	876610	1.47087	0.0420649
P63208	P63208	S-phasekinase-associatedprotein1	SKP1	88521.1	71076	62862	103180	59707	63837	133720	84313	78516	124090	103800	96836	1.46924	0.109371
Q9NV70	Q9NV70	Exocystcomplexcomponent1	EXOC1	21426	13888	15216	16691	17272	23246	32127	29594	21535	31585	28323	23746	1.46897	0.0455289
P31350	P31350	Ribonucleoside-diphosphatereductasesubunitM2	RIR2	30222	18070	33153	52946	11373	31867	80638	47703	41371	47933	42315	29932	1.46804	0.463275
P18440	P18440	ArylamineN-acetyltransferase1	ARY1	12057	NaN	6192.6	8465.2	29001	NaN	24991	21514	25112	23190	23300	22513	1.46782	0.464553
O43805	O43805	Sjoegrensyndromenuclearautoantigen1	SSNA1	11589	7705.9	5577.2	13249	NaN	12799	18106	NaN	23216	21675	18534	17361	1.4672	0.0210011
Q00535	Q00535	Cyclin-dependent-likekinase5	CDK5	66364	47081	45607	72763	42389	43563	97934.1	92669	86077.1	56016	90550.9	83608	1.46687	0.171279
P31323	P31323	cAMP-dependentproteinkinasetypeII-betaregulatorysubunit	KAP3	13800	16065	15675	NaN	7855.5	14199	20079	20052	18158	10893	21032	16224	1.46672	0.331192
Q8IY21	Q8IY21	ProbableATP-dependentRNAhelicaseDDX60	DDX60	21856	19616	19926	25097	43436	27944	20917	71560	23364	42652	61824	36428	1.46642	0.170877
Q14139	Q14139	UbiquitinconjugationfactorE4A	UBE4A	45154	46670	46065	36683	33535	46022	52589	72205	66154	54358	56713	57881	1.46617	0.0163118
O14672	O14672	Disintegrinandmetalloproteinasedomain-containingprotein10	ADA10	105320	122540	115550	87600	109490	82586.1	144750	123740	172290	135360	119510	154110	1.46548	0.0277105
O60763	O60763	Generalvesiculartransportfactorp115	USO1	200140	154800	207500	178380	129250	164660	246990	246640	226310	238150	237290	211300	1.46517	0.0216784
Q15365	Q15365	Poly(rC)-bindingprotein1	PCBP1	922480	633510	611280	858901	627430	697310	1.0251e+06	1.1328e+06	945820	1.1428e+06	1.1042e+06	932540	1.46302	0.0270558
P53396	P53396	ATP-citratesynthase	ACLY	378250	303930	300340	390480	257830	356550	526100	506860	441670	489320	506270	453070	1.46228	0.0432884
Q92905	Q92905	COP9signalosomecomplexsubunit5	CSN5	37415	30033	22139	39984	25399	28386	54057	48921	44319	52417	41070	41826	1.46177	0.0734993
P35520	P35520	Cystathioninebeta-synthase	CBS	27880	NaN	23452	NaN	NaN	24436	34289	33313	41372	32976	34063	40556	1.46156	1
P80723	P80723	Brainacidsolubleprotein1	BASP1	493220	584100	862310	418390	370940	190600	681070	660070	203470	498540	713670	258970	1.46043	0.380409
P60953	P60953	Celldivisioncontrolprotein42homolog	CDC42	925640	1.1436e+06	1.0353e+06	527420	763110	778120	1.0275e+06	976690	986919	990350	957001	1.0238e+06	1.45784	0.0421782
Q9ULP9	Q9ULP9	TBC1domainfamilymember24	TBC24	NaN	16645	11466	NaN	NaN	13813	NaN	16942	24346	24063	16827	NaN	1.45677	1
Q99570	Q99570	Phosphoinositide3-kinaseregulatorysubunit4	PI3R4	23377	30074	25364	NaN	19405	26942	49727	51924	55490	32034	39100	29472	1.45622	0.104882
O14617	O14617	AP-3complexsubunitdelta-1	AP3D1	126710	86328	90192	124590	103420	105890	160770	155980	150210	158470	168980	157180	1.45572	0.00394485
Q562R1	Q562R1	Beta-actin-likeprotein2	ACTBL	277650	99122.9	73860	305940	157860	56867	458740	243110	77149	195520	299360	144500	1.45488	0.520634
Q00653	Q00653	NuclearfactorNF-kappa-Bp100subunit	NFKB2	131730	162970	118560	145060	222760	154010	150470	390270	155210	223130	380780	180300	1.45467	0.222432
P22392	P22392	NucleosidediphosphatekinaseB	NDKB	888220	769990	745560	999330	554860	835420	1.3037e+06	1.2176e+06	1.1122e+06	1.1342e+06	1.1658e+06	1.078e+06	1.45449	0.09984
Q15042	Q15042	Rab3GTPase-activatingproteincatalyticsubunit	RB3GP	55800	46451	31308	71328	48061	49308	74879	88534	82400	80274	92311	70027	1.45336	0.0678223
Q04727	Q04727	Transducin-likeenhancerprotein4	TLE4	68746	47924	37846	40031	35729	45798	50189	55766	59081	55586	51055	70811	1.45305	0.0370538
Q8N3D4	Q8N3D4	EHdomain-bindingprotein1-likeprotein1	EH1L1	31464	36107	24215	19314	18130	12710	19711	16689	17576	23118	33551	17580	1.4524	0.177164
Q9BTT0	Q9BTT0	Acidicleucine-richnuclearphosphoprotein32familymemberE	AN32E	130040	97840	96196	127720	91616	140590	136480	178520	151790	179830	176060	159110	1.45215	0.0508136
Q13098	Q13098	COP9signalosomecomplexsubunit1	CSN1	65803	56880	48684	89048	43053	61538	109260	92944	87030	90563	89907	88593.1	1.45141	0.150592
Q9BPX6	Q9BPX6	Calciumuptakeprotein1,mitochondrial	MICU1	37601	33480	23517	26799	28021	21529	27166	33114	37154	41824	35027	33646	1.45004	0.024298
Q9UBE0	Q9UBE0	SUMO-activatingenzymesubunit1	SAE1	172530	112270	115370	173010	92341	147500	155170	181180	208350	205400	173260	201690	1.44958	0.131082
P23258	P23258	Tubulingamma-1chain	TBG1	53596	43160	47157	59818	57104	58931	93133.1	91198	86990	87636	94295.9	73987	1.4482	0.00715631
Q8NEB9	Q8NEB9	Phosphatidylinositol3-kinasecatalyticsubunittype3	PK3C3	31347	14837	12882	NaN	18232	17009	26117	26543	27852	26821	25752	23910	1.4461	0.00531278
P49770	P49770	TranslationinitiationfactoreIF-2Bsubunitbeta	EI2BB	60728	48018	49938	48509	78736	57058	79882	88163	71328	93717	88767	79095	1.44534	0.0710888
P15170	P15170	EukaryoticpeptidechainreleasefactorGTP-bindingsubunitERF3A	ERF3A	93738	74436	86161	97363.1	72883	90058.9	138870	137550	131830	135740	135880	104580	1.44518	0.0399622
Q9P270	Q9P270	SLAINmotif-containingprotein2	SLAI2	8254.9	8002	8547.6	10316	NaN	NaN	20729	15398	24813	16303	20180	10066	1.4449	1
Q6NXE6	Q6NXE6	Armadillorepeat-containingprotein6	ARMC6	29568	26171	38369	NaN	32849	40201	65065	68075	53252	52504	59128	46582	1.4444	0.0509889
O00193	O00193	Smallacidicprotein	SMAP	162100	149340	147490	209070	133270	169300	286150	258110	210570	238410	290190	205450	1.44437	0.0885356
Q12933	Q12933	TNFreceptor-associatedfactor2	TRAF2	14052	NaN	NaN	42988	45233	16133	21710	43081	38502	40363	55467	42208	1.44421	0.352759
P35606	P35606	Coatomersubunitbeta'	COPB2	218020	146990	154270	271860	193800	204190	358490	338490	284550	324890	336980	295460	1.44334	0.0308255
P17987	P17987	T-complexprotein1subunitalpha	TCPA	737710	585410	621740	769180	567510	698090	1.0691e+06	1.0516e+06	897130	1.0083e+06	1.0445e+06	869791	1.44322	0.025607
Q96HA7	Q96HA7	Tonsoku-likeprotein	TONSL	6300.3	NaN	NaN	15016	4235.5	6845.2	15160	11352	12477	12795	12437	8212.9	1.44257	0.406888
Q14566	Q14566	DNAreplicationlicensingfactorMCM6	MCM6	149520	92843	126660	158620	88182	132340	168160	155740	157680	180440	163490	188350	1.44251	0.109459
Q9HC98	Q9HC98	Serine/threonine-proteinkinaseNek6	NEK6	NaN	NaN	NaN	22185	12614	23176	33011	NaN	15512	27950	NaN	25890	1.44247	0.245617
P47897	P47897	Glutamine--tRNAligase	SYQ	164820	96129	136150	150020	112200	138750	231770	198450	217930	212600	173820	189330	1.44157	0.0249658
Q9Y4E8	Q9Y4E8	Ubiquitincarboxyl-terminalhydrolase15	UBP15	76005	59980	49006	86651	63878	66849	84405.9	112910	91353	102580	122040	88074	1.43901	0.0529599
P37108	P37108	Signalrecognitionparticle14kDaprotein	SRP14	1.0574e+06	852820	968470	877951	559730	763270	1.3e+06	893950	858320	1.1317e+06	870190	1.1339e+06	1.43857	0.0847014
Q71UM5	Q71UM5	40SribosomalproteinS27-like	RS27L	15224	20921	54490	NaN	22074	21190	NaN	6319.4	72579	NaN	22675	42580	1.43671	0.369849
Q14008	Q14008	Cytoskeleton-associatedprotein5	CKAP5	35433	34108	47999	42726	29846	40018	61948	51384	57823	51817	50718	57214	1.43362	0.0363973
Q9Y490	Q9Y490	Talin-1	TLN1	1.0204e+06	1.0438e+06	748340	987170	918299	871611	1.5196e+06	1.4115e+06	1.2618e+06	1.3451e+06	1.4074e+06	1.2268e+06	1.43246	0.00267999
O43396	O43396	Thioredoxin-likeprotein1	TXNL1	158390	170320	163120	176660	112970	160620	294690	223560	178510	219230	211490	202600	1.43101	0.0600909
Q8IWZ3	Q8IWZ3	AnkyrinrepeatandKHdomain-containingprotein1	ANKH1	21174	NaN	33958	39648	30284	37368	51671	81227.9	51074	69287	57350	33019	1.43001	0.205595
Q71U36	Q71U36	Tubulinalpha-1Achain	TBA1A	403360	170650	271190	365000	302330	361550	447040	474250	467840	496590	492820	476470	1.42975	0.00464282
Q92888	Q92888	Rhoguaninenucleotideexchangefactor1	ARHG1	470460	307240	271530	478220	393820	378140	692130	577120	594530	637700	587980	553590	1.42844	0.0128083
P40227	P40227	T-complexprotein1subunitzeta	TCPZ	696730	571750	587450	820190	548360	660710	1.0774e+06	1.054e+06	892110	1.0008e+06	1.0204e+06	848130	1.42844	0.0520713
P11172	P11172	Uridine5'-monophosphatesynthase	UMPS	77097	81616	62247	103110	71924	69441	139690	124490	106950	115190	124800	104230	1.42761	0.0597153
Q8IXM2	Q8IXM2	ChromatincomplexessubunitBAP18	BAP18	65942	36515	125410	74393	48008	87634	86010.1	102770	67265	107410	107650	78673	1.4271	0.161921
Q9NPF4	Q9NPF4	ProbabletRNAN6-adenosinethreonylcarbamoyltransferase	OSGEP	90522	45508	67015	88630	56975	90617.1	137480	117130	122410	105370	108380	116310	1.42649	0.0822655
Q9BYC5	Q9BYC5	Alpha-(1,6)-fucosyltransferase	FUT8	19328	17960	23089	19525	35350	19148	27041	28180	43104	30161	28236	45000	1.426	0.226247
P42226	P42226	Signaltransducerandactivatoroftranscription6	STAT6	39458	24089	24620	42615	31168	31203	47067	46382	47777	54893	45482	47888	1.42355	0.0404729
P15153	P15153	Ras-relatedC3botulinumtoxinsubstrate2	RAC2	586860	752250	811280	610280	733790	569470	1.0239e+06	1.045e+06	855200	895490	1.0412e+06	788190	1.42304	0.0330753
O95319	O95319	CUGBPElav-likefamilymember2	CELF2	290650	275360	300570	276250	203740	261570	321110	356470	305770	348210	351520	346240	1.42255	0.0198359
O75376	O75376	Nuclearreceptorcorepressor1	NCOR1	29523	25447	37805	25973	30068	45708	27529	52859	44778	44297	49812	46435	1.42117	0.11164
Q96IV0	Q96IV0	Peptide-N(4)-(N-acetyl-beta-glucosaminyl)asparagineamidase	NGLY1	39442	33175	22674	54609	NaN	26807	23750	65465	53038	42923	60126	62286	1.4211	0.334371
P51159	P51159	Ras-relatedproteinRab-27A	RB27A	37645	52125	46482	30663	69527	47162	79793	49356	86852	74256	50337	77134	1.4207	0.267671
Q562E7	Q562E7	WDrepeat-containingprotein81	WDR81	17607	10885	NaN	12492	12579	NaN	18225	17064	NaN	NaN	17808	NaN	1.42061	1
O75935	O75935	Dynactinsubunit3	DCTN3	17360	NaN	NaN	15034	16554	15864	13591	20692	24197	23980	24122	19568	1.4206	0.00909808
Q9UHD1	Q9UHD1	Cysteineandhistidine-richdomain-containingprotein1	CHRD1	78621	69414	67390	87992	61924	84071.9	87790	79804	130520	86614	102990	147100	1.42019	0.140135
C4AMC7	C4AMC7	PutativeWASproteinfamilyhomolog3	WASH3	34751	26386	11174	NaN	19958	29291	34776	36216	40904	39578	31550	32386	1.41964	0.131744
Q9ULJ6	Q9ULJ6	ZincfingerMIZdomain-containingprotein1	ZMIZ1	47115	NaN	NaN	45876	41656	NaN	49919	43075	174040	62046	NaN	NaN	1.41933	1
Q92599	Q92599	Septin-8	39692	26018	23370	26555	30014	NaN	32378	50775	57394	38752	39805	58036	37466	1.41896	0.145556
Q14152	Q14152	Eukaryotictranslationinitiationfactor3subunitA	EIF3A	158100	136440	199960	139770	137430	202000	252480	245910	220430	238740	235730	196030	1.41668	0.0687727
Q9BYJ9	Q9BYJ9	YTHdomain-containingfamilyprotein1	YTHD1	17157	NaN	22309	35974	14745	17016	24224	39870	23304	29476	32723	26551	1.4157	0.286703
Q8NI08	Q8NI08	Nuclearreceptorcoactivator7	NCOA7	4322.1	NaN	6158.4	14201	16078	10762	17205	19916	13937	26129	10426	25506	1.4141	0.346124
Q12792	Q12792	Twinfilin-1	TWF1	33646	25874	23421	26645	28670	29517	37930	43069	43099	38431	39872	41604	1.41402	0.000812328
P53602	P53602	Diphosphomevalonatedecarboxylase	MVD1	66360	50351	54838	100940	52611	71701	94783	105800	97727	98876	110020	98819	1.41334	0.145183
Q6WKZ4	Q6WKZ4	Rab11family-interactingprotein1	RFIP1	10652	31723	43994	18529	9566.2	9223.2	24760	27883	17472	NaN	17982	15413	1.4132	0.330111
Q9UQ80	Q9UQ80	Proliferation-associatedprotein2G4	PA2G4	270540	206900	271970	266090	167420	242970	370920	336110	287250	311550	355470	275420	1.41247	0.0966903
P25685	P25685	DnaJhomologsubfamilyBmember1	DNJB1	57055	50612	56243	60889	52784	57777	103560	72873	90090	76015	75771	90778	1.41209	0.00905274
Q14694	Q14694	Ubiquitincarboxyl-terminalhydrolase10	UBP10	52918	46092	60072	52698	36609	56526	73171	81084	60590	68903	66911	66597	1.41206	0.0629921
Q9UFW8	Q9UFW8	CGGtripletrepeat-bindingprotein1	CGBP1	24721	13876	21737	32170	14127	30448	NaN	26276	26677	37640	33035	31328	1.41199	0.272196
P56192	P56192	Methionine--tRNAligase,cytoplasmic	SYMC	69906	65937	79373	72106	80451	87450	112690	126430	104540	112400	131010	96863	1.41142	0.029156
P12081	P12081	Histidine--tRNAligase,cytoplasmic	HARS1	100390	68055	67541	81250	67515	58906	137300	117780	92812	98608	113540	81079	1.41101	0.0632391
O15347	O15347	HighmobilitygroupproteinB3	HMGB3	162730	121640	96002	166690	126370	133510	235320	170690	198260	211110	188420	198140	1.40987	0.0193951
P47712	P47712	CytosolicphospholipaseA2	PA24A	11237	11042	10001	16381	15260	12243	NaN	28216	16538	16955	27817	18183	1.40982	0.125579
Q9UMX0	Q9UMX0	Ubiquilin-1	UBQL1	92476	61499	70536	102090	74784	58126	118290	107230	103200	126330	101020	96855.9	1.407	0.134785
Q14166	Q14166	Tubulin--tyrosineligase-likeprotein12	TTL12	165640	110690	94340	151320	119730	131820	215860	183750	185460	193140	189980	181230	1.40684	0.00842221
P60891	P60891	Ribose-phosphatepyrophosphokinase1	PRPS1	211860	105160	116770	182460	133810	162730	229090	210540	206400	256540	192570	223660	1.40627	0.0498962
Q15369	Q15369	Elongin-C	ELOC	223310	118540	188190	135390	133510	178650	279430	238800	223380	250560	192220	186450	1.40623	0.0629614
P47756	P47756	F-actin-cappingproteinsubunitbeta	CAPZB	449080	363090	324380	411330	317340	323750	638980	514170	497010	516220	475730	477730	1.40546	0.0176727
Q9NZL9	Q9NZL9	Methionineadenosyltransferase2subunitbeta	MAT2B	64422	51470	44490	68094	44310	58375	84826	79936	78397	81858	76743	77587	1.40395	0.0560288
P54105	P54105	MethylosomesubunitpICln	ICLN	74388	58822	37468	93807	49616	50626	157560	139750	104720	100970	123560	52040	1.40193	0.369655
P22314	P22314	Ubiquitin-likemodifier-activatingenzyme1	UBA1	962541	786760	738910	1.2522e+06	672710	901980	1.4131e+06	1.2887e+06	1.1871e+06	1.2457e+06	1.3575e+06	1.2336e+06	1.40026	0.138053
Q9UNS2	Q9UNS2	COP9signalosomecomplexsubunit3	CSN3	55551	41476	32681	50499	41513	46939	77427	64981	55226	78991	58323	58429	1.39856	0.0443651
O95684	O95684	Centrosomalprotein43	CEP43	4398.1	4081.6	3533.3	NaN	4006.7	3656.5	NaN	6994.1	6526.9	6069.8	5075.1	4974.8	1.3981	0.0322822
P18858	P18858	DNAligase1	DNLI1	41256	45926	24672	28678	24723	45745	31680	33444	53845	34967	45022	56248	1.39765	0.220374
O14929	O14929	HistoneacetyltransferasetypeBcatalyticsubunit	HAT1	165080	106860	131180	172430	114990	151380	220650	175270	225530	231490	164990	214550	1.39763	0.100607
Q9Y2T2	Q9Y2T2	AP-3complexsubunitmu-1	AP3M1	79943	58449	64239	101180	63305	73765	125310	120630	104990	117850	107180	102060	1.39735	0.0813813
P08047	P08047	TranscriptionfactorSp1	SP1	140020	165150	153050	142370	78708	102020	157470	104230	69586	121150	166480	154610	1.39723	0.164064
P28066	P28066	Proteasomesubunitalphatype-5	PSA5	494970	424170	404190	518970	332830	388020	677220	621790	472080	617480	610840	484550	1.39709	0.0932299
O00410	O00410	Importin-5	IPO5	87649	71040	70686	84945	62364	67211	110290	98410	102600	102830	102650	91883	1.39659	0.0290466
P04040	P04040	Catalase	CATA	711900	477920	600700	647860	456940	577050	857380	759010	839380	751170	738440	837810	1.39599	0.0387013
P39748	P39748	Flapendonuclease1	FEN1	84689	56423	69255	121000	64846	78349	148380	100680	104700	125220	106060	125860	1.39574	0.159178
P28072	P28072	Proteasomesubunitbetatype-6	PSB6	176440	161460	189160	112680	107060	160200	182140	189680	164160	178790	168220	174350	1.39477	0.0599671
Q15054	Q15054	DNApolymerasedeltasubunit3	DPOD3	6451.7	NaN	7945.2	NaN	10306	7718.1	17208	11870	12319	14084	8955.9	15237	1.39405	0.259341
P33992	P33992	DNAreplicationlicensingfactorMCM5	MCM5	162210	87977	125660	196540	99577.9	126240	219020	172990	166550	211860	178330	177040	1.39373	0.185208
Q96AE4	Q96AE4	Farupstreamelement-bindingprotein1	FUBP1	242910	168040	190900	238340	143210	171040	252330	260460	200550	291800	240100	225570	1.39368	0.1197
Q05209	Q05209	Tyrosine-proteinphosphatasenon-receptortype12	PTN12	82202	88650	67402	70016	82416	74170	123960	124820	100330	116130	113630	87737	1.39335	0.0312381
P22670	P22670	MHCclassIIregulatoryfactorRFX1	RFX1	20016	13968	21640	25770	NaN	15563	14596	13017	19108	NaN	19200	40549	1.39327	0.538571
O75937	O75937	DnaJhomologsubfamilyCmember8	DNJC8	103140	77229	80800	90091	72766	88902	133500	113960	97522	110890	114360	124180	1.39283	0.0125604
Q9UEE9	Q9UEE9	Craniofacialdevelopmentprotein1	CFDP1	NaN	NaN	NaN	9725.3	NaN	11549	13321	NaN	9740.1	25143	14972	8537.5	1.39247	0.476212
P49736	P49736	DNAreplicationlicensingfactorMCM2	MCM2	101260	65426	93832	131390	54514	95241	140490	113780	126640	121280	116060	130630	1.39168	0.271435
P49454	P49454	CentromereproteinF	CENPF	12800	NaN	25652	11317	NaN	13233	15389	NaN	15727	15663	13509	23289	1.39056	0.227383
P78371	P78371	T-complexprotein1subunitbeta	TCPB	445640	402390	393950	527230	364760	444160	635620	627750	562250	600490	664450	575340	1.39032	0.0453033
Q641Q2	Q641Q2	WASHcomplexsubunit2A	WAC2A	47934	52183	59328	76885	45104	50637	94494	70148	70800	76861	75363	81241	1.38901	0.114883
Q00722	Q00722	1-phosphatidylinositol4,5-bisphosphatephosphodiesterasebeta-2	PLCB2	323780	161460	168690	242620	239810	180930	331540	405040	271180	321090	402350	217800	1.3878	0.18222
Q9P265	Q9P265	Disco-interactingprotein2homologB	DIP2B	17710	21416	16014	19806	21231	18207	28549	27468	27113	31162	26256	25003	1.38765	0.0150314
Q93034	Q93034	Cullin-5	CUL5	65275	66228	48298	57149	61652	68296	89316	90447	82086	91810	90546	77267	1.38718	0.0123971
Q8NEZ5	Q8NEZ5	F-boxonlyprotein22	FBX22	NaN	NaN	NaN	11243	NaN	8318	30985	24948	12694	11851	9680.1	21003	1.38629	0.382274
Q15477	Q15477	HelicaseSKI2W	SKIV2	24355	13505	18552	25088	20423	21820	33937	36546	30494	30887	34131	28169	1.3849	0.0166292
P09668	P09668	Pro-cathepsinH	CATH	59031	33174	49695	39241	40671	43418	55594	52491	53120	49517	58522	63465	1.38454	0.0145269
Q99747	Q99747	Gamma-solubleNSFattachmentprotein	SNAG	24095	49471	35027	24553	29710	22942	84437	23366	24826	39700	29645	37619	1.38305	0.0520766
P53621	P53621	Coatomersubunitalpha	COPA	195410	134500	137800	207310	177600	177370	280300	285430	277170	266960	256410	252370	1.38301	0.00398056
P51948	P51948	CDK-activatingkinaseassemblyfactorMAT1	MAT1	13256	NaN	9575.5	NaN	8184.4	NaN	NaN	10173	11879	9814.6	10521	14027	1.38243	1
Q9BXS6	Q9BXS6	Nucleolarandspindle-associatedprotein1	NUSAP	23408	NaN	30421	NaN	7789.2	23190	16933	19073	26776	20562	13247	23521	1.38192	0.535977
Q8N573	Q8N573	Oxidationresistanceprotein1	OXR1	20493	NaN	NaN	13687	13335	20547	27634	15098	26861	23401	19667	NaN	1.38082	0.191363
Q9BQE3	Q9BQE3	Tubulinalpha-1Cchain	TBA1C	199180	231050	132650	276090	262980	228510	454350	418130	333510	366910	442650	268820	1.3806	0.107704
O15027	O15027	ProteintransportproteinSec16A	SC16A	78332	57655	66390	70497	62942	60451	96797.9	96336	90513	93158.1	93131	81337	1.38048	0.00749253
Q9UNP9	Q9UNP9	Peptidyl-prolylcis-transisomeraseE	PPIE	40292	32604	31537	91178	31928	40964	73639	59475	52610	74213	62104	68065	1.38045	0.37159
Q9BRT8	Q9BRT8	COBWdomain-containingprotein1	CBWD1	14529	15820	10528	19784	18277	19894	37232	31850	25625	25182	28703	26084	1.37874	0.00254188
P54136	P54136	Arginine--tRNAligase,cytoplasmic	SYRC	171020	123370	163870	204850	151200	175450	288070	265250	247030	238570	256850	232290	1.37846	0.0257422
P54920	P54920	Alpha-solubleNSFattachmentprotein	SNAA	193080	141640	150670	214150	172650	153490	254440	220270	206500	268780	241060	229300	1.37823	0.0413578
Q15382	Q15382	GTP-bindingproteinRheb	RHEB	23967	NaN	37540	NaN	42795	34214	59352	56925	38213	56126	49468	NaN	1.37704	0.130442
O15067	O15067	Phosphoribosylformylglycinamidinesynthase	PUR4	42113	33367	24748	37632	28640	36768	46829	43873	46352	45866	49478	45592	1.37699	0.0247939
Q9NY65	Q9NY65	Tubulinalpha-8chain	TBA8	NaN	NaN	NaN	22627	NaN	NaN	40138	47888	24010	25014	46668	25895	1.37672	1
P50990	P50990	T-complexprotein1subunittheta	TCPQ	449730	395350	379150	575350	371980	461400	795580	669390	621280	670220	674690	568750	1.37585	0.0814534
Q04637	Q04637	Eukaryotictranslationinitiationfactor4gamma1	IF4G1	177700	134220	211030	141930	120920	162350	264790	207580	203780	199770	203750	178040	1.37522	0.0284485
Q13765	Q13765	Nascentpolypeptide-associatedcomplexsubunitalpha	NACA	218770	203600	229910	322810	138440	222790	345130	338220	294320	300650	330480	260590	1.37516	0.278981
P15498	P15498	Proto-oncogenevav	VAV	55403	42583	31517	64456	65010	44868	85684	83007	67215	79548	80595	75496	1.37055	0.0636005
P20700	P20700	Lamin-B1	LMNB1	1.6695e+06	1.8383e+06	1.7637e+06	1.8347e+06	1.7813e+06	1.6163e+06	2.543e+06	2.212e+06	2.3991e+06	2.5354e+06	2.2275e+06	2.4076e+06	1.37049	0.00420338
P62306	P62306	SmallnuclearribonucleoproteinF	RUXF	139440	88316	137790	29881	74334	43806	109360	NaN	76439	63384	NaN	62608	1.36962	0.424508
O43865	O43865	S-adenosylhomocysteinehydrolase-likeprotein1	SAHH2	39467	41007	49790	29095	41257	55438	72094	45200	63485	65385	47736	54743	1.36933	0.204197
P26640	P26640	Valine--tRNAligase	SYVC	419760	299350	318240	524880	329060	389140	673240	598810	586860	575570	571730	524320	1.36925	0.0878865
P33176	P33176	Kinesin-1heavychain	KINH	124150	76961	88583	129520	93480.1	108320	171830	175490	139390	156380	166930	128610	1.36797	0.0629053
O43264	O43264	Centromere/kinetochoreproteinzw10homolog	ZW10	35057	36864	38786	8890.5	37107	41749	28906	33479	34266	32248	30889	35376	1.36772	0.56412
Q96ER3	Q96ER3	ProteinSAAL1	SAAL1	15384	NaN	NaN	15196	8387.5	NaN	NaN	10715	19922	21019	11347	15423	1.36733	0.399192
P49721	P49721	Proteasomesubunitbetatype-2	PSB2	201200	195850	194320	204630	154800	199650	259180	263450	219180	263090	280160	219230	1.3671	0.0538292
P61457	P61457	Pterin-4-alpha-carbinolaminedehydratase	PHS	NaN	NaN	NaN	NaN	NaN	17342	NaN	48952	25706	NaN	23694	NaN	1.36628	1
P09497	P09497	ClathrinlightchainB	CLCB	141980	79827	186030	52775	36762	118040	123270	93667	73969	74422	107920	72679	1.366	0.444172
Q96KP4	Q96KP4	Cytosolicnon-specificdipeptidase	CNDP2	156230	135470	122490	190640	115450	139260	202500	216120	167660	182810	236780	180440	1.36589	0.14229
Q9HCE1	Q9HCE1	HelicaseMOV-10	MOV10	79520	74400	79592	78330	66353	79843	107200	96258	96551	98272.1	107420	99904	1.36466	0.00866671
P50991	P50991	T-complexprotein1subunitdelta	TCPD	433310	376750	378100	553240	384010	449800	737350	673570	568370	642960	667230	565760	1.36439	0.0565563
Q96RS6	Q96RS6	NudCdomain-containingprotein1	NUDC1	84079.9	68075	62393	84584	74412	82938	93693	111790	88462	114230	113200	102420	1.36388	0.00424734
Q9Y6K1	Q9Y6K1	DNA(cytosine-5)-methyltransferase3A	DNM3A	30179	18428	27824	26620	20091	20738	15108	27339	24481	28910	32805	29667	1.36383	0.0329105
Q9UIF9	Q9UIF9	Bromodomainadjacenttozincfingerdomainprotein2A	BAZ2A	174560	136420	81458	105900	47228	72645	131310	115740	112700	104050	136090	65006	1.36324	0.384848
Q63HN8	Q63HN8	E3ubiquitin-proteinligaseRNF213	RN213	29692	21980	19641	49786	49854	45798	34618	82233.1	38966	61149	85627	54977	1.36304	0.0857571
Q8WUM4	Q8WUM4	Programmedcelldeath6-interactingprotein	PDC6I	139250	114270	107900	142940	111210	118000	207100	175840	175190	173300	166780	164070	1.36227	0.0162527
Q86TB9	Q86TB9	ProteinPAT1homolog1	PATL1	13639	12382	12939	21669	13279	16649	20980	26707	16930	24688	28279	17265	1.36011	0.206401
A6NC98	A6NC98	Coiled-coildomain-containingprotein88B	CC88B	11839	6338	NaN	15579	NaN	NaN	21641	33365	13743	26482	21396	16776	1.35972	1
P68104	P68104	Elongationfactor1-alpha1	EF1A1	4.9082e+06	4.4428e+06	4.3513e+06	6.1299e+06	4.0401e+06	4.903e+06	7.3473e+06	7.1104e+06	5.8781e+06	6.5561e+06	7.7289e+06	6.0137e+06	1.35894	0.0955167
Q9BT78	Q9BT78	COP9signalosomecomplexsubunit4	CSN4	73085	65947	64195	99180	53940	80988	120160	107910	102460	107660	103050	97908	1.35849	0.16607
P60660	P60660	Myosinlightpolypeptide6	MYL6	1.6063e+06	1.4162e+06	1.2611e+06	2.017e+06	1.5148e+06	1.4775e+06	2.5439e+06	2.1707e+06	2.1773e+06	2.1928e+06	2.1363e+06	2.413e+06	1.35793	0.0453376
Q9NVS9	Q9NVS9	Pyridoxine-5'-phosphateoxidase	PNPO	62774	41885	35884	51237	37023	45539	76895	69881	62056	67013	56440	57131	1.35746	0.0497811
Q9ULA0	Q9ULA0	Aspartylaminopeptidase	DNPEP	40368	44663	34584	45465	43197	54100	76494	72179	59059	66303	64600	61931	1.35659	0.0126638
P11388	P11388	DNAtopoisomerase2-alpha	TOP2A	46952	29682	50603	53118	18736	42171	52871	39442	55570	52831	41118	48211	1.35637	0.400573
P27695	P27695	DNA-(apurinicorapyrimidinicsite)endonuclease	APEX1	581800	448390	408440	553260	313710	443790	618800	506490	591920	621940	542210	569650	1.35611	0.147506
O00178	O00178	GTP-bindingprotein1	GTPB1	78722	63640	46431	104760	91665	93681	122180	151990	93322	137260	164740	99073	1.35545	0.12016
Q8NB90	Q8NB90	ATPasefamilyprotein2homolog	AFG2H	16007	19900	NaN	11918	11164	NaN	19173	16956	NaN	15799	17392	13871	1.3542	0.041135
O14818	O14818	Proteasomesubunitalphatype-7	PSA7	425690	423950	434490	449370	337200	469680	572930	584900	532640	546490	607900	531730	1.35395	0.0532642
Q8IXQ6	Q8IXQ6	Proteinmono-ADP-ribosyltransferasePARP9	PARP9	9237.6	18966	13667	31826	45536	23479	12739	71480	10865	32971	94034	27202	1.35332	0.520776
O95352	O95352	Ubiquitin-likemodifier-activatingenzymeATG7	ATG7	54762	48876	35678	63050	51409	49557	71330	78794	61001	76303	77318	67417	1.35286	0.0252098
P20839	P20839	Inosine-5'-monophosphatedehydrogenase1	IMDH1	27483	21117	12138	36230	19580	26006	44627	33746	29334	36501	35639	35090	1.35255	0.16537
P07949	P07949	Proto-oncogenetyrosine-proteinkinasereceptorRet	RET	13503	NaN	NaN	NaN	11812	NaN	5392	NaN	NaN	26277	9712.2	NaN	1.35246	1
Q15181	Q15181	Inorganicpyrophosphatase	IPYR	186760	131960	118790	267330	132590	157480	241940	246520	212550	253310	251340	216450	1.35154	0.237581
Q93074	Q93074	MediatorofRNApolymeraseIItranscriptionsubunit12	MED12	15278	7784.7	18074	NaN	12750	18270	12102	11922	22234	22602	18823	NaN	1.35143	0.274124
Q6PGP7	Q6PGP7	Tetratricopeptiderepeatprotein37	TTC37	49812	36997	40663	44231	44709	48361	65413	73024	67484	60813	67324	57571	1.35078	0.00502615
Q08257	Q08257	Quinoneoxidoreductase	QOR	19692	NaN	19071	NaN	16096	26365	NaN	24390	26908	24385	27869	31633	1.34976	0.24484
Q5T1M5	Q5T1M5	FK506-bindingprotein15	FKB15	186340	140570	126960	164000	107590	159110	203290	193860	170600	192290	184280	194510	1.34903	0.09375
Q9NNW5	Q9NNW5	WDrepeat-containingprotein6	WDR6	9798.1	NaN	8314.6	16479	6479.5	NaN	18466	16568	16266	10970	14476	16997	1.34743	0.495121
Q99627	Q99627	COP9signalosomecomplexsubunit8	CSN8	82397.1	71899	75078	87981	73349	95125	109580	114220	107700	121240	126140	98170	1.34731	0.0528199
O00471	O00471	Exocystcomplexcomponent5	EXOC5	NaN	NaN	21816	NaN	32049	NaN	31855	38587	37119	NaN	43178	NaN	1.34725	1
Q99961	Q99961	Endophilin-A2	SH3G1	44516	39770	24328	59268	33732	36402	64796	58502	45580	61889	57273	50145	1.34669	0.186548
Q15785	Q15785	MitochondrialimportreceptorsubunitTOM34	TOM34	64834	54622	39250	71061	59868	54151	102040	79567	64518	80223	83919	83528	1.34644	0.0210223
Q9UPW0	Q9UPW0	ForkheadboxproteinJ3	FOXJ3	40219	NaN	6685.4	NaN	NaN	14696	NaN	NaN	NaN	19757	NaN	NaN	1.34438	1
P61018	P61018	Ras-relatedproteinRab-4B	RAB4B	44118	55273	33501	41560	53244	26947	60197	35765	45026	55771	54726	47419	1.3439	0.22372
P09913	P09913	Interferon-inducedproteinwithtetratricopeptiderepeats2	IFIT2	NaN	NaN	NaN	28799	30406	24364	NaN	17843	NaN	47083	42738	25612	1.34177	0.2161
P48643	P48643	T-complexprotein1subunitepsilon	TCPE	460290	363200	388650	568290	371230	420710	601760	636860	555920	610210	624850	562270	1.34174	0.0871183
Q96JH7	Q96JH7	DeubiquitinatingproteinVCPIP1	VCIP1	14238	NaN	NaN	NaN	14865	22692	39913	46355	16722	35672	21766	19256	1.34134	0.385647
Q9H074	Q9H074	Polyadenylate-bindingprotein-interactingprotein1	PAIP1	38863	21831	15006	60765	14909	25832	37008	55798	36400	53351	41958	25182	1.34049	0.562687
Q8WWQ0	Q8WWQ0	PH-interactingprotein	PHIP	47266	50834	48116	41088	75178	44626	56965	64775	56504	62617	78716	67330	1.34026	0.218477
P18085	P18085	ADP-ribosylationfactor4	ARF4	48539	29185	13246	15833	39826	35443	67006	39081	46988	46568	57222	20179	1.33997	0.534294
Q9UN86	Q9UN86	RasGTPase-activatingprotein-bindingprotein2	G3BP2	86216	103090	146090	96941	81482	133180	142770	141170	139290	123630	154240	132710	1.3399	0.137578
Q01650	Q01650	Largeneutralaminoacidstransportersmallsubunit1	LAT1	30759	15156	66738	22419	24564	25864	12325	25493	32246	34794	38386	25616	1.33924	0.0858777
Q9P013	Q9P013	Spliceosome-associatedproteinCWC15homolog	CWC15	28335	43620	76087	34678	19829	44605	32571	38109	45306	39470	44333	42058	1.33876	0.294273
Q8WXI9	Q8WXI9	Transcriptionalrepressorp66-beta	P66B	48934	43047	51719	36281	41082	41604	59926	52305	46487	56489	49363	53339	1.33859	0.00761912
P78417	P78417	GlutathioneS-transferaseomega-1	GSTO1	400540	295120	235310	356530	212010	247670	489340	355500	329410	391730	394150	290390	1.33793	0.188953
O94966	O94966	Ubiquitincarboxyl-terminalhydrolase19	UBP19	32947	25297	24571	39883	33030	24569	38428	45107	38688	44388	42172	41405	1.33789	0.110637
Q702N8	Q702N8	Xinactin-bindingrepeat-containingprotein1	XIRP1	22246	50641	60512	70435	52745	47142	59081	73697	88962	58464	92034	77765.9	1.33685	0.179074
P07951	P07951	Tropomyosinbetachain	TPM2	101070	50598	53416	83937	NaN	102020	149760	79293	NaN	165680	88357.9	129070	1.33596	0.325376
P33993	P33993	DNAreplicationlicensingfactorMCM7	MCM7	141890	104840	132840	195930	98564	154170	180480	187290	174740	196480	194230	185730	1.33526	0.225708
Q96EK6	Q96EK6	Glucosamine6-phosphateN-acetyltransferase	GNA1	25736	12870	21697	28157	NaN	14409	30979	NaN	28082	23629	33071	24874	1.33486	0.383781
Q86VM9	Q86VM9	ZincfingerCCCHdomain-containingprotein18	ZCH18	41406	58385	145030	51891	92781	32327	106380	81008	45127	67598	70977	77150	1.33482	0.400566
O00442	O00442	RNA3'-terminalphosphatecyclase	RTCA	101140	77812	56101	117410	66387	74710	126010	111090	106860	116860	114140	103820	1.33477	0.179054
Q13155	Q13155	AminoacyltRNAsynthasecomplex-interactingmultifunctionalprotein2	AIMP2	80937	74027	90008.9	112510	82866	92638	129930	136390	116780	113460	150040	120640	1.33473	0.0790414
Q96K12	Q96K12	Fattyacyl-CoAreductase2	FACR2	30524	26420	20212	NaN	38201	19941	50771	16632	47581	40422	21745	56839	1.33443	0.555861
Q86YV0	Q86YV0	RASproteinactivatorlike-3	RASL3	42898	21108	17749	57247	22117	25020	62870	35215	43907	45340	31919	52004	1.33434	0.434088
P25786	P25786	Proteasomesubunitalphatype-1	PSA1	366700	294170	303690	319760	237700	344580	459200	439270	375450	419950	406980	362020	1.33184	0.0786953
Q5JVF3	Q5JVF3	PCIdomain-containingprotein2	PCID2	53611	51712	61680	NaN	49247	18778	70843	36503	36023	60596	33468	32734	1.33151	0.564729
O75446	O75446	HistonedeacetylasecomplexsubunitSAP30	SAP30	NaN	NaN	NaN	NaN	7604.6	18324	NaN	NaN	NaN	NaN	NaN	15712	1.33102	1
Q9NVF7	Q9NVF7	F-boxonlyprotein28	FBX28	7160.8	NaN	17344	NaN	NaN	9535.3	11101	11114	8677.1	12078	NaN	13323	1.33034	1
P30154	P30154	Serine/threonine-proteinphosphatase2A65kDaregulatorysubunitAbetaisoform	2AAB	26886	30000	23451	36743	27027	32515	42367	52677	40779	42964	49052	35895	1.32815	0.0893564
Q6P2E9	Q6P2E9	EnhancerofmRNA-decappingprotein4	EDC4	110160	101430	92701	156040	145050	108780	175710	205140	156510	176040	204360	160250	1.32791	0.0962088
Q59GN2	Q59GN2	Putative60SribosomalproteinL39-like5	R39L5	24525	298430	349510	82780	202710	375910	299960	273820	210580	246560	284860	209640	1.32652	0.56255
Q96QR8	Q96QR8	TranscriptionalactivatorproteinPur-beta	PURB	52138	44539	73853	51301	39687	67820	72224	72111	62075	73602	69317	62943	1.3249	0.156072
Q9NPI6	Q9NPI6	mRNA-decappingenzyme1A	DCP1A	23114	14340	18533	48691	22389	21578	39920	45177	29670	41339	40570	32493	1.32318	0.368243
Q8NCW5	Q8NCW5	NAD(P)H-hydrateepimerase	NNRE	237990	197430	178470	359070	178100	201410	358980	275170	312130	310250	289580	331690	1.3226	0.272056
Q6PKG0	Q6PKG0	La-relatedprotein1	LARP1	40410	29654	37736	32822	38221	43003	50185	49484	47923	57114	50374	43291	1.32168	0.067391
Q7Z4H7	Q7Z4H7	HAUSaugmin-likecomplexsubunit6	HAUS6	3692	13489	NaN	21399	5851.7	5728	13399	10932	10789	12531	11160	NaN	1.32109	0.655546
P11908	P11908	Ribose-phosphatepyrophosphokinase2	PRPS2	62475	32344	34984	83407	42809	43273	87800	79851	61840	76534	77906	59693	1.32068	0.305145
P52907	P52907	F-actin-cappingproteinsubunitalpha-1	CAZA1	1.1534e+06	797260	899771	1.3827e+06	829530	978590	1.505e+06	1.4283e+06	1.2534e+06	1.3252e+06	1.4803e+06	1.3167e+06	1.32024	0.148053
Q9GZM8	Q9GZM8	NucleardistributionproteinnudE-like1	NDEL1	NaN	NaN	6170.1	6565.6	6382.3	NaN	5136.3	NaN	11440	6883.9	9245.2	9803.7	1.32004	0.144782
Q8TCD5	Q8TCD5	5'(3')-deoxyribonucleotidase,cytosolictype	NT5C	29213	10351	12059	30524	16483	15489	32891	29371	24591	34118	25843	20283	1.31902	0.352679
Q6P3V2	Q6P3V2	Zincfingerprotein585A	Z585A	876521	931680	1.3717e+06	839960	647660	702590	1.7957e+06	710740	1.0406e+06	864020	711090	1.4266e+06	1.31871	0.27911
Q01196	Q01196	Runt-relatedtranscriptionfactor1	RUNX1	20801	NaN	NaN	20744	NaN	NaN	17247	NaN	21803	22808	NaN	32775	1.31802	1
Q9NZB2	Q9NZB2	ConstitutivecoactivatorofPPAR-gamma-likeprotein1	F120A	60564	38761	75345	47936	60343	62184	97230.1	70731	63455	76412	82105.9	65559	1.31745	0.0594392
P51606	P51606	N-acylglucosamine2-epimerase	RENBP	NaN	NaN	91591	NaN	108970	79743	NaN	128360	147040	94679.9	154680	126190	1.31646	0.295586
Q04864	Q04864	Proto-oncogenec-Rel	REL	12503	NaN	NaN	19718	NaN	NaN	11440	24467	18794	19918	51679	16895	1.31394	1
Q4KMP7	Q4KMP7	TBC1domainfamilymember10B	TB10B	15886	14181	20507	19649	22352	21595	45359	35035	27061	24093	30847	28891	1.31306	0.0308591
Q16342	Q16342	Programmedcelldeathprotein2	PDCD2	7394.3	6722.3	NaN	NaN	5901.8	5870.9	NaN	7954.5	8024.3	9245.7	7935.2	6287.7	1.31266	0.156732
P04083	P04083	AnnexinA1	ANXA1	1.4257e+06	2.0698e+06	2.0406e+06	2.2398e+06	1.8773e+06	2.5679e+06	2.2172e+06	3.4101e+06	2.3855e+06	2.3288e+06	3.5617e+06	2.9436e+06	1.31255	0.149502
Q93008	Q93008	Probableubiquitincarboxyl-terminalhydrolaseFAF-X	USP9X	65284	40614	36429	51024	85394	61190	36857	101950	89271	91203	80887	81649	1.31216	0.155835
Q8TF68	Q8TF68	Zincfingerprotein384	ZN384	NaN	NaN	20270	13130	25060	18584	NaN	NaN	NaN	25530	22494	NaN	1.31048	0.351475
Q01543	Q01543	Friendleukemiaintegration1transcriptionfactor	FLI1	29770	14150	18228	14902	19732	25627	27079	27898	26683	29405	21441	26883	1.31022	0.213012
Q86WB0	Q86WB0	Nuclear-interactingpartnerofALK	NIPA	27900	NaN	NaN	27723	NaN	NaN	16790	26212	24722	30961	NaN	42609	1.31014	1
O43324	O43324	Eukaryotictranslationelongationfactor1epsilon-1	MCA3	17030	22671	24005	39413	22289	25760	48096	34786	29790	38161	38580	34402	1.30807	0.199503
Q15036	Q15036	Sortingnexin-17	SNX17	29317	NaN	22403	32827	23147	31771	46853	49174	NaN	47274	30563	37365	1.3077	0.186
P04150	P04150	Glucocorticoidreceptor	GCR	75276	32501	48075	75177	48378	33121	66245	64736	61997	70764	70943	53634	1.3075	0.35134
P62280	P62280	40SribosomalproteinS11	RS11	789980	661110	1.3561e+06	757890	698090	938360	1.1679e+06	1.0477e+06	1.0653e+06	1.0436e+06	1.0354e+06	1.0264e+06	1.30725	0.0385949
Q9Y4R8	Q9Y4R8	TelomerelengthregulationproteinTEL2homolog	TELO2	11497	7342.9	10434	11943	13637	11119	27713	13176	NaN	17119	11103	21276	1.30708	0.252173
Q8TEA7	Q8TEA7	TBCdomain-containingproteinkinase-likeprotein	TBCK	82862	169000	NaN	NaN	253070	NaN	NaN	NaN	227260	473570	481120	158780	1.30688	1
Q15833	Q15833	Syntaxin-bindingprotein2	STXB2	143710	132690	115010	147560	140900	125490	184200	194560	164500	179560	188160	172340	1.30681	0.00796552
O14653	O14653	GolgiSNAPreceptorcomplexmember2	GOSR2	15091	35487	27898	7074.8	30658	23817	23453	19148	29919	13101	30259	29072	1.30666	0.639323
Q9BTE6	Q9BTE6	Alanyl-tRNAeditingproteinAarsd1	AASD1	18331	NaN	NaN	12604	NaN	NaN	23453	28797	NaN	NaN	15755	17210	1.30644	1
Q00577	Q00577	TranscriptionalactivatorproteinPur-alpha	PURA	84742.1	75100	132770	104700	94904	135470	191460	168890	132680	148730	155990	129330	1.30629	0.0901299
Q8NCG7	Q8NCG7	Diacylglycerollipase-beta	DGLB	NaN	34380	NaN	12421	37587	NaN	35384	30813	35119	31139	24562	29317	1.30507	0.573533
Q96L92	Q96L92	Sortingnexin-27	SNX27	21571	18082	22965	17757	25261	25467	32524	32742	20948	26800	32179	29424	1.30478	0.11028
Q96A65	Q96A65	Exocystcomplexcomponent4	EXOC4	23735	9966.7	16267	18494	20521	15406	25071	22891	20805	26621	20347	23943	1.30415	0.081363
Q96HD1	Q96HD1	ProteindisulfideisomeraseCRELD1	CREL1	42669	26897	37343	21279	45489	25251	50498	37620	36462	48791	22967	48329	1.30368	0.478334
P46783	P46783	40SribosomalproteinS10	RS10	547750	513450	744760	427550	521120	622000	694720	765810	681440	682390	741230	606850	1.30352	0.0971303
Q66K14	Q66K14	TBC1domainfamilymember9B	TBC9B	89251	81041.9	71289	43410	83070	94663	58210	85175.1	95682	85741	85349	103170	1.30289	0.347916
Q96F86	Q96F86	EnhancerofmRNA-decappingprotein3	EDC3	16817	14679	16096	18071	NaN	19162	24750	26839	25331	22962	28752	21562	1.3024	0.104971
P15586	P15586	N-acetylglucosamine-6-sulfatase	GNS	345700	369870	337500	458660	335460	366600	465720	510700	432750	519290	509620	469150	1.30081	0.0552727
Q86U90	Q86U90	YrdCdomain-containingprotein,mitochondrial	YRDC	9604.5	15415	9367.7	7170.4	15741	12183	11062	18828	11364	14892	21693	9360.5	1.30041	0.477654
O76071	O76071	Probablecytosoliciron-sulfurproteinassemblyproteinCIAO1	CIAO1	204110	91935	130740	129410	185710	179630	214120	229330	173900	187850	264480	190880	1.29995	0.177163
Q8IZP0	Q8IZP0	Ablinteractor1	ABI1	142460	131670	118040	119660	128170	123060	238380	167250	143010	191580	160620	134370	1.29877	0.0663447
Q9GZY6	Q9GZY6	LinkerforactivationofT-cellsfamilymember2	NTAL	197900	180860	194820	199320	181880	203880	270270	228310	214760	256580	259120	243460	1.29861	0.00281369
Q9UQ13	Q9UQ13	Leucine-richrepeatproteinSHOC-2	SHOC2	18645	17571	12672	18895	21652	14819	20656	21371	21437	24175	26607	20638	1.29854	0.121705
Q96BY9	Q96BY9	Store-operatedcalciumentry-associatedregulatoryfactor	SARAF	38252	55377	49326	17342	15735	42551	28037	15338	29347	NaN	28656	30112	1.29724	0.570002
O00203	O00203	AP-3complexsubunitbeta-1	AP3B1	84537.9	63015	69547	120640	74408	77643	127990	110520	103820	124060	121270	101040	1.29685	0.195818
Q8N3C0	Q8N3C0	Activatingsignalcointegrator1complexsubunit3	ASCC3	14089	10563	13668	18554	16283	16014	17207	21146	23615	25244	23710	17629	1.29683	0.0964492
P53999	P53999	ActivatedRNApolymeraseIItranscriptionalcoactivatorp15	TCP4	631920	430370	464860	894110	444240	561510	851120	865570	954490	769740	795390	793500	1.29629	0.275905
Q9UIA0	Q9UIA0	Cytohesin-4	CYH4	34667	32870	26918	48981	43010	14578	54122	51769	43456	42322	47746	33065	1.29576	0.55157
O75915	O75915	PRA1familyprotein3	PRAF3	276580	283930	293170	40880	406830	344300	160230	211580	244690	220780	238850	236140	1.29558	0.744056
P0DP25	P0DP25	Calmodulin-3	CALM3	2.3048e+06	1.7049e+06	1.6328e+06	2.6596e+06	1.6751e+06	1.7873e+06	3.0596e+06	2.4368e+06	2.4407e+06	2.5086e+06	2.6103e+06	2.642e+06	1.29519	0.149779
Q13362	Q13362	Serine/threonine-proteinphosphatase2A56kDaregulatorysubunitgammaisoform	2A5G	134900	NaN	144300	NaN	NaN	145200	132680	422450	216640	204610	214300	151180	1.29374	1
Q9Y285	Q9Y285	Phenylalanine--tRNAligasealphasubunit	SYFA	83851.1	66465	89703	86603	70760	85141.1	115150	111440	105710	114250	101070	97795	1.29354	0.0325525
O00461	O00461	Golgiintegralmembraneprotein4	GOLI4	136820	119120	161870	102710	84700.1	108180	145050	113010	167070	125290	101840	159440	1.29299	0.160539
P24158	P24158	Myeloblastin	PRTN3	23153	9389.9	13742	24642	16098	12461	34671	16681	29684	20010	14793	36089	1.29288	0.478335
P52306	P52306	Rap1GTPase-GDPdissociationstimulator1	GDS1	95442.1	54984	50587	72321	50922	63300	84330	74409	84818.9	87842	78709	72814	1.29258	0.0910483
Q8TCE6	Q8TCE6	DENNdomain-containingprotein10	DEN10	10152	NaN	6775.1	28174	NaN	5493.4	39630	11506	15341	13460	15963	19337	1.29222	0.708803
Q6P9B6	Q6P9B6	MTOR-associatedproteinMEAK7	MEAK7	27451	10697	NaN	29671	21888	NaN	39450	31537	47279	36106	32983	29946	1.29162	0.150268
Q15404	Q15404	Rassuppressorprotein1	RSU1	238730	161930	148750	238250	167510	202370	280630	232120	260170	252230	272140	252760	1.29031	0.0718322
Q9BSD7	Q9BSD7	Cancer-relatednucleoside-triphosphatase	NTPCR	34392	40530	35357	54515	42304	39530	56595	58627	54186	60211	57632	56356	1.28969	0.0632372
Q96FZ7	Q96FZ7	Chargedmultivesicularbodyprotein6	CHMP6	36528	42869	67345	NaN	32583	24545	40334	45610	34874	44638	38889	27945	1.28964	0.308969
Q7L2H7	Q7L2H7	Eukaryotictranslationinitiationfactor3subunitM	EIF3M	349220	326210	371230	457750	320250	462020	540140	552380	532880	539050	539240	499590	1.28948	0.108201
P35244	P35244	ReplicationproteinA14kDasubunit	RFA3	144410	124270	103190	122350	82926	147840	105070	139770	152170	139240	157370	146620	1.28903	0.217966
Q96MU7	Q96MU7	YTHdomain-containingprotein1	YTDC1	32932	41125	23506	13735	44682	48699	16301	32615	22148	63202	23483	43119	1.28891	0.638322
Q8N6R0	Q8N6R0	eEF1AlysineandN-terminalmethyltransferase	EFNMT	17298	17250	15347	35492	15216	22128	40658	41584	25996	32483	30310	25948	1.28822	0.374947
P49368	P49368	T-complexprotein1subunitgamma	TCPG	728600	641440	609130	987020	623150	708360	1.0834e+06	1.0249e+06	923289	980770	1.0198e+06	930570	1.28791	0.144074
P10155	P10155	60kDaSS-A/Roribonucleoprotein	RO60	143900	105560	106650	152800	100550	127750	167060	168390	151250	171170	167770	146000	1.28788	0.125909
Q9UBQ5	Q9UBQ5	Eukaryotictranslationinitiationfactor3subunitK	EIF3K	67458	64935	61195	89065	62147	85826	102310	104950	90587	97489	104220	99667	1.28698	0.0951937
Q8NFF5	Q8NFF5	FADsynthase	FAD1	52874	49231	39081	28123	68129	42790	42678	53569	62919	51680	65630	51458	1.28641	0.400352
Q16537	Q16537	Serine/threonine-proteinphosphatase2A56kDaregulatorysubunitepsilonisoform	2A5E	16405	16206	9781.4	15492	20654	18368	NaN	25360	16840	28887	18521	23331	1.28541	0.176375
Q9UJX2	Q9UJX2	Celldivisioncycleprotein23homolog	CDC23	26097	25430	30843	38872	30188	37577	44598	46186	40640	50921	42484	43248	1.28499	0.0627003
Q96IJ6	Q96IJ6	Mannose-1-phosphateguanyltransferasealpha	GMPPA	19107	11925	11235	28166	15223	17960	29227	22545	25574	25427	25446	25242	1.2848	0.244579
Q13347	Q13347	Eukaryotictranslationinitiationfactor3subunitI	EIF3I	234260	189490	222740	192640	199640	250650	272710	275360	278950	273000	302830	246660	1.28371	0.0696645
Q13283	Q13283	RasGTPase-activatingprotein-bindingprotein1	G3BP1	204260	194420	275030	232760	124800	212990	285330	244860	199670	246510	255880	206940	1.28256	0.292287
O94842	O94842	TOXhighmobilitygroupboxfamilymember4	TOX4	12168	14161	21557	14149	6189	17379	NaN	16306	13272	12760	15638	16084	1.28239	0.485304
P10586	P10586	Receptor-typetyrosine-proteinphosphataseF	PTPRF	4400	3012.1	7199	15130	4978	18462	30468	1172.6	11351	19987	11807	12398	1.28141	0.603952
Q9NTX5	Q9NTX5	Ethylmalonyl-CoAdecarboxylase	ECHD1	142490	113420	86654	137680	110050	98891	153670	162440	146460	138800	158400	143350	1.28127	0.0781806
Q14980	Q14980	Nuclearmitoticapparatusprotein1	NUMA1	125220	154470	131570	109210	133580	130640	164530	140820	147930	155460	151990	169190	1.2801	0.0261087
P08238	P08238	HeatshockproteinHSP90-beta	HS90B	3.2881e+06	2.9335e+06	2.7591e+06	4.1839e+06	2.723e+06	3.5212e+06	4.9326e+06	4.8479e+06	4.1503e+06	4.2567e+06	4.7931e+06	4.1098e+06	1.27859	0.138749
Q9BXR0	Q9BXR0	QueuinetRNA-ribosyltransferasecatalyticsubunit1	TGT	22352	22767	18134	23473	16895	10319	22052	19701	20885	17714	23151	20840	1.27822	0.3838
P25789	P25789	Proteasomesubunitalphatype-4	PSA4	292420	280230	291990	292920	257840	317110	368800	378600	354040	378120	374360	353070	1.27788	0.0185472
P47914	P47914	60SribosomalproteinL29	RL29	369560	234770	501340	257870	226830	294580	358680	382780	209980	386080	410030	227070	1.27776	0.292458
Q9NYB0	Q9NYB0	Telomericrepeat-bindingfactor2-interactingprotein1	TE2IP	119050	118360	116080	99481	96003.9	99533.1	114460	126210	129880	127960	107640	143830	1.27732	0.0450808
O43491	O43491	Band4,1-likeprotein2	E41L2	133620	205950	155240	136490	182730	169460	186450	249510	181000	168770	254020	205320	1.27704	0.171343
P19525	P19525	Interferon-induced,double-strandedRNA-activatedproteinkinase	E2AK2	51943	74638	76651	102640	96230	89929	90267	168950	66271	106540	194180	89199	1.276	0.36446
P52630	P52630	Signaltransducerandactivatoroftranscription2	STAT2	9350.8	9797.8	7852.3	50831	38383	42711	17282	42079	13475	60956	61161	46232	1.27412	0.12175
Q86XI2	Q86XI2	Condensin-2complexsubunitG2	CNDG2	1904	NaN	4778.1	NaN	NaN	4180.7	NaN	NaN	7713.6	7123.7	3743.7	5663.5	1.27384	1
Q5T0F9	Q5T0F9	Coiled-coilandC2domain-containingprotein1B	C2D1B	39457	28775	31285	38726	35905	38328	50657	44117	42684	52251	48845	43109	1.27332	0.0167671
P23919	P23919	Thymidylatekinase	KTHY	107790	111490	100680	111110	96518	102220	156210	120630	115570	133180	121590	139590	1.27281	0.0137935
P62899	P62899	60SribosomalproteinL31	RL31	540280	512390	992990	400270	457270	635110	841250	568330	481690	588240	762330	534000	1.27239	0.237397
O75151	O75151	Lysine-specificdemethylasePHF2	PHF2	14970	NaN	22157	15420	18144	11555	7110.7	14493	15611	18922	NaN	18699	1.27213	0.252636
Q92900	Q92900	Regulatorofnonsensetranscripts1	RENT1	62515	55377	87453	76115	55154	85273	102540	102210	81163	94938	93686.1	82831	1.27199	0.155151
Q9H9A5	Q9H9A5	CCR4-NOTtranscriptioncomplexsubunit10	CNO10	9141.1	NaN	NaN	NaN	9141	12844	NaN	16505	13660	16376	12012	13295	1.27152	0.259151
O14579	O14579	Coatomersubunitepsilon	COPE	162280	119690	118780	256970	168620	165180	241500	271770	231350	238710	286070	215430	1.27145	0.22187
P12955	P12955	Xaa-Prodipeptidase	PEPD	90003	44184	47359	84302	36360	61155	105100	74759	74539	72405	70172	75800	1.27126	0.384537
Q9NR45	Q9NR45	Sialicacidsynthase	SIAS	140590	87027.9	85162	135500	78062	125970	118630	140510	129440	151180	132920	135960	1.27043	0.248683
Q99417	Q99417	c-Myc-bindingprotein	MYCBP	308450	104200	146550	170860	249130	211390	282200	233900	299190	269650	247980	275400	1.26963	0.103851
Q9Y4H4	Q9Y4H4	G-protein-signalingmodulator3	GPSM3	NaN	NaN	25859	101390	NaN	32729	NaN	82330	74116	79956	91660	53372	1.26955	0.647009
Q9Y4Z0	Q9Y4Z0	U6snRNA-associatedSm-likeproteinLSm4	LSM4	117670	90765	78115	92520.1	76029	73283	109300	95645	81165	112150	104920	89555	1.26914	0.0726322
Q9ULT8	Q9ULT8	E3ubiquitin-proteinligaseHECTD1	HECD1	16974	13665	12449	NaN	18086	16221	11350	27003	19210	22002	24297	19201	1.26883	0.0912527
P29373	P29373	Cellularretinoicacid-bindingprotein2	RABP2	NaN	13141	38990	NaN	NaN	26202	NaN	54618	NaN	21283	51918	NaN	1.26865	1
Q9Y6D6	Q9Y6D6	BrefeldinA-inhibitedguaninenucleotide-exchangeprotein1	BIG1	30826	24830	24267	34028	26249	25547	34887	43125	35726	33138	38859	36018	1.26673	0.0819117
Q9UHD9	Q9UHD9	Ubiquilin-2	UBQL2	4023.3	6551.9	NaN	28566	16684	NaN	33392	NaN	NaN	NaN	27603	NaN	1.26439	1
Q06546	Q06546	GA-bindingproteinalphachain	GABPA	31979	34577	6196.5	48051	22930	45029	56553	46177	57041	42643	46126	50973	1.26428	0.387568
O75629	O75629	ProteinCREG1	CREG1	97467	102500	109610	33444	198700	110650	105500	126740	134990	120660	119210	103150	1.26365	0.679872
Q5SW96	Q5SW96	Lowdensitylipoproteinreceptoradapterprotein1	ARH	6681.4	NaN	NaN	8820.9	NaN	NaN	NaN	8599.1	9031.3	10901	11325	11190	1.2626	1
P05114	P05114	Non-histonechromosomalproteinHMG-14	HMGN1	33927	NaN	35922	NaN	18404	NaN	53307	NaN	NaN	47251	NaN	11413	1.26181	1
Q8WWM7	Q8WWM7	Ataxin-2-likeprotein	ATX2L	68572	62691	82787	54322	75496	63531	101780	72987	76923	86094	89254	68077	1.26155	0.1424
P63165	P63165	Smallubiquitin-relatedmodifier1	SUMO1	30760	61449	85833	34898	45742	50716	11757	79895	27424	25975	82677.1	75511	1.26056	0.582873
Q9H6Z4	Q9H6Z4	Ran-bindingprotein3	RANB3	60575	44754	67429	83427	41519	61375	77761	64669	57300	78167	73652	73889	1.26013	0.31798
Q99933	Q99933	BAGfamilymolecularchaperoneregulator1	BAG1	29782	43950	26918	30866	24211	34419	20185	43927	48368	33404	42624	36126	1.25987	0.141581
P12004	P12004	Proliferatingcellnuclearantigen	PCNA	118000	84292	109660	164100	83582	111700	183610	128340	139730	150510	136540	149030	1.25972	0.307991
Q9Y619	Q9Y619	Mitochondrialornithinetransporter1	ORNT1	19626	33299	NaN	NaN	27999	33804	NaN	45688	38141	35612	50513	32199	1.25765	0.313284
P48634	P48634	ProteinPRRC2A	PRC2A	47121	40416	71509	46169	38383	75179	85384	70876	61191	53448	80954	61108	1.25669	0.385787
P23381	P23381	Tryptophan--tRNAligase,cytoplasmic	SYWC	175070	166800	121360	243000	164890	193490	191650	263720	162040	234740	310840	210770	1.25649	0.230236
Q14CX7	Q14CX7	N-alpha-acetyltransferase25,NatBauxiliarysubunit	NAA25	18623	18798	NaN	22851	9372.2	18447	12476	22737	22128	19512	21479	18651	1.2554	0.449785
Q9NVM6	Q9NVM6	DnaJhomologsubfamilyCmember17	DJC17	36278	34567	18791	23382	NaN	30329	14540	NaN	29890	40447	35464	26037	1.25522	0.326817
O95373	O95373	Importin-7	IPO7	107130	83972	76090	102110	74501	85305	127580	113380	113270	110020	108360	107550	1.25482	0.068243
P35270	P35270	Sepiapterinreductase	SPRE	56477	60477	46390	49823	45959	49867	65023	57388	64323	64463	59586	58690	1.25449	0.00465744
P25788	P25788	Proteasomesubunitalphatype-3	PSA3	428000	366980	409490	495690	386510	435670	529630	528970	452330	536690	565350	541960	1.2536	0.037243
Q9NVD7	Q9NVD7	Alpha-parvin	PARVA	38147	43434	28231	9481.3	32242	9191.8	19989	NaN	22871	NaN	13644	22924	1.25329	0.717351
P55209	P55209	Nucleosomeassemblyprotein1-like1	NP1L1	536890	423670	388520	583950	499470	512450	598830	788560	635440	623590	825230	571370	1.253	0.135712
Q2TAL8	Q2TAL8	TranscriptionalregulatorQRICH1	QRIC1	25544	17005	16430	22175	15404	21952	24907	20634	26124	26498	20479	27168	1.25276	0.207526
O60841	O60841	Eukaryotictranslationinitiationfactor5B	IF2P	55574	53159	48638	57096	46020	61406	64692	69399	67444	72047	72823	60361	1.25206	0.100912
Q6VMQ6	Q6VMQ6	Activatingtranscriptionfactor7-interactingprotein1	MCAF1	26455	18608	8642.3	28770	9385.7	18945	11322	17191	19645	24391	14699	27994	1.25187	0.587156
P33991	P33991	DNAreplicationlicensingfactorMCM4	MCM4	183270	125420	153140	215900	116610	168930	233850	193410	189690	209900	197950	200650	1.25152	0.280422
Q99613	Q99613	Eukaryotictranslationinitiationfactor3subunitC	EIF3C	128630	106170	148760	138930	108210	162210	171840	182620	149290	172360	184860	149800	1.25088	0.168027
P63279	P63279	SUMO-conjugatingenzymeUBC9	UBC9	103960	45185	54758	165870	63643	68931	123350	115860	110280	134290	100580	105310	1.25035	0.523152
P49327	P49327	Fattyacidsynthase	FAS	426180	361560	377140	502980	351810	513500	583310	588950	593740	559630	568130	557790	1.2497	0.143872
P36404	P36404	ADP-ribosylationfactor-likeprotein2	ARL2	20390	21200	17410	NaN	16685	18703	22023	25157	16503	23880	24466	18371	1.2487	0.175745
Q9UHD2	Q9UHD2	Serine/threonine-proteinkinaseTBK1	TBK1	33840	40249	36566	55879	46385	40088	54378	59155	55880	56586	57235	62346	1.2479	0.0930904
P60900	P60900	Proteasomesubunitalphatype-6	PSA6	278210	256870	240310	311280	193050	267240	316770	360480	269020	332580	332340	282140	1.24759	0.217106
P25205	P25205	DNAreplicationlicensingfactorMCM3	MCM3	120870	88097	126460	168000	74051	137340	171750	148950	148800	148610	147050	151660	1.24714	0.421119
A2RUS2	A2RUS2	DENNdomain-containingprotein3	DEND3	37626	22167	13436	26031	35458	20601	43251	34100	30910	45585	28154	28677	1.24624	0.37883
P39019	P39019	40SribosomalproteinS19	RS19	417820	498350	685160	399390	371490	592210	644740	653920	586100	512450	606860	546280	1.24579	0.224359
P60866	P60866	40SribosomalproteinS20	RS20	377800	490630	650540	420160	311480	514680	767460	568380	362230	502200	636560	407380	1.24579	0.32206
Q96LR5	Q96LR5	Ubiquitin-conjugatingenzymeE2E2	UB2E2	22554	28551	24577	72475	23679	50150	70112	28702	31214	59988	51132	54223	1.24558	0.544984
Q16531	Q16531	DNAdamage-bindingprotein1	DDB1	257290	244590	241530	326160	233770	256680	339710	358590	294670	344820	340540	319630	1.24241	0.100246
Q96PU4	Q96PU4	E3ubiquitin-proteinligaseUHRF2	UHRF2	13724	10034	10929	12611	11317	12032	11803	14480	14509	15516	13738	15443	1.24224	0.0128336
Q6VN20	Q6VN20	Ran-bindingprotein10	RBP10	33705	31897	31238	24882	18730	26610	35005	32909	22461	32255	23732	31033	1.24193	0.208264
Q99707	Q99707	Methioninesynthase	METH	236540	335880	395050	140890	254830	NaN	197250	224970	185430	216420	174720	343880	1.24103	0.570042
P49840	P49840	Glycogensynthasekinase-3alpha	GSK3A	19599	11203	15620	NaN	19487	NaN	23382	34279	14136	20973	26325	25582	1.24044	1
Q8WTW3	Q8WTW3	ConservedoligomericGolgicomplexsubunit1	COG1	727710	433650	496260	NaN	515960	574710	618130	821781	696370	756520	717060	566920	1.23956	0.174633
P17900	P17900	GangliosideGM2activator	SAP3	NaN	114500	111140	NaN	NaN	117430	133110	111270	202250	140440	111490	196570	1.23871	1
Q14643	Q14643	Inositol1,4,5-trisphosphatereceptortype1	ITPR1	96083.9	123490	121470	88183	155270	119740	144530	111200	171750	147570	118910	177000	1.23735	0.346681
Q9Y5X1	Q9Y5X1	Sortingnexin-9	SNX9	142230	112900	124810	113360	127120	122620	148530	147640	135660	127920	166360	157290	1.23733	0.0701025
P53582	P53582	Methionineaminopeptidase1	MAP11	152600	114420	153650	110750	91986.9	121460	128460	128780	131920	136780	134320	127440	1.23686	0.0655178
O76003	O76003	Glutaredoxin-3	GLRX3	115690	90760	71764	148450	76610	96198	133440	147960	116730	109690	147700	127740	1.23675	0.373312
Q00978	Q00978	Interferonregulatoryfactor9	IRF9	NaN	NaN	NaN	NaN	30640	32203	NaN	44218	14096	33813	59677	29054	1.23672	0.507903
Q9NX46	Q9NX46	ADP-riboseglycohydrolaseARH3	ADPRS	NaN	NaN	43178	NaN	NaN	59522	76999	94630	48718	39897	110850	90068.9	1.23615	1
Q6UX04	Q6UX04	Spliceosome-associatedproteinCWC27homolog	CWC27	38800	26897	34688	32558	25955	52860	61540	42260	49122	41177	41568	49206	1.2354	0.386349
Q9UL33	Q9UL33	Traffickingproteinparticlecomplexsubunit2-likeprotein	TPC2L	NaN	NaN	NaN	NaN	38639	NaN	51632	56562	7639.7	48890	46586	NaN	1.23513	1
O15523	O15523	ATP-dependentRNAhelicaseDDX3Y	DDX3Y	71012	67834	71023	74451	81491	78901	102320	110900	88077	97951	117690	78200	1.2349	0.1565
Q92608	Q92608	Dedicatorofcytokinesisprotein2	DOCK2	72665	54995	55311	83265	69718	58608	97026	89555	84079.9	93774	90458	75458	1.2345	0.158358
Q9Y3D8	Q9Y3D8	Adenylatekinaseisoenzyme6	KAD6	11936	10693	9769.2	11040	13649	NaN	14910	17555	14854	16538	12493	16791	1.23322	0.249471
Q96FS4	Q96FS4	Signal-inducedproliferation-associatedprotein1	SIPA1	24925	28452	16062	23639	28546	23342	35619	35166	26549	29563	33068	30098	1.23157	0.0476688
O14497	O14497	AT-richinteractivedomain-containingprotein1A	ARI1A	67731	67869	80774	51333	62416	48817	78356	68740	60549	68387	62790	68020	1.23144	0.0596568
Q13618	Q13618	Cullin-3	CUL3	46239	46547	41624	68071	42859	48973	52301	68786	60969	62691	69866	60821	1.2308	0.222155
Q96CN7	Q96CN7	Isochorismatasedomain-containingprotein1	ISOC1	37980	34431	30715	57617	33765	33797	50052	54611	38452	50547	60298	40211	1.23069	0.385262
P52758	P52758	2-iminobutanoate/2-iminopropanoatedeaminase	RIDA	68316	116300	78419	43850	84023.1	92084	55621	78253.1	70494	80096	85896	91842.9	1.23034	0.430891
Q7L576	Q7L576	CytoplasmicFMR1-interactingprotein1	CYFP1	109700	102640	76849	81215	96118	92746	114160	112860	102550	118710	103880	109280	1.2301	0.0323176
Q96GA3	Q96GA3	ProteinLTV1homolog	LTV1	34350	41455	31425	36692	10904	60214	19499	50084	51541	31629	48172	29337	1.2288	0.717533
O60858	O60858	E3ubiquitin-proteinligaseTRIM13	TRI13	6582.3	38902	16495	NaN	33000	18233	16048	28150	33338	36115	25384	29816	1.22804	0.482991
P35250	P35250	ReplicationfactorCsubunit2	RFC2	41704	29767	32339	31394	32542	42876	38244	35553	41344	43179	40620	46235	1.22789	0.123067
Q99615	Q99615	DnaJhomologsubfamilyCmember7	DNJC7	83029	83508	71617	108660	68022	75464	109590	99932	87596	97216	109400	96973	1.22739	0.237119
Q06587	Q06587	E3ubiquitin-proteinligaseRING1	RING1	42571	29733	47440	44331	47269	42362	63613	55355	62108	53180	61186	50440	1.22736	0.0357704
P27694	P27694	ReplicationproteinA70kDaDNA-bindingsubunit	RFA1	101920	70419	71835	145590	57364	98325	129350	109760	106770	122870	106010	116560	1.22735	0.495339
Q9HCK8	Q9HCK8	Chromodomain-helicase-DNA-bindingprotein8	CHD8	10424	7689.2	16480	14107	7054.2	17355	18883	19762	17297	16319	10471	18672	1.22703	0.561401
Q9NTZ6	Q9NTZ6	RNA-bindingprotein12	RBM12	76974	49681	58807	75810	60281	51354	71956	91949	84352	71979	76381	78814	1.22679	0.153137
Q92688	Q92688	Acidicleucine-richnuclearphosphoprotein32familymemberB	AN32B	330380	279870	243060	431570	236580	323860	411560	392150	398710	427510	405970	351520	1.2265	0.327538
Q96S44	Q96S44	EKC/KEOPScomplexsubunitTP53RK	PRPK	79684.1	85263.9	35840	94111	65950	67339	84897	92507.9	84691	97319.9	90664	87217	1.22567	0.164077
Q9BVA1	Q9BVA1	Tubulinbeta-2Bchain	TBB2B	54510	31129	26824	69493	77695	51748	89318	99611	94648	82903	73679	84064.1	1.22489	0.188858
Q8N3U4	Q8N3U4	CohesinsubunitSA-2	STAG2	65079	63711	56539	39381	57440	69897	57676	52426	62308	67475	64981	66177	1.22431	0.29649
P28070	P28070	Proteasomesubunitbetatype-4	PSB4	258260	207560	254540	288500	167990	294560	304380	297050	273910	296410	289770	304780	1.22399	0.334626
O00422	O00422	HistonedeacetylasecomplexsubunitSAP18	SAP18	217000	357900	224530	47742	300850	234700	44503	131030	121820	183340	183050	183940	1.22343	0.744209
P15531	P15531	NucleosidediphosphatekinaseA	NDKA	420490	328960	262460	509330	306800	283650	462470	438580	365190	503000	470250	343080	1.22335	0.4076
P63173	P63173	60SribosomalproteinL38	RL38	263030	324120	471020	215690	253500	486320	384130	426590	321700	340970	403600	352080	1.2214	0.474792
Q96KP1	Q96KP1	Exocystcomplexcomponent2	EXOC2	13050	NaN	8650	NaN	18582	13467	21071	17510	17369	22022	17171	18943	1.21857	0.284459
Q9BZK7	Q9BZK7	F-box-like/WDrepeat-containingproteinTBL1XR1	TBL1R	109710	97150	100370	114060	81214	85567	132820	100820	104040	112690	115320	110320	1.2184	0.136841
Q7Z6Z7	Q7Z6Z7	E3ubiquitin-proteinligaseHUWE1	HUWE1	70435	56060	57122	69745	52882	58065	75512	76684	68187	75072	77040	66950	1.21825	0.0985027
P29401	P29401	Transketolase	TKT	1.2796e+06	1.0544e+06	966390	1.4023e+06	877550	1.3283e+06	1.4568e+06	1.3876e+06	1.4522e+06	1.4399e+06	1.3661e+06	1.5019e+06	1.2181	0.260233
Q9UBT2	Q9UBT2	SUMO-activatingenzymesubunit2	SAE2	228770	173030	170320	318160	147390	192290	268790	238280	240410	266460	252650	241900	1.21779	0.435028
P28062	P28062	Proteasomesubunitbetatype-8	PSB8	258030	156700	220290	268530	202700	208640	306930	281460	238080	289780	283030	249940	1.21758	0.121483
Q14181	Q14181	DNApolymerasealphasubunitB	DPOA2	10654	11098	14061	12121	9171.4	11971	18990	13394	10938	15324	12499	12511	1.21659	0.158938
P00973	P00973	2'-5'-oligoadenylatesynthase1	OAS1	28811	50008	41324	31300	117220	102930	NaN	71852	21030	84596	119460	67268	1.21646	0.687064
P35241	P35241	Radixin	RADI	66353	76600	42372	98643.9	75207	53897	107880	99885	88748	86630	97643.9	85079.1	1.21641	0.337751
O94760	O94760	N(G),N(G)-dimethylargininedimethylaminohydrolase1	DDAH1	NaN	12539	NaN	19257	NaN	NaN	24505	30536	26436	24089	NaN	22748	1.2156	1
Q8N9N7	Q8N9N7	Leucine-richrepeat-containingprotein57	LRC57	26172	NaN	NaN	21505	NaN	14499	35278	NaN	34642	21279	26957	17234	1.21543	0.444716
P43007	P43007	NeutralaminoacidtransporterA	SATT	19082	41210	31287	NaN	26268	29793	39741	45157	37036	31798	33301	37059	1.21473	0.0808832
Q9H5K3	Q9H5K3	ProteinO-mannosekinase	SG196	19073	39770	22191	8991.9	23963	15897	NaN	17338	20461	19905	14992	20525	1.21376	0.555229
Q9Y295	Q9Y295	Developmentally-regulatedGTP-bindingprotein1	DRG1	59049	43962	57074	94188	45066	56734	99417.1	79187	69119	80090	76302	70458	1.21372	0.430127
Q9NR31	Q9NR31	GTP-bindingproteinSAR1a	SAR1A	50753	23707	23810	56640	55712	34061	66962	55799	54878	62481	63778	48181	1.21336	0.36559
Q92616	Q92616	eIF-2-alphakinaseactivatorGCN1	GCN1	52663	35587	33335	50122	48541	44814	64478	65073	60132	62318	59240	52682	1.21277	0.0321892
Q96EK5	Q96EK5	KIF-bindingprotein	KBP	42138	51885	31436	NaN	29179	29863	52699	52272	57097	31101	34315	42965	1.21252	0.217345
Q02880	Q02880	DNAtopoisomerase2-beta	TOP2B	151390	144820	146380	204090	168780	165760	208410	199110	208000	227660	210610	212140	1.21224	0.0535276
O95983	O95983	Methyl-CpG-bindingdomainprotein3	MBD3	36004	40622	40097	32007	30388	39511	37458	39195	41609	45229	38723	39013	1.21146	0.113244
Q16576	Q16576	Histone-bindingproteinRBBP7	RBBP7	166470	130020	145920	125220	146140	176370	123710	178580	214650	174320	170540	192970	1.21134	0.145036
Q01658	Q01658	ProteinDr1	NC2B	65592	52452	49485	94234	48047	70764	49834	94887	62320	77790	96746	75556	1.21073	0.414402
O94886	O94886	CSC1-likeprotein1	CSCL1	28705	NaN	14366	34773	NaN	10489	10745	NaN	NaN	32219	25308	15135	1.21003	0.743471
Q13761	Q13761	Runt-relatedtranscriptionfactor3	RUNX3	27183	18094	38680	50041	25809	63654	22553	52534	33209	49094	58320	50816	1.2096	0.527004
Q7Z392	Q7Z392	Traffickingproteinparticlecomplexsubunit11	TPC11	15577	13034	14296	15413	17468	15960	19451	17949	19598	19237	18188	21647	1.20796	0.0407956
Q96JC1	Q96JC1	Vam6/Vps39-likeprotein	VPS39	NaN	10624	NaN	33796	23473	14991	NaN	NaN	26801	31800	25176	26175	1.20785	0.485392
O95429	O95429	BAGfamilymolecularchaperoneregulator4	BAG4	15761	15414	NaN	NaN	27110	NaN	NaN	24021	NaN	32742	NaN	NaN	1.20775	1
Q6P6C2	Q6P6C2	RNAdemethylaseALKBH5	ALKB5	14365	11277	13643	NaN	NaN	12305	11897	12755	13459	14907	15262	14421	1.20758	1
Q96AX1	Q96AX1	Vacuolarproteinsorting-associatedprotein33A	VP33A	20773	15273	14369	23642	19338	18768	25498	30651	27894	26976	25567	21906	1.20754	0.119945
Q9UPN6	Q9UPN6	SR-relatedandCTD-associatedfactor8	SCAF8	38826	23916	37262	26559	24381	33381	48855	36058	36727	30577	35648	34813	1.20634	0.149155
P28838	P28838	Cytosolaminopeptidase	AMPL	360320	425170	315920	405520	375300	348990	396470	591260	327180	410620	598580	378890	1.20584	0.273182
Q6Y7W6	Q6Y7W6	GRB10-interactingGYFprotein2	GGYF2	39925	31430	43690	39435	43095	41177	53532	61081	52675	48097	59852	42553	1.20519	0.144238
Q92538	Q92538	Golgi-specificbrefeldinA-resistanceguaninenucleotideexchangefactor1	GBF1	37136	35063	34335	34441	42048	34108	40309	48964	45588	44351	42046	46318	1.20476	0.0648729
Q9HC35	Q9HC35	Echinodermmicrotubule-associatedprotein-like4	EMAL4	501940	441580	379560	505900	395920	409530	595270	588510	461420	569920	562800	445770	1.20348	0.169741
O75717	O75717	WDrepeatandHMG-boxDNA-bindingprotein1	WDHD1	9931.7	9511.2	12020	11057	11734	13425	17492	10538	6213.4	17461	12007	NaN	1.20343	0.325852
O94804	O94804	Serine/threonine-proteinkinase10	STK10	730460	484600	448160	644640	372630	449990	715340	521600	617660	638730	594460	496020	1.20332	0.355943
Q5VST6	Q5VST6	Alpha/betahydrolasedomain-containingprotein17B	AB17B	18480	18177	14371	NaN	17775	NaN	NaN	25188	26506	24630	20256	19563	1.20229	1
Q13485	Q13485	Mothersagainstdecapentaplegichomolog4	SMAD4	14645	NaN	16513	20487	17012	NaN	24227	21539	19725	23327	21504	22385	1.19949	0.0954088
P49720	P49720	Proteasomesubunitbetatype-3	PSB3	392890	380200	353670	409860	332240	434200	371020	496620	444520	454670	529000	423490	1.19878	0.157717
P51648	P51648	Aldehydedehydrogenasefamily3memberA2	AL3A2	23380	38206	29607	32845	25381	23608	25069	17021	107990	NaN	NaN	32347	1.19809	1
P13797	P13797	Plastin-3	PLST	49166	27378	36315	62078	16503	45861	48068	41553	33033	41278	46880	41691	1.19748	0.677793
P67775	P67775	Serine/threonine-proteinphosphatase2Acatalyticsubunitalphaisoform	PP2AA	215070	145270	149530	272410	176990	165710	253120	245390	203660	250580	242430	225790	1.1974	0.320186
P49023	P49023	Paxillin	PAXI	53305	10008	15472	17984	14291	28192	24554	21250	45110	28486	18640	23389	1.19675	0.485782
O60331	O60331	Phosphatidylinositol4-phosphate5-kinasetype-1gamma	PI51C	NaN	NaN	21764	NaN	13689	23085	30538	22141	26139	19617	28267	17331	1.19599	0.557232
P00488	P00488	CoagulationfactorXIIIAchain	F13A	4850.6	NaN	3580	NaN	7798.5	NaN	NaN	14999	7831.5	9324.8	NaN	NaN	1.19572	1
O14657	O14657	Torsin-1B	TOR1B	178230	172660	114920	155900	399110	362900	175180	424670	234360	399000	248440	389170	1.19546	0.623389
P09132	P09132	Signalrecognitionparticle19kDaprotein	SRP19	30026	27788	36759	61351	37664	50030	57427	64821	50983	45424	70555	61461	1.19439	0.407593
Q70J99	Q70J99	Proteinunc-13homologD	UN13D	61104	64960	50375	57963	69643	NaN	75911	90344	79872	91347.1	85393	56010	1.1943	0.45818
Q9UJW0	Q9UJW0	Dynactinsubunit4	DCTN4	38568	54130	44286	146790	66756	68751	105480	107170	104260	100820	124680	91122	1.19353	0.553575
P25787	P25787	Proteasomesubunitalphatype-2	PSA2	241270	251480	260460	321970	204740	285390	245360	326030	284300	295520	353670	306030	1.19352	0.292594
Q9H269	Q9H269	Vacuolarproteinsorting-associatedprotein16homolog	VPS16	44590	NaN	18836	33317	47510	22954	39929	38371	47063	38862	48468	32796	1.19352	0.499464
Q9BZV1	Q9BZV1	UBXdomain-containingprotein6	UBXN6	17976	13114	14768	32774	16369	16331	30246	26000	32596	24303	23477	26087	1.19322	0.492074
O75179	O75179	Ankyrinrepeatdomain-containingprotein17	ANR17	7289.3	NaN	NaN	NaN	NaN	7071.4	14647	7304.1	NaN	9349.5	7604.4	NaN	1.1924	1
Q08AM6	Q08AM6	ProteinVAC14homolog	VAC14	33425	30838	24459	36896	38759	35569	31972	46174	48188	42450	46704	43482	1.19226	0.00979791
P04080	P04080	Cystatin-B	CYTB	1.0421e+06	763710	786910	934259	602230	946330	1.2015e+06	1.0228e+06	1.0281e+06	956530	970610	971460	1.19206	0.302699
Q96SB4	Q96SB4	SRSFproteinkinase1	SRPK1	9931.6	5050.9	15033	12574	8106.7	16642	14282	6035.9	13937	14303	15976	12568	1.19183	0.470652
Q460N5	Q460N5	Proteinmono-ADP-ribosyltransferasePARP14	PAR14	8942.9	13048	8012	40390	51550	41879	6849.8	25850	7726.7	49114	61162	49069	1.19124	0.172779
Q86YS6	Q86YS6	Ras-relatedproteinRab-43	RAB43	10939	13381	12704	16103	14540	2178	9815.5	NaN	12730	7535.8	12546	9099.3	1.19043	0.806822
Q9UHI6	Q9UHI6	ProbableATP-dependentRNAhelicaseDDX20	DDX20	27401	19871	25364	15687	25681	30882	35103	33954	26913	27648	28628	26501	1.1902	0.440234
Q9H3P2	Q9H3P2	NegativeelongationfactorA	NELFA	38548	21863	37986	27874	21581	25089	38809	21878	25311	34787	26893	27170	1.18977	0.19643
P07203	P07203	Glutathioneperoxidase1	GPX1	270710	173700	118910	410350	224810	145740	367520	264900	272070	306400	282980	260860	1.18933	0.598625
O43708	O43708	Maleylacetoacetateisomerase	MAAI	47724	63693	53297	93282	62560	57148	56753	NaN	85214	80139	70566	99015	1.18854	0.391717
Q15628	Q15628	Tumornecrosisfactorreceptortype1-associatedDEATHdomainprotein	TRADD	14813	5762.2	12454	18631	NaN	NaN	32728	20973	17465	29780	16395	NaN	1.18599	1
Q9Y2W2	Q9Y2W2	WWdomain-bindingprotein11	WBP11	32587	38600	42746	34126	14673	35303	33510	37185	24371	30109	35660	27345	1.18426	0.600079
O60271	O60271	C-Jun-amino-terminalkinase-interactingprotein4	JIP4	78337	50247	51816	96606	50226	67780	99103.9	84343	81227	69061	93838	84248	1.18407	0.464748
Q9Y244	Q9Y244	Proteasomematurationprotein	POMP	NaN	NaN	6999.7	NaN	NaN	6715.4	6200.6	8295.3	7630.9	7441.4	7636.2	8832.2	1.18339	1
P31153	P31153	S-adenosylmethioninesynthaseisoformtype-2	METK2	120910	91308.1	99584	124170	84916	126090	167150	128810	116040	131640	134250	124660	1.18335	0.26868
P30043	P30043	Flavinreductase(NADPH)	BLVRB	17975	9947.8	NaN	27930	NaN	10602	26883	24951	10395	19529	34932	12338	1.1821	0.773167
O95210	O95210	Starch-bindingdomain-containingprotein1	STBD1	43987	40752	41834	10809	51337	47473	12435	34749	46763	25573	34945	48678	1.18199	0.772229
Q9Y3A3	Q9Y3A3	MOB-likeproteinphocein	PHOCN	97193	89739	83592	116540	100400	93538	148410	123210	132820	109300	142250	115860	1.18069	0.18171
P43246	P43246	DNAmismatchrepairproteinMsh2	MSH2	40377	30493	27176	40494	34537	39992	45962	43210	45411	49325	41355	45091	1.18035	0.0829645
P20618	P20618	Proteasomesubunitbetatype-1	PSB1	453220	451450	436150	538150	441810	553040	620970	675030	574850	551580	651600	601020	1.17994	0.125226
Q9NSY1	Q9NSY1	BMP-2-inducibleproteinkinase	BMP2K	37396	23924	42611	33793	32070	35513	43051	30464	37755	38512	37658	43592	1.17991	0.0379317
P51617	P51617	Interleukin-1receptor-associatedkinase1	IRAK1	20272	17199	12468	17505	NaN	15844	18953	18736	23819	22169	17339	19737	1.17988	0.192926
Q8IXJ6	Q8IXJ6	NAD-dependentproteindeacetylasesirtuin-2	SIR2	39954	41331	27350	43349	31008	34860	34874	44738	42654	39551	43317	44840	1.17914	0.19184
Q10567	Q10567	AP-1complexsubunitbeta-1	AP1B1	122910	112340	98928	136710	91476	96609	157840	115990	128260	137150	119540	120750	1.17894	0.284651
P49915	P49915	GMPsynthase[glutamine-hydrolyzing]	GUAA	266050	205050	197660	291740	181810	263910	256500	251630	293420	293650	277300	281440	1.1786	0.320086
P11940	P11940	Polyadenylate-bindingprotein1	PABP1	115320	146170	162960	134150	127630	166280	212860	184040	166940	161330	183990	156650	1.17766	0.160433
Q9UPV0	Q9UPV0	Centrosomalproteinof164kDa	CE164	46740	67882	81906	84680	45037	103610	44142	78447	119550	82175	77589	101160	1.17742	0.569015
Q15370	Q15370	Elongin-B	ELOB	157290	119890	128380	228400	107390	121820	261340	199520	276910	170790	161040	177310	1.17738	0.525494
Q9BZX2	Q9BZX2	Uridine-cytidinekinase2	UCK2	28078	25776	22145	22322	37407	29382	39943	38123	37723	33776	38011	31123	1.17655	0.367108
Q5VWZ2	Q5VWZ2	Lysophospholipase-likeprotein1	LYPL1	59625	62832	45042	83896	49023	43811	82936	54524	59764	64618	67088	67593	1.17596	0.465141
P56537	P56537	Eukaryotictranslationinitiationfactor6	IF6	295930	339010	265460	306780	232720	295140	390850	335290	272170	309280	352580	314220	1.17594	0.165743
Q15075	Q15075	Earlyendosomeantigen1	EEA1	60641	43800	47903	77321	50021	42777	76825	58916	57751	70090	62429	61312	1.17483	0.425994
P83876	P83876	Thioredoxin-likeprotein4A	TXN4A	20818	NaN	22086	33190	10587	9181.5	NaN	19147	21511	NaN	17355	NaN	1.17452	1
O43681	O43681	ATPaseGET3	GET3	112180	75359	64662	91093	77719	86475	136240	103610	107370	111210	96806	91901	1.17351	0.0955358
Q9NR09	Q9NR09	BaculoviralIAPrepeat-containingprotein6	BIRC6	20022	15022	15938	23235	17058	20762	32049	24192	24955	23222	23633	24176	1.17261	0.155231
O60942	O60942	mRNA-cappingenzyme	MCE1	35001	41727	16949	22967	30624	24262	31631	36634	28105	33652	28966	28190	1.17211	0.201413
Q9BZH6	Q9BZH6	WDrepeat-containingprotein11	WDR11	29856	28044	21743	31713	31652	24147	35359	33484	30298	38267	31994	31795	1.17107	0.221071
P41252	P41252	Isoleucine--tRNAligase,cytoplasmic	SYIC	206470	133630	188290	268460	167460	211520	308500	271810	261170	261560	257020	226760	1.17036	0.334445
Q14807	Q14807	Kinesin-likeproteinKIF22	KIF22	13054	21688	27272	17743	9407.2	14445	10063	18594	12184	19051	12925	NaN	1.17023	0.615269
O75881	O75881	CytochromeP4507B1	CP7B1	14937	NaN	NaN	19227	16946	33415	NaN	20498	15685	NaN	25927	NaN	1.1698	1
Q8NDX1	Q8NDX1	PHandSEC7domain-containingprotein4	PSD4	17298	22144	22096	23038	25060	20809	30306	27885	20559	24641	28415	27461	1.16972	0.0849226
Q9Y3I0	Q9Y3I0	RNA-splicingligaseRtcBhomolog	RTCB	113600	84125	75777	112470	109890	95892.9	125290	116620	112010	129710	126750	115100	1.1688	0.0649501
Q14687	Q14687	Geneticsuppressorelement1	GSE1	6039.9	NaN	7386.7	NaN	13913	7958.4	12601	11487	7567.3	12263	13530	11195	1.1682	0.530428
Q8N543	Q8N543	Prolyl3-hydroxylaseOGFOD1	OGFD1	24471	NaN	14957	15041	12519	23465	15035	23476	16379	18067	20743	18792	1.16812	0.461503
O75534	O75534	Coldshockdomain-containingproteinE1	CSDE1	127580	111800	118190	144040	133870	118740	200450	163210	140910	166570	170670	128210	1.16763	0.22284
O15371	O15371	Eukaryotictranslationinitiationfactor3subunitD	EIF3D	127410	112690	142830	139410	123310	158330	164820	167450	158430	168730	186370	137710	1.16742	0.248189
Q9BPZ3	Q9BPZ3	Polyadenylate-bindingprotein-interactingprotein2	PAIP2	14878	NaN	NaN	NaN	NaN	11172	21834	NaN	14239	NaN	12989	NaN	1.16264	1
Q12979	Q12979	Activebreakpointclusterregion-relatedprotein	ABR	34383	38259	33510	25008	43962	47394	27487	43595	38483	39425	50809	40772	1.16162	0.52766
Q8IUR7	Q8IUR7	Armadillorepeat-containingprotein8	ARMC8	10207	NaN	NaN	NaN	8287.6	NaN	NaN	NaN	8360.7	10127	NaN	9150.7	1.16155	1
Q9NVE5	Q9NVE5	Ubiquitincarboxyl-terminalhydrolase40	UBP40	8056.9	NaN	NaN	NaN	14123	NaN	8951.3	13876	NaN	14938	17999	NaN	1.16103	1
P47755	P47755	F-actin-cappingproteinsubunitalpha-2	CAZA2	1.423e+06	1.4536e+06	1.3401e+06	1.6329e+06	1.2904e+06	1.4761e+06	1.9253e+06	1.6514e+06	1.6354e+06	1.7407e+06	1.5898e+06	1.7555e+06	1.16026	0.11928
Q8IWJ2	Q8IWJ2	GRIPandcoiled-coildomain-containingprotein2	GCC2	18642	NaN	15465	4824.6	7761.2	14620	7381.2	NaN	5825.4	8953.2	8280	11501	1.15914	0.683048
Q9BWU1	Q9BWU1	Cyclin-dependentkinase19	CDK19	38755	6911.1	17462	NaN	29994	32784	32451	34782	31976	43075	29322	38010	1.15902	0.397556
Q96KA5	Q96KA5	Cleftlipandpalatetransmembraneprotein1-likeprotein	CLP1L	89744	118700	97837	42680	138920	102930	63881	87622	122370	93905.1	86252	117110	1.15835	0.70826
O95251	O95251	HistoneacetyltransferaseKAT7	KAT7	27647	31426	28445	NaN	22480	23728	8974	29441	29085	32713	20865	28046	1.15826	0.454678
Q14376	Q14376	UDP-glucose4-epimerase	GALE	35208	26037	20765	21219	NaN	30902	18703	35358	42438	28914	31365	28742	1.15789	0.385726
Q8NBK3	Q8NBK3	Formylglycine-generatingenzyme	SUMF1	23359	NaN	NaN	45295	16618	58128	64298	56174	31066	67424	19345	52032	1.15757	0.799674
P16383	P16383	IntronLargecomplexcomponentGCFC2	GCFC2	11425	7783.8	5950.2	NaN	10685	9044.2	NaN	11808	9019.3	15050	10881	8974	1.15653	0.528182
P48059	P48059	LIMandsenescentcellantigen-like-containingdomainprotein1	LIMS1	106330	75020	74159	86901	76187	106200	102480	105940	130180	97619.9	96707	115210	1.15652	0.264187
Q86U86	Q86U86	Proteinpolybromo-1	PB1	21616	31167	23947	27036	44894	27346	41559	38371	27513	34042	39475	38154	1.15598	0.449423
P61011	P61011	Signalrecognitionparticle54kDaprotein	SRP54	73161	57673	49756	82375	92674.1	81546	91985	105970	97210	103670	110410	83869	1.15532	0.194531
Q92692	Q92692	Nectin-2	NECT2	34903	63086	74943	33378	73645	80734	54282	61590	53018	61714	59536	83235	1.15506	0.655771
Q9H223	Q9H223	EHdomain-containingprotein4	EHD4	134740	100270	87278	174900	113830	106350	192110	119010	165430	171300	123120	154630	1.15487	0.477182
Q13620	Q13620	Cullin-4B	CUL4B	34291	26385	23444	23538	30887	32693	27058	33058	36662	36470	35531	28181	1.1539	0.333827
P21926	P21926	CD9antigen	CD9	382940	291690	471460	389680	246830	446070	415140	302360	484160	344760	350920	544600	1.15371	0.57304
P17612	P17612	cAMP-dependentproteinkinasecatalyticsubunitalpha	KAPCA	41322	42397	42308	44119	41924	40791	53392	49092	52489	45623	52089	48737	1.15357	0.0328724
Q9NWB6	Q9NWB6	Arginineandglutamate-richprotein1	ARGL1	14609	29304	32082	15471	28613	38776	26888	NaN	NaN	NaN	32348	27305	1.15212	0.716363
O75506	O75506	Heatshockfactor-bindingprotein1	HSBP1	28091	14147	NaN	31636	7974.8	12153	28959	15408	14418	25945	10562	17099	1.15185	0.784469
Q8NF91	Q8NF91	Nesprin-1	SYNE1	1.076e+06	1.1109e+06	918991	886080	625070	943501	1.2414e+06	1.1947e+06	1.2027e+06	723800	961020	1.148e+06	1.15182	0.488737
P42345	P42345	Serine/threonine-proteinkinasemTOR	MTOR	32229	29397	24018	41423	38025	31895	41294	43251	43779	43852	43326	40395	1.15171	0.156474
Q9H334	Q9H334	ForkheadboxproteinP1	FOXP1	NaN	NaN	6974.7	12472	NaN	NaN	19057	17459	18644	21312	10335	13443	1.15135	1
P19105	P19105	Myosinregulatorylightchain12A	ML12A	386350	262560	208850	515610	464340	319800	511800	486960	464240	547730	454570	469070	1.15113	0.417936
P52701	P52701	DNAmismatchrepairproteinMsh6	MSH6	61459	49147	59419	69022	49138	71255	67567	70911	71184	70261	69591	75384	1.15109	0.3115
P51665	P51665	26Sproteasomenon-ATPaseregulatorysubunit7	PSMD7	203490	214420	179400	166550	185640	221920	218970	209630	213150	235360	207530	213830	1.15033	0.20212
Q9Y262	Q9Y262	Eukaryotictranslationinitiationfactor3subunitL	EIF3L	135650	130130	166570	163540	140340	179140	203460	195830	173470	179230	207700	166980	1.14773	0.224286
P40937	P40937	ReplicationfactorCsubunit5	RFC5	14776	15123	13143	20448	13126	18518	17886	15072	23750	22589	14715	22596	1.14755	0.521545
P60228	P60228	Eukaryotictranslationinitiationfactor3subunitE	EIF3E	80790	78848	99607	92127	95092	124690	111250	119240	114220	122810	123370	108850	1.14719	0.258854
O60573	O60573	Eukaryotictranslationinitiationfactor4Etype2	IF4E2	18219	36084	24902	43475	28653	30022	51382	NaN	NaN	39431	47755	29814	1.14501	0.515424
Q9H814	Q9H814	PhosphorylatedadapterRNAexportprotein	PHAX	9063.7	NaN	16921	10528	NaN	NaN	20622	8616.1	10396	14671	8052.1	14828	1.145	1
Q14204	Q14204	Cytoplasmicdynein1heavychain1	DYHC1	185480	128100	141110	194990	141140	163720	209930	187230	204560	197180	176550	192730	1.14193	0.252294
P78356	P78356	Phosphatidylinositol5-phosphate4-kinasetype-2beta	PI42B	6506.2	12352	12903	12290	NaN	NaN	21034	17863	4197.5	14019	NaN	NaN	1.14068	1
Q86UV5	Q86UV5	Ubiquitincarboxyl-terminalhydrolase48	UBP48	23459	11109	15179	30671	11274	22565	17925	21339	22552	25566	19461	23267	1.14054	0.690133
Q5HY98	Q5HY98	Zincfingerprotein766	ZN766	93342	140950	NaN	56281	46953	44439	NaN	NaN	NaN	55824	NaN	NaN	1.13996	1
[truncated: 2,688 more rows]
