# Supplementary material for: A searchable atlas of pathogen-sensitive lncRNA networks in human macrophages
Source: Nat Commun. 2025 May 21;16:4733. doi: 10.1038/s41467-025-60084-x (PMC12095776; doi:10.1038/s41467-025-60084-x)
Supplement: Supplementary file 14 — Supplementary Data 12 [file 41467_2025_60084_MOESM14_ESM.xlsx]

## Sheet: Tabelle1
Supplementary Data 12: Grad-seq profile of major protein machinery components and lncRNAs
Machinery		Grad-seq distribution (row Z-scores)
Gene	Complex	Fraction1	Fraction2	Fraction3	Fraction4	Fraction5	Fraction6	Fraction7	Fraction8	Fraction9	Fraction10	Fraction11	Fraction12	Fraction13	Fraction14	Fraction15	Fraction16	Fraction17	Fraction18	Fraction19	Fraction20	Fraction21	Fraction22
SART1	spliceosome	-0.487761	-0.487761	-0.487761	-0.487761	-0.487761	-0.487761	-0.487761	-0.487761	-0.487761	-0.325059	-0.487761	-0.149542	0.21343	-0.0583549	-0.396593	1.13223	0.607711	-0.0791185	-0.0421755	-0.157848	0.0587554	4.07418
SNRNP200	spliceosome	-0.250649	-0.250649	-0.250649	-0.250649	-0.250649	-0.250649	-0.250649	-0.250649	-0.250649	-0.250649	-0.250649	-0.250649	-0.250649	-0.250649	4.40102	-0.250649	-0.250649	-0.250649	-0.250649	-0.250649	-0.250649	0.611953
EFTUD2	spliceosome	-0.229035	-0.229035	-0.229035	-0.229035	-0.229035	-0.229035	-0.229035	-0.229035	-0.229035	-0.229035	-0.229035	-0.229035	-0.229035	-0.229035	4.46809	-0.18606	-0.229035	-0.229035	-0.229035	-0.229035	-0.229035	0.0696339
LSM8	spliceosome	-0.543063	0.810193	0.29892	0.8042	1.47003	-0.543063	0.63322	0.63364	-0.543063	-0.543063	-0.543063	-0.543063	-0.543063	-0.543063	-0.543063	-0.543063	-0.543063	-0.543063	-0.543063	-0.543063	-0.543063	3.49575
LSM2	spliceosome	-0.225244	1.75777	0.731129	0.378017	3.32307	0.390888	1.10832	0.489562	-0.568108	-0.568108	-0.568108	-0.568108	-0.568108	-0.568108	-0.568108	-0.568108	-0.568108	-0.568108	-0.568108	-0.568108	-0.568108	-0.568108
LSM5	spliceosome	-0.151239	-0.266734	-0.266734	-0.266734	-0.266734	-0.266734	-0.266734	0.876777	-0.266734	-0.266734	-0.266734	-0.266734	-0.266734	-0.266734	-0.266734	-0.266734	-0.266734	-0.266734	-0.266734	-0.266734	-0.266734	4.34242
SNRPA1	spliceosome	-0.504152	-0.504152	-0.184317	-0.0117204	1.2576	0.699426	1.21383	-0.504152	1.05138	-0.504152	-0.504152	-0.504152	-0.504152	-0.504152	-0.504152	-0.504152	-0.504152	-0.504152	-0.504152	-0.504152	-0.504152	3.53607
U2AF1L5	spliceosome	-0.249724	-0.249724	-0.249724	-0.249724	-0.249724	-0.249724	-0.249724	-0.249724	-0.249724	-0.249724	-0.249724	0.589314	-0.249724	-0.249724	4.40516	-0.249724	-0.249724	-0.249724	-0.249724	-0.249724	-0.249724	-0.249724
U2AF2	spliceosome	-0.327832	-0.313762	-0.297538	-0.30029	-0.227234	-0.235235	-0.260988	-0.192222	-0.131176	-0.231198	-0.201587	-0.218652	-0.263901	-0.211967	0.883296	-0.338191	-0.271039	-0.218664	-0.338191	-0.300714	-0.338191	4.33528
SNRNP70	spliceosome	-0.348304	-0.348304	-0.348304	-0.348304	-0.348304	-0.348304	-0.348304	-0.348304	-0.348304	-0.348304	-0.348304	-0.348304	-0.348304	0.530043	3.89691	-0.348304	1.83011	-0.348304	0.0124188	-0.348304	-0.348304	-0.348304
SNRPC	spliceosome	-0.300177	-0.300177	-0.300177	-0.300177	-0.300177	-0.300177	-0.300177	-0.300177	-0.300177	2.23476	-0.300177	3.76878	-0.300177	-0.300177	-0.300177	-0.300177	-0.300177	-0.300177	-0.300177	-0.300177	-0.300177	-0.300177
DHX15	spliceosome	-0.213201	-0.213201	-0.213201	-0.213201	-0.213201	-0.213201	-0.213201	-0.213201	-0.213201	-0.213201	-0.213201	-0.213201	-0.213201	-0.213201	4.47722	-0.213201	-0.213201	-0.213201	-0.213201	-0.213201	-0.213201	-0.213201
SF3B1	spliceosome	-0.292307	0.133861	-0.03537	0.453536	1.31709	-0.492239	-0.492239	-0.236841	-0.492239	-0.492239	-0.492239	-0.420894	-0.492239	-0.492239	3.26749	-0.492239	-0.492239	-0.492239	-0.492239	-0.492239	-0.492239	2.21254
SRSF3	spliceosome	-0.295562	-0.295562	-0.295562	-0.295562	-0.295562	-0.295562	-0.241076	-0.295562	-0.295562	-0.186879	-0.295562	0.0136659	-0.295562	-0.133917	0.667942	-0.227456	-0.295562	-0.17643	-0.295562	-0.250895	-0.295562	4.37736
SRSF2	spliceosome	-0.332099	-0.332099	-0.332099	-0.332099	-0.332099	-0.332099	-0.294038	-0.332099	-0.272809	-0.0696936	-0.332099	-0.170642	-0.299092	-0.199792	0.362415	-0.0829908	0.143253	-0.189804	-0.144811	-0.243931	-0.289702	4.40843
SRSF1	spliceosome	-0.354513	-0.354513	-0.354513	-0.354513	-0.354513	-0.354513	-0.354513	-0.354513	-0.354513	-0.143359	-0.354513	0.0683985	-0.354513	-0.142567	0.565648	-0.0262245	0.247525	-0.155003	-0.152187	-0.354513	-0.354513	4.34644
SF3A3	spliceosome	-0.597928	0.256418	-0.352818	-0.121539	-0.597928	1.69093	2.10681	0.884089	1.75668	-0.597928	-0.597928	-0.597928	-0.597928	-0.597928	2.15042	-0.597928	-0.597928	-0.597928	-0.597928	-0.597928	-0.597928	-0.597928
SRSF6	spliceosome	-0.287726	-0.287726	-0.287726	-0.287726	-0.287726	-0.287726	-0.287726	-0.287726	-0.287726	-0.287726	-0.287726	-0.287726	-0.287726	0.989006	4.29117	-0.287726	-0.287726	-0.287726	0.186617	-0.287726	-0.287726	-0.287726
SF3B2	spliceosome	-0.508721	-0.620725	-0.3591	-0.0152746	0.584341	0.247177	1.25347	1.37168	2.53771	0.163334	-0.724696	-0.304809	-0.724696	-0.457839	-0.385453	-0.724696	-0.724696	-0.724696	-0.724696	-0.724696	-0.724696	2.29178
DDX39B	spliceosome	3.20847	2.96636	-0.308742	-0.308742	-0.308742	-0.308742	-0.308742	-0.308742	-0.308742	-0.308742	-0.308742	-0.308742	-0.308742	-0.308742	-0.308742	-0.308742	-0.308742	-0.308742	-0.308742	-0.308742	-0.308742	-0.308742
SF3B3	spliceosome	-0.213201	-0.213201	-0.213201	-0.213201	-0.213201	-0.213201	-0.213201	-0.213201	-0.213201	-0.213201	-0.213201	-0.213201	-0.213201	-0.213201	4.47722	-0.213201	-0.213201	-0.213201	-0.213201	-0.213201	-0.213201	-0.213201
SF3B4	spliceosome	-0.475995	-0.475995	0.0111638	0.508344	2.5724	0.407255	3.02259	1.09416	-0.475995	-0.475995	-0.475995	-0.475995	-0.475995	-0.475995	-0.475995	-0.475995	-0.475995	-0.475995	-0.475995	-0.475995	-0.475995	-0.475995
SF3A1	spliceosome	-0.679721	-0.10648	-0.0987076	0.508083	0.748529	0.717584	1.31689	1.07414	1.08189	0.345252	-0.801688	-0.504845	-0.801688	-0.675836	-0.670882	-0.801688	-0.46544	-0.801688	-0.801688	-0.801688	-0.801688	3.02136
SF1	spliceosome	0.000712375	2.09578	0.727517	1.22255	3.1315	0.607936	0.13997	-0.0960404	-0.55928	-0.55928	-0.55928	-0.55928	-0.55928	-0.55928	-0.55928	-0.55928	-0.55928	-0.55928	-0.55928	-0.55928	-0.55928	-0.55928
PRPF8	spliceosome	-0.213201	-0.213201	-0.213201	-0.213201	-0.213201	-0.213201	-0.213201	-0.213201	-0.213201	-0.213201	-0.213201	-0.213201	-0.213201	-0.213201	4.47722	-0.213201	-0.213201	-0.213201	-0.213201	-0.213201	-0.213201	-0.213201
SF3B5	spliceosome	-0.556865	-0.556865	-0.556865	0.709686	1.1011	0.143878	2.88054	2.35362	0.361769	-0.556865	-0.556865	-0.556865	0.80239	-0.556865	-0.556865	-0.556865	-0.556865	-0.556865	-0.556865	-0.556865	-0.556865	-0.556865
PUF60	spliceosome	-0.266868	-0.244893	-0.278383	-0.223814	0.417659	0.0631706	0.169599	-0.0279738	-0.208771	-0.416214	-0.416214	-0.0935078	-0.416214	-0.33181	0.458584	-0.416214	-0.416214	-0.416214	-0.416214	-0.416214	-0.416214	4.31293
RTCB	spliceosome	-0.571934	0.249804	0.368046	1.35467	2.04176	1.74908	0.562782	0.193526	0.323193	-0.740742	-0.740742	-0.550513	-0.740742	-0.603087	-0.665449	-0.740742	-0.740742	-0.740742	-0.740742	-0.740742	-0.740742	2.2148
USP39	spliceosome	-0.213201	-0.213201	-0.213201	-0.213201	-0.213201	-0.213201	-0.213201	-0.213201	-0.213201	-0.213201	-0.213201	-0.213201	-0.213201	-0.213201	4.47722	-0.213201	-0.213201	-0.213201	-0.213201	-0.213201	-0.213201	-0.213201
TCERG1	Transcription	1.75184	4.03216	-0.2892	-0.2892	-0.2892	-0.2892	-0.2892	-0.2892	-0.2892	-0.2892	-0.2892	-0.2892	-0.2892	-0.2892	-0.2892	-0.2892	-0.2892	-0.2892	-0.2892	-0.2892	-0.2892	-0.2892
GTF2F2	Transcription	-0.156516	2.10028	0.700089	0.819474	3.40168	0.594536	-0.466221	-0.466221	-0.466221	-0.466221	-0.466221	-0.466221	-0.466221	-0.466221	-0.466221	-0.466221	-0.466221	-0.466221	-0.466221	-0.466221	-0.466221	-0.466221
TCEA1	Transcription	0.301516	3.17431	1.45172	2.39686	-0.406912	-0.406912	-0.406912	-0.406912	-0.406912	-0.406912	-0.406912	-0.406912	-0.406912	-0.406912	-0.406912	-0.406912	-0.406912	-0.406912	-0.406912	-0.406912	-0.406912	-0.406912
GTF2F1	Transcription	-0.547509	0.952612	0.604226	2.2468	-0.547509	1.44069	2.65984	0.855968	-0.547509	-0.547509	-0.547509	-0.547509	-0.547509	-0.547509	-0.547509	-0.547509	-0.547509	-0.547509	-0.547509	-0.547509	-0.547509	-0.547509
SUB1	Transcription	-0.809794	0.0805947	0.381769	0.623617	1.64952	0.460093	1.88691	1.01404	0.775095	1.04022	-0.165603	-0.529356	-0.0939022	-0.843096	-1.03902	-0.801724	-1.03902	-1.03902	-1.03902	-1.03902	-1.03902	1.56575
TRIM28	Transcription	0.0137976	2.29251	0.752221	1.68483	2.67252	0.512326	0.265964	-0.197882	-0.623774	-0.143031	-0.623774	-0.623774	-0.623774	-0.623774	-0.367962	-0.623774	-0.623774	-0.623774	-0.623774	-0.623774	-0.623774	-0.623774
POLR2C	Transcription	-0.434341	-0.434341	-0.434341	2.21208	3.08612	1.33674	1.18319	-0.434341	-0.434341	-0.434341	-0.434341	-0.434341	-0.434341	-0.434341	-0.434341	-0.434341	-0.434341	-0.434341	-0.434341	-0.434341	-0.434341	-0.434341
POLR2E	Transcription	-0.307354	-0.307354	-0.307354	-0.307354	2.74389	-0.307354	3.4032	-0.307354	-0.307354	-0.307354	-0.307354	-0.307354	-0.307354	-0.307354	-0.307354	-0.307354	-0.307354	-0.307354	-0.307354	-0.307354	-0.307354	-0.307354
RPS17	Translation	-0.304138	-0.304138	-0.304138	-0.304138	-0.300284	-0.295564	-0.265312	-0.279093	-0.245183	-0.074622	-0.149612	-0.148157	-0.248723	-0.0953852	0.549052	-0.271232	-0.290579	-0.214862	-0.276019	-0.280312	-0.299079	4.40152
RPSA	Translation	-0.271703	-0.270501	-0.27099	-0.271264	-0.265869	-0.267039	-0.247777	-0.247758	-0.232966	-0.196108	-0.244933	-0.207855	-0.268771	-0.219361	0.462153	-0.231753	-0.223977	-0.227798	-0.241604	-0.234003	-0.245311	4.42519
RPS2	Translation	-0.2566	-0.2566	-0.2566	-0.2566	-0.255019	-0.255379	-0.252125	-0.232059	-0.225955	-0.163709	-0.23237	-0.232818	-0.25427	-0.195708	0.157973	-0.158132	-0.233678	-0.216483	-0.228128	-0.228212	-0.227638	4.46011
RPS4Y1	Translation	-0.321515	-0.321515	-0.321515	-0.321515	-0.0360681	-0.321515	-0.321515	-0.321515	-0.321515	-0.321515	-0.321515	-0.321515	-0.321515	-0.321515	3.35084	-0.321515	-0.321515	-0.321515	-0.321515	-0.321515	-0.321515	2.79401
RPS3	Translation	-0.318423	-0.318423	-0.318423	-0.318423	-0.318423	-0.315618	-0.31539	-0.307142	-0.263149	-0.243172	-0.306942	-0.240571	-0.318423	-0.27823	1.74625	-0.256485	-0.258151	-0.241495	-0.286611	-0.251127	-0.304297	4.03267
RPS12	Translation	-0.292678	-0.292353	-0.29285	-0.29285	-0.291759	-0.289729	-0.267503	-0.238293	-0.174405	-0.0867967	-0.14111	-0.129341	-0.185894	-0.101336	-0.113075	-0.200314	-0.213651	-0.149832	-0.243026	-0.207272	-0.262326	4.46639
RPS19	Translation	-0.241629	-0.241629	-0.241629	-0.241629	-0.237833	-0.237657	-0.220724	-0.215023	-0.173921	-0.119595	-0.219322	-0.135984	-0.241629	-0.188653	-0.217361	-0.220417	-0.203051	-0.204518	-0.228672	-0.220834	-0.22307	4.47478
RPS27	Translation	-0.226557	-0.226557	-0.226557	-0.226557	-0.226557	-0.226557	-0.226557	-0.226557	-0.199794	-0.178749	-0.217882	-0.192682	-0.226557	-0.169435	-0.199683	-0.184984	-0.201255	-0.213326	-0.226557	-0.226557	-0.226557	4.47647
RPS9	Translation	-0.344632	-0.344632	-0.344632	-0.344632	-0.320296	-0.344632	-0.344632	-0.339126	-0.344632	-0.134259	-0.344632	-0.317442	-0.344632	-0.221128	3.59633	-0.186098	-0.186167	-0.296727	-0.328413	-0.298127	-0.344632	2.47777
RPS5	Translation	-0.31458	-0.31458	-0.31458	-0.31458	-0.31458	-0.305981	-0.31458	-0.300845	-0.262793	-0.15723	-0.267355	-0.276989	-0.31458	-0.267207	4.05447	-0.281886	-0.251724	-0.248978	-0.310893	-0.30271	-0.31458	1.69676
RPS10	Translation	-0.228714	-0.228446	-0.228791	-0.227517	-0.222815	-0.226869	-0.184167	-0.199508	-0.216536	-0.176677	-0.222906	-0.185046	-0.228791	-0.183643	-0.203941	-0.218994	-0.221571	-0.210191	-0.220981	-0.217696	-0.22278	4.47658
RPS20	Translation	-0.224161	-0.224161	-0.224161	-0.224161	-0.220226	-0.222578	-0.219773	-0.216622	-0.207222	-0.203611	-0.217191	-0.211075	-0.224161	-0.202156	-0.178642	-0.208983	-0.198249	-0.204703	-0.216917	-0.21356	-0.214623	4.47694
RPS3A	Translation	-0.309305	-0.309305	-0.309305	-0.309305	-0.309305	-0.304487	-0.295841	-0.289841	-0.155828	-0.174775	-0.238584	-0.196398	-0.305854	-0.209655	0.81229	-0.199364	-0.198954	-0.238531	-0.279282	-0.269533	-0.262456	4.35362
RPS7	Translation	-0.22801	-0.227033	-0.22801	-0.22801	-0.221923	-0.22801	-0.211693	-0.215971	-0.222346	-0.201185	-0.200716	-0.214536	-0.22633	-0.208314	-0.145643	-0.212258	-0.198164	-0.203835	-0.210214	-0.223839	-0.220453	4.47649
RPS8	Translation	-0.281546	-0.281546	-0.281546	-0.281546	-0.281546	-0.28123	-0.280426	-0.277284	-0.262289	-0.214249	-0.247698	-0.251586	-0.280587	-0.194285	0.41983	-0.210275	-0.0888876	-0.185845	-0.214867	-0.217937	-0.232154	4.4275
RPS15A	Translation	-0.228001	-0.228001	-0.228001	-0.228001	-0.228001	-0.228001	-0.228001	-0.228001	-0.228001	-0.188944	-0.228001	-0.187486	-0.228001	-0.176187	-0.11283	-0.228001	-0.209588	-0.19913	-0.228001	-0.209335	-0.228001	4.47551
RPS16	Translation	-0.27893	-0.27893	-0.27893	-0.27893	-0.27893	-0.274707	-0.26635	-0.251003	-0.237233	-0.198288	-0.227019	-0.233911	-0.27893	-0.235099	0.79125	-0.261114	-0.256387	-0.235119	-0.266193	-0.259287	-0.27893	4.36297
RPS14	Translation	-0.257682	-0.257986	-0.257986	-0.257203	-0.252729	-0.250585	-0.239666	-0.226949	-0.169099	-0.124139	-0.2143	-0.196055	-0.257986	-0.193486	-0.078643	-0.168862	-0.190101	-0.205111	-0.222203	-0.224529	-0.227068	4.47237
RPS23	Translation	-0.294366	-0.294366	-0.294366	-0.294366	-0.294366	-0.284167	-0.286282	-0.294366	-0.243007	-0.194777	-0.209926	-0.275437	-0.294366	-0.260393	0.923728	-0.0604321	-0.207301	-0.283375	-0.294366	-0.294366	-0.294366	4.32503
RPS18	Translation	-0.269373	-0.269373	-0.269373	-0.269373	-0.256491	-0.266881	-0.217985	-0.216221	-0.225776	-0.164565	-0.21272	-0.241573	-0.269373	-0.205562	-0.0020304	-0.180158	-0.0635287	-0.195437	-0.203142	-0.226378	-0.24193	4.46724
RPS29	Translation	-0.287846	-0.287846	-0.287846	-0.287846	-0.287846	-0.287846	-0.256243	-0.251963	0.00974437	-0.105439	-0.0983194	-0.0904067	-0.233967	-0.0943138	-0.0884146	-0.287846	-0.15885	-0.287846	-0.255824	-0.243493	-0.287846	4.4581
RPS13	Translation	-0.311747	-0.311747	-0.311747	-0.311747	-0.30528	-0.311747	-0.305475	-0.275551	-0.286983	-0.161272	-0.274624	-0.279491	-0.311747	-0.174811	0.302101	-0.131594	0.0528776	-0.0948665	-0.156702	-0.229812	-0.236181	4.42814
RPS11	Translation	-0.327919	-0.327919	-0.327919	-0.327919	-0.324828	-0.327919	-0.327919	-0.320978	-0.295577	-0.226219	-0.302916	-0.264296	-0.319437	-0.238632	1.65763	-0.219641	-0.195459	-0.246674	-0.27609	-0.280722	-0.249846	4.0712
RPS4X	Translation	-0.300777	-0.300777	-0.300777	-0.300777	-0.300777	-0.300633	-0.300777	-0.29825	-0.291674	-0.279831	-0.29576	-0.287847	-0.300777	-0.282237	1.93534	-0.278786	-0.293797	-0.275729	-0.296105	-0.293318	-0.296351	3.94042
RPS6	Translation	-0.300039	-0.300289	-0.299377	-0.300289	-0.300289	-0.298942	-0.294323	-0.28173	-0.294445	-0.154826	-0.259176	-0.287711	-0.300289	-0.257446	0.772305	-0.120745	-0.0708712	-0.240202	-0.239979	-0.257279	-0.273533	4.35948
RPS15	Translation	-0.213201	-0.213201	-0.213201	-0.213201	-0.213201	-0.213201	-0.213201	-0.213201	-0.213201	-0.213201	-0.213201	-0.213201	-0.213201	-0.213201	-0.213201	-0.213201	-0.213201	-0.213201	-0.213201	-0.213201	-0.213201	4.47722
RPS24	Translation	-0.277679	-0.277679	-0.277679	-0.277679	-0.143668	-0.232863	-0.207864	-0.224939	-0.266195	-0.133288	-0.249749	-0.234158	-0.277679	-0.196752	0.0886863	-0.198081	-0.218367	-0.159488	-0.253764	-0.224687	-0.219389	4.46296
RPS25	Translation	-0.249003	-0.249003	-0.249003	-0.249003	-0.249003	-0.249003	-0.249003	-0.245327	-0.163698	-0.161625	-0.249003	-0.216372	-0.249003	-0.20228	0.13712	-0.249003	-0.222087	-0.206268	-0.241742	-0.249003	-0.200505	4.46182
RPS26	Translation	-0.259193	-0.259193	-0.259193	-0.259193	-0.259193	-0.259193	-0.259193	-0.25246	-0.248778	-0.230611	-0.259193	-0.259193	-0.259193	-0.236213	0.604646	-0.240316	-0.212996	-0.246442	-0.259193	-0.247567	-0.240178	4.40204
RPS28	Translation	-0.247392	-0.247392	-0.247392	-0.247392	-0.237971	-0.24632	-0.239786	-0.220904	-0.199827	-0.194595	-0.189304	-0.161261	-0.247392	-0.170299	-0.21454	-0.19235	-0.205912	-0.177074	-0.209259	-0.180364	-0.198673	4.4754
FAU	Translation	-0.423607	-0.423607	-0.423607	-0.423607	-0.423607	-0.423607	-0.388443	-0.314375	-0.363756	0.134288	0.728676	-0.101231	-0.423607	-0.0870744	-0.17743	-0.423607	-0.210907	0.0419759	0.0955263	-0.01961	-0.246192	4.29741
RPS27A	Translation	-1.03584	-0.157212	-0.18651	0.148855	0.846939	-0.174609	-0.00688103	0.261329	-0.254293	0.0734654	1.4509	-0.942374	-0.320723	-0.746577	-0.911586	-0.139455	-0.335754	-0.312515	-0.374659	-0.0628489	-0.536241	3.71659
RPS21	Translation	-0.280393	-0.280532	-0.280532	-0.280532	-0.276945	-0.275911	-0.252561	-0.224197	-0.18336	-0.057028	-0.100457	-0.163799	-0.256542	-0.151273	-0.238153	-0.201983	-0.204625	-0.188599	-0.188536	-0.1797	-0.203321	4.46898
RPS27L	Translation	-0.222656	-0.222656	-0.222656	-0.222656	-0.222656	-0.222656	-0.222656	-0.222656	-0.222656	-0.203856	-0.222656	-0.205869	-0.222656	-0.176268	-0.15663	-0.211843	-0.222656	-0.211411	-0.214377	-0.201796	-0.222656	4.47657
PSMD11	Proteasome	-0.573373	-0.556418	-0.545644	-0.0633975	2.14729	2.13657	2.00141	1.35376	1.09092	-0.48506	-0.517702	-0.573373	-0.573373	-0.573373	-0.25462	-0.573373	-0.573373	-0.573373	-0.573373	-0.573373	-0.573373	-0.573373
PSMD9	Proteasome	-0.171994	0.675618	1.16452	2.84521	2.01698	1.15003	0.884169	-0.570969	-0.570969	-0.570969	-0.570969	-0.570969	-0.570969	-0.570969	-0.570969	-0.570969	-0.570969	-0.570969	-0.570969	-0.570969	-0.570969	-0.570969
PSMD14	Proteasome	-0.572726	-0.572726	-0.444887	-0.123484	1.47458	1.57744	2.96375	1.50087	0.789385	0.134664	-0.572726	-0.572726	-0.572726	-0.572726	-0.426888	-0.572726	-0.572726	-0.572726	-0.572726	-0.572726	-0.572726	-0.572726
PSMA7	Proteasome	-0.534397	-0.49925	-0.462383	-0.0565388	2.43428	2.00735	2.5121	0.77635	0.316405	-0.335681	-0.487226	-0.460998	-0.485625	-0.501777	-0.512849	-0.531304	-0.523126	-0.523263	-0.535486	-0.525621	-0.535486	-0.535486
PSMD3	Proteasome	-0.540102	-0.328636	-0.540102	0.19111	2.18461	0.977241	1.94692	2.58063	-0.540102	-0.540102	-0.540102	-0.540102	-0.540102	-0.540102	0.549647	-0.540102	-0.540102	-0.540102	-0.540102	-0.540102	-0.540102	-0.540102
PSMD10	Proteasome	-0.300696	-0.21549	-0.465159	0.0714505	2.52646	2.58178	2.12823	0.185643	-0.465159	-0.465159	-0.465159	-0.465159	-0.465159	-0.465159	-0.465159	-0.465159	-0.465159	-0.465159	-0.465159	-0.465159	-0.465159	-0.465159
PSMC3	Proteasome	-0.577432	-0.418097	-0.384378	-0.0812074	1.75011	1.43358	2.90809	1.32079	1.00556	-0.0546504	-0.411796	-0.527582	-0.597425	-0.597425	-0.586167	-0.597425	-0.597425	-0.597425	-0.597425	-0.597425	-0.597425	-0.597425
PSMB1	Proteasome	-0.479785	-0.473167	-0.479785	-0.203233	1.67427	3.30873	1.88367	0.626486	-0.116031	-0.296059	-0.479785	-0.403754	-0.479785	-0.438456	-0.479785	-0.479785	-0.422309	-0.463978	-0.40136	-0.436534	-0.479785	-0.479785
PSMA1	Proteasome	-0.531457	-0.528122	-0.49822	-0.0939078	2.16789	1.92047	2.67019	1.13603	0.244813	-0.245411	-0.449868	-0.512323	-0.520694	-0.518684	-0.526085	-0.531457	-0.525877	-0.531457	-0.531457	-0.531457	-0.531457	-0.531457
PSMA2	Proteasome	-0.481902	-0.476675	-0.423616	0.0417695	2.02295	1.85865	3.08603	0.657433	-0.308143	-0.35353	-0.437957	-0.459058	-0.465753	-0.462362	-0.466597	-0.481902	-0.469993	-0.460227	-0.481902	-0.473413	-0.481902	-0.481902
PSMA3	Proteasome	-0.564723	-0.562461	-0.544016	-0.149298	1.56617	1.91107	2.75247	1.65745	0.502067	-0.367556	-0.371089	-0.523325	-0.564723	-0.532732	-0.532747	-0.534054	-0.517305	-0.547643	-0.545861	-0.515792	-0.515716	-0.500188
PSMA4	Proteasome	-0.426292	-0.42817	-0.42817	-0.194992	0.826971	2.33838	3.44105	0.322194	0.0341062	-0.399099	-0.42817	-0.42817	-0.42817	-0.423117	-0.410534	-0.39881	-0.42817	-0.42817	-0.42817	-0.42817	-0.42817	-0.42817
PSMB8	Proteasome	-0.475539	-0.475539	-0.454616	-0.0956599	2.85834	1.98653	2.25285	0.560506	-0.126186	-0.359293	-0.475539	-0.451236	-0.475539	-0.464762	-0.475539	-0.475539	-0.475539	-0.475539	-0.475539	-0.475539	-0.475539	-0.475539
PSMB9	Proteasome	-0.52973	-0.52973	-0.477219	-0.120424	1.25396	1.81543	2.95439	1.56635	0.80154	-0.401713	-0.52973	-0.52973	-0.52973	-0.52973	-0.505825	-0.52973	-0.52973	-0.52973	-0.52973	-0.52973	-0.52973	-0.52973
PSMA5	Proteasome	-0.581185	-0.563387	-0.539105	-0.152268	1.87315	2.10067	2.48095	1.50566	0.406991	-0.0841402	-0.335777	-0.509641	-0.581185	-0.539233	-0.571383	-0.539794	-0.537134	-0.533912	-0.581185	-0.555728	-0.581185	-0.581185
PSMB4	Proteasome	-0.464416	-0.464416	-0.427178	0.0443401	2.83608	1.25099	2.77114	0.590854	-0.274863	-0.28953	-0.464416	-0.464416	-0.464416	-0.464416	-0.464416	-0.464416	-0.464416	-0.464416	-0.464416	-0.464416	-0.464416	-0.464416
PSMB6	Proteasome	-0.623128	-0.623128	-0.607318	-0.256971	2.04905	2.16005	2.26386	1.44572	0.470072	0.0336241	-0.27857	-0.478932	-0.623128	-0.503913	-0.623128	-0.387872	-0.364217	-0.623128	-0.623128	-0.559567	-0.623128	-0.623128
PSMB5	Proteasome	-0.77346	-0.680232	-0.77346	-0.639584	2.40667	1.1923	1.81013	1.44266	0.734673	0.738658	-0.278965	-0.168004	-0.77346	-0.431604	-0.77346	0.889867	-0.77346	-0.77346	-0.77346	-0.0554119	-0.77346	-0.77346
PSMC2	Proteasome	-0.515141	-0.479893	-0.417755	-0.163083	1.40447	1.83662	3.15462	1.36049	0.16117	-0.330892	-0.485321	-0.460246	-0.515141	-0.515141	-0.428763	-0.515141	-0.515141	-0.515141	-0.515141	-0.515141	-0.515141	-0.515141
PSMB10	Proteasome	-0.489719	-0.489719	-0.432684	0.245392	2.49671	2.02479	2.50921	0.698125	-0.195761	-0.489719	-0.489719	-0.489719	-0.489719	-0.489719	-0.489719	-0.489719	-0.489719	-0.489719	-0.489719	-0.489719	-0.489719	-0.489719
PSMC4	Proteasome	-0.534126	-0.516162	-0.454639	-0.0346132	1.39711	1.61047	3.24644	1.28869	0.426677	-0.153111	-0.490512	-0.464442	-0.520958	-0.536459	-0.509159	-0.536459	-0.536459	-0.536459	-0.536459	-0.536459	-0.536459	-0.536459
PSMD8	Proteasome	-0.47355	-0.47355	-0.352769	0.45154	1.36521	2.98843	2.40133	0.723061	-0.47355	-0.47355	-0.47355	-0.47355	-0.47355	-0.47355	-0.47355	-0.47355	-0.47355	-0.47355	-0.47355	-0.47355	-0.47355	-0.47355
PSMB3	Proteasome	-0.479192	-0.479192	-0.479192	-0.0430076	1.94842	1.95182	3.08812	0.625866	-0.24464	-0.257016	-0.479192	-0.479192	-0.479192	-0.42658	-0.413491	-0.479192	-0.479192	-0.479192	-0.479192	-0.479192	-0.479192	-0.479192
PSMB2	Proteasome	-0.458063	-0.458063	-0.398038	0.234153	2.09772	2.40861	2.66971	0.316853	-0.458063	-0.458063	-0.458063	-0.458063	-0.458063	-0.458063	-0.458063	-0.458063	-0.458063	-0.458063	-0.458063	-0.458063	-0.458063	-0.458063
PSMD7	Proteasome	-0.464141	-0.401975	-0.425049	0.225125	3.2747	1.30967	2.26508	0.258073	-0.063953	-0.464141	-0.464141	-0.464141	-0.464141	-0.464141	-0.407846	-0.464141	-0.464141	-0.464141	-0.464141	-0.464141	-0.464141	-0.464141
PSMD4	Proteasome	-0.579618	-0.459748	-0.426414	0.0575667	1.30779	1.72109	2.70969	1.66985	1.13792	-0.0968771	-0.541523	-0.458811	-0.612912	-0.612912	-0.612912	-0.612912	-0.524701	-0.612912	-0.612912	-0.612912	-0.612912	-0.612912
PSMA6	Proteasome	-0.570239	-0.563426	-0.542541	-0.158827	1.18138	2.46704	2.60093	1.4531	0.555753	-0.0918243	-0.419449	-0.491942	-0.552133	-0.527871	-0.543072	-0.564354	-0.544042	-0.484175	-0.549042	-0.513901	-0.570689	-0.570689
PSME3	Proteasome	0.145725	2.13637	0.493012	1.66922	3.04476	-0.540723	0.133443	0.0074882	-0.540723	-0.0598879	-0.540723	-0.540723	-0.540723	-0.540723	-0.540723	-0.540723	-0.540723	-0.540723	-0.540723	-0.540723	-0.540723	-0.540723
PSMC1	Proteasome	-0.560143	-0.472047	-0.369525	0.0922926	1.29273	1.8713	3.11847	0.983062	0.868506	-0.204882	-0.534383	-0.481854	-0.561574	-0.561574	-0.549368	-0.561574	-0.561574	-0.561574	-0.561574	-0.561574	-0.561574	-0.561574
PSMC5	Proteasome	-0.522721	-0.503986	-0.463764	-0.180082	1.02826	2.00581	3.15367	1.2484	0.653046	-0.388344	-0.339954	-0.456999	-0.52371	-0.52371	-0.519954	-0.52371	-0.52371	-0.52371	-0.52371	-0.52371	-0.52371	-0.52371
PSMC6	Proteasome	-0.545157	-0.395905	-0.441268	-0.270353	0.894839	1.97088	2.66878	1.79396	1.16539	-0.00823679	-0.563637	-0.51711	-0.578142	-0.570263	-0.556783	-0.578142	-0.578142	-0.578142	-0.578142	-0.578142	-0.578142	-0.578142
PSME1	Proteasome	-0.47862	0.974912	1.27493	1.86983	2.83192	0.868662	0.933877	0.0732369	-0.350417	-0.56163	-0.619725	-0.619725	-0.619725	-0.619725	-0.619725	-0.619725	-0.619725	-0.619725	-0.619725	-0.619725	-0.619725	-0.619725
PSMD2	Proteasome	-0.562423	-0.562423	-0.480176	-0.095192	0.717438	2.26014	1.73828	2.66012	0.917394	-0.24297	-0.562423	-0.562423	-0.562423	-0.562423	-0.163534	-0.562423	-0.562423	-0.562423	-0.562423	-0.562423	-0.562423	-0.562423
ADRM1	Proteasome	-0.513277	-0.513277	-0.513277	-0.322011	1.50715	2.46878	2.29788	1.6198	0.640828	-0.513277	-0.513277	-0.513277	-0.513277	-0.513277	-0.513277	-0.513277	-0.513277	-0.513277	-0.513277	-0.513277	-0.513277	-0.513277
PSMB7	Proteasome	-0.535397	-0.535397	-0.535397	0.181373	2.28168	2.50348	1.79643	1.0659	0.73749	-0.535397	-0.535397	-0.535397	-0.535397	-0.535397	-0.535397	-0.535397	-0.535397	-0.535397	-0.535397	-0.535397	-0.535397	-0.535397
PSMD1	Proteasome	-0.356888	-0.356888	-0.356888	-0.356888	-0.356888	2.68956	0.825646	3.26567	-0.356888	-0.356888	-0.356888	-0.356888	-0.356888	-0.356888	-0.356888	-0.356888	-0.356888	-0.356888	-0.356888	-0.356888	-0.356888	-0.356888
PSME2	Proteasome	-0.523915	0.648243	0.352686	1.90208	3.2105	1.06356	0.844024	0.208859	-0.590154	-0.538049	-0.590154	-0.590154	-0.240037	-0.590154	-0.43626	-0.590154	-0.590154	-0.590154	-0.590154	-0.590154	-0.590154	-0.590154
PSMD13	Proteasome	-0.494328	-0.494328	-0.494328	-0.171247	1.24382	3.10614	2.24697	1.02087	0.080515	-0.494328	-0.494328	-0.494328	-0.494328	-0.494328	-0.11215	-0.494328	-0.494328	-0.494328	-0.494328	-0.494328	-0.494328	-0.494328
HSPB1	Heat-shock	-0.728079	0.384887	0.604526	1.03994	1.94951	0.130127	0.756924	0.66062	0.200235	0.0322796	0.689032	-0.702592	-0.967632	-0.810456	-1.14852	-1.07286	-1.05165	-0.713423	-0.547827	-0.497744	-0.716938	2.50965
HSP90AA1	Heat-shock	-0.474672	1.2882	0.523886	1.81981	2.02498	2.09404	1.04864	0.0960695	0.213262	-0.539607	-0.690565	-0.622117	-0.722602	-0.717502	-0.331259	-0.703382	-0.694168	-0.722602	-0.722602	-0.722602	-0.722602	-0.722602
HSP90AB1	Heat-shock	-0.498523	1.59304	0.371215	1.84757	2.31771	1.53396	0.767893	0.119227	0.5963	-0.37918	-0.638201	-0.64507	-0.641062	-0.720925	-0.39345	-0.81047	-0.759741	-0.690428	-0.677044	-0.790952	-0.789167	-0.712692
HSPA1B	Heat-shock	-0.542514	0.796578	0.49009	2.07053	2.25885	1.22341	1.26652	0.0511684	0.152158	-0.546042	-0.616648	-0.507251	-0.86066	-0.751781	-0.362595	-0.862455	-0.786219	-0.843679	-0.862267	-0.825433	-0.819846	0.878091
HSPD1	Heat-shock	-0.60475	-0.0598707	-0.0327319	1.2962	2.56438	1.30324	1.3335	0.140254	1.93244	-0.336211	-0.299899	-0.623069	-0.644087	-0.732465	-0.722375	-0.678213	-0.27058	-0.691357	-0.695964	-0.709698	-0.715622	-0.753105
HSPA8	Heat-shock	-0.757039	0.472609	0.330847	1.3809	2.44461	0.696628	1.09615	0.652302	0.885199	-0.249064	-0.673073	-0.616092	-0.933868	-0.86321	-0.382367	-0.850656	-0.692635	-0.887186	-0.897147	-0.846903	-0.860501	1.55049
HSPA4	Heat-shock	-0.44897	0.276159	0.141958	1.81097	2.20287	2.33951	1.33487	0.240897	0.288815	-0.640245	-0.640245	-0.640245	-0.640245	-0.640245	-0.504142	-0.640245	-0.640245	-0.640245	-0.640245	-0.640245	-0.640245	-0.640245
HSPE1	Heat-shock	-0.086758	1.76936	1.33498	2.17116	1.36686	0.676791	1.0299	0.838929	0.0105872	0.0751341	-0.827458	-0.511183	-0.401179	-0.827458	-0.827458	-0.827458	-0.827458	-0.827458	-0.827458	-0.827458	-0.827458	-0.827458
HSP90AB2P	Heat-shock	-0.232849	0.69988	1.04258	1.16442	2.01457	3.10878	0.190525	-0.532527	-0.532527	-0.532527	-0.532527	-0.532527	-0.532527	-0.532527	-0.532527	-0.532527	-0.532527	-0.532527	-0.532527	-0.532527	-0.532527	-0.532527
HSPH1	Heat-shock	-0.494524	0.0963418	0.0115494	1.53276	2.34105	2.20914	1.52128	0.563959	0.42512	-0.647709	-0.647709	-0.647709	-0.647709	-0.647709	-0.434159	-0.647709	-0.647709	-0.647709	-0.647709	-0.647709	-0.647709	-0.647709
TBCA	Heat-shock	0.319798	1.95968	1.66712	1.61124	1.75698	0.707091	0.873813	0.418699	0.223481	-0.548247	-0.493762	-0.772354	-0.772354	-0.772354	-0.772354	-0.772354	-0.772354	-0.772354	-0.772354	-0.772354	-0.772354	-0.772354
HSPA5	Heat-shock	-0.469076	1.15365	0.918454	1.81742	2.27317	1.0049	1.06586	0.434963	0.873174	-0.215323	-0.430839	-0.634149	-0.806955	-0.812721	-0.769691	-0.880539	-0.845909	-0.850445	-0.861642	-0.847809	-0.875073	-0.241423
MESD	Heat-shock	0.530523	2.1665	1.20728	1.79837	2.33146	0.825544	-0.014579	-0.589673	-0.589673	-0.589673	-0.589673	-0.589673	-0.589673	-0.589673	-0.589673	-0.589673	-0.589673	-0.589673	-0.589673	-0.589673	-0.589673	-0.589673
CDC37	Heat-shock	-0.0265653	2.6126	0.863295	1.67538	1.72809	1.09747	0.681469	0.00979676	0.0616642	-0.612918	-0.705856	-0.705856	-0.705856	-0.705856	-0.325869	-0.705856	-0.705856	-0.705856	-0.705856	-0.705856	-0.705856	-0.705856
TCP1	T-complex	-0.481712	-0.479025	-0.48049	-0.442318	-0.0613494	1.49461	3.35732	1.5441	1.27446	-0.249091	-0.451879	-0.433276	-0.481712	-0.481712	-0.291719	-0.481712	-0.445923	-0.481712	-0.481712	-0.481712	-0.481712	-0.481712
CCT6A	T-complex	-0.443226	-0.431649	-0.437151	-0.33877	0.350125	1.31192	3.80735	1.17206	0.500657	-0.274651	-0.411943	-0.432991	-0.444099	-0.444099	-0.380845	-0.444099	-0.438094	-0.444099	-0.444099	-0.444099	-0.444099	-0.444099
CCT5	T-complex	-0.477136	-0.468087	-0.467982	-0.362706	0.178333	1.6806	3.43203	1.59155	0.647227	-0.201848	-0.418287	-0.424382	-0.468462	-0.476653	-0.431237	-0.478805	-0.460132	-0.478805	-0.478805	-0.478805	-0.478805	-0.478805
CCT3	T-complex	-0.494501	-0.477031	-0.493194	-0.443083	-0.145079	1.86309	3.32484	1.35162	1.04379	0.0221877	-0.495302	-0.312239	-0.495302	-0.472202	-0.310478	-0.495302	-0.495302	-0.495302	-0.495302	-0.495302	-0.495302	-0.495302
CCT8	T-complex	-0.471773	-0.463845	-0.467387	-0.425411	0.0390411	1.63414	3.37093	1.73789	0.727752	-0.23106	-0.464559	-0.474337	-0.474337	-0.474337	-0.24234	-0.474337	-0.474337	-0.474337	-0.474337	-0.474337	-0.474337	-0.474337
CCT4	T-complex	-0.423062	-0.423062	-0.423062	-0.383919	-0.00860568	2.07655	3.55432	0.981043	0.424663	-0.366298	-0.423062	-0.423062	-0.423062	-0.423062	-0.367463	-0.423062	-0.410496	-0.423062	-0.423062	-0.423062	-0.423062	-0.423062
CCT2	T-complex	-0.495498	-0.492149	-0.49062	-0.326165	0.42142	1.34243	3.70833	1.3333	0.384752	-0.18551	-0.368657	-0.454767	-0.481033	-0.495638	-0.427477	-0.495743	-0.487963	-0.496803	-0.496803	-0.496803	-0.496803	-0.00179887
CCT7	T-complex	-0.431902	-0.444076	-0.419027	-0.407294	0.00241518	2.29726	3.36657	0.890406	0.693709	-0.289658	-0.413811	-0.419129	-0.444076	-0.444076	-0.428786	-0.444076	-0.444076	-0.444076	-0.444076	-0.444076	-0.444076	-0.444076
AIFM1	Apoptosis	0.0535406	4.28911	-0.283181	1.03779	-0.283181	-0.283181	-0.283181	-0.283181	-0.283181	-0.283181	-0.283181	-0.283181	-0.283181	-0.283181	-0.283181	-0.283181	-0.283181	-0.283181	-0.283181	-0.283181	-0.283181	-0.283181
BAX	Apoptosis	0.585871	2.13305	1.0806	1.30685	1.46053	1.43754	1.67067	-0.645007	-0.645007	-0.645007	-0.645007	-0.645007	-0.645007	-0.645007	-0.645007	-0.645007	-0.645007	-0.645007	-0.645007	-0.645007	-0.645007	-0.645007
CCAR2	Apoptosis	-0.264985	1.5687	0.142884	1.94924	2.52629	1.22127	0.966922	-0.623933	-0.623933	-0.623933	-0.623933	-0.623933	-0.623933	-0.623933	0.624736	-0.623933	-0.623933	-0.623933	-0.623933	-0.623933	-0.623933	-0.623933
PYCARD	Apoptosis	0.598156	2.78956	0.757892	1.44484	2.16544	0.450175	0.430634	-0.252345	-0.419513	-0.573493	-0.616996	-0.616996	-0.616996	-0.616996	-0.604383	-0.616996	-0.616996	-0.616996	-0.616996	-0.616996	-0.616996	-0.616996
CARD9	Apoptosis	-0.0513932	1.65011	2.42683	1.98778	1.98733	0.351933	-0.522037	-0.522037	-0.522037	-0.522037	-0.522037	-0.522037	-0.522037	-0.522037	-0.522037	-0.522037	-0.522037	-0.522037	-0.522037	-0.522037	-0.522037	-0.522037
PYCARD	Apoptosis	0.598156	2.78956	0.757892	1.44484	2.16544	0.450175	0.430634	-0.252345	-0.419513	-0.573493	-0.616996	-0.616996	-0.616996	-0.616996	-0.604383	-0.616996	-0.616996	-0.616996	-0.616996	-0.616996	-0.616996	-0.616996
BCL2L13	Apoptosis	0.683613	3.11766	0.649507	0.819204	2.40448	0.216373	-0.493177	-0.493177	-0.493177	-0.493177	-0.493177	-0.493177	-0.493177	-0.493177	-0.493177	-0.493177	-0.493177	-0.493177	-0.493177	-0.493177	-0.493177	-0.493177
CASP1	Apoptosis	0.669773	3.01742	0.92966	1.61027	1.69901	0.266799	0.189769	-0.217086	-0.16796	-0.615204	-0.615204	-0.615204	-0.615204	-0.615204	-0.615204	-0.615204	-0.615204	-0.615204	-0.615204	-0.615204	-0.615204	-0.615204
YWHAQ	YWHAB	-0.0222575	1.67523	0.81232	1.76588	2.04428	1.53449	1.09386	0.203553	-0.00192044	-0.74168	-0.74168	-0.74168	-0.74168	-0.74168	-0.205269	-0.74168	-0.74168	-0.74168	-0.74168	-0.74168	-0.74168	-0.74168
YWHAB	YWHAB	-0.203757	1.28803	1.09229	1.79331	2.81578	1.13795	0.603735	-0.122324	-0.234626	-0.354624	-0.620038	-0.644846	-0.673132	-0.67124	-0.605974	-0.674121	-0.66257	-0.67772	-0.673575	-0.67772	-0.67772	-0.557109
YWHAG	YWHAB	-0.392736	1.0069	0.658994	2.16359	2.37346	0.87654	0.818413	0.75432	0.491814	0.0558125	-0.535685	-0.575309	-0.872411	-0.799022	-0.708437	-0.872411	-0.734514	-0.845796	-0.872411	-0.872411	-0.83118	-0.287527
YWHAE	YWHAB	-0.277493	1.31871	0.795736	1.54509	3.21612	0.833093	0.521125	-0.0206657	7.20538e-07	-0.508696	-0.593116	-0.61586	-0.596289	-0.633911	-0.589556	-0.622863	-0.629858	-0.633911	-0.633911	-0.633911	-0.633911	-0.605927
YWHAZ	YWHAB	-0.215856	1.53071	0.905118	1.97475	2.269	1.16437	0.7788	0.214799	0.39535	-0.246475	-0.671596	-0.714482	-0.783078	-0.757807	-0.613347	-0.74013	-0.76963	-0.813029	-0.795303	-0.810403	-0.816315	-0.48544
YWHAH	YWHAB	-0.236042	1.08156	0.766343	1.98053	3.0588	0.869572	0.473659	-0.0205079	-0.0554285	-0.367157	-0.469543	-0.559107	-0.657024	-0.657024	-0.609465	-0.657024	-0.657024	-0.657024	-0.657024	-0.657024	-0.657024	-0.657024
EIF3F	Initiation	-0.748285	-0.748285	-0.683649	-0.64703	0.645245	-0.499159	-0.0831365	0.00542843	1.3547	1.82026	1.43122	1.26379	-0.748285	-0.247218	0.0190066	-0.748285	-0.748285	-0.748285	-0.748285	-0.748285	-0.748285	2.35512
EIF3D	Initiation	-0.42277	-0.42277	-0.42277	-0.42277	-0.42277	-0.388429	-0.307754	-0.188021	0.338521	1.27653	0.0723419	1.19449	-0.42277	-0.383922	3.88226	-0.42277	-0.42277	-0.42277	-0.42277	-0.42277	-0.42277	-0.42277
EIF3H	Initiation	-0.539669	-0.539669	-0.539669	-0.539669	-0.539669	-0.346807	-0.191033	-0.134845	0.194725	2.63321	2.13702	1.03063	-0.379437	-0.539669	2.07224	-0.539669	-0.539669	-0.539669	-0.539669	-0.539669	-0.539669	-0.539669
EIF3G	Initiation	-0.608808	-0.588429	-0.566215	-0.523093	-0.403362	-0.308026	-0.283989	0.026384	0.993035	3.63528	0.925341	1.2354	0.44938	-0.271301	-0.393359	-0.608808	-0.608808	-0.608808	-0.608808	-0.608808	-0.608808	0.334614
EIF3J	Initiation	-0.44995	-0.451231	-0.451231	-0.451231	-0.436489	-0.436899	-0.348894	-0.135361	0.566091	3.68101	1.88149	0.807814	-0.0175839	-0.263242	-0.36568	-0.421224	-0.451231	-0.451231	-0.451231	-0.451231	-0.451231	-0.451231
EIF1	Initiation	-0.352135	0.324941	0.32753	0.919198	1.90064	0.805739	-0.286195	0.677721	2.23736	1.81886	-0.073535	-0.267284	-0.410059	-0.846976	-0.846976	-0.846976	-0.846976	-0.846976	-0.846976	-0.846976	-0.846976	-0.846976
EIF3B	Initiation	-0.43395	-0.43395	-0.277615	-0.140842	-0.0477693	-0.43395	-0.30095	-0.334213	0.31726	0.721113	0.18593	0.829071	-0.362361	-0.395608	4.14548	-0.43395	-0.43395	-0.43395	-0.43395	-0.43395	-0.43395	-0.43395
EIF3E	Initiation	-0.278369	-0.278369	-0.278369	-0.278369	-0.278369	-0.253256	-0.278369	-0.1966	-0.0700264	0.591891	-0.278369	-0.0115069	-0.278369	-0.278369	4.39341	-0.278369	-0.278369	-0.278369	-0.278369	-0.278369	-0.278369	-0.278369
EIF3I	Initiation	-0.530242	-0.523235	-0.523356	-0.470371	-0.380614	-0.430267	-0.27652	-0.115396	0.302582	2.99921	2.67792	1.22626	-0.259166	-0.370523	-0.312247	-0.438976	-0.414164	-0.504307	-0.530242	-0.530242	-0.530242	-0.0658655
EIF3A	Initiation	-0.374474	-0.374474	-0.374474	-0.357978	-0.374474	-0.335896	-0.353512	-0.248445	0.0232463	0.717022	0.253089	0.747521	-0.244245	-0.356009	4.21286	-0.374474	-0.374474	-0.374474	-0.374474	-0.374474	-0.374474	-0.312915
EIF3M	Initiation	-0.255084	-0.255084	-0.255084	-0.255084	-0.255084	-0.255084	-0.255084	-0.255084	-0.255084	0.722576	-0.255084	-0.255084	-0.255084	-0.255084	4.3791	-0.255084	-0.255084	-0.255084	-0.255084	-0.255084	-0.255084	-0.255084
EIF3C	Initiation	-0.383204	-0.200205	-0.498961	-0.48122	-0.331875	-0.150946	-0.28567	0.13005	0.207672	1.05526	-0.35632	0.726528	-0.512992	-0.370691	4.01899	-0.482934	-0.490303	-0.512992	-0.512992	-0.512992	-0.512992	0.45879
EIF2A	Initiation	-0.235258	-0.264239	-0.264239	-0.264239	-0.264239	-0.0385281	-0.0553065	-0.264239	-0.264239	-0.264239	-0.264239	-0.264239	-0.264239	-0.264239	0.39422	-0.264239	-0.264239	-0.264239	-0.264239	-0.264239	-0.264239	4.42693
EIF3K	Initiation	-0.466022	-0.466022	-0.466022	-0.466022	-0.466022	-0.466022	-0.466022	-0.109696	-0.0563405	2.73878	0.578023	2.60328	-0.466022	-0.466022	1.70231	-0.466022	-0.466022	-0.466022	-0.466022	-0.466022	-0.466022	-0.466022
EIF3L	Initiation	-0.295751	-0.295751	-0.295751	-0.295751	-0.295751	-0.295751	-0.295751	-0.179778	-0.169026	0.543318	-0.295751	0.110356	-0.295751	-0.295751	4.38526	-0.295751	-0.295751	-0.295751	-0.295751	-0.295751	-0.295751	0.0418872
LINC01268	lncRNA	-0.846349	-0.846349	-0.846349	1.11965	0.713461	-0.00652331	1.66886	0.715233	1.60047	0.651619	2.44657	-0.369221	-0.301881	-0.846349	-0.846349	-0.318743	0.120213	-0.846349	-0.846349	-0.846349	-0.42257	-0.846349
AC022816.1	lncRNA	-0.986938	-0.474285	0.103248	0.448228	2.6867	0.226181	1.6055	1.10335	0.979182	0.782241	0.966471	-0.0896611	-0.23188	-0.416837	-0.701802	-0.667154	-0.826443	-0.960833	-0.652535	-0.849709	-0.96674	-1.07628
LINC00158	lncRNA	-1.13312	0.314216	-0.773314	0.709293	1.14932	1.63966	1.53474	1.5168	1.26631	1.31191	0.403867	-0.10573	-0.822893	-1.00726	-0.93904	-0.833638	-0.861882	-0.600637	-0.778098	-0.750924	-0.764779	-0.474791
LINC01215	lncRNA	-1.04666	-1.16493	-0.739095	-0.155902	1.23673	1.42125	0.932784	0.437994	0.875744	1.60279	-0.319905	0.30435	-0.885486	-0.903049	-0.421364	-0.623354	-1.16493	-0.248015	0.0971569	-0.265172	-1.16493	2.19399
AC010980	lncRNA	-1.34387	-0.69082	-0.399346	1.64589	0.862777	0.396984	1.07693	0.768568	2.42957	0.673771	0.588357	-0.225335	-0.0371815	-1.08325	-0.883809	-1.06708	0.241967	-0.726521	-0.795047	-0.742089	-1.16378	0.473319
