# Supplementary material for: A searchable atlas of pathogen-sensitive lncRNA networks in human macrophages
Source: Nat Commun. 2025 May 21;16:4733. doi: 10.1038/s41467-025-60084-x (PMC12095776; doi:10.1038/s41467-025-60084-x)
Supplement: Supplementary file 17 — Source Data [file 41467_2025_60084_MOESM17_ESM.xlsx]

## Sheet: Fig. 1H
Fig. 1H
Treatment	Gene	replicate 1	replicate 2	replicate 3
LPS (4h)	IL8	9.145	28.709	6.59
Flagellin (4h)	IL8	10.907	8.665	10.17
LPS (8h)	IL8	9.676	27.115	4.681
Flagellin (8h)	IL8	14.067	19.145	4.386
LPS (4h)	ROCKI	1.635	0.887	0.686
Flagellin (4h)	ROCKI	1.319	1.504	2.179
LPS (8h)	ROCKI	1.519	1.255	0.869
Flagellin (8h)	ROCKI	1.731	1.847	2.176
LPS (4h)	AC010980.1	26.537	17.323	1.494
Flagellin (4h)	AC010980.1	18.18	9.741	5.489
LPS (8h)	AC010980.1	6.134	11.075	1.932
Flagellin (8h)	AC010980.1	2.861	9.435	7.989
LPS (4h)	LINC00158	7.344	3.232	0.637
Flagellin (4h)	LINC00158	1.751	1.848	5.919
LPS (8h)	LINC00158	6.093	5.831	0.68
Flagellin (8h)	LINC00158	2.489	1.651	6.925
LPS (4h)	LINC01215	2.361	2.972	1.939
Flagellin (4h)	LINC01215	2.324	2.357	1.683
LPS (8h)	LINC01215	2.87	3.75	1.335
Flagellin (8h)	LINC01215	2.098	3.405	3.722
LPS (4h)	AC022816.1	8.037	25.971	103.506
Flagellin (4h)	AC022816.1	2.928	5.868	1.391
LPS (8h)	AC022816.1	21.404	40.606	121.374
Flagellin (8h)	AC022816.1	9.139	44.709	0

## Sheet: Fig. 1I
Fig. 1I + Supplementary Fig. 2D
Gene	Patient 1	Patient 2	Patient 3	Patient 4	Patient 5	Patient 6	Patient 7	Patient 8	Patient 9	Patient 10	Patient 11	Patient 12	Patient 13	Patient 14	Patient 15	Patient 16	Patient 17	Patient 18	Patient 19	Patient 20	Patient 21	Patient 22	Patient 23	Patient 24
IFNB1	1.818	0.855047	0	0.306307	0.148062	0.404829	0.578179	1.09404	1.18462	3.15021	3.1071	2.94084	3.56888	3.90505	1.37395	1.21454	0.744295	0.725563	1.16126	1.28605	2.17938	2.75207	2.76617	3.01381
ROCKI	1.353		0		3.24846	1.98044		3.19889	2.3872		3.50103	3.58489	6.03615	5.55208			2.41402	3.96241					2.87499	2.16139
AC010980	0.229	0.469631	0	0.438016	-2.79912		-2.93338	-0.92407	-2.36372	2.71429	3.66273	3.54288	3.141	2.44383	1.42063	0.916997	0.57919	0.745998	-1.10509	0.979609	1.87629	1.85138	2.03271	2.29224
LINC00158	-2.959	-0.86766	0	0.550399	0.636757	1.42757	1.60295	2.28258	2.5777	3.97658	4.25895	4.49051	5.25649	5.352	3.3074	3.40496	3.29766	3.15246	3.14961	3.13054	3.37252	3.60871	4.2507	4.2971
LINC01215	-0.598	-0.05888	0	0.225127	0.62006	1.29869	1.83123	2.31551	4.60619	6.60513	7.33704	7.935	8.59997	8.18522	4.76316	4.56068	4.54754	4.62701	4.92943	5.03763	5.17708	6.2554	6.55714	6.48997
AC022816.1	-1.24	-0.84985	0	-0.28635	-0.14723	0.357101	0.940579	1.28037	1.80105	3.41576	4.31327	4.96815	5.70451	5.37058	3.22424	3.31605	3.80606	3.10987	3.11992	3.14335	3.13895	3.76836	4.27923	4.10366

## Sheet: Fig. 2C
Fig. 2C
Treatment	Inhibitor	Gene	replicate 1	replicate 2	replicate 3
LPS	DMSO	ROCKI	169.748	26.844	113.133
LPS	BAY 11-7082 [1µM]	ROCKI	21.992	4.042	36.473
LPS	BAY 11-7082 [5µM]	ROCKI	1.638	0.445	6.471
LPS	BAY 11-7082 [10µM]	ROCKI	8.637	1.119	6.204
LPS	Ruxolitinib [0.1µM]	ROCKI	126.354	25.524	85.781
LPS	Ruxolitinib [1µM]	ROCKI	244.328	36.194	76.747
LPS	Ruxolitinib [5µM]	ROCKI	236.138	49.357	71.316
LPS	BX795 [0.1µM]	ROCKI	190.649	28.919	63.002
LPS	BX795 [1µM]	ROCKI	419.317	63.303	166.025
LPS	BX795 [5µM]	ROCKI	421.64	56.096	431.04
LPS	DMSO	AC010980.1	182.021	30.137	28.941
LPS	BAY 11-7082 [1µM]	AC010980.1	106.601	26.651	34.409
LPS	BAY 11-7082 [5µM]	AC010980.1	22.118	2.027	7.913
LPS	BAY 11-7082 [10µM]	AC010980.1	0.562	0.018	0.602
LPS	Ruxolitinib [0.1µM]	AC010980.1	250.821	22.32	40.07
LPS	Ruxolitinib [1µM]	AC010980.1	700.49	62.56	54.05
LPS	Ruxolitinib [5µM]	AC010980.1	750.186	154.226	69.235
LPS	BX795 [0.1µM]	AC010980.1	375.944	14.888	33.677
LPS	BX795 [1µM]	AC010980.1	714.899	84.541	53.576
LPS	BX795 [5µM]	AC010980.1	705.252	67.889	166.3
LPS	DMSO	LINC00158	179.888	101.199	58.096
LPS	BAY 11-7082 [1µM]	LINC00158	61.721	24.764	16.444
LPS	BAY 11-7082 [5µM]	LINC00158	2.432	2.761	2.353
LPS	BAY 11-7082 [10µM]	LINC00158	1.387	0.648	0.642
LPS	Ruxolitinib [0.1µM]	LINC00158	147.231	132.459	49.26
LPS	Ruxolitinib [1µM]	LINC00158	147.097	129.728	31.792
LPS	Ruxolitinib [5µM]	LINC00158	128.123	89.002	36.738
LPS	BX795 [0.1µM]	LINC00158	133.112	99.035	31.185
LPS	BX795 [1µM]	LINC00158	123.3	97.426	49.24
LPS	BX795 [5µM]	LINC00158	109.389	80.404	60.355
LPS	DMSO	LINC01215	6.063	4.852	4.461
LPS	BAY 11-7082 [1µM]	LINC01215	5.395	6.578	3.989
LPS	BAY 11-7082 [5µM]	LINC01215	1.876	1.785	4.61
LPS	BAY 11-7082 [10µM]	LINC01215	0.424	0.088	2.484
LPS	Ruxolitinib [0.1µM]	LINC01215	5.621	4.04	5.064
LPS	Ruxolitinib [1µM]	LINC01215	5.292	4.242	2.415
LPS	Ruxolitinib [5µM]	LINC01215	3.935	4.125	1.892
LPS	BX795 [0.1µM]	LINC01215	4.937	4.982	4.556
LPS	BX795 [1µM]	LINC01215	2.754	4.253	3.852
LPS	BX795 [5µM]	LINC01215	1.153	1.257	2.297
LPS	DMSO	AC022816.1	37.26	19.504	36.733
LPS	BAY 11-7082 [1µM]	AC022816.1	13.494	11.144	14.235
LPS	BAY 11-7082 [5µM]	AC022816.1	1.643	1.223	4.654
LPS	BAY 11-7082 [10µM]	AC022816.1	0.125	0.043	0.17
LPS	Ruxolitinib [0.1µM]	AC022816.1	24.864	14.445	32.009
LPS	Ruxolitinib [1µM]	AC022816.1	31.258	17.385	32.73
LPS	Ruxolitinib [5µM]	AC022816.1	26.94	17.678	21.998
LPS	BX795 [0.1µM]	AC022816.1	21.053	16.724	29.858
LPS	BX795 [1µM]	AC022816.1	18.243	18.857	44.83
LPS	BX795 [5µM]	AC022816.1	20.09	16.209	52.423

## Sheet: Fig. 2D
Fig. 2D
Treatment	Duration [h]	Gene	replicate 1	replicate 2	replicate 3	mean
untreated	0	ROCKI	1	1	1	1
LPS	0.5	ROCKI	1.101	1.545	0.659	1.10167
LPS	1	ROCKI	9.017	12.951	3.532	8.5
LPS	2	ROCKI	18.49	37.516	13.319	23.1083
LPS	4	ROCKI	23.716	71.19	21.075	38.6603
LPS	8	ROCKI	13.237	75.878	16.77	35.295
LPS	12	ROCKI	19.075	70.393	16.038	35.1687
untreated	0	AC010980.1	1	1	1	1
LPS	0.5	AC010980.1	2.262	1.052	2.732	2.01533
LPS	1	AC010980.1	18.308	23.664	17.056	19.676
LPS	2	AC010980.1	78.881	126.222	93.997	99.7
LPS	4	AC010980.1	139.804	239.379	127.76	168.981
LPS	8	AC010980.1	25.638	206.688	63.038	98.4547
LPS	12	AC010980.1	39.665	134.849	89.786	88.1
untreated	0	LINC00158	1	1	1	1
LPS	0.5	LINC00158	0.422	0.707	0.692	0.607
LPS	1	LINC00158	4.768	18.269	8.728	10.5883
LPS	2	LINC00158	19.531	83.796	56.606	53.311
LPS	4	LINC00158	43.68	199.019	156.943	133.214
LPS	8	LINC00158	39.506	260.863	193.089	164.486
LPS	12	LINC00158	36.533	228.46	143.343	136.112
untreated	0	LINC01215	1	1	1	1
LPS	0.5	LINC01215	0.611	0.638	0.933	0.727333
LPS	1	LINC01215	1.469	3.173	1.386	2.00933
LPS	2	LINC01215	2.309	6.767	2.239	3.77167
LPS	4	LINC01215	4.851	13.541	3.472	7.288
LPS	8	LINC01215	4.179	16.573	3.448	8.06667
LPS	12	LINC01215	5.709	13.317	3.852	7.626
untreated	0	AC022816.1	1	1	1	1
LPS	0.5	AC022816.1	1.116	4.868	0.493	2.159
LPS	1	AC022816.1	32.213	39.075	11.67	27.6527
LPS	2	AC022816.1	179.144	688.207	122.104	329.818
LPS	4	AC022816.1	934.644	2369.99	436.055	1246.9
LPS	8	AC022816.1	758.539	5613.14	857.448	2409.71
LPS	12	AC022816.1	1102.32	8034.15	1180.99	3439.15
untreated	0	IL8	1	1	1	1
LPS	0.5	IL8	2.533	4.6	2.218	3.117
LPS	1	IL8	7.421	19.417	4.262	10.3667
LPS	2	IL8	10.463	30.583	7.169	16.0717
LPS	4	IL8	24.709	82.291	14.26	40.42
LPS	8	IL8	18.324	121.082	20.589	53.3317
LPS	12	IL8	10.752	67.413	15.704	31.2897
untreated	0	IFNB1	1	1	1	1
LPS	0.5	IFNB1	0.991	0.665	0.738	0.798
LPS	1	IFNB1	14.39	32.679	11.087	19.3853
LPS	2	IFNB1	68.026	108.341	175.805	117.391
LPS	4	IFNB1	20.789	45.692	80.571	49.0173
LPS	8	IFNB1	0.46	1.085	1.631	1.05867
LPS	12	IFNB1	0.764	1.446	1.883	1.36433

## Sheet: Fig. 2E
Fig. 2E
Treatment	UV	Gene	replicate 1	replicate 2	replicate 3
E.coli	-	ROCKI	17.13	5.148	44.013
E.coli	+	ROCKI	29.475	5.749	41.523
S.Typhimurium	-	ROCKI	8.044	5.231	29.312
S.Typhimurium	+	ROCKI	23.948	4.944	66.713
K. pneumoniae	-	ROCKI	31.237	9.03	58.129
K. pneumoniae	+	ROCKI	31.507	8.169	51.305
L. pneumophila	-	ROCKI	13.607	2.841	16.394
L. pneumophila	+	ROCKI	17.947	3.455	15.601
M. catarrhalis	-	ROCKI	27.529	3.505	36.071
M. catarrhalis	+	ROCKI	13.158	6.644	24.062
S. pneumoniae	-	ROCKI	3.7	0.682	9.12
S. pneumoniae	+	ROCKI	3.359	1.175	2.668
E.coli	-	AC010980.1	13.377	8.137	53.716
E.coli	+	AC010980.1	17.697	13.801	56.194
S.Typhimurium	-	AC010980.1	16.283	6.144	53.984
S.Typhimurium	+	AC010980.1	30.01	18.104	133.419
K. pneumoniae	-	AC010980.1	39.002	18.835	136.646
K. pneumoniae	+	AC010980.1	37.629	15.765	97.739
L. pneumophila	-	AC010980.1	12.755	5.793	34.876
L. pneumophila	+	AC010980.1	24.671	10.077	43.949
M. catarrhalis	-	AC010980.1	12.998	5.616	48.898
M. catarrhalis	+	AC010980.1	8.377	7.065	47.912
S. pneumoniae	-	AC010980.1	57.554	5.491	39.293
S. pneumoniae	+	AC010980.1	33.271	3.879	13.316
E.coli	-	LINC00158	42.321	13.933	90.041
E.coli	+	LINC00158	31.512	12.929	119.269
S.Typhimurium	-	LINC00158	12.514	4.246	31.828
S.Typhimurium	+	LINC00158	56.639	11.631	90.014
K. pneumoniae	-	LINC00158	57.424	15.536	154.62
K. pneumoniae	+	LINC00158	37.906	11.168	72.458
L. pneumophila	-	LINC00158	8.637	1.083	11.195
L. pneumophila	+	LINC00158	11.842	1.048	5.932
M. catarrhalis	-	LINC00158	38.526	11.925	120.256
M. catarrhalis	+	LINC00158	42.923	17.657	128.88
S. pneumoniae	-	LINC00158	1.452	0.422	1.523
S. pneumoniae	+	LINC00158	1.98	1.286	1.043
E.coli	-	LINC01215	3.464	3.822	6.681
E.coli	+	LINC01215	2.677	3.831	6.779
S.Typhimurium	-	LINC01215	4.529	4.271	7.398
S.Typhimurium	+	LINC01215	4.999	3.915	3.959
K. pneumoniae	-	LINC01215	5.855	3.696	6.197
K. pneumoniae	+	LINC01215	3.248	2.773	3.894
L. pneumophila	-	LINC01215	2.138	2.494	2.946
L. pneumophila	+	LINC01215	1.843	1.886	1.742
M. catarrhalis	-	LINC01215	1.935	5.392	4.337
M. catarrhalis	+	LINC01215	1.155	3.817	3.789
S. pneumoniae	-	LINC01215	5.453	1.276	1.818
S. pneumoniae	+	LINC01215	3.71	1.027	1.113
E.coli	-	AC022816.1	3.326	10.698	8.584
E.coli	+	AC022816.1	6.37	18.472	13.723
S.Typhimurium	-	AC022816.1	6.008	7.141	12.513
S.Typhimurium	+	AC022816.1	11.477	14.429	11.287
K. pneumoniae	-	AC022816.1	7.186	11.304	12.805
K. pneumoniae	+	AC022816.1	5.604	10.751	10.908
L. pneumophila	-	AC022816.1	3.347	7.696	8.236
L. pneumophila	+	AC022816.1	1.321	4.193	4.7
M. catarrhalis	-	AC022816.1	5.31	21.257	13.882
M. catarrhalis	+	AC022816.1	4.126	11.299	10.571
S. pneumoniae	-	AC022816.1	14.629	4.572	8.139
S. pneumoniae	+	AC022816.1	5.624	1.34	4.682

## Sheet: Fig. 6D
Fig. 6D
Cell type	Gene	replicate 1	replicate 2	replicate 3		Primary Antibody: Anti-hnRNP L antibody, Mouse monoclonal (clone 4D11)
THP1 ctrl.	ROCKI	1	1	1		Secondary Antibody: Anti-mouse-HRP, Goat IgG
THP1 hnRNPL	ROCKI	2.217	4348.35	157.721
G-Mϕ ctrl.	ROCKI	1	1	1
G-Mϕ hnRNPL	ROCKI	4.094	2.161	8.193

## Sheet: Fig. 6F
Fig. 6F
Sample	Gene	replicate 1	replicate 2	replicate 3
ctrl.		1	1	1
ROCKI	ROCKI	11.601	4.64	7.03
ROCKI	MARCKS (red)	1.242	0.485	6.5
ROCKI	MARCKS (blue)	0.0571687	0.0167693	1

## Sheet: Fig. 6H
Fig. 6H
Name	Gene	replicate 1	replicate 2	replicate 3
ctrl.	GATA2 (Ex. 3-4)	1	1	1
ROCKI	GATA2 (Ex. 3-4)	4.92933	0.964712	0.47551
hnRNPL	GATA2 (Ex. 3-4)	0.190493	0.4084	1.31212
hnRNPA1	GATA2 (Ex. 3-4)	0.0708987	0.66329	0.139123
hnRNPA3	GATA2 (Ex. 3-4)	0.162265	0.18635	0.0812703
hnRNPA2B1	GATA2 (Ex. 3-4)	0.0833042	0.137756	0.048976
hnRNPD	GATA2 (Ex. 3-4)	1.13034	1.06973	0.0980783
ctrl.	GATA2 (Ex. 4-5)	1	1	1
ROCKI	GATA2 (Ex. 4-5)	57.5739	22.2356	5.24448
hnRNPL	GATA2 (Ex. 4-5)	0.969943	0.525932	1.215
hnRNPA1	GATA2 (Ex. 4-5)	0.582074	1.01635	0.732895
hnRNPA3	GATA2 (Ex. 4-5)	1.0611	1.01915	0.898393
hnRNPA2B1	GATA2 (Ex. 4-5)	0.694601	0.627967	0.810943
hnRNPD	GATA2 (Ex. 4-5)	0.926937	0.273994	0.804285
ctrl.	GATA2 (Ex. 5-6)	1	1	1
ROCKI	GATA2 (Ex. 5-6)	9.88997	7.02574	8.48251
hnRNPL	GATA2 (Ex. 5-6)	1.06759	0.543071	1.60811
hnRNPA1	GATA2 (Ex. 5-6)	0.793305	1.22862	0.861457
hnRNPA3	GATA2 (Ex. 5-6)	1.08016	0.979791	1.20247
hnRNPA2B1	GATA2 (Ex. 5-6)	0.76785	0.588486	0.935234
hnRNPD	GATA2 (Ex. 5-6)	1.11634	0.268885	0.945081

## Sheet: Supplementary Fig. 1B
Supplementary Fig. 1B
Cell type	Treatment	Gene	replicate 1	replicate 2	replicate 3	replicate 4	replicate 5
AECII	LPS	CXCL1	1.61496	2.13169	1.328
AECII	Flagellin	CXCL1	13.0638	31.5594	13.456
AECII	Pam3CSK4	CXCL1	1.03814	5.98562	6.971
AECII	L. pneumophila	CXCL1	13.8422	25.4748	25.575
AECII	E. coli	CXCL1	22.6824	121.263	170.596
AECII	LPS	IL8	0.76313	1.05482	1.874
AECII	Flagellin	IL8	8.1993	10.5524	27.4741
AECII	Pam3CSK4	IL8	0.354658	0.791412	7.19752
AECII	L. pneumophila	IL8	9.63644	14.3751	39.7119
AECII	E. coli	IL8	17.8209	15.5302	90.4156
G-MФ	LPS	CXCL1	314.518	751.954	909.86	528.222	1784.74
G-MФ	Flagellin	CXCL1	577.829	116.808	374.416	669.064	210.401
G-MФ	Pam3CSK4	CXCL1	340.497	411.144	913.335	288.514	439.89
G-MФ	L. pneumophila	CXCL1	128.846	129.069	413.144	192.939	361.287
G-MФ	E. coli	CXCL1	77.44	359.413	360.911	281.112	487.244
G-MФ	LPS	IL8	121.137	65.096	176.191	223.557	667.674
G-MФ	Flagellin	IL8	57.981	12.235	30.368	163.427	52.2189
G-MФ	Pam3CSK4	IL8	59.735	41.47	139.537	102.111	120.886
G-MФ	L. pneumophila	IL8	90.228	42.68	66.28	101.266	295.292
G-MФ	E. coli	IL8	179.396	108.158	197.335	382.416	1270.78

## Sheet: Supplementary Fig. 2D
Fig. 1I + Supplementary Fig. 2D
Gene	Patient 1	Patient 2	Patient 3	Patient 4	Patient 5	Patient 6	Patient 7	Patient 8	Patient 9	Patient 10	Patient 11	Patient 12	Patient 13	Patient 14	Patient 15	Patient 16	Patient 17	Patient 18	Patient 19	Patient 20	Patient 21	Patient 22	Patient 23	Patient 24
IFNB1	1.818	0.855047	0	0.306307	0.148062	0.404829	0.578179	1.09404	1.18462	3.15021	3.1071	2.94084	3.56888	3.90505	1.37395	1.21454	0.744295	0.725563	1.16126	1.28605	2.17938	2.75207	2.76617	3.01381
U6	2.691	0.385058	0	3.65662	7.24437	5.322	3.87219	5.6425	1.06163	2.15647	7.60653	3.29048	7.98132	6.36749	1.5329	5.43023	4.70129	6.67493	3.18616	-2.47396	2.75344	2.70267	3.95832	2.70632
RPS18	4.245	2.19951	0	5.24221	10.7098	7.92789	5.69269	4.00054	4.16495	4.3443	3.55337	4.25597	5.38872	6.58592	3.75654	8.38261	5.38627	9.37224	6.59488	-1.11052	6.24745	6.12354	5.207	5.11418

[truncated: 12 more sheets: Supplementary Fig. 3B, Supplementary Fig. 3C, Supplementary Fig. 3D, Supplementary Fig. 3G, Supplementary Fig. 4A, Supplementary Fig. 7B, Supplementary Fig. 8B, Supplementary Fig. 8C, Supplementary Fig. 8D, Supplementary Fig. 9D, Supplementary Fig. 9E, Supplementary Fig. 9G]
